# Supplementary material for: Profile and clinical implication of circular RNAs in human papillary thyroid carcinoma
Source: PeerJ. 2018 Aug 7;6:e5363. doi: 10.7717/peerj.5363 (PMC6086080; doi:10.7717/peerj.5363)
Supplement: Supplemental Information 1 [file peerj-06-5363-s001.zip]

Archive with 13 entries (10 files):
- Datasets/
- Datasets/CircRNA Expression Profiling Data.xls
- Datasets/Data Analysis Folder/
- Datasets/Data Analysis Folder/All Differentially Expressed CircRNAs.xls
- Datasets/Data Analysis Folder/Differentially expressed circRNA sequences.txt
- Datasets/Data Analysis Folder/Differentially Expressed CircRNAs.xls
- Datasets/RawData/
- Datasets/RawData/1C.txt
- Datasets/RawData/1N.txt
- Datasets/RawData/3C.txt
- Datasets/RawData/3N.txt
- Datasets/RawData/5C.txt
- Datasets/RawData/5N.txt
