# Supplementary material for: Profile and clinical implication of circular RNAs in human papillary thyroid carcinoma
Source: PeerJ. 2018 Aug 7;6:e5363. doi: 10.7717/peerj.5363 (PMC6086080; doi:10.7717/peerj.5363)
Supplement: Supplemental Information 1 [file peerj-06-5363-s001.zip › Datasets/CircRNA Expression Profiling Data.xls]

## Sheet: All Targets Value - CircRNAs
All Targets Value (Entities where at least 1 out of 6 samples have flags in Present or Marginal) # Column A: probeID, it represents the probe name. # Column B ~ G: Raw Intensity of each sample. # Column H ~ M: log2 value of Normalized Intensity of each sample. # Column N ~ S: Flags, flags are attributes that denote the quality of the entities using methods from GeneSpring software. # Column T ~ A…
	Raw Intensity						Normalized Intensity						Flags						Annotations
probeID	[5C](raw)	[3C](raw)	[1C](raw)	[5N](raw)	[3N](raw)	[1N](raw)	[5C](normalized)	[3C](normalized)	[1C](normalized)	[5N](normalized)	[3N](normalized)	[1N](normalized)	5C:flag_call	3C:flag_call	1C:flag_call	5N:flag_call	3N:flag_call	1N:flag_call	circRNA	Alias	source	chrom	strand	txStart	txEnd	circRNA_type	best_transcript	GeneSymbol	Sequence
ASCRP3000002	142	139	265	317	190	476	7.39842	6.78632	8.00752	8.35812	7.93249	8.76916	P	P	P	P	P	P	hsa_circRNA_407247		25070500	chr9	+	131971147	131971515	sense overlapping	uc010myu.1	AK308944	AAAAAACGAAGAAAAAGAGACACCCAGCTCACCTCCAAGTTTGCCTGCAGGAGCCGGCTC
ASCRP3000003	88	152	101	98.5	95	131	6.68364	6.90142	6.60059	6.70799	6.99487	7.14257	P	P	P	P	P	P	hsa_circRNA_007418	hsa_circ_0007418	circBase	chr1	+	22816372	22818026	exonic	NM_014870	ZBTB40	AAAAAACTAGAAATGTGTTCAGAAATTAAAGGTCCACAGAAGGAGGGCCTGTCCTCCCAA
ASCRP3000004	88	139.5	62	102	45.5	61	6.66717	6.76658	5.96876	6.74208	5.96876	6.1675	P	P	P	P	P	P	hsa_circRNA_407121		25070500	chr8	-	125597327	125603476	exonic	NM_014751	MTSS1	AAAAAAGAAGTCCTCGGATACGCTGAAACTGCAGAAGAAAGCAAAAAAAGGTGGGACCAG
ASCRP3000005	122.5	151	89	76	56	83	7.15781	6.90142	6.44922	6.3377	6.29928	6.58189	P	P	P	P	P	P	hsa_circRNA_407087		25070500	chr8	-	71495398	71508556	exonic	NM_014294	TRAM1	AAAAAAGGAACAGGAAAACTACATCTCAGACCCAACTATCTTATGGAGGGCTTATCCCCA
ASCRP3000006	35	66	36	34	33	36	5.37952	5.82135	5.21448	5.13801	5.53021	5.54574	P	P	P	P	P	P	hsa_circRNA_061985	hsa_circ_0061985	circBase	chr21	-	46275124	46285362	exonic	NM_004339	PTTG1IP	AAAAAATATGCTTGTTCTCAGAACACAAACAAAACCTGTGAAGAGTGCCTGAAGAACGTC
ASCRP3000007	166	418	250	143	83.5	108.5	7.60798	8.35849	7.91715	7.20868	6.81757	6.88116	P	P	P	P	P	P	hsa_circRNA_404446		25070500	chr1	-	19670851	19684057	exonic	NM_004930	CAPZB	AAAAACAAAGGATATCGTCAATGGGCTGAGGTATTTTGAAGGTGGCGTCTCATCTGTCTA
ASCRP3000008	20.5	42	29	38	44	21	4.6465	5.2871	4.893	5.25597	5.81922	4.82676	A	P	P	P	P	A	hsa_circRNA_043081	hsa_circ_0043081	circBase	chr17	-	33255980	33269925	exonic	NM_006584	CCT6B	AAAAACAACTTCTTCACTCTTGGTTGATCCAAGGATTAGTTTTGGATCATGGTGCCCGTC
ASCRP3000009	62	120.5	64	50	47	54.5	6.17084	6.58189	6.01225	5.68778	6.03076	6.00665	P	P	P	P	P	P	hsa_circRNA_401039		25242744	chr12	-	110376184	110377052	exonic	NM_014776	GIT2	AAAAACATACAGGAGCTCTTAAGAGCAGCCCAAGAAAATAAACATGACAGGCATCCAGGC
ASCRP3000010	41	110	72	60	59	51	5.61115	6.46563	6.12162	5.95526	6.31975	5.93968	P	P	P	P	P	P	hsa_circRNA_400114		25242744	chr1	-	8421822	8482867	exonic	NM_012102	RERE	AAAAACGCAGAAACGCTTCGTTAAGGGACTCAGGCAGTACGGGAAGAACTTCTTCAGAAT
ASCRP3000011	25	23.5	37	36	28	23	4.95633	4.75288	5.26538	5.22094	5.22737	4.893	P	P	P	P	P	A	hsa_circRNA_100501	hsa_circ_0002413	circBase	chr1	+	240341220	240351562	exonic	NM_020066	FMN2	AAAAACGCTCAGATGCTGTCCAGAAGCAAGATCAACTTTATACCTGGGCTGCAGTTAGTC
ASCRP3000012	169.5	373	145	82	137.5	328	7.63605	8.19129	7.11942	6.42284	7.52065	8.31006	P	P	P	P	P	P	hsa_circRNA_000654	hsa_circ_0000654	circBase	chr15	+	93480747	93482948	exonic	NM_001271	CHD2	AAAAACGTTAGAGAAAAATGGAAACAGGAACCCTCAGAAGATGAACAGGAACAAGGCACC
ASCRP3000013	54	156	124	92	255.5	34	5.96492	6.9362	6.89739	6.57434	8.38102	5.41094	P	P	P	P	P	P	hsa_circRNA_104195	hsa_circ_0002198	circBase	chr6	+	136472297	136476896	exonic	NM_018945	PDE7B	AAAAACTAACCACCATCTTGCAAACCTATATCAGGAAACAGCCTGGTAACACTGTTGTGC
ASCRP3000014	65.5	150	92.5	54	56	72	6.28162	6.87912	6.47242	5.7716	6.22649	6.40592	P	P	P	P	P	P	hsa_circRNA_404754		25070500	chr10	-	61592282	61612460	exonic	NM_005436	CCDC6	AAAAACTGGAGAATGACACCATTTCTAAGCAACTTACATTAGAACAGCAAGCCAGGGCTG
ASCRP3000015	426	715	476	611.5	398	583.5	9.046	9.15008	8.85864	9.24942	9.01647	9.02976	P	P	P	P	P	P	hsa_circRNA_103950	hsa_circ_0001534	circBase	chr5	-	137278563	137278905	exonic	NM_016603	FAM13B	AAAAACTGGCTCTGGATCTCCGATTGTCAAGTTCTCGAGCAGCTTCTATGGATCTCCATC
ASCRP3000016	91.5	167	135	63	61	79.5	6.73081	7.03713	7.03484	6.03718	6.38952	6.50455	P	P	P	P	P	P	hsa_circRNA_007390	hsa_circ_0007390	circBase	chr15	-	73854236	73866136	exonic	NM_012428	NPTN	AAAAACTTGCGCCAGAGAAACACAAATTAAGTACTGCTTACAATCCGCTCCTGACATCAC
ASCRP3000017	36	82	35.5	30	39	68	5.37952	6.06887	5.21448	4.82676	5.72917	6.28625	P	P	P	M	P	P	hsa_circRNA_008846	hsa_circ_0008846	circBase	chr6	-	18256591	18258636	exonic	NM_003472	DEK	AAAAAGAAGGAAGAAATGTTGAAAAAAAAAGAGTCTCATCGTGGAAGGCAAGAGGGAAAA
ASCRP3000018	1837	2344.5	340	8953.5	366	2747	11.5383	11.2839	8.35335	12.6885	8.89369	10.9369	P	P	P	P	P	P	hsa_circRNA_000542	hsa_circ_0000542	circBase	chr14	+	58785259	58796887	exonic	NM_002892	ARID4A	AAAAAGACAGAAGAAGAGGTGTGTTTGATGATGGTGATGAGCGAACATTGAGACGTACCT
ASCRP3000019	26	23	27	32	19	22	5.04639	4.81826	4.83099	5.02809	4.59768	4.95633	P	A	P	P	A	A	hsa_circRNA_404789		25070500	chr10	+	91478466	91486278	exonic	NM_016195	KIF20B	AAAAAGAGAGAAAATGGTTTCAACAGCATGTGCCTTTCCGGGAAAGTAAACTGACTCACT
ASCRP3000020	29.5	37	32	32	22	31	5.15499	5.22094	5.05003	5.02809	4.893	5.2871	P	P	P	P	A	P	hsa_circRNA_007645	hsa_circ_0007645	circBase	chr17	-	674564	689217	sense overlapping	NM_016080	GLOD4	AAAAAGATGAAGAAAAGCAAAGGGCTTTGCTGGGCTATGCTGATAACCAGAGAAGCTAAA
ASCRP3000021	111	118	97	116	105	106	7.00427	6.57308	6.58314	6.93718	7.11942	6.86166	P	P	P	P	P	P	hsa_circRNA_102997	hsa_circ_0059490	circBase	chr20	-	16506736	16509085	exonic	NM_024704	KIF16B	AAAAAGCCCAGATTACGTTTCACAAGAAATGGGAAAAGGACTTGGAGGCCAAGTTCATTA
ASCRP3000022	26	25	25	30	23	24	4.83521	4.78376	4.78812	5.00581	4.893	5.04275	P	P	P	P	A	A	hsa_circRNA_402543		25242744	chr20	+	25398740	25405963	exonic	NM_021067	GINS1	AAAAAGCCTATATATTGAAGTATGACCGCTTGCTTCGGATCAGAGCACTCAGATGGGAAT
ASCRP3000023	38	31	65	93	44	60.5	5.53281	5.00955	6.01225	6.60677	5.85912	6.18082	P	P	P	P	P	P	hsa_circRNA_404823		25070500	chr10	-	128973475	128975403	exonic	NM_001039762	FAM196A	AAAAAGGAGAGGCCCATCGGGAAGGAATTATTTTCCAGTACCACTCTCCATGGAATAAAA
ASCRP3000024	90	107	76	51	65	113	6.69296	6.45882	6.2281	5.74494	6.48321	6.93718	P	P	P	P	P	P	hsa_circRNA_103917	hsa_circ_0073435	circBase	chr5	+	95072592	95119667	exonic	NM_014899	RHOBTB3	AAAAAGGCCAAGGACATATTTGACAGTGATTGGTACACTTCTCGAAATCTAATTGGGGGC
ASCRP3000025	363	583	477	872	833	1746	8.80374	8.84968	8.86639	9.71618	10.0884	10.388	P	P	P	P	P	P	hsa_circRNA_102887	hsa_circ_0057691	circBase	chr2	-	200233327	200246543	exonic	NM_015265	SATB2	AAAAAGTACAAGAAGATTAAAGGAATAATCAAGCTGGGAAGGTGGAACCCTCTCCCCCTC
ASCRP3000026	158.5	153	130.5	421.5	33	159	7.53951	6.9204	6.95667	8.76253	5.53021	7.38554	P	P	P	P	P	P	hsa_circRNA_405950		25070500	chr2	+	121036193	121038483	exonic	uc002tml.3	RALB	AAAAAGTAGAAGGTATTCTAGAGCTCTTCAGTGGGTCATCTGTGTGTCACAGCCTCAGAA
ASCRP3000027	23	28	27	25	26	19	4.83521	5.00955	4.88488	4.75733	5.07164	4.5625	P	P	P	P	A	A	hsa_circRNA_054947	hsa_circ_0054947	circBase	chr2	+	64113474	64118696	exonic	NM_006759	UGP2	AAAAATAAAGCAGTGAAGCAATAGGCGGGACACTCACTCAATATGAAGGCAAACTGAGAC
ASCRP3000028	46	42.5	39	75	35	29	5.69476	5.29783	5.26538	6.25825	5.53021	5.19492	P	P	P	P	P	P	hsa_circRNA_406825		25070500	chr6	+	109762831	109763131	intronic	ENST00000258052	SMPD2	AAAAATAGCTGATCAGAGCTGGAAGACAAGGGAGGGGAAGAAGGCTGGGTGTGAGAAGCC
ASCRP3000029	49	92.5	113	50	99	44	5.85912	6.2345	6.77539	5.68778	7.02565	5.69476	P	P	P	P	P	P	hsa_circRNA_031460	hsa_circ_0031460	circBase	chr14	-	31582309	31602881	exonic	NM_015382	HECTD1	AAAAATATTACAGCAGATTGAGGTCAACTGCAACTTGGCCTCTTGATCCACCAAAGGATG
ASCRP3000030	38	33	53	64	32	27	5.53281	5.11738	5.75388	6.11643	5.48126	5.17509	P	P	P	P	P	P	hsa_circRNA_407023		25070500	chr7	+	148582342	148582577	intergenic			AAAAATCCTTTATCAAGATGAGCACTGTTCACTTGCCGCCTCTGCAAAGTCCACCGCCGC
ASCRP3000031	273	320	273	181	278.5	535	8.36871	7.97276	8.05598	7.55845	8.52129	8.9079	P	P	P	P	P	P	hsa_circRNA_406859		25070500	chr6	-	135639656	135644462	exonic	NM_017651	AHI1	AAAAATCTCCAGCTCCTCAAAAGGTAGTGGCTCTTTATGACTACACAGCGAATCGATCAG
ASCRP3000032	452	882	552	360	416.5	730	9.13369	9.47329	9.09376	8.54256	9.08183	9.34125	P	P	P	P	P	P	hsa_circRNA_102776	hsa_circ_0055451	circBase	chr2	-	86088303	86090608	exonic	NM_003896	ST3GAL5	AAAAATGCATTATGTGGACCCTGACCATGTAAAGCAATGCCAAGTGAGTACACCTATGTG
ASCRP3000033	913	1475.5	1064	387	1408.5	1820.5	10.3195	10.3622	10.0975	8.6389	10.8151	10.4547	P	P	P	P	P	P	hsa_circRNA_100098	hsa_circ_0007822	circBase	chr1	+	23356961	23385660	exonic	NM_015013	KDM1A	AAAAATGCCCACTTTATGAAGCCAACGGACAAGCTGTAGAGTACAGAGAGATGGATGAAA
ASCRP3000034	66	137	91.5	86	41	60	6.3031	6.78632	6.47242	6.47512	5.78256	6.14559	P	P	P	P	P	P	hsa_circRNA_406086		25070500	chr20	+	18122851	18123563	sense overlapping	NM_020536	CSRP2BP	AAAAATGGATACCAGCCAAGGCTTCGTGACGGAGTTATCAGAGACATTGAGAGGCAAATT
ASCRP3000035	21	21	25	25	21	18	4.70298	4.6465	4.73493	4.73944	4.73944	4.5625	A	A	P	P	A	A	hsa_circRNA_061825	hsa_circ_0061825	circBase	chr21	-	43782390	43786644	exonic	NM_003225	TFF1	AAAAATTAAAAGAGATCGATATTAAATCCCTGACTCGGGGTCGCCTTTGGAGCAGAGAGG
ASCRP3000036	154	375	227.5	122.5	124	162	7.49422	8.20031	7.79309	7.00239	7.37036	7.39628	P	P	P	P	P	P	hsa_circRNA_104215	hsa_circ_0005753	circBase	chr6	+	149663820	149691235	exonic	NM_015093	TAB2	AAAAATTCCCTGAAGTACCTGAAGTTGTTGTATCCAGGTGCATGTTACAGGCTCCAGACC
ASCRP3000037	36	104	105	36	56.5	50	5.37952	6.3931	6.68597	5.2685	6.28933	5.93968	P	P	P	P	P	P	hsa_circRNA_401118		25242744	chr13	+	20593686	20611049	exonic	NM_003453	ZMYM2	AAAAATTTCAGGATTGGTACTACAAGGTAGGTAGCCATCCAAGCTTCCTGAAGGAGGTTC
ASCRP3000038	1053	1730	693	843	608.5	908	10.5558	10.6994	9.42076	9.66823	9.61049	9.61295	M	P	P	P	P	P	hsa_circRNA_092547	hsa_circ_0001445	circBase	chr4	+	144464661	144465125	exonic	NM_003601	SMARCA5	AAAACAAAAGGGAGGCTTGTGGATCAGAATCTGAACAAAATTGGGAAAGATGAAATGCTT
ASCRP3000039	33	49	51	32.5	34	34	5.34444	5.47181	5.69476	5.16172	5.53021	5.44722	P	P	P	P	P	P	hsa_circRNA_101560	hsa_circ_0007527	circBase	chr15	-	65759015	65772737	exonic	NM_017743	DPP8	AAAACAAAGGAATTTTGGGCCACCATTTTGGATTCAGCAGTGCTTGGTCCATCCTACTAG
ASCRP3000040	396.5	1112	739	515.5	932	687.5	8.94216	9.85	9.52789	9.04007	10.272	9.27254	P	P	P	P	P	P	hsa_circRNA_102799	hsa_circ_0002076	circBase	chr2	-	110321942	110350696	exonic	NM_144710	SEPT10	AAAACAAGCCAGTCAGCTCTTTCAGTCTCACATGGCAACGAAAACAACTTGTATGTCTTC
ASCRP3000041	119	136.5	85	126	86	140.5	7.08574	6.75772	6.37294	7.06389	6.87708	7.24401	P	P	P	P	P	P	hsa_circRNA_004103	hsa_circ_0004103	circBase	chr11	+	102233626	102239279	exonic	NM_001166	BIRC2	AAAACAAGCTGAAGAAATGGCATCAGGTGTGAGTTCTTGATACGAATGAAAGGCCAAGAG
ASCRP3000042	54	77	41	52	32	35	5.9935	5.99162	5.43893	5.7716	5.43059	5.4691	P	P	P	P	P	P	hsa_circRNA_000566	hsa_circ_0000566	circBase	chr14	+	97299803	97327072	exonic	NM_003384	VRK1	AAAACAATAACAAAGTGAAAATGCCTCGTGTAAAAGCAGCTCAAGCTGGAAGACAGAGCT
ASCRP3000043	17	17	23.5	19.5	18	19	4.4733	4.4069	4.73493	4.47871	4.4733	4.65607	A	A	P	A	A	A	hsa_circRNA_407110		25070500	chr8	-	101149792	101154396	exonic	NR_036491	FBXO43	AAAACAGATTCTGAGAAACAGAGATTTTGAAGATGTCGCAAAGGCACTCAGGTCAAGCTG
ASCRP3000044	2547	6129	1983.5	13300	816	7474	12.118	13.2017	11.1606	13.2178	10.0425	12.0383	P	P	P	M	P	P	hsa_circRNA_006759	hsa_circ_0006759	circBase	chr2	-	63711737	63798760	exonic	uc002sci.2	WDPCP	AAAACAGTCGGTGTGTGCTGAGCAAATGGAAGAACAAATATGTCTGTCAGAAAACCATGA
ASCRP3000045	28.5	36	30	36	31.5	28	5.07164	5.1346	4.99454	5.22094	5.45272	5.15499	P	P	P	P	P	P	hsa_circRNA_000052	hsa_circ_0000052	circBase	chr1	+	36367548	36367938	exonic	NM_012199	AGO1	AAAACAGTGTCGAGAAGAGGTGCTCAAATGAAGAATGCCAGCTACAACTTAGATCCCTAC
ASCRP3000047	357	512	315	262	241	407	8.78696	8.65704	8.24458	8.09322	8.28561	8.56765	P	P	P	P	P	P	hsa_circRNA_004767	hsa_circ_0004767	circBase	chr17	-	3969740	3976050	exonic	NM_015113	ZZEF1	AAAACATAGTTCAGAAGCTACTGAGGTGAACCCTGAGAGCCTGGAGTTAGGAAGTAACAT
ASCRP3000048	465	1199	675	261.5	681.5	341	9.18313	9.99901	9.37659	8.09322	9.78811	8.35408	P	P	P	A	P	P	hsa_circRNA_101633	hsa_circ_0036629	circBase	chr15	+	85657103	85664245	exonic	NM_002605	PDE8A	AAAACATGGAGAGGTAATCAATATTATCAATGCTGCCCAGGAAAGTAGTCCCATGCCTGT
ASCRP3000049	24	26	27	26.5	18	22	4.83521	4.88488	4.85196	4.84779	4.6465	4.78376	P	P	P	P	A	A	hsa_circRNA_101915	hsa_circ_0041050	circBase	chr16	-	89849266	89849510	exonic	NM_000135	FANCA	AAAACATGGGACTCTACGAGGATTTGTCATCAGCTGGGGACATTACTGAGGTGCACATTC
ASCRP3000051	1376.5	2223.5	626.5	5483	127	2174	10.9812	11.1839	9.26142	11.9646	7.40127	10.6503	P	P	P	P	P	P	hsa_circRNA_102445	hsa_circ_0004552	circBase	chr19	+	11015626	11019883	exonic	NM_199141	CARM1	AAAACCACACCGACTTCAAGGACAAGATGAAGATGTGTGTGTCTTTAAGTGCTCAGTGTC
ASCRP3000052	23	27	24	18	21	21.5	4.74841	4.95633	4.6844	4.4733	4.82252	4.78376	P	P	P	A	A	A	hsa_circRNA_002518	hsa_circ_0002518	circBase	chr4	-	24572276	24578301	exonic	NM_001358	DHX15	AAAACCATTCTTAAGAAGGATCGAGATCGAGACCGGGATCGTGAAGATCGGTCTAAAGAT
ASCRP3000053	47	47	58.5	59	32	32	5.7382	5.47181	5.84036	5.95526	5.57377	5.33256	P	P	P	P	P	P	hsa_circRNA_102323	hsa_circ_0047145	circBase	chr18	-	20932159	20953727	exonic	NM_032933	TMEM241	AAAACCTTCTGGCCCCAGGGCAGTGTGCAGCCTGGATTTTCTTTGCTAAGTGCCCTCCTC
ASCRP3000054	206	653	334	122	484	595	7.93494	9.01333	8.318	6.99487	9.2803	9.04929	P	P	P	P	P	P	hsa_circRNA_015839	hsa_circ_0015839	circBase	chr1	+	200729966	200784772	exonic	NM_203459	CAMSAP2	AAAACTGAAAGAACATCACACAGTTGAAGCTCCAGGAGGTCAAAAGAAAATGTGCCAGAG
ASCRP3000055	26	28	37	34	20	32	4.95633	4.99831	5.22737	5.18504	4.73944	5.24333	P	P	P	P	A	M	hsa_circRNA_402980		25242744	chr3	+	141632493	141640905	exonic	NM_001679	ATP1B3	AAAACTGCATCATATACTTTAGAAGAACAGAAGAACCTCACAGTCTGTCCTGATGGAGCA
ASCRP3000056	61.5	42	72	90	32.5	34	6.18578	5.32658	6.18082	6.55785	5.50925	5.41094	P	P	P	P	P	P	hsa_circRNA_402979		25242744	chr3	+	141622461	141640905	exonic	NM_001679	ATP1B3	AAAACTGCATGTTTGATCTTGCTCTTCTACCTAGTTTTTTATGGGTTCCTGGCTGCACTC
ASCRP3000057	26	25	26.5	28	24	20	4.95633	4.88488	4.81826	4.82676	5.13801	4.73944	P	P	P	P	A	A	hsa_circRNA_068767	hsa_circ_0068767	circBase	chr3	+	197677806	197682721	exonic	NM_000996	RPL35A	AAAACTTACTACCTTAAGCCTGCTGGGAACGGGACTTCTAAAAGGAACTATGTCTGGAAG
ASCRP3000058	91	136.5	120	55	162.5	62	6.73081	6.74208	6.86062	5.85705	7.71513	6.19073	P	P	P	P	P	P	hsa_circRNA_007263	hsa_circ_0007263	circBase	chr4	+	87614739	87622954	exonic	NM_006264	PTPN13	AAAAGAAACTTCAGGTTCTGAGGGAAGCCATGAATGTAGAAGACAGATCAGCTTTCCTGT
ASCRP3000059	129	153	126	123	54	99	7.24043	6.87912	6.9362	7.01685	6.19566	6.75772	P	P	P	P	P	P	hsa_circRNA_102820	hsa_circ_0056439	circBase	chr2	+	128944256	128945188	exonic	NM_020120	UGGT1	AAAAGAACCAAGCCGAGAAGGATCTGCCCAATAACATGATTCATCAGGTGCCAATTAAAT
ASCRP3000060	40	119.5	60	29	50	45	5.57629	6.58189	5.87149	5.00581	6.11296	5.75833	P	P	P	P	P	P	hsa_circRNA_405348		25070500	chr15	-	55731669	55742565	exonic	NM_130810	DYX1C1	AAAAGAAGAAGAAAAGAACCCAGAATGGTTGAAGGATAAAGGAAAGGAGAAATTCAGAAA
ASCRP3000061	213	165	469.5	518	140.5	167	7.98444	7.02933	8.83448	9.0477	7.54145	7.4357	P	P	P	P	P	P	hsa_circRNA_016363	hsa_circ_0016363	circBase	chr1	-	211836114	211843749	exonic	uc021pir.1	NEK2	AAAAGAATTCTTCAGTTTCCCTGTGCCTCCATTTACAGCTTTTAGCCAGAAAGAACTCGC
ASCRP3000062	276	794.5	357	357	177	320	8.36652	9.31893	8.42138	8.52831	7.8523	8.26934	P	P	M	P	P	P	hsa_circRNA_092482	hsa_circ_0001036	circBase	chr2	-	85554223	85554349	sense overlapping	NM_006464	TGOLN2	AAAAGACGTCCCTAACAAGTCGGGTTCGGAGGCGCAGACCACAAAAGATGTCCCTAATAA
ASCRP3000063	67	133.5	107	74	163.5	106	6.29699	6.72741	6.67425	6.23609	7.73106	6.86166	P	P	P	P	P	P	hsa_circRNA_000572	hsa_circ_0000572	circBase	chr14	-	104219336	104220581	exonic	NM_015316	PPP1R13B	AAAAGACTGTACCAAGAACTACAGGAACAGCGTTTACATTTTCTAAAGCAACAGGAGCGC
ASCRP3000064	28179	31286.5	37352	56683	61539	107953	15.764	15.5323	15.6213	15.6213	15.8246	15.7999	P	P	P	P	P	M	hsa_circRNA_087119	hsa_circ_0087119	circBase	chr9	+	68409997	68413434	exonic	uc004aew.1	AK308561	AAAAGAGAGGCCGCCGCCTCTCTCTCCCTCTGGTTCTATTTCTCCATCCCTCTCTCCTTT
ASCRP3000065	312	290	123	395	107	214	8.56734	7.81621	6.89183	8.66046	7.15612	7.76628	P	P	P	P	P	P	hsa_circRNA_068784	hsa_circ_0068784	circBase	chr4	+	337570	338219	exonic	NM_003441	ZNF141	AAAAGAGCCCTACAATGTGAAGATACATAAGATCGTAGCCAGACCCCCAGGAACTCTTAA
ASCRP3000066	58	92.5	90.5	46.5	68	67.5	6.09812	6.22328	6.43955	5.59631	6.50455	6.27698	P	P	P	P	P	P	hsa_circRNA_088439	hsa_circ_0088439	circBase	chr9	-	126212971	126641300	exonic	NM_020946	DENND1A	AAAAGAGGTGAAAAACCGCTTGAAGCAAAAGGCAGAATCCAGAGACCACATTTGAAGTAT
ASCRP3000067	30	38	33	31.5	26	23.5	5.17509	5.26538	5.07164	4.98698	5.16507	4.98698	P	P	P	P	A	A	hsa_circRNA_105045	hsa_circ_0092163	circBase	chrX	+	154317537	154319114	exonic	NM_024332	BRCC3	AAAAGAGTTCAGAATGTTCGCACACAAGCCATGTACCAGATGATGGATCAAGGCTTTGTA
ASCRP3000068	128	76	63	71	66.5	241	7.21638	5.96299	5.99162	6.19894	6.50455	7.91042	P	P	P	P	P	P	hsa_circRNA_060539	hsa_circ_0060539	circBase	chr20	-	43953928	43956055	exonic	NM_002999	SDC4	AAAAGATAATAAAACCTGGTACTTTCTAACTCTGATTGTGGGTGGCATCGTGGGCATCCT
ASCRP3000069	5756.5	9522	3125.5	24337.5	2026	15355	13.5571	13.9444	12.0554	14.1537	11.3795	12.9304	P	P	P	M	P	P	hsa_circRNA_000829	hsa_circ_0000829	circBase	chr18	-	12506475	12535600	exonic	NM_020148	SPIRE1	AAAAGATACACCTTGCGAAAAGTGATGTTGTGTGCTGCTCATCTCCCTACTGAATCAGAT
ASCRP3000070	30	30	37.5	39	36	27	5.17509	5.04639	5.24333	5.36792	5.64997	5.24333	P	P	P	P	P	P	hsa_circRNA_405678		25070500	chr18	-	36782074	36788753	sense overlapping	NR_024391	LINC00669	AAAAGATGGAGAAGATTATTTCTGCTGGCCTCCAGGAAGCAGGGGGTACAAGCAATTTTC
ASCRP3000071	138.5	142	117	117.5	85	122	7.3484	6.81437	6.83347	6.94305	6.82501	7.07552	P	P	P	P	P	P	hsa_circRNA_405869		25070500	chr2	+	44436353	44436466	intronic	ENST00000459690	PPM1B	AAAAGATTCAGAGTTGGATAAGCACTTGGAATCACGGGTTGAAGTCGAGATAACATGAGT
ASCRP3000072	130	456	137.5	39	80	84	7.25389	8.50136	7.07017	5.32957	6.71487	6.55529	P	P	P	P	P	P	hsa_circRNA_407150		25070500	chr9	-	5968018	5988545	exonic	NM_001017969	KIAA2026	AAAAGCAAAACACAAGAAGCACAAATCTGGCACTTGAGAGAAAAGACAACGATAGCAGTT
ASCRP3000073	76	66	67	133	51.5	61	6.48991	5.80208	6.03076	7.11942	6.15575	6.14559	P	P	P	P	P	P	hsa_circRNA_402810		25242744	chr3	-	31725125	31774903	exonic	NM_017784	OSBPL10	AAAAGCAAGTTCATGGGCATGTCCGTGGGGGTCTCTATGATAGGGGAAGAAAACATCCTG
ASCRP3000074	597	736	609.5	476.5	462.5	521	9.60147	9.19559	9.22512	8.92458	9.22029	8.87205	P	P	P	P	P	P	hsa_circRNA_068655	hsa_circ_0068655	circBase	chr3	-	196129822	196134264	exonic	NM_015562	UBXN7	AAAAGCAGGAAATACTGGTGGAACCAGAACCATTATTTGGTGGTGCAAGTGAAAGTGTAG
ASCRP3000075	47	86	58	55	56	46	5.79993	6.15237	5.89895	5.88376	6.29928	5.86532	P	P	P	P	P	P	hsa_circRNA_400196		25242744	chr1	+	36358157	36360870	exonic	NM_012199	AGO1	AAAAGCATACCTACCTTCCCCTAGAGGGAAGTGGTGGAATACATGGTCCAGCATTTCAAG
ASCRP3000076	179	305	151	112	117.5	177	7.70364	7.87935	7.18863	6.8893	7.28737	7.5366	P	P	P	P	P	P	hsa_circRNA_006131	hsa_circ_0006131	circBase	chr6	-	86328535	86329135	exonic	NM_006372	SYNCRIP	AAAAGCTCAGAGGCAAGCAGCAAAAAATCAAATGTAAAAGTGCTGTTTGTACGCAACCTT
ASCRP3000077	359	1474	1345	479	1707.5	1493	8.78696	10.3609	10.4732	8.9402	11.1211	10.2047	P	P	P	P	P	P	hsa_circRNA_404245		25242744	chr9	+	114289547	114296633	exonic	NM_133464	ZNF483	AAAAGCTCCCGACTAGTTTCTGCAGGACTGTAAACTGGATTCCTGGAACCTTTGATATTC
ASCRP3000078	80	109	84	124.5	109	131	6.55529	6.44646	6.35395	7.02195	7.18863	7.14257	P	P	P	P	P	P	hsa_circRNA_006116	hsa_circ_0006116	circBase	chr7	-	98718265	98718826	exonic	ENST00000472627	SMURF1	AAAAGCTGCTGCTGAGTGGGGCTTCCAGAATTCAAGGTCTAAATTGACATATTTGGGAAG
ASCRP3000079	86	148.5	150	87	127	125.5	6.66717	6.87298	7.17038	6.52559	7.39271	7.08706	P	P	P	P	P	P	hsa_circRNA_406648		25070500	chr5	+	112870001	112874878	exonic	NM_022828	YTHDC2	AAAAGGAAAAACAGCAAGGGTTTCTCCAAAGACACTTCTGACATTTTGTACTAATGGGGT
ASCRP3000080	91	129	101	78	151	77	6.74377	6.67071	6.63245	6.3377	7.62422	6.46971	P	P	P	P	P	P	hsa_circRNA_001520	hsa_circ_0001520	circBase	chr5	+	112321531	112339774	exonic	NM_152624	DCP2	AAAAGGAAAGCCGATTTATTTTGCATATTCCCAGCGAGGAAAGAGACAATGCAATCCGAG
ASCRP3000081	71	131	112	109.5	49	71	6.37149	6.70223	6.75271	6.81757	6.06528	6.3845	P	P	P	P	P	P	hsa_circRNA_103519	hsa_circ_0068075	circBase	chr3	+	179045348	179046139	exonic	NM_016331	ZNF639	AAAAGGAAGACTCTACACCCTTCTCGTTATTCAGGCATTTTTTACTGTCTACAGAAACTT
ASCRP3000082	70	78	87.5	77	59.5	67	6.40024	6.03626	6.3931	6.31975	6.31069	6.3031	P	P	P	P	P	P	hsa_circRNA_103384	hsa_circ_0065898	circBase	chr3	-	51454240	51456330	exonic	NM_014703	VPRBP	AAAAGGAGACATTGCCCACATTCCGTCCTATTTCAGTGTTCCGGGAAGCCAATGAAGATG
ASCRP3000083	348	1127.5	730	398	528	588.5	8.74611	9.88297	9.49661	8.67993	9.40488	9.03744	P	P	P	P	P	P	hsa_circRNA_102642	hsa_circ_0003828	circBase	chr2	-	24046127	24046439	exonic	NM_017552	ATAD2B	AAAAGTGTTTCCTCATGCTGAAATTAGCCAGAGTGACAAAAAAGAAGGCTACTGTGGAGC
ASCRP3000084	120	132.5	138	423	99	167	7.09588	6.72741	7.06029	8.77233	7.0508	7.4357	P	P	P	P	P	P	hsa_circRNA_405561		25070500	chr17	+	29183972	29192818	exonic	NM_024857	ATAD5	AAAAGTTACATAGGGTGTTGTTTGTGGCATTTGAAACCACCCTCTTGTCCTCTCTTAACT
ASCRP3000085	24	22	29	32	21	19	4.893	4.6465	4.893	5.09996	4.82252	4.65607	P	A	P	P	A	A	hsa_circRNA_047834	hsa_circ_0047834	circBase	chr18	+	57567659	57571538	exonic	uc002lid.2	PMAIP1	AAAAGTTGATACTGTGGCAGTAAACTATTAAAAGTTTTCACTGTTCGACCGGCGGGTACG
ASCRP3000086	48	41	71	65	28	29	5.85912	5.30849	6.14898	6.12679	5.25911	5.24333	P	P	P	P	P	P	hsa_circRNA_406838		25070500	chr6	+	125328677	125329118	intronic	ENST00000359704	RNF217	AAAAGTTGTAAAAATATGCTATAATAAAATTTATCCACTGCTCCTGGCTGACTTTGAGCA
ASCRP3000087	45	74	43	94	28	34	5.7382	5.97642	5.4691	6.6385	5.30849	5.41094	P	P	P	P	P	P	hsa_circRNA_405727		25070500	chr19	+	8539883	8540669	intronic	ENST00000325495	HNRNPM	AAAAGTTTCAGAAATCTGGCTTGGTAAAATGTTACTCAGAGCAGATTACCACCGTGCTCG
ASCRP3000088	29	28	31	46	24	38	5.0894	4.95633	5.04275	5.62339	5.10695	5.54574	P	P	P	P	A	P	hsa_circRNA_031775	hsa_circ_0031775	circBase	chr14	-	50050289	50052767	exonic	NM_001032	RPS29	AAAATAAACATTTGAAAAAACCCTTCATCGTGTCTGTTCAAACCGGCACGGTCTGATCCG
ASCRP3000090	30.5	21	25	30	19	25	5.19492	4.58771	4.73944	4.91707	4.55228	5.00955	P	A	P	P	A	A	hsa_circRNA_403034		25242744	chr3	-	182923663	182925611	exonic	NM_015078	MCF2L2	AAAATAATATCAAAGGACGATATTGGAAAACTAGGCAAGCTGTTGCTGCACGGCCCTTTC
ASCRP3000091	55	84	68	68.5	55.5	58.5	5.9935	6.11296	6.11296	6.17084	6.28933	6.11296	P	P	P	P	P	P	hsa_circRNA_004520	hsa_circ_0004520	circBase	chr9	-	136790964	136804341	sense overlapping	NM_003371	VAV2	AAAATACCAAAGTTTTCTGTGTTTGAAGAACATACGCACCTTCCTGAAAGTCTGCCACGA
ASCRP3000092	237	643.5	387	256	340	293	8.14277	8.99283	8.53075	8.06723	8.79538	8.17015	P	P	P	P	P	P	hsa_circRNA_003986	hsa_circ_0003986	circBase	chr1	+	36282482	36292436	exonic	NM_017629	AGO4	AAAATACCGAGTTTGTAATGTGACTAGACGGCCAGCCAGTCATCAAACGACCTCCGGCTA
ASCRP3000093	31	46.5	34	35	26.5	29.5	5.17509	5.41377	5.09996	5.22094	5.19492	5.2685	P	P	P	P	P	P	hsa_circRNA_100137	hsa_circ_0011264	circBase	chr1	-	31740717	31764853	exonic	NM_004814	SNRNP40	AAAATAGCAGCTGGCTCAGCCGACAGTACTGTGGAATGTCTATGGTGACTGTGATAACTA
ASCRP3000094	40	109	96	34	73	48	5.57629	6.44646	6.52559	5.18504	6.64211	5.89188	P	P	P	P	P	P	hsa_circRNA_101014	hsa_circ_0008932	circBase	chr12	-	12332743	12340053	exonic	NM_002336	LRP6	AAAATATACTGGGGAGATGCCAAAACAGACAAGATTGAGGCAGGCAGTGGTTAAAGGTTC
ASCRP3000095	26	30.5	28.5	27	19	25	4.95633	4.99831	4.893	4.91707	4.6465	4.95633	P	P	P	P	A	A	hsa_circRNA_102356	hsa_circ_0047552	circBase	chr18	-	43568667	43573669	exonic	NM_024430	PSTPIP2	AAAATCAATGGCATTTGAGGCTCAAGAATGTGAACGAATAAACTTCTTCCGGAATGCATT
ASCRP3000096	22	25	25	26	20	21	4.893	4.91707	4.78812	4.82676	4.73944	4.73944	P	P	P	P	A	A	hsa_circRNA_011933	hsa_circ_0011933	circBase	chr1	+	41466700	41467926	exonic	NM_001905	CTPS1	AAAATCCAAGCAATTGCCTGGGCTCGGAATCAGAAAAAGCCTTTTTTGGTACATAGATTC
ASCRP3000097	133	425	263	161	194	138	7.26722	8.38929	7.99461	7.37399	7.96557	7.19726	P	P	P	P	P	P	hsa_circRNA_403832		25242744	chr7	-	72178578	72209578	exonic	NM_001145440	TYW1B	AAAATCTCCAGCTTCCTGGTCACAAATGCACAATTTCCTGCGGAAATCAGTCGATGCTCC
ASCRP3000098	39	63	48	41	47.5	43	5.49599	5.80208	5.5988	5.43616	6.06528	5.7269	P	P	P	P	P	P	hsa_circRNA_000546	hsa_circ_0000546	circBase	chr14	-	68234420	68236447	exonic	NM_015346	ZFYVE26	AAAATGAGCTGGTGCGGAGTGAATTTTACTATGAGCAGTTTAACAGGCGTCATCATTGTC
ASCRP3000099	188	239	171	89	74	282.5	7.80684	7.53984	7.37978	6.55785	6.64211	8.12952	P	P	P	P	P	P	hsa_circRNA_047135	hsa_circ_0047135	circBase	chr18	+	20570899	20576425	exonic	NM_002894	RBBP8	AAAATGGATGTTACTGTAATAGATACAAAGGAAACTCAAGGTCCCATGAGCCCCCTTGGT
ASCRP3000101	349	557	429	301	261	613.5	8.75601	8.77466	8.68389	8.27808	8.41312	9.09727	P	P	P	P	P	P	hsa_circRNA_104979	hsa_circ_0007685	circBase	chrX	+	10031484	10035530	exonic	NM_015691	WWC3	AAAATGTGTGAGGATGACAGCCGCTCGTACGCCAGCTGATAACAAAGCCATTGACCTTTG
ASCRP3000102	128	71.5	51	181	25	46.5	7.21638	5.90197	5.65237	7.54081	5.10695	5.80208	P	P	P	P	A	P	hsa_circRNA_006063	hsa_circ_0006063	circBase	chr10	+	26789747	26792203	exonic	NM_019043	APBB1IP	AAAATTAAGCTGGCGCTGGAAAAACTGAAGGAGGCCAAGGTTAAGAAGAGTCCTTAAATG
ASCRP3000103	91	141.5	106	108	89.5	78	6.69992	6.80149	6.67425	6.8133	6.93029	6.46971	P	P	P	P	P	P	hsa_circRNA_104496	hsa_circ_0082440	circBase	chr7	+	132990630	133002144	exonic	NM_021807	EXOC4	AAAATTCCTTGATACCTCTCACTATTCTACTGCTGGAAGCTCAAGTGGTGTCAGCAGTTG
ASCRP3000104	189	173.5	88.5	117	86	113	7.81194	7.08042	6.42703	6.93718	6.84188	6.94987	P	P	P	P	P	P	hsa_circRNA_101080	hsa_circ_0008085	circBase	chr12	-	56742312	56743420	exonic	NM_005419	STAT2	AAAATTCTGGAGTTGGTACATGACCACCTGAAGGATCTCTGGAATGATGGACTCTGGTGG
ASCRP3000105	100	165	137	84.5	102	140	6.84083	7.02933	7.03484	6.44646	7.08795	7.23645	P	P	P	P	P	P	hsa_circRNA_008091	hsa_circ_0008091	circBase	chr2	-	207003208	207007555	exonic	NM_005006	NDUFS1	AAAATTCTTCAAGACATTGCTTCGGGAAGCCATCCATTTAGCCAGTTGCAGAGTTTTCAA
ASCRP3000106	5003	5291	8380.5	10871	22955.5	42035	13.3354	13.0152	13.788	12.9304	14.5573	14.3466	P	P	P	P	M	P	hsa_circRNA_026134	hsa_circ_0026134	circBase	chr12	+	49658864	49667113	exonic	uc001rtt.1	TUBA1C	AAAATTGAAGTTTCCATTTACTACTTCTCCCCCGGACTCCTTGGTAGTCTGTTAGTGGGA
ASCRP3000107	93	249	171	77.5	117	121	6.77539	7.60829	7.37109	6.36712	7.28737	7.04489	P	P	P	P	P	P	hsa_circRNA_404086		25242744	chr8	-	103850971	103870378	exonic	NM_015878	AZIN1	AAAATTGCACGTAATCACCCAAATGCCAAGGCGAACTTTCTGACCAAGTATACAACTACC
ASCRP3000108	198	574.5	396	204.5	338	669	7.86782	8.82272	8.55923	7.7157	8.77411	9.22913	P	P	P	P	P	P	hsa_circRNA_104750	hsa_circ_0008678	circBase	chr9	+	20923658	20933102	exonic	NM_017794	FOCAD	AAAATTGCTGCTTTGACACTAGTCTTGAATACAAGGAGAGTCCGGTAGTGAAAGGCAATG
ASCRP3000109	131.5	114	194	327.5	136	172.5	7.26096	6.51576	7.52457	8.39644	7.49322	7.51803	P	P	P	P	P	P	hsa_circRNA_102771	hsa_circ_0055377	circBase	chr2	+	80772106	80783018	exonic	NM_004389	CTNNA2	AAAATTGCTTTCTGAAACAGGTTGCCAATTTGGCCTGTTCCATCTCCAACAATGAAGAAG
ASCRP3000110	65	112.5	80	53	46	35	6.2488	6.49659	6.29852	5.80208	6.00103	5.48261	P	P	P	P	P	P	hsa_circRNA_404987		25070500	chr12	-	29492783	29494151	sense overlapping	NM_016570	ERGIC2	AAACAAAATTCCAGGTTCCTTTTGAGGATGGCCACACAGACAACCACTTACCTCTTTTAG
ASCRP3000111	25	26	25	25	23	21	4.92105	4.88488	4.70759	4.78376	4.9679	4.73944	P	P	P	P	A	A	hsa_circRNA_104082	hsa_circ_0075826	circBase	chr6	+	21979173	22020771	exonic	NR_015410	CASC15	AAACAAACAGACAGAAGAAGGAAGTGGCTAATGGTAAAATCTACTGGTGGAGTCACTCCA
ASCRP3000112	503	574	251	1807	63	469	9.31544	8.82006	7.92879	10.5753	6.43955	8.7517	P	P	P	P	P	P	hsa_circRNA_004561	hsa_circ_0004561	circBase	chr8	-	93929156	93941802	intronic	ENST00000517540	TRIQK	AAACAAATTGGCAGTATAAATTTAATGTGTTGTTTTCAAGTGTGTCATGTGTCCAGATGC
ASCRP3000113	188	174.5	167	97	120	172	7.80684	7.08042	7.32759	6.67071	7.341	7.48418	P	P	P	P	P	P	hsa_circRNA_104876	hsa_circ_0088062	circBase	chr9	-	114911523	114919893	exonic	NM_022486	SUSD1	AAACAACAACAAGACATTCATTCCCAACGATGGCACCTTTTGTACAGGTTTAGACGTCTG
ASCRP3000114	212	102	80.5	52	36	453	7.97276	6.36712	6.27076	5.7716	5.64997	8.70967	P	P	P	P	P	P	hsa_circRNA_103727	hsa_circ_0008144	circBase	chr4	-	120460114	120488299	exonic	NM_001083	PDE5A	AAACAAGAGAGCTACAGTCGTTAGCGGTTGTTGGTGTAGCCCAGGCCATCAACAAGAAAT
ASCRP3000115	31	28	38.5	58	31	34	5.17509	4.95633	5.2871	5.88376	5.3577	5.41094	P	P	P	P	P	P	hsa_circRNA_000980	hsa_circ_0000980	circBase	chr2	+	19538077	19538212	antisense	ENST00000449124	AC092594.1	AAACAAGCATCATCCTCTTCTGAAGAAAGACAAGCATGAGGTGCTCCAACATTTTTCAGG
ASCRP3000116	111.5	334	178	218	171.5	137	7.00427	8.01845	7.41613	7.81354	7.79255	7.21557	P	P	P	P	P	P	hsa_circRNA_102798	hsa_circ_0009020	circBase	chr2	-	110321942	110323436	exonic	NM_144710	SEPT10	AAACAAGCCAGTCAGGGACAGTTGCCGTTTGCTGTTGTGGGAAGTATGGATGAGGTAAAA
ASCRP3000117	1328	1602	4741	5331	4964.5	18102	10.9236	10.5119	12.6681	11.9347	12.587	13.1219	P	P	P	P	A	P	hsa_circRNA_407330		25070500	chrX	-	129799616	129813722	exonic	NM_006375	ENOX2	AAACAAGCTGAGATCTCCCACCTCCTGCAACCCGAGAAAGACCACCAGGATGCAAAACAG
ASCRP3000118	49	67	56	56	36	42	5.7382	5.85705	5.82771	5.85705	5.669	5.59631	M	P	P	P	P	M	hsa_circRNA_103352	hsa_circ_0001292	circBase	chr3	-	47476497	47484581	exonic	NM_012235	SCAP	AAACAAGGAGAGCCTACTGAGCAGCCTGAGTGGGTACCTGCACATGTTGTTCTTTGTCAG
ASCRP3000119	101.5	31.5	34	34	27	56	6.86166	5.05365	5.21448	5.22094	5.16507	6.07601	P	P	P	P	P	P	hsa_circRNA_091669	hsa_circ_0091669	circBase	chrX	+	147733519	147744289	exonic	NM_002025	AFF2	AAACAAGTGAATCACTATGAACAAGACCGTAGTGCACTTAAAAAAAGGGAATGGGAGCGG
ASCRP3000120	40	55	48	50	34	52	5.57629	5.60375	5.61115	5.65952	5.57377	5.96492	P	P	P	P	P	P	hsa_circRNA_101466	hsa_circ_0005387	circBase	chr15	-	28505922	28508315	exonic	NM_004667	HERC2	AAACACATAGTGGGAATTGCCTGTGGGCCTGCCCAGGGCAAGTGTGGTCTTGGGGAGATG
ASCRP3000121	210	620	535	214.5	198	208	7.96485	8.93505	9.04292	7.78929	7.9965	7.73333	P	P	P	P	P	P	hsa_circRNA_104385	hsa_circ_0006365	circBase	chr7	+	65751497	65751696	exonic	NM_003596	TPST1	AAACACTCGAAGGAGTGGAGAGATCTACAGACCAAGTAATCAAGCCAGTCAATGTAGGAG
ASCRP3000122	578.5	781	1438.5	1898.5	1528	4365.5	9.55348	9.28474	10.5877	10.6466	10.9137	11.4299	P	P	P	P	P	P	hsa_circRNA_404317		25242744	chrX	-	8553307	8565297	exonic	NM_000216	KAL1	AAACACTTCCGTTCTTCCAAAGCCTCTCTTCCCCAAGAAGAGCTACGAATGCTTGACCAG
ASCRP3000123	662	804	761	403	391	917.5	9.76647	9.33251	9.57137	8.69626	8.99366	9.62061	M	P	P	P	P	M	hsa_circRNA_103433	hsa_circ_0005332	circBase	chr3	-	114069120	114070725	exonic	NM_015642	ZBTB20	AAACAGAACTACGTCAAGCACATGTTCGTACACACAGGTGACATCAGTTGCAAGGGGATG
ASCRP3000124	60	51	59	77	104	51	6.06887	5.525	5.87149	6.30005	7.10464	5.89188	P	P	P	P	P	P	hsa_circRNA_007074	hsa_circ_0007074	circBase	chr1	-	54348615	54348949	exonic	ENST00000465897	YIPF1	AAACAGACCATTACTTTCCAATTTGGCAATGCAGCCACTTCTCTGACAGCAAACCCAGAT
ASCRP3000125	7292.5	12699.5	1576.5	34781	843	19473.5	13.8419	14.2909	10.766	14.729	10.1016	13.2276	P	A	P	M	P	P	hsa_circRNA_066869	hsa_circ_0066869	circBase	chr3	-	119176864	119182471	sense overlapping	NM_018266	TMEM39A	AAACAGTGTGGTGGTATCCTTACAATCATCCTGCTTCTTGTACATCACTGACGTCTGCTC
ASCRP3000126	150.5	276.5	221	315.5	126	207	7.45707	7.74738	7.75492	8.35004	7.37978	7.73333	P	P	P	P	P	P	hsa_circRNA_101140	hsa_circ_0002628	circBase	chr12	+	110778463	110780253	exonic	NM_001681	ATP2A2	AAACAGTTCATCCGCTACCTCATCTCGTCCAACGTCGGGGAAGTTGTCTGACCAATCTGA
ASCRP3000127	20	32	23	26	27	18	4.73493	4.98698	4.70759	4.6125	5.04457	4.52643	A	P	A	M	M	A	hsa_circRNA_050999	hsa_circ_0050999	circBase	chr19	-	39923846	39924401	exonic	NM_001020	RPS16	AAACAGTTTTTGAGGGATTTTAAAGTTTCAAGAACTGCTGGAGCCAGTTCTGCTTCTCGG
ASCRP3000128	22	26	33	38	22	20	4.83521	4.91707	5.15836	5.2871	4.82252	4.73944	P	P	P	P	A	A	hsa_circRNA_020169	hsa_circ_0020169	circBase	chr10	-	120927214	120936665	exonic	uc001lec.3	PRDX3	AAACATATTTTAAAACATTTGCATTTTACCACCAGTTGCCCGACATGTGAGTGCCATTCC
ASCRP3000129	136	195	198	172	127	132	7.31896	7.24361	7.5784	7.49555	7.41155	7.17038	P	P	P	P	P	P	hsa_circRNA_407303		25070500	chrX	+	77264598	77275895	exonic	NM_000052	ATP7A	AAACATCAAAGGTGAGGGGAATGACGTGTGCCTCCTGCGTACATAAAATAGAGTCTAGTC
ASCRP3000130	121	565	572	126	699	341	7.09588	8.80401	9.13069	7.02933	9.81919	8.35812	M	P	P	P	P	P	hsa_circRNA_101293	hsa_circ_0030764	circBase	chr13	+	100953713	101101559	exonic	NM_000282	PCCA	AAACATGAGCATTCAGTTTCTTGGTACAGTGGTTGAGCATCCTGTCACAGAATGCATTAC
ASCRP3000131	30	40	40	35.5	27	27	5.17509	5.2871	5.30545	5.1982	5.16507	5.19492	P	P	P	P	P	P	hsa_circRNA_100555	hsa_circ_0017803	circBase	chr10	-	13364834	13387028	exonic	NM_012247	SEPHS1	AAACATGTTCGGCCTCATGCACGGGACCTGCCCGGAGACTTCAGGTGGATCCATAAAGAA
ASCRP3000132	40	58.5	65	58	24	25	5.53281	5.669	6.01225	5.93379	5.04457	5.04275	P	P	P	P	A	A	hsa_circRNA_062996	hsa_circ_0062996	circBase	chr22	-	33260901	33265112	exonic	NM_003490	SYN3	AAACATTTTTCCCCAACCATAAGCCAATGCAGATCCTTCAAGCCAGACTTCATCCTGGTC
ASCRP3000133	1454	1649	918	421	1801	1715.5	11.0895	10.5913	9.86077	8.76489	11.1839	10.3732	P	P	P	P	P	P	hsa_circRNA_003063	hsa_circ_0003063	circBase	chr18	+	8076452	8114825	exonic	NM_002845	PTPRM	AAACCAAAATAGACTGTGTCCAAGTGGCCACAAAAGTCCCAGGTGCTGTTCCCACTGAAT
ASCRP3000134	40	65.5	63.5	40	38	40	5.53281	5.80208	5.99162	5.36792	5.76498	5.64277	P	P	P	P	P	P	hsa_circRNA_075881	hsa_circ_0075881	circBase	chr6	+	25605039	25606501	exonic	NM_017640	LRRC16A	AAACCAAGAACCGCCTCACGGCCTGAAGCTTGGGAATGATGCCGTATCCCAGGATTCTTC
ASCRP3000135	196	372.5	324	181	189	936	7.85619	8.18531	8.28561	7.52784	7.92854	9.64919	P	P	P	M	P	P	hsa_circRNA_013959	hsa_circ_0013959	circBase	chr1	-	147131761	147131890	exonic	NM_016361	ACP6	AAACCATATTCTCCTTACGACTCTCAATACCATGAGACCACCCTGAAGGTAGAGTGGAAC
ASCRP3000136	46.5	88	60	55.5	47	60	5.755	6.15237	5.89895	5.89391	6.03076	6.099	P	P	P	P	P	P	hsa_circRNA_405639		25070500	chr17	+	78593426	78617610	sense overlapping	NM_020761	RPTOR	AAACCATCGGTGCAAATTTACAGAAGCAGTACGAGAACTGGCAGCCAAGGCTCATTTGGT
ASCRP3000137	34	51	40	27	35	29	5.25911	5.53799	5.43893	4.87672	5.53021	5.15499	P	P	P	P	P	P	hsa_circRNA_026023	hsa_circ_0026023	circBase	chr12	-	48457492	48495299	exonic	NR_051991	SENP1	AAACCATCTGAATTGGCTCAATGATGAGGACTTTGTATCTTTGCTAAAGTCAGTGATGTG
ASCRP3000138	36	37	34.5	37	29	29	5.4222	5.18834	5.15836	5.2871	5.2871	5.24333	P	P	P	P	P	P	hsa_circRNA_000078	hsa_circ_0000078	circBase	chr1	+	62907865	62911100	exonic	NM_003368	USP1	AAACCCATAAACAAAGGTATTATATTTTTGTCCCGGTTTTAAATCTGGAGTAAAGCACTT
ASCRP3000139	624	997	991	1655	1327	1521	9.66527	9.66216	9.98981	10.4834	10.742	10.2259	P	P	P	P	P	P	hsa_circRNA_000968	hsa_circ_0000968	circBase	chr19	+	58774155	58774397	intronic	ENST00000595981	ZNF544	AAACCCTATGAATGTGACCATTGCGAGAAAGCCTTTAGCCAACGGTCTCCCCTCATCATG
ASCRP3000140	2401	3495	1910	805	1552	1867	12.0174	12.1737	11.09	9.62061	10.9369	10.5001	P	P	P	P	P	P	hsa_circRNA_404701		25070500	chr1	-	247319707	247323115	sense overlapping	NM_003431	ZNF124	AAACCCTATGACTATAAGCAATAAGAACTCGGTTGCCTTTGAGGATGTGGCTGTGAACTT
ASCRP3000141	20	29	31	24	32	21	4.6125	5.00955	4.97173	4.72588	5.48126	4.70298	A	P	P	P	P	A	hsa_circRNA_005287	hsa_circ_0005287	circBase	chr16	+	21326631	21328447	sense overlapping	NR_026675	CRYM-AS1	AAACCCTCAAATGAAAGTATTTCCATGGGGATTGGGAAAGCTACTGGCAAGATTTACCTG
ASCRP3000142	294	535.5	376.5	173	171	595	8.47271	8.72581	8.48836	7.48687	7.79255	9.04793	P	P	P	P	P	P	hsa_circRNA_018168	hsa_circ_0018168	circBase	chr10	-	34558584	34573173	exonic	NM_019619	PARD3	AAACCCTCACCTGTAGACAGGTTTGGCAAACATCGAAAAGATGACAAGATTGAGAAAACG
ASCRP3000143	49.5	72.5	50.5	55	39	49	5.84036	5.93575	5.5988	5.85705	5.80208	5.89188	P	P	P	P	P	P	hsa_circRNA_103167	hsa_circ_0008252	circBase	chr22	+	21965145	21965332	exonic	NM_003347	UBE2L3	AAACCGACCAAGGACAACCCTCCATATGATAAGGGAGCCTTCAGAATCGAAATCAACTTT
ASCRP3000144	41	63	47	38	42	42.5	5.57629	5.76719	5.55087	5.2871	5.85912	5.71321	P	P	P	P	P	P	hsa_circRNA_400993		25242744	chr12	-	72013094	72014095	exonic	NM_144982	ZFC3H1	AAACCGGGGTTTGAGAAGTATAATAACTTGGATCTGTTTCGATGCAGTGAAAGCTTGCAC
ASCRP3000145	278.5	531	269	255.5	225	367.5	8.38516	8.7124	8.03368	8.04487	8.18138	8.44106	P	P	P	P	P	P	hsa_circRNA_104659	hsa_circ_0085045	circBase	chr8	-	99718694	99761618	exonic	NM_006281	STK3	AAACCTCCTTATGCTGATATACATCCAATGAGGCCCATATGTTGTAAAGTACTATGGCAG
ASCRP3000146	28	26	26	34	21	23	5.04639	4.84779	4.78812	5.16172	4.73944	4.92105	P	P	P	P	A	A	hsa_circRNA_406619		25070500	chr5	+	68487621	68492936	exonic	NM_022909	CENPH	AAACCTGGAGAAAATTAGCAGACAGTCTAGGCTGAGAGCACAGACAAAACAACAACTCTT
ASCRP3000147	2489.5	3073.5	1812	493	442	2649.5	12.0803	11.9149	10.993	8.97455	9.16429	10.8837	M	P	P	P	P	P	hsa_circRNA_102878	hsa_circ_0057551	circBase	chr2	+	196544755	196548630	exonic	NM_020342	SLC39A10	AAACCTGGTTCCTGAAGATGAGGCAAATATAGGGGCATCAGGAAAAATAGAAATGAAGGT
ASCRP3000148	124	2659	2212.5	290	4811	32	7.17705	11.5853	11.3545	8.22583	12.542	5.30849	P	P	P	P	P	P	hsa_circRNA_104348	hsa_circ_0079891	circBase	chr7	-	37250990	37382367	exonic	NM_014800	ELMO1	AAACGCAAGTCCATGTACACGCGAGATTATAAGAAGCTTGGGTTCATTGTATAGACACGT
ASCRP3000149	1703	988	476	245.5	293	1760	11.3863	9.64979	8.85864	7.99367	8.57949	10.4022	P	P	P	P	P	P	hsa_circRNA_101996	hsa_circ_0000745	circBase	chr17	+	20107645	20109225	exonic	NM_152904	SPECC1	AAACGGTGAAATTAAACATGTTTCCAGTCTGCTGGCCAAGGGGCCTTTACAACAACTAAA
ASCRP3000150	200	186	162.5	232.5	88	119	7.88547	7.18036	7.27267	7.90867	6.91144	7.01778	P	P	P	M	P	P	hsa_circRNA_102473	hsa_circ_0003215	circBase	chr19	+	17267718	17270294	exonic	NM_004145	MYO9B	AAACGGTGACCGTCAACGACAAGCTTATCCTTCCCTACAGCCTCAGCGAGGATTTTTGCC
ASCRP3000151	181.5	571	490	170	659	273	7.75129	8.81513	8.91602	7.45844	9.73704	8.07215	P	P	P	P	P	P	hsa_circRNA_100117	hsa_circ_0007895	circBase	chr1	-	28362054	28384605	exonic	NM_001990	EYA3	AAACGTATGGACTACCTCCTTTTGATTGTGAAAACTGCTGAGAGAGACTTGCAATCCAGT
ASCRP3000152	117.5	219	96	112	123	201.5	7.07641	7.39378	6.52559	6.86166	7.32909	7.6798	P	M	P	P	M	P	hsa_circRNA_011153	hsa_circ_0011153	circBase	chr1	+	28887144	28887910	exonic	NM_017846	TRNAU1AP	AAACGTTTTAAACTGAACTATGCCACTTACGGGAAACAACCAGATAACAGGATCCCAGCT
ASCRP3000153	182	180	134	125.5	84	77.5	7.75686	7.13233	7.02565	7.03484	6.86062	6.49659	P	P	P	P	P	P	hsa_circRNA_100865	hsa_circ_0002038	circBase	chr11	+	68334481	68343511	exonic	NM_001164160	PPP6R3	AAACTAACAAGAGGAACACGGTAGATCTAAAAAGTGTGATGAAGACCACATGGGGTGTGC
ASCRP3000154	27	25	28.5	32	28	20	5.04639	4.84779	4.94075	4.95633	5.00581	4.73944	P	P	P	P	M	A	hsa_circRNA_103745	hsa_circ_0071036	circBase	chr4	-	143324090	143326477	exonic	NM_003866	INPP4B	AAACTAACAGTCTATGATGTCAAGGATAAGTCTCATGACACCCATGCAAGGATCTCGTGG
ASCRP3000155	45	148	114	84.5	287	32	5.7694	6.87912	6.80149	6.43261	8.56242	5.37373	P	P	P	P	P	P	hsa_circRNA_104194	hsa_circ_0004712	circBase	chr6	+	136468488	136476896	exonic	NM_018945	PDE7B	AAACTAACCACCATCTTGCAAACCTATATCAGGTACAACATACTCAGGGGAGATTGGCAC
ASCRP3000156	182.5	281	104	140	132	145	7.77728	7.77646	6.65887	7.18863	7.44298	7.28506	P	P	P	P	P	P	hsa_circRNA_101224	hsa_circ_0029614	circBase	chr13	-	20304378	20356931	exonic	NM_001042414	PSPC1	AAACTACATGGAAAATGCCTGTATCCGGTGTCCGAGGCGAACTCAGTAAGATGATGTTAA
ASCRP3000157	21	36	22	20	19	22	4.73493	5.16172	4.66557	4.5625	4.6844	4.95633	A	P	A	A	A	A	hsa_circRNA_090099	hsa_circ_0090099	circBase	chrX	+	23803636	23804327	exonic	uc004dau.3	SAT1	AAACTACTCTTTGATTTAAGCTTTGGCATAGGATCAGAAATTCTGAAGAATCTAAGCCAG
ASCRP3000158	271	485	275	249	353	252	8.34376	8.58169	8.05236	8.01845	8.84603	7.97205	P	P	P	P	P	P	hsa_circRNA_100885	hsa_circ_0004596	circBase	chr11	-	73418464	73429935	exonic	NM_002869	RAB6A	AAACTAGTGCAAAAGCTGGATACAATGTAAAGCAGATCAGGCTTCAGCTGTGGGATACTG
ASCRP3000159	27	31	22	43.5	23	24	4.95633	5.00955	4.70759	5.48261	4.893	4.893	P	P	A	P	A	A	hsa_circRNA_088498	hsa_circ_0088498	circBase	chr9	-	127115743	127174771	exonic	NM_002799	PSMB7	AAACTCAACTCAATAAAAAACAAAAACCAAATTGGGCAGCTGATTGTTGTGGTGCTGGGA
ASCRP3000160	20.5	24	23	20	24	19	4.57264	4.79679	4.6174	4.52643	5.10695	4.73944	A	P	A	A	A	A	hsa_circRNA_404608		25070500	chr1	+	171956795	171958288	exonic	NM_015569	DNM3	AAACTCAGATGCGCTGAAGCTAGCTAAAGAAGTTGATCCTCAAGAATATGCCGAGTTTCT
ASCRP3000161	92	280	199	88	241	117	6.74377	7.75797	7.5702	6.49525	8.28869	6.96053	P	P	P	P	P	P	hsa_circRNA_087659	hsa_circ_0087659	circBase	chr9	+	100109595	100112837	exonic	NM_020893	CCDC180	AAACTCCGCTACTCAAATATTGAGTTCATCAAACACTGCAGACTTCGAGCTGGCTTCTTC
ASCRP3000162	61	127	77	64	60.5	52	6.14898	6.64932	6.2281	6.04994	6.38017	5.96492	P	P	P	P	P	P	hsa_circRNA_400732		25242744	chr11	+	32987845	32995095	exonic	NM_001076786	QSER1	AAACTCTAAGGACTTCTAAAACAACCACCAAATCTGCACAAAATTTGAACCTCCCGCTCC
ASCRP3000163	103	158	166.5	70	85	108	6.89386	6.97015	7.341	6.19894	6.84188	6.88727	P	P	P	P	P	P	hsa_circRNA_103432	hsa_circ_0006163	circBase	chr3	-	113207791	113225452	exonic	NM_144718	SPICE1	AAACTCTCAGTCTAACACGAATACAGACAGATGTCATTTGTCAGAGTGAACCGCTGTGGT
ASCRP3000164	43	52.5	60	74.5	55	73	5.6619	5.53799	5.89895	6.29086	6.23769	6.40592	P	P	P	P	P	P	hsa_circRNA_403821		25242744	chr7	+	65220766	65221561	exonic	NR_003110	CCT6P1	AAACTGATACAAGGGCCTTCATCCCAGAATAATCACTGAAGGATTTGAAGCTGTGAAGGA
ASCRP3000165	30	41	32	31	25	35	5.0894	5.26538	5.09996	4.95633	5.10695	5.41094	P	P	P	P	A	P	hsa_circRNA_401846		25242744	chr17	-	58257905	58263012	exonic	NM_032582	USP32	AAACTGCAAGTGGTACTGTTACAATGACAGCAGCTGTAAGGTTGTAGATGAGCATGAGAG
ASCRP3000166	54	73	52	48	36	51	6.01783	5.94163	5.69476	5.62339	5.63554	5.96492	P	P	P	P	P	P	hsa_circRNA_102078	hsa_circ_0043893	circBase	chr17	-	40858024	40860101	exonic	NM_001991	EZH1	AAACTGCAGCATCCAGCGTGGACTTAAGAAGATAACTCTTCCACACAAGTGTACAACTAC
ASCRP3000167	55	88	58.5	66	44	79	6.04721	6.15237	5.95526	6.11643	5.87764	6.48657	P	P	P	P	P	P	hsa_circRNA_103556	hsa_circ_0068629	circBase	chr3	-	195800800	195802231	exonic	NM_003234	TFRC	AAACTGGACAGCACAGACTTCACCGGCACCATCAATTTGGTGGAGAACCATTGTCATATA
ASCRP3000168	67.5	82.5	59	138	32	61	6.31522	6.09196	5.87149	7.15781	5.55087	6.1675	P	P	P	P	P	P	hsa_circRNA_102324	hsa_circ_0047151	circBase	chr18	-	21001330	21010641	exonic	NM_032933	TMEM241	AAACTGGGCTGGGTAGAGATCAACAGCAGTTCAAGTATGTGCTGTCTGTCTTGAAATTTA
ASCRP3000169	25	29	29.5	29	28	24	4.87672	4.98698	4.85196	4.91707	5.10695	4.82676	P	P	P	P	A	A	hsa_circRNA_001196	hsa_circ_0001780	circBase	chr8	+	17796781	17799020	intronic	ENST00000518930	PCM1	AAACTTAAAAGACTAAATATACTGCTGCTTGGAGGGGGATGGGGATTGGAAGGAAAGTGA
ASCRP3000170	29	33	36.5	42	25	24	5.13117	5.10695	5.24333	5.40528	5.10695	5.10695	P	P	P	M	A	P	hsa_circRNA_021003	hsa_circ_0021003	circBase	chr11	+	6502986	6505911	exonic	NM_012192	TIMM10B	AAACTTCCATTGTGAATTACTGCGTGACTTCCTGTTGGTCTACAATCGGATGACAGAACT
ASCRP3000171	41	29	27	36	26	43	5.57629	4.95633	4.73944	5.25597	5.00581	5.67136	P	P	P	P	A	P	hsa_circRNA_001747	hsa_circ_0000246	circBase	chr10	+	74468040	74475660	exonic	uc009xqp.1	MCU	AAACTTGAACATTCGCAGGGAGTGGAGGAAGAGGTGAAGATGTGGAAAGCCCAGAGAGTT
ASCRP3000172	75	143.5	105	63	84	73	6.44508	6.81757	6.69876	6.04994	6.85128	6.42003	P	P	P	P	P	P	hsa_circRNA_103314	hsa_circ_0064690	circBase	chr3	+	32745359	32750312	exonic	NM_015442	CNOT10	AAACTTTATCAGTTCATAGAGCCTTTTGATCAGGGAGCAGAGAAACATGAAGGCACAGGT
ASCRP3000173	35	39	57	69	37	53	5.34444	5.25597	5.87149	6.18082	5.64997	5.93968	P	P	P	P	P	P	hsa_circRNA_046753	hsa_circ_0046753	circBase	chr18	+	3252272	3256234	exonic	uc002kls.3	MYL12A	AAACTTTATGATAAAATAGCTGCTGAGCGGTTTTGCAGACTACCATCTTCCCTGCAACTC
ASCRP3000174	41	54	32	38.5	46	27	5.61115	5.57629	5.04275	5.34444	5.96876	5.10695	P	P	P	P	P	P	hsa_circRNA_005880	hsa_circ_0005880	circBase	chr5	+	68881420	68888157	sense overlapping	NM_001042490	GTF2H2C_2	AAACTTTTTGCTAAGAAAAGGCATTTGGATGGCAATACTGAGCCAGGGCTTACATTAGGA
ASCRP3000175	74	40	59	76	37.5	33	6.44508	5.26538	5.89895	6.30005	5.63554	5.41094	P	P	P	P	P	P	hsa_circRNA_045801	hsa_circ_0045801	circBase	chr17	-	74385612	74397235	exonic	NM_022066	UBE2O	AAACTTTTTTTTACTTGCAGGTCTCTTCTTCGATGATTCCTATGGCTTCTACCCAGGCCA
ASCRP3000176	35	31	38	34.5	22	20	5.4222	5.04639	5.30545	5.1982	4.82252	4.65607	P	P	P	P	A	A	hsa_circRNA_406786		25070500	chr6	+	56846508	56857353	exonic	NM_152731	BEND6	AAAGAAAACAGCCGACTTCGACAGTCTTTGGTCATGCTTCAAGGGAAAGCATTAACTTTT
ASCRP3000178	54.5	96	71	62	95	65.5	6.00665	6.31069	6.15575	6.02153	6.99487	6.25825	P	P	P	P	P	P	hsa_circRNA_400435		25242744	chr1	+	230795209	230800333	exonic	NM_007357	COG2	AAAGAAACCTCTGCACTAGAAGCAAGCAGGAAGATTTCGATGTCGATCATTTTGTGTCTG
ASCRP3000179	433	411	213	1370	42	296	9.07337	8.34135	7.6909	10.2515	5.87764	8.17515	P	P	P	P	P	P	hsa_circRNA_002554	hsa_circ_0002554	circBase	chr3	-	53908237	53910107	exonic	NM_022899	ACTR8	AAAGAAACTTTTTGTCATTTAGATCAGGGATTGTGGTCCATCAGGAGTCTGTGTGTGCCA
ASCRP3000180	43	46	32	51	36	44.5	5.68077	5.40528	5.04275	5.7716	5.68428	5.7716	P	P	P	P	P	P	hsa_circRNA_100676	hsa_circ_0019799	circBase	chr10	-	105106994	105107207	exonic	NM_001011663	PCGF6	AAAGAAAGAGGTCTAGAAGTACCTAAACCTGGTTGGACCGACAGTTACAAGACATAGTGT
ASCRP3000181	1725.5	1974.5	1362.5	856.5	1109	2257	11.4082	10.9431	10.4956	9.6911	10.484	10.7053	P	P	P	P	P	P	hsa_circRNA_000615	hsa_circ_0000615	circBase	chr15	+	64791491	64792365	sense overlapping	NM_015042	ZNF609	AAAGAAAGTCAAGTCTGAAAAGCAATGATGTTGTCCACTGGGCATGTACTGACCAATGTG
ASCRP3000182	57	95	108	44	168	58	6.06887	6.27076	6.72514	5.4691	7.75018	6.099	P	P	P	P	P	P	hsa_circRNA_009118	hsa_circ_0009118	circBase	chr1	+	15860731	15874923	exonic	NM_015291	DNAJC16	AAAGAACATATAAACAGGCCTGCCGATGTTATCCAGGCATCCTGACAAAAACAAAGATCC
ASCRP3000183	125	189.5	158	129	77.5	281	7.17705	7.18698	7.25703	7.07552	6.74601	8.11961	P	P	P	P	P	P	hsa_circRNA_407172		25070500	chr9	-	35148956	35149174	sense overlapping	ENST00000439134	RP11-182N22.7	AAAGAACCTTGGAATGTGAAGAGACATGAGATGGTAGCTGAACCCCCATGTTGACATTTA
ASCRP3000184	29	28.5	28	39	37	33	5.0894	4.96405	4.88488	5.36792	5.76498	5.3474	P	P	P	P	P	P	hsa_circRNA_401083		25242744	chr12	-	121932381	122016851	exonic	NM_032590	KDM2B	AAAGAAGACTCCAAAGCGCCCGATTGACCGCCAGCGATACGACGAGAACGAGGACTTGTC
ASCRP3000185	78	102	94	92	82	91	6.50058	6.36712	6.50852	6.55785	6.75772	6.67895	P	P	P	P	P	P	hsa_circRNA_067524	hsa_circ_0067524	circBase	chr3	-	138400808	138407816	exonic	NM_006219	PIK3CB	AAAGAAGCTGGTTTGGATCTTCGGTCAGAAGTGCACATTCCTGCTGTCTCAGTACAATTT
ASCRP3000187	23	25	33	23	28	22	4.83521	4.87672	5.13801	4.66557	5.2871	4.95633	P	P	P	A	P	A	hsa_circRNA_404765		25070500	chr10	-	70209784	70225569	exonic	NR_102264	DNA2	AAAGAATCAAATTCTATTGAACACCGTAGTCAGAGCTCTGATCCAGCCACACGCCAAATG
ASCRP3000188	61	223	88	56	47	68	6.14898	7.43779	6.4045	5.82983	6.00103	6.325	P	P	P	P	P	P	hsa_circRNA_405630		25070500	chr17	-	74340751	74344662	exonic	NM_002766	PRPSAP1	AAAGAATCTGTTCGTGGCCAAGATATTTTCATTATACAGACAATACCCAGGCGCCTTGGT
ASCRP3000189	114.5	215	93	166	137	221	7.02195	7.39378	6.48052	7.43153	7.49722	7.82047	P	P	P	P	P	P	hsa_circRNA_016681	hsa_circ_0016681	circBase	chr1	-	226054811	226065294	exonic	NM_014698	TMEM63A	AAAGACCCGTATAGTTTTGGGAGGACAACAATAGCAAACCTACAGACTGAGGAAGACAGG
ASCRP3000190	946	1544	1121.5	621	478	1602	10.3865	10.4501	10.1974	9.26884	9.26553	10.2614	P	P	P	P	P	P	hsa_circRNA_102686	hsa_circ_0053967	circBase	chr2	+	36668400	36749456	exonic	NM_016441	CRIM1	AAAGACCTGTCTTGAGAAAAGGCCAGTGTTGTCCCTACTGCATAGAAGAGAAGCCAGATT
ASCRP3000191	357	436	788	661	447	550.5	8.78696	8.43725	9.61939	9.36387	9.18458	8.9402	P	P	P	P	P	P	hsa_circRNA_104090	hsa_circ_0006109	circBase	chr6	+	30618770	30619243	exonic	NM_145029	C6orf136	AAAGACGAGCATTACCGCTTCCCAAGCTCTTCCTTCAGTCCCACGACTACAGTCTGTATT
ASCRP3000192	184	169	104	343	166	209	7.77344	7.04853	6.66717	8.46745	7.74234	7.74009	P	P	P	P	P	P	hsa_circRNA_039783	hsa_circ_0039783	circBase	chr16	+	67070541	67100701	exonic	NM_001755	CBFB	AAAGACTGGATGGTATGGGCTGTCTGGAGTTTGATGAGGAGCGAGCCCAGGCTTTTGTGG
ASCRP3000193	453	513.5	274	252	346	336.5	9.14286	8.66431	8.04282	8.02355	8.81246	8.33671	P	P	P	P	P	P	hsa_circRNA_002961	hsa_circ_0002961	circBase	chr8	+	98698895	98703416	exonic	NM_178812	MTDH	AAAGACTGGGGAAGGAGTTGGAGTGACCGTTCAATATTTTCTGGCATTGTCAAAGAAAAA
ASCRP3000194	118	87	80	74	96	63	7.10813	6.15237	6.31522	6.27698	6.99487	6.2297	P	P	P	P	P	P	hsa_circRNA_103943	hsa_circ_0004345	circBase	chr5	+	134010304	134011815	exonic	NM_021982	SEC24A	AAAGACTTAGTGCAACACCACAGCTTACTAACAAGAATCCCAAAATGAGCCGAAGTGTTG
ASCRP3000195	55	35	40.5	60	41.5	89	6.03076	5.16172	5.39103	5.9935	5.85912	6.62394	P	P	P	P	P	P	hsa_circRNA_405972		25070500	chr2	-	150432224	150438785	exonic	NM_015702	MMADHC	AAAGAGAAGTGCTCTTAGAAAAGGTGCTTTGTAACAGAGCCAGACTGGTTTCCTATCTCC
ASCRP3000196	29.5	43	56	28.5	42	43	5.10695	5.35916	5.79344	4.98698	5.80208	5.75833	P	P	P	P	P	P	hsa_circRNA_006811	hsa_circ_0006811	circBase	chr4	+	154214133	154217188	exonic	NM_015271	TRIM2	AAAGAGAATCCCATCGAAGACGATTTGATCTTTCGAGTGGGTGATGGAATTTTACTGCCA
ASCRP3000198	174	723	710	209	225.5	480	7.66803	9.16209	9.44907	7.74962	8.17765	8.78069	P	P	P	P	P	P	hsa_circRNA_086376	hsa_circ_0086376	circBase	chr9	-	14146687	14179779	exonic	NM_005596	NFIB	AAAGAGATCAAGATTCTGGACAATCAGGAAGTCCAAGCCACAATGATCCTGCCAAGAATC
ASCRP3000199	17158	23566	28652	41270	49168	90610.5	15.0031	15.163	15.3284	15.082	15.5119	15.5545	P	P	P	P	M	M	hsa_circRNA_102890	hsa_circ_0002867	circBase	chr2	-	200245086	200298237	exonic	NM_015265	SATB2	AAAGAGATGAACCAGAGCACATTAGCCAAAGAATGCCCTCTCTCCCAGGTTTGATGATTC
ASCRP3000201	150	487	311	129	216	252	7.46151	8.58982	8.21737	7.08618	8.12457	7.97707	P	P	P	P	P	P	hsa_circRNA_005828	hsa_circ_0005828	circBase	chr10	-	88231964	88233730	exonic	NM_015045	WAPAL	AAAGAGCACTCAGCCTCTAAACACACGTTGCCTTAGTCACCCACAAAAGCTGTATATAAT
ASCRP3000202	134	198	64	102	47	70	7.2812	7.25113	5.99162	6.72741	6.03076	6.35542	P	P	P	P	P	P	hsa_circRNA_102469	hsa_circ_0008432	circBase	chr19	+	16192722	16197350	exonic	NM_003290	TPM4	AAAGAGGCCAAGCACATTGCGGAAGAGGCTGACCGCAAATACGAGGAGGCTGAAGGTGAT
ASCRP3000203	155.5	282	152	96	130	100	7.5075	7.78357	7.21638	6.6529	7.42315	6.78087	P	P	P	P	P	P	hsa_circRNA_103795	hsa_circ_0007638	circBase	chr5	+	14293120	14336836	exonic	NM_007118	TRIO	AAAGATCCTACTGGACATGTCAGTGTCCTTTCACACCCATGTGAAAGAGATGTTTGACTG
ASCRP3000204	165	342	150	124	95	194	7.60798	8.05146	7.18863	6.99487	6.96823	7.62969	P	P	P	P	M	P	hsa_circRNA_102891	hsa_circ_0003071	circBase	chr2	+	201283972	201284219	exonic	NM_015535	SPATS2L	AAAGATCTCGATACTTGAGGAACCTTCAAAGGCACTTCGTGGGGTCACAGAACAATAAAA
ASCRP3000205	918	2307	1500.5	676.5	802	1640	10.3249	11.2592	10.668	9.40302	10.0169	10.2976	P	P	P	P	P	P	hsa_circRNA_002876	hsa_circ_0002876	circBase	chr17	+	19213197	19232960	exonic	NM_014964	EPN2	AAAGATGACTTTTCTGAATTTGACAACCTTCGGACTTCAAAAAAAACAGCCACCTCCCCG
ASCRP3000206	28	37	30	33	29	34	5.13117	5.22094	5.04275	5.13801	5.2871	5.51977	P	P	P	P	P	P	hsa_circRNA_101375	hsa_circ_0032304	circBase	chr14	+	68290258	68292294	exonic	NM_002877	RAD51B	AAAGATGCAAACGGCATGGGTAGCAAGAAACTAAAACGAGTGGGTTTATCACAAGAGCTG
ASCRP3000207	639	1386	1011	478.5	935.5	818	9.70254	10.2573	10.0331	8.93493	10.2797	9.46889	P	P	P	P	P	P	hsa_circRNA_100794	hsa_circ_0003768	circBase	chr11	+	34978930	35006275	exonic	NM_003477	PDHX	AAAGATGCTGCTGCTAAAGGTATCCAGGAAATTGCTGACTCTGTAAAGGTTGAAGAAGGA
ASCRP3000208	30	54	43	30.5	39	34.5	5.17509	5.57629	5.43893	5.02809	5.68428	5.4691	P	P	P	P	M	P	hsa_circRNA_104770	hsa_circ_0086748	circBase	chr9	-	34269254	34271928	exonic	NM_194313	KIF24	AAAGATGGAAGGTGCAGAAATAAATCAGAGTCTACTGGCTGTGATCTTAAAGGGCAGCAA
ASCRP3000209	25	29	24	29	31	34	4.893	5.03544	4.66557	4.82676	5.22737	5.37373	P	P	P	P	M	P	hsa_circRNA_021832	hsa_circ_0021832	circBase	chr11	+	46342260	46342972	exonic	uc001ncg.3	CREB3L1	AAAGCAAAACCAAAAAAAAAAAAAAAAAGATGCAGCATCAAGATCTGGGCCCCAACACCA
ASCRP3000210	378	332	581	872	299	385.5	8.87179	8.01241	9.15282	9.71246	8.61503	8.49103	P	P	P	P	P	P	hsa_circRNA_079201	hsa_circ_0079201	circBase	chr7	+	2638098	2644625	exonic	NM_152558	IQCE	AAAGCACATGGCTCAGAGCCACCCAGCGTGCCAGGCCTCCCAGACCAGGCCCAAGAGCTC
ASCRP3000211	22	26.5	24	21.5	20	22	4.78376	4.90508	4.78812	4.57768	4.82252	4.98698	P	P	P	A	A	A	hsa_circRNA_001710	hsa_circ_0001710	circBase	chr7	+	64275295	64291454	exonic	NM_001160183	ZNF138	AAAGCACCTAGAAGCCAGAAATAAAGATGGACCACTGACATTTATGGATGTGGCCATAGA
ASCRP3000212	59	98.5	51	64	36	63	6.11296	6.34733	5.71321	6.06887	5.61606	6.19894	P	P	P	P	P	P	hsa_circRNA_000506	hsa_circ_0000506	circBase	chr13	-	113845185	113854830	exonic	NM_018386	PCID2	AAAGCAGCAGAGTTACTGATGAGCTGTTTCCGGGTCTGTGCCAGCGACACGTGTACGAAG
ASCRP3000213	314	221	168.5	180.5	122	140	8.59232	7.43153	7.34692	7.54467	7.32909	7.22685	P	P	P	P	P	P	hsa_circRNA_102781	hsa_circ_0055605	circBase	chr2	-	96601201	96610922	exonic	uc010yug.1	DKFZp667P0924	AAAGCAGCCATGAGAAGGAAGGATTCACCACCTCCAGGAAAAGAATATTTCAGAACCATA
ASCRP3000214	78.5	186	120	97	123	130	6.51182	7.17705	6.87093	6.66243	7.35649	7.13147	P	P	P	P	P	P	hsa_circRNA_002635	hsa_circ_0002635	circBase	chr13	+	31789187	31803431	exonic	NM_194318	B3GALTL	AAAGCAGGCTGCAGATCTTACACAGCTTTTGGTTTGGCTTCTGAAGATACAAAGAAAGAG
ASCRP3000215	284	371.5	164	409	310	145	8.42243	8.18531	7.32759	8.72623	8.66372	7.27111	P	P	P	P	P	P	hsa_circRNA_103868	hsa_circ_0072797	circBase	chr5	+	68915840	68916286	exonic	uc010ixi.1	SMA	AAAGCAGGTCTTTTCTACACAGGGAGAACATTTTGTGAATTCCTGGGTCCAGAGAGAATT
ASCRP3000216	48	72.5	50	48	49	35.5	5.79993	5.91797	5.61115	5.62339	6.11296	5.4691	P	P	P	P	P	P	hsa_circRNA_024067	hsa_circ_0024067	circBase	chr11	+	95546095	95546753	exonic	NM_014679	CEP57	AAAGCATGCCGAAATGGAGAGGACATCTGTCTTAGAGAAACAACCATATTTTCTGCTCTT
ASCRP3000217	2330.5	3560	2603	2312	2692	4920	11.9646	12.2045	11.6489	10.9036	11.807	11.5948	P	P	P	P	P	P	hsa_circRNA_100018	hsa_circ_0009361	circBase	chr1	-	1749275	1770677	exonic	NM_002074	GNB1	AAAGCATGTGCAGATGCAACTCTCTCTCAGACAAATTTACATGTATTGGAGACCAGACCA
ASCRP3000218	30.5	73	56	41	27	28.5	5.22094	5.89188	5.84036	5.4222	4.893	5.22094	P	P	P	P	A	P	hsa_circRNA_406294		25070500	chr3	-	65729590	65731263	intronic	ENST00000330909	MAGI1	AAAGCCCACACATAATCATGGTGTCTTGGTAAGGAATTACATTTGGTTCTGCCTGGTTTC
ASCRP3000219	29	38	30	31	26	28	5.0894	5.22094	4.95633	5.02809	5.22737	5.10695	P	P	P	P	A	P	hsa_circRNA_405479		25070500	chr16	+	68961470	68961986	exonic	NM_024562	TANGO6	AAAGCCCTTGAGATGCAAGAGAAGCTTCTCAAGTTGAAGTCAAGTGATTTTGCTGTTCTG
ASCRP3000220	54	78	70.5	39.5	37	47.5	6.00665	6.00665	6.10075	5.37952	5.64997	5.83826	P	P	P	P	P	P	hsa_circRNA_407327		25070500	chrX	+	128691301	128692978	exonic	NM_000276	OCRL	AAAGCGAGAGAAAGAATATGTCAACATTCAGACTTTCAGGTGGCTGCAAAATTCGGGTTC
ASCRP3000221	709	1573	905	288.5	1391	735	9.885	10.4845	9.84085	8.21737	10.7974	9.35012	P	P	P	P	P	P	hsa_circRNA_104766	hsa_circ_0001851	circBase	chr9	-	33971648	33973235	exonic	NM_018449	UBAP2	AAAGCTAGTAGTTTGGGAAGCTGCTCAGAATGGTGCAGATGAGGGAACTGGATTTGGACG
ASCRP3000222	72	140	148	60.5	43	72.5	6.44508	6.81437	7.16704	6.00665	5.87764	6.3931	P	P	P	P	P	P	hsa_circRNA_405026		25070500	chr12	+	70149163	70150443	exonic	NM_022456	RAB3IP	AAAGCTCAGAGGGTTATCTTATGATGAGGCTTTTGCTATGGCTAATGATCCCTTGGAAGG
ASCRP3000223	95	500	162	101.5	135	118.5	6.79067	8.61962	7.29198	6.72059	7.47408	7.00614	P	P	P	P	P	P	hsa_circRNA_103630	hsa_circ_0069570	circBase	chr4	-	41145003	41145159	exonic	NM_004307	APBB2	AAAGCTCCTGTGAAAAGCTGAGGCTGACAATAATTTAAGCAAAATCAGGTTGGAGTTGCT
ASCRP3000224	195	185.5	338	289	130.5	162.5	7.83608	7.18036	8.33634	8.21252	7.40624	7.40482	P	P	P	P	P	P	hsa_circRNA_101378	hsa_circ_0032353	circBase	chr14	+	70170111	70171459	exonic	NM_014734	SUSD6	AAAGCTGAAGTCTTTCCATCATAGCAGTGTGCCCCCTACCACCGGAGCCAGAGAATGGTG
ASCRP3000225	85	198	66	65	47.5	92	6.6385	7.26878	6.07244	6.11643	6.04994	6.69296	P	P	P	P	P	P	hsa_circRNA_102892	hsa_circ_0057703	circBase	chr2	+	201303844	201305507	exonic	NM_015535	SPATS2L	AAAGCTGCCTTTGCTGAATTACACAACTGAAGGCAACAGACTACTGCAACAGAAACTATC
ASCRP3000226	41	92.5	44.5	42	43	54.5	5.57629	6.2345	5.53799	5.4222	5.90599	6.00665	P	P	P	P	P	P	hsa_circRNA_105043	hsa_circ_0007100	circBase	chrX	+	153996576	153997585	exonic	NM_001363	DKC1	AAAGCTGTTGACATCTCATAAACGGCTGGTTATGAAAGACAGTGCAGAATCTTTTGGGTG
ASCRP3000228	93.5	143	139	75.5	97.5	124.5	6.76769	6.80687	7.06029	6.27076	7.0136	7.09588	P	P	P	P	P	P	hsa_circRNA_406051		25070500	chr2	+	223781036	223789313	exonic	NM_004457	ACSL3	AAAGGACGTAATACTCCACTGTGCGACAGGTTATTCTTGGACAGTATAATTGGCTTTCCT
ASCRP3000229	93	149	124.5	91	90	97	6.76105	6.87912	6.91144	6.5894	6.91144	6.74321	P	P	P	P	P	P	hsa_circRNA_102923	hsa_circ_0058451	circBase	chr2	+	223782763	223789313	exonic	NM_004457	ACSL3	AAAGGACGTAATACTCCACTGTGCGACAGTTGTTACATTATATGCCACTCTAGGAGGTCC
ASCRP3000230	355	302	216	221	188	298	8.77617	7.86602	7.69902	7.83212	7.92261	8.19375	P	P	P	P	P	P	hsa_circRNA_406107		25070500	chr20	-	35693826	35696589	exonic	NM_002895	RBL1	AAAGGAGAATGCCTCCTGGACCTTTCAAGTTTTACTGATAATAGTTTAATACAATTTTTT
ASCRP3000231	68	80	76.5	107.5	67.5	73	6.33472	6.04721	6.23928	6.81757	6.51313	6.3845	P	P	P	P	P	P	hsa_circRNA_404544		25070500	chr1	-	86590527	86611866	exonic	NM_152890	COL24A1	AAAGGAGACACTGGACCTCCCGAAATCACTTCTTCATTTTATTGTACTATGTGTGGCTGG
ASCRP3000232	160	325	237	199	229	454	7.56894	7.99273	7.84865	7.69729	8.19908	8.7124	P	P	P	P	P	P	hsa_circRNA_400893		25242744	chr12	+	19646733	19646920	exonic	NM_153207	AEBP2	AAAGGAGGAAATTAAAGAACAAAAGACGACGCTCATTACTGTGTTGTTGGTGGCTGCAAT
ASCRP3000233	27	25	28	23	21.5	23.5	5.04639	4.73944	4.83099	4.65129	4.78376	4.95633	P	P	P	A	A	A	hsa_circRNA_405573		25070500	chr17	+	37700501	37723145	sense overlapping	ENST00000558240	CDK12	AAAGGAGGAAGTAGGTTAGGGAATGGTAGGAGCAACGGTGGGAATGCCCTCTGAGGAATG
ASCRP3000234	1218	2180	1383	769	1422	1103	10.7699	11.1519	10.5119	9.55164	10.8325	9.85734	P	P	P	P	P	P	hsa_circRNA_001635	hsa_circ_0001635	circBase	chr6	-	108243000	108250718	exonic	NM_007214	SEC63	AAAGGAGGTGATGAGGTTATGTTCATGAGGATAGCAAAAGCTTATGCTGCAGCAAATTCG
ASCRP3000235	26	26	30	21	20	21	4.99831	4.88488	4.99454	4.5625	4.6465	4.73944	P	P	P	A	A	A	hsa_circRNA_405908		25070500	chr2	+	70092031	70098964	exonic	NM_178439	GMCL1	AAAGGATCAGGCCTCAAGAAATCAATAAAGAAGAACTAGAGGGAAACAGCATGAGGTGTG
ASCRP3000236	65	65	138	105	39	36	6.28162	5.82135	7.0906	6.78959	5.72917	5.54574	P	P	M	P	P	P	hsa_circRNA_102766	hsa_circ_0055251	circBase	chr2	+	74056531	74087278	exonic	NM_006463	STAMBP	AAAGGATTTCATCCACACAGCAAGGATCCACCTCTGTTCTGTATGCTGCATCCCCTTTTT
ASCRP3000237	160.5	152	86	105	57	76.5	7.54982	6.90142	6.37294	6.77539	6.27698	6.47917	P	P	P	P	P	P	hsa_circRNA_002102	hsa_circ_0002102	circBase	chr3	+	40502897	40503739	sense overlapping	NM_003973	RPL14	AAAGGCATCTGGCAAGAAAGCATAAGTGGCAATCATAAAAATGCCCACCAGAAGTATGTC
ASCRP3000238	69	104	44	161	43	53	6.37149	6.3931	5.525	7.37978	5.90599	5.99162	P	P	P	P	P	P	hsa_circRNA_092535	hsa_circ_0001379	circBase	chr3	-	195802074	195802221	intronic	ENST00000420415	TFRC	AAAGGCCAATGTCACAAAACCAAAAAGGTGTAGTGGAAAACCATTGTCATATACCCGGTT
ASCRP3000239	116	224	209	122	91	120.5	7.07017	7.4509	7.66832	6.96005	6.93816	7.03942	P	P	P	P	P	P	hsa_circRNA_101527	hsa_circ_0006380	circBase	chr15	+	57523349	57526305	exonic	NM_003205	TCF12	AAAGGCTTTGGCATCTGTATATGCACCATCCCCAAATTCAGATGATTTCAACCGTGAATC
ASCRP3000240	128	103	224	210	82	108	7.24043	6.40805	7.75853	7.77454	6.81223	6.89941	P	P	P	P	P	P	hsa_circRNA_049704	hsa_circ_0049704	circBase	chr19	+	14038705	14039001	exonic	NM_017721	CC2D1A	AAAGGGAAGGCCCCTCCTGTGCCTGCCCCTGCAAGGGAGTCAGGGAACAGGTCCTGGATG
ASCRP3000241	41	71	40	35	25	35	5.55344	5.90799	5.37663	5.11738	5.07164	5.51977	P	P	P	P	A	P	hsa_circRNA_030448	hsa_circ_0030448	circBase	chr13	+	76301164	76415337	exonic	NM_005358	LMO7	AAAGGGCCAAACAGGAGGCAGAGAGAGAGAATTCCAAGTACTTGGATGAGTTTGATTAAT
ASCRP3000242	103	168.5	134.5	52	56	78.5	6.87708	7.05261	7.01034	5.75833	6.22649	6.46155	P	P	P	P	P	P	hsa_circRNA_017037	hsa_circ_0017037	circBase	chr1	-	235272657	235283214	exonic	NM_014765	TOMM20	AAAGGGCTTGGAGAATTACCTGACCTTAAAGATGCTGAAGCTGTTCAGAAGTTCTTCCTT
ASCRP3000243	41	107	57	52	38	38	5.53281	6.42003	5.85081	5.80208	5.72917	5.57629	P	P	P	P	P	P	hsa_circRNA_104751	hsa_circ_0003762	circBase	chr9	+	33036571	33037113	exonic	NM_001539	DNAJA1	AAAGGGTCGCCTAATCATCGAATTTAAGACGAGGAGAAGACCTTTTCATGTGTATGGACA
ASCRP3000244	58	90	63	58.5	150	72	6.14898	6.16834	5.96876	5.87149	7.62422	6.40592	P	P	P	P	P	P	hsa_circRNA_104883	hsa_circ_0088090	circBase	chr9	+	115179120	115181238	exonic	NM_032303	HSDL2	AAAGGTGAAATTGCAGTCAATGCATTATGGCCTAAAACAGATCTAAAGCATGTATTCCTT
ASCRP3000245	69	123	99	59	63	68	6.31522	6.61906	6.56802	5.95526	6.4045	6.27698	P	P	P	P	P	P	hsa_circRNA_103991	hsa_circ_0006694	circBase	chr5	+	151176787	151178874	exonic	NM_005754	G3BP1	AAAGTACCAGCTTCACAGTAATGACATGGAAGAACATTTAGAGGAGCCTGTTGCTGAACC
ASCRP3000246	24	30	22	22	20	19	4.95633	5.04639	4.70759	4.65129	4.82252	4.73944	P	P	A	A	A	A	hsa_circRNA_076654	hsa_circ_0076654	circBase	chr6	+	44219735	44221614	sense overlapping	NM_007355	HSP90AB1	AAAGTATGCAAAATAAAGAATATGCCGTTTTGTGAGAGCAAAGAGCAGGTGGCCAACTCA
ASCRP3000247	674.5	847	382.5	612.5	259.5	767	9.80232	9.40843	8.52635	9.25041	8.40392	9.40098	P	P	P	P	P	P	hsa_circRNA_101648	hsa_circ_0000651	circBase	chr15	+	90982563	90986710	exonic	NM_003870	IQGAP1	AAAGTCAATATTTGTACCTGTTCAAGCTAGGCCTGGCCCCTCAGATTCAAGACCTATATG
ASCRP3000248	24	29	30	26	30	18.5	4.893	4.98698	4.99454	4.87672	5.43059	4.6174	P	P	P	P	P	A	hsa_circRNA_034559	hsa_circ_0034559	circBase	chr15	+	40313099	40318290	exonic	NM_001013703	EIF2AK4	AAAGTCACTGATGAAAGGAATGGCAGGTTACAATAAGCTCTTGTGACCTCCTGGTTGTAA
ASCRP3000249	55	129	63	33	45.5	50	5.9935	6.6766	5.96876	5.09996	5.95526	5.96492	P	P	P	P	P	P	hsa_circRNA_100418	hsa_circ_0015663	circBase	chr1	-	185094075	185106928	exonic	NM_030934	TRMT1L	AAAGTCAGTTTTCAATTCATGCATCTTCAAATGTCAACAAGCAAGAGCTGCAGCCCGATG
ASCRP3000250	63	92	92.5	113	67	62.5	6.22649	6.19894	6.48991	6.8699	6.52297	6.22328	P	P	P	P	P	P	hsa_circRNA_089506	hsa_circ_0089506	circBase	chr9	-	138824814	138847261	exonic	NM_016172	UBAC1	AAAGTCCCTTTTCCTATGTGCTCATGGGAGCTTAGAAGATCCCAAAAGTATAACCCATCA
ASCRP3000251	1601	1714	594	6221	436.5	1804	11.2839	10.6745	9.18416	12.1501	9.15514	10.4439	P	P	P	P	P	P	hsa_circRNA_100719	hsa_circ_0020390	circBase	chr10	+	128768965	128836080	exonic	NM_001380	DOCK1	AAAGTCGATGGTGGTGAAGTAGTGAAGCTTTTTATAACTATGATGCCAGAGGAGCGGATG
ASCRP3000253	138	207.5	137	80	85	116.5	7.35208	7.33654	7.04307	6.37294	6.81223	6.97828	P	P	P	P	M	P	hsa_circRNA_102013	hsa_circ_0003481	circBase	chr17	-	27248705	27251320	exonic	NM_020889	PHF12	AAAGTCTGCTTCACGTGTAACAGAAACGAGAGCAGAAAAAGGAGCTGGGTCATGTCAATG
ASCRP3000254	47	76	54	49.5	53.5	65	5.79993	5.97642	5.77819	5.70171	6.1675	6.2297	P	P	P	P	P	P	hsa_circRNA_104026	hsa_circ_0005819	circBase	chr5	+	176671195	176673797	exonic	NM_022455	NSD1	AAAGTGAAAAATGATGACTCGTCAAAAGAGATTCCAGGCTCAGAGTGCTATGAAGCTGGT
ASCRP3000255	261	400	249	179	207	289	8.30132	8.30361	7.91715	7.54081	8.05598	8.15526	P	P	P	P	P	P	hsa_circRNA_400694		25242744	chr11	-	2985909	3000467	exonic	NM_005969	NAP1L4	AAAGTGAAATTTTCTGACCCTGGACAGCCTATGGGGATAAAAACATTCAGATGGCAGATC
ASCRP3000256	35	59	43	36	39	40	5.25911	5.69476	5.40528	5.25597	5.64997	5.61115	P	P	M	P	P	P	hsa_circRNA_005248	hsa_circ_0005248	circBase	chr1	+	183077410	183079789	exonic	NM_002293	LAMC1	AAAGTGCCAGTGAATGCCTGCGAATGGGTAACTGCCACTGACATCAGAGTAACTCTTAAT
ASCRP3000257	130	314	229	135	219	139	7.24043	7.94205	7.78084	7.14002	8.16262	7.23645	P	P	P	P	P	P	hsa_circRNA_083824	hsa_circ_0083824	circBase	chr8	+	28827559	28828036	exonic	NM_024567	HMBOX1	AAAGTGGAAGAATTAATGAGTTTGCTGGAAACCATGTCTCATTATACAGATGAACCCAGA
ASCRP3000258	57	45.5	45	60	34	29	6.04721	5.34444	5.49332	5.9726	5.57377	5.15499	P	P	P	P	P	P	hsa_circRNA_405405		25070500	chr15	+	79748439	79761487	sense overlapping	NM_015206	KIAA1024	AAAGTGTAGGGGAGCTGCCTGCTAACGATGTAAGAACTGACCTGAAGTTTCAGTGTAGTC
ASCRP3000259	355	358	662	933	194	347	8.77302	8.12995	9.34384	9.77952	7.97468	8.36871	P	P	P	P	P	P	hsa_circRNA_083815	hsa_circ_0083815	circBase	chr8	-	28669843	28671129	exonic	NM_018250	INTS9	AAAGTGTCTTATGTCTCTGGATCCTCCTTGCTTACCACACACCCCCAGGCTGTTACCTTC
ASCRP3000260	236	318	184	223	211.5	295	8.14277	7.95204	7.46594	7.85073	8.10484	8.18428	P	P	P	P	P	P	hsa_circRNA_000761	hsa_circ_0000761	circBase	chr17	-	37455242	37457328	exonic	NM_032875	FBXL20	AAAGTTAAGTCTTCGTGGATGTCTTGGAGTGGGAGACAATGCATTAAGGCCTGGAATGTT
ASCRP3000261	842	3039.5	929	262.5	338.5	525	10.1562	11.8725	9.8871	8.08947	8.78887	8.88673	P	P	P	P	P	P	hsa_circRNA_102294	hsa_circ_0000826	circBase	chr18	+	9182379	9221997	exonic	NM_015208	ANKRD12	AAAGTTACACAGATCCAGGATGAGAAGACTGATAAAAGAAGAAGCTAGCTGAACAGCTGT
ASCRP3000262	134	253.5	98.5	97	83	144.5	7.29963	7.62147	6.56167	6.67071	6.87708	7.26565	P	P	P	P	P	P	hsa_circRNA_101978	hsa_circ_0005869	circBase	chr17	+	8347577	8363478	exonic	NM_030808	NDEL1	AAAGTTCTCTCGATCAGGGCATACATCTTTCTTCGACAAAGGGCTTTCTTGATCATGGAT
ASCRP3000263	36	70.5	43	31	52	39	5.46638	5.90197	5.43893	5.05003	6.06528	5.61115	P	P	P	P	P	P	hsa_circRNA_056978	hsa_circ_0056978	circBase	chr2	+	170747674	170753245	exonic	NM_172070	UBR3	AAAGTTGCCTTATTAAAAGTGAGCTACAAGGATGATCAGGATGGTAGTCAAGGTCTGGGC
ASCRP3000264	21	30	22	21	18	19	4.73493	5.00955	4.70759	4.6125	4.55228	4.65607	A	P	A	A	A	A	hsa_circRNA_000521	hsa_circ_0000521	circBase	chr14	+	20924072	20925019	exonic	NM_001641	APEX1	AAAGTTTCTTACGGCATAGAGCCAGAGGCCAAGAAGAGTAAGACGGCCGCAAAGAAAAAT
ASCRP3000265	52.5	49	61.5	59	38	49	5.9259	5.47181	5.94163	5.91797	5.68428	5.90999	P	P	P	P	P	P	hsa_circRNA_405514		25070500	chr17	-	421177	421699	intronic	ENST00000574029	VPS53	AAATAAAAATTTGCAAGGTGTCCACAGCACTTTCCAGCGTCATCTGAAATAGCAAAGGTG
ASCRP3000266	21	23	24	30	20	18.5	4.66557	4.73944	4.78812	4.95633	4.6465	4.52643	A	P	P	P	A	A	hsa_circRNA_052153	hsa_circ_0052153	circBase	chr19	+	54710420	54711515	exonic	uc002qec.3	RPS9	AAATAAACAGGATCAGCGCTTTACAACCCTCGGAGGTGATGGGTGTGAACTCACCCAGAG
ASCRP3000267	400	379	827	653	171	239	8.94887	8.2052	9.6911	9.33549	7.78384	7.90491	P	P	P	P	P	P	hsa_circRNA_050054	hsa_circ_0050054	circBase	chr19	+	17972902	17974124	exonic	ENST00000599898	RPL18A	AAATAAACTCAGGAACGCCCCGGTGTGTTTGAGAAGTCCCCCCTGCGGGTGAAGAACTTC
ASCRP3000269	32	42	48	52	26	25	5.34444	5.33554	5.61115	5.7155	5.10695	5.05365	P	P	P	P	A	P	hsa_circRNA_047559	hsa_circ_0047559	circBase	chr18	-	43664109	43667198	exonic	NM_004046	ATP5A1	AAATAAAGGTTCCATAATGCATAGTTGCTGTTGCTTACCGTCAGATGTCTCTGTTGCTCC
ASCRP3000270	38.5	59	42.5	56	35	32.5	5.51977	5.68077	5.4222	5.88376	5.59631	5.39103	P	P	P	P	P	P	hsa_circRNA_051908	hsa_circ_0051908	circBase	chr19	+	50000450	50002944	sense overlapping	NM_001015	RPS11	AAATAAAGTTATTTTCTCATTCCACTGAGCGTGCCTACCAAAAGCAGCCGACCATCTTTC
ASCRP3000271	86	65.5	127	194.5	70	80	6.6385	5.79561	6.9489	7.66151	6.55273	6.52428	P	P	P	P	P	P	hsa_circRNA_020960	hsa_circ_0020960	circBase	chr11	-	5269501	5270820	exonic	NM_000559	HBG1	AAATAATAAATCTATTCTGCTGAGAGATCACGCTCCTGGTTGTCTACCCATGGACCCAGA
ASCRP3000272	916.5	793	2014	2045.5	335	281	10.3249	9.31525	11.1786	10.7446	8.77411	8.10462	P	P	P	P	P	P	hsa_circRNA_089353	hsa_circ_0089353	circBase	chr9	+	136217451	136218280	exonic	NM_000972	RPL7A	AAATAATACAAATTTTCCTTCCTGGTTGTCTTCTTGCCTGCCCTGTGTCGTAAAATGGGG
ASCRP3000273	274	290	406.5	261	292	846.5	8.36871	7.81033	8.60935	8.08417	8.58607	9.52724	P	P	P	P	P	P	hsa_circRNA_008077	hsa_circ_0008077	circBase	chrX	+	37245851	37285253	exonic	NM_000950	PRRG1	AAATAATGAAAAAACTGATGCTCACCCCATTTAGAGAAAGAAATCCACCTCCCCAACCCC
ASCRP3000274	481	555	709	805	582	965	9.26024	8.77219	9.44907	9.61939	9.52218	9.68161	P	P	P	P	P	P	hsa_circRNA_034125	hsa_circ_0034125	circBase	chr15	+	25312558	25351441	exonic	uc001yxh.1	SNURF-SNRPN	AAATAATTCTGCCCTCCCATTCTCAAGGGCCAGGGGGAATTCAAATATTGCAGTTGTCAT
ASCRP3000275	60	149	71	45	54	52	6.17084	6.8699	6.18082	5.4691	6.21197	5.96492	P	P	P	P	P	P	hsa_circRNA_000562	hsa_circ_0000562	circBase	chr14	-	93753822	93762503	intronic	ENST00000554565	BTBD7	AAATAATTTTAGTACACAGCATGGCTCAGCAAAATGGATGAAAAGAGGCTGCTGGATCCA
ASCRP3000276	35	90	46	31	66	44	5.37952	6.18578	5.57881	4.94075	6.52297	5.75833	P	P	P	P	P	P	hsa_circRNA_404660		25070500	chr1	+	220934999	220943898	sense overlapping	NM_017898	MARC2	AAATACAGATGTTGGAGTAGAGACGGCAGAGTGGAGGATATTTGGCCTTGACATTAAAGG
ASCRP3000277	72	110	76	40	50	59	6.38881	6.45882	6.2281	5.32957	6.08843	6.01597	P	P	P	P	P	M	hsa_circRNA_103952	hsa_circ_0074079	circBase	chr5	-	137320945	137346838	exonic	NM_016603	FAM13B	AAATACCCAGCATTTACACAGATGTGGAAGACATGAAAGAGCAAGAAATAGTGAGCAGGA
ASCRP3000278	256	790.5	269.5	80	229.5	185	8.26622	9.30408	8.03023	6.40024	8.23583	7.57652	P	P	P	P	P	P	hsa_circRNA_400416		25242744	chr1	+	225190484	225284941	exonic	NM_001373	DNAH14	AAATACGAAGGTCATTTTTGTACCACCATCTTTTTTTGGCTGATGACTTGTTTCAAACCT
ASCRP3000279	171	364	285	179	743	143	7.66388	8.15294	8.09696	7.54081	9.91806	7.27111	P	P	P	P	P	P	hsa_circRNA_401977		25242744	chr18	+	55833019	55919286	exonic	NM_015277	NEDD4L	AAATAGACTGGGAGAGTCCCGTATTCTCAGAGTAAAAGTTGTTTCTGGAATTGATCTCGC
ASCRP3000280	37	56.5	54	35	45	34	5.46638	5.61115	5.72803	5.18504	5.93968	5.37373	P	P	P	P	A	P	hsa_circRNA_039714	hsa_circ_0039714	circBase	chr16	-	58752099	58753159	exonic	NM_002080	GOT2	AAATAGCAACAGTGGTGAAGTTTGTCACTGTGCAGACCATTTCTGGAACTGGAGCCTTAA
ASCRP3000281	278	305.5	554.5	454	338	413	8.38516	7.88953	9.09969	8.86149	8.78001	8.59232	P	P	P	P	P	P	hsa_circRNA_401170		25242744	chr13	+	78318417	78320990	exonic	NM_144595	SLAIN1	AAATAGGACCAATGGAGGTTACACTTCCAGGGGCTCCCCACTCAGTCCCCAGTCATCTAT
ASCRP3000282	131	208	128	98	110	93	7.24043	7.33133	6.96823	6.67071	7.17538	6.69876	P	P	P	P	P	P	hsa_circRNA_101603	hsa_circ_0006842	circBase	chr15	-	76566752	76585041	exonic	NM_000126	ETFA	AAATAGTAGCACCAGTGGCACAAGATCTCTGTAAAGTAGCAGGCATAGCAAAAGTTCTGG
ASCRP3000283	90.5	141.5	142	104	153	128.5	6.72514	6.81223	7.10114	6.75994	7.62422	7.11595	P	P	P	P	P	P	hsa_circRNA_006345	hsa_circ_0006345	circBase	chr9	+	4823547	4827033	exonic	NM_005772	RCL1	AAATAGTTCTACGAGGAGTGACCAATGATCAGGTTGACCCTTCAATTTTGAAGCCAGCTT
ASCRP3000284	25	36	28	26.5	21	24	4.92105	5.11738	4.95633	4.75733	4.73944	5.00955	P	P	P	P	A	P	hsa_circRNA_061975	hsa_circ_0061975	circBase	chr21	-	46225531	46229033	exonic	NM_006936	SUMO3	AAATATAGTTTGGTATTCTGTCGGCTTGTCAATGAGGCAGATCAGATTCAGGTTCGACGG
ASCRP3000285	63	118	113	51	78	110.5	6.22649	6.55529	6.77539	5.74494	6.73984	6.89234	P	P	P	P	P	P	hsa_circRNA_406259		25070500	chr3	+	37440967	37458215	exonic	NM_178339	C3orf35	AAATATCTTTTGGAGCTGCTGGATCAAGTATCACTTGAAGGGGAGAAAGGGATGAGGATG
ASCRP3000286	63	162	136	53	187.5	61	6.14898	6.98447	7.02933	5.82983	7.90641	6.14559	P	P	P	P	P	P	hsa_circRNA_405211		25070500	chr14	+	40111916	40125012	intergenic			AAATATGAGAGCTACAGTTCTGAGATGAAACCACAGGAGGCTTCTGAGTGGTTCTTCTGC
ASCRP3000287	21.5	35	31	29	25	27	4.70298	5.0894	4.95633	4.893	4.9679	5.10695	P	P	P	P	A	P	hsa_circRNA_086348	hsa_circ_0086348	circBase	chr9	+	7128065	7165357	exonic	NM_015061	KDM4C	AAATATTTTGGATCAAATATTGCCCACATGTACCAGAAGTCCAAGGCTTGCGAGAAGGTC
ASCRP3000288	42	50	61	60	77	71	5.6619	5.53799	5.94163	6.02153	6.69529	6.36712	P	P	P	P	P	P	hsa_circRNA_000449	hsa_circ_0000449	circBase	chr12	-	121154725	121157906	antisense	NM_001080533	UNC119B	AAATCAAAGTCAAAGTTTTTCAGCAAGTGTTCCCGGAAATAGTGCCCTTCGATCATCTCC
ASCRP3000289	61	135	88	50.5	62	61	6.22649	6.75327	6.38881	5.73143	6.43955	6.15575	M	P	P	P	P	P	hsa_circRNA_102987	hsa_circ_0002619	circBase	chr20	-	3274784	3275275	exonic	NM_001009984	C20orf194	AAATCAACACTACTCACAGAATAGAAAGTGACAAGGCACTCCAGTGCACAGAAGCTCTTC
ASCRP3000290	20	25	28	34.5	22.5	28.5	4.66557	4.78376	4.83099	5.1982	4.78376	5.17509	A	P	P	P	A	P	hsa_circRNA_015871	hsa_circ_0015871	circBase	chr1	-	201103899	201123087	exonic	uc001gvy.3	TMEM9	AAATCAAGGAAGCCATCATTAAATTGTTTTATTTCTCTCAGTGTCCGGCTTTGCTGGCCC
ASCRP3000291	97	265.5	200	85	130	101	6.81437	7.6874	7.60366	6.47512	7.43397	6.81437	P	P	P	P	P	P	hsa_circRNA_100058	hsa_circ_0009986	circBase	chr1	+	12378128	12382803	exonic	NM_015378	VPS13D	AAATCAGAGAAGGGACAAGACACACCTTAGATCCTGTCTTGGATCTACCAAGGATTCCTC
ASCRP3000292	150	158	101.5	87	300	225.5	7.43952	6.9615	6.61293	6.50455	8.61809	7.84238	P	P	P	P	P	P	hsa_circRNA_100067	hsa_circ_0000020	circBase	chr1	+	15964801	15978390	exonic	NM_032341	DDI2	AAATCAGCAGAGGATGCAGGCAACAGAACATTGAGGAAAACATGACAATAGCTATGGAAG
ASCRP3000293	44.5	88.5	65.5	37.5	47	52	5.72235	6.19566	6.0381	5.34444	6.04994	5.96492	P	P	P	P	P	P	hsa_circRNA_102633	hsa_circ_0005952	circBase	chr2	-	20454623	20455931	exonic	NM_015317	PUM2	AAATCAGGGGAAAGGTTTTAGCCCTGAGTCAACACAAATTTGCCAGAGTGAAATGGTAAA
ASCRP3000294	22.5	24	32	25	22	25	4.78376	4.79679	5.07164	4.69372	4.85611	5.10695	P	P	P	P	A	P	hsa_circRNA_407001		25070500	chr7	-	122019421	122047750	exonic	NM_001009571	CADPS2	AAATCATTTCACTGTTAGTTTCAAAGGCATTTGCCTGGTGGCCTGATTTATTGGCTGAAC
ASCRP3000295	470	3351.5	3323	314.5	869	777.5	9.20784	12.0685	12.2118	8.34561	10.1523	9.40913	P	P	P	P	P	P	hsa_circRNA_002822	hsa_circ_0002822	circBase	chr2	-	210993754	211019335	exonic	NM_152519	KANSL1L	AAATCCAACAACTAACAGACATTCACAGGCAAATTCGTGCCTCCAAGGTTTCCAATACTT
ASCRP3000296	35	38	27.5	30.5	30	34	5.32957	5.24333	4.78812	5.07164	5.19492	5.41094	P	P	M	P	P	P	hsa_circRNA_101081	hsa_circ_0000408	circBase	chr12	-	56824664	56826308	exonic	NM_003920	TIMELESS	AAATCCATTGGGGAGAGGGACCTCATCTTTCACAAAGGCCTTCACAACAAGATTGATGAT
ASCRP3000297	36	38	51	66	42	45	5.4222	5.24333	5.64277	6.11643	5.83826	5.75833	P	P	P	P	P	P	hsa_circRNA_404782		25070500	chr10	-	79064144	79065150	intronic	NM_001271518	KCNMA1	AAATCCTGGGGTTAGGGGCCCCTCTGCTATGGAGTTGAGACCCATGCCCTCAACCTCAAA
ASCRP3000298	40	70.5	65.5	44	31	90	5.57629	5.88376	6.0381	5.49465	5.37663	6.67895	P	P	P	P	P	P	hsa_circRNA_405487		25070500	chr16	-	72318470	72342087	sense overlapping	NR_126330	LINC01572	AAATCGACTCTGACTCAATCCTTGAGGTCTGGCCTCATCAGTGAAAAGAAGGACTGACTT
ASCRP3000299	47	98	67	64	34	28	5.7694	6.31975	6.06528	6.09372	5.57377	5.2871	P	P	P	P	P	P	hsa_circRNA_103997	hsa_circ_0074816	circBase	chr5	-	158204420	158223483	exonic	NM_024007	EBF1	AAATCTAAGCAGTTCTGCAAAGGAACACCAGGCAGATTCATTTATACAGCTACTCCCTGT
ASCRP3000300	89	160	109	89	146	89	6.69992	6.97015	6.71716	6.53987	7.57652	6.66717	P	P	P	P	P	P	hsa_circRNA_057607	hsa_circ_0057607	circBase	chr2	-	197755551	197763093	exonic	NM_024989	PGAP1	AAATCTACACTCATGTCTATTGTCAGAGCACTATGCTGAGTTCAGCAGTGCCTAAGACCT
ASCRP3000301	727	1098	1019	851.5	631	811	9.92191	9.82808	10.0515	9.68198	9.6756	9.46251	P	P	P	P	P	P	hsa_circRNA_003251	hsa_circ_0003251	circBase	chr12	+	1003727	1006847	exonic	NM_014823	WNK1	AAATCTAGTCGAAGCAGTTCCTTGGGGAATAAAAGCCCCCAGCTTTCAGTTTCTCAAGTC
ASCRP3000302	78	86	137	144.5	69	60	6.51905	6.14049	7.06479	7.22685	6.52297	6.12162	P	P	P	P	P	P	hsa_circRNA_104213	hsa_circ_0078165	circBase	chr6	+	147581750	147655358	exonic	NM_139244	STXBP5	AAATCTCCAACCTCTGGGTTACATTTTGCCATCTGCCTTTCCAGAGTAAGTGGCTCTATG
ASCRP3000303	68	57	184	100	34.5	29	6.33472	5.64997	7.45707	6.70799	5.55087	5.19492	P	P	P	P	P	P	hsa_circRNA_091722	hsa_circ_0091722	circBase	chrX	-	151934651	151936377	exonic	NM_005362	MAGEA3	AAATCTGAATAAATAATTCTTCCTCTTCAGTTCTGAGGGGACAGGCTGACCTGGAGGACC
ASCRP3000304	67.5	117	106	88	101.5	60	6.3031	6.53987	6.66717	6.51248	7.08264	6.12162	P	P	P	P	P	P	hsa_circRNA_405239		25070500	chr14	+	58965500	58979345	exonic	NM_014749	KIAA0586	AAATCTGATATTGCACCTTCACAGCAACAAGGACTTGGAAAACAGTGTGGGTGAACTTAG
ASCRP3000305	23	52.5	34	34	33	25	4.83521	5.58884	5.11391	5.13801	5.48126	5.05365	P	P	P	P	P	A	hsa_circRNA_406640		25070500	chr5	+	95966670	95970601	intronic	ENST00000505143	CAST	AAATCTTTGCATTCTGACTGTGCGATTTGGGAGATTCAGAAGAGCACTGGAGTCTCCACC
ASCRP3000306	42	61	57	71	32	32	5.68077	5.73369	5.85081	6.14049	5.53021	5.2871	P	P	P	M	P	P	hsa_circRNA_077879	hsa_circ_0077879	circBase	chr6	+	133136110	133138703	exonic	NM_001016	RPS12	AAATCTTTGGCTCACACATTGCTGCTGGAGGTGTAATGGACGTTAATACTGCTTTACAAG
ASCRP3000307	84	109	83	68	56	115.5	6.60677	6.45882	6.31522	6.16415	6.2488	6.98447	P	P	P	P	P	P	hsa_circRNA_006750	hsa_circ_0006750	circBase	chr10	+	96234424	96260084	exonic	NM_015188	TBC1D12	AAATGAACTAAATATCACTCCTGGAATATGAAGCACGAACGGGGAGGACCTGTAAACCAC
ASCRP3000308	38	26	40	52	22.5	28	5.46638	4.87672	5.33851	5.74494	4.893	5.15499	P	P	P	P	A	P	hsa_circRNA_002912	hsa_circ_0002912	circBase	chr3	+	44871462	44881948	exonic	NM_020242	KIF15	AAATGAGGCAACTAGAACATGTGATGGATTCTGCTGCTGAGGATCCCCAGAAAGTTGTAG
ASCRP3000310	358.5	1527	1170	279.5	1031	789.5	8.79335	10.4303	10.2764	8.17182	10.3989	9.42741	P	P	P	P	P	P	hsa_circRNA_103730	hsa_circ_0005654	circBase	chr4	-	121675707	121732604	exonic	NM_018699	PRDM5	AAATGATGGACTGAAGATGCACATTCGTACTCACACCAGGGAGATCCTAAGAAAAAGCTT
ASCRP3000311	47	49	50	43	36	45	5.79993	5.525	5.69476	5.53021	5.68428	5.83826	P	P	P	P	P	P	hsa_circRNA_003033	hsa_circ_0003033	circBase	chr4	+	99300167	99325753	exonic	NM_021159	RAP1GDS1	AAATGATTTTTGAAGTTCTTGCTCCATTGGCAGAAAATGATGAGGGCAGAAGTGCAGTTG
ASCRP3000312	49	169	90	50	84	44	5.79993	7.04853	6.41017	5.68778	6.84188	5.74045	P	P	P	P	P	P	hsa_circRNA_000564	hsa_circ_0000564	circBase	chr14	-	95606995	95608085	exonic	NM_030621	DICER1	AAATGCAGTTCAGACAAGAGCAACACAGAGATCTCAAACATTAAAACGGTTACCTAGGGT
ASCRP3000313	110	150	154	107	133	129.5	6.97876	6.89133	7.22485	6.78959	7.4639	7.12718	P	P	P	P	P	P	hsa_circRNA_100167	hsa_circ_0011572	circBase	chr1	-	35940405	35944813	exonic	NM_024874	KIAA0319L	AAATGCATATGTTCTCCAAGAACCACCTAAAGGTCCACAAGGCGATTACAATTTCCAGTC
ASCRP3000314	271	1665.5	1326	362.5	1168	651	8.34376	10.6225	10.4501	8.54337	10.5682	9.18829	P	P	P	P	P	P	hsa_circRNA_101805	hsa_circ_0039261	circBase	chr16	+	47531309	47537001	exonic	NM_000293	PHKB	AAATGCATGAGAGGAATTCTCTACTGCTATATGCGTCAGGCCGATAAGGCTCAGTTTATG
ASCRP3000315	64	188	139.5	47.5	111	56	6.12679	7.18036	7.03484	5.55087	7.21395	5.97642	M	P	M	M	P	M	hsa_circRNA_077745	hsa_circ_0077745	circBase	chr6	-	121491550	121563485	exonic	NR_104452	TBC1D32	AAATGCTCAAGAAGAAAATATCTTGGAGATTTCTGAGAGCCACAGTATGGCTTGGGAAGA
ASCRP3000316	62.5	70	76	71	48	49.5	6.17084	5.89188	6.2281	6.19894	6.07423	5.90999	P	P	P	P	P	P	hsa_circRNA_016661	hsa_circ_0016661	circBase	chr1	-	225718255	225755116	exonic	NM_018212	ENAH	AAATGGCCCATCCCAAGAAGAATTGGAAATTCAAAGAAGTGAACAGAGTATCTGTCAGGC
ASCRP3000317	96	150.5	140	124	238.5	218	6.81437	6.90744	7.09588	7.02933	8.28869	7.81407	P	P	P	P	P	P	hsa_circRNA_083127	hsa_circ_0083127	circBase	chr7	-	156619298	156626486	exonic	NM_022458	LMBR1	AAATGGCTCCCTGATTCATGATGAACAAGAAGATGAAGATGCCATCGTCAACAGGATTTC
ASCRP3000318	34.5	44	34	30	25	48	5.36792	5.37952	5.22737	5.00581	5.10695	5.86532	P	P	P	P	A	P	hsa_circRNA_036127	hsa_circ_0036127	circBase	chr15	+	71433787	72057538	exonic	NM_024817	THSD4	AAATGGTTTAGCACCGAATGGAGCATGGACTTGAACGCAACTCCCAATTGCAGAAAATTG
ASCRP3000319	98	114.5	73	156	35	121	6.79934	6.50852	6.16583	7.35061	5.64997	7.03209	P	P	P	P	P	P	hsa_circRNA_404401		25242744	chrX	+	117676687	117680079	exonic	NM_144658	DOCK11	AAATGTAAATAGTACCATCACAGTAACCATGAAGGAAAAGGCCAAAGTTGTTGAGCCCCT
ASCRP3000320	153.5	159	338.5	232	104	102	7.46594	6.9615	8.33634	7.91092	7.10464	6.79934	M	P	P	P	P	P	hsa_circRNA_031210	hsa_circ_0031210	circBase	chr14	-	23033806	23044133	exonic	NM_001344	DAD1	AAATGTAACCTTTTGCCTTCCAAATTAAAGAACTCCATGCCACTCCTCTTTGCCTGAGAA
ASCRP3000321	19.5	18	23	22	16	16	4.70298	4.53683	4.73944	4.65129	4.40122	4.31966	A	A	P	A	A	A	hsa_circRNA_075083	hsa_circ_0075083	circBase	chr5	+	175305910	175311023	exonic	NM_006650	CPLX2	AAATGTACAAAATCAACCATGACAACAAAGAAAAAGACCTTGTACAGCGGGCCACAAAGG
ASCRP3000322	111.5	162	125	78	116	144	7.00427	6.97876	6.92733	6.39024	7.24004	7.2812	P	P	P	P	P	P	hsa_circRNA_100594	hsa_circ_0006820	circBase	chr10	+	51381438	51387763	exonic	NR_110767	TIMM23B	AAATGTACAGGATACAGATGAGTTTATTTTACCTACCGGAGCTAATAAAACCCGGGGCAG
ASCRP3000323	466	610	758	312	296	492	9.18313	8.90853	9.56511	8.33411	8.60627	8.81018	P	P	P	P	P	P	hsa_circRNA_100356	hsa_circ_0014624	circBase	chr1	-	155734790	155736500	exonic	NM_001282856	GON4L	AAATGTCATCAGCTTCTGAGGAATCTGTGCTTTCTGTCCCAGAACTCCAGGCCAGTCTGC
ASCRP3000324	27.5	86	45.5	29	57	42.5	5.0244	6.12679	5.56872	4.91707	6.22649	5.71321	P	P	P	P	P	P	hsa_circRNA_407231		25070500	chr9	-	116091160	116094330	exonic	NM_145241	WDR31	AAATGTGGTGAAAAGGTTCAAAGGACATGAACATGAGATCACCAAGGGAACACAACTTCC
ASCRP3000325	457	565	336.5	462	245	515	9.15219	8.80401	8.32776	8.89395	8.32589	8.86433	P	P	P	P	P	P	hsa_circRNA_004145	hsa_circ_0004145	circBase	chr5	-	133493397	133509713	sense overlapping	NM_006930	SKP1	AAATGTTGTGCCTGACACTGTAACACTATGCCTTCAATTAAGTTGCAGAGTTCTGATGGA
ASCRP3000327	620.5	820	604	995.5	133	295	9.66216	9.36387	9.21078	9.86748	7.4639	8.18572	M	P	P	P	P	P	hsa_circRNA_103495	hsa_circ_0001349	circBase	chr3	+	152132729	152150709	exonic	NM_021038	MBNL1	AAATTAATGCGAACAGACAGACTTGAGGGCCGTTGCTCCAGGGAGAACTGCAAATATCTT
ASCRP3000328	72	162	156	81.5	71	36.5	6.38161	6.99487	7.23645	6.41863	6.56421	5.49599	P	P	P	P	P	P	hsa_circRNA_402418		25242744	chr2	+	179455865	179465394	exonic	NR_038272	TTN-AS1	AAATTACAGACATCATCTCCTTTGAACAGGGAAAAGGTAACAGGTGGCTGCCATGAGATA
ASCRP3000329	113	108	255.5	152	58	60	7.02933	6.46563	7.94717	7.30191	6.31975	6.07601	P	P	P	P	P	M	hsa_circRNA_103308	hsa_circ_0064584	circBase	chr3	+	25622036	25622213	exonic	NM_000965	RARB	AAATTACCCTGCTGAAGGCCGCCTGCCTGGACATCCTGAATTCCAGTGCTGACCATCGAG
ASCRP3000330	158	286	260	98	80	115.5	7.53174	7.7958	7.97945	6.68364	6.77649	6.97828	P	P	P	P	P	P	hsa_circRNA_054547	hsa_circ_0054547	circBase	chr2	-	54119944	54120936	exonic	NM_014614	PSME4	AAATTATAGCTGGTTTAATCAGAGGTTCTAAGCACTGGACATTTGAAAAGGCAGAACAGA
ASCRP3000331	1268.5	2161	1559	983	1555	1456	10.8656	11.1211	10.7332	9.85208	10.9437	10.1841	P	P	P	P	P	P	hsa_circRNA_103492	hsa_circ_0001346	circBase	chr3	+	149563797	149639014	exonic	NM_007282	RNF13	AAATTCAAGAAAGGTGATTTTACAACGAGATGCTGCTCTCCATAGGGATGCTCATGCTGT
ASCRP3000332	54.5	26	41	50.5	22	19	5.95332	4.79679	5.37663	5.7155	4.50011	4.5625	P	P	P	P	A	A	hsa_circRNA_405568		25070500	chr17	-	33805093	33807214	exonic	NM_001195790	SLFN12L	AAATTCAGCCACTGAGATATCACCTTCCAGAAAAGAATTTCTGCGTGGAAATGGCTTAGC
ASCRP3000333	32	79.5	36	34	24	29	5.25911	6.04721	5.18834	5.09996	5.04457	5.17509	P	P	P	P	A	P	hsa_circRNA_006861	hsa_circ_0006861	circBase	chr6	+	64356431	64390062	exonic	NM_001290259	PHF3	AAATTCAGTGAGATCTCCAAGAAAATCACCTCGTTTAATGGCACAAGGGCTGAAAGACAC
ASCRP3000334	190	267	106	719	123	179.5	7.81194	7.69032	6.67425	9.47414	7.37036	7.54339	P	P	P	P	P	P	hsa_circRNA_403874		25242744	chr7	-	98643320	98645505	exonic	NM_020429	SMURF1	AAATTCCGTGGGGAAGAAGGTTTGGATTACGGTGGTGTGGCCAGTCACCAGTGCCAACTC
ASCRP3000335	69	68	53	44	29	67	6.31522	5.82135	5.72803	5.43616	5.2871	6.2692	P	P	P	M	P	P	hsa_circRNA_104323	hsa_circ_0079534	circBase	chr7	-	20193815	20201493	exonic	NM_182762	MACC1	AAATTCCTCATCGAGGAAACACTGGAGATGTTGCTGTTGAGGTGGAAAAATGCTAATCAC
ASCRP3000336	378.5	706	335.5	360	389.5	341	8.86613	9.12897	8.32176	8.53756	8.99189	8.35004	P	P	P	P	P	P	hsa_circRNA_406724		25070500	chr5	+	179976936	179977117	intronic	ENST00000504343	CNOT6	AAATTCGTAGCTTACCCGCAGAACTCGGAAACATGGTATCACTCAGTAAGAAGCTTAAGC
ASCRP3000337	1064	1426	812	442	608	764	10.5616	10.2924	9.66216	8.83672	9.60649	9.39134	P	P	P	P	P	P	hsa_circRNA_100517	hsa_circ_0017348	circBase	chr1	-	247322307	247323115	exonic	NM_003431	ZNF124	AAATTCTTCAAGAAATCTAAGAACTCGGTTGCCTTTGAGGATGTGGCTGTGAACTTCACC
ASCRP3000338	28	51	49	31	35	25	5.04639	5.49332	5.66664	5.05003	5.43059	5.04275	P	P	P	P	P	A	hsa_circRNA_406082		25070500	chr20	+	9417648	9424890	exonic	NM_000933	PLCB4	AAATTCTTTAAAGAAGAAACATGCAAAGAGTGACATAGCCGACGTGCCCAGTGACACTTC
ASCRP3000339	21	20	22	18.5	36	17	4.78376	4.58771	4.66557	4.38405	5.64997	4.4733	A	A	A	A	P	A	hsa_circRNA_007019	hsa_circ_0007019	circBase	chr1	+	240421244	240555862	exonic	NM_020066	FMN2	AAATTGACCAAGAGGCAGAGGAAAATTCACTGACAGAGACTCATAAATGGTTGTCAAGTT
ASCRP3000340	45	84.5	49	63.5	33	37	5.64277	6.10425	5.57881	6.03718	5.57377	5.54574	P	P	P	P	P	P	hsa_circRNA_087581	hsa_circ_0087581	circBase	chr9	+	97207245	97213809	exonic	NM_032558	HIATL1	AAATTGCAGCATTCATAGCTATGGTAGGAATTCTGTCTATTGTGGCTCAGGTCTCAGCCA
ASCRP3000341	138	184	133	201	243	132	7.3484	7.15655	6.99487	7.70018	8.3112	7.14597	P	P	P	P	P	P	hsa_circRNA_104882	hsa_circ_0003597	circBase	chr9	+	115166274	115181238	exonic	NM_032303	HSDL2	AAATTGCAGTCAATGCATTATGGCCTAAAACAGGAGGCTGGCAGGATGTACAGTTTTTAT
ASCRP3000342	78.5	114.5	98	73	78	55	6.51182	6.51576	6.56802	6.2488	6.69529	5.99162	P	P	P	P	P	P	hsa_circRNA_002481	hsa_circ_0002481	circBase	chr18	+	43702432	43704859	exonic	NM_138443	HAUS1	AAATTGGAGTCCTATTTAGACTTAATGCCGGGATGTCAAGAAAGCAGAGTTGCATCTGTC
ASCRP3000343	395	513	347	306	325.5	444.5	8.93407	8.6545	8.37578	8.30056	8.73218	8.68052	P	P	P	P	P	P	hsa_circRNA_100872	hsa_circ_0000337	circBase	chr11	+	70200406	70202360	exonic	NM_003626	PPFIA1	AAATTGGGGGGACAGGCTGAAAAAAATCGTAAACTTCAAAAAAATTGCCACCTTCCAGAG
ASCRP3000344	295	129	77	527	72	248	8.48501	6.69296	6.26374	9.07337	6.64211	7.96123	P	P	P	P	P	P	hsa_circRNA_004650	hsa_circ_0004650	circBase	chr12	+	47497895	47501947	sense overlapping	NM_138371	PCED1B	AAATTGTTGACTTGCAAGATGATGAGGATTTCCAGATAGACACAGGTAATGAGAGGCCCT
ASCRP3000346	1271	902	806	1037	1469	2478.5	10.8703	9.50706	9.65248	9.91121	10.8594	10.8121	P	P	P	P	P	P	hsa_circRNA_104803	hsa_circ_0087354	circBase	chr9	-	86292641	86292876	exonic	NM_013438	UBQLN1	AAATTTGGTGCCTGGAGTAGGAGTTTGGTGGTAATCCATTTGCTTCCTTGGTGAGCAATA
ASCRP3000347	88	208	174	121	153	59	6.69296	7.34137	7.39486	6.97015	7.58499	6.11296	P	P	P	P	M	P	hsa_circRNA_005185	hsa_circ_0005185	circBase	chr14	-	30093357	30105700	exonic	NM_002742	PRKD1	AACAAAACAAGAAAGCCAGCTTCGTAATGAGGTTGCAATTCTACAGATTTGCTTAGCCCT
ASCRP3000348	947	1478.5	1692	1268	675	1613	10.3865	10.3684	10.8845	10.148	9.77466	10.2759	P	P	P	P	P	P	hsa_circRNA_049637	hsa_circ_0049637	circBase	chr19	+	13049413	13055304	exonic	NM_004343	CALR	AACAAAATTTCTATTAAATTAAATTTTGTGTCTCCGCGGCGTCCGTCCGTACTGCAGAGC
ASCRP3000350	130	146	163	174	88	106	7.22846	6.84815	7.29198	7.49555	6.92239	6.85128	P	P	P	P	P	P	hsa_circRNA_003657	hsa_circ_0003657	circBase	chr17	+	41576229	41577471	exonic	NM_004941	DHX8	AACAAACACTGGGTTGACCCTCTGCCTGATGATGAGGACCTTGAGATTGAATTGGTTGAG
ASCRP3000351	321.5	531	249	135	268	222	8.63286	8.70665	7.91963	7.14002	8.46252	7.82047	P	P	P	P	P	P	hsa_circRNA_100093	hsa_circ_0004808	circBase	chr1	-	22047528	22048257	exonic	NM_032236	USP48	AACAAAGCAACGGAAAGATGAACGGTAGCACCTTAAATAAAGTGAAAGCCCTGTGTAAGG
ASCRP3000352	47	106	56	57.5	52.5	109	5.79993	6.43955	5.82771	5.89391	6.15575	6.89941	P	P	P	P	P	P	hsa_circRNA_061687	hsa_circ_0061687	circBase	chr21	-	38610760	38612940	exonic	NM_006052	DSCR3	AACAAAGTTCTGTATGAGACGTATCATGGCGTGTTTGTCAACATTCAGGAAGTGCTCTCT
ASCRP3000353	22	35.5	30	27	21	22	4.78376	5.18834	4.95633	4.82676	4.73944	4.893	P	P	P	P	A	A	hsa_circRNA_402268		25242744	chr2	+	61406115	61413632	exonic	uc002sbb.2	AHSA2	AACAAATAAGAAGATCATCATGAAATGGAGATGTGGGAACTGGCCAGAAGGACAGAGCGG
ASCRP3000354	67	157	157	71	153	122.5	6.29699	6.95279	7.24994	6.19894	7.62908	7.04944	P	P	P	P	P	P	hsa_circRNA_104054	hsa_circ_0075533	circBase	chr6	+	5404774	5431405	exonic	NM_006567	FARS2	AACAACAACTGGTCAATTCAGTTATTTGCTGGTATAAAGGATGGAGAAAGCCTGCAGCTC
ASCRP3000355	49	41.5	68	58.5	40	34	5.87149	5.29783	6.07244	5.94163	5.72917	5.48261	P	P	P	P	P	P	hsa_circRNA_400980		25242744	chr12	+	58339410	58347472	exonic	NM_033276	XRCC6BP1	AACAACACCACCAGATCCATATGTCAAACTTCTGCTTGATGCTATGAAACACTCAGGTTG
ASCRP3000357	22.5	25	26.5	25	22.5	23	4.74841	4.88488	4.88488	4.69372	4.9329	4.893	P	P	P	P	A	A	hsa_circRNA_404803		25070500	chr10	-	103862116	103865001	intergenic			AACAACTGAGGCTGCCTGGAGGATGAGATCTGGCCAGCCTGAAGGACATTTACCAGCCAA
ASCRP3000358	4216	5168.5	9705	17311	18027	41942.5	12.9866	12.9708	13.9907	13.576	14.3067	14.3293	P	A	P	P	A	P	hsa_circRNA_028826	hsa_circ_0028826	circBase	chr12	-	120600873	120622046	exonic	NM_006836	GCN1L1	AACAACTGGCCCAGGAAATGCTGATCATCTCCCACCACCCATCCTTAGAGATGCAGCCTC
ASCRP3000359	57	80	55	102	72	95	6.09812	6.03626	5.79344	6.74208	6.61293	6.73194	P	P	P	P	P	P	hsa_circRNA_100613	hsa_circ_0018611	circBase	chr10	+	70958127	70962799	exonic	NM_003171	SUPV3L1	AACAAGAAGCAGCCTTTTGTGTGTTCTTCACTGTTACAGGTTCGAGACTATAAGAGGCTT
ASCRP3000360	38	62	46	49	30	30	5.37952	5.72007	5.50925	5.59631	5.33256	5.19492	P	M	P	M	P	P	hsa_circRNA_008945	hsa_circ_0008945	circBase	chr14	-	51208299	51211083	exonic	NM_016350	NIN	AACAAGAAGTGATGTCTTTACATAAGCAACTTCAGAATGCTGGTGGCAAGCTGCACAGAT
ASCRP3000361	34	59.5	49	31.5	36	38	5.30849	5.72803	5.66664	5.09996	5.57377	5.61115	P	P	P	P	P	P	hsa_circRNA_005995	hsa_circ_0005995	circBase	chr1	+	150933038	150934634	exonic	NM_012432	SETDB1	AACAAGATGTCAGTGCAAAATCCTGACAGATGACTTTGCAGACAAGGAGGGTCTGGAAAT
ASCRP3000362	554	562	873	1496	1105.5	1814.5	9.48743	8.79727	9.79069	10.344	10.4747	10.4501	P	P	P	P	P	P	hsa_circRNA_404177		25242744	chr9	+	71668055	71679951	exonic	NM_000144	FXN	AACAAGCAAATCTGGCTATCTTCTCCATCCAGCTCTCTAGATGAGACCACCTATGAAAGA
ASCRP3000363	436.5	671	449	444.5	615	405	9.08249	9.05518	8.75601	8.84433	9.62906	8.55923	P	P	P	P	P	P	hsa_circRNA_100080	hsa_circ_0005782	circBase	chr1	-	21097422	21100103	exonic	NM_016287	HP1BP3	AACAAGCACTGAAAAGAGAATTAAATAGAGGAGTCATCAAACAGTGAGAAAGATCAGTCT
ASCRP3000364	282	241.5	177	137.5	328	239	8.40534	7.55686	7.41084	7.14428	8.73684	7.90867	P	P	P	P	P	P	hsa_circRNA_006238	hsa_circ_0006238	circBase	chr12	+	49888523	49893988	exonic	NM_023071	SPATS2	AACAAGCCTTTGCTGAATTGGAGAGCTGAACAAAAAGAAGAAAAACAAACCGAAACCTGC
ASCRP3000365	349.5	85	61	302.5	47	112	8.74974	6.12679	5.96876	8.2806	6.01597	6.93718	P	P	P	P	P	P	hsa_circRNA_017648	hsa_circ_0017648	circBase	chr10	-	7409610	7423911	exonic	NM_001018039	SFMBT2	AACAAGGTGTTGATGCCGCCGGACGGTAATTTTTTCTGCAGGATGAATTAAGAGAAGAGA
ASCRP3000366	23	21	31	30	19	21	4.78376	4.6844	4.99454	4.91707	4.6465	4.73944	A	A	P	P	A	A	hsa_circRNA_407083		25070500	chr8	+	67786287	67796229	exonic	NM_173518	MCMDC2	AACAAGTGATACTCTACTCATAGACAGGTTTTCACATCCTTTCTATGAGTTTCGCCATCT
ASCRP3000367	821.5	1744.5	1168	1835.5	1626.5	1063	10.1064	10.7191	10.272	10.5976	11.0384	9.80944	P	P	P	P	P	P	hsa_circRNA_404643		25070500	chr1	-	204396775	204397348	exonic	NM_002646	PIK3C2B	AACAATAAACTCTTCATCATGGTGATGCATATTCGGGGCTTGTGTGATTTGGTGTACACC
ASCRP3000368	63.5	66	40	64	40	62	6.23769	5.78474	5.37663	6.06887	5.80208	6.19073	P	P	P	P	P	P	hsa_circRNA_002971	hsa_circ_0002971	circBase	chr6	+	158288578	158296208	exonic	NM_016224	SNX9	AACAATCACCAGGCTCGGGTTATGTATGATTTTGCTGCTGAACCTGGAAATAATGAACTG
ASCRP3000369	69	173	70	64	72.5	77	6.36129	7.0906	6.10075	6.06887	6.61293	6.44646	P	P	P	P	P	P	hsa_circRNA_004350	hsa_circ_0004350	circBase	chr10	-	120832401	120833449	exonic	NM_003750	EIF3A	AACAATTCTAGAGTAGAGCGCCTGTACCATGATATTGCCCAGCAAGAATTTCTTGAGGTT
ASCRP3000370	37.5	73	59	30	40	34	5.48261	5.96299	5.87149	4.893	5.76498	5.33256	P	P	P	P	P	P	hsa_circRNA_103663	hsa_circ_0070022	circBase	chr4	-	76885287	76903190	exonic	NM_018115	SDAD1	AACAATTTTGTTACCGACAAGAACTCTGGAGAAGTCATGACAGTAGGTTTCTACAGCAGT
ASCRP3000371	35	34	36	30.5	21	29	5.30849	5.07164	5.13801	4.98698	4.73944	5.24333	P	P	P	P	A	P	hsa_circRNA_008134	hsa_circ_0008134	circBase	chr10	+	26994214	27009288	exonic	NM_014317	PDSS1	AACACACAGTTAATAAGATCTGGGGTGAAAAGAAGGTTTCATCACACAACCCCAGACAGT
ASCRP3000372	249.5	310	408.5	340.5	145	223	8.22623	7.90917	8.61319	8.45842	7.58499	7.8316	P	P	P	P	P	P	hsa_circRNA_044014	hsa_circ_0044014	circBase	chr17	-	42155867	42161222	exonic	NM_005474	HDAC5	AACACAGCCCCAGGCCCCATCAGCCAGAAGATGTATGCTGTGCTGCCTTGTGGGGGCATC
ASCRP3000373	47	68	74	62.5	47	37.5	5.7694	5.83826	6.18082	6.00665	6.03076	5.56364	P	P	P	P	P	P	hsa_circRNA_102491	hsa_circ_0008135	circBase	chr19	-	19049161	19049858	exonic	NM_004838	HOMER3	AACACAGTCTACGGCCTGGGCTTTGCCTCTGAACAGCATCTGACACAGGGGCCAAACCAG
ASCRP3000374	132.5	104	129.5	180	91	131	7.27267	6.38017	6.95667	7.54982	6.95085	7.15106	P	P	P	P	P	P	hsa_circRNA_040831	hsa_circ_0040831	circBase	chr16	+	88694029	88695262	exonic	NM_144604	ZC3H18	AACACATCCCCAGACCGAGGTCCCTGAGCGTGAGCAGCGTCTCCTCAGTGTCCAGTGCTA
ASCRP3000375	42	37	33	44.5	37	40	5.59383	5.24333	5.07164	5.49465	5.72917	5.61115	P	P	P	P	P	P	hsa_circRNA_007239	hsa_circ_0007239	circBase	chr7	-	130737183	130738224	intronic	uc011kpk.2	FLJ43663	AACACCCTGTAACAGCTGAAAGAAAATACCAATGAATCAATATTAGGAGACAGAAGCTGT
ASCRP3000376	111.5	181	120	98	51.5	109	7.00941	7.15655	6.8544	6.67071	6.15575	6.88727	P	P	P	P	P	P	hsa_circRNA_044904	hsa_circ_0044904	circBase	chr17	+	58008982	58022879	exonic	NM_003161	RPS6KB1	AACACCTGTCAGCTTTTACTTGGCAGAAATCTCCATGGCTTTGGGGCATTTACATCAAAA
ASCRP3000377	63	280	223	60	296	126	6.27076	7.75519	7.76186	5.96492	8.59574	7.10071	P	P	P	P	P	P	hsa_circRNA_104839	hsa_circ_0087643	circBase	chr9	-	99301359	99304174	exonic	NM_003671	CDC14B	AACACTATGAAAGATGCTGCCTATGGAAGTTGCAATTTCTACATTACACTTCTTGACTGT
ASCRP3000378	92	138	118.5	58	42	59	6.71659	6.77539	6.86062	5.88376	5.85912	6.07601	P	P	P	P	P	P	hsa_circRNA_103462	hsa_circ_0007841	circBase	chr3	+	127778944	127779504	exonic	NM_013336	SEC61A1	AACACTGGCCGAGTATTTGGCATGATCATTACTATCGGCCAGTCTATCGTGTATGTGATG
ASCRP3000379	29	40	37.5	24	34	23.5	5.0894	5.22094	5.24333	4.69372	5.53021	4.92105	P	M	P	A	P	A	hsa_circRNA_005208	hsa_circ_0005208	circBase	chr7	+	92932771	92963509	exonic	NM_017667	CCDC132	AACAGAATACAAGAAAGCCTTATTGATCTAAACACGGCTCGATGAACTGAGAATGTTCTT
ASCRP3000380	58	109	97	51	121.5	64	6.12679	6.45334	6.51905	5.7716	7.3358	6.19073	P	P	P	P	P	P	hsa_circRNA_401601		25242744	chr16	+	47703125	47723086	exonic	NM_000293	PHKB	AACAGAATGGAAGGTAACTCTGGGTGCCTTTGGGCATGAAGAAGAAGTTATCTCTAATCC
ASCRP3000381	25	22.5	24	27	19	19	4.99831	4.6844	4.70759	4.87672	4.6465	4.73944	P	P	A	P	A	A	hsa_circRNA_104081	hsa_circ_0075825	circBase	chr6	+	21909700	22020771	exonic	NR_015410	CASC15	AACAGACAGAAGAAGGAAGTGGCTAATGGTGTGAATCATGGCAATACAGTGAAAGACAGT
ASCRP3000382	41	34	60	52.5	29	27.5	5.61115	5.10695	5.89895	5.7891	5.33256	5.13117	P	P	P	P	P	P	hsa_circRNA_052254	hsa_circ_0052254	circBase	chr19	+	56111729	56114504	exonic	uc002qlk.1	ZNF524	AACAGACCCTTGGAGGCAGGGGCTGTGGAAATAAATCTCTGCCTGCTGGCCCCGCGCGCG
ASCRP3000383	74	118	119	133.5	39.5	41.5	6.46427	6.55912	6.83347	7.11942	5.669	5.65714	P	P	P	P	P	P	hsa_circRNA_405143		25070500	chr13	-	45910670	45911523	sense overlapping	NM_003295	TPT1	AACAGACTAGAGCCTGCAAGTTTGCCAGCCCCTGATTTAAAAGATGAAGTAACAAATGTG
ASCRP3000384	28083.5	29734	14529	19277	31536	28215	15.7583	15.4808	14.4902	13.7803	14.9576	13.6833	P	P	P	P	M	P	hsa_circRNA_000166	hsa_circ_0000512	circBase	chr14	-	20811282	20811436	sense overlapping	NR_002312	RPPH1	AACAGACTCACGGCCAGCGAAGTGAGTTCAATGGCTGAGGTGAGGTGAGTTCCCAGAGAA
ASCRP3000386	25.5	33	30	29	29.5	25	4.893	5.04639	4.94075	5.00581	5.25911	5.00955	P	P	P	P	P	P	hsa_circRNA_400659		25242744	chr10	-	119078382	119100613	exonic	NM_173791	PDZD8	AACAGAGGAGTTCTATTAAGACGGTTTAAGCCGTTTTTTCCATACCAGACCTTGCAAGGA
ASCRP3000387	24	45	26	25	33	82	4.95633	5.425	4.88488	4.82676	5.57377	6.56802	P	P	P	P	P	P	hsa_circRNA_080052	hsa_circ_0080052	circBase	chr7	-	44620691	44621422	exonic	NM_182547	TMED4	AACAGATTCAGAAGGAGCAGGATTACCAAAGGGCAACTATCGTACCCAGATGTGGGATAA
ASCRP3000388	60	79.5	60	69	45	49	6.12679	6.05808	5.90999	6.18082	5.93968	5.86532	P	P	P	P	P	P	hsa_circRNA_104450	hsa_circ_0002747	circBase	chr7	+	102994367	102996240	exonic	NM_002803	PSMC2	AACAGCCTTTACAGGTTGCCAGCTCTGGATGAGGGGGATATTGCCTTGTTGAAAACTTAT
ASCRP3000389	410	690.5	440	336	492.5	623	8.99354	9.09288	8.72552	8.43881	9.30882	9.12553	P	P	P	P	P	P	hsa_circRNA_102517	hsa_circ_0005325	circBase	chr19	+	34921480	34925873	exonic	NM_005499	UBA2	AACAGCTGGGTATCTTGGACAAGTAACTACTATCAAAAAGATTGATCTGGATACTATTGA
ASCRP3000390	87	157.5	99	93	60.5	128	6.64991	6.9489	6.56802	6.58189	6.35542	7.10639	P	P	P	P	P	P	hsa_circRNA_062439	hsa_circ_0062439	circBase	chr22	-	22142545	22162135	exonic	NM_002745	MAPK1	AACAGGCTGTTCCCAAATGCTGACTCCAAAGCTCTGCTTATGATAATGTCAACAAAGTTC
ASCRP3000391	350.5	1843	870	213.5	1845	501	8.7635	10.8024	9.78178	7.79525	11.2097	8.82987	P	P	P	P	P	P	hsa_circRNA_079614	hsa_circ_0079614	circBase	chr7	+	24613084	24708279	exonic	uc003swx.3	MPP6	AACAGGTTCATAGTATTGAATCCCACTAGATTTGGAACTACGGTGCCATCAACTACGAGC
ASCRP3000392	240	390	311	204.5	174.5	137	8.17557	8.26505	8.23344	7.73417	7.82684	7.21557	P	P	P	P	P	P	hsa_circRNA_002084	hsa_circ_0002084	circBase	chr19	+	49416267	49416821	exonic	NM_006184	NUCB1	AACAGGTTTAACCCCAAGACCTTCTTCATACTGCATGGCCACCCGGGACCTTGCCCAGTA
ASCRP3000393	25	35	24	27	20	26	4.893	5.16172	4.70759	4.91707	4.73944	5.15499	P	P	P	P	A	P	hsa_circRNA_405399		25070500	chr15	-	77576224	77578846	exonic	ENST00000567337	PEAK1	AACAGTAACAAAGAGGAAAAGAATACTTGAGATCCATTTGTAAGGAAAGAAAAGGAAGCA
ASCRP3000394	83.5	266	66	37	52.5	66	6.59811	7.67452	6.03076	5.2871	6.21197	6.25825	P	P	P	P	P	P	hsa_circRNA_407276		25070500	chrX	-	19983161	19988416	exonic	ENST00000379682	CXorf23	AACAGTAGATACATTCAGTGTAAAAAGTGGATAGTGGCTCACGTGTCAAAGGATGGCACG
ASCRP3000395	24	60	44	23	35	26	4.893	5.68077	5.4691	4.6125	5.53021	5.00955	P	P	P	A	P	A	hsa_circRNA_002509	hsa_circ_0002509	circBase	chr14	+	68582535	68582829	intronic	ENST00000390683	RAD51B	AACAGTGAGGAAGTGGAAGCAAGAAAAATGATTCACAAGACTAGCTCTGTGCATCACAGA
ASCRP3000396	456	779	476.5	259	332	545.5	9.14986	9.2739	8.86019	8.07572	8.74345	8.92717	P	P	P	P	M	M	hsa_circRNA_100224	hsa_circ_0012421	circBase	chr1	-	51860052	51866625	exonic	NM_001981	EPS15	AACAGTTGTTGCAGCAAGCGATTCAGGTGATCCTTTCAAGGATGATCCTTTTGGAAAAAT
ASCRP3000397	52	74	59	54	33	40	5.88376	5.94163	5.89895	5.80208	5.37663	5.57629	P	P	P	P	P	P	hsa_circRNA_100837	hsa_circ_0022537	circBase	chr11	-	62594626	62595103	exonic	NM_003164	STX5	AACATATATCATCAAACAGAATGGAATCCAGACAAATAAGCCAGCTTTGCGTGCTGTCCG
ASCRP3000398	269	991.5	662	317	467	524	8.33783	9.65643	9.3468	8.33112	9.2217	8.87909	P	P	P	M	M	P	hsa_circRNA_103339	hsa_circ_0005870	circBase	chr3	-	47079155	47088111	exonic	NM_014159	SETD2	AACATATGATGAAAACCCCATGAAGAGTTATGCCCAGCCAAGTCTTCAGTATATCCAGGG
ASCRP3000399	34.5	71	95.5	46.5	70	30	5.34444	5.89188	6.50323	5.57881	6.5844	5.24333	P	P	P	P	P	P	hsa_circRNA_405983		25070500	chr2	-	165378489	165383645	exonic	NM_004490	GRB14	AACATCAAAGAAAGAACAATAGAAGACCACGAACTGGTGATTGAAGTGCTATCCAACTGG
ASCRP3000400	36	63	68.5	33	68	47.5	5.37952	5.76719	6.0849	5.13801	6.45334	5.85081	P	P	P	P	P	P	hsa_circRNA_406603		25070500	chr5	-	54562965	54566534	exonic	NM_019030	DHX29	AACATCACTGTTAACCCTAGAGGTACCATGAAAGCAGTCAGATGAGTTCTTTGGTGGAGA
ASCRP3000401	22	33	24.5	28	28	22	4.6465	5.10695	4.73944	4.82676	5.22737	4.65607	A	P	P	P	P	A	hsa_circRNA_101204	hsa_circ_0029346	circBase	chr12	-	125296415	125302253	exonic	NM_005505	SCARB1	AACATCAGCAGGATCCACCTCGTGGACAAGTGGAACGGGCTGAGCAAGAACGTGCGCATC
ASCRP3000402	27	34	23	25	24	25	4.99831	5.11738	4.73944	4.78376	5.04457	5.10695	P	P	P	P	A	A	hsa_circRNA_101526	hsa_circ_0035403	circBase	chr15	-	56434975	56471501	exonic	NM_022841	RFX7	AACATCCGGAGACTTCACTGCCCAAACAGGAAGTCTATGATGAGTACAACAAAACTGTAC
ASCRP3000403	63	52	113	123	45.5	43	6.22649	5.60375	6.77539	6.98447	5.92194	5.7269	P	P	P	P	P	P	hsa_circRNA_000010	hsa_circ_0000263	circBase	chr10	+	125120834	125121663	exonic	ENST00000448347	RP11-282I1.1	AACATCCTTTTGGCCTCACCCAATGACCTGGCTGAAGAAGAGCCCAAGGACCGTAGCAAG
ASCRP3000404	31	75	55	30	58	51	5.25911	5.96299	5.80208	5.00581	6.27698	5.93968	P	P	P	P	P	P	hsa_circRNA_102821	hsa_circ_0056472	circBase	chr2	+	131796425	131799517	exonic	NM_015320	ARHGEF4	AACATCGACAAGATTGCTCAGTGGCAGAGCTCCATAGAGGACTGGGAGCTCATCAGCGAT
ASCRP3000405	24	23	24	24	23	29	4.893	4.81826	4.70759	4.66557	4.73944	5.19492	P	P	P	A	A	P	hsa_circRNA_023305	hsa_circ_0023305	circBase	chr11	+	69457798	69469242	exonic	NM_053056	CCND1	AACATGAAAGTCTAGAAATAAAACTGGTAAAACCCCAGTCTGCGAGGAACAGAAGTGCGA
ASCRP3000406	310.5	68.5	119.5	421.5	284	278.5	8.57917	5.86738	6.89183	8.77082	8.54643	8.10462	P	P	P	P	P	P	hsa_circRNA_092392	hsa_circ_0000368	circBase	chr11	+	128628009	128638167	exonic	NM_002017	FLI1	AACATGACCACCAACGAGAGGAGAGTCATCGTCCCCGCAGGAGGCTCTGTCGGTGGTGAG
ASCRP3000407	25	37.5	33	28.5	24	20	4.893	5.25597	5.11391	4.98698	5.04457	4.78376	P	P	P	P	A	A	hsa_circRNA_062160	hsa_circ_0062160	circBase	chr22	+	17976434	17984048	exonic	NM_001290046	CECR2	AACATGATCGCCCAGAAGGCCTCAGACATTCCACAGCTACCTAGAGGACATCATCAACTA
ASCRP3000408	39	49	47	57.5	33	56	5.57629	5.49332	5.49332	5.89391	5.43059	6.03535	P	P	P	P	P	P	hsa_circRNA_102245	hsa_circ_0046448	circBase	chr17	+	80714040	80755678	exonic	NM_005993	TBCD	AACATGGAAAACGTGAAGACTGTTTGCCCTATGTAATAATGGACAAATACCAGGAGCAGC
ASCRP3000409	60	2370	1617	221	350	89.5	6.17084	11.3097	10.8043	7.83897	8.83145	6.67071	P	P	P	P	P	P	hsa_circRNA_405979		25070500	chr2	-	160824049	160843869	exonic	NM_007366	PLA2R1	AACATGGAACGTGTCCCAAAGGATGGCTATATTTTAACTATAAGGCTACAGTGGTGGCTG
ASCRP3000410	29	20.5	22	31.5	19	16	4.99831	4.66557	4.57264	5.02809	4.40122	4.23601	P	A	A	P	A	A	hsa_circRNA_405119		25070500	chr13	-	21729831	21732264	exonic	NM_145061	SKA3	AACATGGACAGAACATCCGAGATGTCAGCAACAAAGAAAACTGGTATCCACAAATTACCC
ASCRP3000411	177.5	209.5	255	320	152	232.5	7.71913	7.36161	7.96364	8.38138	7.64988	7.89257	P	P	P	P	P	P	hsa_circRNA_002953	hsa_circ_0002953	circBase	chr21	-	11011437	11029717	exonic	uc002yis.1	TPTE	AACATTCAAGGGATGGTGATATGGATGATAGTCGAGGAGGCTTGGAGTACCCATAATACA
ASCRP3000412	28.5	115.5	72.5	46	30	19	5.10695	6.53469	6.18908	5.62339	5.43059	4.82676	P	P	P	P	P	A	hsa_circRNA_016458	hsa_circ_0016458	circBase	chr1	+	215259710	215260021	exonic	NM_014217	KCNK2	AACATTCCTGTGTCAATTCGACGGAGCTGGATGAACTCATTCAGTGGCGGCACCTGACTT
ASCRP3000413	45	75	73	42.5	61	41	5.79993	5.99162	6.16583	5.48261	6.37003	5.67136	P	P	P	P	P	P	hsa_circRNA_038480	hsa_circ_0038480	circBase	chr16	+	21985216	21994668	exonic	NM_003366	UQCRC2	AACATTCTGTTTAAGTTTCTGCATTTAATGCCAGTTACTCAGATTCTGGACTCTTTGGGA
ASCRP3000414	33	50	44	41	37	32	5.2871	5.49332	5.4691	5.4691	5.64997	5.37373	P	P	P	P	P	P	hsa_circRNA_406905		25070500	chr7	+	6175471	6180615	exonic	NM_032172	USP42	AACATTGGAGATAAAGGTCATGCAGAAGGCTTTTGTATGATGTGTACAATGCAAGCACAT
ASCRP3000415	105	158	143	89.5	295	146.5	6.90944	6.9489	7.12287	6.55145	8.59045	7.29274	P	P	P	P	P	P	hsa_circRNA_103029	hsa_circ_0059955	circBase	chr20	+	33057852	33059320	exonic	NM_031483	ITCH	AACATTGTTTGAGGATTCCTTTCAACAGAGACAATGGACCTCAGATAGCCTATGTTCGGG
ASCRP3000416	32	57	48.5	38	68	38	5.25911	5.64277	5.65237	5.32957	6.52297	5.57629	P	P	P	P	P	P	hsa_circRNA_031830	hsa_circ_0031830	circBase	chr14	-	50647289	50667802	exonic	NM_006939	SOS2	AACATTTCAATAAATTGATGGCCAGACCTGCAGTTGCTCTACACTTTCAGGAGCGAGTTC
ASCRP3000417	35	64	55	43	89	41	5.34444	5.76719	5.77819	5.4691	6.92239	5.69476	P	P	P	P	P	P	hsa_circRNA_031831	hsa_circ_0031831	circBase	chr14	-	50647289	50671127	exonic	NM_006939	SOS2	AACATTTCAATAAATTGATGGCCAGACCTGCAGTTGCTCTACACTTTCAGGTTCAGGAAC
ASCRP3000418	127	163	143	167	95	139	7.20176	7.0136	7.10726	7.43952	6.99487	7.21557	P	P	P	P	P	P	hsa_circRNA_101089	hsa_circ_0027261	circBase	chr12	+	57891939	57892406	exonic	NM_004990	MARS	AACATTTCGTTTGATATTTTTGGTCGCACCACCACTCCACAGCAGACCAAGTTGCCTGTG
ASCRP3000419	508	1340	1339.5	454	677.5	1394.5	9.33251	10.1841	10.4634	8.86948	9.7787	10.1499	P	P	P	P	P	P	hsa_circRNA_009181	hsa_circ_0009181	circBase	chr1	-	667396	678730	exonic	uc002khh.3	LOC100133331	AACATTTGGAATTTTCGTATACGTGGATTCTAGAGGGGTGACAGCGAAACCTGGATCTAC
ASCRP3000421	50	79	84	59	74.5	27	5.83194	6.03626	6.33323	5.93379	6.68481	5.15499	P	P	P	P	P	P	hsa_circRNA_103845	hsa_circ_0072568	circBase	chr5	-	58476420	58511794	exonic	NM_006203	PDE4D	AACCAACCATCCATCAACAAAGCCACCATAACAGTTTTGATGTGGACAATGGCACATCTG
ASCRP3000422	1022.5	1855.5	2769	2093.5	964	1275	10.5015	10.8121	11.7887	10.7719	10.3221	10.0351	P	P	P	P	P	P	hsa_circRNA_102984	hsa_circ_0006117	circBase	chr20	+	2944917	2945848	exonic	NM_002836	PTPRA	AACCACTCCAGAAACTTTCCCTCCTTCAGATAAGCATGGATTCCTGGTTCATTCTTGTTC
ASCRP3000423	546.5	982	1463.5	741	557	711	9.45807	9.64033	10.6282	9.50871	9.47642	9.31676	P	P	P	P	P	P	hsa_circRNA_001126	hsa_circ_0001126	circBase	chr20	+	2903852	2945848	exonic	NM_002836	PTPRA	AACCACTCCAGAAACTTTCCCTCCTTCAGGTGACACAACTAAAAAAAAACAAAGGTATTT
ASCRP3000424	586	950	597	1693.5	886	937	9.56685	9.58207	9.19076	10.5079	10.1965	9.65076	P	P	P	P	P	P	hsa_circRNA_100499	hsa_circ_0004039	circBase	chr1	+	236969443	236979843	exonic	NM_000254	MTR	AACCACTCTGGAATACTTGCTGGCTGGGGCAGATATCATTGAAACAAATACTTTTAGCAG
ASCRP3000425	31	36	34	38.5	22.5	27.5	5.13117	5.16172	5.13801	5.30849	4.85611	5.0894	P	P	P	P	A	P	hsa_circRNA_404704		25070500	chr10	-	355970	415573	exonic	NM_014974	DIP2C	AACCACTGTCTACGTGGACATGAGAGCCCTGAGACACGACAGGCCCACGGATGACAGTAA
ASCRP3000426	50	80	46	46.5	36	37	5.83194	6.05085	5.53799	5.57881	5.64997	5.56364	P	P	P	P	P	P	hsa_circRNA_404337		25242744	chrX	-	20211604	20213263	exonic	NM_004586	RPS6KA3	AACCAGAAAATTCGAGACCGAGTTCGGACAAAAATGGAACGTGATATCTTGGTAGAGGTT
ASCRP3000427	20	20	22	32.5	22	21	4.6125	4.58771	4.57264	5.07164	4.73944	4.65607	A	A	A	P	A	A	hsa_circRNA_088749	hsa_circ_0088749	circBase	chr9	+	131001723	131002058	exonic	uc022bnx.1	DNM1	AACCAGATGAACAAGAAGAAGACTTCAGGGAACCAGGTCATGCTTCTCATCGATATCGAG
ASCRP3000428	90	89	51	116	43	57	6.69992	6.18578	5.66664	6.92536	5.83826	6.07601	P	P	P	P	P	P	hsa_circRNA_005432	hsa_circ_0005432	circBase	chr9	+	91943574	91943801	exonic	NM_024077	SECISBP2	AACCAGCTGCAGTGTTATCAAAGATGGTTACCATAAGCGAACAGACAGGAAATCCAGAAT
ASCRP3000429	68	170.5	84	110	52	63	6.29699	7.06029	6.33918	6.83768	6.19566	6.2297	P	P	P	P	P	P	hsa_circRNA_100735	hsa_circ_0020749	circBase	chr11	+	1000431	1003804	exonic	NM_012305	AP2A2	AACCAGCTGCTTCAAATTGGACTTAAGTCTGAATTTCGGCAGAATTTAGTCTACGCCTTC
ASCRP3000430	126	151.5	129	66.5	176	302	7.18863	6.90744	6.97303	6.14898	7.83792	8.21414	P	P	P	P	P	P	hsa_circRNA_104191	hsa_circ_0077913	circBase	chr6	-	135679269	135716034	exonic	NM_017651	AHI1	AACCATCAGGTAGATACAGCACCAACGGTCAACAAAAATCTCTCATTTACTTCACCACCA
ASCRP3000431	31.5	26	31	33	30	43	5.24015	4.83099	4.99454	5.13801	5.22737	5.7269	P	P	P	P	P	P	hsa_circRNA_406216		25070500	chr3	-	4344838	4346286	intronic	ENST00000448413	SUMF1	AACCATGTAAGATGAAGAAACTCAGGCTCTGGGAAGTAGCTAAGATGTCTAAGCTCCGAA
ASCRP3000432	30	34	34	29	22	31	5.07164	5.10695	5.11391	4.893	4.82252	5.2871	P	P	P	P	A	P	hsa_circRNA_404878		25070500	chr11	-	34904879	34916657	sense overlapping	NM_015957	APIP	AACCATGTGAGACAAGGAGCATCCAAGATACCTGATCCCAGAACTTTGCAAACAGTTTTA
ASCRP3000433	469	514	879.5	1213	595	907	9.19825	8.66224	9.79787	10.0822	9.57484	9.61049	P	P	P	P	P	P	hsa_circRNA_401976		25242744	chr18	+	55398645	55399255	exonic	uc002lgv.1	LOC100505549	AACCATTCAGTACTGATTAAATGCTTGGAACTTGTCAGATATGCTCTCCCAGCCCTTCTT
ASCRP3000434	116	337.5	177	159	159	76	7.07017	8.04351	7.4034	7.37978	7.6941	6.44646	P	P	P	P	P	P	hsa_circRNA_022382	hsa_circ_0022382	circBase	chr11	+	61605249	61608197	exonic	NM_004265	FADS2	AACCCAAGTGGAACCACCTTGTCCACAAATTCGTCATTGGCCACTTAAAGGATGCCTTCC
ASCRP3000435	128	281	182.5	133	204	199	7.24043	7.75519	7.46322	7.12975	8.02493	7.67393	P	P	P	P	P	P	hsa_circRNA_102618	hsa_circ_0052612	circBase	chr2	-	10784445	10794673	exonic	NM_024894	NOL10	AACCCCCAAGATGGGCATCTATTACATTCCAGGAAAAATATTTACTTCCTTGGAGCCAGA
ASCRP3000436	78	71	90	52.5	34	49	6.48321	5.90799	6.42003	5.73143	5.57377	5.83826	P	P	P	P	P	P	hsa_circRNA_100576	hsa_circ_0018037	circBase	chr10	+	27458872	27460012	exonic	NM_032844	MASTL	AACCCCTACTCAAAAAAGAAGATCCTGTATGCCACATCAGGAAAGTGATGAAGCATTGGG
ASCRP3000437	109	154.5	101.5	113.5	123.5	157	6.98447	6.93816	6.60677	6.8832	7.35649	7.34026	P	P	P	P	A	M	hsa_circRNA_005303	hsa_circ_0005303	circBase	chr1	-	41651792	41660071	sense overlapping	NM_012236	SCMH1	AACCCCTAGACCGGTTTTTAGTCCATTGACTATGCAGCCTAATGATTTCTACATCGTACT
ASCRP3000438	3375	4608	5090	4682	4888.5	11593	12.581	12.7892	12.7892	11.7452	12.574	12.6259	P	P	P	P	P	P	hsa_circRNA_043650	hsa_circ_0043650	circBase	chr17	+	39845126	39847898	exonic	NM_005801	EIF1	AACCCTTATTTAAATAAAACTTGTTTTCAGAAATACCGCCCCTCTGCCCCAGTCACTGAG
ASCRP3000439	2050	2671.5	8299	7696	5716.5	19750	11.7026	11.5981	13.7475	12.4618	12.8671	13.242	P	P	P	P	A	P	hsa_circRNA_007011	hsa_circ_0007011	circBase	chr2	+	181846744	181848820	exonic	NM_006357	UBE2E3	AACCCTTGATCCTCCTCCTAATTGCAGTTTTCCAAGAGATAACTTCACCAAGATGTCCAG
ASCRP3000440	107	112	141	135	86	106	6.95085	6.49192	7.10726	7.12975	6.87708	6.87093	P	P	P	P	P	P	hsa_circRNA_100808	hsa_circ_0003110	circBase	chr11	-	46529740	46534363	exonic	NM_017749	AMBRA1	AACCGACTTGGAATTTGAGGACTTTGAGAGGCTGCTGGAATCTTCCCTCATTTCATTATC
ASCRP3000441	1033	991.5	938	648	645	736	10.518	9.65643	9.90408	9.32466	9.71454	9.35012	P	P	P	P	P	P	hsa_circRNA_101904	hsa_circ_0040827	circBase	chr16	+	88066714	88071617	exonic	NM_017869	BANP	AACCTCCAGATCCATCACGTGGGGCAGGACGGTCAGAGCCGATGATGAGCACCCCACCTC
ASCRP3000442	28	35	36	26	28	23	5.17509	5.14822	5.21448	4.78376	5.22737	4.893	P	P	P	P	P	A	hsa_circRNA_002197	hsa_circ_0002197	circBase	chr21	-	34906884	34911662	exonic	NM_000819	GART	AACCTGAAGAAGCCTGCAGCTTCATTTTGAGGTTTCATTTTCCTTTGGAATTTCTGCTTT
ASCRP3000443	105	95	186	174	66.5	68	6.93718	6.27076	7.48553	7.49555	6.49525	6.3031	P	P	P	P	P	P	hsa_circRNA_101661	hsa_circ_0037078	circBase	chr15	+	101550654	101551042	exonic	NM_024652	LRRK1	AACCTGAAGGTGTTTCCAGATCCCTGGGCCTGCCCTTTGGCTACTTGAAATTGACATTTC
ASCRP3000444	1837	2548	1818.5	1132	1536	2077.5	11.5361	11.4708	11.0052	10.0108	10.9203	10.6064	P	P	P	P	P	P	hsa_circRNA_092498	hsa_circ_0001104	circBase	chr2	+	227729319	227729842	exonic	NM_032276	RHBDD1	AACCTGACTTCAAAAGGAGCTGTGCTGTAGGTTTCTCAGGTTCAGCCGTCTGTATATCTC
ASCRP3000445	92	181	175.5	80	129	83.5	6.74377	7.14809	7.39271	6.38161	7.43397	6.56802	P	P	P	P	P	P	hsa_circRNA_039400	hsa_circ_0039400	circBase	chr16	+	53907697	53968021	exonic	NM_001080432	FTO	AACCTGAGGAGAGAATGGCATGCCAGATGATCTCAATGCCACCCACCAACACTGTGTTTT
ASCRP3000446	36	43.5	34	27	24.5	29.5	5.4222	5.34444	5.15836	4.91707	5.07164	5.30849	P	P	P	P	A	P	hsa_circRNA_100757	hsa_circ_0021110	circBase	chr11	-	8832793	8860897	exonic	NM_005418	ST5	AACCTGGACAGGCAGCAAGATTTCACACCCTTTGGAGAGTTTCTTTCTTGGATAATTCAG
ASCRP3000447	282	415	285.5	195	186	179	8.40782	8.35243	8.11094	7.67687	7.90917	7.54339	P	P	P	P	P	P	hsa_circRNA_009068	hsa_circ_0009068	circBase	chr17	+	45668082	45682918	exonic	NM_006310	NPEPPS	AACCTGGAGAAGGAATGGTGGACTCATCTTTGGTTAAATGAAGGTTTTGCATCCTGGATT
ASCRP3000448	25	22.5	29	32	24	22	4.83521	4.73944	4.91309	5.05003	4.9679	4.82676	P	P	P	P	A	A	hsa_circRNA_405110		25070500	chr12	-	133242062	133244088	intronic	ENST00000320574	POLE	AACCTGGGCTATTGACTTTGTAGAATGTGAAATGGAAGAATCTGTGAGGTGAGCTCTGAG
ASCRP3000449	57	104	93	62	51.5	59.5	6.06887	6.3931	6.48052	5.9935	6.15575	6.099	P	P	P	P	P	P	hsa_circRNA_003673	hsa_circ_0003673	circBase	chr4	-	107216250	107230146	exonic	NM_033115	TBCK	AACCTGTGAGATTATCTTAGAAGACCTAGGACTCCAAAAATGTTTCCCCTGAAGGACGCT
ASCRP3000450	22	38	33	26	36	25.5	4.73493	5.24333	5.11391	4.82676	5.61606	5.00955	A	P	P	P	P	A	hsa_circRNA_100076	hsa_circ_0010430	circBase	chr1	-	21024871	21031392	exonic	NM_020816	KIF17	AACCTGTGATCCAGCATGACGTGGAGGCCGAGAAGCAGCTGATCCGGGAGATGAGCGGGG
ASCRP3000451	55	64	79.5	74	41	50	5.95332	5.76719	6.25747	6.25825	5.83826	5.93968	P	P	P	P	P	P	hsa_circRNA_102951	hsa_circ_0058805	circBase	chr2	+	236706402	236708166	exonic	NM_014914	AGAP1	AACCTGTTCACCTTGCCCAGAAGATTGTTGCCACAAGGAAGAAGCAGCAGCTGTCCATAG
ASCRP3000452	67	57	51	92	38	43.5	6.25982	5.65952	5.69476	6.60677	5.76498	5.74045	P	P	P	P	P	P	hsa_circRNA_011898	hsa_circ_0011898	circBase	chr1	+	40872407	40882768	exonic	NM_022733	SMAP2	AACCTTACTCAGGGCCGCGATGGGCCTCTTGGAACATTGGTGTGTTCATCTGCATTCGAT
ASCRP3000453	153	304.5	240	87	146	158.5	7.46151	7.87219	7.86499	6.49525	7.56513	7.37036	P	P	P	P	P	P	hsa_circRNA_043285	hsa_circ_0043285	circBase	chr17	+	35804797	35822225	exonic	NM_001488	TADA2A	AACCTTAGAAAGTTTCAATGAATTTGACAATTATGCAGAATGGGACTTGAGAGACATTGA
ASCRP3000454	98	96	179	139	84	69	6.82819	6.29699	7.42595	7.17038	6.81223	6.3031	P	P	P	P	P	P	hsa_circRNA_104924	hsa_circ_0008240	circBase	chr9	+	129102786	129157976	exonic	NM_033446	MVB12B	AACCTTCCCAGGACCAGTCCACCATGCCTGAAGTCAAAGACCTCTCAGAAGCCTTGCCAG
ASCRP3000455	326	413.5	293.5	252.5	337.5	347	8.65032	8.3432	8.13616	8.04282	8.78369	8.37198	P	P	P	P	P	P	hsa_circRNA_104531	hsa_circ_0001771	circBase	chr7	+	155457868	155473602	exonic	NM_053043	RBM33	AACCTTTAGATGAATTTACAATGATGACTTTGACCAGTTTGATAAGCCTGGCGCGGAACG
ASCRP3000457	28.5	47	36	27.5	38	30	5.10695	5.37952	5.17509	4.87672	5.61606	5.24333	P	P	P	P	P	P	hsa_circRNA_002416	hsa_circ_0002416	circBase	chr2	-	53977919	53992722	exonic	NM_016115	ASB3	AACGACACCATTGTTTTTAGACTGGTCAAACAAATGGATTTTACAGAGGCTTACGCGGAC
ASCRP3000458	22.5	18	24	27	18	17	4.70298	4.58771	4.6844	4.84779	4.40122	4.40122	A	A	P	P	A	A	hsa_circRNA_406261		25070500	chr3	+	39939338	39942417	sense overlapping	NM_015460	MYRIP	AACGACTAAGGTTTGATATGATCAAAGCTGTCACTTCAGTCTTTCACTAACTGGGCTCCT
ASCRP3000459	242	294.5	252	231	160	201	8.18923	7.84238	7.93568	7.91765	7.71913	7.70018	P	P	P	P	P	P	hsa_circRNA_075671	hsa_circ_0075671	circBase	chr6	+	15374347	15410596	exonic	NM_004973	JARID2	AACGATGTTAGTTCTTCAGATTTTGAAGAAGGGCCGTCGAGGAAAAGGATGACAGTGATG
ASCRP3000460	33	24	28	40	21	30	5.30849	4.84779	4.91309	5.40528	4.893	5.2871	P	A	P	P	A	P	hsa_circRNA_101914	hsa_circ_0041019	circBase	chr16	-	89824984	89833645	exonic	NM_000135	FANCA	AACGCACTGATGGATTTCCACCAAAGATTTTGTACAGCAGCAATTTCTTACTCTCTCTGC
ASCRP3000461	27	50	53	35	26	26	4.95633	5.425	5.72803	5.22094	5.07164	5.00955	P	M	P	P	A	P	hsa_circRNA_100568	hsa_circ_0017979	circBase	chr10	-	24880815	24883968	exonic	NM_020824	ARHGAP21	AACGCTCATCCAGCACATTCACGATTTGCCTGAACATCATTATGAAACACTTAAGTTCCT
ASCRP3000462	83	95	39	91.5	22	33	6.62394	6.27076	5.35916	6.58189	4.82252	5.44722	P	P	P	P	A	P	hsa_circRNA_100258	hsa_circ_0008433	circBase	chr1	+	66378927	66384518	exonic	NM_002600	PDE4B	AACGCTTCCAAGCATTGCTATTACAACTGTAAGCCAGGAGTGGTATTAAAAAGTGTCAGC
ASCRP3000463	189	287	190	186	278	169	7.80684	7.80174	7.51475	7.59777	8.51949	7.45776	P	P	P	P	P	P	hsa_circRNA_104403	hsa_circ_0080628	circBase	chr7	-	74239461	74251505	exonic	NM_173537	GTF2IRD2	AACGGAAATACTCAGGAAGGCAGTGGAGGACTATTTCTGCTTTTGTTATGGGATCATGGC
ASCRP3000464	357.5	270.5	186	356.5	266	198	8.78995	7.71513	7.48553	8.53253	8.45723	7.67393	P	P	P	P	P	P	hsa_circRNA_004087	hsa_circ_0004087	circBase	chr16	-	80718434	80719026	exonic	NM_152342	CDYL2	AACGGGCTCGGTTGAAAGGATTGTAGACAAGAGGAAGAACAAGAAAGGAAAATGGGAGTA
ASCRP3000465	23	25	25	26	20.5	19	4.83521	4.88488	4.83099	4.82676	4.85611	4.65607	P	P	P	P	A	A	hsa_circRNA_406311		25070500	chr3	+	99742117	99744402	intronic	ENST00000421999	CMSS1	AACGGGGAAAGATGTTATACTCGAATCCCTGAGTGCTTGTCAAAATGCTATGACAACTGA
ASCRP3000466	361.5	610	270	120	313	498	8.80091	8.91315	8.03734	6.97015	8.67259	8.82537	P	P	P	P	P	P	hsa_circRNA_100662	hsa_circ_0006654	circBase	chr10	+	102683731	102685776	exonic	NM_018121	FAM178A	AACGTCTAGTGAAGGAAATGGAAGACACACAAAGCAGGCTCTAAGCAGAATAAATTCCCT
ASCRP3000467	237.5	304.5	117	152.5	33.5	69	8.15505	7.88953	6.83347	7.31632	5.55087	6.325	P	P	P	P	P	P	hsa_circRNA_001062	hsa_circ_0001062	circBase	chr2	+	113057425	113057606	exonic	NM_198581	ZC3H6	AACGTGAGAAACATAAGAGAAGATGGCGAATTAGAAGATGGTGAAATAGACGATGCAGGA
ASCRP3000468	31	56	36	36	37	26	5.17509	5.62095	5.22737	5.2871	5.72917	5.10695	P	P	P	P	P	P	hsa_circRNA_100343	hsa_circ_0014295	circBase	chr1	+	153724754	153730239	exonic	NM_023015	INTS3	AACGTGCACGTTCATGGAATGTCTGATGATTGGTCGGGATCTCGTAAGACTACTTCAGAA
ASCRP3000469	50	50	77	80	45	45.5	5.85912	5.525	6.2281	6.39024	5.90599	5.7716	P	P	P	P	P	P	hsa_circRNA_035861	hsa_circ_0035861	circBase	chr15	+	65223019	65226434	exonic	NM_182703	ANKDD1A	AACGTGGTTGATCATGAGGGGAACACTGCCCTTCATCTGGCTGCTGGTCGGGGCCATATG
ASCRP3000470	303	461	429	435	307	364	8.51259	8.51259	8.68389	8.80629	8.6539	8.43169	P	P	P	P	P	P	hsa_circRNA_103990	hsa_circ_0003967	circBase	chr5	+	151169883	151170623	exonic	NM_005754	G3BP1	AACGTTTGTCCTTGCTCCTGAGATTTTATGGAAAGAACTCTTCTTATGTCCATGGGGGAT
ASCRP3000472	22	28	30	30	29	27.5	4.73493	4.95633	4.91309	4.84779	5.2871	5.13117	P	P	P	P	A	P	hsa_circRNA_059847	hsa_circ_0059847	circBase	chr20	-	31946646	31962018	exonic	uc002wzc.2	CDK5RAP1	AACTAAGGTTGTTCTGCAGCTGATTCATGAGAGAGATAACATCTGTAAACAGATCCACCT
ASCRP3000473	50	47	58.5	84	49.5	82.5	5.88376	5.37952	5.88376	6.46563	6.099	6.56802	P	P	P	P	P	P	hsa_circRNA_005593	hsa_circ_0005593	circBase	chr5	+	52899281	52900725	exonic	ENST00000502423	NDUFS4	AACTAATCCTGAGGACTTCATCCGGTCACCATCTACCTATTCTTCAAATGGTCGTTGAGG
ASCRP3000474	3066	7751.5	5630.5	1836	3001	2116	12.4143	13.6558	12.9646	10.5917	11.9566	10.6237	P	P	P	P	P	P	hsa_circRNA_061343	hsa_circ_0061343	circBase	chr21	-	27347382	27369731	exonic	NM_000484	APP	AACTACATCACCGCTCTGCAGGCTGTTCCTCCTCGGTGTCCCAAAGTTTACTCAAGACTA
ASCRP3000475	109	163	67	147.5	43	134	6.99487	7.0136	6.07244	7.27267	5.90599	7.17788	P	P	P	P	P	P	hsa_circRNA_061900	hsa_circ_0061900	circBase	chr21	+	45165959	45172510	exonic	NM_003681	PDXK	AACTACCTGATTGTGCTGGGGAGTCAGAGGAGGATGTGTGATCCAGTCTTGGGTGACAAG
ASCRP3000476	13699.5	8166.5	6542	2632	5939.5	17674.5	14.67	13.7284	13.2991	11.1019	12.9646	13.0871	P	P	M	P	P	P	hsa_circRNA_087856	hsa_circ_0087856	circBase	chr9	+	110062421	110084399	exonic	NM_002874	RAD23B	AACTACGACAGCAACAACTACAACAACAAGTTCTGGAGGTGAAAGCACTGAAAGAGAAGA
ASCRP3000477	578	747	718	365	387	822	9.54987	9.22472	9.46191	8.5562	8.9836	9.48088	P	P	P	P	P	P	hsa_circRNA_406327		25070500	chr3	-	114069116	114070725	intronic	ENST00000479879	ZBTB20	AACTACGTCAAGCACATGTTCGTACACACAGGTGAGTGACATCAGTTGCAAGGGGATGAC
ASCRP3000478	164	301	250.5	113	89.5	208	7.57526	7.85827	7.91963	6.86166	6.93029	7.73333	P	P	P	P	P	P	hsa_circRNA_100780	hsa_circ_0021569	circBase	chr11	+	32948702	32949669	exonic	NM_001076786	QSER1	AACTACTCTCTTACCACAATTCAGGGCTCCATCCTGGCAGACAGTTTAAGCTATGAAGAA
ASCRP3000479	641.5	1325	1388	311	738	843	9.7149	10.1639	10.5197	8.32495	9.90602	9.51661	P	P	P	P	P	P	hsa_circRNA_105023	hsa_circ_0002153	circBase	chrX	+	107083899	107097934	exonic	NM_012216	MID2	AACTAGAAAATCAAATGGCCAAACTAATACAGATCTGCCAGCAGGTTGAGGTGAAAGCCC
ASCRP3000480	27	26	38	53	18	34	5.04639	4.88488	5.26538	5.74494	4.55228	5.41094	P	P	P	P	A	P	hsa_circRNA_405402		25070500	chr15	+	78885433	78893729	sense overlapping	NM_000745	CHRNA5	AACTAGAGCTTCTCGTGAGGTTGTTGAAGATTGGAAATTCATAGCCCAGGTTCTTGATCG
ASCRP3000481	214	533.5	517	279.5	375	301	8.01218	8.71683	8.99354	8.17765	8.93186	8.20031	P	P	P	P	P	P	hsa_circRNA_103563	hsa_circ_0008583	circBase	chr3	-	196817782	196846401	exonic	NM_004087	DLG1	AACTAGCCAGAAGCGATCCCTCTATGTCAGCTTCTTCTCAGCCTGTTGATAACCATGTTA
ASCRP3000482	102	216	79.5	81	64.5	133	6.90944	7.40482	6.29852	6.39024	6.42703	7.18698	P	P	P	P	P	P	hsa_circRNA_068465	hsa_circ_0068465	circBase	chr3	+	186504915	186505671	exonic	NM_001967	EIF4A2	AACTATATTCACAGGAATGGAAGTTGGATACACTTTGTGACTTGTACGAGACACTGACCA
ASCRP3000483	16	22	24	22	21	21	4.3493	4.73944	4.73944	4.65129	4.6465	4.78376	A	P	P	A	A	A	hsa_circRNA_066556	hsa_circ_0066556	circBase	chr3	+	77147164	77147491	exonic	NM_002942	ROBO2	AACTATCTTGGTGAAGCAGTGAGTCGAAATGCGTCTCTGGAAGTGGCATGATCGCGTCTT
ASCRP3000484	43.5	47.5	76	74.5	45	49	5.68077	5.46366	6.21197	6.29086	5.90599	5.93968	P	P	P	P	P	P	hsa_circRNA_406886		25070500	chr6	+	157469757	157471987	sense overlapping	NM_017519	ARID1B	AACTATGGCAACTCTCAGGCTCCCATGGTGCACCAGCCTGACCAGTACGGGTAACTACTC
ASCRP3000485	67	52.5	60	104	47	70.5	6.27076	5.55087	5.89895	6.75327	6.00103	6.33918	P	P	P	P	P	P	hsa_circRNA_002837	hsa_circ_0002837	circBase	chr19	-	41847787	41848152	exonic	NM_000660	TGFB1	AACTATTGCTTCAGGGGAAATTGAGGGCTTTCGCCTTAGCGCCCACTGCTCCTGTGACAG
ASCRP3000486	37	38	50	67	28	32	5.46638	5.26538	5.68077	6.14049	5.33256	5.39103	P	P	P	P	P	P	hsa_circRNA_058060	hsa_circ_0058060	circBase	chr2	+	216177220	216200847	exonic	NM_004044	ATIC	AACTATTGTGTCCTTCAGCCTTATTTAGTGTCTCTGACAAAACCGGCCTTGTGGAATTTG
ASCRP3000487	302	508.5	314	209	243	167	8.51719	8.64732	8.2515	7.76904	8.30722	7.46322	P	P	P	P	P	P	hsa_circRNA_101608	hsa_circ_0036408	circBase	chr15	-	76580186	76588078	exonic	NM_000126	ETFA	AACTATTTATGCAGGCCTCATTGCTACGATTTCAGAGTACCCTGGTAATAGCTGAGCATG
ASCRP3000488	54	42.5	44	51	30	39	5.9935	5.27473	5.4691	5.67372	5.40528	5.54574	P	P	P	P	P	P	hsa_circRNA_018758	hsa_circ_0018758	circBase	chr10	+	74474868	74644140	exonic	NR_073062	MCU	AACTCAAGGATGCAATTGCTCAGGTCTTTCACTACCATTCCTACAGTGATTGGCAAGATA
ASCRP3000489	75	89	68	63.5	68	39.5	6.44508	6.16834	6.09372	6.03718	6.53987	5.64277	P	P	P	P	P	P	hsa_circRNA_101754	hsa_circ_0038465	circBase	chr16	+	21973780	21983443	exonic	NM_003366	UQCRC2	AACTCAGCAGCCATTTGATTGTGACCGCAACAAGGGAAAACATGGCTTATACTGTGGAAT
ASCRP3000490	29	26	40	34	20.5	22	5.0894	4.88488	5.33851	5.16172	4.78376	4.95633	P	P	P	P	A	A	hsa_circRNA_022149	hsa_circ_0022149	circBase	chr11	-	57258696	57268516	exonic	NM_003627	SLC43A1	AACTCAGGGCACTGTCCTCGGAGATGCCAGTGCCTGCTTCACTGCGTCCTGCACCCTCAT
ASCRP3000491	603.5	1213	306	2348.5	158	561	9.61364	10.0139	8.20031	10.915	7.6874	8.96568	P	P	P	P	P	P	hsa_circRNA_009044	hsa_circ_0009044	circBase	chr1	-	227213755	227223308	exonic	NM_003607	CDC42BPA	AACTCCATGGAATGGATTCAGACTCTTCCTCTCAAAAAGTGTGTGGATTCTCATGCCATA
ASCRP3000492	104	104	63	59	101	135.5	6.92437	6.40805	5.92491	5.95526	7.10464	7.18698	P	P	P	P	P	P	hsa_circRNA_403834		25242744	chr7	-	72863871	72865324	exonic	NM_032408	BAZ1B	AACTCCCGTGGCAGGTTGCATCTGCACTGGAGAAATGGAAGACAGCAATCCGGGAAGCTC
ASCRP3000493	92	159	67	86	61.5	124	6.73758	6.97876	6.05085	6.46563	6.38017	7.07552	P	P	P	P	P	P	hsa_circRNA_105005	hsa_circ_0090879	circBase	chrX	-	64743439	64752510	exonic	NM_031206	LAS1L	AACTCCTTCGGATGTTTGTGAATCTTATCTCAGAGAGGAAGACAAAGTTTGCCAAGGTCC
ASCRP3000494	54	74	74.5	78	47	62	6.04721	5.96299	6.17084	6.35395	5.96876	6.1675	P	P	P	P	P	P	hsa_circRNA_100740	hsa_circ_0006430	circBase	chr11	-	3712576	3716836	exonic	NM_016320	NUP98	AACTCTACAGTGACAGGGGATCATCGTCTTGCTCTTCTTTTATCTCAGTTTGTGGGTAGC
ASCRP3000495	1079	1867	1008	1063	1128	1862.5	10.5877	10.8193	10.0316	9.9313	10.5038	10.4845	P	P	P	P	P	P	hsa_circRNA_102027	hsa_circ_0042961	circBase	chr17	+	30267304	30267505	exonic	NM_015355	SUZ12	AACTCTTACTTACATGTCTCATCGAAACTCCAGAACAAACATCAAAAGAGCCAACACAGA
ASCRP3000496	37.5	87.5	85.5	51	47	50	5.48261	6.14559	6.36712	5.68778	6.04994	5.9259	P	P	P	P	P	P	hsa_circRNA_404035		25242744	chr8	-	54682177	54684727	exonic	NM_015941	ATP6V1H	AACTCTTGAAAACTTTTTAGAAAAATCAACTGAAAGAGAAACTCGCCAAGAATATGCCCT
ASCRP3000497	485.5	1099	807	810	880	543	9.27584	9.82808	9.65539	9.62381	10.1832	8.92334	P	P	P	P	P	P	hsa_circRNA_103740	hsa_circ_0001439	circBase	chr4	-	129913321	129925031	exonic	NM_144643	SCLT1	AACTGAACAAAGTGTGATAATCGAACAACTCCGAAAAAAACTTAGGTTGCACAGTGAATT
ASCRP3000498	68	116.5	83.5	54	68	64	6.29699	6.53469	6.34806	5.7716	6.48321	6.21197	P	P	P	P	P	P	hsa_circRNA_102672	hsa_circ_0003195	circBase	chr2	+	32858942	32865477	exonic	NM_017735	TTC27	AACTGACAGCTATTCAGACAACAGTTGATATTTCTACTTGGTGTGAGCAGTTTGCAACTT
ASCRP3000499	41	74	48	40	40	59	5.57629	5.97642	5.64277	5.36792	5.83826	6.1675	P	P	P	P	P	P	hsa_circRNA_007468	hsa_circ_0007468	circBase	chr12	-	108136973	108140201	exonic	NM_012406	PRDM4	AACTGATGAAAATGAATGTAATTGGATGATGTTTGTGCGCAAAGCCAGGGTGTACTCTGT
ASCRP3000500	86.5	119.5	110	121	80.5	80	6.65887	6.58189	6.74096	6.96005	6.74601	6.53469	P	P	P	P	P	P	hsa_circRNA_103424	hsa_circ_0066642	circBase	chr3	+	100013930	100018175	exonic	NM_018309	TBC1D23	AACTGCTTTCCACTTAGATTCAGACCTGCTTGGAAGTCTTTTTGCATGTTACTGTTCCAC
ASCRP3000501	92	173	138.5	60.5	167.5	157	6.73081	7.08529	7.07017	5.91797	7.75853	7.36818	P	P	P	P	P	P	hsa_circRNA_003200	hsa_circ_0003200	circBase	chr14	+	74358729	74364965	exonic	NM_021188	ZNF410	AACTGGCAAAGAATGCAAAAACCAGCAGCAATGGTTACATTGATTACCCACCTAGTACAA
ASCRP3000503	82	125.5	68.5	81	91	100.5	6.6385	6.6529	6.10075	6.40734	6.96823	6.79609	M	P	P	P	P	P	hsa_circRNA_101406	hsa_circ_0000557	circBase	chr14	-	75576387	75577074	exonic	NM_033116	NEK9	AACTGTACACTTGGGTGAGAGATGGAGGAAAAAGTCACTCTGCTTAATGCACCTACAAAG
ASCRP3000504	90	241	86	78	78	91	6.66717	7.55941	6.37294	6.3377	6.71487	6.66717	P	P	P	P	P	P	hsa_circRNA_407149		25070500	chr9	-	5954015	5988545	exonic	NM_001017969	KIAA2026	AACTGTCATAAAGTCACCTACTGTACCAGAGTTTCAGGCACTTGAGAGAAAAGACAACGA
ASCRP3000505	38	103.5	70	42	28	38	5.37952	6.36129	6.13194	5.40528	5.16507	5.61115	P	P	P	P	P	P	hsa_circRNA_101619	hsa_circ_0036516	circBase	chr15	+	80743220	80767564	exonic	NM_014862	ARNT2	AACTGTGCACCTCAGAAAACTCAATGACAGAAATGGCTTCAGACATACCTGGATCTGTGA
ASCRP3000506	20	41	40.5	25	38	26	4.66557	5.26538	5.39103	4.69372	5.72917	5.10695	A	P	P	P	P	A	hsa_circRNA_406565		25070500	chr4	+	177069283	177073118	exonic	NM_170710	WDR17	AACTTATGGTTGAACTTGGAGAGTACCGTTCGAATCTGGGATTATACTCAGGATGCTTGC
ASCRP3000507	63	147	91	113	54	61	6.22649	6.85128	6.46563	6.87708	6.21197	6.14559	P	P	P	P	P	P	hsa_circRNA_000224	hsa_circ_0000224	circBase	chr10	+	20436712	20466338	exonic	NM_032812	PLXDC2	AACTTCAAAGGCACAGCACTTGTGGTCCAGTGGGACCATGTACATCTCCAGGATAATTAT
ASCRP3000508	39	68.5	61	36	76.5	52	5.49599	5.85081	5.87149	5.25597	6.68481	5.90999	P	P	P	P	P	P	hsa_circRNA_021526	hsa_circ_0021526	circBase	chr11	-	27395097	27395593	exonic	NM_018490	LGR4	AACTTCAAGCTGAAAGAAGCCTTAGCAGCAAAAGACTTTGTTAACCTCAGAGATCTGAGT
ASCRP3000509	336	672	544	238.5	338	462	8.69278	9.05654	9.07538	7.94205	8.78001	8.73684	P	P	P	P	P	P	hsa_circRNA_083423	hsa_circ_0083423	circBase	chr8	+	17137883	17143936	exonic	NM_152415	VPS37A	AACTTCAGCAGGCGATAGCAATGCACAGCCAATTTCATGCTCCACTATAGTATGAATTAC
ASCRP3000510	140	459	294.5	118	276	172	7.37833	8.50847	8.14404	6.93718	8.49637	7.48418	P	P	P	P	P	P	hsa_circRNA_101335	hsa_circ_0031482	circBase	chr14	-	31596990	31641328	exonic	NM_015382	HECTD1	AACTTCCAGTGAGAGTGACACAGGTCAGGAAGCAGAATATTCCTTATATGCCTTTGAAGT
ASCRP3000511	66	74	60	94	34	39.5	6.27076	5.91797	5.89895	6.5894	5.59631	5.59631	P	P	P	P	P	P	hsa_circRNA_000859	hsa_circ_0000859	circBase	chr18	+	77208781	77211816	exonic	NM_006162	NFATC1	AACTTCCTGCAGGACTCCAAGGTCATTTTCGTGGAGAAAGCCCCAGCTGCATGGCTACTT
ASCRP3000512	33	45.5	36.5	33	30	35	5.25911	5.40528	5.24333	5.05003	5.33256	5.48261	P	P	P	P	P	P	hsa_circRNA_070829	hsa_circ_0070829	circBase	chr4	-	122754385	122756438	exonic	NM_018190	BBS7	AACTTGAAAGTACCTACAGATTCGCTCAATTGAAGGCCAGTATGGCACACTACAAGCATA
ASCRP3000513	33853	48780	16211.5	78129	8679	73608	15.9996	16.0747	14.729	16.2052	13.4201	15.1856	P	P	P	P	P	P	hsa_circRNA_103361	hsa_circ_0001296	circBase	chr3	-	47719687	47727660	exonic	NM_003074	SMARCC1	AACTTGACTGGAGATGTGTGTGCTGTGATGAGGAAGATGAAGATCCTGCCAAAGGTGATC
ASCRP3000514	245	413	182	116	118	182	8.20357	8.3469	7.45707	6.89941	7.28737	7.56036	P	P	P	P	P	P	hsa_circRNA_405928		25070500	chr2	-	95814629	95819004	sense overlapping	NM_032788	ZNF514	AACTTGTACTGGAGAGAAATCCTACAAGTGTGGACCTGATGACATTTGAAGATGTGGCTG
ASCRP3000515	2333.5	3461	2755	2019	2796	3685.5	11.9676	12.1452	11.7837	10.7334	11.8424	11.2236	P	P	P	P	P	P	hsa_circRNA_102927	hsa_circ_0058493	circBase	chr2	+	227729319	227732034	exonic	NM_032276	RHBDD1	AACTTGTGGCTATTCATTTATTCTCACCAGGGTTCAGCCGTCTGTATATCTCCCCAGATA
ASCRP3000516	37	77	66	42	47	34	5.46638	6.00665	6.07244	5.4691	6.03076	5.48261	P	P	P	P	P	P	hsa_circRNA_406694		25070500	chr5	-	145083537	145083858	intronic	ENST00000510259	PRELID2	AACTTTAACCACAAAACCTGCTTCTGAACCAACTGAGGAAGACACCTCAGGTTGCAGCTG
ASCRP3000517	304.5	235	171	462	108	139.5	8.53335	7.52849	7.37109	8.89395	7.17538	7.24043	P	P	P	P	P	P	hsa_circRNA_001526	hsa_circ_0001526	circBase	chr5	-	131822730	131823714	sense overlapping	NM_002198	IRF1	AACTTTCGCTGTGCCATGAACTCCCTGCCAGATATCGAGGAGGAGATGATCTTCCAGATC
ASCRP3000518	23	24	23	25	19	19	4.78376	4.81826	4.70759	4.69372	4.6465	4.73944	P	P	P	P	A	A	hsa_circRNA_104975	hsa_circ_0089823	circBase	chrX	-	2871183	2873578	exonic	NM_000047	ARSE	AACTTTTGCAAAAATACTGAAAGAGAAAGGCTATGCCACTGGACTCATTGGACTCCGAAT
ASCRP3000519	24	29	34	26	19	19	4.83521	4.95633	5.15836	4.87672	4.55228	4.5625	P	P	P	P	A	A	hsa_circRNA_048410	hsa_circ_0048410	circBase	chr19	-	2428163	2431900	exonic	ENST00000325327	LMNB2	AACTTTTTTGTACAACACTCCAATAAACATTTTGATTTTAGTGTGGGCAGCTGGTGCGGG
ASCRP3000520	171	276	206	131	157	179	7.64178	7.73446	7.62635	7.10813	7.67687	7.52784	P	P	P	P	P	P	hsa_circRNA_018634	hsa_circ_0018634	circBase	chr10	-	71913593	71921687	exonic	NM_020150	SAR1A	AAGAAAAACTCCGTGAGATATTTGGGCTTTATGGACAGACCACAGGAAAGGTAGTAAGCA
ASCRP3000521	113	97	201	219.5	75.5	70	7.02933	6.31069	7.61321	7.83529	6.70223	6.36712	P	P	P	P	P	P	hsa_circRNA_406730		25070500	chr6	-	1099947	1101761	sense overlapping	NR_027115	LOC285768	AAGAAAAATGAAAGGGTCCTGCCTACCCATCTGAGGACATGTCTGCTCATCACCCATGTG
ASCRP3000522	120	126	155	184	135	164.5	7.08574	6.64932	7.23006	7.5762	7.47069	7.43223	P	P	P	P	P	P	hsa_circRNA_405841		25070500	chr2	+	28210859	28218323	sense overlapping	NM_004899	BRE	AAGAAAAATGTTTACAGGGTCTGGCCCCCGCTTCATAAACAGGGGGATATCATTTTCAAT
ASCRP3000523	113	218	214	122	215	228	7.02933	7.41542	7.69381	7.00894	8.11831	7.85619	P	P	P	P	P	P	hsa_circRNA_005585	hsa_circ_0005585	circBase	chr5	+	43675612	43704502	sense overlapping	NM_012343	NNT	AAGAAAACATGTGACGCGCTCCAGGCGAAAGTTAGAGAATCCTATCAGAAGCAATGAATC
ASCRP3000524	105	264.5	202.5	77	252	166	6.91842	7.68185	7.60829	6.32575	8.35004	7.43223	P	P	P	P	P	P	hsa_circRNA_004580	hsa_circ_0004580	circBase	chr20	-	13539654	13568017	exonic	NM_017714	TASP1	AAGAAAAGAAGACAATCAAGTGAGAAGGATTCTCCTTTTACAAATGCAGGAATGGGATCT
ASCRP3000525	430	769	632	306	373	733.5	9.05654	9.25848	9.27788	8.29445	8.92791	9.34329	P	P	P	P	P	P	hsa_circRNA_001985	hsa_circ_0001985	circBase	chr3	-	33450727	33467233	exonic	NM_014517	UBP1	AAGAAAAGTATCAGCCGTCCTATGATACCACAATCCTCACAGAGTGATGTCTTGGCATTG
ASCRP3000526	378	393.5	254	151.5	643	208	8.86149	8.27517	7.94717	7.2981	9.71246	7.73333	P	P	P	P	P	P	hsa_circRNA_092566	hsa_circ_0001678	circBase	chr7	+	8043537	8099878	exonic	NM_138426	GLCCI1	AAGAAAATAATGGGAAGGAAGAAGTATCCAAGCGGACAAGGCAAAATCTCAGCAAGTTCG
ASCRP3000527	77	121	93	62	71	68	6.50058	6.59501	6.48991	6.02153	6.60554	6.325	P	P	P	P	P	P	hsa_circRNA_104672	hsa_circ_0003304	circBase	chr8	-	103850971	103855975	exonic	NM_015878	AZIN1	AAGAAAATTGCACGTAATCACCCAAATGCCAATTTGTTGCATATTCTAAGGACCCAGACA
ASCRP3000528	126	208	171	95	256	179	7.20176	7.34137	7.37109	6.62394	8.3857	7.53951	P	P	P	P	P	P	hsa_circRNA_015524	hsa_circ_0015524	circBase	chr1	-	180953812	180957481	exonic	NM_005819	STX6	AAGAAACTTGCAAAAGTATCTCATATGACCAGTGTTGATCGTGGAACAGCAGGATGAGCA
ASCRP3000529	53.5	63	52	50.5	51	41.5	5.95332	5.74942	5.72803	5.73143	6.11296	5.65714	P	P	P	P	P	P	hsa_circRNA_092436	hsa_circ_0000709	circBase	chr16	+	67660457	67663436	exonic	NM_006565	CTCF	AAGAAAGAAGATTCCTCTGACAGTGGTGTCCACTTGCGAAAGCAGCATTCCTATATTGAG
ASCRP3000530	49	133.5	87	68	44	54	5.85912	6.73138	6.38161	6.11643	5.90599	5.99162	P	P	P	P	P	P	hsa_circRNA_407079		25070500	chr8	+	61653817	61693989	exonic	NM_017780	CHD7	AAGAAAGCAAAAACTGCCACGCCAAAACCCAAATCCAGCAAAAAGTCAAGGACCTATATC
ASCRP3000531	65	101	94	66	76	59.5	6.2488	6.33918	6.49659	6.12679	6.6766	6.13366	P	P	P	P	P	P	hsa_circRNA_104210	hsa_circ_0007828	circBase	chr6	+	147581750	147588303	exonic	NM_139244	STXBP5	AAGAAAGCCGACTACAGATACACATATGATGAGGGTTACATTTTGCCATCTGCCTTTCCA
ASCRP3000532	29.5	34	38	29	26	31	5.13117	5.10695	5.30545	4.91707	5.10695	5.19492	P	P	P	P	A	P	hsa_circRNA_104782	hsa_circ_0087071	circBase	chr9	+	37495165	37495983	exonic	NM_022490	POLR1E	AAGAAATACTGAAGATGATTGAGGAGAACAGCTCTGGTCAGCGATGCTATCCACAATGAC
ASCRP3000533	32	36	34	30	20	51.5	5.30849	5.16172	5.11391	4.95633	4.6465	5.9259	P	P	P	P	A	P	hsa_circRNA_406798		25070500	chr6	-	74345104	74351647	exonic	NM_012434	SLC17A5	AAGAAATCAGGGTAAGAAGTACCAATGGGATGCAGAAACTCAAGGATGGATTCTCGGTTC
ASCRP3000534	120	202	170	98	121	286.5	7.10813	7.2981	7.36381	6.68364	7.32909	8.14298	P	P	P	P	P	P	hsa_circRNA_400584		25242744	chr10	+	72604229	72610967	exonic	NM_003901	SGPL1	AAGAAATGTTTTAAGCTCACCAGGAAGATGCCCATTATTGGTCGTAAGAAGGCCTTTGAG
ASCRP3000535	22	19	22	28	19	21	4.66557	4.33754	4.6174	4.91707	4.4733	4.65607	P	A	A	P	A	A	hsa_circRNA_034693	hsa_circ_0034693	circBase	chr15	+	41648236	41650456	exonic	NM_016359	NUSAP1	AAGAACACAATTCCATGAATGAACTGAAGGTAACAGAGATTCAAAGGTACCTTCAGAAGG
ASCRP3000536	266	451	300	216.5	239	222	8.33411	8.48501	8.16136	7.80416	8.28561	7.83529	P	P	P	P	P	P	hsa_circRNA_102032	hsa_circ_0008604	circBase	chr17	+	30498061	30503232	exonic	NM_018307	RHOT1	AAGAACAGACAAAGACAGCAGCTAGAGTTGGGAAGACATCACTGATTATGTCTCTGGTCA
ASCRP3000537	8423	2217	4354	18608	181	131	14.0784	11.1777	12.5459	13.7284	7.88343	7.14257	P	P	P	P	P	P	hsa_circRNA_001937	hsa_circ_0000700	circBase	chr16	+	53155459	53155541	intronic	ENST00000447540	CHD9	AAGAACAGCTCTCTGGCTGAACATATCCCTTGGATACTCTAAGACCTGACCCTGATTAAG
ASCRP3000538	84	611	414.5	185	221	130.5	6.62394	8.91539	8.63467	7.60273	8.16493	7.15655	P	P	P	P	P	P	hsa_circRNA_030431	hsa_circ_0030431	circBase	chr13	-	75936161	75936743	exonic	NM_014832	TBC1D4	AAGAACAGGACCATGCTCTTCCAGGTTCCTGATGTTATTAGCAGCATAAGGCAATTATCT
ASCRP3000539	104	253	193	161.5	140	124	6.90944	7.623	7.54048	7.39985	7.53854	7.07552	P	P	P	P	P	P	hsa_circRNA_092519	hsa_circ_0001233	circBase	chr22	-	40825609	40859290	exonic	NM_020831	MKL1	AAGAACATCCTTCCTGTTGAGTCCAGCCTGAAGGAAGCCATCATTGTGCTACAGTTGAAA
ASCRP3000540	160.5	224	92	62	115	178	7.54982	7.45776	6.45882	6.02153	7.2531	7.53174	P	P	P	P	P	P	hsa_circRNA_405113		25070500	chr13	-	20315704	20333558	exonic	NR_003272	PSPC1	AAGAACTCAGAAACCAAGAGTTGCAAAAACGGAAGCAAATACAACTAAGGACCCCTCGTC
ASCRP3000541	152.5	213	98.5	62	103	167.5	7.48418	7.37036	6.57434	5.9726	7.11942	7.44953	P	P	P	P	P	P	hsa_circRNA_000464	hsa_circ_0000464	circBase	chr13	-	20315704	20356931	exonic	NM_001042414	PSPC1	AAGAACTCAGAAACCAAGAGTTGCAAAAACGGAAGCAAATACAACTAAGGCCTGTATCCG
ASCRP3000542	59	124	78	62	54	53	6.16415	6.61906	6.27853	6.02153	6.19566	6.01597	P	P	P	P	P	P	hsa_circRNA_063453	hsa_circ_0063453	circBase	chr22	-	40859224	40948371	exonic	NM_020831	MKL1	AAGAACTGGTGAGCCAAGGGATCATGCCGCATTGCCATCACGAAAGCCAAAGTGGATTTC
ASCRP3000543	43	50	50	57	27	29	5.68077	5.53799	5.69476	5.90799	5.22737	5.2871	P	P	P	P	P	P	hsa_circRNA_042079	hsa_circ_0042079	circBase	chr17	-	9843442	9850300	exonic	NM_003644	GAS7	AAGAACTTAGCTAAGCTCTCTCAGAACTCCTTGGCTTCACAGGAGGAAGGATAAACTGTG
ASCRP3000544	658	1249.5	1180	1084	1590	774	9.76322	10.0622	10.2878	9.96921	10.9883	9.40435	P	P	P	P	P	P	hsa_circRNA_101034	hsa_circ_0007723	circBase	chr12	+	28458581	28460682	exonic	NM_018318	CCDC91	AAGAACTTCAGTATCTGGAGTCCATCTTTCACCATCTTCTCCTGAGATTGTACTGGACCG
ASCRP3000545	60.5	107	85	60	56	45.5	6.14049	6.42003	6.36712	5.93379	6.29928	5.7716	P	P	P	P	P	P	hsa_circRNA_006192	hsa_circ_0006192	circBase	chr20	-	39896102	39897723	exonic	uc002xjt.1	ZHX3	AAGAACTTTATCCCCAGGATCTAAACCAGTGCTGGACAATAGATGCTCAGACTGAAATGC
ASCRP3000546	19	23	22	22	20	19	4.4733	4.73944	4.6174	4.6125	4.4733	4.65607	A	P	A	A	A	A	hsa_circRNA_079279	hsa_circ_0079279	circBase	chr7	+	5643126	5643248	exonic	NM_003088	FSCN1	AAGAAGAATGGGCAGCTGGCCGCCTCGGTGGAGACAGCAGGAATGCCAGCTGCTACTTTG
ASCRP3000547	30	27	32	39	25	25	5.0894	4.84779	5.07164	5.32957	5.04457	5.0894	P	P	P	P	P	A	hsa_circRNA_047448	hsa_circ_0047448	circBase	chr18	+	33783075	33840138	exonic	NM_017947	MOCOS	AAGAAGAGAAATGGGATGAGATTTCAATTGGCTCTTTGCGTTTCCAGGTTTGAAGATGGC
ASCRP3000548	132	271	174	451	46	45	7.28737	7.71513	7.37978	8.85968	6.03076	5.81709	P	P	P	P	P	P	hsa_circRNA_104084	hsa_circ_0075829	circBase	chr6	+	22020567	22056919	exonic	NR_015410	CASC15	AAGAAGAGAGCCAGCCAGGATCTGCATTTACTGCTCAACCACATCTAATTTGATGTCCTC
ASCRP3000550	6402	9504	6851	2173	3682	6086.5	13.6993	13.94	13.4201	10.8372	12.2045	11.8523	P	P	P	P	M	P	hsa_circRNA_103514	hsa_circ_0006156	circBase	chr3	+	171965322	171969331	exonic	NM_022763	FNDC3B	AAGAAGCAGCCCAAAGTCGAATGATTCAGACTTGCAAGGTGATTGAAGATAGTACTGGAG
ASCRP3000551	30	38	42.5	34	30	30	5.17509	5.18834	5.4222	5.13801	5.37663	5.24333	P	P	P	P	P	P	hsa_circRNA_101992	hsa_circ_0002896	circBase	chr17	+	18607931	18608477	exonic	uc002guf.2	TRIM16L	AAGAAGCAGCTGTACACAACCCCATGCAGGTGTTTCAGGGCTTTACGTCATTCAAGGATG
ASCRP3000552	492	1077.5	882	290	994	1007.5	9.29051	9.79286	9.79949	8.21535	10.3615	9.7338	P	P	P	P	P	P	hsa_circRNA_092416	hsa_circ_0000593	circBase	chr15	+	41988272	42005694	exonic	NM_001080541	MGA	AAGAAGCTAGAATACATCTTATTGCCAGCAGTTTTGAAGATGACTCCCGTGTAGCCTCAC
ASCRP3000553	59.5	115	56	77	34	44	6.11296	6.51576	5.82771	6.23609	5.48126	5.69476	P	P	P	M	P	P	hsa_circRNA_090797	hsa_circ_0090797	circBase	chrX	-	53654360	53674517	exonic	NM_031407	HUWE1	AAGAAGGAGAGGAAATGGAAACTGATATGGATGTGCGAGTTATATCACTGGGTGGACCTG
ASCRP3000554	396	430	625	707	419.5	897	8.94485	8.41365	9.26005	9.45593	9.08869	9.60077	P	P	P	P	P	P	hsa_circRNA_406091		25070500	chr20	-	25000645	25004277	exonic	NM_032501	ACSS1	AAGAAGTATGATCGCTCCTCCCTGCGGACCCTGGGGTCAGCCAAGTGCAAGGTGGTTATC
ASCRP3000555	31	24	34	38	26	28.5	5.22094	4.81826	5.15836	5.25597	4.893	5.13117	P	P	P	P	M	P	hsa_circRNA_102346	hsa_circ_0047398	circBase	chr18	-	33058245	33060527	exonic	NM_194281	INO80C	AAGAAGTATTCTGATGTTTCAGGTCTGCTTGGTATCAGCATGGAAGCCATGAGTGAGAAT
ASCRP3000556	199	315.5	151	114.5	152	207	7.86189	7.94522	7.20543	6.91144	7.64178	7.71913	P	P	P	P	P	P	hsa_circRNA_101825	hsa_circ_0008242	circBase	chr16	-	66759730	66763002	exonic	NM_006141	DYNC1LI2	AAGAAGTCAGCTGGTCCACGACAAAGAGTTGGCAGCAGAAGATGAGCAGGTGTTCCTAAT
ASCRP3000557	25	26	28.5	39.5	22	20	4.893	4.81826	4.893	5.30849	4.82252	4.65607	P	P	P	P	A	A	hsa_circRNA_002567	hsa_circ_0002567	circBase	chr18	-	66364462	66369027	exonic	NM_019022	TMX3	AAGAAGTGGTTCCTGAGGCATTGCTTCAGAGTTTGGAGTTCGAGGTTATCCAACAATTAA
ASCRP3000558	62	146	103	65.5	76	63	6.14898	6.84502	6.63245	6.10425	6.71487	6.19073	P	P	P	P	P	P	hsa_circRNA_101630	hsa_circ_0036627	circBase	chr15	+	85656607	85669605	exonic	NM_002605	PDE8A	AAGAATATTTTTCTCAGTTTCCAGCCAGAGACGACACTCTTCCATGGCCCGGATACATTC
ASCRP3000559	56.5	45	32	55	26	49	6.0849	5.425	5.05003	5.84036	5.10695	5.86532	P	P	P	P	A	P	hsa_circRNA_007258	hsa_circ_0007258	circBase	chr16	+	29847024	29848279	exonic	NM_005115	MVP	AAGAATCAGCTGGGGCAGAAGCGCGTGGTCAAGGGGAAGAATGGCTGGTCACCACAGTAG
ASCRP3000560	27	52	39	34	39	31	4.99831	5.57629	5.2871	5.11738	5.80208	5.2871	P	P	P	P	P	P	hsa_circRNA_406699		25070500	chr5	+	151326199	151327356	intergenic			AAGAATCTCATCTTGTATAAAGACAGACCAAGCTCCGTTCCTGTGAGGGAAGGGAGAGAA
ASCRP3000561	21	26	29.5	27.5	18	19	4.66557	4.90508	4.97173	4.80971	4.55228	4.82676	A	P	P	P	A	A	hsa_circRNA_001830	hsa_circ_0001370	circBase	chr3	-	183448510	183448699	antisense	NM_018023	YEATS2	AAGAATGACAGCAAGAGTTATGGTAGAGAGAAAATCAGTAAACCAGCCATCACTGCTCTT
ASCRP3000562	122	131	92	142	69	71.5	7.13746	6.68188	6.48052	7.14852	6.53987	6.37439	P	P	P	M	P	P	hsa_circRNA_407136		25070500	chr8	+	142170730	142173528	exonic	NM_014957	DENND3	AAGAATTTCTCAAAACCAGGGCTCCAGGGGACCATCAGTTTTATAAGCAGGGTGCAGAGC
ASCRP3000563	75.5	108	121	63	104	81.5	6.41863	6.42003	6.88625	6.04994	7.13233	6.54889	P	P	P	P	P	P	hsa_circRNA_101890	hsa_circ_0040708	circBase	chr16	+	84806146	84808831	exonic	NM_005153	USP10	AAGAATTTTAAATGCCACCGAACCTATCGGCTCTTTGCAGGTTGAGATAAGTCGAAGAGT
ASCRP3000564	38	99	87.5	43	71	75	5.49599	6.30157	6.41017	5.48261	6.60554	6.45334	P	P	P	P	P	P	hsa_circRNA_101355	hsa_circ_0031933	circBase	chr14	-	52520296	52527074	exonic	NM_007361	NID2	AAGACAACATAGGTTCCAACACCGAGGCTGAACACTTTCCAGGCAGTTTTGGCATCTGAT
ASCRP3000565	66	86	53	42	26	55	6.29699	6.14049	5.73933	5.43616	5.16507	5.99162	P	P	P	P	A	P	hsa_circRNA_101129	hsa_circ_0007007	circBase	chr12	-	109052513	109055934	exonic	NM_014325	CORO1C	AAGACAAGAAAGTGAGAGTCATTGATCCCAGGAAACAAGAGATTGTTGCTGTATGGCAGA
ASCRP3000566	128	163.5	313	194	129	190	7.22846	6.9977	8.23823	7.65913	7.40127	7.62726	P	P	P	P	P	P	hsa_circRNA_062557	hsa_circ_0062557	circBase	chr22	-	24108020	24109780	exonic	NM_213720	CHCHD10	AAGACACAAATGTGCAATTAAAAGTTTATTTTAGACCACACCGCCCAGCCGCGCCCTCTG
ASCRP3000567	34	44	56.5	43	34	25.5	5.32957	5.35916	5.79344	5.4691	5.53021	5.0894	P	P	P	P	P	P	hsa_circRNA_102750	hsa_circ_0055004	circBase	chr2	+	66739280	66775151	exonic	NM_002398	MEIS1	AAGACACGGGACTCACCATCCTTCAAGTGAACAATTGGTGATGGCTTGGACAACAGTGTA
ASCRP3000568	20	22	22	20	22	19	4.6125	4.73944	4.57264	4.542	4.6465	4.65607	A	A	P	A	A	A	hsa_circRNA_405401		25070500	chr15	+	78805425	78807449	exonic	NM_001013619	HYKK	AAGACACTGCAGACATAATGTCAAGTGGAAACTATCAGCAGTCAGAGGCTCTTAGCAAAC
ASCRP3000569	67	194	103.5	74	73.5	100	6.29699	7.22766	6.60677	6.2488	6.6529	6.76658	P	P	P	P	P	P	hsa_circRNA_401988		25242744	chr18	+	60497267	60497464	exonic	NM_194449	PHLPP1	AAGACAGCTTGACCGGAAAGATGCATGTTCTGCCACTAATTGGTGGAAAAGAAAACCTCA
ASCRP3000570	91	89.5	66	76	88	94	6.71659	6.19566	6.05085	6.3377	6.92239	6.73194	P	P	P	P	P	P	hsa_circRNA_104424	hsa_circ_0008751	circBase	chr7	+	90585011	90613556	exonic	NM_012395	CDK14	AAGACATTCAGGATCAACTTGAACGAATATTTCTGGTCTTGCAAGAGCAAAATCCGTCCC
ASCRP3000572	94	164	125	153	38	53	6.74377	7.02195	6.92733	7.30191	5.72917	5.99162	P	P	P	P	P	P	hsa_circRNA_103179	hsa_circ_0062593	circBase	chr22	+	24509532	24530382	exonic	NM_012295	CABIN1	AAGACCAATTTCTTCAACACCGAAGCCAGGACAGCACAGCCGTAGCACTCTCAGACTCTA
ASCRP3000573	128.5	73	36	38	25	27	7.23526	5.9259	5.15836	5.32957	5.16507	5.15499	P	P	A	P	A	P	hsa_circRNA_102674	hsa_circ_0053932	circBase	chr2	+	33525517	33525640	exonic	NM_000627	LTBP1	AAGACCAGTGTGAAGATATTGATGAATGTCAGCAAGGGAATCTATGTGTAAACGGGCAGT
ASCRP3000574	29	49	29	33	25	25	5.13117	5.47181	4.95633	5.13801	5.04457	5.00955	P	P	P	P	A	A	hsa_circRNA_405736		25070500	chr19	-	13064495	13065340	sense overlapping	NM_052850	GADD45GIP1	AAGACCCAGACAGGGAGCAGCACATCGCAGAGTGCATGGCCAAGATGCCACAGATGATTG
ASCRP3000575	161	141.5	179	234	152	216	7.56513	6.81223	7.43292	7.9315	7.64178	7.79038	P	P	P	P	P	P	hsa_circRNA_100445	hsa_circ_0016404	circBase	chr1	+	212977661	212977993	exonic	NM_001042552	TATDN3	AAGACCTACCATCAACCTTTTACAAGAGCAAGGTTGGACTAGATTTCTCCCCCAGATTTG
ASCRP3000576	21	21.5	22	28	26	22.5	4.66557	4.66557	4.6174	4.91707	4.9679	4.78376	A	A	A	P	A	A	hsa_circRNA_102459	hsa_circ_0049613	circBase	chr19	+	12962747	12963209	exonic	NM_014975	MAST1	AAGACGATCTCTCTGAGGCCTATGAACGCTCTGAGAGCTTGGAGGTGGCCTTCGTTACTC
ASCRP3000577	49	39.5	75	116.5	45	47	5.81709	5.22737	6.2281	6.90744	5.96876	5.81709	P	P	P	P	P	P	hsa_circRNA_405953		25070500	chr2	+	122797766	122800683	intergenic			AAGACTAATTACCCAACTGCCTCCGACTGACAAGATTGAGCATTTACAGAAGCAGGAATC
ASCRP3000579	421	371	260	697	473	1218	9.02941	8.17972	7.96364	9.44062	9.25258	9.97257	P	P	P	P	P	P	hsa_circRNA_100213	hsa_circ_0000069	circBase	chr1	-	47745912	47748131	exonic	NM_003035	STIL	AAGACTACTTCAGGCACAGGTCTTCCCAAAAGTTATCTTCTGGGAAGATGCCAATACATG
ASCRP3000580	20	23	22	22	18	22	4.6125	4.81826	4.70759	4.69372	4.55228	4.893	A	P	P	A	A	A	hsa_circRNA_400270		25242744	chr1	+	76269415	76282231	exonic	NM_002440	MSH4	AAGACTATAGGTTCATACTTTGGAAACAAAAGAGCTTATGCAGAAAACACAGTTGCATCA
ASCRP3000582	491	1463.5	723	358	658	603	9.28782	10.3448	9.48776	8.53513	9.73704	9.06655	P	P	P	P	P	P	hsa_circRNA_017215	hsa_circ_0017215	circBase	chr1	-	243242289	243265046	exonic	NR_029401	LINC01347	AAGACTTCTGAATCCAGGAAGAGAAACTGACTGGGCAACATGTTATTCAGGCGACGTCAG
ASCRP3000583	42	47	47	38	42	43	5.68077	5.40528	5.57881	5.32957	5.83826	5.7269	P	P	P	P	P	P	hsa_circRNA_092470	hsa_circ_0000941	circBase	chr19	+	45781180	45781873	exonic	NM_031417	MARK4	AAGAGAATTGGAGCTGCGGGAGCGAGTACTCAGAGGGAAGTACCGGGTCCCTTTCTACAT
ASCRP3000584	220	234	520	393	145	144	8.04373	7.51606	9.00013	8.66372	7.55558	7.27616	P	P	P	P	P	P	hsa_circRNA_000931	hsa_circ_0001045	circBase	chr2	-	95756566	95756769	intronic	ENST00000272418	MRPS5	AAGAGACGTGTCCCTCCATCCTTAGTTAAATGAGTCTGGGGGGAGACCCCCCAAGATTTA
ASCRP3000585	172	211	175	127	90	238	7.65228	7.34987	7.39985	7.06389	6.92239	7.90867	P	P	P	P	P	P	hsa_circRNA_102726	hsa_circ_0001009	circBase	chr2	-	58449076	58459247	exonic	NM_018062	FANCL	AAGAGATAGGAACTCTTGGTTGGGATAAGGAAGAGACTTCCACCTTAGGATAGTGTTGCC
ASCRP3000586	31	38	29	28	25	25	5.17509	5.24333	4.893	4.87672	5.04457	5.10695	P	P	P	P	A	P	hsa_circRNA_074018	hsa_circ_0074018	circBase	chr5	+	134153185	134153404	exonic	NM_014829	DDX46	AAGAGATATGAAGAAGAATTAGAGATCAATGACTTCCCACAGGATGTGATGCAGCAGGCC
ASCRP3000587	313	520	515.5	618	225	494	8.58607	8.67905	8.99378	9.26504	8.18469	8.81593	P	P	P	P	P	P	hsa_circRNA_007672	hsa_circ_0007672	circBase	chr7	+	65705311	65706257	exonic	NM_003596	TPST1	AAGAGATGATTGGGAAAGCTGGGGGAGTGTCTCTGTCAAAATGTTGGTTATCTTTCTGAA
ASCRP3000588	57	127	42	48	40.5	100.5	6.04721	6.67071	5.40528	5.59631	5.85912	6.80687	P	P	P	P	P	P	hsa_circRNA_407261		25070500	chrX	-	2828699	2856298	sense overlapping	NM_000047	ARSE	AAGAGATGGACACAGCCAGTTAGGGGGATGGAACGGAATTTACAAAGGTGGGAAGGGCAT
ASCRP3000589	75.5	152	67	63	35	69	6.45334	6.90142	6.07244	6.04994	5.61606	6.28625	P	P	P	P	P	P	hsa_circRNA_101343	hsa_circ_0031632	circBase	chr14	-	35261980	35331528	exonic	NM_013448	BAZ1A	AAGAGCAACTAACTGATGCTGACACCAAAGTGACTTTTTTGAACGAACCATTCTGTGCAA
ASCRP3000590	64	114	69.5	71	64	66	6.22649	6.49192	6.10075	6.21035	6.43955	6.24959	P	P	P	P	P	P	hsa_circRNA_101382	hsa_circ_0008682	circBase	chr14	+	71428942	71445365	exonic	NM_014982	PCNX	AAGAGCAAGATGCAGTCAGTGGAGTGATCCTGGTGGAGGGATTGAAATGTCTGAGTTCAT
ASCRP3000591	95	120.5	77	58	71	135	6.77539	6.59065	6.2281	5.93379	6.5844	7.18698	P	P	P	P	P	P	hsa_circRNA_102823	hsa_circ_0002291	circBase	chr2	+	135848567	135851263	exonic	NM_012233	RAB3GAP1	AAGAGCACATTGCCTGGTAAGATGGGTATATTTACTTCTGGCACATGGGAAGAGAAATCA
ASCRP3000592	78.5	161.5	105.5	140.5	45	57	6.54567	6.9892	6.6529	7.18698	5.88986	6.07601	P	P	P	P	P	P	hsa_circRNA_103676	hsa_circ_0070133	circBase	chr4	+	79229219	79258971	exonic	NM_025074	FRAS1	AAGAGCAGTTCCTCAACCTCGTGGGATACTGTGCTGTCTGCCATGAGTCCTGTGCAGGTT
ASCRP3000593	114	103	194	300	134	156	7.04216	6.38881	7.54048	8.2744	7.45844	7.35942	P	P	P	P	P	P	hsa_circRNA_058188	hsa_circ_0058188	circBase	chr2	+	217329319	217332769	exonic	NM_014140	SMARCAL1	AAGAGCTTGAGAGAAAGAAACAGCAGCAGAAAGATGCCCTCATTCTCTTCTTCAACAGAA
ASCRP3000594	287	690	690	279	551	351	8.43777	9.09023	9.40913	8.16848	9.47185	8.38714	P	P	P	P	P	P	hsa_circRNA_039934	hsa_circ_0039934	circBase	chr16	+	68215377	68217269	exonic	NM_004555	NFATC3	AAGAGGAAAAAAAGCCAGTCTCAACGTTTTACTTATACACCAGATGGACGACCTCAGTGG
ASCRP3000595	197.5	118	68	331	31	61.5	7.85619	6.56675	6.0849	8.411	5.43059	6.15575	P	P	P	P	P	P	hsa_circRNA_404729		25070500	chr10	+	26789747	26802589	exonic	NM_019043	APBB1IP	AAGAGGAGAAATATGCTGTATTTAAAAACCCCCAGAGTCCTTAAATGCACTGGAAGACCA
ASCRP3000596	309.5	418	406	266	280	430	8.57335	8.37379	8.60657	8.11159	8.52374	8.64792	P	P	P	P	P	P	hsa_circRNA_002115	hsa_circ_0001676	circBase	chr7	+	7826418	7841374	sense overlapping	NM_001302348	UMAD1	AAGAGGCAAAACTTCGGACATAGAGGCCAACCAACCTTTGGAGAGTGAAGAGAGAACCTG
ASCRP3000597	81	130	95	74	93	61	6.57182	6.68831	6.50852	6.27698	6.9759	6.1675	P	P	P	P	P	P	hsa_circRNA_002004	hsa_circ_0002004	circBase	chr3	+	180665652	180667131	exonic	NM_005087	FXR1	AAGAGGCCACTAAGCATTTAGAAGTATATTCAAGAGCAAATGACCAAGAGCCATGTGGGT
ASCRP3000598	70	32	37	102	26	31	6.35248	5.04639	5.22737	6.72741	5.00581	5.37373	P	P	P	P	P	P	hsa_circRNA_104371	hsa_circ_0001708	circBase	chr7	+	50358643	50367353	exonic	NM_006060	IKZF1	AAGAGTGACAGAGTCGTGGATAACCTGAGGACCATGGATGCTGATGAGGGTCAAGACATG
ASCRP3000599	300	290.5	217	282	182	123.5	8.4997	7.81407	7.71313	8.19519	7.88547	7.04944	P	P	P	P	P	P	hsa_circRNA_100363	hsa_circ_0014717	circBase	chr1	-	156290629	156304709	exonic	NM_005998	CCT3	AAGAGTGGAAAAGACTATTGCAGATATCATCCGAACATGTTTGGGACCCAAGTCCATGAT
ASCRP3000600	27	51	45	37	31	27.5	5.04639	5.49332	5.525	5.18504	5.3577	5.0894	P	P	P	M	P	P	hsa_circRNA_102332	hsa_circ_0047288	circBase	chr18	-	21757976	21759799	exonic	NM_018030	OSBPL1A	AAGAGTGTAGAAGCAGAACCCAAAGGAACCATCACCTTGGAGCTCCTTGATGTGTAGCTG
ASCRP3000602	280	668	219.5	356	126	280	8.39751	9.05201	7.73333	8.5226	7.37978	8.10462	P	P	P	P	P	P	hsa_circRNA_063147	hsa_circ_0063147	circBase	chr22	-	36723505	36737571	exonic	NM_002473	MYH9	AAGATCAATCCATCTTGTGCACACCTATTCAGGCCTGTTCTGTGTGGTCATCAATCCTTA
ASCRP3000603	715	1955.5	169	7660	77.5	2186	9.89071	10.919	7.35539	12.452	6.72741	10.6619	P	P	P	P	P	A	hsa_circRNA_102631	hsa_circ_0005556	circBase	chr2	-	15693549	15698758	exonic	NM_015909	NBAS	AAGATCAGTGTGTGGAAATCAGCCTAGAGGCAACCAAAAACATGGTGCATCCTTTATCAT
ASCRP3000604	42	82	59	54.5	36	29	5.57629	6.06887	5.89895	5.81709	5.59631	5.15499	P	P	P	P	P	P	hsa_circRNA_406336		25070500	chr3	+	122808014	122825688	exonic	NM_006810	PDIA5	AAGATCCTGGAGCCAAAGATGTTGTCCACCTTGACAGTGAAAAGGTGGTCCTGCCATCAT
ASCRP3000605	26906	35579	49138	61372.5	55673	103853	15.637	15.723	15.8915	15.7999	15.7118	15.7401	P	P	P	P	P	P	hsa_circRNA_406757		25070500	chr6	+	33653604	33653803	intronic	ENST00000374316	ITPR3	AAGATCGTGCTTCCCAGGCCAGCCTCCCTCTCCGTGCTGTAGCTGTGCTGTGAGTGCCTC
ASCRP3000606	234	90	55	500	29	37	8.12694	6.19894	5.77819	8.99354	5.22737	5.57629	P	P	P	P	P	P	hsa_circRNA_101797	hsa_circ_0000690	circBase	chr16	+	30495147	30495584	exonic	NM_002209	ITGAL	AAGATCTATTCACTGAGCTGCAGAAGAAGATCTATGTCATTGAGGGACAGAGGTGTTCCG
ASCRP3000607	407.5	562.5	822	943.5	560	835	8.98241	8.79538	9.68891	9.79787	9.48433	9.50383	P	P	P	P	P	P	hsa_circRNA_401965		25242744	chr18	+	42529845	42533305	exonic	NM_015559	SETBP1	AAGATGAACCGCAAGGAGAGAAGTTCTTATGACTCCTCCATGTCTCCAGGCTTACGAGAG
ASCRP3000608	53	63	103.5	74.5	40	41	5.93968	5.76719	6.6529	6.27076	5.76498	5.69476	P	P	P	P	P	P	hsa_circRNA_402819		25242744	chr3	-	33114035	33118729	exonic	uc011axk.1	GLB1	AAGATGAAGATGGCTGGGCTGAACGCCATCCAGACTCTCGATTCCTTCCTTGGGCTTTTC
ASCRP3000609	111	243.5	124	111	95.5	117	7.01453	7.56767	6.90393	6.8893	7.00427	6.99487	P	P	P	P	P	P	hsa_circRNA_009074	hsa_circ_0009074	circBase	chr6	-	149833290	149838586	exonic	NM_139126	PPIL4	AAGATGAGGACTACATGCCAATCAAAAATACTAATCAGGTGGGAAATACACCAAGAGTGA
ASCRP3000610	37.5	68	40	41	23	25	5.48261	5.83826	5.33851	5.43616	4.9329	5.05365	P	P	P	P	A	P	hsa_circRNA_404077		25242744	chr8	+	100108539	100123507	exonic	NM_015243	VPS13B	AAGATGCCATCTGTTATTAAAGATGACCATGAAAGCTGTGGTTCTAATTCTACCAACCGT
ASCRP3000611	37	50.5	44	40	33	31	5.4222	5.47181	5.43893	5.36792	5.43059	5.33256	P	M	P	P	P	P	hsa_circRNA_006515	hsa_circ_0006515	circBase	chr9	-	36351111	36353328	exonic	NM_022781	RNF38	AAGATGGAGAAGTAGAAAATTACGAGCCTCTGCAAAGGATAGAAAATGAAGTGGAACTCT
ASCRP3000612	25	41.5	26	28	51	30.5	5.04639	5.32658	4.88488	4.87672	6.11296	5.2685	P	P	P	P	P	P	hsa_circRNA_037192	hsa_circ_0037192	circBase	chr16	+	553003	560800	exonic	NM_014700	RAB11FIP3	AAGATGGAGAGGGAGAAGAGCATTGAGATCGAGAACCTGCAGACCAGGTACCTGCACCAG
ASCRP3000613	257	332	234.5	141	310	433.5	8.28407	8.00401	7.83423	7.18698	8.66816	8.65435	P	P	P	P	P	P	hsa_circRNA_003998	hsa_circ_0003998	circBase	chr20	+	47570092	47580435	exonic	NM_006420	ARFGEF2	AAGATGTAGTCACATCTGCCATTAAAGTTGCAGGAGGCCAGAGAACTGGAAAAACCAATC
ASCRP3000614	1780	1772	2093	3778	3460	5934.5	11.4554	10.7368	11.2537	11.4984	12.1071	11.8224	P	P	P	P	P	P	hsa_circRNA_066970	hsa_circ_0066970	circBase	chr3	+	121563299	121576003	exonic	NM_018456	EAF2	AAGATGTCCCCAGCATCTCCAATAGATGATATCGAAAGAGATGACTTCAAACCTGCTTCT
ASCRP3000615	162.5	166	159	148.5	95	165.5	7.55941	7.02195	7.25703	7.28967	6.99487	7.41824	P	P	P	P	P	P	hsa_circRNA_102711	hsa_circ_0054406	circBase	chr2	+	44436348	44436466	exonic	NM_002706	PPM1B	AAGATTCAGAGTTGGATAAGCACTTGGAATCACGGGTTGAAGGGAAGTCGAGATAACATG
ASCRP3000616	73	81.5	126	185	65	87	6.40592	6.0849	6.94012	7.59777	6.50455	6.62394	P	P	P	P	P	P	hsa_circRNA_401876		25242744	chr17	+	72285732	72287272	exonic	NM_023036	DNAI2	AAGATTCCCACGTACTCCTGGGTGGCTGCTACAATGGACAGATAGGGACCCCCAGGAAAT
ASCRP3000617	37	51	53.5	58	44	47	5.4222	5.525	5.68077	5.91797	5.80208	5.79127	P	P	M	P	P	P	hsa_circRNA_404026		25242744	chr8	+	42401611	42403923	exonic	NM_138436	SMIM19	AAGATTCGTTTAAGACAACAACTGGAAATGTATTCCATTTCCCCATGGCTGGGGGTTATG
ASCRP3000618	23	24.5	32	29.5	26	21	4.83521	4.79679	5.04275	4.94075	5.13801	4.82676	P	P	P	P	A	A	hsa_circRNA_104520	hsa_circ_0082892	circBase	chr7	+	150022929	150023099	exonic	NM_001142928	LRRC61	AAGATTGTGAAGCAATAGCCTAAGATTCATTTGGATTCAAGGTTGGCTCTCAACAGTGCC
ASCRP3000619	124	141	84	72	54.5	79	7.13746	6.79826	6.35395	6.25825	6.21197	6.48657	P	P	P	P	P	P	hsa_circRNA_003131	hsa_circ_0003131	circBase	chr6	-	36492117	36507984	exonic	NM_007271	STK38	AAGATTTTGAGTCCTTAAAAGTAATAGGCAGAGGAGCATTTGGTGAGCAGCCATGGCAAT
ASCRP3000620	22	23	27	22	19	21	4.73493	4.75288	4.85196	4.5625	4.55228	4.82676	P	P	P	A	A	A	hsa_circRNA_404529		25070500	chr1	-	68656995	68659910	intronic	ENST00000370976	WLS	AAGCAAAGGAGAATAAGGACAACAAGAAGAGCCATGGGAGGATGAGATAGCTCCAGGGCC
ASCRP3000621	124.5	193.5	178.5	95.5	104	173	7.15781	7.23166	7.42245	6.61416	7.11942	7.48418	P	P	P	P	P	P	hsa_circRNA_402608		25242744	chr20	+	47591302	47592736	exonic	NM_006420	ARFGEF2	AAGCAACAAAAAGAAATCATTGAACACGGCATCGAGCTGAGCTCAGCCTGAGGAAGAAAG
ASCRP3000622	21	24	23	22	20	21	4.73493	4.83099	4.78812	4.65129	4.6465	4.893	A	P	P	A	A	A	hsa_circRNA_400298		25242744	chr1	+	112954815	112958886	exonic	NM_018704	CTTNBP2NL	AAGCAAGGGACCTTGTTATAGAAGCCTTAAAGCATTGGACACATTTCCACCATGCTAATG
ASCRP3000623	115	291.5	199	104	118	231.5	7.02933	7.81887	7.5784	6.74208	7.26135	7.87142	P	P	P	M	P	P	hsa_circRNA_101467	hsa_circ_0034293	circBase	chr15	-	30053341	30065560	exonic	NM_003257	TJP1	AAGCAATGGCAGGCTCCTGGATTTGGATTTGGAATTGCAATATCTGGTGGACGAGATAAT
ASCRP3000624	30	37	31	26	39	23	5.10695	5.22094	5.04275	4.82676	5.72917	4.95633	P	P	P	P	P	A	hsa_circRNA_007136	hsa_circ_0007136	circBase	chr2	-	45704131	45715470	exonic	NM_018079	SRBD1	AAGCACATTGGAGTTGGAATGTATCAGTATCGTCAGTGAAGCAGGAGCATCAATCTACAG
ASCRP3000625	127	99	43	36	36.5	39	7.1948	6.33323	5.4691	5.22094	5.63554	5.54574	P	P	P	P	P	P	hsa_circRNA_101418	hsa_circ_0032825	circBase	chr14	-	81297486	81307112	exonic	NM_152446	CEP128	AAGCACATTTGGCATCACAAGTAGAGGCACTAAAGAAACAAGAAGCTAAAGCAGATGAGC
ASCRP3000626	98	72.5	54	69	32	43	6.82819	5.93575	5.72803	6.16415	5.48126	5.69476	P	P	P	P	P	P	hsa_circRNA_030340	hsa_circ_0030340	circBase	chr13	-	52992126	53000201	exonic	NM_016075	VPS36	AAGCACTGAAATTACCTCTCAGACCATCAGGTTTAAATCCTACTTGCTGAGCATGGGAAT
ASCRP3000627	243	289	491	473	123	256	8.18923	7.80174	8.91751	8.92272	7.36161	7.99673	P	P	P	P	P	P	hsa_circRNA_011588	hsa_circ_0011588	circBase	chr1	-	36211051	36212593	exonic	NM_022111	CLSPN	AAGCACTTGCTCTTTGCTCAGGCTCTTTTCCCACAGACAAGTTCTTAAATGTTAGAAACC
ASCRP3000628	35	60	46	52	38	34.5	5.4222	5.69476	5.5988	5.7891	5.68428	5.49599	P	P	P	P	P	P	hsa_circRNA_000104	hsa_circ_0000266	circBase	chr10	-	126336614	126337010	intronic	ENST00000337318	FAM53B	AAGCAGATTTTCAGCATCCTAGGAAGAACCAAGAATGCAGAAGTCTGGGGGTGGTGGAGA
ASCRP3000629	882	2017	1782	526.5	1840	2074	10.2585	10.9892	10.9704	9.07047	11.2008	10.6031	P	P	P	P	P	P	hsa_circRNA_101490	hsa_circ_0000592	circBase	chr15	+	41988272	41991357	exonic	NM_001080541	MGA	AAGCAGGTGATACATCCTGGTCTTCAAGAAGTCTTATTGCCAGCAGTTTTGAAGATGACT
ASCRP3000630	58	85.5	62	72	56	75	6.09812	6.11989	5.94163	6.22167	6.2488	6.43955	P	P	P	P	P	P	hsa_circRNA_102560	hsa_circ_0051245	circBase	chr19	+	42373100	42375484	exonic	NM_001022	RPS19	AAGCATTAGAACAAACCATGCTGGGTTAATAAATTGCCTCATTCGTAACTTCCACAGCGC
ASCRP3000631	28	31	34	24	30	31	5.04639	5.00955	5.09996	4.65129	5.33256	5.2871	P	P	P	A	P	P	hsa_circRNA_403194		25242744	chr4	-	106317405	106359193	exonic	NM_176869	PPA2	AAGCATTGCTTATGAAGAAGTGTAATGGAGGAGCTATAAATTGACTTGGGAAGATCCCCA
ASCRP3000633	39	51	46	43	31	28	5.53281	5.525	5.55087	5.43616	5.43059	5.19492	P	P	P	P	P	P	hsa_circRNA_405832		25070500	chr2	-	24098698	24111269	exonic	NM_017552	ATAD2B	AAGCCATATTAGGTTAACTTCTCAGCCTGGTGCTACATTACCAAATGGACATAGTGGCTT
ASCRP3000634	139	296	236.5	71	23	165	7.3358	7.84525	7.84316	6.19894	4.9329	7.42735	P	P	P	P	A	P	hsa_circRNA_021714	hsa_circ_0021714	circBase	chr11	+	35160416	35222742	exonic	NM_000610	CD44	AAGCCATTCAAATCCGGAAGTGCTACTTCAGACAACCACAAGGATGACTGGAGAAGAAAG
ASCRP3000635	350.5	242	528	689.5	356	430	8.74345	7.56513	9.02677	9.42854	8.86613	8.64252	P	P	P	P	P	P	hsa_circRNA_000624	hsa_circ_0000751	circBase	chr17	-	27620262	27620746	intronic	ENST00000225388	NUFIP2	AAGCCCACCTGTGGCCTTGGGGCTCCCCGTCTCGATGGGGGTGGGGCTGGATCCGAAAAG
ASCRP3000636	40	81	46.5	46.5	38	49	5.53281	6.05808	5.525	5.57881	5.68428	5.83826	P	P	P	P	P	P	hsa_circRNA_402767		25242744	chr22	+	46739158	46742441	exonic	NM_018006	TRMU	AAGCCCGAAGGGCTTTTCAGAAATCGGTTTGAAGTTAGAAATGTGACTTTTTGAATGAGT
ASCRP3000637	400	565.5	298	153	478	787	8.95481	8.80091	8.15294	7.32197	9.26884	9.42374	P	P	P	P	P	P	hsa_circRNA_102347	hsa_circ_0000842	circBase	chr18	-	33606862	33613800	exonic	NM_018170	RPRD1A	AAGCCCTTGCAGAGAAAGAGCATAAATTGGAACCAAACCAAACAGGAAGCTTACTTTTCT
ASCRP3000638	106	119.5	32	72	28.5	36	6.93718	6.58189	5.11391	6.25825	5.25911	5.51977	P	P	P	P	P	P	hsa_circRNA_001152	hsa_circ_0001152	circBase	chr20	-	35539620	35540955	exonic	NM_015474	SAMHD1	AAGCCTATACTAAGCTGACAGGAAGTTGGAAATCTGTATGACATGTTCCACACTCGCAAC
ASCRP3000639	59	78	84	76	52	55	6.12679	6.02523	6.33918	6.3377	6.14049	6.03535	P	P	P	P	P	P	hsa_circRNA_005135	hsa_circ_0005135	circBase	chr19	-	50347572	50347855	exonic	ENST00000600742	PTOV1-AS1	AAGCCTGGATTCTTGACCCCCAGCAACGAGAAGCTGGATGCCACATTGCAACTGCAAGGT
ASCRP3000640	15842	15089.5	52271	34796	1744.5	4462	14.8532	14.552	16.0137	14.7438	11.1346	11.4657	M	P	M	M	P	P	hsa_circRNA_044097	hsa_circ_0044097	circBase	chr17	-	42929776	42932372	exonic	NM_004247	EFTUD2	AAGCCTTTTCTCTGTCTGTCTTCCACCACTGGCAGGAACAAGATCACCATGATTGCTGAG
ASCRP3000641	112	154	100	261	51	144	7.01453	6.9204	6.56802	8.08417	6.04994	7.26096	P	P	P	P	P	P	hsa_circRNA_105033	hsa_circ_0002372	circBase	chrX	-	138897036	138908982	exonic	NM_173694	ATP11C	AAGCGAGTGAGAAAAGAAAGTGAAAAAATCAAGTGTGCTGGAGAAGAGAAACGAGTTGGC
ASCRP3000642	283.5	202	546	766	292	336	8.41382	7.2981	9.07538	9.54875	8.58231	8.32514	P	P	P	P	P	P	hsa_circRNA_049851	hsa_circ_0049851	circBase	chr19	+	15939756	15946230	exonic	TCONS_00026750	XLOC_012981	AAGCTAATATGCCTGATTGACATTCTTCTGGACAATGAGTCCCATCATCTCTCCACCATG
ASCRP3000643	171	329	249.5	276	109	365	7.63151	7.99838	7.91391	8.15146	7.18863	8.43169	P	P	P	P	P	A	hsa_circRNA_103700	hsa_circ_0070421	circBase	chr4	+	89396991	89400658	exonic	NM_016323	HERC5	AAGCTCTCCTAGAAATGTTGAAGAAGCTGCACAGGATAACCACCTGCCTCAAAGATAATC
ASCRP3000644	47.5	98	87	68.5	39	69	5.84036	6.31069	6.38881	6.12679	5.76498	6.325	P	P	P	P	P	P	hsa_circRNA_103773	hsa_circ_0003437	circBase	chr4	+	184114751	184130178	exonic	NM_024949	WWC2	AAGCTGAGATCTCCACTACAAGATTAAGGGTTAACGAAGCCCTTGTCATTTGCTGATTGT
ASCRP3000645	85	93	54	51	48	39.5	6.62394	6.24166	5.75388	5.74494	6.06528	5.59631	P	P	P	P	P	P	hsa_circRNA_031607	hsa_circ_0031607	circBase	chr14	-	35044961	35078948	exonic	NM_021249	SNX6	AAGCTGCTAAGCTTAAAGCAATAAATGTAGATCTTCAAAGTGATGCTGCTCTGCAGGTGG
ASCRP3000646	837	906	608	213	265	448	10.1493	9.51464	9.21787	7.78684	8.44934	8.70147	P	P	P	P	P	P	hsa_circRNA_103515	hsa_circ_0067991	circBase	chr3	+	171969049	172025291	exonic	NM_022763	FNDC3B	AAGCTGGCACATAGGAGCAAAAGTTCACTAACCCTGCAGTGGAAGAAATTATACCATTTT
ASCRP3000647	387	345	300	449	243	302	8.9109	8.08151	8.17599	8.85838	8.31988	8.20886	P	P	P	P	P	P	hsa_circRNA_104396	hsa_circ_0002690	circBase	chr7	+	73510951	73511519	exonic	NM_002314	LIMK1	AAGCTGTACTGGTGTTGTGACTGCAGTGCCTCCCTGTCGCACCAGTACTATGAGAAGGAT
ASCRP3000648	80	61	90	116.5	56	38	6.57182	5.74942	6.46563	6.93226	6.21197	5.57629	P	P	P	P	P	P	hsa_circRNA_026129	hsa_circ_0026129	circBase	chr12	-	49578582	49579773	sense overlapping	NM_006009	TUBA1A	AAGCTGTCCATTTCTGTGATGGGTTTTGAATAAAGTATTCCCTGTCTTAAGCCGACCAGT
ASCRP3000649	432.5	665	477	281	859	587.5	9.06576	9.0395	8.85527	8.16848	10.1268	9.0324	M	P	P	P	M	M	hsa_circRNA_104527	hsa_circ_0083054	circBase	chr7	-	152007050	152009031	exonic	NM_170606	KMT2C	AAGCTGTTGTCTCAGGGAGCACAGAAAGAACGATCTCCTCAGCAGAATATAGTATCTTGT
ASCRP3000650	31	39	24	32.5	24	25	5.13117	5.24333	4.6844	5.11738	4.893	4.95633	P	P	P	P	A	A	hsa_circRNA_060078	hsa_circ_0060078	circBase	chr20	+	34082350	34086545	exonic	NM_007186	CEP250	AAGCTTCATCAAGACCTGTGGAAGACTCAACAGACCCGGGTGGAGGACTTGAAGTCTCAG
ASCRP3000651	60.5	73.5	76	78	68	69	6.11296	5.95138	6.19566	6.31975	6.47242	6.34806	P	P	P	P	M	P	hsa_circRNA_100800	hsa_circ_0021773	circBase	chr11	+	43421437	43429127	exonic	NM_018259	TTC17	AAGCTTTGGCCATCAATAGCTCTGAGATCTCTCCAGCGAACACTGAATGAGTTAAAAGAG
ASCRP3000652	50.5	82	63.5	44	38	35	5.89996	6.06887	5.99727	5.49465	5.64997	5.48261	P	P	P	P	P	P	hsa_circRNA_036389	hsa_circ_0036389	circBase	chr15	-	76508628	76588078	exonic	NM_000126	ETFA	AAGCTTTTCCACAGCTTTAAAACTATCAGAAGCCTCATTGCTACGATTTCAGAGTACCCT
ASCRP3000653	19.5	47.5	49	22	30	27	4.66557	5.46366	5.65237	4.65129	5.37663	5.15499	A	P	P	A	P	P	hsa_circRNA_405987		25070500	chr2	+	170366276	170374885	sense overlapping	NM_006063	KLHL41	AAGCTTTTGACCTTACAACAAATAAGTTTCTCACAGAATGGATTCCCAGCGGGAACTTGC
ASCRP3000654	252	507.5	216	200	272	343	8.25052	8.64552	7.7157	7.70018	8.47659	8.36342	P	P	P	P	P	P	hsa_circRNA_100786	hsa_circ_0005974	circBase	chr11	+	34093272	34098189	exonic	NM_005898	CAPRIN1	AAGGAAAAACCTGTATGTGGAACCACCTGGTAAGCTTGATGATTACCAGGAACGAATGAA
ASCRP3000655	437	960	488.5	290	205	545	9.08858	9.59922	8.90828	8.23124	8.06297	8.93186	P	P	P	P	P	P	hsa_circRNA_007878	hsa_circ_0007878	circBase	chr3	-	47956306	47960331	exonic	NM_002375	MAP4	AAGGAAACCATGCAACAGTCAACCTTCTGAGCTTTCTTCAGAGACCTCAGGTATGTCTCC
ASCRP3000656	35	33	36	33	23	23	5.30849	5.10695	5.21448	5.13801	4.9679	4.95633	P	P	P	P	A	A	hsa_circRNA_103854	hsa_circ_0004418	circBase	chr5	-	64556426	64587297	exonic	NM_197941	ADAMTS6	AAGGAAACGGTATCGCTCCTGTAACACAGATTTCAGGCCGTGGTACTTGCCTTGATAATG
ASCRP3000657	63	71.5	79	91.5	46	73.5	6.22649	5.90197	6.26374	6.57434	6.00103	6.3931	P	P	P	P	P	P	hsa_circRNA_003850	hsa_circ_0003850	circBase	chr4	+	3088665	3117990	exonic	NM_002111	HTT	AAGGAAAGAAATGGAAGTCTCTCCTTCTGCAGAGCAGCTTGTCCAGAAAGAAAGAACTTT
ASCRP3000658	50	65	37	74.5	40	48	5.93968	5.82135	5.33851	6.31069	5.83826	5.89188	P	P	P	P	P	P	hsa_circRNA_402621		25242744	chr20	-	49558567	49571822	exonic	NM_003859	DPM1	AAGGAAATGGAGGTGTATATGGCTGGGATTTGAAAAGAAAAATAATCAGTGGAATCAACT
ASCRP3000659	289	394	318	292	439	273	8.45157	8.26934	8.2515	8.23583	9.15134	8.07572	P	M	P	P	M	P	hsa_circRNA_103344	hsa_circ_0001290	circBase	chr3	-	47139444	47147610	exonic	NM_014159	SETD2	AAGGAACGATCTCGTAAGAAGGATTCAGAACACCTTTGTCCTAGAATATTGTGGAGAGGT
ASCRP3000660	216	231.5	191.5	302	176	138	8.01613	7.48888	7.52065	8.2744	7.83792	7.21557	P	P	P	P	P	P	hsa_circRNA_001314	hsa_circ_0001314	circBase	chr3	-	56661064	56662642	exonic	NM_015224	FAM208A	AAGGAACTAGGCAGGAATATCTTATCAAATTAGGCAATACAGAATGTCATCCTGAACAGT
ASCRP3000661	77	116	142	78	94	64	6.48991	6.54889	7.09588	6.35395	6.98257	6.19073	P	P	P	P	P	P	hsa_circRNA_008289	hsa_circ_0008289	circBase	chr6	+	155448623	155451551	exonic	NM_012454	TIAM2	AAGGAAGAAAAGGAAACTCCAGGCTCACTTCATGGACTCACTTTGCGTGCTTGTTAAATG
ASCRP3000662	18	20	25	20	22	19	4.4733	4.58771	4.83099	4.4069	4.73944	4.52643	A	A	P	A	A	A	hsa_circRNA_407025		25070500	chr7	-	149930123	149934697	sense overlapping	TCONS_00014005	XLOC_006645	AAGGAAGAGTGCCAAAGAAGGAATAAATAAAGGTACTTGGAGTTCTTCCAGGGCGTTACC
ASCRP3000664	60	36	34	49	43	32	6.09812	5.1346	5.11391	5.68778	5.87764	5.3474	P	P	P	P	P	P	hsa_circRNA_004092	hsa_circ_0004092	circBase	chr6	-	74149931	74150168	exonic	NM_138441	MB21D1	AAGGAAGGAAATGGTTTCCAAGATACAGATGTCATCATGAAGAGGAAAAGAGGAGGGAGC
ASCRP3000665	324	461	259	248	209.5	524	8.65032	8.51555	7.97945	8.01241	8.08726	8.88673	P	P	P	P	P	P	hsa_circRNA_007877	hsa_circ_0007877	circBase	chr1	-	21573713	21585332	exonic	NM_001397	ECE1	AAGGAATACCTTGAGCAGATCTCCACTCTCATCAACACCACCGACAGATGCTCGGGGGCT
ASCRP3000666	37	167	60	68	51	44	5.49599	7.03713	5.89895	6.16415	6.11296	5.75833	P	P	P	P	P	P	hsa_circRNA_401746		25242744	chr17	+	25932459	25938655	exonic	NM_014238	KSR1	AAGGAATGAAGCGTGTCCTGACTTCTGTCAGCTTGGGGAAGGAAGTCAGTGCTGAGGAGC
ASCRP3000667	65	117	72.5	37	42	67	6.27076	6.55912	6.17084	5.32957	5.87764	6.2692	P	P	P	P	P	P	hsa_circRNA_101507	hsa_circ_0035052	circBase	chr15	+	44620882	44673174	exonic	NM_138423	CASC4	AAGGACAGAGTCAGTGATTTCCATAAATTGAAGCAAAAGCAACTTGCTGAGCTTCGTCAG
ASCRP3000668	121	154	79	86	64	165	7.10813	6.9204	6.27853	6.44646	6.43955	7.42735	P	P	P	P	P	P	hsa_circRNA_010009	hsa_circ_0010009	circBase	chr1	+	12422775	12557685	exonic	NM_015378	VPS13D	AAGGACAGGAGCAGCTCTTCAAACTCACAGACAACATACAGGACGAATTGTATTGATGTC
ASCRP3000669	54	101	65	54.5	44	54	5.96492	6.32575	6.01225	5.84036	5.87764	5.97642	P	P	P	P	P	P	hsa_circRNA_003196	hsa_circ_0003196	circBase	chr4	-	170458959	170477246	exonic	NM_012224	NEK1	AAGGACATATGGCTCCTTTTCTGGGCAGTGGAGGGACTATAGCTCCATCATCTTTTTCTT
ASCRP3000670	29	30	41.5	40	31	24	4.95633	4.98698	5.2871	5.40528	5.33256	5.00955	M	P	M	P	P	A	hsa_circRNA_103286	hsa_circ_0003862	circBase	chr3	+	11354777	11356967	exonic	NM_006395	ATG7	AAGGACGAAGGATCTAAAGAAGTACCACTTCTACTATTGGTTTTGCTATCCTGCCCTCTG
ASCRP3000671	39	37	58	72	37	28	5.57629	5.22094	5.85912	6.25825	5.64997	5.19492	P	P	P	P	P	P	hsa_circRNA_403718		25242744	chr6	-	142221459	142231148	exonic	uc003qit.1	AK097143	AAGGACTGCTGGAATGCTGACTTGGTTTATGTATCTATCTCTTTCCCACACCATCTATGC
ASCRP3000672	38	55	65	49	34	37	5.48261	5.57629	5.99162	5.62339	5.53021	5.53021	P	P	P	P	P	P	hsa_circRNA_023641	hsa_circ_0023641	circBase	chr11	+	75718577	75728024	exonic	NM_003369	UVRAG	AAGGAGAGAGAAGAACTCTTCTTGAAGACTAATGCTCAGTTGACAATTCGTTGCAGGCAG
ASCRP3000673	65	52	39.5	36.5	66	60.5	6.27076	5.53799	5.35916	5.1982	6.48321	6.13366	P	P	P	P	A	P	hsa_circRNA_101098	hsa_circ_0027493	circBase	chr12	+	69218142	69218431	exonic	NM_002392	MDM2	AAGGAGAGCAATTAGTGAGACAGAATCATCGGACTCAGGTACATCTGTGAGTGAGAACAG
ASCRP3000674	61	80	135	57.5	116	70.5	6.17084	6.06887	7.02195	5.91797	7.27345	6.35542	P	P	P	P	P	P	hsa_circRNA_105041	hsa_circ_0092125	circBase	chrX	-	153762552	153762711	exonic	NM_000402	G6PD	AAGGAGATGGTGCAGAACCTCATGGTGCTGAGAGGCTGGAACCGCATCATCGTGGAGAAG
ASCRP3000675	43	28.5	27	57	21	23	5.68077	5.00955	4.893	5.82983	4.73944	4.893	P	P	P	P	A	A	hsa_circRNA_104006	hsa_circ_0074945	circBase	chr5	+	169108747	169116337	exonic	NM_004946	DOCK2	AAGGAGATTGAGATGCTCAACAATCTGAAGGTGGTCTTCACGAATCCTTGAGCTTGATTT
ASCRP3000676	74	176	160	61	49	684	6.42703	7.09939	7.25389	5.9935	6.08843	9.26553	P	P	P	P	P	P	hsa_circRNA_406353		25070500	chr3	-	129684543	129690951	sense overlapping	ENST00000509201	RP11-93K22.6	AAGGAGCAACAGGATTACTGTCCACAAACAAACAAACAGCACCAAAACTCCCAACAATAA
ASCRP3000677	54	44	48	59	27.5	27	5.90999	5.37952	5.55087	5.90799	5.13801	4.95633	P	P	P	P	P	M	hsa_circRNA_019061	hsa_circ_0019061	circBase	chr10	+	90661412	90682193	exonic	NM_020799	STAMBPL1	AAGGAGCCCAGGCTGTTCAGTATGAAGTGATTGAGAAGAAACAGTGAACATCCTCATTTC
ASCRP3000678	38	54.5	46	48.5	45	58.5	5.4222	5.61115	5.525	5.64277	5.96876	6.06887	P	P	P	P	P	P	hsa_circRNA_043523	hsa_circ_0043523	circBase	chr17	+	38416786	38418893	exonic	NM_133264	WIPF2	AAGGAGGAGTGCTGAAGCTTCGACCTGTGGGAGCCAAGGATGGTTCAGGCAAACACAGAG
ASCRP3000679	32.5	62.5	47	31	41	56	5.19492	5.75833	5.5988	5.00581	5.76498	6.07601	P	P	P	P	P	P	hsa_circRNA_407028		25070500	chr7	+	152561969	152563402	intergenic			AAGGAGTTACAGATGCTGGTGATTCTGACAGCATTAACCAATGGGAGTTGCAGATTGCTC
ASCRP3000680	378	448	249	250	192	459	8.86665	8.47946	7.91715	8.02678	7.93985	8.72581	P	P	P	P	P	P	hsa_circRNA_103407	hsa_circ_0007761	circBase	chr3	+	63898263	63898901	exonic	NM_000333	ATXN7	AAGGAGTTTGGGAAAAACCGCGAAGTCATGGGGCTCTGTCGGGAAGGAGCGGAAAGAATG
ASCRP3000681	47	122	57	40.5	36	37	5.7694	6.61293	5.85081	5.45272	5.61606	5.56364	P	P	P	P	P	P	hsa_circRNA_035152	hsa_circ_0035152	circBase	chr15	-	48766451	48786451	exonic	NM_000138	FBN1	AAGGATACACAGGTGATGGCTTCACTTGTACAGATCCCATATGTGGTAAAGGGTACTCAA
ASCRP3000682	46	81	62	42.5	42.5	51	5.79993	6.09724	5.94163	5.48261	5.88986	5.90999	P	P	P	P	P	P	hsa_circRNA_100394	hsa_circ_0015272	circBase	chr1	+	173702851	173703425	exonic	NM_014458	KLHL20	AAGGATAGCAGACAAGTTCACCCAACATAACTTTCAAGAGGTGTACCAACATTCGACCAG
ASCRP3000683	22	24	28	24	23.5	19	4.73493	4.79679	4.88488	4.6125	4.9329	4.52643	A	P	P	A	A	A	hsa_circRNA_404494		25070500	chr1	+	43435919	43439859	exonic	NR_033967	SLC2A1-AS1	AAGGATTGATGAGAAAAGCAGATGGTTAAGAGCTCTACAACTTCTGTGAGGCCTGTTCTG
ASCRP3000684	1357	1350	3066	5130	3134	5846.5	10.9564	10.1974	12.0174	11.8631	12.0277	11.7911	P	P	P	P	P	P	hsa_circRNA_101275	hsa_circ_0030428	circBase	chr13	-	75915260	75915723	exonic	NM_014832	TBC1D4	AAGGCCCTTCTGTCTCTACCCACCAAGAGCCAAGCTGGTGATACAGAGGCATCTCTCATC
ASCRP3000685	28	40	36	36.5	23	30	5.04639	5.2871	5.22737	5.2685	4.893	5.2871	P	P	P	P	A	P	hsa_circRNA_101329	hsa_circ_0031408	circBase	chr14	-	25443870	25444056	exonic	NM_014178	STXBP6	AAGGCGAATATTTAACTTATATCTGCCTGTCAGATTCACTGCGTGCTGTCCTCACTTGTT
ASCRP3000686	78	152.5	142	81	97	147	6.48321	6.90744	7.09588	6.40734	7.02565	7.2812	P	P	P	P	P	P	hsa_circRNA_003627	hsa_circ_0003627	circBase	chr17	+	1778954	1787238	exonic	NM_002945	RPA1	AAGGCGACAAGGTTCTACTGTTTCTAAGGCTTATGGTGCTTCAAAGACATTTGGAAAAGC
ASCRP3000687	19.5	23.5	24	20.5	22	20.5	4.57264	4.75288	4.73944	4.57768	4.9679	4.92105	A	P	P	A	A	A	hsa_circRNA_406052		25070500	chr2	-	225393663	225422573	sense overlapping	NM_003590	CUL3	AAGGCTAATAGAAGAATTGCTGTGCAAAACTTTATGGAGAATTTCAAAGATGACCATGGA
ASCRP3000688	49	67	50	41	34	30	5.88376	5.83826	5.66664	5.36792	5.22737	5.24333	P	P	P	P	M	P	hsa_circRNA_047807	hsa_circ_0047807	circBase	chr18	+	56402433	56409246	exonic	NM_006785	MALT1	AAGGCTCATGGTGTCAAGGAGCAGAAGCTTTTGAAATCCAGCATTCTGGATTGGCAAATG
ASCRP3000689	48.5	53	40.5	40	28	48	5.81709	5.53021	5.39103	5.40528	5.2871	5.86532	P	P	P	P	P	P	hsa_circRNA_102447	hsa_circ_0005360	circBase	chr19	+	11221327	11222315	exonic	NM_000527	LDLR	AAGGCTGTGGGGACCAACGAATGCTTGGACAACAACGGCGGCTGTTCCCACGTCTGCAAT
ASCRP3000690	54	79	65	45	38	45	5.96492	6.02523	5.96876	5.55087	5.68428	5.7269	P	P	P	P	P	P	hsa_circRNA_100521	hsa_circ_0017438	circBase	chr10	+	1118055	1126416	exonic	NM_014023	WDR37	AAGGCTTCCACCAGCAAGCTTATTGCAGGAGTGACCAGGACACTACCTCCTAGAAGTAAT
ASCRP3000691	55	56	49	50	42.5	35	6.04721	5.65952	5.66664	5.74494	5.92194	5.51977	P	P	P	P	P	P	hsa_circRNA_405661		25070500	chr18	-	14077332	14085075	sense overlapping	NR_033354	ZNF519	AAGGGAAGGAAGTATATTGGGAGTGGAAAAGCGAGATTGTCTTTGACCATTTGCTATGGA
ASCRP3000692	51	163	46	45	32	60.5	5.88376	6.99487	5.50925	5.53021	5.48126	6.13366	P	P	P	P	P	P	hsa_circRNA_102695	hsa_circ_0054134	circBase	chr2	-	38570409	38570654	exonic	NM_022374	ATL2	AAGGGAAGTCATTTCTACTGGACTTCATGCTTAGATACATGTATAACAAGGTGAGAATTA
ASCRP3000693	187	197	158.5	194.5	266	134	7.79742	7.26096	7.26722	7.65675	8.45243	7.15991	P	P	P	P	P	P	hsa_circRNA_104543	hsa_circ_0083172	circBase	chr7	+	157151240	157160177	exonic	NM_005494	DNAJB6	AAGGGACCCATTTTCATTTGACTTCTTTGGACCCATTCCAACAATCTCGTAAAACATGGT
ASCRP3000694	640.5	842	675.5	382	915	667	9.71332	9.40178	9.37441	8.6158	10.2393	9.22029	P	P	P	P	P	P	hsa_circRNA_040698	hsa_circ_0040698	circBase	chr16	+	84767040	84779279	exonic	NM_005153	USP10	AAGGGCTTGTTCCGGTTTCAGAGGATCCTGTAGCCATAAAGATTGCAGTATATTTTTGGA
ASCRP3000695	195	267	148	212.5	174.5	143	7.85047	7.68185	7.17705	7.78084	7.81247	7.27111	P	P	P	P	P	P	hsa_circRNA_404964		25070500	chr12	-	11273608	11276922	intronic	uc001qzf.2	PRB4	AAGGGGAATAAGACTGCATCTGTTCATATGAGGTAATGATGGAGTTCAAAGGCACAGAGC
ASCRP3000696	805	1092	585	384.5	420	970	10.0768	9.81466	9.16125	8.61886	9.09442	9.69371	P	P	P	P	P	P	hsa_circRNA_103224	hsa_circ_0063329	circBase	chr22	-	38894089	38894578	exonic	NM_006386	DDX17	AAGGGGAGATGGCCCAATCAATATGTAATGGATGTGTTGATGGATCAGCACTTTACAGAA
ASCRP3000697	2515	387	660	5088	2844	5114.5	12.0971	8.243	9.34004	11.8424	11.8694	11.6547	P	P	P	P	P	P	hsa_circRNA_001264	hsa_circ_0000086	circBase	chr1	-	76694158	76694273	antisense	NM_152996	ST6GALNAC3	AAGGGGGCTTCACATGGTTTTAAAATGTGCTGCTGTGGTTTGACCTAGAGTACAAAATAG
ASCRP3000698	57	59	75	95	33	33	6.06887	5.69476	6.21197	6.6529	5.53021	5.44722	P	P	P	P	P	P	hsa_circRNA_405921		25070500	chr2	+	85241058	85255179	exonic	ENST00000456682	KCMF1	AAGGGTAGATTTTGGCCAGAGGTCCCTGTTGCTGTGCATATATTATTAGCCGAGTATATG
ASCRP3000699	36	45	47	43	36	32	5.4222	5.41377	5.55087	5.51452	5.64997	5.37373	P	P	P	P	P	P	hsa_circRNA_406298		25070500	chr3	-	69037419	69038168	intronic	ENST00000295571	EOGT	AAGGTAATGGATACACTGCGGATTCTGAGAGTTCTTACGGATATGGTGACCTATTCTCCG
ASCRP3000700	114	125	89.5	102	104	106	7.05578	6.63245	6.42703	6.74208	7.14428	6.88116	P	P	P	P	P	P	hsa_circRNA_102595	hsa_circ_0052095	circBase	chr19	+	52785363	52786666	exonic	NM_001010851	ZNF766	AAGGTATCAAAGATATCAACACAGGGACACTTGACATTCAGGGACGTGGCCATAGAATTC
ASCRP3000701	55	75	60	44	65	56	6.04721	5.98404	5.93575	5.53021	6.51313	6.05808	P	P	P	P	P	P	hsa_circRNA_000155	hsa_circ_0000155	circBase	chr1	+	168007608	168014465	exonic	NM_018442	DCAF6	AAGGTATCGAGCAGGACCTGGTGATAGATAACAATAATGAAAAGCTGAGCCCCAAACCAG
ASCRP3000702	88	178	90	86	70	93	6.69992	7.12546	6.43261	6.41863	6.5844	6.69876	P	P	P	P	P	P	hsa_circRNA_002533	hsa_circ_0002533	circBase	chr10	+	114286845	114298089	exonic	NM_145206	VTI1A	AAGGTCATCTCGGAGACTAGAGGCTGGATACCAAATAGCAGTGGAAACCGAAAAGGTCAC
ASCRP3000703	383	543	348	357	312	518.5	8.89192	8.74499	8.38102	8.51588	8.67259	8.86716	P	P	P	P	P	P	hsa_circRNA_101533	hsa_circ_0003713	circBase	chr15	-	59204761	59205895	exonic	NM_024755	SLTM	AAGGTGAAGATGATACCTTTCTAACAGCCCAAGACTGTGAATTGGAGAATCAAGAGGCAC
ASCRP3000704	151	241	94	371	70	110	7.47408	7.55941	6.49659	8.57917	6.56421	6.88727	P	P	P	P	P	P	hsa_circRNA_406193		25070500	chr22	-	36872786	36872903	sense overlapping	NM_012473	TXN2	AAGGTGGATATTGATGACCACACAGACCTCGCCATTGAGTGGTGTGGACCCTGCAAGATC
ASCRP3000705	3957	5919	8619	8261.5	6877	18504	12.8728	13.1448	13.8237	12.5568	13.1328	13.1568	P	P	P	P	P	P	hsa_circRNA_036783	hsa_circ_0036783	circBase	chr15	+	90800369	90815443	exonic	uc002bpe.1	TTLL13	AAGTAAAATGTAGCAGTCCCCCTCCTCATTGATGGCTTCAAGTTTGATATGCGAGTCTAC
ASCRP3000706	23.5	22	33	37	20	23.5	4.81826	4.6844	5.07164	5.2871	4.82252	4.98698	P	P	P	P	A	A	hsa_circRNA_033075	hsa_circ_0033075	circBase	chr14	-	95552564	95557000	exonic	NM_030621	DICER1	AAGTAAATCTCCAATAAAGTTATCGTCTGTTCACCCGGCTGAGAGAACTTACGACGGGAA
ASCRP3000707	169.5	333	299	124.5	281	137	7.64178	8.01241	8.18117	7.02195	8.52831	7.21557	P	P	P	P	P	P	hsa_circRNA_005202	hsa_circ_0005202	circBase	chr9	-	88190229	88211364	exonic	NM_015239	AGTPBP1	AAGTAACTAGGTATGCAACCACTCATGTATTCGGTTCAGGAAGCATTAAATGCCAGACCA
ASCRP3000708	540	2055	928	447	758	693	9.44209	11.0339	9.88252	8.84981	9.94124	9.28695	P	P	P	P	P	P	hsa_circRNA_008337	hsa_circ_0008337	circBase	chr8	-	62546241	62596747	exonic	NM_004318	ASPH	AAGTAAGCATTTTTCCTGTGGAAGAACAGCAGGAAGTACCACCAGAGACAAAGCATGGAG
ASCRP3000709	41	60	41	48.5	35	46	5.64277	5.73369	5.33851	5.70171	5.50925	5.75833	P	P	P	P	P	P	hsa_circRNA_001621	hsa_circ_0001621	circBase	chr6	+	90556280	90566918	exonic	NM_012115	CASP8AP2	AAGTAATCTTCACCAAAGGTGGTGACTCTCAAAAGGAAATAGGATCATGGCAGCAGATGA
ASCRP3000710	1682	3254	459	8496.5	557	2166	11.359	12.0174	8.80186	12.6063	9.47911	10.6466	P	P	P	M	P	P	hsa_circRNA_104400	hsa_circ_0006944	circBase	chr7	+	74119495	74131270	exonic	NM_001518	GTF2I	AAGTACCAGCAGAAGGTGGTCGTGTGATGGTAACAGATGCTGACAGGTCAATACTATCTC
ASCRP3000711	70	109	69	55	59	43.5	6.37149	6.44646	6.11296	5.85705	6.37003	5.68311	P	P	P	P	P	P	hsa_circRNA_000115	hsa_circ_0000115	circBase	chr1	-	115276352	115280693	exonic	NM_007158	CSDE1	AAGTACCCAGTAAAAACCAGATGATGTTGAATTTGAAGTATCATCGGACCGACGGACTGG
ASCRP3000712	206.5	356	261	328	269.5	287	7.92558	8.12457	7.973	8.411	8.48618	8.14404	P	P	P	P	P	P	hsa_circRNA_100172	hsa_circ_0011615	circBase	chr1	+	36354027	36360003	exonic	NM_012199	AGO1	AAGTACCGCGTGTGTAATGTTACCCGTCGCCCTGCTAGCCATCAGACCTGCGGGCGCTTA
ASCRP3000713	65	98	82	60	56	62.5	6.27076	6.31069	6.29852	5.9726	6.28933	6.15575	P	P	P	P	P	P	hsa_circRNA_091025	hsa_circ_0091025	circBase	chrX	+	70642966	70644088	exonic	NM_004606	TAF1	AAGTATAATGAAAGAAGACAAATTAGCTCGCTTAGAGAAAGCTATCAACCCCTTGCTGGA
ASCRP3000714	114	277	171	169.5	55	138	7.02195	7.73953	7.36381	7.45433	6.21197	7.21557	P	P	P	P	P	P	hsa_circRNA_043781	hsa_circ_0043781	circBase	chr17	-	40359575	40369482	exonic	NM_012448	STAT5B	AAGTATACTCCAAATACTACACACCAGTTCCCTGCGAGTCTGCTACTGTGATTACAGTGG
ASCRP3000715	38	23	30	35.5	22	17	5.48261	4.73944	4.95633	5.18504	4.73944	4.40122	P	P	P	P	A	A	hsa_circRNA_000814	hsa_circ_0000381	circBase	chr12	+	25214525	25222365	exonic	uc001rgg.2	LRMP	AAGTATGGAACAACAATTGAGTCACTTCAAAAGGAGTTCATTGAAGGGGAACACCATGGC
ASCRP3000716	21	26	27	26	20	20	4.73493	4.91707	4.83099	4.78376	4.55228	4.85611	A	P	P	P	A	A	hsa_circRNA_406144		25070500	chr21	-	35276238	35286804	exonic	NM_001697	ATP5O	AAGTATTGAAATTGGAGGCTAAGGTGCGATGCTTCAGTACCTCTGTGGTCAGACCATTTG
ASCRP3000717	64	69	91	107	56	64.5	6.19894	5.85705	6.46563	6.77539	6.2488	6.24087	P	P	P	P	P	P	hsa_circRNA_000459	hsa_circ_0000459	circBase	chr12	+	124091978	124101150	exonic	NM_020936	DDX55	AAGTCAACTGGGTTTTGCAGTATGACCCTCCCAGCAATGCAAGGTTGGAGCCATAATCAT
ASCRP3000719	100	67	59	151.5	45	45	6.8544	5.82983	5.87149	7.29351	6.00103	5.79127	P	P	P	P	P	P	hsa_circRNA_402813		25242744	chr3	-	31871531	31921322	exonic	NM_017784	OSBPL10	AAGTCAGAGAGGTACTTCGTACTGGATTTCGAGGCTGGCATCCTGCAGTATTTTGTGAAT
ASCRP3000720	58	122	77.5	96	48	86	6.06887	6.60677	6.2281	6.62394	6.03076	6.58189	P	P	P	P	P	P	hsa_circRNA_100749	hsa_circ_0020927	circBase	chr11	+	3988781	4045217	exonic	NM_003156	STIM1	AAGTCATCAGAAGAGTTTTGCCGAATTGACAAGCCCCTGTGTCACAGTGAGGATGAGAAA
ASCRP3000722	962	848	815	570	443	532.5	10.4125	9.41302	9.66889	9.16251	9.17525	8.90251	P	P	P	P	P	P	hsa_circRNA_040822	hsa_circ_0040822	circBase	chr16	+	88061088	88069000	exonic	NM_017869	BANP	AAGTCCAGATCACGCAGGACAGCGAGGTCACCTTTTCTATAAATTTGGCATCACAGAATC
ASCRP3000723	70	104	67	82	67.5	86	6.35248	6.38881	6.05085	6.41863	6.51313	6.59439	P	P	P	P	P	P	hsa_circRNA_405236		25070500	chr14	+	56122759	56125332	exonic	NM_004986	KTN1	AAGTCCCAAATTGAGCAGCTTAAACAACAAAACTACCAACAGGTTGAAAGAAAAGGAAAA
ASCRP3000724	115	70	97	155.5	36	53	7.04216	5.88376	6.55529	7.33543	5.57377	5.99162	P	P	P	P	P	P	hsa_circRNA_103162	hsa_circ_0062317	circBase	chr22	+	20754921	20755662	exonic	NM_003426	ZNF74	AAGTCCCCAGAGGGCCCTGTCCAGGAATCGGTGAGTTTCAAGGATGTGGCTGTGGACTTC
ASCRP3000725	432	493	537	223	261	377	9.07783	8.60688	9.05065	7.84421	8.42156	8.46643	P	P	P	P	P	P	hsa_circRNA_103655	hsa_circ_0007883	circBase	chr4	-	73956383	73958017	exonic	NM_032217	ANKRD17	AAGTCCCTCAGGGGTGGCACTGAATCAACAAGACAAGCAACTCAATTGATTAATGCTTTG
ASCRP3000726	155.5	222	120	190.5	150	154	7.5177	7.43153	6.86062	7.62422	7.62422	7.34285	P	P	P	P	P	P	hsa_circRNA_007054	hsa_circ_0007054	circBase	chr1	+	25666964	25678184	exonic	NM_014313	TMEM50A	AAGTCCGAGGTGATAGTTACAGTGAAGGTTGTCTGGGTCAAACAGTGACCTGAAAAAAAT
ASCRP3000727	32	27	25	37	35	26	5.22094	4.84779	4.73944	5.2871	5.37663	5.05365	P	P	P	P	M	P	hsa_circRNA_104546	hsa_circ_0083176	circBase	chr7	+	157174939	157178305	exonic	NM_058246	DNAJB6	AAGTCCTTAACAATAAATGAAGACCCTTTTGAGGACTTCTTTGGGAATCGAAGGGGTCCC
ASCRP3000728	21	33	31.5	32.5	28	24	4.70298	5.10695	5.09996	5.07164	5.33256	5.05365	A	P	P	P	P	P	hsa_circRNA_004471	hsa_circ_0004471	circBase	chr2	-	101643844	101650220	exonic	NM_001102426	TBC1D8	AAGTCTCAATTCTTCCTGAAGACCTAGAGGAGCTCTACGACTTATTCAAGATGCGGTGAC
ASCRP3000729	2981	2510.5	2771	1371.5	841	2887	12.3813	11.4344	11.7911	10.25	10.0944	10.9874	P	P	P	P	P	P	hsa_circRNA_101543	hsa_circ_0000607	circBase	chr15	-	62299506	62306191	exonic	NM_017684	VPS13C	AAGTCTCAGAAGAAATACAGAAAGAAATTCAGACTGCAAATGAACACTGGACTCCATGCA
ASCRP3000730	191.5	258	333	127	111	76.5	7.82525	7.65258	8.31006	7.05035	7.18863	6.44646	P	P	P	P	P	P	hsa_circRNA_406246		25070500	chr3	-	27424643	27493989	exonic	NM_003615	SLC4A7	AAGTCTCTTGCAAATTCCAGTCAAGGCCCTAAAATATAGGGTCCTGATGAAGAAGCTGTT
ASCRP3000731	478	1321	296	1720	168	486	9.23353	10.1523	8.14701	10.5197	7.75519	8.79253	P	P	P	P	P	P	hsa_circRNA_103674	hsa_circ_0070113	circBase	chr4	+	79186178	79188586	exonic	NM_025074	FRAS1	AAGTGACCTGCCAGACTGGAGAGTGTGCCAAAGTGGAGTGTGCCCGGGATGAGACTGTAG
ASCRP3000732	47	51	71	65	40	40	5.7694	5.53799	6.14898	6.09372	5.83826	5.57629	P	P	P	P	P	P	hsa_circRNA_086441	hsa_circ_0086441	circBase	chr9	-	19063005	19063578	exonic	NM_017645	HAUS6	AAGTGATCCATTTCAAAAAGAGCAAGATCATCTGGTAGAAGAGCCCTGCCTCTTTCTTGT
ASCRP3000733	25	23	31	37.5	22	20	4.99831	4.78376	4.95633	5.23697	4.893	4.82676	P	P	P	P	A	A	hsa_circRNA_062422	hsa_circ_0062422	circBase	chr22	+	21996541	21998588	exonic	NM_022044	SDF2L1	AAGTGCCTTTGTGATTAAAGAATGTTGGTCTATGAAGCGGGCGCTGTCAGAACCGGATTG
ASCRP3000734	33	47	32	39	32	41	5.34444	5.40528	5.11391	5.36792	5.43059	5.64277	P	P	P	P	P	P	hsa_circRNA_100612	hsa_circ_0008523	circBase	chr10	+	70723046	70726959	exonic	NM_004728	DDX21	AAGTGGAAGAGATTTTAAGTGTGGCATACAAGAAAGGCCGAGGAGTGACCTTCCTATTTC
ASCRP3000735	87.5	118.5	56	68	71	102	6.63245	6.58189	5.82771	6.16415	6.56421	6.79934	P	P	P	P	P	P	hsa_circRNA_405713		25070500	chr19	+	2189730	2194576	exonic	NM_032482	DOT1L	AAGTGGATGAAATGGTATGGAAAAAAGCATGCAGAATACACACTTCGAGAGCATGCAGAG
ASCRP3000736	140	124	115	171.5	155.5	122	7.37833	6.60677	6.79067	7.45433	7.65675	7.05397	P	P	P	M	P	P	hsa_circRNA_101708	hsa_circ_0006979	circBase	chr16	-	11940357	11941663	exonic	NM_015659	RSL1D1	AAGTGGTTCTTGCAGGACCTTGCCTCATAGTATTCGATCAGATTCAGAAGATATCTGTTT
ASCRP3000738	84	181.5	121	53	104	81.5	6.60677	7.13746	6.87093	5.7716	7.12718	6.53469	P	P	P	P	P	P	hsa_circRNA_071511	hsa_circ_0071511	circBase	chr4	+	184605127	184615876	exonic	NM_021942	TRAPPC11	AAGTGTCACAAGGTTTTGATCTTTCTGATCCTGAAAAAGAAAAGGTGGGAATTCTTGCCA
ASCRP3000739	229	228	432	487	172	194	8.08638	7.47069	8.69742	8.95941	7.79255	7.64178	P	P	P	P	P	P	hsa_circRNA_022358	hsa_circ_0022358	circBase	chr11	-	61556601	61560085	exonic	NM_014206	TMEM258	AAGTGTCCCACCTGCTGCTCATAATAAATGCAGATGTATAGCACCTGCCGACGTGTTCTT
ASCRP3000740	112	117.5	96.5	129	90	46.5	6.99487	6.55529	6.56167	7.05035	6.95085	5.85081	P	P	P	P	P	P	hsa_circRNA_002765	hsa_circ_0002765	circBase	chr10	+	31644075	31676727	intronic	uc010qeg.1	ZEB1	AAGTGTGGAAGCAAAGGTCATCTAATCTTTAAAAGCTGTTTAAGGAAGACAGAGCAGGCA
ASCRP3000741	710	734	1478	1390	834.5	1068	9.885	9.19076	10.6484	10.2714	10.0904	9.81466	P	P	P	P	P	P	hsa_circRNA_005629	hsa_circ_0005629	circBase	chr5	-	156919980	156921803	exonic	NM_033274	ADAM19	AAGTGTGGCTACAACCATGAGCCCGACCTGCCCCTGACCTCTGCTTCGAGAAGGTGAATG
ASCRP3000742	351	556.5	306	311.5	240.5	106.5	8.76916	8.77878	8.2048	8.33112	8.28869	6.88116	P	P	P	P	P	P	hsa_circRNA_001682	hsa_circ_0001682	circBase	chr7	-	23023562	23030758	exonic	NM_032581	FAM126A	AAGTTATCCAGGAGCCACAAAGTGAGGTTGAAGGTTTAGAACAGATGTGGAAAAATGTTT
ASCRP3000743	26	31	31	29	54	22	4.99831	5.04639	4.99454	4.82676	6.1675	4.73944	P	P	P	P	A	A	hsa_circRNA_406345		25070500	chr3	+	128060075	128077216	exonic	NM_021937	EEFSEC	AAGTTCAAGATCCACATCCCAGGTGGTGAAGAAGGTGAAGTCCATGCAGATGTTCCACAT
ASCRP3000744	228.5	392	263.5	166	198	259	8.08239	8.27866	7.99461	7.43153	7.9965	8.01218	P	P	P	P	P	P	hsa_circRNA_103842	hsa_circ_0072547	circBase	chr5	+	56542126	56546968	exonic	NM_022913	GPBP1	AAGTTCACTTGAGGCAGAACACAGAATATCCTCCGAATCCTAAATCTAGAGCTCCAAGGA
ASCRP3000745	87	225	215	70	148	150	6.65887	7.45433	7.6874	6.18082	7.59591	7.31179	P	P	P	P	P	P	hsa_circRNA_100639	hsa_circ_0019005	circBase	chr10	-	88211723	88221044	exonic	NM_015045	WAPAL	AAGTTCATGCTGTCCAGGCTTTAGTGCAGACTGGGCATTTAGCTATGGAGACATTATTAT
ASCRP3000746	199	386	164	156	142.5	240.5	7.85827	8.23783	7.31858	7.34026	7.54982	7.91814	P	P	P	P	P	P	hsa_circRNA_100828	hsa_circ_0022308	circBase	chr11	-	61096834	61097546	exonic	NM_001923	DDB1	AAGTTCCTATATGGTTGCCAAGCACCTACTATTTGCTTTGTCTACCAGGGGGAGAGCAAG
ASCRP3000747	41	68	38	37	38	44	5.57629	5.83826	5.24333	5.2871	5.72917	5.71321	P	P	P	P	P	P	hsa_circRNA_102851	hsa_circ_0008032	circBase	chr2	+	172782046	172809519	exonic	NM_003642	HAT1	AAGTTGATGAGAACTTTGACTGTGTAGAGGATTTGGTGCTATGGAGAAATTTTTGGTAGA
ASCRP3000748	703.5	1125	545.5	350.5	350	467.5	9.85909	9.87544	9.06834	8.49837	8.84145	8.74779	P	P	P	P	P	P	hsa_circRNA_100924	hsa_circ_0000347	circBase	chr11	-	85722072	85742653	exonic	NM_007166	PICALM	AAGTTGCAGAGACTTAATTCAGTGCACAAATGAGATGAATGTGAACATCCCACAGTTGGC
ASCRP3000749	227	257	173.5	488	239.5	210	8.08638	7.64779	7.38482	8.96784	8.29521	7.74009	P	P	P	P	P	P	hsa_circRNA_101167	hsa_circ_0005916	circBase	chr12	+	117402501	117426674	exonic	NM_012174	FBXW8	AAGTTGCTTTTGGTGTACAGGGTCTGGGATGGGTGTACGAAGGAAGCAAGATATACATCA
ASCRP3000750	65	126	103.5	182	104	77.5	6.27076	6.62516	6.6385	7.55845	7.11942	6.47917	P	P	P	P	P	P	hsa_circRNA_020496	hsa_circ_0020496	circBase	chr10	-	131666045	131666176	exonic	NM_001005463	EBF3	AAGTTGTATTCGGAACTATGTTGGTGTGGAGCGAGCCACTCCGTGCATCAAGGCCATCAG
ASCRP3000751	99	99.5	69	68	52	87.5	6.81437	6.30157	6.11296	6.14049	6.14049	6.61722	P	P	P	P	P	P	hsa_circRNA_005965	hsa_circ_0005965	circBase	chr4	-	108603170	108615162	exonic	NM_005443	PAPSS1	AAGTTGTGGAACTTCTACAGGAACGGGCTTGTCTGGAGCGGGAAAGACTACTGTGAGCAT
ASCRP3000752	25	32	25	30	25.5	24.5	4.893	5.10695	4.81826	5.02809	5.19492	5.0894	P	P	P	P	A	A	hsa_circRNA_065722	hsa_circ_0065722	circBase	chr3	+	49736187	49738142	exonic	NM_022064	RNF123	AAGTTTCTGCTTAGCAATGTCCTGCGTGGGCAGCGGGGGACATCGTGAGCTGCCTGATTG
ASCRP3000753	25.5	21	26.5	31	22.5	22	4.99831	4.73944	4.88488	5.00581	5.00581	4.82676	P	A	P	P	A	A	hsa_circRNA_059180	hsa_circ_0059180	circBase	chr20	-	1349620	1373816	exonic	NM_000801	FKBP1A	AAGTTTTATTATTGCAATAAAAGTGCTTTATGCCGGCTTTTCTCAGTTTCCGGGACGTCG
ASCRP3000754	24.5	42	35.5	28	27.5	23	4.92105	5.33554	5.13801	4.78376	5.19492	4.82676	P	P	P	P	A	A	hsa_circRNA_404937		25070500	chr11	+	114388277	114411482	sense overlapping	ENST00000459372	snoU13	AAGTTTTGGTGGGAAGATGAAACTTGGAAGAAGGTGCCATTAAGAGGAGATACACAGAGA
ASCRP3000755	316	457	318.5	200.5	213.5	286.5	8.60657	8.50566	8.26407	7.70191	8.11831	8.14786	P	P	P	P	P	P	hsa_circRNA_100601	hsa_circ_0007113	circBase	chr10	-	69785302	69804320	exonic	NM_015601	HERC4	AAGTTTTTGAACTTATGGGAAGCATTGTCACTGAGATTGCTTGTGGACGAGCAGGTTGTT
ASCRP3000756	21	48	24	24	22	20	4.66557	5.49332	4.66557	4.78376	4.78376	4.893	A	P	P	A	A	A	hsa_circRNA_027934	hsa_circ_0027934	circBase	chr12	+	104325298	104341703	sense overlapping	NM_003299	HSP90B1	AATAAAAAAGATCCCAAATGGTCGGTCAGAGCTGACGATGAAGTTGATGTGGATGGTACA
ASCRP3000757	40	35	40	41	24	36	5.64277	5.17509	5.37663	5.4691	5.04457	5.56364	P	P	P	P	A	P	hsa_circRNA_041630	hsa_circ_0041630	circBase	chr17	-	4848946	4849292	exonic	ENST00000225655	PFN1	AATAAAAAAGATTCTACTAACAACGCTAGTCCTGCTGATGGGCAAAGAAGGTGTCCACGG
ASCRP3000758	649	711.5	583	255	353	742	9.72573	9.13668	9.16125	8.05146	8.85449	9.3571	P	P	P	P	P	P	hsa_circRNA_063313	hsa_circ_0063313	circBase	chr22	-	38879442	38891942	exonic	NM_006386	DDX17	AATAAAAACACTGTTGACAATAATGTCTAGTTCTGGCTCCTACCAGAGAGCTTGCCCAGC
ASCRP3000759	715.5	301	123	1482	282	1076	9.89993	7.86189	6.90744	10.3368	8.54256	9.82364	P	P	P	P	P	P	hsa_circRNA_043602	hsa_circ_0043602	circBase	chr17	-	39679868	39925459	exonic	uc010wfs.2	JUP	AATAAAAATTTATGGTCCAAGGGAGTGGTGGTGACCAAGGCGGCCATGATTGTGAACCAG
ASCRP3000760	280	284.5	365	240	194	291	8.39751	7.78766	8.44589	7.96557	7.97468	8.16493	P	P	P	P	P	P	hsa_circRNA_023143	hsa_circ_0023143	circBase	chr11	+	67803928	67804114	exonic	NM_002496	NDUFS8	AATAAAACCACTCCGACCCCACGGGGCCCCAACTTTGAGTTCTCCACGGAGACCCATGAG
ASCRP3000761	85	54	43	28	47	351.5	6.6385	5.57629	5.43893	4.84779	5.92194	8.38929	P	P	P	P	M	P	hsa_circRNA_060540	hsa_circ_0060540	circBase	chr20	-	43953928	43959204	exonic	NM_002999	SDC4	AATAAAACCTGGTACTTTCTAAGTGCCTCTAGATAACCATATCCCTGAGAGGGCAGGGTC
ASCRP3000762	20	20	27	27	17	19	4.66557	4.6844	4.78812	4.87672	4.31966	4.5625	A	A	P	P	A	A	hsa_circRNA_069235	hsa_circ_0069235	circBase	chr4	-	15937192	15940094	exonic	NM_005130	FGFBP1	AATAAAACTCTGGGTGTTTTTCAGAAATACATTCAACACTTTCCCTGCAGGAACCGGCTC
ASCRP3000763	82.5	89	136	196.5	110	238.5	6.54567	6.16834	7.03484	7.66151	7.18863	7.91541	P	P	P	P	P	P	hsa_circRNA_039830	hsa_circ_0039830	circBase	chr16	-	67471916	67477081	exonic	NM_004691	ATP6V0D1	AATAAAACTGCCCTCTCTAAGGCCAACTGTCCGGCTTTTTTCCAGGACTGCATTTCAGAG
ASCRP3000765	84	138	127	65	76	140.5	6.62394	6.78632	6.95085	6.09372	6.71487	7.24043	P	P	P	P	P	P	hsa_circRNA_406651		25070500	chr5	+	115781859	115785513	sense overlapping	NR_109879	SEMA6A-AS1	AATAAAAGGCAGTCAAGGCAATTCACCATAAGGAAAGAGTGTACAAGACGGTTGGAACGC
ASCRP3000766	20	19	20	24	18	17	4.73493	4.58771	4.4733	4.73944	4.4733	4.4733	A	A	A	P	A	A	hsa_circRNA_085971	hsa_circ_0085971	circBase	chr8	+	145161245	145162515	exonic	NM_032272	MAF1	AATAAAAGTTTCTGTGACTTAGGTGGTGAATGCAGTCAACTGCAGTCTGTTCTCAGCTGT
ASCRP3000767	51	39	33	76	28	33	5.89996	5.26538	5.00955	6.30005	5.10695	5.33256	P	P	P	P	M	P	hsa_circRNA_070660	hsa_circ_0070660	circBase	chr4	+	110580166	110585550	exonic	NM_017918	CCDC109B	AATAAAATAGCATATGATGTGCAGTGTCCAAAGAGAGGTTTTGCGTGTGAAGCTGTGTGG
ASCRP3000768	28.5	28.5	34	44.5	25	26	5.0894	4.87672	5.15836	5.55087	5.16507	5.10695	P	P	P	P	A	A	hsa_circRNA_043366	hsa_circ_0043366	circBase	chr17	+	36909402	36920478	exonic	uc002hqr.3	PSMB3	AATAAAATAGCCTGTCTTTCATCTATTATGTCCTATAACGGAGGGGCCGTCATGGCCATG
ASCRP3000769	28	29	33	30	21	23	4.99831	4.91707	5.07164	4.94075	4.893	4.893	P	P	P	P	A	A	hsa_circRNA_405529		25070500	chr17	-	3721934	3724538	intronic	ENST00000158149	C17orf85	AATAAAATGTCAGGGATGGGAACCCCACCTTTTAAAAAGGTCACCGATTTGCCTGCTCAG
ASCRP3000770	54	51	67	92	39	42	5.96492	5.53799	6.09372	6.60677	5.72917	5.67136	P	P	P	P	P	P	hsa_circRNA_023617	hsa_circ_0023617	circBase	chr11	+	75116657	75116733	intronic	ENST00000527446	RPS3	AATAAAATTTTGTACAAAGACAGGTCTCCTTGGCAGCTGTATTCTGGAGTCTGGATGTTG
ASCRP3000771	41	108	70.5	37	50	40	5.64277	6.46563	6.14049	5.30849	6.11296	5.65714	P	P	P	P	P	P	hsa_circRNA_028921	hsa_circ_0028921	circBase	chr12	+	121132626	121139667	exonic	NM_014730	MLEC	AATAAACAATTTGCAGTGACACTCTGGTATTTGATGTACGATTGAATGGCCACGTCGTGG
ASCRP3000772	42	40	53	47	33	33.5	5.57629	5.24333	5.75388	5.57125	5.43059	5.39103	P	M	M	P	P	P	hsa_circRNA_076700	hsa_circ_0076700	circBase	chr6	-	47199267	47254331	exonic	uc003oyv.3	TNFRSF21	AATAAACATTAGGTGTTTGTTACTTGGATTCCTTAGCACCACCACAGCTCAGCCAGAACA
ASCRP3000773	22	29	22	22	24	19	4.6125	4.91707	4.6174	4.6125	4.6844	4.52643	A	P	A	A	A	A	hsa_circRNA_090100	hsa_circ_0090100	circBase	chrX	+	23803802	23804327	exonic	uc004dau.3	SAT1	AATAAACTACTCTTTGATTTAAGTTGCAATGAGGTGTCGCTGCAGCAGCATGCACTTCTT
ASCRP3000774	19	19	22	25	23.5	21	4.73493	4.58771	4.6465	4.80971	4.9329	4.82676	A	A	A	P	A	A	hsa_circRNA_054937	hsa_circ_0054937	circBase	chr2	+	63816284	63834330	exonic	NM_001199111	MDH1	AATAAATATATATTCAAATGAACCTTCGCGCCCTTTGGCAAGCTCGGACTCATCTTCTGG
ASCRP3000775	21	35	29	25	19	27	4.70298	5.18834	4.95633	4.72588	4.6465	5.05365	A	P	P	P	A	P	hsa_circRNA_058712	hsa_circ_0058712	circBase	chr2	+	233428956	233433920	exonic	uc002vta.3	EIF4E2	AATAAATGGTGCTAAACTAGTGGAGCAGTTCTGGAGGTTTTATAGCCACATGGTACGTCC
ASCRP3000777	41	62	69	62	37	41.5	5.6619	5.76719	6.12162	6.02153	5.61606	5.65714	P	P	P	P	P	P	hsa_circRNA_402255		25242744	chr2	+	55040368	55056614	exonic	NM_001039753	EML6	AATAACCAAAATTGATCTCAGGGAGACAGAACAAGGATACAAAGCCTTGCCTTACACCCA
ASCRP3000778	79	85	92.5	76	50	88	6.55529	6.11296	6.48991	6.30005	6.14049	6.63729	P	P	P	P	P	P	hsa_circRNA_104584	hsa_circ_0083861	circBase	chr8	-	30557597	30560757	exonic	NM_000637	GSR	AATAACCAGCGATGGATTTTTTCAGCTGGAAGAATTGCCCGGTCCCATATAGAAATCATC
ASCRP3000779	59	255	234	106.5	141	48	6.12679	7.62939	7.8316	6.79609	7.52881	5.81709	P	P	P	P	P	P	hsa_circRNA_103610	hsa_circ_0002785	circBase	chr4	-	22403053	22404422	exonic	NM_145290	GPR125	AATAACCCAGACTAGGAATGCCAGCATCTGCCAAGCAGATTTGACGGGATCTGAACTATA
ASCRP3000780	22	67	79	37	38	20	4.78376	5.82135	6.27853	5.2871	5.64997	4.73944	A	P	P	P	P	A	hsa_circRNA_069236	hsa_circ_0069236	circBase	chr4	-	16017788	16025038	exonic	NM_006017	PROM1	AATAACGTTCTTAGGACAGATTTGGATGGCCTGGTCCAACAGGTATCAATTCAGTGCTAG
ASCRP3000781	22	22	27	28.5	21	19	4.78376	4.73944	4.88488	4.98698	4.78376	4.73944	A	A	P	P	A	A	hsa_circRNA_033064	hsa_circ_0033064	circBase	chr14	+	94582126	94583033	exonic	uc021sba.1	IFI27	AATAAGAAATAAAGATGAATTGTTGCAACTCTTCTTGTGGCTGTGCCCATGGTGCTCAGT
ASCRP3000782	24	32	32.5	31	20	19	4.87672	5.04639	5.13801	5.09996	4.6465	4.73944	P	P	P	P	A	A	hsa_circRNA_405370		25070500	chr15	+	65160809	65160998	intronic	ENST00000437723	AC069368.3	AATAAGAATAGTACAAAGGCCATGCCACCTTGTGCAGCATTCTGTTCTTGCTAAACTCAG
ASCRP3000783	95	86.5	88	111	65	51.5	6.77539	6.14559	6.42003	6.84188	6.48321	5.97642	P	P	P	P	P	P	hsa_circRNA_100324	hsa_circ_0013966	circBase	chr1	+	147438785	147460753	exonic	NM_016334	GPR89B	AATAATCATCGTCACATCCATCAGAGGATTGCTGATCACTCTTACCAAGGATGGCAATGG
ASCRP3000784	36	31.5	32	38.5	28	27	5.37952	5.04639	5.04275	5.37952	5.33256	5.19492	P	P	P	P	P	P	hsa_circRNA_000570	hsa_circ_0000570	circBase	chr14	+	103352525	103363738	exonic	NM_003300	TRAF3	AATAATGAATCCAAAATCCTTCATTTACAGAAACACGAAGACACCGACTGTCCCTGCGTG
ASCRP3000785	23	29	31	32	28	32	4.78376	4.98698	5.04275	5.05003	5.22737	5.2871	P	P	P	P	P	P	hsa_circRNA_045579	hsa_circ_0045579	circBase	chr17	+	73008779	73017356	exonic	uc002jmm.3	ICT1	AATAATGCACCTCATGTATTAGTCACAATAAAAATCAGAACTCAGCATGGCGGCCACCAG
ASCRP3000786	152	739	732	113	427.5	242	7.48687	9.20122	9.50309	6.8832	9.12036	7.92558	P	P	P	P	P	P	hsa_circRNA_039254	hsa_circ_0039254	circBase	chr16	+	47497792	47581459	exonic	NM_001031835	PHKB	AATAATGGCAGCACAGAGCTACATTCGAGTTTTAAAATTGCTATAGCTTAGCCTGCGACG
ASCRP3000787	118	145	128	153	111	119	7.07641	6.84815	6.96246	7.27655	7.20502	6.99487	P	P	P	M	P	P	hsa_circRNA_103053	hsa_circ_0007094	circBase	chr20	-	35288739	35299800	exonic	NM_022477	NDRG3	AATACAACTTTGCTAAAGCTCTCTGGCCTGACAACCAATGTTGTGGACATTATTTTGGCT
ASCRP3000788	18	16.5	19	24	25	20	4.6125	4.44046	4.5574	4.65129	5.13801	4.73944	A	A	A	A	P	A	hsa_circRNA_010991	hsa_circ_0010991	circBase	chr1	+	26737876	26756219	exonic	NM_024674	LIN28A	AATACAATGAATAAATAAAGACTTATTGGTACGCAAACTGTCAGTGGCTGCGCCAAGGCG
ASCRP3000789	44	48	40	109	27	35	5.68077	5.49332	5.35916	6.82607	5.10695	5.48261	P	P	P	P	P	P	hsa_circRNA_404988		25070500	chr12	-	29884739	29911710	sense overlapping	NM_175861	TMTC1	AATACAGAACCATATGGGAATTCATATTCTGGCTTGGAAGAATTAGGTGGCTGGGATCGT
ASCRP3000790	168	241	205	122	473	226	7.62756	7.55941	7.62635	6.96439	9.24546	7.84682	P	P	P	P	P	P	hsa_circRNA_103030	hsa_circ_0005868	circBase	chr20	+	33057852	33069011	exonic	NM_031483	ITCH	AATACATCAGAGACAATGGACCTCAGATAGCCTATGTTCGGGACTTCAAAGCAAAGGTTC
ASCRP3000791	241	172	215	421	42	83	8.17557	7.07017	7.69902	8.76999	5.83826	6.58189	P	P	P	P	P	P	hsa_circRNA_025984	hsa_circ_0025984	circBase	chr12	-	46751970	46754992	exonic	NM_018976	SLC38A2	AATACATGCTTAATCCTGAGCTTTGTTCTTCCTGTTAAGTGGTGTACTGGTGATGACCGG
ASCRP3000792	24.5	26	27	30	24	24	4.87672	4.90508	4.78812	5.00581	5.04457	4.92105	P	P	P	P	A	A	hsa_circRNA_037615	hsa_circ_0037615	circBase	chr16	+	3706102	3708096	exonic	NM_005223	DNASE1	AATACCTTTAAATTTAGGTAAATAAAGCTCAAGGAGGTGGGGCTGTCAGGATGCACCAGA
ASCRP3000793	58	130.5	101	56	155	85	6.14898	6.68831	6.61293	5.85705	7.64988	6.60677	P	P	P	P	P	P	hsa_circRNA_042882	hsa_circ_0042882	circBase	chr17	+	29483000	29533389	exonic	NM_000267	NF1	AATACGAATGGCACCGCTTCCAATAAAAACAGGACAGCAGAACACACATACCAAAGTCAG
ASCRP3000794	245	309	217	146	129.5	211	8.18262	7.88547	7.70825	7.218	7.43848	7.75408	P	M	P	P	P	P	hsa_circRNA_400828		25242744	chr11	-	108057208	108061227	exonic	NM_002519	NPAT	AATACGGAATTTCCAAGATCCAAACGCTTTTGCAGTAGAAAAAGAGCATGCAAAGTTCCC
ASCRP3000795	38	75	55.5	40	103	38	5.46638	5.96876	5.82771	5.40528	7.11942	5.56364	P	P	P	P	P	P	hsa_circRNA_103841	hsa_circ_0072492	circBase	chr5	-	54763696	54771278	exonic	NM_003711	PPAP2A	AATACTACATATGTCGAGGGAATGCAGAAAGAGTTAAGGAAGGCAGCTGGATTGCCTTTT
ASCRP3000796	20	30	31	23	25	22	4.542	5.04639	5.04275	4.72588	5.10695	4.95633	A	P	P	P	A	A	hsa_circRNA_405636		25070500	chr17	+	78055344	78055857	exonic	NM_017950	CCDC40	AATACTTCAACCAGCTCATCCTGAGGCTGCAGAAGGAGAAGACCAACATGAGGATGCCAG
ASCRP3000797	122	144	183	294	191.5	459.5	7.1519	6.83768	7.46322	8.24419	7.96075	8.73317	P	P	P	P	P	P	hsa_circRNA_102898	hsa_circ_0005307	circBase	chr2	+	204154487	204157049	exonic	NM_177538	CYP20A1	AATACTTGGCCATCTCCACACAAATATTGTCAGCATGTGCTTTGTGAAACTGTTCGAACT
ASCRP3000798	85	225	123.5	74	78	103	6.6385	7.4509	6.90744	6.29086	6.71487	6.83926	P	P	P	P	P	P	hsa_circRNA_100599	hsa_circ_0018403	circBase	chr10	-	52220432	52350007	exonic	NM_147156	SGMS1	AATACTTTTAAAGGAACCTGTTGATAAATGCAAAACAGTGGCTGTTGCAGCGTGACGACA
ASCRP3000799	128	187.5	74.5	72	127	90	7.20176	7.18698	6.16583	6.22167	7.39271	6.62394	P	P	P	P	P	P	hsa_circRNA_405210		25070500	chr14	+	39648294	39648666	exonic	NM_002687	PNN	AATAGAAGAGTCACAGAGAAAAATGAACGCAAAAGCGGCGCCAGGAAATTGAACAAAAAC
ASCRP3000800	179	493	226	211	133	229	7.72483	8.60688	7.78493	7.75686	7.45433	7.85204	P	P	P	P	P	P	hsa_circRNA_001035	hsa_circ_0001035	circBase	chr2	-	85554139	85554349	sense overlapping	NM_006464	TGOLN2	AATAGACGGGCCCAGCAAGTCGGGTTCGGAGGCGCAGACCACAAAAGATGTCCCTAATAA
ASCRP3000801	186.5	155	275	373	205	228.5	7.79092	6.9362	8.05779	8.57414	8.03368	7.85204	P	P	P	P	P	P	hsa_circRNA_400455		25242744	chr1	-	235409734	235424067	exonic	NM_016374	ARID4B	AATAGAGGAAGAAGATCTAATCATATGCCCTTGATGAGCCTCCCTATTTGACAGTGGGCA
ASCRP3000802	22	20	28	23	24	18	4.73493	4.6174	4.95633	4.6125	4.9679	4.52643	A	A	P	A	A	A	hsa_circRNA_008608	hsa_circ_0008608	circBase	chr8	-	95897294	95897786	exonic	NM_057749	CCNE2	AATAGCTCAGGAAATCTATGCTCCTAAACTCCAAGAGTTTGCTTACGTCACTGATGGTGC
ASCRP3000803	28	66	38	27	86	45	5.04639	5.83826	5.30545	4.87672	6.86062	5.81709	P	P	P	P	P	P	hsa_circRNA_026359	hsa_circ_0026359	circBase	chr12	+	52628938	52642709	exonic	NM_005556	KRT7	AATAGCTTCCAATAAAGCAGCCTCATTCTGAGGCCTGAGTGATCCACGTGGTGCGGTTTC
ASCRP3000804	36.5	72	41	41	39	56	5.40528	5.90799	5.40528	5.40528	5.76498	6.06887	P	P	P	P	P	P	hsa_circRNA_002045	hsa_circ_0000399	circBase	chr12	-	49053687	49054402	intronic	ENST00000546701	KANSL2	AATAGTATATATATTTGTCAGGATACGAATCAGGTTCTCTTCAAGTGCTGCCAGGGATCT
ASCRP3000805	170	198	151	116	165	322.5	7.64779	7.26096	7.19274	6.92536	7.74234	8.27866	P	P	P	P	P	P	hsa_circRNA_405732		25070500	chr19	-	11521928	11527733	exonic	uc002mrm.2	RGL3	AATAGTTGTTTCTTCAAATTGAAATCCAAAGATCTACTCAAGGCTCCCAGCCCCATTGCC
ASCRP3000806	224	204	503	401	192	269	8.06049	7.31254	8.95953	8.68637	7.94912	8.05598	P	P	P	P	P	P	hsa_circRNA_036272	hsa_circ_0036272	circBase	chr15	-	74738317	74742410	exonic	NM_032907	UBL7	AATATACCTGATGGTCAACTCTCGTTGGTGCCTGCTCACCCAGCCCTCGTCAATGCCATT
ASCRP3000807	24	34.5	28	25	21.5	24	4.83521	5.11738	4.95633	4.78376	4.85611	4.893	P	P	P	P	A	A	hsa_circRNA_024529	hsa_circ_0024529	circBase	chr11	+	118943907	118944661	exonic	NM_021729	VPS11	AATATATCCGGTCAGAGTTTACCAGCAGGGATTCACAGAGCTCCGACAAGCAGATTCTAA
ASCRP3000808	176	277	195.5	112	178	495	7.69381	7.74458	7.54982	6.87708	7.8523	8.81206	P	P	P	P	P	P	hsa_circRNA_100940	hsa_circ_0006286	circBase	chr11	+	102076623	102080295	exonic	NM_001130145	YAP1	AATATCAATCCCAGCACAGCAAATTCTCCAAAATGTCAGCCATGAACCAGAGAATCAGTC
ASCRP3000809	66	53	108	132.5	68	104	6.29699	5.60375	6.73194	7.10377	6.52297	6.82607	P	P	P	P	P	P	hsa_circRNA_024596	hsa_circ_0024596	circBase	chr11	-	119545868	119549475	exonic	NM_002855	PVRL1	AATATCACAGGCGTCCACTCCCAGGTGGTCCAGGTGAACGACTCCATGTATGGCTTCATC
ASCRP3000810	925	860	843	411	802	642	10.3413	9.42741	9.72402	8.73176	10.0133	9.17296	P	P	P	P	P	P	hsa_circRNA_103887	hsa_circ_0002490	circBase	chr5	+	72370568	72373320	exonic	NM_138782	FCHO2	AATATCAGCAGACTAGAGCAGATTCTTCCAAATGCACAGCTTGTGTTCAGGTGTGTCACG
ASCRP3000811	90	119	106	81.5	58	85	6.71659	6.56675	6.65887	6.43261	6.31975	6.59439	P	P	P	P	P	P	hsa_circRNA_101699	hsa_circ_0004344	circBase	chr16	-	9023225	9024254	exonic	NM_001286458	USP7	AATATCTGAGGAAGCGGGAGATACAGATGACCCACCAAGAATTACTCAGAACCCTGTGAT
ASCRP3000812	172	194.5	117	183	98	214	7.63151	7.23166	6.84815	7.55845	7.06389	7.77947	P	P	P	P	P	P	hsa_circRNA_001810	hsa_circ_0001810	circBase	chr8	-	71071739	71075089	exonic	NM_006540	NCOA2	AATATCTTTACATATGCTTCACAGGCAAGATCACGTCTCTGGATACCAGCACCATGAGAG
ASCRP3000813	67.5	120	64	58	58	85	6.3031	6.55912	5.99162	5.90799	6.29928	6.58189	P	P	P	P	P	P	hsa_circRNA_400413		25242744	chr1	-	224481968	224491559	exonic	NM_002533	NVL	AATATGCCTAGGTATCCCAGATGAAGCATCCAGGGAAAGGAGGTCTGCAAGATGCTCATA
ASCRP3000814	22	41	35	24	23	21	4.66557	5.30849	5.15836	4.69372	4.82252	4.78376	P	P	P	A	A	A	hsa_circRNA_406204		25070500	chr22	+	44394016	44395553	intronic	ENST00000465768	SAMM50	AATATGCTCAAGGAGGAGTTTCACGCTTATGCCTTTGAGAAAACCAGAAACCCATGTTTC
ASCRP3000815	25	21.5	23.5	28	22	24	4.99831	4.66557	4.775	4.95633	4.893	5.05365	P	A	A	P	A	A	hsa_circRNA_039183	hsa_circ_0039183	circBase	chr16	+	31885078	31928627	sense overlapping	NM_003414	ZNF267	AATATGCTCTTTGTGTTTGAATAAAGTAGTAATGCATGTAAACAGGAGAGCAGGGGCGGC
ASCRP3000816	214	635	655	189	653	341	7.98444	8.97144	9.32971	7.61321	9.72793	8.35812	P	P	P	P	P	P	hsa_circRNA_403912		25242744	chr7	-	121769414	121773795	exonic	NM_005763	AASS	AATATGGGCTTGTTGGATGAGATTCTAAAACAGTCACCAGGTGTCAAGATGCTGCAAGTA
ASCRP3000817	45	37	67	60	42	32	5.7382	5.24333	6.07244	5.90799	5.81922	5.33256	P	P	P	M	P	P	hsa_circRNA_039466	hsa_circ_0039466	circBase	chr16	+	56660791	56661024	exonic	NM_175617	MT1E	AATATGTGACTGACAATAAAAACAATTTTGACTTTAAGCTGCTGTTCCTGCTGCCCCGTG
ASCRP3000818	214.5	396	267.5	115	147	555	8.01613	8.28523	8.01241	6.91941	7.59591	8.95409	P	P	P	P	P	M	hsa_circRNA_018100	hsa_circ_0018100	circBase	chr10	-	32141444	32150586	exonic	NM_018287	ARHGAP12	AATATTACTACAGTGCAGACGGATCTCGGTCAGAATGGGAATTGCCAAAGGCAACCACAC
ASCRP3000819	775	1302.5	1191.5	1531	1538.5	5439.5	10.0161	10.1381	10.3143	10.3732	10.922	11.7026	P	P	P	P	P	P	hsa_circRNA_101869	hsa_circ_0005016	circBase	chr16	+	71954641	71957283	exonic	NM_014761	IST1	AATATTCATCCACCTCAGATACCAGCAACTCCCCCATCGTATGAATCTGTTGCTGATCAG
ASCRP3000820	922	2094	1849	926.5	1233	2205.5	10.3376	11.0698	11.0178	9.77294	10.6245	10.675	P	P	P	P	P	P	hsa_circRNA_018224	hsa_circ_0018224	circBase	chr10	+	38724057	38734535	exonic	NR_024497	LINC00999	AATATTTGGAATTTTCGTATACGTGGATTCCAGAGGGGTGACAGCAAAACAAACAGGACC
ASCRP3000821	600	1612	1645	597	1018.5	1778	9.60649	10.5373	10.8325	9.22411	10.3853	10.4204	P	P	P	P	P	P	hsa_circRNA_082178	hsa_circ_0082178	circBase	chr7	+	128281294	128289036	exonic	NR_024368	LINC01000	AATATTTGGAATTTTCGTATACGTGGATTCCAGAGGGGTGACAGTGAAACAAGCACCTGT
ASCRP3000822	550	1379	1120	430	664	1126	9.47701	10.248	10.1941	8.7886	9.7542	9.87799	P	P	P	P	P	P	hsa_circRNA_017202	hsa_circ_0017202	circBase	chr1	-	243222779	243242354	exonic	NR_029401	LINC01347	AATATTTGGAATTTTTGTATACGTGGATTCCAGAGGGGTGACAGCGAAACCTGGACCTAC
ASCRP3000823	71	95	98	121	104	103	6.38881	6.25668	6.53469	6.96005	7.13233	6.81437	P	P	P	P	P	P	hsa_circRNA_406971		25070500	chr7	+	79818266	79842185	exonic	NM_002069	GNAI1	AATCAAAAAGAGCCCTCTCACTATATGCTATCCAGAATATGCAGGTGCTGGTGAATCTGG
ASCRP3000824	141	382	232	164	299	204	7.36526	8.22342	7.82127	7.42315	8.62176	7.70018	P	P	P	P	P	P	hsa_circRNA_006868	hsa_circ_0006868	circBase	chr11	-	107260799	107289013	exonic	NM_152434	CWF19L2	AATCAAAACAAGCTCTTTATGAGAATGGCATCTAAGCAGTCCAGAGCGTGAGTCCATTCA
ASCRP3000825	30	57	70	33	46	45	5.17509	5.64277	6.12162	5.09996	5.96876	5.79127	P	P	P	P	P	P	hsa_circRNA_406267		25070500	chr3	-	42798557	42799843	exonic	NM_144719	CCDC13	AATCAAACACCTCAAAAAGAAAATAGAAGAGGACAGATTTGCCTTCACAGGGCAGGATGG
ASCRP3000826	44.5	59.5	54	32	72	77	5.69476	5.69011	5.75388	5.05003	6.57371	6.43955	P	M	P	P	P	P	hsa_circRNA_002866	hsa_circ_0002866	circBase	chr19	-	9767222	9771550	exonic	NM_017656	ZNF562	AATCAAATATTCACTGGGATACAAATGGGCCTCAGATAACCCTGTACAAAGGGGAATGGA
ASCRP3000827	23	32	51	30	27	20	4.78376	5.04639	5.68077	4.91707	5.25911	4.73944	P	P	P	P	P	A	hsa_circRNA_404971		25070500	chr12	+	20251685	20280587	sense overlapping	NR_040098	LOC100506393	AATCAAGATGGAAACTTCAGGCTACCATACCTGCTTCAACTGTAGGAGAATCTTAGTTCT
ASCRP3000828	55	52	82	128.5	59	148.5	6.01783	5.60375	6.33918	7.08086	6.37003	7.3061	P	P	P	P	P	P	hsa_circRNA_043614	hsa_circ_0043614	circBase	chr17	-	39738530	39743147	exonic	NM_000526	KRT14	AATCAATACAGCTTCATTATCTGAGTTGCATAAACCCGAGCACCTTCTCTTCACTCAGCC
ASCRP3000829	36.5	58	49	41	49	40.5	5.51977	5.68077	5.57881	5.36792	6.08843	5.65714	P	P	P	P	P	P	hsa_circRNA_402843		25242744	chr3	+	45744929	45765035	exonic	NM_014016	SACM1L	AATCAATCTGGCATATCACACCTGAAAAATTTTATGTGGAAGCTTGTGATGATGGAGCAG
ASCRP3000830	230.5	431.5	350	363	210	294	8.10134	8.41594	8.39108	8.54739	8.09981	8.18159	P	P	P	P	P	P	hsa_circRNA_404578		25070500	chr1	+	150307405	150312953	exonic	NM_004698	PRPF3	AATCACAAATCTTGTTGAACATCCAGCCCAGCTCAATCCTCCAGGAAGGTGGAGTTAAAA
ASCRP3000831	48	128.5	118	43	41.5	137	5.71321	6.65887	6.83347	5.40528	5.7483	7.18698	M	M	P	P	M	P	hsa_circRNA_008822	hsa_circ_0008822	circBase	chr19	-	52364156	52390165	exonic	NR_024181	ZNF577	AATCACACCTCATTGCAGTTGAGCATTTTTGTCATCTGCAAATAATTTTAGCCAGGTGGC
ASCRP3000832	508	436.5	687.5	1578	825	1718.5	9.33549	8.43551	9.40302	10.4276	10.061	10.3762	P	P	P	P	P	P	hsa_circRNA_404514		25070500	chr1	+	53222129	53250725	exonic	NM_024646	ZYG11B	AATCACCAGCAGGAGGAGGCGTCTCCCTATTCCTTACTTGATATCTGCTTGAATTTCTTG
ASCRP3000833	60	124	54.5	65	64	69	6.14898	6.62272	5.77819	6.06887	6.43955	6.325	P	P	P	P	P	P	hsa_circRNA_072654	hsa_circ_0072654	circBase	chr5	+	64084777	64100213	exonic	NM_005869	CWC27	AATCAGCTGGAGAAGGAGAAGTGGAGAAGAAATCAGTCAGCCGCAGAAATTTTAGTTTAC
ASCRP3000834	864.5	353	203	81	120	788	10.2106	8.11224	7.62086	6.39024	7.341	9.42374	P	P	P	P	P	P	hsa_circRNA_104463	hsa_circ_0082002	circBase	chr7	+	116339124	116340338	exonic	NM_000245	MET	AATCATGAGCACTGCTTTAATAGGATAAACCTCTCATAATGAAGGCCCCCGCTGTGCTTG
ASCRP3000835	47	39.5	46	41	21	61	5.7382	5.25597	5.50925	5.40528	4.82252	6.14559	P	P	P	P	A	P	hsa_circRNA_076155	hsa_circ_0076155	circBase	chr6	-	35586872	35604935	exonic	NM_004117	FKBP5	AATCCAAACGAAGGAGCAACAGTAGAAAATTGTCAAAAGAGTGGGGAATGGTGAGGAAAC
ASCRP3000836	79	73	122	57	26	96	6.53858	5.94163	6.88625	5.85705	5.10695	6.75104	P	P	P	P	A	P	hsa_circRNA_002161	hsa_circ_0001600	circBase	chr6	-	35586872	35614627	intronic	ENST00000540787	FKBP5	AATCCAAACGAAGGAGCAACAGTAGAAAGTGTTTGCTGACTAGCACTTTGGAGAGTGTAT
ASCRP3000837	192	183	156	137	92	127.5	7.82843	7.15655	7.24083	7.17038	6.9586	7.09588	P	P	P	P	P	P	hsa_circRNA_102818	hsa_circ_0008298	circBase	chr2	+	128922303	128928858	exonic	NM_020120	UGGT1	AATCCAAACTTTCTGACATGCCTTTAAAAAGGGCAAGCGACTTGGTAATGAAGGTGGATG
ASCRP3000838	34	43	42.5	37	33	32	5.37952	5.34444	5.45272	5.25597	5.48126	5.37373	P	P	P	P	P	P	hsa_circRNA_103721	hsa_circ_0070649	circBase	chr4	+	110442272	110442782	exonic	NM_006323	SEC24B	AATCCAGAGAAGATCCTAATCAGAGATCAAGTACAAAGATGTTTTTCTACCTACACCGGA
ASCRP3000839	136	233	101.5	135	72	155.5	7.32384	7.50154	6.60059	7.14002	6.60554	7.34285	P	P	P	P	P	P	hsa_circRNA_102223	hsa_circ_0002279	circBase	chr17	-	79536041	79539114	exonic	NM_017921	NPLOC4	AATCCATTTCCTATTGAAAACCGGGATGTATTGGGTGAGACACAGGACGTAGACAAGTTT
ASCRP3000840	471	1440.5	958	324	622	824	9.20183	10.31	9.94124	8.39234	9.64784	9.48433	P	P	P	P	P	P	hsa_circRNA_102897	hsa_circ_0003747	circBase	chr2	+	203817281	203826149	exonic	NM_024744	CARF	AATCCCAGTATGTTCCATATGATGGAATCCCATTTGTTAATGCAGATGATCGTTGCCAGC
ASCRP3000841	22.5	80	89.5	28	70	105.5	4.78376	6.02523	6.42703	4.78376	6.5844	6.85855	P	P	P	P	P	P	hsa_circRNA_405363		25070500	chr15	-	61194520	61195883	intronic	ENST00000335670	RORA	AATCCCTTTTACTAAGAAGGATCACCTGGTGTGCACTCATCTGTGAATTTATGTTGGGCT
ASCRP3000842	129	130.5	56	110	31.5	81	7.24043	6.69876	5.80208	6.83768	5.3577	6.48657	P	P	P	P	P	P	hsa_circRNA_023977	hsa_circ_0023977	circBase	chr11	-	88029300	88045722	exonic	NM_001814	CTSC	AATCCTAAGCCCTCAGGAGGTTGTGTCTTGTAGCCAGTATGCTCAAGTATAAAGAAGAGG
ASCRP3000843	167	2961	1130.5	245	560	770	7.60211	11.796	10.2106	7.98515	9.48189	9.39795	P	M	P	P	P	P	hsa_circRNA_055957	hsa_circ_0055957	circBase	chr2	-	107459490	107460490	exonic	NM_032528	ST6GAL2	AATCCTCAACTCTTCCTTGGGCGAGGAAATAGGTTCATTCTGCCACCCATCTGCATTAAG
ASCRP3000844	29	29	26.5	37	27	23	5.04639	4.91707	4.85196	5.22094	5.10695	4.95633	P	P	P	P	A	A	hsa_circRNA_024834	hsa_circ_0024834	circBase	chr11	+	128638012	128651918	exonic	NM_002017	FLI1	AATCCTCACGATTGAGTGTCAAAGAAGGGAGTCTCCGGTGGACTGCAGCGTTAGCAAATG
ASCRP3000845	75	68	123	104	53	61	6.48321	5.87764	6.91842	6.75994	6.19566	6.1675	P	P	P	P	P	P	hsa_circRNA_004528	hsa_circ_0004528	circBase	chr2	+	242195015	242195594	antisense	NM_005336	HDLBP	AATCCTCATTTCTATTCCTGCCCATGGGGATTTGCCTCCTCTAAATCGTGGGCAGTCAAA
ASCRP3000846	59	79	71	71.5	29	51	6.12679	6.00665	6.12162	6.21035	5.2871	5.96492	P	P	P	P	P	P	hsa_circRNA_105042	hsa_circ_0092135	circBase	chrX	-	153924191	153928334	exonic	NM_080612	GAB3	AATCCTGTTTCCAGAGAAGACGAAGAAAGCTACATCGAAATGCTGATGTAGAAGGCCAAT
ASCRP3000847	204	173	80.5	320	69	167	7.91889	7.08529	6.29852	8.37125	6.53987	7.44298	P	P	P	P	P	P	hsa_circRNA_104110	hsa_circ_0008801	circBase	chr6	+	42902212	42903408	exonic	NM_006586	CNPY3	AATCGATTTGCCAAGTGTGTAAATATGTTGCTGTGGAGCTGAAGTCAGCCTTTGAGGAAA
ASCRP3000848	168	300	411	219	133	171.5	7.63151	7.84813	8.62588	7.83529	7.4639	7.49655	P	P	P	P	P	P	hsa_circRNA_102741	hsa_circ_0003497	circBase	chr2	-	63660878	63667005	exonic	NM_015910	WDPCP	AATCTACTCCTCCTGGGTTATGCTCAAGGAAGACTAGAGCTCCTTTTTGGTTCAGGTGTG
ASCRP3000849	36	50	31.5	35	33	28.5	5.37952	5.47181	5.00955	5.13801	5.37663	5.13117	P	P	P	P	P	P	hsa_circRNA_092460	hsa_circ_0000888	circBase	chr19	+	9448471	9449995	exonic	NM_032497	ZNF559	AATCTAGTTGCAGTAGAGAGATGGCTAATGAATGGCGCTTGATGACAGATGAGTAATGCC
ASCRP3000850	41.5	75	64.5	44.5	53.5	35.5	5.55344	5.96299	5.99162	5.51452	6.23769	5.4691	P	P	P	P	P	P	hsa_circRNA_083327	hsa_circ_0083327	circBase	chr8	-	10683661	10692285	exonic	NM_017884	PINX1	AATCTCCAAAAACCGTGTTCACTATATGAAATTCACAAAAGGTCGGCGGAAGCAGAAGTG
ASCRP3000851	100	256	300.5	77.5	212	186	6.84083	7.63696	8.16786	6.34511	8.09124	7.58593	P	P	P	P	P	P	hsa_circRNA_405822		25070500	chr19	+	58772216	58775042	intronic	ENST00000595981	ZNF544	AATCTCTGGCAGTAAAATCCAGGAGTCTGCAGTTTCTAAAATCACACAGACTGGAAAGCT
ASCRP3000852	32	54	42	58	32	33	5.30849	5.60375	5.43893	5.93379	5.53021	5.41094	P	P	P	P	P	P	hsa_circRNA_054654	hsa_circ_0054654	circBase	chr2	-	56097854	56151298	exonic	NM_001039348	EFEMP1	AATCTGGAAATGAAAATGGAGAGTTCTACCTACGACTAGAACCCTCTGGTCTCTGAGGGA
ASCRP3000853	66	59	104	94.5	46	49	6.31522	5.69476	6.65887	6.61416	5.96876	5.86532	P	P	P	P	P	P	hsa_circRNA_007623	hsa_circ_0007623	circBase	chr19	-	52543740	52550313	exonic	NM_014650	ZNF432	AATCTGTCCAGTCCACAGGTCCTGGCTACCCTGGGAAGAGACAAGAAGTAAATGAAGAAA
ASCRP3000854	74	129	152.5	84	223	207.5	6.42703	6.65887	7.18119	6.46563	8.17515	7.74009	P	P	P	P	P	P	hsa_circRNA_404229		25242744	chr9	+	108467877	108510471	exonic	NM_018112	TMEM38B	AATCTTATGTTCCTTTATACCATCTTTATTGTGGCCACAAAGGAGCAGCTGCATTGGCAT
ASCRP3000855	82	158	59	50	51	51	6.60677	6.94159	5.87149	5.68778	6.14049	5.89188	P	P	P	P	P	P	hsa_circRNA_406812		25070500	chr6	+	88315634	88321966	exonic	NM_012381	ORC3	AATCTTTGTCTTGTAAGGAGCACCTGACTACGGTACTCGATAAGGTGTGAATGTCACAGA
ASCRP3000856	421	387	984	963.5	439	809	9.02642	8.23783	9.97973	9.8294	9.1667	9.45807	P	M	P	P	P	P	hsa_circRNA_010015	hsa_circ_0010015	circBase	chr1	-	12627938	12632881	exonic	NM_004753	DHRS3	AATGAAAAATAAAGAGAGATGGCTTTTGTGAGTTTCCCAACCTCTTTCCCCCACTGAAGC
ASCRP3000857	331	487	246	146	142	307.5	8.67553	8.58982	7.90366	7.23166	7.53854	8.23064	P	P	P	P	P	P	hsa_circRNA_103522	hsa_circ_0068135	circBase	chr3	+	180685838	180688146	exonic	NM_005087	FXR1	AATGAAAATGGGCTAGGTACAAATTCTGAGCTGTCTAACCCCTCTGAAACGGAATCTGAG
ASCRP3000858	35	83	37	39	40	41	5.34444	6.11296	5.2871	5.32957	5.76498	5.69476	P	P	P	P	P	P	hsa_circRNA_100871	hsa_circ_0023313	circBase	chr11	+	70118278	70176425	exonic	NM_003626	PPFIA1	AATGAAATTGCAAATAAAGATTCTATGCATCGACAGATGATGTGCGAGGTGATGCCGACC
ASCRP3000859	353	551	315	285.5	125	154	8.7617	8.76143	8.23823	8.20866	7.37978	7.34285	P	P	P	P	P	P	hsa_circRNA_103469	hsa_circ_0004271	circBase	chr3	+	128984391	128985942	exonic	NM_016128	COPG1	AATGAAGAGATGTTACCCAGTATCTTGGTGTTGCTGAAGAGGGTGGCTTTGAGTATAAGC
ASCRP3000860	44	90	66.5	71	46	76	5.6619	6.18578	6.06528	6.22167	5.93968	6.46971	P	P	P	P	P	P	hsa_circRNA_006899	hsa_circ_0006899	circBase	chr15	+	85180577	85184493	sense overlapping	NR_003654	SCAND2P	AATGAAGATCTCCCGGACTTCAAGGAGATTCAGAAAACGTCCAGTGCAGCCCTGCCTGAT
ASCRP3000861	81.5	483	404	109.5	332	117	6.56421	8.57886	8.59636	6.84188	8.76295	6.99487	P	P	P	P	P	P	hsa_circRNA_404755		25070500	chr10	-	61865662	61898845	exonic	NM_001149	ANK3	AATGAAGATTTAACCGAGTTACTTAATGGCATGGATGAAGGTGAAGATGCAATGACCGGG
ASCRP3000862	35	63	55	38	39	49	5.37952	5.74942	5.77819	5.22094	5.72917	5.86532	P	P	P	P	P	P	hsa_circRNA_407043		25070500	chr8	+	16955966	16977910	sense overlapping	NM_181723	MICU3	AATGAAGGAAAAGGTACTTAAAACAGATGCTGAGGAACTTGTCTCCAGAAGCTATTGGGA
ASCRP3000863	222.5	361	223	168	286	434.5	8.06544	8.14234	7.75853	7.43952	8.557	8.66505	P	P	P	P	P	M	hsa_circRNA_100339	hsa_circ_0000131	circBase	chr1	+	151611363	151641111	exonic	NM_030918	SNX27	AATGACAATGACCTTGCTGTTACCTACTTCTTTCATCAGGAACCACGTGAATGTTGAGGG
ASCRP3000864	21	19	21	25	21	19	4.6125	4.4733	4.53683	4.69372	4.73944	4.52643	A	A	A	P	A	A	hsa_circRNA_406607		25070500	chr5	-	58764121	58828560	intronic	ENST00000309641	PDE4D	AATGACACCATACCAGATACTGCATCTTGAATGGGGTTTCTGAAAGTCTGAGGAGTGAAC
ASCRP3000865	70	89	53	48	35	71	6.37149	6.19566	5.72803	5.67372	5.57377	6.3845	P	P	P	P	P	P	hsa_circRNA_102607	hsa_circ_0005315	circBase	chr2	-	8910799	8917022	exonic	NM_020738	KIDINS220	AATGACATTAAAAACCATCTACGAAAGGACACTTACCGAAGAAGGCAGATGCAGAGGACC
ASCRP3000866	84	208	177.5	86.5	92.5	126.5	6.63245	7.33654	7.41472	6.51248	6.93029	7.08086	P	P	P	P	P	P	hsa_circRNA_104601	hsa_circ_0084125	circBase	chr8	-	42294506	42295095	exonic	NM_006749	SLC20A2	AATGACGTGAGGAAGAGCACTGTCCATGACCCATGGCTCTGTGAAATCGCCCATCTCCAA
ASCRP3000867	530	1489	1721	903	510	753	9.40178	10.3877	10.9236	9.75148	9.35655	9.37713	P	P	P	P	P	P	hsa_circRNA_001795	hsa_circ_0001795	circBase	chr8	-	42294506	42323435	exonic	NM_006749	SLC20A2	AATGACGTGAGGTTCCGCTGTGTGGCAGCTGATTGCTTCCTTCCTGAGGCTTCCAATCTC
ASCRP3000868	201	706	248.5	256	139	410	7.88547	9.13004	7.91391	8.06723	7.51146	8.57886	P	P	P	P	P	P	hsa_circRNA_103738	hsa_circ_0006563	circBase	chr4	+	129752887	129773423	exonic	NM_024900	JADE1	AATGAGATGGTGTTCTGTGACAAATGCAACATCTGTGTGCACCAGGCTGCCTGCTGTTTC
ASCRP3000869	136	201	90	215	70	105	7.32983	7.28081	6.44922	7.80416	6.55273	6.85128	P	P	P	P	P	P	hsa_circRNA_102479	hsa_circ_0004071	circBase	chr19	+	17308600	17311638	exonic	NM_004145	MYO9B	AATGAGCTCAAGTACCTGGACGAGTTCCTGCTCAACAAGGGAGAGGCGCACCTCCTTCTC
ASCRP3000870	935	947	2063	2135.5	813	1950	10.3638	9.57484	11.2236	10.8024	10.0405	10.5444	P	P	P	M	P	P	hsa_circRNA_047713	hsa_circ_0047713	circBase	chr18	+	48584494	48586286	exonic	NM_005359	SMAD4	AATGAGCTTGCATTCCAGCCTCCCATTTCCAATCATCCTGGTCAGCCTGCCAGTATACTG
ASCRP3000871	35	51.5	76	42	33	35	5.32957	5.50925	6.2281	5.43616	5.40528	5.44722	P	P	P	P	P	P	hsa_circRNA_406249		25070500	chr3	+	32180078	32181858	exonic	NM_015141	GPD1L	AATGAGGTGGCTGCAGAGAAGTTCTGTGAGACCACCATCGGTTGCCATGTCAAATCTTAG
ASCRP3000872	43	65	51	34	33	40	5.64277	5.78474	5.66664	5.22094	5.48126	5.64277	P	P	P	P	P	P	hsa_circRNA_104358	hsa_circ_0080035	circBase	chr7	-	44465498	44467302	exonic	uc010kye.3	NUDCD3	AATGAGTTTAAGATTCAGGAGCAGTTCCAGAAAAATCCCGACAGTTACAATGGTGCTGTC
ASCRP3000873	240	408.5	274	227.5	254	324	8.17557	8.33299	8.05236	7.87116	8.37777	8.28176	P	P	P	P	P	P	hsa_circRNA_102512	hsa_circ_0050463	circBase	chr19	+	34706028	34706566	exonic	NM_015578	LSM14A	AATGATAACAAGAGACAAGTAGGTCGCTCAAGCCCTCAGTTAGACCCTTTGAGAAAAAGC
ASCRP3000874	26	24	25	22	22	22	4.99831	4.75288	4.78812	4.6125	4.82252	4.82676	P	P	P	A	A	A	hsa_circRNA_001509	hsa_circ_0001259	circBase	chr22	+	51024958	51033691	exonic	TCONS_00029632	XLOC_014288	AATGATCCAGAAGAGAAGGACAAGTTGACGATTGAGAGGGTTAATGTCAGAGGAGTTGGT
ASCRP3000875	152	224	154	91	149	212	7.47408	7.43779	7.21638	6.57434	7.61382	7.75408	P	P	P	P	P	P	hsa_circRNA_104613	hsa_circ_0084171	circBase	chr8	+	42914234	42932507	exonic	NM_002027	FNTA	AATGATCGTGCTGTATTGGAGAGAGAAGTCCAGGACAGAGCAGAATGGGCTGATATAGAT
ASCRP3000876	25	23	25	41	19	23	4.893	4.78376	4.78812	5.36792	4.59768	5.00955	P	P	P	P	A	A	hsa_circRNA_407234		25070500	chr9	-	123632934	123636251	intronic	ENST00000312189	PHF19	AATGATGATAGGCATCTCAGAGTGGTTGGGGAGATTCAGTGAGTTTTCCTAACATTTCGG
ASCRP3000877	1485.5	2336.5	2544	819	1082.5	1390	11.1108	11.28	11.6137	9.63912	10.4456	10.1443	P	P	P	P	P	P	hsa_circRNA_103525	hsa_circ_0001367	circBase	chr3	+	183361267	183369064	exonic	NM_017644	KLHL24	AATGATGTCCCCAAGGACTAGGCCACGCAGGTGTGGAAATTAAAAGAACACACATATTTT
ASCRP3000878	185	375	342	307	200.5	414	7.77344	8.19662	8.34746	8.30056	8.01195	8.58732	P	P	P	P	P	P	hsa_circRNA_104205	hsa_circ_0007769	circBase	chr6	+	144086397	144086935	exonic	NM_014721	PHACTR2	AATGCAAAATGCTGGCTCCTCTCATTCAAAAAAAACAACTGGCTCTAAAGCATCAGCTTC
ASCRP3000879	27	46	28	33.5	36	29	4.95633	5.425	4.91309	5.11738	5.64997	5.2685	P	P	P	P	P	P	hsa_circRNA_011914	hsa_circ_0011914	circBase	chr1	+	41232267	41232646	exonic	NM_001142588	NFYC	AATGCAAGTCAGGGGAAGCCTCGAAGGTGCCTGAAAGAAACCTTACAGGTGCAGCTGAAT
ASCRP3000880	143	130	94	131	91	99	7.40624	6.69876	6.52559	7.0906	6.93029	6.79934	P	P	P	P	P	P	hsa_circRNA_005704	hsa_circ_0005704	circBase	chr20	+	10536878	10541468	exonic	NM_001009608	SLX4IP	AATGCAGAATTCACAAGATCCAATCCCTTGTCCTTAAAAGTGTGGGAATTTTGCTGTCCT
ASCRP3000881	37.5	57	65	40	20	50	5.51977	5.65952	6.03076	5.36792	4.6465	5.90999	P	P	P	P	A	P	hsa_circRNA_406761		25070500	chr6	-	35565024	35614627	sense overlapping	NM_004117	FKBP5	AATGCAGCGGGAAGAACAATGTATTTTATATCTTGGACCAAGGTGTTTGCTGACTAGCAC
ASCRP3000882	290.5	581.5	527.5	220	710	603	8.45894	8.84433	9.02226	7.82737	9.84491	9.06868	P	P	P	P	P	P	hsa_circRNA_407027		25070500	chr7	-	151167656	151195266	exonic	ENST00000478470	RHEB	AATGCAGCTTTTTTGGAATCTTCTGCTAAAGAAAATCAGGTTCCTCAAGCCAGGACCTAC
ASCRP3000883	53	108	66	50	44	63	5.90999	6.43261	6.05085	5.68778	5.83826	6.2297	P	P	P	P	P	P	hsa_circRNA_100929	hsa_circ_0007455	circBase	chr11	+	85961337	85967554	exonic	NM_003797	EED	AATGCAGTGTATAAAGGATGACGCTGTCAGTATAGAAAGTGGTACAAACACTGAACGCCC
ASCRP3000884	81	145	69	49	39	37.5	6.51905	6.82501	6.13194	5.68778	5.70632	5.53021	P	P	P	P	P	P	hsa_circRNA_092545	hsa_circ_0001426	circBase	chr4	+	89396991	89415482	exonic	NM_016323	HERC5	AATGCCATCATTGGAAGACTTGAAAGAACTCAGTCCTGATTTGGGAAAATAACCACCTGC
ASCRP3000885	211	434.5	286	220	262	261	7.97802	8.43169	8.10702	7.83212	8.42156	8.02678	P	P	P	P	P	P	hsa_circRNA_104391	hsa_circ_0080451	circBase	chr7	+	72398922	72400649	exonic	NM_172020	POM121	AATGCCATTACCAGTTCCTACAGCTCCACTCGAGGCATCTCACAGGCGCCATGATAGCAG
ASCRP3000886	258	360	246	256	115	349.5	8.27012	8.14234	7.89963	8.05463	7.2531	8.38534	P	P	P	P	P	P	hsa_circRNA_404980		25070500	chr12	-	26780965	26808785	exonic	NM_002223	ITPR2	AATGCGGAGACATCTGCCAGTGGATCTCCAGACACTTTACTACCATCAGATATGATTCTA
ASCRP3000887	319.5	393	180	241.5	151.5	323	8.61641	8.26934	7.42595	7.97037	7.63756	8.28561	P	P	P	P	P	P	hsa_circRNA_101102	hsa_circ_0000419	circBase	chr12	+	70193988	70195501	exonic	NM_022456	RAB3IP	AATGCGGAGGACCAAAGCTGACTTATCCTTGTATAATGAATTCCGATTGTGGAAGGATGA
ASCRP3000888	1290	1828	3533	2659	1110.5	1834	10.8845	10.7895	12.2708	11.1295	10.4858	10.4658	P	P	P	P	P	P	hsa_circRNA_103054	hsa_circ_0060205	circBase	chr20	-	35312815	35317187	exonic	NM_022477	NDRG3	AATGCTGCCTCCTGTTCTTACCCACCTAAGGAACATGATATAGAAACAACTCATGGTGTG
ASCRP3000889	58.5	75	72.5	70	43	33	6.11296	5.96299	6.15575	6.18082	5.87764	5.37373	P	P	P	P	P	P	hsa_circRNA_403286		25242744	chr5	+	904262	908576	exonic	NM_004237	TRIP13	AATGCTGTCTTGACCCAAATTGATCAGATTAAAAGGTCCTCCTGGCACTGGAAAAACATC
ASCRP3000890	34	28	28	101	21	51	5.25911	4.91707	4.88488	6.68364	4.85611	5.96492	P	P	P	P	A	P	hsa_circRNA_405339		25070500	chr15	-	50209130	50226379	exonic	NM_024837	ATP8B4	AATGCTGTGGAAGTGAGAGAAGAACTCAGGAAAAAGAGCCTGTGGATTTCTCAGTCAAAT
ASCRP3000891	192.5	187	455	340.5	140	191	7.82047	7.19562	8.78615	8.45517	7.52881	7.62969	P	P	P	P	P	P	hsa_circRNA_406961		25070500	chr7	+	77201159	77202117	intronic	uc010ldr.1	PTPN12	AATGCTTAAAAGTGTACCCACCACTGCGCCCTGTCTGTATTCTTAAATAGCACAGTTTTC
ASCRP3000892	157	189.5	146	183	183.5	281	7.53174	7.19849	7.13746	7.58405	7.90641	8.11224	P	P	P	P	P	P	hsa_circRNA_003615	hsa_circ_0003615	circBase	chr11	-	77823695	77832220	exonic	NM_024079	ALG8	AATGCTTTGGACAAAGTGCTGTCTGTCATCGGTGCTGTAAATGCATTGATGGAAAAAAAG
ASCRP3000893	155	222	113	615	52.5	130.5	7.50121	7.43432	6.76216	9.25602	6.15575	7.11595	P	P	P	P	P	P	hsa_circRNA_077760	hsa_circ_0077760	circBase	chr6	-	122779664	122779826	exonic	NM_020755	SERINC1	AATGGAAGAACAACTGAATAAGATACCATGTTTGTGTGGAAGTGCCCCGTGTTTGCTATG
ASCRP3000894	221.5	532.5	320	147	324	569.5	8.0501	8.71068	8.26153	7.23645	8.71683	8.9836	P	P	P	P	P	P	hsa_circRNA_003661	hsa_circ_0003661	circBase	chr11	+	82917099	82922472	exonic	NM_182603	ANKRD42	AATGGGGTTGTAGCATAGAAGATGTGGACTACAATGGAAACCTTCCAGTGTCTTCATTGG
ASCRP3000895	512.5	891	756.5	469	456	695	9.3492	9.48626	9.56281	8.91726	9.2057	9.28695	P	P	P	P	P	P	hsa_circRNA_003234	hsa_circ_0003234	circBase	chr11	-	13435076	13466728	exonic	NM_032320	BTBD10	AATGTAGAGATCTCAGTTATGGGTGCTACATGTGTGCTTTCAGAGCAGTAGTGTGAGGAA
ASCRP3000896	53	102	84	54	53	66	5.96492	6.35395	6.33918	5.7716	6.14049	6.24959	P	P	P	P	P	P	hsa_circRNA_001480	hsa_circ_0001480	circBase	chr5	+	43615949	43645612	exonic	NM_012343	NNT	AATGTCAACGGCTTCTGCATATACAGCAGGTGCGAGCCCCTATGGTTAATCCAACATTAG
ASCRP3000897	22	24	25	24	31	26	4.83521	4.78376	4.78812	4.69372	5.45272	5.19492	P	P	P	P	P	P	hsa_circRNA_043472	hsa_circ_0043472	circBase	chr17	-	37885408	37886014	exonic	NM_032339	MIEN1	AATGTCAGCTATTGGCAGTAAAGTGGCGCTACAAACACTAAGTGCCTTTGAGATAGAGAT
ASCRP3000898	30	34	43	32	123.5	41	5.0894	5.1346	5.43893	5.05003	7.3859	5.69476	P	P	P	P	P	P	hsa_circRNA_104365	hsa_circ_0080121	circBase	chr7	+	45688268	45701813	exonic	NM_021116	ADCY1	AATGTCATGACCTGCGAGGACGATGACAAGGAGAACCACTGTCGCCGCATCAAGATTCTC
ASCRP3000899	299	379	292	366.5	342	162	8.49337	8.21737	8.13851	8.55732	8.79389	7.40624	P	P	P	P	P	P	hsa_circRNA_006499	hsa_circ_0006499	circBase	chr5	-	102432244	102433485	exonic	NM_017676	GIN1	AATGTCCCACCTTAAGCCCTACATAAGAGAATCCAGTGAACAAGATCAATATTGAACTGT
ASCRP3000900	72	62	137.5	148	62.5	63	6.40024	5.73369	7.06029	7.26722	6.38952	6.21197	P	P	P	P	P	P	hsa_circRNA_016598	hsa_circ_0016598	circBase	chr1	+	224918163	224918276	exonic	NM_152495	CNIH3	AATGTCCCTCTACTTTTCTATCACTTCTGGAGCTGGTGCTGCCAGAATACTCCATCCATA
ASCRP3000901	162	403	234.5	138	124	172	7.57526	8.31781	7.83423	7.17038	7.36161	7.49355	P	P	P	P	P	P	hsa_circRNA_102036	hsa_circ_0043026	circBase	chr17	+	30689932	30696801	exonic	uc002hhl.1	ZNF207	AATGTCGCAAGGTGGCCGTTACTGATCTTACTTCATCCAGTCTAATAGAATGATGCCAAT
ASCRP3000902	86	367	419	65	170	133.5	6.64692	8.16346	8.64222	6.05808	7.76904	7.15655	P	P	P	P	A	P	hsa_circRNA_102903	hsa_circ_0058010	circBase	chr2	-	210962809	211019335	exonic	NM_152519	KANSL1L	AATGTCTGGCTAATGGCATTTACAGGAGGTTTCCAATACTTATCTACAGGAATCGCCATG
ASCRP3000903	72	125	112	57.5	92	75	6.37149	6.6385	6.76216	5.91797	6.95085	6.40592	P	P	P	P	P	P	hsa_circRNA_400678		25242744	chr10	+	127683985	127697119	exonic	NM_145235	FANK1	AATGTGAATGTGAAGGACAGAAATGGAAAGACGCCCCTTATGGAGAGCCCATAAGTAGTG
ASCRP3000904	20	20	24	26	21	19.5	4.6125	4.4733	4.73493	4.78376	4.73944	4.6174	A	A	P	P	A	A	hsa_circRNA_055708	hsa_circ_0055708	circBase	chr2	-	97541618	97586999	exonic	NM_001122646	FAM178B	AATGTGAGGTTTCTTTGTGCACATTAAAGTCTTCTTTCAGCATCACTCCAGGAACTGTGC
ASCRP3000905	196	280	204	156.5	105	142.5	7.85047	7.76186	7.62635	7.35061	7.14428	7.24994	P	P	P	P	P	P	hsa_circRNA_065768	hsa_circ_0065768	circBase	chr3	+	50000008	50114685	exonic	NM_005777	RBM6	AATGTGATTAGTACTGCTATAACCAGAATTTGGTAGAAAAAGGATTTACTTGTTGGGGCC
ASCRP3000906	37	77	59	37	54	78	5.4222	6.00665	5.87149	5.23697	6.15575	6.46971	P	P	P	P	P	P	hsa_circRNA_054469	hsa_circ_0054469	circBase	chr2	+	47635539	47657080	exonic	NM_000251	MSH2	AATGTTATACAGGCTCTGGAAAAACATGAAGGAGCAAAGAATCTGCAGAGTGTTGTGCTT
ASCRP3000907	160	181	291	246	118	81	7.55558	7.13233	8.12694	7.98515	7.28737	6.52428	P	P	P	P	P	P	hsa_circRNA_406821		25070500	chr6	+	109175427	109197553	exonic	NM_032131	ARMC2	AATGTTCAAAGGAACAACATCTTTACCATCTCATCTCAAGAATGGAGGGGTGTGGTGTCT
ASCRP3000908	122	162	210	200.5	95.5	211.5	7.13746	6.96535	7.66448	7.70595	6.9892	7.74962	P	M	P	P	P	P	hsa_circRNA_000917	hsa_circ_0000917	circBase	chr19	+	19603114	19607028	exonic	NM_017660	GATAD2A	AATGTTCCCAACACCAGCCTGCTCGTCAACATCCCACAGTGACATGAAGTCCGAGAGGAG
ASCRP3000909	96	142.5	46.5	405	31	176	6.79934	6.80149	5.53799	8.70377	5.16507	7.50981	P	P	P	P	P	P	hsa_circRNA_406750		25070500	chr6	-	30695948	30697798	intronic	ENST00000376389	FLOT1	AATGTTCCCAAGTGTGAGGTCTCAGGTTGGAGCTGAGGAGAATTGCTAGGTTCCTGTGTT
ASCRP3000910	33.5	28	44	50	24	24	5.32957	4.95633	5.4691	5.68778	5.04457	5.10695	P	P	P	P	A	A	hsa_circRNA_102783	hsa_circ_0007532	circBase	chr2	+	97024782	97026448	exonic	NM_015341	NCAPH	AATGTTGACACTCTGGTCCAGCTTCACCTCAAACCAGGCACCAGGGGAAGAAATGATTTC
ASCRP3000911	106.5	100.5	112	79	51.5	35	6.94256	6.31975	6.76216	6.35395	6.12679	5.41094	P	P	P	P	P	P	hsa_circRNA_004097	hsa_circ_0004097	circBase	chr10	-	46753787	47232156	sense overlapping	NM_031912	SYT15	AATGTTTAGGGGTAAGTCTGCTTTTTTTCTATTTTTAATAAAAAGATATATTACAGAAGA
ASCRP3000912	652	1242.5	814	773	1029	571.5	9.73521	10.0501	9.67147	9.55994	10.3972	8.99766	P	P	P	P	P	P	hsa_circRNA_100190	hsa_circ_0006848	circBase	chr1	-	42730785	42744343	exonic	NM_014947	FOXJ3	AATGTTTCCTTAAAGTGCCTCGATCTAAGGATGACCCTGGAAAGGATGACATCTGAACTG
ASCRP3000913	33	25.5	38	40	28	27	5.30849	4.83099	5.30545	5.36792	5.25911	5.17509	P	P	P	P	P	P	hsa_circRNA_091053	hsa_circ_0091053	circBase	chrX	-	71492452	71496084	exonic	NM_001007	RPS4X	AATTAAAAATATTGTGGCAGGATTAATAGCAGCTCGTGGTCCCAAGAAGCATCTGAAGCG
ASCRP3000914	40	35	56	62	25	26.5	5.51977	5.16172	5.87149	5.95526	5.04457	5.15499	P	P	P	P	A	P	hsa_circRNA_091412	hsa_circ_0091412	circBase	chrX	-	118750908	118754014	exonic	NM_145799	SEPT6	AATTAAAACAAGAAGCTTTAATTTGGGCTTCCTGTAGACACCCTTTTCCTGCGCAACAGA
ASCRP3000915	116	92	230	195	64	63.5	7.07017	6.24166	7.78493	7.65675	6.41511	6.19894	P	P	P	P	P	P	hsa_circRNA_406457		25070500	chr4	-	25193245	25198922	antisense	NR_037934	SEPSECS-AS1	AATTAAAGAGAGTGTTTTAGGGCACTGAACTTCATCTCCTCATTCCTACCCTCCTGGTCT
ASCRP3000916	32	25	43	45	23	22	5.30849	4.87672	5.49332	5.57125	4.893	4.95633	P	P	P	P	A	A	hsa_circRNA_058992	hsa_circ_0058992	circBase	chr2	+	242092890	242122439	exonic	uc002wat.1	PPP1R7	AATTAAATCTTGCCACACTGTCTTGACAGGCGGGTCGAGTCTGAAGAATCCGGCGATGAA
ASCRP3000917	38	50	41.5	28	23	30	5.49599	5.525	5.43893	4.91707	4.82252	5.2871	P	P	P	P	A	P	hsa_circRNA_000028	hsa_circ_0001321	circBase	chr3	-	71100058	71100343	intronic	ENST00000318789	FOXP1	AATTAAGCCAAATGACTAACAGTAATTAAAATGGAAATGGCACAGGGAGGGAAGGCATGT
ASCRP3000918	33	47	37.5	32	33	37	5.30849	5.37952	5.2871	5.05003	5.48126	5.51977	P	P	P	P	P	P	hsa_circRNA_405354		25070500	chr15	+	56665638	56704634	exonic	NM_198524	TEX9	AATTAAGGCAAAATAACAAGGCGTTTAAATGCAGAATTGCAGGCAAAAACAGCTGACGTG
ASCRP3000919	28	28	39	40	25	34	5.07164	4.87672	5.35916	5.36792	4.9679	5.41094	P	P	P	P	A	P	hsa_circRNA_403615		25242744	chr6	-	45073658	45290704	exonic	NM_181356	SUPT3H	AATTAATCTGAAACTGCTTATCAATAACAGCTGTAGCACTGTGGCTTTTCTCCATGGACT
ASCRP3000920	49.5	83	61	41	49	36	5.83194	6.09724	5.92491	5.4691	6.06528	5.56364	P	P	P	P	P	P	hsa_circRNA_401099		25242744	chr12	-	123818599	123834988	exonic	NM_018183	SBNO1	AATTACATATGCAGCCCAGATGGTGGAGCCAGGGCAAGATTTACTGCTTGCTGCTTTGAG
ASCRP3000921	103	243	136	83	134	152	6.88218	7.56513	7.03484	6.45608	7.45433	7.32909	P	P	P	P	P	P	hsa_circRNA_004564	hsa_circ_0004564	circBase	chr2	-	204354306	204356042	exonic	NM_203365	RAPH1	AATTACTGAGAGTTTGGATTCTGACAAGCCCATGGAACCAGTAAAAAGATCTCCTCTTCG
ASCRP3000922	95	93	173	165	66	61	6.76769	6.2281	7.36381	7.43153	6.50455	6.15575	P	P	P	P	P	P	hsa_circRNA_101760	hsa_circ_0038610	circBase	chr16	-	23543977	23563625	exonic	NR_003501	EARS2	AATTCAACAGGCTTCTTGCACCTGGGTGGCCTCCGCACTGCCTTGTACAACTACATCTTT
ASCRP3000923	19	27	24	24.5	26	24.5	4.542	4.81826	4.73944	4.66557	4.9679	4.92105	A	P	P	A	A	P	hsa_circRNA_001705	hsa_circ_0001705	circBase	chr7	-	47331552	47344601	exonic	NM_022748	TNS3	AATTCAGCAGCTGAGCTGTTGAAGCAGGGGGCAGAACCACGAAGCTGCCCTGAGACGCTC
ASCRP3000924	29	26.5	50	35	26	27	5.0894	4.81826	5.57881	5.30849	5.16507	5.17509	P	P	P	P	A	P	hsa_circRNA_404761		25070500	chr10	+	69881194	69882097	exonic	NM_032578	MYPN	AATTCCACCACCTCAAGTAAGCATGCAAGACGACAGCATAGAAGCTTCTACTTCCATATC
ASCRP3000925	80	91.5	89	80	71	59	6.55529	6.19566	6.42003	6.31975	6.60554	6.0902	P	M	P	M	P	P	hsa_circRNA_102973	hsa_circ_0059074	circBase	chr2	+	242346951	242352836	exonic	NM_014808	FARP2	AATTCCATCAGAAGCACGTGGCCAAAGAATGTGGTGCTTCGCCTAGCTGTAAAATTTTTT
ASCRP3000926	63	74	65	143	54	48	6.22649	5.9259	6.01225	7.218	6.1675	5.82771	P	P	P	P	P	P	hsa_circRNA_023948	hsa_circ_0023948	circBase	chr11	+	85961337	85968638	exonic	NM_003797	EED	AATTCCATCCAAGAGATCCAAATCTTCTCCTGTCAGTAAGTAAAGGATGACGCTGTCAGT
ASCRP3000927	3805	8874	3073	1406	3152	4149.5	12.8136	13.8419	12.0277	10.2821	12.0346	11.3664	P	P	P	P	P	P	hsa_circRNA_013729	hsa_circ_0013729	circBase	chr1	+	117910084	117957453	exonic	NM_006699	MAN1A2	AATTCCTAGATGGGCAAAGATGGATTGAAGACAACCTTGATTTCAGTGTGGCAACAGCGG
ASCRP3000928	37	43	29	38	21	23	5.4222	5.34444	4.95633	5.32957	4.82252	4.95633	P	P	P	P	A	A	hsa_circRNA_043108	hsa_circ_0043108	circBase	chr17	+	33585669	33588115	exonic	NM_144975	SLFN5	AATTCGGAATGTCTGAAAGAGCAGCAGAAACGCTACTTTCCAGGAGAACATTTCAGGATA
ASCRP3000929	138	157	118	92	92.5	105	7.3358	6.95279	6.83347	6.51248	6.94305	6.85855	P	P	P	M	P	P	hsa_circRNA_101254	hsa_circ_0030051	circBase	chr13	-	41515056	41518061	exonic	NM_172373	ELF1	AATTCTTCCGTTCAGAGTATTAGGAAGAAAAACTAAACCACCACGACCAGATTCCCCAGC
ASCRP3000930	38	33	44	55	28	25.5	5.53281	5.1346	5.4691	5.80208	5.22737	4.98698	P	P	P	P	P	P	hsa_circRNA_015816	hsa_circ_0015816	circBase	chr1	+	200080329	200090083	exonic	NM_003822	NR5A2	AATTCTTGGTGCTCTTTAGTTTAGGTTGATGACCAAATGAAGCTGCTTCAGAACTGCTGG
ASCRP3000931	54	43	41.5	46	20.5	30	5.96492	5.33554	5.33851	5.55087	4.6844	5.19492	P	P	P	P	A	P	hsa_circRNA_407259		25070500	chrX	+	1404670	1409402	exonic	NM_006140	CSF2RA	AATTCTTTGATTCACTTTTGGACACAAAGAAAATAGATCTGCGAACAGTGGCACCAGCCT
ASCRP3000932	56.5	76	44.5	44	44.5	41	6.03076	5.96299	5.49332	5.49465	5.95526	5.64277	P	P	P	P	P	P	hsa_circRNA_004950	hsa_circ_0004950	circBase	chr3	+	196533449	196539722	exonic	NM_002577	PAK2	AATTGAAAAATCCCAACATCGTTAACTTTTTGGACAGCTGAATGCCAAGGGAACAGAAGC
ASCRP3000933	91	94	87	71.5	58	66	6.68364	6.25668	6.43261	6.2281	6.26139	6.28625	P	P	P	P	P	P	hsa_circRNA_004752	hsa_circ_0004752	circBase	chr1	+	43239233	43241150	sense overlapping	NM_024097	C1orf50	AATTGAAGACATGCTGATGAATTCATCCGAGCAAATGCCACCAACAAGCTGACAGTCATA
ASCRP3000934	51.5	55	36	61	33	30	5.89996	5.64277	5.26538	5.9726	5.43059	5.2871	P	P	P	P	P	P	hsa_circRNA_001913	hsa_circ_0001913	circBase	chrX	-	19701940	19713859	exonic	NM_031892	SH3KBP1	AATTGAAGTAGAAAATGACTTTCTGCCGGTAGAAAAGGTAGAGGAAGGATGGTGGGAAGG
ASCRP3000935	84.5	118	125.5	56.5	157	78	6.63245	6.54889	6.92239	5.84036	7.68156	6.48657	P	P	P	P	P	P	hsa_circRNA_405819		25070500	chr19	+	58290118	58291514	intronic	uc002qqb.2	ZNF587	AATTGAATGTCATACATCAAATAGCTGCATACATTCCAGGTTGTTGGCATGGAGGGGAAG
ASCRP3000936	928.5	1957	1351	300.5	476	1666	10.3448	10.922	10.4776	8.27187	9.2622	10.3256	P	P	P	P	P	P	hsa_circRNA_103116	hsa_circ_0001181	circBase	chr21	+	30693541	30702014	exonic	NM_001186	BACH1	AATTGAGAAGCTGGTTGATGATAATTAGAAGCATGCTTTCCACTGAACTTCCCGACAACA
ASCRP3000937	279.5	727	866.5	183	636	317	8.38516	9.16858	9.77294	7.55558	9.68161	8.26661	P	P	M	P	M	P	hsa_circRNA_407020		25070500	chr7	-	140449086	140494267	exonic	NM_004333	BRAF	AATTGATGACTGGACAGTTACCTTATTCAAACATCAACAACAGGGACCAGGCCCCAAATT
ASCRP3000938	180	415.5	178	161.5	115	169	7.72483	8.35408	7.41613	7.37399	7.26643	7.43223	P	P	P	P	P	P	hsa_circRNA_101868	hsa_circ_0003568	circBase	chr16	+	71954641	71955356	exonic	NM_014761	IST1	AATTGCAAAGAATTACAACGTACCCTATGAACCTGACTCTGTGGTCATGGTTGCTGATCA
ASCRP3000939	42.5	38	39	72	28	38	5.6619	5.26538	5.40528	6.2488	5.13801	5.57629	P	P	M	P	P	P	hsa_circRNA_013128	hsa_circ_0013128	circBase	chr1	+	91973410	91973954	exonic	NM_003503	CDC7	AATTGCAGCTGAACTTCAGTGCCTAACAGTGGCTGGGTGTTAAAAAAGATATTGAGAAGC
ASCRP3000940	472	807	386	188	319.5	471.5	9.21847	9.33549	8.52831	7.62208	8.70233	8.75907	P	P	P	P	P	P	hsa_circRNA_404790		25070500	chr10	+	93579026	93602148	exonic	NM_025235	TNKS2	AATTGCCGCGATACCCAAGGCAGACATTCAACACCTTTACATTTAGCAGGTGAATATAAG
ASCRP3000941	43	39	80	75	29	25	5.68077	5.30849	6.26374	6.31975	5.2871	5.15499	P	P	P	P	P	P	hsa_circRNA_051241	hsa_circ_0051241	circBase	chr19	+	42363987	42375484	exonic	NM_001022	RPS19	AATTGCCTCATTCGTAAGTACTTTCGCCATCATAGTATTCTCCACCACTGTTCCTTCCAG
ASCRP3000942	200	628	453.5	214.5	374	717	7.88547	8.94448	8.78233	7.79525	8.92074	9.3256	P	P	P	P	M	P	hsa_circRNA_104749	hsa_circ_0086564	circBase	chr9	+	20907148	20933102	exonic	NM_017794	FOCAD	AATTGCTGCTTTGACACTAGTCTTGAATACAAGTTCATATCCAGCTTTCAGAGTGGCACC
ASCRP3000943	23	20	24	44	20	20	4.83521	4.66557	4.73944	5.57125	4.6465	4.73944	P	A	P	P	A	A	hsa_circRNA_101961	hsa_circ_0041671	circBase	chr17	-	5118219	5126751	exonic	NM_207103	SCIMP	AATTGGCCTTCTCTAGAAGACTCTTGATTCCACTGCAATGAGCTGGTGGAGGAATAATTT
ASCRP3000944	475.5	1161	457	352	259.5	822	9.23353	9.92735	8.79253	8.50368	8.40392	9.4797	P	P	P	P	P	P	hsa_circRNA_403150		25242744	chr4	-	77977114	77987558	exonic	NM_006835	CCNI	AATTGGGATCTTCACACAGCCACACCATTGGATTTTCTTCATATTGTAGCTACAGCAAGC
ASCRP3000945	37	60	37	34	77.5	66	5.37952	5.70862	5.21448	5.18504	6.72741	6.28625	P	P	P	P	P	P	hsa_circRNA_104111	hsa_circ_0005038	circBase	chr6	-	42941740	42942776	exonic	NM_000287	PEX6	AATTGGGCAAGTAGAGATCCTGGAAGGAAGTCCAGAGAAACTGCCCAGAGGTACTTGGAA
ASCRP3000946	94	117	65	236	70	121.5	6.76105	6.53987	6.05085	7.94205	6.56421	7.06029	P	P	P	P	P	P	hsa_circRNA_103003	hsa_circ_0059545	circBase	chr20	+	18523662	18531819	exonic	NM_006363	SEC23B	AATTGTCATTTATCTTGGTGAGTTGGGCAGATGTACAGAGTCAGCTCAGGCACATAGAAG
ASCRP3000947	33	34	26	50	31	20	5.30849	5.10695	4.85196	5.73143	5.48126	4.82676	P	P	P	P	P	A	hsa_circRNA_406012		25070500	chr2	-	197986055	197987516	exonic	NM_153697	ANKRD44	AATTGTTAGTAAACAACGGGGCAGATGTTAACATTCAGGCCACTTGGATGTTGTAGCATT
ASCRP3000948	154	316	153	132	93.5	275	7.50121	7.94669	7.21638	7.09851	6.9586	8.07215	P	P	P	P	P	P	hsa_circRNA_001646	hsa_circ_0001646	circBase	chr6	+	144843115	144854396	exonic	NM_007124	UTRN	AATTGTTGCAGAAGTGAAGGATAGGCAGCCAAGGCAATCCCTATTCAACAGAGGAAAATG
ASCRP3000949	75	137	109	73	172	112.5	6.46427	6.76105	6.69876	6.25825	7.80926	6.94305	P	P	P	P	P	P	hsa_circRNA_008640	hsa_circ_0008640	circBase	chr2	-	62100136	62107529	exonic	NM_006430	CCT4	AATTTAAATGGTTCTGGCAAACTGCTCAAGCTGGTGGAGCTGTCTAAGGCTCAAGATATA
ASCRP3000950	56	54	44	84	53	42	5.9935	5.60375	5.525	6.45608	6.14049	5.67136	P	P	P	P	P	P	hsa_circRNA_401230		25242744	chr14	-	35036891	35037219	exonic	NM_021249	SNX6	AATTTAGTGGAACTGGCAGAGTTAGAACTGAAGCATGCAAAGGATCTCCTGTATCGAAGG
ASCRP3000951	115	90	80.5	193.5	28	45	7.08574	6.18578	6.25747	7.67334	5.10695	5.79127	P	P	P	P	P	P	hsa_circRNA_008629	hsa_circ_0008629	circBase	chr10	+	90653627	90665417	sense overlapping	NM_020799	STAMBPL1	AATTTATAACGCCCAAGGATGTGACCTTCTCTTGGATTTTCCTGATTATTATGAGAGGCA
ASCRP3000952	45.5	74.5	52	39	39	43	5.72235	5.98404	5.72803	5.36792	5.76498	5.69476	P	P	P	P	P	P	hsa_circRNA_407153		25070500	chr9	+	6493825	6499931	exonic	NM_152896	UHRF2	AATTTCAGATGGACCGAGGTGATGAGTTCACATACACTGGAAGCGGTGGTAAAAATCTTG
ASCRP3000953	53	71	98	59	45	39	5.97642	5.90799	6.53987	5.95526	5.90599	5.62339	P	P	P	P	P	P	hsa_circRNA_029352	hsa_circ_0029352	circBase	chr12	-	125396193	125396954	exonic	uc001ugu.1	UBC	AATTTCATTGCACTTTCCTTTCAATAAAGTTGTTGCATTCCCGTGGGATGCAGATCTTCG
ASCRP3000955	37	31	24	34	24	44	5.40528	5.00955	4.70759	5.09996	5.04457	5.7716	P	P	P	P	A	P	hsa_circRNA_402372		25242744	chr2	-	136620176	136622733	exonic	NM_005915	MCM6	AATTTCTCAATTTGGGGGGAAAGAGCTCAGAGATGAGGAACAGACAGCTGAGAGCATTAA
ASCRP3000956	38.5	43	46	55	27	38	5.49599	5.30849	5.49332	5.82983	5.22737	5.61115	P	P	P	P	P	P	hsa_circRNA_102161	hsa_circ_0045194	circBase	chr17	+	61417461	61432751	exonic	NM_025185	TANC2	AATTTCTCTGTGATCCGAGGTGGTTGCCTATCACTATTGTCAAGCAGATAATGCCTACAC
ASCRP3000957	78	94.5	127	135	62	54	6.53858	6.27698	6.95085	7.12975	6.35542	6.05808	P	P	P	P	P	P	hsa_circRNA_100404	hsa_circ_0015379	circBase	chr1	-	176145045	176153828	exonic	NM_022457	RFWD2	AATTTCTTGGCCCCATCTGCTTTGATATGATTGAAGAAGCATACATGACAAAATGTGGCC
ASCRP3000958	38	35	37	43.5	39	45	5.4222	5.1346	5.30545	5.45272	5.70632	5.75833	P	P	P	P	P	P	hsa_circRNA_042688	hsa_circ_0042688	circBase	chr17	-	27041298	27043076	exonic	NM_031934	RAB34	AATTTCTTTGTTACGAGCACTTATTTAAGATCTCCAAGGTCATTGTGGTGGGGGACCTGT
ASCRP3000959	59.5	79.5	51	127	41.5	86.5	6.14049	6.05808	5.64277	7.05035	5.85912	6.63002	P	P	P	P	P	P	hsa_circRNA_008564	hsa_circ_0008564	circBase	chr10	-	70246900	70276600	exonic	NM_152707	SLC25A16	AATTTGAAAAGTGCCTGTATTGCTGGATGCTGTGCCAAAACAACAGTTGCTCCATTGGAT
ASCRP3000960	28	31	22	22	32.5	29.5	5.0894	5.07164	4.66557	4.69372	5.55087	5.30849	P	P	A	A	P	P	hsa_circRNA_006482	hsa_circ_0006482	circBase	chr16	+	67070541	67116211	exonic	NM_022845	CBFB	AATTTGAAGATAGAGACAGGTCTCATCGGGAGGAAATGGAGGCTTTTGTGGCCACAGGAA
ASCRP3000961	123	354	125	159	115	114.5	7.1519	8.12694	6.92733	7.37978	7.24004	6.96727	P	P	P	P	P	P	hsa_circRNA_038416	hsa_circ_0038416	circBase	chr16	-	21475023	21475314	exonic	NR_027155	SMG1P3	AATTTGACTACAATTGGAAATGCCAAAAACTCACTAATAGGGGTTGTTGCTGTAGCCCGT
ASCRP3000962	67	106	59	81	41	81.5	6.29699	6.42003	5.88376	6.39024	5.80208	6.53469	P	P	P	P	P	P	hsa_circRNA_400038	hsa_circ_0092373	circBase	chr17	+	75085353	75085553	intronic	ENST00000392476	SEC14L1	AATTTGCAGTAACAGGTGTGAGCATTCTAGCAGCAGTTTGATGATCGTATGTCAAGCATG
ASCRP3000963	25	24.5	27	31	24	25	4.83521	4.75288	4.91309	5.00581	4.9679	5.13117	P	P	P	P	A	A	hsa_circRNA_406042		25070500	chr2	+	209204860	209207276	intronic	ENST00000264380	PIKFYVE	AATTTGCATATATTATTAAAACCAGTGGCTCTTAGCAGGGGGGTTATTTTTCCTTAGTTG
ASCRP3000964	97	98	58.5	110	52	71	6.79934	6.29699	5.87149	6.84815	6.1675	6.34806	P	P	P	P	P	P	hsa_circRNA_407269		25070500	chrX	+	15833799	15836765	exonic	NM_005089	ZRSR2	AATTTGGAACCTCACCTGAGGGGCAATGTATATGTTCAGTACCAGTCATGTTCACGTAAA
ASCRP3000965	2254.5	248.5	184	854.5	76	93	11.8523	7.60705	7.46594	9.68541	6.71487	6.67895	P	P	P	P	P	P	hsa_circRNA_102855	hsa_circ_0057105	circBase	chr2	+	173433468	173460751	exonic	NR_103729	PDK1	AATTTGGAAGCAAAATCACCAGGACAGCCAATACAAGTGGTTTATGTACCATCCCATCTC
ASCRP3000966	35.5	60.5	45	36	45	51.5	5.40528	5.69011	5.55087	5.25597	5.96876	5.96492	P	P	P	P	P	P	hsa_circRNA_070397	hsa_circ_0070397	circBase	chr4	+	88362980	88370405	exonic	NM_024047	NUDT9	AATTTGTTGCAATAAAAAGGAAAGACTGTGGAGAATGGGCAATCCCAGGGAAATCCTGCA
ASCRP3000967	140	367.5	214.5	122	318	436	7.36526	8.17182	7.70336	6.97685	8.69045	8.65956	P	P	P	P	P	P	hsa_circRNA_100217	hsa_circ_0008197	circBase	chr1	-	51032748	51061888	exonic	NM_007051	FAF1	AATTTTATAACCTGGGCTTGGGATCTGACAAAGGACTCCAACAGAGCAAGATGTGTCTTG
ASCRP3000968	367	901	700.5	315.5	467.5	818	8.83013	9.50309	9.43194	8.33411	9.22913	9.47126	P	P	P	M	P	P	hsa_circRNA_005433	hsa_circ_0005433	circBase	chr4	+	119529812	119549381	exonic	NR_109983	LOC729218	AATTTTCATATAAGTGGATTCCAGAGGGGTGACAGCAAAACCTGGACCTACCATGAAAGA
ASCRP3000969	265	725	544	175	229	390.5	8.31006	9.16858	9.06543	7.50154	8.21636	8.50301	P	P	P	P	P	M	hsa_circRNA_102786	hsa_circ_0001053	circBase	chr2	-	100078957	100081447	exonic	NM_016316	REV1	AATTTTTAGTGGAGTTGCCATCTATGTTAATGGATACACAGAAGCTCCACCATGAGGCGA
ASCRP3000970	149	217	81	686	59	147	7.4533	7.40056	6.29852	9.41196	6.29928	7.3061	P	P	P	P	P	P	hsa_circRNA_059550	hsa_circ_0059550	circBase	chr20	+	19867164	19983103	exonic	NM_001242581	RIN2	AATTTTTGAAATATCCTTCTTTCAGTGGTGTTGTTGAAAGGGCTTGGCAGCTCCCAAATG
ASCRP3000971	158	389	249	126	284	338	7.53174	8.26074	7.90842	7.03484	8.54256	8.3432	P	P	P	P	P	P	hsa_circRNA_002850	hsa_circ_0002850	circBase	chr10	-	123661905	123683844	exonic	NM_007041	ATE1	AATTTTTGAGTCTTTACCAGAGAATGCATCACACAAGTTAGAGGCATGTGGGCACATTCC
ASCRP3000972	60.5	135	128	44	59	99	6.18578	6.71373	6.95085	5.45272	6.29928	6.77539	P	M	P	P	P	P	hsa_circRNA_103320	hsa_circ_0064772	circBase	chr3	-	33633886	33686395	exonic	NM_015097	CLASP2	ACAAAAATGGTGTCTCAATCACAGCATAAAAGCTTCGATGATGAAGAATCAGTGGATGGA
ASCRP3000973	34	40	48	71	46	47	5.37952	5.30849	5.57881	6.18082	5.96876	5.83826	P	P	P	P	P	P	hsa_circRNA_011717	hsa_circ_0011717	circBase	chr1	+	38273472	38275126	exonic	NM_198446	C1orf122	ACAAAACACCTTCAGTAGAGCCTTGATTAAAAGGAAACCTGCAGACTCTCTCGGCCACGC
ASCRP3000974	78	109	110	47.5	135.5	52	6.51905	6.45882	6.71373	5.64277	7.49722	5.90999	P	P	P	P	P	P	hsa_circRNA_103687	hsa_circ_0070356	circBase	chr4	+	87593517	87622954	exonic	NM_006264	PTPN13	ACAAAAGAAACTTCAGGTTCTGAGGGAAGCCATGAATGTAGAAGTAAGCCTAGCTGATCC
ASCRP3000975	39	52	33	31	21	24	5.4222	5.53799	5.07164	5.05003	4.6465	4.82676	P	P	P	P	A	A	hsa_circRNA_405308		25070500	chr15	-	33357157	33384404	intronic	ENST00000561249	FMN1	ACAAAAGACACAGAAGAAAAAGTGGGACTGAAGTACACTGAAGCAGGTTAGCATCAGGAA
ASCRP3000976	147	313	357.5	83	159	185.5	7.43952	7.92558	8.41118	6.44646	7.70191	7.58593	P	P	P	P	P	P	hsa_circRNA_077417	hsa_circ_0077417	circBase	chr6	-	99347143	99375698	exonic	NM_012160	FBXL4	ACAAAAGTAGAGGTAAAAGAATGTCACATGTCAGCATTTGTACCTGAAGTCAGCATGCAA
ASCRP3000977	35.5	25	40	43.5	27	24	5.40528	4.75288	5.33851	5.45272	5.07164	4.95633	P	P	P	P	A	A	hsa_circRNA_000242	hsa_circ_0000242	circBase	chr10	-	70864370	70864480	antisense	NM_002727	SRGN	ACAAACACATCCACTAGCTCTGCAAACACATTCAAAGGTATTGACAGCACAACTGTGTTT
ASCRP3000978	39	33	30	25.5	26	25.5	5.46638	5.05365	4.99454	4.72588	5.10695	5.04275	P	P	P	P	A	P	hsa_circRNA_104083	hsa_circ_0075828	circBase	chr6	+	22020567	22020771	exonic	NR_015410	CASC15	ACAAACAGACAGAAGAAGGAAGTGGCTAATGGATCTGCATTTACTGCTCAACCACATCTA
ASCRP3000979	182	144	117.5	169	83.5	82	7.75686	6.83768	6.84083	7.43952	6.81223	6.52428	P	P	P	P	P	P	hsa_circRNA_008025	hsa_circ_0008025	circBase	chr3	+	76483440	76483669	intronic	ENST00000475034	ROBO2	ACAAACCGAGTCCTCAAAGAGTACAAAGATATAATAAGCTTTCCAATTTGTTGGCACCCA
ASCRP3000980	31.5	66.5	78	51.5	48	41	5.24015	5.81068	6.27076	5.67372	6.00103	5.67136	P	P	P	M	P	P	hsa_circRNA_104317	hsa_circ_0079485	circBase	chr7	-	16341045	16348252	exonic	NM_001101417	ISPD	ACAAACGAGATCTCTATGCGGCTGAATCGATTATTAAGGTGTAGTGACTATGACTTGGAA
ASCRP3000981	727	798.5	860	541	545.5	434	9.92055	9.32953	9.76204	9.09782	9.45491	8.65629	P	P	P	P	P	P	hsa_circRNA_100226	hsa_circ_0005567	circBase	chr1	-	51868106	51874004	exonic	NM_001981	EPS15	ACAAACTTGGATTTTTTCCAGTCTGATCCTTTTGTTGGCAATCTCTTCTCTGAAAGCTGA
ASCRP3000982	33	37	29	26	20.5	20	5.30849	5.24333	5.04275	4.78376	4.6844	4.73944	P	P	P	P	A	A	hsa_circRNA_404525		25070500	chr1	+	67423741	67428843	exonic	NM_020948	MIER1	ACAAAGAAAATGAAAAAGGAAGGCGACATGCCAATTCATGAACTTCTCAGCCTTTATGGT
ASCRP3000983	48	62	44	135	33	51	5.83194	5.73369	5.4691	7.12975	5.48126	5.90999	P	P	P	P	P	P	hsa_circRNA_406916		25070500	chr7	+	23163395	23166829	intronic	ENST00000479288	KLHL7	ACAAAGAAGAATGGCTGAAATATAGAAAACGTTGTGTGACGTGATCCTCATGGTCCAGGA
ASCRP3000984	24.5	21	32	34.5	26	19	4.81826	4.6844	5.07164	5.1982	4.9679	4.4733	P	A	P	P	A	A	hsa_circRNA_402784		25242744	chr3	+	12182150	12192826	exonic	NM_003178	SYN2	ACAAAGAGATGGGCCAAGTGCTTTCGGGGCAAAAAAGTCCTTGGAGATTATGATATCAAG
ASCRP3000985	76	47	54.5	48	43	36	6.50058	5.44722	5.75388	5.62339	5.90599	5.49599	P	P	P	P	P	P	hsa_circRNA_008417	hsa_circ_0008417	circBase	chr5	-	94244955	94259726	exonic	NM_024717	MCTP1	ACAAAGATGCTGGGAAAAGGGATGATTTCATTGGCAGGAACTTTCAGAAAATGAAGTGGT
ASCRP3000986	41	38	55	51	52.5	60	5.64277	5.2871	5.82771	5.74494	6.18082	6.14559	P	P	P	P	P	P	hsa_circRNA_058197	hsa_circ_0058197	circBase	chr2	-	217536827	217542954	exonic	NM_000599	IGFBP5	ACAAAGCATTTATTTAATAAAGTTATGCATTCAGTTAGGCCCCTGCCGCAGACACATGGA
ASCRP3000987	131	204	97	143.5	83.5	68	7.26722	7.31254	6.55529	7.24043	6.85128	6.325	P	P	P	P	P	P	hsa_circRNA_008757	hsa_circ_0008757	circBase	chr4	+	76725286	76726456	exonic	NM_003715	USO1	ACAAAGCCAGCTGACTGAAAAGGACTCTATGATTGAAAATATGGATCTCCAACTTGAGGA
ASCRP3000988	256.5	350.5	239.5	180	176	325	8.25308	8.10068	7.86782	7.55845	7.83107	8.29023	P	P	P	P	P	P	hsa_circRNA_092420	hsa_circ_0002178	circBase	chr15	+	64404771	64415745	exonic	NM_003099	SNX1	ACAAAGTTACAACACAGAGTAAACATCAGTCTCCAAAGATAACTACATCCCTTCTTCCCA
ASCRP3000990	79	77	88.5	89	43	52	6.52559	5.99162	6.41017	6.53987	5.87764	5.99162	P	P	P	P	P	P	hsa_circRNA_103010	hsa_circ_0059660	circBase	chr20	-	25282854	25290211	exonic	NM_015600	ABHD12	ACAAATACATTTACAAGAGCCCTGAGCTGCCACGGATACTGAGGTTGGGGTGACTCAGTG
ASCRP3000991	30	73	63	36	56	28.5	5.17509	5.9259	5.99162	5.25597	6.27698	5.17509	P	P	P	P	P	P	hsa_circRNA_406822		25070500	chr6	+	109232101	109258202	exonic	NM_032131	ARMC2	ACAAATACCAGAAGAAGCAGCTTAAAGTGAGTAGAAAGAATCTTCTTAATGTCTGCAAAC
ASCRP3000992	330.5	275.5	682	580.5	158	221	8.66668	7.74738	9.3908	9.19559	7.67687	7.82499	P	P	P	P	P	P	hsa_circRNA_407331		25070500	chrX	-	129917520	129943235	intronic	ENST00000370935	ENOX2	ACAAATACTCCTTCAGCTGCACATAAATCAACTCCTCCTCTGTAATGGAACAGCTAGTGC
ASCRP3000993	36	89.5	86	34	36.5	24	5.4222	6.22328	6.37294	5.13801	5.70632	4.893	P	P	P	P	P	A	hsa_circRNA_104981	hsa_circ_0007933	circBase	chrX	-	10534927	10535643	exonic	NM_000381	MID1	ACAAATTGAAGATAGCTGATCAGCTTCCTTGGGTTTTGCTGATGACACAAGAGAGCTTTG
ASCRP3000994	63	90	93	87	65.5	74	6.2488	6.18578	6.48991	6.51248	6.46427	6.42003	P	P	P	P	P	P	hsa_circRNA_044796	hsa_circ_0044796	circBase	chr17	+	56780556	56798173	exonic	NM_058216	RAD51C	ACAACAAAGATTGATAGAAATCAGGCCTTGCTTGTTCCTGCATTAGAACACCGAAAAGCT
ASCRP3000995	22.5	23	23	21	19	20	4.74841	4.78376	4.775	4.65129	4.73944	4.78376	P	P	A	A	A	A	hsa_circRNA_405238		25070500	chr14	+	58897365	58910893	exonic	NM_014749	KIAA0586	ACAACAAATAGATATTCAGGATTTTTCTAAAGACGTTGCAGTGCAAGTGTTGCCTTTGGA
ASCRP3000996	375	753	369	180	404	218	8.85527	9.23073	8.46252	7.53693	9.0452	7.80254	P	P	P	P	P	P	hsa_circRNA_100274	hsa_circ_0005371	circBase	chr1	-	93070863	93073284	exonic	NM_005665	EVI5	ACAACACATTGCTGAGCTTGAAATCCAGAACCAGATCAATAGTAACCATCTTCGAAGAGC
ASCRP3000997	55.5	79	64.5	53	82	72.5	5.9935	6.01783	5.99727	5.74494	6.75772	6.37439	P	P	P	P	P	P	hsa_circRNA_000412	hsa_circ_0000412	circBase	chr12	+	58340777	58347472	exonic	NM_033276	XRCC6BP1	ACAACACCACCAGTGCTGTTAACAAAGATAGACACTTTTCTTGCGAAGACTGTAATGGAA
ASCRP3000998	19.5	27	33	28	24	30.5	4.57264	4.81826	5.13801	4.78376	4.9329	5.24333	A	P	P	P	A	P	hsa_circRNA_405499		25070500	chr16	-	81124205	81124712	exonic	ENST00000564477	GCSH	ACAACAGAAAATGGCATTGGAACAGTGGGAATCAGCAATTTTGCACAGGTTAAATCATTT
ASCRP3000999	21	21	24.5	23.5	22	20	4.6125	4.5625	4.73493	4.66557	4.893	4.82676	A	A	P	A	A	A	hsa_circRNA_404569		25070500	chr1	+	114449617	114450813	exonic	NM_022836	DCLRE1B	ACAACATAACATAAAGATTGGTATCTAAGCAATGGATCCAAGCCCTGGAGGTTGGTGAGA
ASCRP3001000	57.5	65	52.5	62	53.5	71	6.05808	5.82135	5.73933	5.98972	6.21197	6.325	P	P	P	P	P	P	hsa_circRNA_104273	hsa_circ_0006107	circBase	chr6	-	170852688	170858201	exonic	NM_002793	PSMB1	ACAACATCATCGGTGGACTTGATGAAGAAGTACTATACTGGCAATTGCTGGAGAAGATTT
ASCRP3001001	461	715	438.5	357	492	580	9.16167	9.14414	8.71583	8.52831	9.29836	9.01995	P	P	P	P	M	P	hsa_circRNA_083957	hsa_circ_0083957	circBase	chr8	+	37971709	37974243	exonic	NM_004674	ASH2L	ACAACCAAAAACAGAGCAGTGCTGTGTCTACTAGTGGGAATTTAAATGGATATTATACCA
ASCRP3001003	29	46.5	53	38	55	28	5.13117	5.41377	5.72803	5.30849	6.22649	5.24333	P	P	P	P	P	P	hsa_circRNA_406999		25070500	chr7	+	117874484	117899943	sense overlapping	NM_019644	ANKRD7	ACAACCCAAGAACACCTTTGCACCTAGCCTGTGCTAATGGACATACAGATGTTGTACTTT
ASCRP3001004	71	157	135.5	55.5	84	69.5	6.38881	6.9615	7.04944	5.89391	6.86062	6.37439	P	P	P	P	P	P	hsa_circRNA_400718		25242744	chr11	-	17118603	17121516	exonic	NM_002645	PIK3C2A	ACAACCCAGATAAACATTATATGATTCCTTCAGGGTTACCAGAACTTACAAGTATTCAAG
ASCRP3001005	214	345.5	287	279	39	96	7.9965	8.06768	8.10702	8.18014	5.76498	6.75772	P	P	P	P	P	P	hsa_circRNA_047274	hsa_circ_0047274	circBase	chr18	+	21645975	21663045	exonic	NM_153211	TTC39C	ACAACGACTAGAGAATGCCATGATGACATTTGAGGAAGAAAAAATGCAGTTGGCATGTGA
ASCRP3001006	105	187.5	114	97	217	132	6.93718	7.17038	6.80149	6.6529	8.13552	7.15991	P	P	P	P	P	P	hsa_circRNA_403356		25242744	chr5	-	74041502	74046492	exonic	NM_032380	GFM2	ACAACTGAAGCAAGGAATGCCTTAATTGAACAAGTCATGTGGACTTTACCTTGGAGGTTG
ASCRP3001007	374	651	113.5	3072	96	923	8.84681	9.0006	6.76989	11.2956	7.00427	9.63118	P	A	P	A	P	P	hsa_circRNA_101403	hsa_circ_0032649	circBase	chr14	-	75513078	75516421	exonic	NM_014381	MLH3	ACAACTGTGGCTGTGGATGTTGTACTTGAGAATGGCAATTATTTCCAGTCAGAGAAGGAA
ASCRP3001008	280.5	118.5	99	77.5	40	173	8.3943	6.58189	6.60677	6.36712	5.80208	7.50154	P	P	P	P	P	P	hsa_circRNA_103912	hsa_circ_0007747	circBase	chr5	-	92889466	92899169	exonic	NR_021490	NR2F1-AS1	ACAACTTGCAGCTCATCTCTATTGATGCAGGTAGATGAAACTCAAGAGAAAAGGTGTGGA
ASCRP3001009	23	39	32	23	22	19	4.78376	5.24333	4.99454	4.73944	4.9679	4.4733	P	P	P	A	A	A	hsa_circRNA_405123		25070500	chr13	-	25463453	25487229	exonic	NM_018451	CENPJ	ACAAGAAAAATTATCTTCCAATGCAAGGTGTTGGAAATCAATAGCTCTTCTAGCCTTTGC
ASCRP3001010	30	26	23	30.5	24	24	5.17509	4.90508	4.70759	4.98698	4.893	5.00955	P	P	A	P	A	A	hsa_circRNA_405091		25070500	chr12	-	122995655	122999774	exonic	NM_023012	RSRC2	ACAAGAAATAGCTGCAGAGATAGAAAGAAGAGAATTGAAAAGCCGAGAAGATTTAGCAGA
ASCRP3001011	109.5	193	147	96.5	173	81	6.96005	7.23645	7.15781	6.64692	7.80926	6.53987	P	P	P	P	P	P	hsa_circRNA_102510	hsa_circ_0008030	circBase	chr19	+	34685382	34706566	exonic	NM_015578	LSM14A	ACAAGAGACAAGTAGTTCGATCCTTTGGTACAGAAGACAGACCGACAGATCGTCCAATAC
ASCRP3001012	860.5	963	923.5	460.5	1283	979	10.2018	9.60147	9.87544	8.88749	10.6781	9.70139	P	P	P	P	M	P	hsa_circRNA_104807	hsa_circ_0001866	circBase	chr9	-	86293355	86297981	exonic	NM_013438	UBQLN1	ACAAGAGCAGGCCTCAGGATCATTCAGCTCAGCAAACAAATACAGCTGGAAGCAATGTTA
ASCRP3001014	54	53	41	84.5	38	37.5	5.9935	5.57629	5.4222	6.43261	5.68428	5.49599	P	P	P	P	P	P	hsa_circRNA_005606	hsa_circ_0005606	circBase	chr16	+	1675973	1682366	exonic	NM_020825	CRAMP1L	ACAAGATCACCAAGTACATCGACTTTGATCATGGAGCTGAAGGTGGTGGATCATCGTCTG
ASCRP3001015	60	122	84	61	78	61	6.14898	6.60677	6.37294	5.9935	6.71487	6.1675	P	P	P	P	P	P	hsa_circRNA_104167	hsa_circ_0077535	circBase	chr6	-	106727535	106740981	exonic	NM_004849	ATG5	ACAAGCAACTCTGGATGGGATTGCAAAATGGCATTATCCAATTGGTTTGCTATTTGATCT
ASCRP3001016	39	94	56.5	48	47	39	5.49599	6.25668	5.84036	5.68778	6.03076	5.67136	P	P	P	P	P	P	hsa_circRNA_406817		25070500	chr6	-	105243453	105291173	exonic	NM_020771	HACE1	ACAAGCCTTGCTGAAGTTGCTACAACAAATGGTCATAAACTGCTTAGGCAGAAGAAATGT
ASCRP3001017	43	66	83	63	32	29	5.64277	5.82135	6.32575	6.06887	5.37663	5.2871	P	P	P	P	P	P	hsa_circRNA_101891	hsa_circ_0005687	circBase	chr16	+	84872027	84872341	exonic	NM_031476	CRISPLD2	ACAAGCTTCGGGGCCAGGTGCAGCCTCAGGCCTCCAACATGGAGTACATGAGCTCAAGCG
ASCRP3001018	143	121	282	296	112	78	7.40198	6.61293	8.08726	8.25052	7.22846	6.50455	P	P	P	P	P	P	hsa_circRNA_407041		25070500	chr8	-	16353301	16372347	sense overlapping	ENST00000518026	MSR1	ACAAGGAAAGAAATCTCTCTGGGCCCTGCTTCTGTTTCTCAAAAGGTTACTTTTGTTGTT
ASCRP3001019	59	90.5	83.5	98.5	62	81.5	6.06887	6.19566	6.34806	6.66243	6.38952	6.54889	P	P	P	P	P	P	hsa_circRNA_092389	hsa_circ_0000329	circBase	chr11	+	66281876	66287219	exonic	NM_024649	BBS1	ACAAGGAGCTCCTGGTGCTTGACCCCGAGGCCTTCACCATTTTAGCCAAGCTGGTGGTAG
ASCRP3001020	117	53	47	185	23	28.5	7.05578	5.55087	5.57881	7.58405	4.893	5.17509	P	P	P	P	A	P	hsa_circRNA_000110	hsa_circ_0000110	circBase	chr1	-	114372213	114377061	exonic	NM_012411	PTPN22	ACAAGGAGTAAGGAGAATTCTCACCAAATGTTCCCAAATCCTTATCCTCAGCTGTGAAGG
ASCRP3001021	22	41	54	31	85	21	4.78376	5.2871	5.76719	5.05003	6.84188	4.65607	A	P	P	P	P	A	hsa_circRNA_007278	hsa_circ_0007278	circBase	chr3	+	12343019	12353952	intronic	ENST00000397015	PPARG	ACAAGGCCATTTTCTCAAACGAGAGTCAGCCTTTAACGGGTAGATATGTGTTAATAAGCA
ASCRP3001022	22	33	28	24	19	23	4.74841	5.05365	4.893	4.72588	4.73944	4.85611	P	P	P	P	A	A	hsa_circRNA_405570		25070500	chr17	+	35783608	35785431	intronic	ENST00000590005	TADA2A	ACAAGGGAAGAAACAATTTTTGTGGGTGATAATGATGATCCCTCTGATAAGCCACCTTGC
ASCRP3001024	65.5	184	157.5	57	61.5	129	6.25982	7.1662	7.25389	5.88376	6.38017	7.12114	P	P	P	P	P	P	hsa_circRNA_057753	hsa_circ_0057753	circBase	chr2	-	202195192	202195556	exonic	NM_139163	ALS2CR12	ACAAGTATTTGAAGAATATGTTTCGTACGTATCAGGGAGCTCAAAGAGGCCCATGAAGCA
ASCRP3001025	1797	3109.5	1767.5	1491	1635	2005.5	11.4753	11.9566	10.9591	10.3413	11.0529	10.5728	P	P	P	P	P	P	hsa_circRNA_102034	hsa_circ_0005397	circBase	chr17	+	30500849	30503232	exonic	NM_018307	RHOT1	ACAAGTCGATGGATTCCTCTCATAAATGAAAGAACAGACAAAGACAGCAGGTTCCTCCCC
ASCRP3001026	190	306.5	184	262	230	275	7.82047	7.89963	7.47813	8.09981	8.23144	8.09058	P	P	P	P	P	P	hsa_circRNA_104072	hsa_circ_0002492	circBase	chr6	-	17665469	17669259	exonic	NM_005124	NUP153	ACAAGTGCAGTCCTCTTGATAGGAGTGGGATAGATATCACAGATTTTCAGGCCAAAAGAG
ASCRP3001027	144.5	197.5	146.5	128	434.5	718	7.42315	7.27267	7.16369	7.07552	9.1488	9.32971	P	P	P	P	P	P	hsa_circRNA_102806	hsa_circ_0008827	circBase	chr2	-	114486977	114493435	exonic	NM_025181	SLC35F5	ACAAGTTGGATATTCCAATGTTCTTTGTGGTTTTTGGCAAATTTGTCATATCAAGAAGCA
ASCRP3001028	30.5	92	32.5	39	27	29	5.19492	6.2345	5.11391	5.30849	5.16507	5.19492	P	P	P	P	P	P	hsa_circRNA_406488		25070500	chr4	-	76852366	76857388	exonic	NM_014435	NAAA	ACAAGTTTACAGTTTCTGGTGATGAACGAGGTTCTGCACCAGTATTGTGGCTCAAGACTC
ASCRP3001029	20	432	74	27	19	17	4.6125	8.4198	6.16583	4.82676	4.6465	4.40122	A	P	P	P	A	A	hsa_circRNA_404880		25070500	chr11	-	38891626	38906764	intergenic			ACAATAACATTTCCAAGATAGGAAGAAAGCGAGGGTTCAAAACGGAGAAGATGAAGCTGA
ASCRP3001030	73	198	139	44	111.5	58.5	6.40592	7.26878	7.05488	5.53021	7.22364	6.0902	P	P	P	P	P	P	hsa_circRNA_030067	hsa_circ_0030067	circBase	chr13	+	41890981	41910892	exonic	NM_024561	NAA16	ACAATACAGAAAAGAAATGTTATGAACAGAAGCAGTACAAAAATGGCCTCAAGTTTTGCA
ASCRP3001031	112.5	313	148	90	149	73	7.02195	7.93617	7.15781	6.55785	7.60705	6.40592	P	P	P	P	P	P	hsa_circRNA_030069	hsa_circ_0030069	circBase	chr13	+	41892941	41910892	exonic	NM_024561	NAA16	ACAATACAGAAAAGAGACTTTGGCTATGAAAGGATTAACACTGAACTGTTTAGGAAAAAA
ASCRP3001032	44	126	52	58.5	34.5	44	5.61115	6.61906	5.72803	5.89391	5.55087	5.69476	P	P	P	P	P	P	hsa_circRNA_100642	hsa_circ_0019058	circBase	chr10	+	89653781	89653866	exonic	NM_000314	PTEN	ACAATATTGATGATGTAGTAAGATATTTATCCAAACATTATTGCTATGGGATTTCCTGCA
ASCRP3001033	135	95	37	96	33	48	7.29963	6.27076	5.18834	6.62394	5.50925	5.83826	P	P	P	P	P	P	hsa_circRNA_405138		25070500	chr13	-	43500471	43538275	exonic	NM_033255	EPSTI1	ACAATCCTCAACATGGGTGGAAGCCAGTCAGAAACTGAAGTCAGACAGAAACAACAACTC
ASCRP3001034	29	48	47	27	30	23	5.13117	5.47181	5.55087	4.82676	5.22737	4.893	P	P	P	M	P	A	hsa_circRNA_407107		25070500	chr8	-	99676157	99735197	intronic	ENST00000518165	STK3	ACAATCCTTTGAACAAAAGGGATTCTTAACAGATACCACTGAAGGAAGTGCTAGCTGTGA
ASCRP3001035	28	47	27	22	21	21	5.04639	5.425	4.88488	4.6125	4.6465	4.82676	P	P	P	A	A	A	hsa_circRNA_405879		25070500	chr2	-	55433405	55436967	exonic	NM_152385	CLHC1	ACAATGAATACATTTAAGGGCATGACTCTTCAAGAATCCATGAATCTAGATGCTCTCACT
ASCRP3001036	42	59	59	56	33	43	5.64277	5.68077	5.85081	5.82983	5.55087	5.7269	P	P	P	P	P	P	hsa_circRNA_103122	hsa_circ_0004339	circBase	chr21	-	34953607	34958487	exonic	NM_017613	DONSON	ACAATGCAAATGCTTAAGACTTCACATGTATCATTCTCCGAGCCTGATATTCCGTCCTCA
ASCRP3001037	51	67	57	47	60	54	5.85912	5.80208	5.80208	5.49465	6.37003	6.01597	P	P	P	P	P	P	hsa_circRNA_103043	hsa_circ_0060134	circBase	chr20	-	34295041	34301018	exonic	NM_004902	RBM39	ACAATGTTTCCAACTCTCTAACATGTTTAACCCTCAAACGTACAGGTTTGCAGATTCCGC
ASCRP3001038	1194	1048.5	2738.5	4830	5005	20745	10.7506	9.75441	11.7729	11.7887	12.5936	13.2904	A	A	A	P	P	P	hsa_circRNA_008584	hsa_circ_0008584	circBase	chr18	+	7754370	7755918	intronic	ENST00000332175	PTPRM	ACACAAAACTTGTTCTCCCTCTAGTGTTCCACTTGCACAGGGGTACTTGAATCTAAAACA
ASCRP3001039	100	137	141	72	81	98	6.84815	6.75327	7.10114	6.23609	6.79609	6.73194	P	P	P	P	P	P	hsa_circRNA_103317	hsa_circ_0064735	circBase	chr3	-	33441680	33467233	exonic	NM_014517	UBP1	ACACAAGACTGTTCTCTAATTTTTCAGTGATGTCTTGGCATTGCCCATTTTCAAGCAGGA
ASCRP3001040	52	76.5	76	49	46	48	5.88376	5.96876	6.21197	5.65952	5.90599	5.86532	P	P	P	P	P	P	hsa_circRNA_024295	hsa_circ_0024295	circBase	chr11	+	111907996	111910121	exonic	NM_001931	DLAT	ACACAAGTAAAAGGTTTTGAAGTACAGGAAGAAGGTTATCTGGCAAAAATCCTGGTCCCT
ASCRP3001041	445	479.5	775	796.5	598	781	9.11234	8.56623	9.60077	9.60526	9.57814	9.41372	P	P	P	P	P	P	hsa_circRNA_405016		25070500	chr12	+	64485055	64509673	exonic	NM_020762	SRGAP1	ACACAAGTGAAGATGGCCTCCAAATGTTCCCCCTAAGCCCCAGAAACACAGGAAGTCCAG
ASCRP3001042	26	23	35	36	20	19	4.95633	4.78376	5.18834	5.18504	4.6465	4.82676	P	P	P	P	A	A	hsa_circRNA_100688	hsa_circ_0020097	circBase	chr10	+	117221450	117278834	exonic	NM_207303	ATRNL1	ACACAATACAATCATGGACCTTGTGCAGTTTTTTGTCACCTTCTTCAGACAGCCTTTTGA
ASCRP3001043	73	76	60	58	54	36.5	6.40592	6.00665	5.92491	5.93379	6.19566	5.53021	P	P	P	P	P	P	hsa_circRNA_000483	hsa_circ_0000483	circBase	chr13	+	50054354	50057699	exonic	NM_031915	SETDB2	ACACAATGGGAAAAAAATGAACAAAATGTGCATGTCTTCAACTGACAGCAAGGAATGCCA
ASCRP3001044	168.5	341.5	324	152	212	396	7.62025	8.05282	8.27556	7.2981	8.10484	8.52831	P	P	P	P	P	P	hsa_circRNA_406747		25070500	chr6	+	25450125	25472749	exonic	NM_017640	LRRC16A	ACACAATTAACCTTGCTGGCAACCCACTGGAGGATAGAGGAGAATCATGAAAAAAGTCTC
ASCRP3001045	39	87.5	64	50	75	81.5	5.53281	6.13366	5.96876	5.68778	6.66243	6.53469	P	P	P	P	P	P	hsa_circRNA_101363	hsa_circ_0006393	circBase	chr14	+	62187099	62188541	exonic	NM_001530	HIF1A	ACACACAGAAATGGATAAGTTCTGAACGTCGAAAAGAAAAGTCTCGAGATGCAGCCAGAT
ASCRP3001046	199	206	279	211	145	235	7.87935	7.32347	8.06768	7.76628	7.54532	7.8951	P	P	P	P	P	P	hsa_circRNA_045234	hsa_circ_0045234	circBase	chr17	+	61882430	61884014	exonic	NM_007372	DDX42	ACACACAGCCCACTCCAATACAGTGCCAGATTGACTATCCACCATTTGAAAAAAACTTTT
ASCRP3001047	396	594.5	523	307.5	304	379.5	8.94411	8.87717	9.00411	8.3112	8.63739	8.47457	P	P	P	P	P	P	hsa_circRNA_405815		25070500	chr19	-	57967026	57967550	sense overlapping	NM_020633	VN1R1	ACACACCATCATGGGATACCTCAGACAATGGCAGCTTTTGGATTGAAATATTTGCTGAAT
ASCRP3001048	20	24	39	29	26	18	4.66557	4.87672	5.30545	4.95633	5.10695	4.5625	A	P	P	P	A	A	hsa_circRNA_000445	hsa_circ_0000445	circBase	chr12	-	118583263	118583380	antisense	NM_002567	PEBP1	ACACAGATCTCAGGTTTCTATTTTTATTCAACTACAAGCAAACAGCACAATTAATGCAAC
ASCRP3001049	48	52	52.5	44	42	46	5.85912	5.525	5.71321	5.4691	5.83826	5.79127	P	P	P	P	P	P	hsa_circRNA_003233	hsa_circ_0003233	circBase	chr2	-	9675962	9683414	exonic	NM_003183	ADAM17	ACACAGATGGGGCCGAATATAACATAGAGAGAAGCTTGATTCTTTGCTCTCAGACTACGA
ASCRP3001050	19	19	26	24	17	19	4.66557	4.58771	4.83099	4.78376	4.41817	4.65607	A	A	P	A	A	A	hsa_circRNA_405899		25070500	chr2	+	63832532	63832739	intronic	ENST00000233114	MDH1	ACACAGGGTTGATTTAGTGATTTGCACAGGTCACTCTATTTTATTTTTGTTGCCTGATGA
ASCRP3001051	348	515.5	461	357	584	742	8.74106	8.66875	8.8067	8.5226	9.54231	9.35545	P	P	P	P	P	P	hsa_circRNA_102658	hsa_circ_0007385	circBase	chr2	-	32142994	32157204	exonic	NM_015955	MEMO1	ACACAGTATTGAAATGCATTTGCCTTATACAGCTAAAGCCATGGAAAGCCATGCAGGATA
ASCRP3001052	26	38	34.5	27	32.5	28	4.95633	5.22094	5.21448	4.82676	5.45272	5.15499	P	P	P	P	P	P	hsa_circRNA_001066	hsa_circ_0000627	circBase	chr15	+	72789131	72848248	sense overlapping	NM_005744	ARIH1	ACACAGTTATTGCATATTGGGTACTTCCAGAAGTATGAATTCAGTGATGCAAAGGACAGG
ASCRP3001053	30	44	35	31	32	26.5	5.22094	5.37952	5.11391	5.05003	5.48126	5.0894	P	P	P	P	P	P	hsa_circRNA_102117	hsa_circ_0000782	circBase	chr17	-	47388673	47390207	exonic	NM_014897	ZNF652	ACACATGAAAACACACACTGTGTGTTTCCTGTAACAAATCGTTCAAGAAACTCTGGTCCC
ASCRP3001054	35	107	306	76	18.5	23	5.34444	6.43261	8.2048	6.31975	4.6844	4.95633	P	P	P	P	A	A	hsa_circRNA_405408		25070500	chr15	-	82218013	82218366	exonic	TCONS_00023758	XLOC_011550	ACACATGAAGAGAAAATGGATGTAATAACCAAGGACTGCCTGATAGGGCCAGAAAGGATG
ASCRP3001055	23	33	29	25	36	26.5	4.78376	5.07164	4.91309	4.78376	5.61606	5.0894	P	P	P	P	P	P	hsa_circRNA_103816	hsa_circ_0072271	circBase	chr5	-	37342650	37350367	exonic	NM_004298	NUP155	ACACATGCAGGCTGAAGCAGGGTGGTTTAGCCAAAGATGTAGGAAAATAAACCACTCAAA
ASCRP3001056	115142	136252	113244	152953	122067	158766	17.1396	17.2869	17.0047	17.1176	16.8701	16.681	P	P	M	M	P	P	hsa_circRNA_101010	hsa_circ_0025395	circBase	chr12	+	9073580	9074346	exonic	NM_004426	PHC1	ACACCACCTCCCCACCCCTCAACCAGTCTCAGGCCCAGATGTATCTACGGGCCACAATTG
ASCRP3001057	500	1215.5	941.5	450.5	1790.5	923	9.30825	10.0216	9.91121	8.85657	11.1786	9.62906	P	P	P	P	P	P	hsa_circRNA_100033	hsa_circ_0009581	circBase	chr1	-	8555122	8601377	exonic	NM_012102	RERE	ACACCACTCTGAATGCACTGAACACAAGGGAAGTGTAACATCTCCCATTTTTCTGACATA
ASCRP3001058	35	43	38	42	34	38	5.37952	5.35916	5.26538	5.40528	5.53021	5.61115	P	P	P	P	P	P	hsa_circRNA_100995	hsa_circ_0024913	circBase	chr11	-	134054531	134055421	exonic	NM_015261	NCAPD3	ACACCAGCAGAGGAGCAGCCGATATTTAAATAAGGCTTTTCATATCTGGTCCAAGAAAGA
ASCRP3001059	2443.5	4009.5	2495	1090	3778.5	4391	12.0607	12.4048	11.5877	9.97185	12.2638	11.4344	P	P	P	P	P	P	hsa_circRNA_007444	hsa_circ_0007444	circBase	chr5	+	95091099	95099324	exonic	NM_014899	RHOBTB3	ACACCAGGAAAGAAAAAATGCCTGTCTTAAAGGCTGAAGCGTCACATTATAACTCTGACT
ASCRP3001060	953	1289.5	2022.5	2412	2140	6369	10.3989	10.1251	11.1839	10.9528	11.4462	11.8854	P	P	P	P	P	P	hsa_circRNA_004466	hsa_circ_0004466	circBase	chr12	+	112303053	112308984	exonic	NM_003668	MAPKAPK5	ACACCCCAGTTCACCCCTTATTATGTAGCACCCCAGGAAACTTCCATTTTAGAAGAATAC
ASCRP3001061	43.5	66.5	34	42	29	49.5	5.69476	5.85081	5.18834	5.4691	5.30849	5.90398	P	P	P	P	P	P	hsa_circRNA_401899		25242744	chr17	+	79653341	79655857	exonic	NM_004712	HGS	ACACCTACCAGATCATGAAGGTGGAGGAGCAAAATATGCTGTGAATTCCATCAAGAAGAA
ASCRP3001062	1570.5	2555.5	4958.5	5994	3785	8604	11.2331	11.4753	12.7174	12.1137	12.2664	12.2045	P	P	P	P	P	P	hsa_circRNA_000025	hsa_circ_0000025	circBase	chr1	-	21295966	21307720	exonic	NM_003760	EIF4G3	ACACCTACTCCTCCTCAGTTTTTCCAGAGGCCTCAAATACAGCCTCCTAGAGCTACCATC
ASCRP3001063	45	34	66	80	31.5	31	5.7382	5.1346	6.0381	6.39024	5.45272	5.30849	P	P	P	P	P	P	hsa_circRNA_405492		25070500	chr16	-	72651081	72651452	exonic	ENST00000570152	AC004158.2	ACACCTAGATTTCTTCCTGCGTGAATCCAGTTGAGAACCTTTTTGTGATGAAAACGAGAT
ASCRP3001064	32.5	49	47	41	54	23	5.2871	5.46366	5.57881	5.43616	6.19566	4.92105	P	P	P	P	P	A	hsa_circRNA_104785	hsa_circ_0087104	circBase	chr9	-	39165929	39178357	exonic	NM_033655	CNTNAP3	ACACCTATTATTTTGGAGAATCTGAGGTGGTTTATTTTGATGGACAAAGTGCTCTGCTGT
ASCRP3001065	679	697.5	1688	2400	934.5	2348.5	9.81065	9.11191	10.8783	10.9437	10.2769	10.7426	P	P	P	P	P	P	hsa_circRNA_034804	hsa_circ_0034804	circBase	chr15	+	42579888	42589854	exonic	NM_198141	GANC	ACACCTCTCAGGTTCCTCTCCTGGCTGAAATTTATGGTATAGAAGGAAACATTTTCAGGC
ASCRP3001066	42	60	44	35	48	48.5	5.61115	5.72007	5.49332	5.22094	6.06528	5.82771	P	P	P	P	P	P	hsa_circRNA_102047	hsa_circ_0000759	circBase	chr17	-	35640167	35646430	exonic	NM_198838	ACACA	ACACCTGAAGACCTTAAAGCCAATGCAGACTTTGAAATACTCGTGGGATATGAAGTGGAG
ASCRP3001067	120	203	155	91	88	114.5	7.13746	7.30572	7.24083	6.57434	6.92239	6.96727	P	P	P	P	P	P	hsa_circRNA_406466		25070500	chr4	-	39843567	39851272	exonic	NM_001100399	PDS5A	ACACCTGTAAAGAATATTGACCCAGTAAAGAATAAGGTGCCTATGGTTCATGCTTGAAGT
ASCRP3001068	55.5	225	153	74.5	63	78	5.97642	7.45433	7.20543	6.2488	6.43955	6.46971	P	P	P	P	P	P	hsa_circRNA_104571	hsa_circ_0083694	circBase	chr8	+	25156459	25159970	exonic	NM_024940	DOCK5	ACACCTGTGGACTCCGAAGACCTTTTGGAGTGGCAGTCAATCCTGCAGAACCTCGATTTG
ASCRP3001069	34	60.5	36	44	32	41	5.34444	5.70862	5.18834	5.49465	5.3577	5.57629	P	P	P	P	P	P	hsa_circRNA_004187	hsa_circ_0004187	circBase	chr14	-	78023383	78043258	exonic	NM_004863	SPTLC2	ACACGAAGGCCCTGGAAGAAAATTCTCATCCTTGTGGAAGGAATATATAGGTATACAGGG
ASCRP3001070	21	22	24	26	21	20	4.66557	4.73944	4.73944	4.75733	4.9679	4.73944	A	P	P	P	A	A	hsa_circRNA_104899	hsa_circ_0088251	circBase	chr9	+	119109304	119130033	exonic	NM_002581	PAPPA	ACACGGGTAGAGACGGGACCCAGCGTCACAGTGACCTGTACAGAGGGCAAGTGGAATAAG
ASCRP3001071	25	29	33.5	35.5	26	31	4.893	4.98698	5.13801	5.1982	5.13801	5.24333	P	P	P	P	A	P	hsa_circRNA_068293	hsa_circ_0068293	circBase	chr3	+	183901269	183901879	exonic	NM_004068	AP2M1	ACACGTGTGACTTCGTCCAGTTACAAACCCAATAAACTCTGTAGAGTGGAGTGCCATTCG
ASCRP3001072	26	31	33	27	22	23	4.95633	5.04639	5.13801	4.87672	4.893	4.95633	P	P	P	P	A	A	hsa_circRNA_404778		25070500	chr10	+	76315125	76360251	sense overlapping	NM_001123	ADK	ACACTATAATGGCTACAGGTGTCAGATCCAGCTAGCAGTGCCATAAGCCAGAATTATAGA
ASCRP3001073	94.5	107	57	343	44.5	49	6.77758	6.42563	5.87149	8.46745	5.95526	5.86532	P	P	P	P	P	P	hsa_circRNA_406697		25070500	chr5	-	150075067	150076453	exonic	NM_018047	RBM22	ACACTATATGTTGGTGGTCTAGGTGATACCATTACTGAGACAGATTTAAGGCCTGCCCAT
ASCRP3001074	90.5	119.5	118	104	69	91	6.72514	6.56675	6.84815	6.75994	6.48321	6.67895	P	P	P	P	M	P	hsa_circRNA_103350	hsa_circ_0065220	circBase	chr3	-	47468936	47470160	exonic	NM_012235	SCAP	ACACTCAAAGTATGTGGGTGCCCCGGTGGCTTATGTCCAGCAGATATTTGTGAAGTCCTC
ASCRP3001075	218	168	251	284	124.5	126	8.03734	7.03713	7.93568	8.20031	7.35649	7.10987	P	P	P	P	P	P	hsa_circRNA_008913	hsa_circ_0008913	circBase	chr16	-	75636982	75656362	exonic	NM_012091	ADAT1	ACACTCCCTCAGGTCGATGGCCAGGTGGTCTTCATAAACTATACTGCCTTGTGATGCCTC
ASCRP3001076	39	64	51	44	32.5	135	5.53281	5.76719	5.66664	5.53021	5.53021	7.17038	P	P	P	P	P	P	hsa_circRNA_004070	hsa_circ_0004070	circBase	chr1	-	46751033	46752171	exonic	NM_006369	LRRC41	ACACTCTCCTACAATGAGTGTGACATGTTGGCGAGCCAAGTTTATGGAGGCCTTTTTTTC
ASCRP3001077	74	148	86.5	81	44.5	142	6.43955	6.83768	6.36712	6.3377	5.85912	7.22685	P	P	P	M	M	M	hsa_circRNA_008805	hsa_circ_0008805	circBase	chr17	+	36614345	36619623	exonic	NM_001199417	ARHGAP23	ACACTCTGGAGCTGTCTATCATGCCCAAGGACGAGGACATCCTCCAGCTGCTGCCACTGG
ASCRP3001078	122	220.5	171	157	187	170	7.12718	7.41119	7.37978	7.35061	7.91715	7.47408	P	P	P	P	P	P	hsa_circRNA_104493	hsa_circ_0082413	circBase	chr7	+	131113791	131113904	exonic	NM_013255	MKLN1	ACACTGAAAAAGAGAGACTGTTTATTTGTTTGGTGGCTGGGATGGAACACAAGATCTTGC
ASCRP3001079	107	75	68	83	62.5	60	6.92437	5.94163	6.07244	6.42284	6.4045	6.14559	P	P	P	P	P	P	hsa_circRNA_031939	hsa_circ_0031939	circBase	chr14	-	52977957	53011089	exonic	NM_020784	TXNDC16	ACACTGAACATTCACCTGTTTATTAAGACAATGAAAGCACCTCTGTTGATAACATAGATC
ASCRP3001080	43	67	41	106	34	57	5.64277	5.85705	5.40528	6.79934	5.53021	6.05808	P	P	P	P	P	P	hsa_circRNA_067864	hsa_circ_0067864	circBase	chr3	-	167422629	167438061	exonic	NM_007217	PDCD10	ACACTGAGAGCCGCTTTCATCAAGATCAGTGTGTTTTTTGTGTCCAATTCTTTTATCACC
ASCRP3001081	191	237	172.5	115	133.5	455	7.80684	7.54403	7.38482	6.8893	7.44953	8.71926	P	P	P	P	P	P	hsa_circRNA_071374	hsa_circ_0071374	circBase	chr4	+	166141085	166160051	exonic	NM_007246	KLHL2	ACACTGCAGAAATTCAGGTTACAGAAGAAAATGTACAGATGCACAAAGCAGGGTCATCAG
ASCRP3001082	210.5	346	340	154.5	171	355	7.95519	8.07572	8.34376	7.31632	7.80496	8.4048	P	P	P	P	P	P	hsa_circRNA_102109	hsa_circ_0003650	circBase	chr17	+	45740454	45752148	exonic	NM_002265	KPNB1	ACACTGGTGGAAGGTACGAGTGGCTGCTTTACAGAATCTGGTGAAGATAATGTCCTTATA
ASCRP3001083	53	113	79	55	51.5	81	5.93968	6.49192	6.27853	5.82983	6.18082	6.52428	P	P	P	P	P	P	hsa_circRNA_000804	hsa_circ_0000804	circBase	chr17	-	73946854	73952028	exonic	NM_004035	ACOX1	ACACTGTCATGATGCTCCAGACGGCTAGTTGGAAAGACTTCAAATCATGCAATAGTTCTT
ASCRP3001084	41	94	111.5	88	52.5	37	5.61115	6.28162	6.74545	6.51905	6.21197	5.51977	P	P	P	P	P	P	hsa_circRNA_002375	hsa_circ_0002375	circBase	chr12	-	88898935	88939642	exonic	NM_000899	KITLG	ACACTGTTACTTTCGTACATTGACTTGGATTCTCACTTGCATTTATCTTCAGCTGCTCCT
ASCRP3001085	25	29	33	28	46	21	4.95633	4.98698	5.11391	4.87672	5.96876	4.65607	P	P	P	P	P	A	hsa_circRNA_072915	hsa_circ_0072915	circBase	chr5	+	72147070	72201272	exonic	NM_002270	TNPO1	ACACTTAAGCTGCAGTCCCAAAATTAGGGAAACTGGAACAACTTAATCAGTATCCAGACT
ASCRP3001086	52	55	58	44.5	36	44	5.90999	5.61115	5.87149	5.51452	5.64997	5.75833	P	P	P	P	P	P	hsa_circRNA_006409	hsa_circ_0006409	circBase	chr10	+	102697158	102703885	exonic	NM_018121	FAM178A	ACACTTCCTGAAACCAACATTTTAAATGTGGTTAAGATGATGTCAGTTCATACAGACTGT
ASCRP3001087	55	84	67	49	46	40	6.04721	6.0849	6.03076	5.7155	6.00103	5.67136	P	P	P	P	P	P	hsa_circRNA_005874	hsa_circ_0005874	circBase	chr13	+	31204971	31205611	exonic	NM_005800	USPL1	ACACTTCTATATACCAGTCAATTGAGTGGTGTTAAAGTGCATCTATCCTTTGGGCTCTAA
ASCRP3001088	47	96.5	136	162	142	61	5.7694	6.27698	7.04307	7.40482	7.54532	6.1675	P	P	P	P	P	P	hsa_circRNA_405165		25070500	chr13	-	95768175	95822882	exonic	NM_005845	ABCC4	ACACTTGGATGATTTGCTGCCGCTGACGTTTTTAGATTTCATCCAGGTGTATTTGTCAAA
ASCRP3001090	23	23	32	24	20.5	23	4.83521	4.81826	5.00955	4.65129	4.85611	5.04275	P	P	P	P	A	A	hsa_circRNA_001083	hsa_circ_0000795	circBase	chr17	-	59961931	59975100	sense overlapping	NM_020748	INTS2	ACAGAAACAGCAGGTTCTTGTGGTTGAACCTAACAGACACTTAACAGAGTACACCTGAAC
ASCRP3001091	24	27	25	19	21	22	4.893	4.94075	4.78812	4.4733	4.82252	4.893	P	P	P	A	A	A	hsa_circRNA_407252		25070500	chr9	-	136273891	136278041	exonic	NM_020385	REXO4	ACAGAAATATAAACCTTTCAAGAGTCAAGTAAAGGGAAGACATCTGGTTTGACGACGTGG
ASCRP3001092	33	47	50	41	26	33	5.30849	5.44722	5.66664	5.40528	5.07164	5.44722	P	P	P	P	A	P	hsa_circRNA_404233		25242744	chr9	-	111637174	111644467	exonic	NM_003640	IKBKAP	ACAGAAGACTTCGGTTCCTGTTCTTGGATTATGAAGAAGCTGTGCTCTTGCTGTTAGAAG
ASCRP3001093	34	28	31	33	23.5	23	5.34444	4.91707	4.95633	5.13801	4.85611	4.893	P	P	P	P	A	A	hsa_circRNA_403961		25242744	chr7	-	148516069	148516779	exonic	uc011kuj.2	EZH2	ACAGAAGATTCATTGAATGGCACCTGCAGAAGCTTTTCATGCAACACCCAACACTTATAA
ASCRP3001094	30	53	36.5	25	27.5	29	5.17509	5.60375	5.17509	4.73944	5.2871	5.19492	P	P	P	P	P	P	hsa_circRNA_057073	hsa_circ_0057073	circBase	chr2	+	172782046	172844276	exonic	NM_003642	HAT1	ACAGAAGCTACAGACTGGATATTAAAAGAAGACTAATTAGCCCATATAAGGATTTGGTGC
ASCRP3001095	90.5	135.5	115	105.5	92	81	6.70857	6.74208	6.79067	6.75994	6.96823	6.52428	P	P	P	P	P	P	hsa_circRNA_101372	hsa_circ_0006278	circBase	chr14	-	68151731	68157138	exonic	NM_016026	RDH11	ACAGAAGGTCTTGAGATTCTAAGTGGGAATCATTTCAGGTCACTTCCTCCTAACCCATCT
ASCRP3001096	66	117	145.5	49	87	65	6.33472	6.53987	7.1519	5.68778	6.89031	6.2692	P	P	P	P	P	P	hsa_circRNA_102772	hsa_circ_0004964	circBase	chr2	+	85270686	85276771	exonic	NM_020122	KCMF1	ACAGAATTCCCAGTTTCTTTTAACAAGATTTGTCCAATATGTGCAGCGTTACCTGGAGGC
ASCRP3001097	22	24	22	24	23	22	4.81826	4.81826	4.6174	4.72588	5.04457	4.95633	P	P	A	A	A	A	hsa_circRNA_092527	hsa_circ_0001300	circBase	chr3	-	49051181	49051358	antisense	NM_018031	WDR6	ACAGACAGTAGTGTCCTCACTACATGTGATCACAATGTCAGTCAAGCCTGGCTGAGGATC
ASCRP3001098	36	62.5	53	46.5	32	22	5.46638	5.77819	5.77819	5.64277	5.53021	4.95633	P	P	P	P	P	A	hsa_circRNA_405691		25070500	chr18	-	52937061	52946887	exonic	NM_003199	TCF4	ACAGACAGTATAATGGGTCTATGCTCCATCAGCAAGCACTGCCGACTACAATAGGGACTC
ASCRP3001099	556	609	458	291	249	532.5	9.49511	8.91153	8.78778	8.23583	8.33299	8.90452	P	P	P	P	P	P	hsa_circRNA_000175	hsa_circ_0000175	circBase	chr1	-	205585605	205593019	exonic	uc021pid.1	ELK4	ACAGACATTCAACATGATTGCATTTGAACTCATTGCTATGGACAGTGCTATCACCCTGTG
ASCRP3001100	709	972	754	398	676	926	9.86748	9.61295	9.55811	8.67744	9.77122	9.63118	M	M	P	P	P	M	hsa_circRNA_026232	hsa_circ_0026232	circBase	chr12	+	50824277	50829407	exonic	NM_052879	LARP4	ACAGACCCTGATCTAATTCTTGAAGTGTTAAGATGAGAAAGCAATTCAGCAGTTTCTACA
ASCRP3001101	261	313	259	250	224	229	8.30132	7.92558	7.97945	8.02678	8.17765	7.85619	P	P	P	P	P	P	hsa_circRNA_101387	hsa_circ_0032434	circBase	chr14	+	71479716	71479919	exonic	uc010are.1	PCNX	ACAGACTCACACTTTTGGCCCTGTTTGATAGATTCGATTGAATAGACTATTGACCATTGA
ASCRP3001102	47.5	63	55	70	65	47	5.81709	5.76719	5.75388	6.16415	6.43955	5.82771	P	P	P	P	P	P	hsa_circRNA_405555		25070500	chr17	-	26918715	26926848	intronic	ENST00000481916	RP11-192H23.4	ACAGACTGACACATCTCACAGTGGGGTTTCCCGTGCATAGGAGATCCAAGACAGCAGAAG
ASCRP3001103	186	790	674	173	369	504.5	7.78684	9.30236	9.3716	7.49555	8.91178	8.83882	P	P	M	P	P	P	hsa_circRNA_067100	hsa_circ_0067100	circBase	chr3	-	124997967	125032500	exonic	NM_021964	ZNF148	ACAGAGACATGTCTTCATTCATACAGGCAGTTATACTTAAGCATGAACATTGACGACAAA
ASCRP3001104	78	101	152	105	46	40	6.51905	6.35395	7.19767	6.76658	6.00103	5.67136	P	P	P	P	P	P	hsa_circRNA_104798	hsa_circ_0087300	circBase	chr9	+	82267507	82268990	exonic	NM_007005	TLE4	ACAGAGACTCCATCAAGCAACAACTCCAGGCCCAGCATTTATCACATGGACATGGTCTCC
ASCRP3001105	38	64.5	45	39	45	35	5.53281	5.81068	5.55087	5.32957	5.93968	5.48261	P	P	P	P	P	P	hsa_circRNA_101866	hsa_circ_0040370	circBase	chr16	-	71772844	71773244	exonic	NM_001128	AP1G1	ACAGAGCTAGATATGACGGACTTTGTTTTCCAAGCTGCAGTACCAAAGGTGCTCCAGCTG
ASCRP3001106	23	36.5	31	29.5	29	27	4.83521	5.20473	4.95633	4.94075	5.2871	5.15499	P	P	P	P	P	P	hsa_circRNA_407313		25070500	chrX	+	102730028	102741511	intergenic			ACAGAGCTCATCAGTGTGACATGCATAAAGGAATTTCTTATTGAGCCCCAGGAAGAAGAA
ASCRP3001107	204	346	155	151	181	298	7.90992	8.07572	7.22002	7.28737	7.86756	8.1882	P	P	P	P	P	P	hsa_circRNA_100785	hsa_circ_0008227	circBase	chr11	+	34093272	34093534	exonic	NM_005898	CAPRIN1	ACAGAGGAGTTTCATGGCACTAAGTCAAGATGGTAAGCTTGATGATTACCAGGAACGAAT
ASCRP3001108	21.5	24	24	23	20	20	4.70298	4.78376	4.78812	4.66557	4.6465	4.73944	A	P	A	A	A	A	hsa_circRNA_407215		25070500	chr9	-	107587026	107587963	intronic	ENST00000374736	ABCA1	ACAGAGGTGCAGAATGTACGTACACTGCTTTGGGCATCTGTTTGGAAAATATGACTTCTA
ASCRP3001109	38	97	50	78	44	40.5	5.53281	6.31069	5.68077	6.35395	5.96876	5.65714	P	P	P	P	P	P	hsa_circRNA_407173		25070500	chr9	+	35657761	35658017	antisense	NR_003051	RMRP	ACAGAGTCCTCAGTGTGTAGCCTAGGATACAGGCCTTCAGCACGAACCACAATGAGCCCC
ASCRP3001110	148	355	320	110	165	249	7.43952	8.12457	8.26661	6.84188	7.75018	7.95833	P	P	P	P	P	P	hsa_circRNA_104233	hsa_circ_0078362	circBase	chr6	+	155095122	155099179	exonic	NM_014892	SCAF8	ACAGAGTGTTGAGAAGTTTATTCAGAAATTGTATTCCCTGAATGACTATAAACCACCCAT
ASCRP3001111	30	37	31	33.5	26.5	31	5.22094	5.24333	5.07164	5.1982	5.25911	5.37373	P	P	P	P	P	P	hsa_circRNA_077544	hsa_circ_0077544	circBase	chr6	-	107531642	107533486	exonic	NM_020381	PDSS2	ACAGATCGGAGAGGAAAGTTATATCACAGATGATATTGGAATATCGACTTGGAAGGAGCA
ASCRP3001112	39	37	42	49.5	25	26	5.57629	5.24333	5.43893	5.68778	5.04457	5.15499	P	P	P	P	A	P	hsa_circRNA_100826	hsa_circ_0022245	circBase	chr11	-	61039146	61042056	exonic	NM_152718	VWCE	ACAGATCTGGTCGCCTGGTGACCCCTGTGAGTTATGCATCTGCCAGTGAGATGCTATTTC
ASCRP3001113	72.5	173	80	53	30	93	6.40024	7.07017	6.29852	5.7716	5.33256	6.70223	P	P	P	P	P	P	hsa_circRNA_047820	hsa_circ_0047820	circBase	chr18	+	56601664	56648849	exonic	NM_018181	ZNF532	ACAGATGCCACCAATGAGGAGGAAACAGAAATAAAAGAAGACACTAAGAAGACTTGCACT
ASCRP3001114	42.5	31	40	44	32	61	5.61115	5.04639	5.33851	5.53021	5.40528	6.14559	P	P	P	P	P	P	hsa_circRNA_406688		25070500	chr5	+	141765092	141770616	intronic	ENST00000510311	AC005592.2	ACAGATGGAAAAGGCGGCTCTCTGACTAGTGAAAGGGATCACAGTATAAGACAGTGAATA
ASCRP3001115	748	2154	1388	521	1152	631	9.95741	11.1166	10.5226	9.05518	10.5517	9.14859	P	P	P	P	P	P	hsa_circRNA_001508	hsa_circ_0001508	circBase	chr5	+	80071512	80088663	exonic	NM_002439	MSH3	ACAGATTTATCATTTATGATAGAAATAAAGAACTCTGCTGTATCTTGTATACCAACTGAT
ASCRP3001116	772.5	1487	1099	574	594.5	727	10.0084	10.3837	10.1486	9.17296	9.56804	9.33661	P	P	P	P	P	P	hsa_circRNA_018225	hsa_circ_0018225	circBase	chr10	+	38726471	38734535	exonic	NR_024497	LINC00999	ACAGCAAAACGAAGTGACCTCACAATGACTCAAGCTACCACATGCTGTTGATTGTGAAAT
ASCRP3001117	97	189.5	81	61	42	120	6.79934	7.18945	6.31522	5.9726	5.88986	7.05397	P	P	P	P	P	P	hsa_circRNA_000603	hsa_circ_0000603	circBase	chr15	+	56680669	56687032	exonic	NM_198524	TEX9	ACAGCAACAGTTGTCTTCAGTAGAAAGGAGGTCTGTTACCATCTGAAGGGATAGTTCATC
ASCRP3001118	23.5	25	22.5	21	18	17	4.87672	4.84779	4.66557	4.6125	4.59768	4.40122	P	P	P	A	A	A	hsa_circRNA_404129		25242744	chr9	+	5066677	5081861	exonic	NM_004972	JAK2	ACAGCAACTTGGCAAGGATGGATTTTGCCATTAGTAAACTGAAGAAAGCAGGTAATCAGA
ASCRP3001119	111	331	176	85.5	75.5	133	6.99487	8.01241	7.4034	6.48455	6.67071	7.15991	P	P	P	P	P	P	hsa_circRNA_404718		25070500	chr10	+	12159671	12160917	exonic	NM_018706	DHTKD1	ACAGCAAGAGATGAGCAAATACAAACATGTTAAAGGCAGCCGTGTCAACTCTTCAAGAAA
ASCRP3001120	116.5	270	168	124	153	148	7.0906	7.71913	7.31858	7.00894	7.64599	7.28737	P	P	P	P	P	P	hsa_circRNA_000234	hsa_circ_0000234	circBase	chr10	-	35349801	35360267	exonic	NM_003591	CUL2	ACAGCAAGGGTGCAGACTATATGGACTGCTTATATAGATTTCAACACTACACTTGCACAA
ASCRP3001121	90	112	81	62	76	68	6.69992	6.47242	6.32575	6.02153	6.72741	6.3031	P	P	P	P	P	P	hsa_circRNA_406746		25070500	chr6	+	21108631	21144254	intronic	ENST00000378624	CDKAL1	ACAGCACAATTTTAGTAGAAAAAGCAAAGGACAAAAGATCTTTCTCGGGTGTTTCATTCT
ASCRP3001122	1315.5	1749	1841.5	2866.5	967	1480	10.9086	10.7202	11.0103	11.2141	10.3308	10.1941	P	P	P	P	P	P	hsa_circRNA_402458		25242744	chr2	+	208589523	208598771	exonic	NM_152523	CCNYL1	ACAGCACAGTCAGCCAGCCTAATCTTAGAACCACAGTAAAATGATTTAGCTTTGGAGTCA
ASCRP3001123	22	162	50	31	42	65	4.73493	7.00427	5.66664	4.95633	5.85912	6.2297	A	P	P	P	P	P	hsa_circRNA_406802		25070500	chr6	-	77981056	77983024	intergenic			ACAGCAGTAACAGTGAAAACTAAACATAGCTGTACCAAGGTATGAGCCTTGCAAGAAGAC
ASCRP3001124	731	782	336	580.5	252	350.5	9.93413	9.27914	8.32176	9.19559	8.36852	8.38534	P	P	P	P	P	P	hsa_circRNA_404062		25242744	chr8	-	74650518	74652103	exonic	NM_014393	STAU2	ACAGCAGTTTGGTCAATATTGTCTTAACATGCTTCAAATAAATCAGAGGCTGCCTACCAC
ASCRP3001125	73	99	62	57.5	68.5	72	6.40592	6.32575	5.96876	5.91797	6.56421	6.36712	P	P	P	P	P	P	hsa_circRNA_401911		25242744	chr18	+	9117835	9122679	exonic	NM_021074	NDUFV2	ACAGCATACTGGAGGCCATTCAGAAAAAGCTTGGGAAGACATGTAAGGAATTTGCATAAG
ASCRP3001126	77	187	114	280	27	38	6.48321	7.17497	6.76216	8.18469	5.22737	5.61115	P	P	P	P	A	P	hsa_circRNA_088200	hsa_circ_0088200	circBase	chr9	-	117819431	117819704	exonic	NM_002160	TNC	ACAGCCACGACAGCCAAAGAACCTGAAATTGGAAACTTAAATGTTTCTGACATAACTCCC
ASCRP3001127	1072	1070	8212	2355	444	373	10.574	9.78811	13.7284	10.9203	9.17525	8.45243	P	P	P	P	P	P	hsa_circRNA_059880	hsa_circ_0059880	circBase	chr20	+	32354656	32358098	exonic	NM_032819	ZNF341	ACAGCCTCCTGCCACAGCACAGCCCCAAGAAGGACAATGCCGTCTACAAGGTTGGGCCAG
ASCRP3001128	308	439	508	442	213.5	341	8.53966	8.45209	8.97574	8.83448	8.11485	8.35408	P	P	P	P	P	P	hsa_circRNA_008046	hsa_circ_0008046	circBase	chr14	+	31103152	31112611	exonic	NM_016106	SCFD1	ACAGCCTCTTCTGCTTTTTTGTTACTCTGGGCTTTTACACTCTGATCGAGATCCTATTCC
ASCRP3001129	42	33	34	81	25	36	5.57629	5.07164	5.22737	6.40734	5.16507	5.51977	P	P	P	P	A	P	hsa_circRNA_406479		25070500	chr4	-	54811039	54817857	antisense	uc003haa.3	PDGFRA	ACAGCGAAAAGACCTACAGCACTCTGCAAAAGGCATTCTTCACCAAAGTGTGTCTCCTTG
ASCRP3001130	324.5	754	614	268	334	404	8.64222	9.23553	9.23353	8.12457	8.76295	8.55923	P	P	P	P	P	P	hsa_circRNA_020596	hsa_circ_0020596	circBase	chr11	-	133587	139152	exonic	uc001lnx.4	LOC100133161	ACAGCGAAACGAAGTGAGCTCACAATGACTCAAGCTGCCACATACTGTTGATTGTGAAAT
ASCRP3001131	246	574	434	194	282	288	8.20357	8.82006	8.70637	7.66685	8.53253	8.15125	P	P	P	P	P	P	hsa_circRNA_003163	hsa_circ_0003163	circBase	chr1	-	222652709	224149975	sense overlapping	NM_003268	TLR5	ACAGCGAAACGAAGTGAGCTCACAATGACTCAAGCTGCCACATAGTGTTGATTGTGAAAT
ASCRP3001132	237	553	492	197	322	311	8.15125	8.76336	8.92222	7.64178	8.70593	8.23544	P	P	P	M	P	P	hsa_circRNA_092375	hsa_circ_0001978	circBase	chr1	-	224142178	224149975	intronic	TCONS_l2_00001800	XLOC_l2_001331	ACAGCGAAATGAAGTGAGCTCACAATGACTCAAGCTGCCACATAGTGTTGATTGTGAAAT
ASCRP3001133	55	91	71.5	46	37	52	5.9935	6.20872	6.13194	5.57125	5.70632	5.93968	P	P	P	P	P	P	hsa_circRNA_042451	hsa_circ_0042451	circBase	chr17	-	20907514	20910300	exonic	NM_015276	USP22	ACAGCGAAGGCGATTTGAACACTCAGCCAAGCTGCGGCGGAAGATCACCACGTATGTGTC
ASCRP3001134	30	52.5	42	27	34	40	5.22094	5.57251	5.43893	4.78376	5.53021	5.67136	P	P	P	P	P	P	hsa_circRNA_407104		25070500	chr8	+	95879503	95888375	exonic	NM_017864	INTS8	ACAGCGTTTAAATCTCTGCAAGAACAAAACAGGAGGACATTGTGAATGATATTACAGCTG
ASCRP3001135	182	626	458	215	331	310	7.73558	8.94167	8.79253	7.79255	8.74765	8.23544	P	P	P	P	P	P	hsa_circRNA_101851	hsa_circ_0005733	circBase	chr16	+	69279504	69304188	exonic	NM_006750	SNTB2	ACAGCTACCCACTTGTTGCCACCAGTCAAGTTCATCCGAGAAGTAACACCATATATCAAG
ASCRP3001136	27	47	39	31.5	69	41	4.99831	5.44722	5.26538	5.02809	6.55273	5.64277	P	P	P	P	P	P	hsa_circRNA_100283	hsa_circ_0013222	circBase	chr1	-	94360169	94363454	exonic	NM_002061	GCLM	ACAGCTGTTGACTCACAATGATCCAAAAGCAAAACTGTTCATTGTAGAATCAAACTCTTC
ASCRP3001138	185.5	137	298	494	241.5	213	7.77728	6.75327	8.14701	8.98134	8.30361	7.76628	P	P	M	P	P	P	hsa_circRNA_028319	hsa_circ_0028319	circBase	chr12	-	112370389	112381173	exonic	NM_138341	TMEM116	ACAGGACACCAAGCTTCACATGGCCCTTTATGTTCTCCAGATATTCTACATTTCCTCATT
ASCRP3001139	25	25	22.5	21	20	21	4.99831	4.81826	4.6844	4.5625	4.73944	4.893	P	P	A	A	A	A	hsa_circRNA_019548	hsa_circ_0019548	circBase	chr10	+	102739604	102740986	exonic	NM_017893	SEMA4G	ACAGGACATAGAGAGAGGAAATCGAGGCTGTGAGAGCAGCAGGGATACAGGAAGACCCTG
ASCRP3001140	310.5	565	570	234	1135	295.5	8.56528	8.80401	9.12725	7.92558	10.5138	8.18964	P	P	P	P	P	P	hsa_circRNA_092490	hsa_circ_0001064	circBase	chr2	+	120830753	120836157	exonic	NM_020909	EPB41L5	ACAGGAGTCCTTGTTTTTGAAGGAGATACCAAAATTGGCTTATTTTTTTGCATTGGTTGG
ASCRP3001141	347	745	509	271	770	608.5	8.73895	9.22029	8.97574	8.12694	9.96477	9.08582	P	P	P	P	P	P	hsa_circRNA_006314	hsa_circ_0006314	circBase	chr15	+	72810407	72837305	exonic	NM_005744	ARIH1	ACAGGATATGCCTTGTCAGATCTGCTACTTGAACTACCCTAACTCGAATCCAGCAACTAT
ASCRP3001142	44	165	102	52	64	135	5.68077	6.99487	6.60677	5.7155	6.41511	7.18698	P	M	P	P	P	P	hsa_circRNA_101277	hsa_circ_0007610	circBase	chr13	+	76301164	76335174	exonic	NM_005358	LMO7	ACAGGATTTATCAAATCGAGTCACTGTCAATTTGATTAATAAGCTTAAACCTGGCGTCAT
ASCRP3001143	124	277.5	232	100	129	199	7.18863	7.75797	7.81461	6.69992	7.42315	7.69264	P	P	P	P	P	P	hsa_circRNA_007209	hsa_circ_0007209	circBase	chr8	-	135612678	135622898	exonic	NM_020863	ZFAT	ACAGGCACATCTTAAAGTTCACACAGCACTGGTAACGAGTCTGACCTTGAACTAGAAAAG
ASCRP3001145	22	20	21.5	25	17	18	4.83521	4.6465	4.6844	4.82676	4.55228	4.5625	A	A	A	P	A	A	hsa_circRNA_400081	hsa_circ_0092309	circBase	chr4	+	152021740	152022080	intronic	ENST00000274065	RPS3A	ACAGGCTTGACTTTGCGTAAGTAGCTTATTCTTGGTTTGTATTTTCCTTAAGTTGGCGCT
ASCRP3001146	41	74	40	33	32	44	5.53281	5.94163	5.33851	5.09996	5.37663	5.79127	P	P	P	P	P	P	hsa_circRNA_037977	hsa_circ_0037977	circBase	chr16	+	14738130	14743830	exonic	NM_016561	BFAR	ACAGGGAAAGGTTTTTATCTGAACGAGTAAATGGAAGATTAATGATGTTTTGCAGCAGTT
ASCRP3001147	75	133	91	65	43.5	71	6.46427	6.72059	6.46563	6.11643	5.92194	6.3845	P	P	P	P	P	P	hsa_circRNA_404886		25070500	chr11	+	48175347	48177671	exonic	NM_002843	PTPRJ	ACAGGGAAGAGATCTGAAGCTTGTTGGAATTAGTCAACCTAAATATGCAGCAGAACTGGC
ASCRP3001148	30.5	160.5	126	44	67	52	5.15499	6.97303	6.94012	5.49465	6.52297	6.01597	P	P	P	P	P	P	hsa_circRNA_401419		25242744	chr15	+	57743697	57746016	exonic	NM_032866	CGNL1	ACAGGGAGAAGGGAGCTCTGATTGAGGCTTGTAATTCCACATCTGAAGTCAAAGATCTAT
ASCRP3001151	94	76	61	51	29	44	6.77539	5.98404	5.93575	5.7716	5.33256	5.75833	P	P	P	P	P	P	hsa_circRNA_405317		25070500	chr15	+	40933576	40943017	sense overlapping	NM_144508	CASC5	ACAGGGCATTTATCCACAACAGTGTTTCTCAAGCTTGAATACTACCATAATTTTTAGATT
ASCRP3001152	48	55.5	55	58	47.5	39	5.7694	5.63554	5.77819	5.93379	6.01597	5.61115	P	P	P	P	P	P	hsa_circRNA_104304	hsa_circ_0079363	circBase	chr7	-	6465618	6472590	exonic	NM_139179	DAGLB	ACAGGGCTGCAGTACAGGGACTTCATCCACGTCAGCTTCCATGACAAGGACACAGATCTG
ASCRP3001154	46.5	43.5	43	105	28	32	5.755	5.34444	5.45272	6.77539	5.19492	5.24333	P	P	P	P	P	P	hsa_circRNA_407257		25070500	chr9	+	140109659	140109825	intronic	ENST00000344894	NDOR1	ACAGGTGAGGGCAGCCTTGGGCCTGGTGGTTGGAGCCCAGGACCGGCCCTGGGAAAGCTG
ASCRP3001155	27.5	40	36	73	34	23	4.97173	5.22094	5.18834	6.04994	5.53021	4.893	P	M	P	A	P	A	hsa_circRNA_029998	hsa_circ_0029998	circBase	chr13	-	36822742	36828280	exonic	NM_001144981	CCDC169	ACAGGTGGATCAACTGCCTAGGATGCAAGAGAATCTAGTGAAAACGAATCCTTAAACACA
ASCRP3001156	19	58	34	31	28	27.5	4.6125	5.68077	5.11391	5.00581	5.2871	5.22094	A	P	P	P	P	P	hsa_circRNA_062993	hsa_circ_0062993	circBase	chr22	+	33254003	33259028	exonic	NM_000362	TIMP3	ACAGTAAAGTGGTTTTATTTCTATCACAGTCGCGTCTATGATGGCAAGATGTACACGGGG
ASCRP3001157	32	68	46	32	77	53	5.30849	5.87764	5.49332	5.05003	6.69529	5.96492	P	P	P	P	P	P	hsa_circRNA_404684		25070500	chr1	+	235498556	235506198	sense overlapping	NR_036605	GGPS1	ACAGTAAATAGATTAGCTTTGAAGTTTAAATCCAATGGAGAAGACTCAAGAAACAGTCCA
ASCRP3001158	2057.5	4423	2307	1758.5	7689	6062	11.7167	12.6681	11.4382	10.5367	13.275	11.8471	P	P	P	P	P	P	hsa_circRNA_104479	hsa_circ_0001741	circBase	chr7	-	128655032	128658211	exonic	NM_012470	TNPO3	ACAGTAGTATCTCTATTGGTTCATGCATGGGAGATCTCAGACCAGTTGTTACAGATCCGG
ASCRP3001159	77	155	116.5	72	119.5	85	6.53858	6.92634	6.8117	6.22167	7.32234	6.59439	P	P	P	P	P	P	hsa_circRNA_079518	hsa_circ_0079518	circBase	chr7	-	17890448	17937069	exonic	NM_015132	SNX13	ACAGTATCTTAGATCTCTAGATACAGCTGGTGATGGCCAGTCTATCCATATGGGGATGGG
ASCRP3001160	294	420	595	1039	574.5	605	8.48501	8.37379	9.19199	9.91208	9.51464	9.0756	P	P	P	P	P	P	hsa_circRNA_104736	hsa_circ_0086414	circBase	chr9	-	16435552	16437522	exonic	NM_017637	BNC2	ACAGTGGCTGGTTGCAATGCTGCATTCCCCTCTCGCCGAAGCCGAGACAGGATGCTGCTG
ASCRP3001161	45	84	66	38	23	51.5	5.7694	6.0849	6.03076	5.2871	4.9329	5.95332	P	P	P	P	A	P	hsa_circRNA_030788	hsa_circ_0030788	circBase	chr13	-	101997616	102031004	exonic	NM_052867	NALCN	ACAGTGGCTTTAATGAGATAGGGGGATAGTTCCTATGTGAAAGATCGCTGGTGTGTTTTT
ASCRP3001162	2725	4489.5	5309	5811	3901	12488.5	12.2638	12.7037	12.8671	12.0607	12.3277	12.6903	P	P	P	P	P	P	hsa_circRNA_100423	hsa_circ_0006267	circBase	chr1	+	198247090	198266370	exonic	NM_133494	NEK7	ACAGTGTGACTACCCACCTCTTCCTTCAGATCACTATTCAGAAGAACATTTTAAGAAGCA
ASCRP3001163	1609	2282	815	8736	270	3409	11.3097	11.2253	9.67442	12.6286	8.46779	11.1295	P	P	P	P	P	P	hsa_circRNA_405952		25070500	chr2	-	122125405	122135069	sense overlapping	NM_015282	CLASP1	ACAGTGTGCTGTGCTGCAGGTTATCCCTAGGCTAAAAGAGAACTCTGTATGAGTTAAATG
ASCRP3001164	420	994	123	4182	74	1670	9.02192	9.65829	6.89739	11.5853	6.64211	10.3326	P	P	P	P	P	A	hsa_circRNA_404635		25070500	chr1	+	193332350	193334904	sense overlapping	NR_125789	LINC01031	ACAGTGTGTCAGGAGGTGTTTCTAGAGAGCTATCTTATCACCAACATCACCAAGTATGCT
ASCRP3001165	428	1116.5	360	267	483	362	9.046	9.85689	8.42611	8.11159	9.27856	8.42768	P	P	P	P	P	P	hsa_circRNA_404693		25070500	chr1	+	243542022	243589860	exonic	NM_006642	SDCCAG8	ACAGTGTGTCCAGCATGGGAGAGTACATGAGACGATGAAGCAAAGGAAATAGAGAAATTG
ASCRP3001167	36	34	41	32	25	25	5.4222	5.07164	5.43893	5.09996	5.16507	5.10695	P	P	P	P	A	A	hsa_circRNA_100752	hsa_circ_0020976	circBase	chr11	-	5367002	5368140	exonic	NR_038321	OR51B5	ACAGTTAGATCTCATCTCTATGGGTGGAAGATGTTGAGAAGGAACAACATGATCTAAGTC
ASCRP3001168	235	309	242	230	211	222	8.11398	7.90114	7.87884	7.89963	8.09981	7.82047	P	P	P	P	P	P	hsa_circRNA_009110	hsa_circ_0009110	circBase	chr18	-	19144163	19148055	exonic	NM_052911	ESCO1	ACAGTTGATTATAAATTTCAGCCAATGTTTGGAATCCAAGCTAGAAAACAGTCCAGTGGA
ASCRP3001169	60.5	163	77	44	70	56.5	6.14049	6.9977	6.21197	5.57125	6.55273	6.04721	P	P	P	P	P	P	hsa_circRNA_103894	hsa_circ_0073035	circBase	chr5	+	74639677	74640157	exonic	NM_000859	HMGCR	ACAGTTGTCATTCACTTCTTAGACAAAGAATTGACAGGCTTGAAGATGTTTTGAGCAGTG
ASCRP3001170	88	202.5	104.5	95	68	78	6.68364	7.30191	6.6529	6.62394	6.52297	6.50455	P	P	P	P	P	P	hsa_circRNA_100279	hsa_circ_0003069	circBase	chr1	+	93301746	93303190	exonic	NM_000969	RPL5	ACATAAAGAACAGCGTAACTCCAGACATGCTTCTCAATAGGTTTGGCATGGACAAGATCT
ASCRP3001171	121.5	156	166	181	108	120	7.14428	6.95279	7.33133	7.56545	7.17538	7.03209	P	P	P	P	P	P	hsa_circRNA_406007		25070500	chr2	+	190584297	190585513	exonic	NM_144708	ANKAR	ACATAAAGGCCTCCCATATCTTATCAGATTTCTGAGTTCTGATTCAGGCACCATTCCTGC
ASCRP3001172	557	2370	1898	467	902	161	9.50383	11.3009	11.0729	8.90828	10.2247	7.41542	P	P	P	P	P	P	hsa_circRNA_102862	hsa_circ_0004305	circBase	chr2	+	179400458	179407088	exonic	NR_038272	TTN-AS1	ACATACTCATTTCCTTCGGTGATCACAGGATCTGGTTTGCCACTGAAAGGAATCTTGATG
ASCRP3001173	936	1800	468.5	487	437	1117.5	10.3638	10.7689	8.8251	8.96399	9.1488	9.86928	P	P	P	P	P	P	hsa_circRNA_000982	hsa_circ_0000982	circBase	chr2	+	24357988	24369956	exonic	NM_001145710	FAM228B	ACATAGAAAGTGAATTTTGTAGAAGGAGAAGGTTTTAGCTAAAGAAGATACTGAGGCAGC
ASCRP3001174	35	56	41.5	34	27	32	5.34444	5.62095	5.37663	5.11738	5.16507	5.37373	P	P	P	P	P	P	hsa_circRNA_092585	hsa_circ_0001886	circBase	chr9	-	125895123	125923347	exonic	NM_018387	STRBP	ACATAGCTCCAGAAAATGTTTCGATGAAAGATCCTCCGGACTTATTGGACAGGCAGAAAT
ASCRP3001175	123	104	166	257	116	153.5	7.1519	6.34733	7.32759	8.05734	7.27345	7.33133	P	P	P	P	P	P	hsa_circRNA_402346		25242744	chr2	+	113258782	113260758	exonic	NM_153712	TTL	ACATATAATAAGGTGAAGGCATTCTCATCTCCTCAGAGGCTTCAGAGCTTCTCGATTTCA
ASCRP3001176	20	19	23	19	28	20	4.66557	4.58771	4.66557	4.52643	5.22737	4.78376	A	A	A	A	P	A	hsa_circRNA_063878	hsa_circ_0063878	circBase	chr22	+	50563820	50566936	exonic	NM_018995	MOV10L1	ACATATAATAGCTTCTGAACATGTCAAATTACAAGGAGAAGTTTTCGACTTTGCTGTGGC
ASCRP3001177	21.5	20	23	22	26.5	19	4.70298	4.6465	4.66557	4.72588	5.13801	4.73944	A	A	P	A	A	A	hsa_circRNA_035484	hsa_circ_0035484	circBase	chr15	+	59397283	59417244	exonic	NM_004701	CCNB2	ACATATATTGAGGAAAAATAAAGCGATTGGTTTTTCTTAAGGTAGGGCCGCCCAATGGGG
ASCRP3001178	157	177	200	116	173.5	245	7.53174	7.11118	7.58843	6.91144	7.81568	7.94107	P	P	P	P	P	P	hsa_circRNA_070520	hsa_circ_0070520	circBase	chr4	-	103226145	103236987	exonic	NM_022154	SLC39A8	ACATATGGTCAGTGTTTAACTGCTGAAGAGATCTTTTCCCTTCATGGCTTTTCAAATGCT
ASCRP3001179	35	50	54	59	25.5	27	5.4222	5.525	5.77819	5.9935	5.13801	5.15499	P	P	P	P	P	P	hsa_circRNA_061372	hsa_circ_0061372	circBase	chr21	-	30428647	30437426	exonic	uc002yna.3	CCT8	ACATATTGTTACTGTCAAGGCTCTGGTATCAGTTCCTCTTCAGTATTGCATGGCATGGTT
ASCRP3001180	129	208	153	123	98	175	7.24043	7.32234	7.21071	7.00894	7.0136	7.50584	P	P	P	P	P	P	hsa_circRNA_406427		25070500	chr3	+	197559067	197566268	exonic	NM_032773	LRCH3	ACATCAAAACAGCCTACAGATGAATTTTCAGATCTGCCTCTTCGAGTAGCAGAGATTACT
ASCRP3001181	125	128	52	50.5	36	80	7.17705	6.67071	5.75388	5.73143	5.57377	6.52428	P	P	P	P	P	P	hsa_circRNA_101235	hsa_circ_0029762	circBase	chr13	-	25049609	25052414	exonic	NM_006437	PARP4	ACATCAAAGGGAGAATCATAGACACTGTAGCCCAGTACAAGTATCAAGTACTCACACCCG
ASCRP3001182	223	311	192	188	210	154	8.06544	7.91715	7.53174	7.59777	8.07171	7.33654	P	P	P	P	P	P	hsa_circRNA_103642	hsa_circ_0001411	circBase	chr4	+	54249939	54256040	exonic	NM_030917	FIP1L1	ACATCAAGACAGGGGGAAGAGTTTATGGAACTACAGAAAGTGACTGAGACCGAAGATGAT
ASCRP3001183	219.5	203	278	270	120	87	8.04373	7.30572	8.06947	8.13038	7.3358	6.63729	P	P	P	P	P	P	hsa_circRNA_406076		25070500	chr2	+	243056789	243081039	exonic	NR_130699	LOC728323	ACATCAAGAGACCTATCAAGACCTGTATCCAGGAAAAGTATCTTAAATAGCGAAGATGGA
ASCRP3001184	27	21	31.5	28.5	19	21	4.99831	4.6465	5.00955	4.95633	4.59768	4.82676	P	A	P	P	A	A	hsa_circRNA_007658	hsa_circ_0007658	circBase	chr9	+	36597218	36643080	exonic	NM_014791	MELK	ACATCACAGAAACAACAGGCAAACAATGGAGGATTTAATTTCACTGGAAAATTTGCTGTT
ASCRP3001186	26	30	29	35	24	26	4.99831	4.99831	4.99454	5.18504	5.10695	5.15499	P	P	P	P	A	P	hsa_circRNA_100424	hsa_circ_0002869	circBase	chr1	+	201681944	201687883	exonic	NM_020443	NAV1	ACATCACTACCGGACCCAGAGTCCCAGAGAAAGAGGACAGTGCAGAATGTCCTGGATCTC
ASCRP3001187	46.5	101.5	118	45	122.5	62	5.755	6.33918	6.79826	5.51452	7.30572	6.11296	P	P	M	P	M	M	hsa_circRNA_001483	hsa_circ_0001483	circBase	chr5	-	54562965	54568003	exonic	NM_019030	DHX29	ACATCACTGTTAACCCTAGAGATTGTTTTAGCAACCAATATTGCAGAGACGGGTATCACT
ASCRP3001188	22	23	28	36	26	22	4.83521	4.6844	4.893	5.23697	5.22737	4.85611	P	P	P	P	A	A	hsa_circRNA_009725	hsa_circ_0009725	circBase	chr1	+	10460449	10480201	exonic	uc001arc.3	PGD	ACATCAGACTGAGTCTGTGCTTTTAATAGGACTGTCTCCAAAGTTGATGATTTCTTGGCC
ASCRP3001189	176.5	766.5	628	203	883	493	7.69787	9.25514	9.26328	7.71284	10.1921	8.80697	P	P	P	P	P	P	hsa_circRNA_402193		25242744	chr2	+	30775358	30791042	exonic	NM_001304446	LCLAT1	ACATCCAAGAACTACAGGCTTTACTTTTGTGGTAGACCGTCTAAGAGAAGCACAGTCACA
ASCRP3001190	18553	27022	49986.5	43162.5	41628	103564	15.1421	15.3661	15.9659	15.1752	15.2877	15.723	P	M	P	P	P	M	hsa_circRNA_063981	hsa_circ_0063981	circBase	chr22	-	50904191	50904269	exonic	NM_002972	SBF1	ACATCCACCTCCTCCCTGAAGATGCAGGTCCTGGACCCGGAGCTGGAGTTGGCTGACCTC
ASCRP3001191	35	47	58	29	51	51	5.37952	5.44722	5.89895	4.91707	6.08843	5.95332	P	P	P	P	P	P	hsa_circRNA_004926	hsa_circ_0004926	circBase	chr20	-	61485367	61491660	exonic	NM_006602	TCFL5	ACATCCAGGAAAGACATGGAGATTCTCTTAAAAAGTTTGGTAACTCTCATTCGACATCCA
ASCRP3001192	662	1526.5	1431	854	1589	1166.5	9.77294	10.4188	10.5728	9.68541	10.9883	9.91806	P	P	P	P	P	P	hsa_circRNA_100118	hsa_circ_0011122	circBase	chr1	-	28365349	28369161	exonic	NM_001990	EYA3	ACATCCCTCGCTCATCCAATGATTATACCTCACAAATGTATTCTGCAAATCAAGTAAGCA
ASCRP3001193	188	290	237	113.5	277	326	7.78684	7.80496	7.84865	6.89234	8.51949	8.29636	P	P	P	P	P	P	hsa_circRNA_102532	hsa_circ_0008813	circBase	chr19	+	34942885	34955036	exonic	NM_005499	UBA2	ACATCCTTCATAGGAGAAGAAACGAATGCATCAGATCAACAGAATGAACCCCAGTTAGGC
ASCRP3001194	392	786.5	547.5	257	535	591.5	8.92024	9.2953	9.08714	8.07973	9.42426	9.04475	P	P	P	P	P	P	hsa_circRNA_102525	hsa_circ_0050518	circBase	chr19	+	34922765	34955036	exonic	NM_005499	UBA2	ACATCCTTCATAGGTTGCCAAGGAAAGTGTACTGCAGTTTTACCCGAAAGCTAATATCGT
ASCRP3001195	36	63	43	61	30	53	5.46638	5.73369	5.4691	5.95526	5.2871	5.96492	P	P	P	P	P	P	hsa_circRNA_103158	hsa_circ_0062220	circBase	chr22	-	19187244	19189004	exonic	uc021wle.1	CLTCL1	ACATCGTCATTCATGCAGATGAGCTGGAGGAGCTGATGTGCTATTACCAGGTTGGAGACC
ASCRP3001196	27	21	78	39	43	30	5.04639	4.6844	6.26374	5.32957	5.85912	5.2871	P	A	P	P	P	P	hsa_circRNA_405663		25070500	chr18	+	14763684	14764089	exonic	NM_001145029	ANKRD30B	ACATCTACAAAAGCAAGTACAAATGAAGGAACATCTACAGGAACACCTGATGAGGCTGCA
ASCRP3001197	45	69	39	46.5	32.5	41	5.71321	5.85081	5.37663	5.61115	5.45272	5.67136	P	P	P	P	P	P	hsa_circRNA_103169	hsa_circ_0062432	circBase	chr22	-	22057658	22065197	exonic	NM_013313	YPEL1	ACATCTACTGCGAGAACTGCAAGACCACGCTCGGGTGGAAATACGTTACGTTTTTCTCTC
ASCRP3001198	42	58	40	40	33	32	5.61115	5.68077	5.39103	5.36792	5.53021	5.33256	P	P	P	P	P	P	hsa_circRNA_055999	hsa_circ_0055999	circBase	chr2	+	109405307	109411177	exonic	NM_144978	CCDC138	ACATCTGAAATTGCAGGTGATTTGGATATCTACTCTGGAGATAAAGTTGGTTCATCGTTA
ASCRP3001199	19	22	22	20	22.5	17.5	4.52643	4.66557	4.53683	4.52643	4.6844	4.3493	A	P	P	A	A	A	hsa_circRNA_406708		25070500	chr5	+	167937585	167938576	sense overlapping	NM_002887	RARS	ACATCTGGCACAGTCAGATGAAAAGTGGAAAAAGTTTAAAACACGTTCGGGTGAAACAGT
ASCRP3001200	57.5	85	63	71	49	45.5	6.0849	6.09724	5.96876	6.19894	6.00103	5.74045	P	P	P	P	P	P	hsa_circRNA_004889	hsa_circ_0004889	circBase	chr15	+	57383986	57387361	intronic	ENST00000560190	TCF12	ACATCTTTTTGGCACATCACTAGGGTTTTACAGACAGCCCTCATTACAGTGATCACTTGA
ASCRP3001201	30	51	34	34	46.5	39	5.17509	5.50925	5.11391	5.13801	5.92194	5.61115	P	P	P	P	P	P	hsa_circRNA_001767	hsa_circ_0001767	circBase	chr7	-	148809228	148815440	exonic	NM_001001661	ZNF425	ACATGAAGAATACTGGAAAGTTGCTATGTTTTGGTAACTGTGACATTTGATGATGTGGCC
ASCRP3001202	244	758	594	124	239.5	256	8.18923	9.2407	9.1887	7.00894	8.28176	7.9861	P	P	P	P	P	P	hsa_circRNA_101814	hsa_circ_0039353	circBase	chr16	+	53189837	53191453	exonic	NM_025134	CHD9	ACATGACAGAAATCACCTATGTTTACAGCGACAGGATTTTGACACTTCATGACATGTCAT
ASCRP3001203	298	534	378	277	363	338	8.49637	8.71926	8.49471	8.16556	8.88151	8.3432	P	P	P	P	P	P	hsa_circRNA_007460	hsa_circ_0007460	circBase	chr17	+	28811231	28819771	exonic	NM_004871	GOSR1	ACATGACCACCTTCGAAATTCTGATACAACACCCCTTTTAAATGGATCAAGCCAAGACAG
ASCRP3001204	23	32.5	29	28	31	25.5	4.83521	5.03544	4.95633	4.87672	5.37663	4.92105	P	P	P	P	P	A	hsa_circRNA_103616	hsa_circ_0069380	circBase	chr4	+	26614790	26622310	exonic	NM_018317	TBC1D19	ACATGAGGAAAGCACAGGCCAGTCTTCAGAGACCTGAGATTAAACTTGAATCACTGAAAG
ASCRP3001205	26.5	25	37	36.5	24	27.5	4.97173	4.84779	5.22737	5.18504	4.9329	5.13117	P	P	P	P	A	P	hsa_circRNA_008399	hsa_circ_0008399	circBase	chrX	+	48433555	48435497	exonic	NM_006743	RBM3	ACATGCACATAATATAGGACTTGAACTGCCATGTCCTCTGAAGAAGGAAAGCTCTTCGTG
ASCRP3001206	69	82	88	80.5	54	58.5	6.34511	6.0849	6.3931	6.40024	6.19566	6.0902	P	P	P	P	P	P	hsa_circRNA_103311	hsa_circ_0064651	circBase	chr3	+	30029633	30032700	exonic	NM_001003792	RBMS3	ACATGCACCTGCATATTCTTACCAACAGTCTAATATATGACTGCTGCTGCTCCTATGCAA
ASCRP3001207	44	87.5	56	52	116	68	5.61115	6.16415	5.82771	5.74494	7.2444	6.3031	P	P	P	P	P	P	hsa_circRNA_405209		25070500	chr14	-	39623414	39628754	exonic	NM_001079537	TRAPPC6B	ACATGCATCTAAGGAAAACGGACGATGTATTACTAAGCTGGAAAACATGGGGTTTCGAGT
ASCRP3001208	13455	14128	9696	44663	58272	105085	14.6392	14.4329	13.9821	15.2515	15.7583	15.7583	P	P	P	P	P	P	hsa_circRNA_104327	hsa_circ_0001971	circBase	chr7	-	23015828	23023664	exonic	NM_032581	FAM126A	ACATGCCCAGTGTTTCTCTTCAGTCACTGTGTCAAATTTGTTCAAGACATTACCAGAAAC
ASCRP3001209	22	53	30	24	24.5	18	4.83521	5.60375	5.04275	4.69372	5.07164	4.4733	P	P	P	P	A	A	hsa_circRNA_025988	hsa_circ_0025988	circBase	chr12	-	46751970	46760951	exonic	NM_018976	SLC38A2	ACATGCTTAATCCTGAGGTCTTTATTATATGAACAATTGGGATATAAGGCATTTGGATTA
ASCRP3001210	162	159	176.5	228	144	175	7.57526	6.97876	7.39271	7.88496	7.55558	7.52784	P	P	P	P	P	P	hsa_circRNA_006471	hsa_circ_0006471	circBase	chr19	-	11623870	11625036	exonic	NM_016581	ECSIT	ACATGGAGCCTGACCTTAGTGCCAGGGTCACCATCTACCAGGTCCCTCGCCGGCTCCCTC
ASCRP3001212	290	397.5	544	398	273.5	257	8.46286	8.29445	9.07192	8.67993	8.50533	8.00354	P	P	P	P	P	P	hsa_circRNA_003613	hsa_circ_0003613	circBase	chr1	-	52283737	52299842	exonic	NM_002525	NRD1	ACATGGGCACTTCCTCCTCAACAGCAACATTACAGTGGTATTCATGGGTAGTTTGAAATA
ASCRP3001213	45	40	48	51	29	27.5	5.7382	5.2871	5.61115	5.7155	5.33256	5.0894	P	P	P	P	P	P	hsa_circRNA_404106		25242744	chr8	+	126021212	126021585	exonic	NM_003129	SQLE	ACATGGTTGAAAAAATTTACCCACAAATACCTGGAACTCCATGCTCCACTGACTGTTGTT
ASCRP3001214	183	465.5	339	195	250.5	228	7.76435	8.52635	8.35004	7.66685	8.35353	7.85619	P	P	P	P	P	P	hsa_circRNA_102372	hsa_circ_0047721	circBase	chr18	+	51797729	51813781	exonic	NM_007195	POLI	ACATGTAATTCAGAAATTAGGGACAGGAGTTCATGATCAAGTGTTGCCCACACCAAATGC
ASCRP3001215	54	59.5	32	79.5	28	54	5.9935	5.70862	5.07164	6.37294	5.16507	6.02523	P	P	P	P	P	P	hsa_circRNA_054963	hsa_circ_0054963	circBase	chr2	+	64796225	64800202	exonic	NM_017657	AFTPH	ACATGTACATCTGATCAGTTCCAGGGAATTGCTAGATGTGTGGACTGAGCTACAGGATAT
ASCRP3001216	382.5	560	321	359	279	869	8.87384	8.78832	8.26661	8.53756	8.51259	9.56567	P	P	P	P	P	P	hsa_circRNA_101103	hsa_circ_0007127	circBase	chr12	+	70671911	70704797	exonic	NM_014515	CNOT2	ACATGTACTACAGCCAGTCTTCTATGTTTCCACATCGGTCAGAAAAAGATAGGGAGACGT
ASCRP3001217	96	85	80	85.5	55	70	6.79934	6.11296	6.27853	6.48455	6.22649	6.35542	P	P	P	P	P	P	hsa_circRNA_404493		25070500	chr1	+	43239233	43241193	sense overlapping	NM_024097	C1orf50	ACATGTAGGTGACTCACAAACTTCTTGGAAAGAGACCCTGTGTGAATGCTGATGAATTCA
ASCRP3001218	302	524.5	378	159	118	1610	8.50814	8.69103	8.48534	7.36927	7.29963	10.2726	P	P	P	P	P	P	hsa_circRNA_102338	hsa_circ_0047347	circBase	chr18	-	29210921	29238052	exonic	NM_004775	B4GALT6	ACATGTATATATTATCCCGAAGGCAATAATTCAAGTGATTATCTTGTTCAAACAACAACG
ASCRP3001219	32	44	30	28	20	25	5.17509	5.37952	4.99454	4.82676	4.73944	4.95633	P	P	P	P	A	A	hsa_circRNA_104626	hsa_circ_0084522	circBase	chr8	-	54891584	54923052	exonic	NM_006756	TCEA1	ACATGTGGCAAATGTAAAAAGAAGAATTGCACTTACACACAGGCTGGAGCATTGGATTTG
ASCRP3001220	56	108	81	79.5	48	49	6.06887	6.45882	6.29852	6.34511	6.06528	5.93968	P	P	P	P	P	P	hsa_circRNA_104995	hsa_circ_0090429	circBase	chrX	+	47100675	47100849	exonic	NM_004651	USP11	ACATGTGTTCAAGTGCCTCAGCAATGTGCCACAGCTCACCGAGTACTTCCTCAACAACTG
ASCRP3001221	21	22	24	26	20	20.5	4.66557	4.6844	4.73944	4.82676	4.6844	4.78376	P	A	P	P	A	A	hsa_circRNA_001454	hsa_circ_0001454	circBase	chr4	+	154524454	154533552	exonic	NM_015196	KIAA0922	ACATGTTTTCTGAGAAACAGGACATACCTTTCGTAGAGTTTGTCCCTGTTGGGTGTGATT
ASCRP3001222	61.5	132	95	58.5	35	46.5	6.16415	6.68188	6.48052	5.94163	5.59631	5.83826	P	P	P	P	P	P	hsa_circRNA_401201		25242744	chr13	-	111315797	111357918	exonic	NM_024537	CARS2	ACATTACTATTAAGGTATAGCTGTGGACCAACTGTATATGATCATGCGCACCTTGGCCAT
ASCRP3001223	476	912	113	3360	68.5	798	9.21463	9.52267	6.80149	11.3863	6.49525	9.43715	P	P	P	P	P	A	hsa_circRNA_100883	hsa_circ_0005918	circBase	chr11	-	72695132	72700142	exonic	NM_014824	FCHSD2	ACATTATGAAGTGTGTGGACCAGTTGACAAAGATCCAAACTGAATTACAAGAGACAGTGA
ASCRP3001224	109.5	226	117	99	121	191	6.98447	7.46322	6.82607	6.68364	7.341	7.62969	P	P	P	P	P	P	hsa_circRNA_100289	hsa_circ_0000097	circBase	chr1	+	100889777	100908552	exonic	NM_003672	CDC14A	ACATTATGAGGTAATCTATTTAAAGAAGACACCAGAAGAAGCCTACAGAGCACTCCTGTC
ASCRP3001225	35.5	30	52	50	27.5	26	5.36792	4.98698	5.65237	5.65952	5.07164	5.00955	P	P	M	P	P	A	hsa_circRNA_406313		25070500	chr3	+	100348441	100438902	sense overlapping	NM_006070	TFG	ACATTATTTGGAAAATCTACTTCCTCATCAAGCACCCCTACAGAGTTCTGCAGGAATGGT
ASCRP3001226	18.5	32	22.5	19	20.5	18	4.57264	5.07164	4.59768	4.52643	4.6844	4.5625	A	P	P	A	A	A	hsa_circRNA_066649	hsa_circ_0066649	circBase	chr3	-	100082302	100087010	exonic	NM_014820	TOMM70A	ACATTCAAGCTCTTTACTTCAACTTCAGTGGAAGCAAGATCTGGATAGAGGTTTGGAACT
ASCRP3001227	71.5	69.5	41.5	56.5	32.5	35	6.41863	5.85081	5.39103	5.89391	5.50925	5.48261	P	P	P	P	P	P	hsa_circRNA_009128	hsa_circ_0009128	circBase	chr16	-	11815432	11830089	exonic	NM_015914	TXNDC11	ACATTCATTAAAGAAAGTCGAGCAAAAGATGTGATAATACCAGCAAAGCCACCTGTCAGC
ASCRP3001228	38.5	115.5	39	41	24.5	32	5.59383	6.54889	5.35916	5.40528	4.9329	5.37373	P	P	P	P	A	P	hsa_circRNA_404345		25242744	chrX	+	24075537	24075871	exonic	NM_001415	EIF2S3	ACATTCCAGGGACCAAAGGGAACTTCAAATTAGTCAGGTACAATTGGTCATGTAGCTCAT
ASCRP3001229	26	33	33	30	23	23	5.04639	5.10695	4.95633	4.91707	4.9679	4.893	P	P	M	P	A	A	hsa_circRNA_103346	hsa_circ_0065182	circBase	chr3	+	47361142	47364198	exonic	NM_025010	KLHL18	ACATTCCTTCGAGAACGATTGGGGACCACAAATTCAGTGCCCACCGGATTGTCTTAGCAG
ASCRP3001230	19.5	22	24	20	20.5	23	4.52643	4.73944	4.66557	4.5625	4.6465	5.00955	A	A	P	A	A	A	hsa_circRNA_406482		25070500	chr4	+	56883813	56890780	exonic	NM_025009	CEP135	ACATTCTCCTGAACATAGAAATGTGTAATTATCAGAAAGCACATAAATGCCCATCATGCT
ASCRP3001231	54	114.5	67	48	47	50	5.9935	6.52036	6.01968	5.57125	5.96876	5.93968	P	P	M	P	P	P	hsa_circRNA_000283	hsa_circ_0000283	circBase	chr11	-	33127112	33127610	exonic	NM_001326	CSTF3	ACATTGAACAGCTCTGGAGAGACTATAACAAGTATGAAGAGAGAAAAAATGGCTCAAGCA
ASCRP3001232	704	954	716	569	421	761	9.86148	9.59254	9.46634	9.16617	9.10341	9.38865	P	P	P	P	P	P	hsa_circRNA_101462	hsa_circ_0034168	circBase	chr15	-	25650607	25654354	exonic	NM_000462	UBE3A	ACATTGAAGCTAGCCGAATAGTTATTAAGCCTACGCTCAGATCAAGGTAGCAGCTAGACT
ASCRP3001233	75	105.5	87	76	85.5	68	6.45334	6.4045	6.38881	6.31975	6.86784	6.28625	P	P	P	P	P	P	hsa_circRNA_000532	hsa_circ_0000532	circBase	chr14	+	45564423	45566208	exonic	NM_017922	PRPF39	ACATTGGACCCTGGTGATCCTGAGACAAACAATACAATAAGAGGATCGTTAACTGAAGAC
ASCRP3001234	333.5	1068	889	213	512	1028	8.67788	9.78389	9.81131	7.78493	9.35178	9.75913	P	P	P	P	P	P	hsa_circRNA_102318	hsa_circ_0008741	circBase	chr18	+	19353584	19359646	exonic	NM_020774	MIB1	ACATTGTAGTACAGTATCCAAGTGGCAATAGGTAACAGAAATCCAGGACTGGAGTGCATC
ASCRP3001235	31	28.5	30	25.5	28	22	5.15499	5.03544	4.94075	4.75733	5.10695	4.95633	P	P	P	P	M	A	hsa_circRNA_056879	hsa_circ_0056879	circBase	chr2	+	162251588	162268226	exonic	ENST00000477232	PSMD14	ACATTTACAGTCATGTTGCTAAATTTGCATAAGAAGAGTTGGATGGAAGGTTTGACACTT
ASCRP3001236	52	99	76	57	32	97	5.90999	6.29699	6.2281	5.82983	5.43059	6.76658	P	P	P	P	P	P	hsa_circRNA_080788	hsa_circ_0080788	circBase	chr7	+	75933300	75933614	exonic	NM_001540	HSPB1	ACATTTATCTTCTGTTTTTCTCAAATAAAGTTCAAAGCAACCACCTGTCAGCTGCCCCCC
ASCRP3001237	25.5	33	29	33	21	25	4.92105	5.07164	4.893	5.13801	4.78376	5.10695	P	P	P	P	A	A	hsa_circRNA_076143	hsa_circ_0076143	circBase	chr6	+	35436723	35438558	exonic	NM_007104	RPL10A	ACATTTGAATAAATTCTATTACCAGTTCGTTCCTGGAGACGGTGGAGTTGCAGATCAGCT
ASCRP3001238	26	36	35	31	22	28	4.95633	5.16172	5.15836	5.05003	4.82252	5.19492	P	P	P	P	A	P	hsa_circRNA_404664		25070500	chr1	-	223986428	223987600	intronic	ENST00000343537	TP53BP2	ACATTTGTGAAATTAGGTTATCTAGAACATCCTGTGTACCTACAAATATCCTGGTTTTTA
ASCRP3001239	20	23	22	21	18.5	18	4.66557	4.73944	4.66557	4.6125	4.40122	4.52643	A	P	A	A	A	A	hsa_circRNA_405035		25070500	chr12	-	88504978	88524995	exonic	NM_025114	CEP290	ACATTTGTTACAGTTGGCTCTTCGAAATGAGGAGGCAGAAAATGAAAACAGCAAATTAAG
ASCRP3001240	54	42.5	76.5	57	30	31	5.9935	5.34444	6.23928	5.88376	5.37663	5.39103	P	P	P	P	P	P	hsa_circRNA_406736		25070500	chr6	-	8093409	8095466	intronic	ENST00000379715	EEF1E1	ACATTTTTAAGATCACCTCGCCTGGCCAGTAAACTGTTTTTTTGTTCACCGACAATGTGT
ASCRP3001241	59	46	75	42	35	50	6.09812	5.40528	6.2281	5.49465	5.61606	5.90999	P	P	P	P	P	P	hsa_circRNA_030131	hsa_circ_0030131	circBase	chr13	+	42739466	42742954	exonic	NM_152910	DGKH	ACCAAAATGTTGGACAGGTACACACTGCCTGCAAAGATTTATACCATCCAATATGTCCAC
ASCRP3001242	218	369	217	176.5	224	224	8.03	8.17723	7.72227	7.52784	8.19908	7.84578	P	P	P	P	P	P	hsa_circRNA_101574	hsa_circ_0008378	circBase	chr15	+	68434283	68439038	exonic	NM_016166	PIAS1	ACCAAACACGATTGTTGTTTCTTGGACTGCAGAAATTGGAAGACATCAGACAACAGTCAG
ASCRP3001243	131	255.5	201	112	106	180	7.26722	7.63696	7.61321	6.87708	7.14428	7.54982	P	P	P	P	P	P	hsa_circRNA_401790		25242744	chr17	+	37646809	37646986	exonic	NM_015083	CDK12	ACCAAAGGCAATCACACCACCTCAGCAACCATATAAAAAGAGACCAAATCCAAAAGAAAC
ASCRP3001245	47.5	209	106	44.5	109	43	5.755	7.33133	6.67425	5.55087	7.18119	5.7269	P	P	P	P	P	P	hsa_circRNA_400275		25242744	chr1	+	82302569	82302742	exonic	NM_012302	LPHN2	ACCAAATACAGAAGATATGAAGATCAATGATGCAGACTGATGGTTTTGATGAAGCTGGGC
ASCRP3001246	34.5	40	39	33	30	36	5.36792	5.27473	5.33851	5.05003	5.37663	5.51977	P	P	P	P	P	P	hsa_circRNA_406770		25070500	chr6	+	38045815	38050233	intronic	ENST00000373391	ZFAND3	ACCAACAAAAAGATCCTGTGGTACAGGTTACAGTGAAGTGAGTATGCAGATTTGACCCAT
ASCRP3001247	77	114	114	77	62.5	104	6.50058	6.51576	6.78414	6.3377	6.45334	6.83926	P	P	P	P	P	P	hsa_circRNA_101562	hsa_circ_0035943	circBase	chr15	-	66021409	66025156	exonic	NM_005848	DENND4A	ACCAACACTATTTCTCAGCATATTTCTCATTTTATGCATAAAGTTCCTTTTCCATCTCCT
ASCRP3001248	25.5	33	25	25	26	25	4.97173	5.07164	4.88488	4.82676	5.10695	4.98698	P	P	P	P	A	P	hsa_circRNA_024310	hsa_circ_0024310	circBase	chr11	-	113612415	113614762	exonic	NM_004724	ZW10	ACCAACATATCACAAATTATTCCTGATTCTAAGATAAATGTGCCAGAGTTACCCACTCCT
ASCRP3001249	116	267	289.5	69	138	139	7.05578	7.6839	8.11658	6.17084	7.49322	7.23645	P	P	P	P	P	P	hsa_circRNA_104236	hsa_circ_0078368	circBase	chr6	+	155095122	155136950	exonic	NM_014892	SCAF8	ACCAACCTGTTTGAAGAGTTTGGACAGATTGAATCCATTAATTTGTATTCCCTGAATGAC
ASCRP3001250	25	28	27	30	25	21.5	4.95633	4.98698	4.88488	5.00581	5.22737	4.85611	P	P	P	P	A	A	hsa_circRNA_400060	hsa_circ_0092352	circBase	chr20	-	17929987	17930267	intronic	ENST00000377759	SNX5	ACCAACCTTGGTTTACACAGCATTGGCATTTAATAAGAATATTTGGGCGCCTTCATTCAT
ASCRP3001251	67	45.5	38	61	32	52.5	6.31522	5.41377	5.30545	5.9935	5.53021	5.99162	P	P	P	P	P	P	hsa_circRNA_104518	hsa_circ_0005284	circBase	chr7	-	148543588	148544397	exonic	NM_001203248	EZH2	ACCAAGAATGGAAACAGCGAAGGATACAGCCTGTGCACATCCTGACTTCTAATAATCATG
ASCRP3001252	245	595	641.5	315	526.5	405	8.19703	8.87717	9.30236	8.34302	9.40098	8.55365	P	P	P	P	P	P	hsa_circRNA_103251	hsa_circ_0008199	circBase	chr22	+	46085591	46136418	exonic	NM_013236	ATXN10	ACCAAGACAAGAGAAACAGCACCCAGGACTATCTTCCAAAGAGTTCTGGATATCCTAAAG
ASCRP3001253	641	1923.5	1712.5	634	1860.5	1358.5	9.71332	10.8829	10.9124	9.29224	11.2331	10.1133	P	M	P	P	M	P	hsa_circRNA_103254	hsa_circ_0001247	circBase	chr22	+	46125304	46136418	exonic	NM_013236	ATXN10	ACCAAGACAAGAGTTACACTGTTAGACCTTATGATAGCCAAGATAACGAGTGATGAGCCA
ASCRP3001254	86	172	168.5	260	55	44	6.62394	7.08042	7.35905	8.08682	6.19566	5.69476	P	P	P	P	P	P	hsa_circRNA_001991	hsa_circ_0001991	circBase	chr5	+	80299959	80338802	sense overlapping	NM_006909	RASGRF2	ACCAAGCCAGGCACCTCTGATCACAGCCTAAGAGCATGTAAGGTTCTCTGGAAGGATTTG
ASCRP3001255	73	181	163.5	70	219.5	53	6.38881	7.14809	7.2981	6.22167	8.14574	5.99162	P	P	P	P	P	P	hsa_circRNA_004516	hsa_circ_0004516	circBase	chr12	+	110922882	110925748	exonic	NM_013300	FAM216A	ACCAAGGAAACTGTTCATGCAAACAGATAGAATCAAAGATGGATACAAAGTGAACTCACA
ASCRP3001256	54	48	76	138	74	72.5	5.9935	5.49332	6.2488	7.17038	6.6766	6.43122	P	P	P	P	P	P	hsa_circRNA_048085	hsa_circ_0048085	circBase	chr19	+	676388	683392	exonic	NM_005860	FSTL3	ACCAAGGAAATAAAGACTCAAGCCATTTGGGAAGTCGGTGCCGCTGCCGTCTCTGCGTTC
ASCRP3001257	102	427	227.5	86	127	168	6.8544	8.39751	7.78956	6.50455	7.40127	7.45399	P	P	P	P	P	P	hsa_circRNA_103474	hsa_circ_0067344	circBase	chr3	+	130851588	130852800	exonic	NM_024800	NEK11	ACCAAGGCTATGACACAAAGTCGGACATCTGGAGGATACTTCATCGAGACTTAAAGTCAA
ASCRP3001258	413	1349	1000	335	1880.5	609.5	8.99354	10.1941	10.0064	8.44019	11.2537	9.08582	P	P	P	P	P	P	hsa_circRNA_104333	hsa_circ_0001685	circBase	chr7	+	24663284	24690331	exonic	NM_016447	MPP6	ACCAAGTTATAGAGATACCATTACTCCTCAACAGCAATGCAGCAAGTCTTGGAAAACCTT
ASCRP3001259	188.5	265	243	203.5	166.5	295	7.80254	7.6839	7.89029	7.72539	7.75853	8.17972	P	P	P	P	P	P	hsa_circRNA_100492	hsa_circ_0016979	circBase	chr1	-	233353644	233372726	exonic	NM_014801	PCNXL2	ACCAATACACAGAGATGCAGGTCAGCTCCTCCAGTACCACAACTTCTGAGAGTCAAGATC
ASCRP3001260	309	498	458	326.5	428.5	613	8.55252	8.61962	8.79511	8.40321	9.12897	9.09475	P	P	P	P	P	P	hsa_circRNA_100491	hsa_circ_0003314	circBase	chr1	-	233353644	233363117	exonic	NM_014801	PCNXL2	ACCAATACACCATGTGAGTCAGGATCTGGAAGCCTCGTCATGTTCTTCAACACAAGGAAA
ASCRP3001261	18	18	20	25.5	18	25	4.4069	4.4069	4.53683	4.66557	4.40122	4.893	A	A	A	P	A	P	hsa_circRNA_105006	hsa_circ_0004278	circBase	chrX	+	69561648	69573657	exonic	NM_012310	KIF4A	ACCAATACCAGTGTGGAACCATCAGAGAATCTACAATCCCTGATGGAGAAGAATCAGTCC
ASCRP3001262	932	1177.5	2064	3838.5	7942	26115.5	10.3564	9.96729	11.2253	11.5201	13.3089	13.5445	P	A	P	A	A	P	hsa_circRNA_004646	hsa_circ_0004646	circBase	chr1	+	162546566	162567648	exonic	NM_003115	UAP1	ACCAATCCAATGTGAAATCTCTCCTCTTATCTCCTATGCTGGAGAAGACTTTTCCAGATT
ASCRP3001263	36.5	43	43	36	29	32	5.4417	5.30849	5.39103	5.18504	5.22737	5.2685	P	M	M	P	P	M	hsa_circRNA_103810	hsa_circ_0072099	circBase	chr5	-	32415073	32417897	exonic	NM_016107	ZFR	ACCACAGCAGTTACATATTCTGGATTCATACTCATATGTAAGGTCCACAGCTCCTGCTGT
ASCRP3001264	741	1248	585	670.5	565	373.5	9.94843	10.0639	9.16125	9.38865	9.49728	8.4514	P	P	P	P	P	P	hsa_circRNA_103925	hsa_circ_0001522	circBase	chr5	+	122881110	122893258	exonic	NM_004384	CSNK1G3	ACCACAGCTACATTTGGAATACAGATTCTATAAGCAGTTAGGATCTGGAGCTCTCTATCA
ASCRP3001265	28.5	30	24	28	22	24	5.04639	4.98698	4.6174	4.91707	4.6465	5.00955	P	P	P	P	A	A	hsa_circRNA_406543		25070500	chr4	+	144378832	144387378	exonic	NM_207123	GAB1	ACCACCACGTAAGGTCAAAGTCCTAAAATTTTAAGACTCAAACCCCATGGTTTAGAGCGA
ASCRP3001266	34	37	41	41	29	30	5.30849	5.22094	5.43893	5.4691	5.37663	5.2871	P	P	P	P	P	P	hsa_circRNA_101678	hsa_circ_0037353	circBase	chr16	-	1872300	1873038	exonic	NM_005326	HAGH	ACCACCACTGGTCCAGCCCTGCTGGGAGTTTTCTGCCACACAGATTTGCGGAAGAACCTG
ASCRP3001267	122	190	154	81	85	110	7.1519	7.21638	7.22002	6.42284	6.82501	6.92239	P	P	P	P	P	P	hsa_circRNA_105003	hsa_circ_0090868	circBase	chrX	-	62885765	62898452	exonic	NM_015185	ARHGEF9	ACCACCAGATGGTCCTCTGCAAGAAGCAAGATGGATTCTGGATATACTCTGAGTATTGTA
ASCRP3001268	30	36.5	45	43	24	26	5.22094	5.22737	5.55087	5.53021	5.04457	5.19492	P	P	P	P	A	P	hsa_circRNA_015169	hsa_circ_0015169	circBase	chr1	+	169767997	169770112	exonic	NM_018186	C1orf112	ACCACCTGACATTGGAACAGACTTTCTTTTCACAAGTGTTACCAAAGGTTTGTTCTGAGT
ASCRP3001269	187	67.5	66	94	115.5	59.5	7.79309	5.81068	6.03076	6.60677	7.23326	6.13366	P	P	P	P	P	P	hsa_circRNA_404991		25070500	chr12	-	31551108	31562318	exonic	NM_144973	DENND5B	ACCACGGCTAGGAGATTGAGCATCACTTCACTGACAGGAAAAAACAACAGAAGCTTTATA
ASCRP3001270	446	152	84	343	29	288.5	9.11668	6.91144	6.32575	8.46745	5.37663	8.15294	P	P	P	P	P	P	hsa_circRNA_403101		25242744	chr4	-	25831719	25836945	exonic	NM_015187	SEL1L3	ACCACTAGCATTGGACAGGATTTGAAAAGCTACCACAATCAGACCATTAGATGTGGTTGC
ASCRP3001271	232	438.5	367.5	194	318	302	8.11398	8.44934	8.45517	7.65198	8.69248	8.21414	P	P	P	P	P	P	hsa_circRNA_007930	hsa_circ_0007930	circBase	chr5	+	135483520	135489852	exonic	NM_005903	SMAD5	ACCACTATAAGAGAGTGGAGAGTCCAGAAAGGAAGCTGTTGAAGTTATTGAAGTACCTGT
ASCRP3001272	635	1145.5	1811	1130	703	940	9.69081	9.89993	10.9874	10.007	9.83112	9.64784	P	M	P	M	P	M	hsa_circRNA_102983	hsa_circ_0005265	circBase	chr20	+	2928627	2945848	exonic	NM_002836	PTPRA	ACCACTCCAGAAACTTTCCCTCCTTCAGGACACATGTTCAAAGAGCATAATTAACTTTTT
ASCRP3001273	1106	1529	1678.5	488	477	718.5	10.6314	10.434	10.8703	8.96519	9.2622	9.327	P	P	P	P	P	P	hsa_circRNA_003074	hsa_circ_0003074	circBase	chr10	+	12123470	12133683	exonic	NM_018706	DHTKD1	ACCACTCCAGCTGAAAGAGGAAGGTCTTCTTTATACTGCAGTGATATTGTTGATCATGGC
ASCRP3001274	66	104	96	72	55	63	6.33472	6.36712	6.54889	6.22167	6.22649	6.19073	P	P	P	P	P	P	hsa_circRNA_103337	hsa_circ_0065052	circBase	chr3	-	44986659	45000952	exonic	NM_016598	ZDHHC3	ACCACTGCAGATGCCAGTATGGACAGAATAGCTTATGATGCTTATCCCCACCCACCACTT
ASCRP3001275	138	191	268	331	193	458	7.32983	7.21638	8.01241	8.41717	7.97468	8.72581	P	P	P	P	P	P	hsa_circRNA_403676		25242744	chr6	-	99930628	99958106	exonic	NM_001080481	USP45	ACCACTTTCTCCTAAAGTTCTTTTTAATCAGCTTTGTCAGAATAAATAACAGATGCGGGT
ASCRP3001276	237.5	326	255	236	168.5	187	8.13744	7.98871	7.94717	7.94205	7.76628	7.61259	P	P	P	P	P	P	hsa_circRNA_102568	hsa_circ_0051449	circBase	chr19	+	45766370	45769539	exonic	NM_031417	MARK4	ACCAGAAAAATATTGTACACAGGGACCTGAAGGTTGCCATCAAGATTATCGACAAAACCC
ASCRP3001277	36	43	29.5	36.5	26	24	5.4222	5.35916	4.94075	5.30849	5.04457	5.00955	P	P	P	P	P	A	hsa_circRNA_404874		25070500	chr11	+	33065295	33076271	exonic	NM_018393	TCP11L1	ACCAGAAAACAGGAAAGTGAATAAACTTAATTGAGAATGTCTGAAAACCTTGACAAGTCC
ASCRP3001278	273	213	149	386	480	867	8.36397	7.37399	7.18863	8.62466	9.27254	9.56392	P	P	P	P	P	P	hsa_circRNA_007809	hsa_circ_0007809	circBase	chr14	+	50190591	50192487	exonic	NM_172193	KLHDC1	ACCAGAAATTAAAACTAATATATTTTGGTGGTTATGGGTGTAGGAGACACAGTGAACTCC
ASCRP3001279	52	142.5	91	65.5	111.5	43	5.88376	6.82978	6.43261	6.07957	7.22364	5.75833	P	P	P	P	P	P	hsa_circRNA_104171	hsa_circ_0077574	circBase	chr6	+	109249290	109258202	exonic	NM_032131	ARMC2	ACCAGAAGAAGCAGGTGACTGCTACATTGAGAAACTTGGTTGATTCATCATTAGTAAGAA
ASCRP3001280	22	21	32	25	20	20	4.83521	4.6465	5.04275	4.73944	4.73944	4.73944	P	A	P	P	A	A	hsa_circRNA_405562		25070500	chr17	+	29311641	29311945	intronic	ENST00000443677	RNF135	ACCAGACATGGATGATTGGACATTTGGAATGCTTGAGTAGAGAAGAGCATCACAGAAGTT
ASCRP3001281	56	32	33.5	35	22	18	6.04721	5.04639	5.11391	5.23697	4.9679	4.4733	P	P	P	P	A	A	hsa_circRNA_403266		25242744	chr4	+	178272533	178274882	exonic	NM_018248	NEIL3	ACCAGAGCTTAAAAGCTGCAACCCTGGATATTCTAACAGCAAGCTACCGACTAGAAATAC
ASCRP3001282	137	233	211.5	134	116	159	7.32384	7.49355	7.63696	7.08086	7.24004	7.38554	P	M	M	M	P	P	hsa_circRNA_100671	hsa_circ_0019632	circBase	chr10	-	103716353	103717489	exonic	NM_024541	C10orf76	ACCAGAGCTTTGACAACCTCTACTCCATGGCCTTGATAAATTTGCTGAAGTTCCTTATGT
ASCRP3001283	1132	3039	1440.5	556	1149	1771	10.6649	11.8631	10.5917	9.13604	10.542	10.4108	P	P	P	P	P	P	hsa_circRNA_100352	hsa_circ_0000137	circBase	chr1	-	155408117	155408859	exonic	NM_018489	ASH1L	ACCAGAGGAAGAAGAGCAAGAGAATAATAAAAGTAAACGGAGTTCCCTCTCGAAGTCCAA
ASCRP3001284	27	21	61	71	23	21	4.99831	4.73944	5.96876	6.22167	4.9679	4.65607	P	A	P	P	A	A	hsa_circRNA_406606		25070500	chr5	-	58764121	58804477	intronic	ENST00000309641	PDE4D	ACCAGATACTGTTCCTTGATAGTTCCAATATCTGTAATCTTGTTGGTCTACCTGTGCAGT
ASCRP3001285	211	329	272	177	165	204.5	7.97276	8.00401	8.04874	7.50882	7.73446	7.71542	P	P	P	P	P	P	hsa_circRNA_104179	hsa_circ_0077705	circBase	chr6	-	116966876	116982009	exonic	NM_145062	ZUFSP	ACCAGATATTGGCAGTAGAGGGTGCTCTTTCTCTAGAGGAGAAACTTACTGTGATCAACC
ASCRP3001286	42	110	178	40	110	52	5.61115	6.45882	7.41472	5.34444	7.18863	5.96492	P	P	P	P	P	P	hsa_circRNA_104836	hsa_circ_0087636	circBase	chr9	-	99271954	99327765	exonic	NM_033331	CDC14B	ACCAGATCTGCTTCAAGGAAAAGCAGTGTTAAAAGATCGCCTTTGTTTTGCCATTCTCTA
ASCRP3001287	63	91	81	53	53	54	6.2488	6.16834	6.27076	5.7155	6.14049	5.99162	P	P	P	M	P	P	hsa_circRNA_001616	hsa_circ_0001616	circBase	chr6	-	86235843	86251761	exonic	NM_020468	SNX14	ACCAGATGTAAATCTTGTATTTCAGACAACTTTTAAGAGGTGCAGAATCACCAACACGCA
ASCRP3001288	172	477.5	369	157	358	308	7.65824	8.55476	8.45243	7.32197	8.85864	8.21939	P	M	P	P	A	P	hsa_circRNA_102671	hsa_circ_0053829	circBase	chr2	+	32735592	32738221	exonic	NM_016252	BIRC6	ACCAGCACTCCTGGACCAAGAGCTCTTTGAATTTGAATAGTCCTTTACTTTTTGGAAGAC
ASCRP3001289	62	85	84	64.5	66	43	6.19894	6.0849	6.37294	6.07957	6.48321	5.7269	P	M	P	P	P	P	hsa_circRNA_405136		25070500	chr13	-	41826780	41828756	exonic	NM_004294	MTRF1	ACCAGCAGATTATGGCCTAAATAAACAAGATGAAAAGCAGTTACAAGAACTTGCACTGGA
ASCRP3001290	267	416	259	240	211	125	8.33783	8.35592	7.973	7.94936	8.08239	7.10071	P	P	P	P	P	P	hsa_circRNA_008951	hsa_circ_0008951	circBase	chr7	-	22999874	23030758	exonic	NM_032581	FAM126A	ACCAGCATGTCAATAAGGGGTCATAGGTGGAAAAGACATGGTTGAAGGTTTAGAACAGAT
ASCRP3001291	365	350	1523	2824.5	344	407	8.81286	8.10833	10.6858	11.1971	8.81018	8.56765	P	P	P	P	P	P	hsa_circRNA_001741	hsa_circ_0001286	circBase	chr3	+	42132937	42134918	intronic	ENST00000484786	TRAK1	ACCAGCTAATCTTCCTACCCTTCAGTTCCCTTATGACTAGTGCCTTTGGAGTTTATGTCT
ASCRP3001292	114	281	252	94	108.5	103	7.03576	7.77454	7.94181	6.60677	7.20502	6.81437	P	P	P	P	P	P	hsa_circRNA_001814	hsa_circ_0001814	circBase	chr8	+	95839490	95854716	exonic	NM_017864	INTS8	ACCAGCTATTTCTTAGACCAAATAAAGAGAAAATAGACTTTCTTCTTGAGTTTGTCTGTT
ASCRP3001293	21	22	28	33	21	21	4.78376	4.73944	4.91309	5.13801	4.82252	4.73944	A	P	P	P	A	A	hsa_circRNA_001407	hsa_circ_0001407	circBase	chr4	+	42212390	42215180	intergenic			ACCAGCTCCTTGTCATGATTAAAAGCTGGAAGATACTCACCAAACAAACAAACAATGAAT
ASCRP3001294	404	730.5	609	260.5	520	418	8.96399	9.18375	9.22391	8.0784	9.38865	8.60225	P	P	P	P	P	P	hsa_circRNA_002863	hsa_circ_0002863	circBase	chr2	-	69585460	69590802	exonic	NM_002056	GFPT1	ACCAGCTTTACTACCTTGGTGGAGAGAGTTATCCAACAATTGAGCAACAAGATATGGATT
ASCRP3001295	21.5	21	28	24	21	21	4.6465	4.6465	4.88488	4.69372	4.893	4.65607	A	A	P	P	A	A	hsa_circRNA_037933	hsa_circ_0037933	circBase	chr16	+	12995476	13297406	exonic	NM_001145204	SHISA9	ACCAGGAAAAGAGCTCAACAAGTACGCCTCCTTAAAGGCAGTCGCTCTTCAGCGCACTTG
ASCRP3001296	44.5	84	54.5	51	42	47	5.68077	6.0849	5.79344	5.7155	5.87764	5.81709	P	P	P	P	P	P	hsa_circRNA_001309	hsa_circ_0001561	circBase	chr5	-	177652366	177652583	intronic	ENST00000474052	PHYKPL	ACCAGGACGTGGTGGCATTTGATATATACCAAACAAACAAGCAAGTGACTGACTAGTTGA
ASCRP3001297	77	117	99.5	93	36	65	6.50058	6.55912	6.58314	6.55785	5.68428	6.2297	P	P	P	P	P	P	hsa_circRNA_018974	hsa_circ_0018974	circBase	chr10	-	81813151	81816161	exonic	NR_027428	TMEM254-AS1	ACCAGGGAAAAACTGGCTGGACAGTCTCTTGTCCTGTGTTTGTAATTGATATTTGATATT
ASCRP3001298	40	41	75	92	41	38.5	5.49599	5.2871	6.19566	6.60677	5.83826	5.62339	P	P	P	P	P	P	hsa_circRNA_087331	hsa_circ_0087331	circBase	chr9	-	84267098	84300811	exonic	NM_001303103	TLE1	ACCAGGTCTACCTCCTACACCTTAAATTGGAATGTGAGAAACTGGCAAGTGAAAAGACAG
ASCRP3001299	71	43.5	31	102	26	25	6.42703	5.37373	5.04275	6.72741	5.04457	5.05365	P	P	P	P	P	P	hsa_circRNA_000886	hsa_circ_0000886	circBase	chr19	-	8601135	8604912	exonic	NM_012335	MYO1F	ACCAGTACCAGATGGGGAGCACCAAGGTCTTTGTCAAGAACCCAGAGTCGGGCCTTCCTC
ASCRP3001300	40	83	65	107	44	43	5.53281	6.06887	6.05085	6.82607	5.87764	5.7269	P	P	P	P	P	P	hsa_circRNA_058695	hsa_circ_0058695	circBase	chr2	+	232952196	233199209	exonic	NM_152383	DIS3L2	ACCAGTCTCTTCTTTGCTGTTCTGGTCAAGGTAGTTAAACCAGAGAGCAATGACAAAGAA
ASCRP3001301	45.5	58	53	65.5	48	23	5.755	5.69476	5.80208	6.11643	6.06528	5.00955	P	P	P	P	P	A	hsa_circRNA_103743	hsa_circ_0071023	circBase	chr4	-	143003183	143067149	exonic	NM_003866	INPP4B	ACCAGTTACACAAGGACTTCTTTATCCGAGCGCTGGATTGCATGAGAAGGACAGGGTGTG
ASCRP3001302	781	387.5	227	672	177	446	10.0224	8.25012	7.78493	9.39224	7.83792	8.69901	P	P	P	P	P	P	hsa_circRNA_100544	hsa_circ_0017643	circBase	chr10	-	7325865	7327916	exonic	NM_001018039	SFMBT2	ACCAGTTGGTTGGTGTCAAGAGAATAAATACAGAATGGACCCACCTTCAGCAATCAAAGA
ASCRP3001303	26	43.5	28.5	30.5	26	23	4.99831	5.37373	4.94075	4.94075	5.16507	4.92105	P	P	P	P	A	P	hsa_circRNA_040749	hsa_circ_0040749	circBase	chr16	+	85839338	85840607	exonic	NM_001861	COX4I1	ACCAGTTTACCTGAATGTATCGCATTAAGTTCAAGGAGAGCTTTGCTGAGATGAACAGGG
ASCRP3001304	136	199	114.5	168.5	161.5	147	7.29963	7.27655	6.78414	7.45433	7.72312	7.27111	P	P	P	P	P	P	hsa_circRNA_405049		25070500	chr12	+	100598717	100601564	exonic	NM_022496	ACTR6	ACCAGTTTCAAGCAGTATTAAGAGTAAATGGGTTATTCCTAATTGTCAGTTCCGGTCAAA
ASCRP3001306	224	417.5	208.5	127.5	169	183.5	8.06049	8.35849	7.66832	7.05578	7.78384	7.56767	P	P	P	P	P	P	hsa_circRNA_100351	hsa_circ_0007608	circBase	chr1	-	155340294	155340774	exonic	NM_018489	ASH1L	ACCATAGCTGTGACCCAAATTGTGAAATGCAGAAATGAATGATCTTTGCTGAGTGTTCCC
ASCRP3001307	19	25	23	18	20	17	4.6465	4.84779	4.66557	4.3493	4.73944	4.4733	A	P	A	A	A	A	hsa_circRNA_405251		25070500	chr14	-	68189385	68194936	sense overlapping	ENST00000394455	ZFYVE26	ACCATATACAGGAACGAGAAGAAGGAGGCATTCTGGAAGTGAAGATCATTGTTCCCAAAC
ASCRP3001308	104	167	105	98	95	129	6.89386	7.04853	6.68597	6.67071	7.02565	7.15106	P	P	P	P	P	P	hsa_circRNA_103334	hsa_circ_0064996	circBase	chr3	+	43341245	43373802	exonic	NM_017719	SNRK	ACCATCCCATGTGTCTAAAGAGTGTAAAGAGAAAAAGAAGCAACTAACAAAACACTGTGA
ASCRP3001309	198.5	127.5	93	130.5	132	158	7.87603	6.66362	6.50852	7.0906	7.4639	7.37544	P	P	P	P	P	P	hsa_circRNA_101096	hsa_circ_0027491	circBase	chr12	+	69210591	69218431	exonic	NM_002392	MDM2	ACCATCTACCTCATCTAGAAGGAGAGCAATTAGTGAGACAGGTTCTTTTTTATCTTGGCC
ASCRP3001310	29	49	37	31	37	28	5.13117	5.425	5.30545	5.09996	5.64997	5.15499	P	P	P	P	P	P	hsa_circRNA_102727	hsa_circ_0054685	circBase	chr2	+	61009820	61010344	exonic	NM_022894	PAPOLG	ACCATCTAGAGTGGTCTTGCAGTCACAGATGAAATTCTTCAAGGAAAGTCAGATTGGTCC
ASCRP3001311	125.5	239	243	137	86	125.5	7.18863	7.55686	7.89029	7.14852	6.84188	7.09588	P	P	P	P	P	P	hsa_circRNA_100889	hsa_circ_0007458	circBase	chr11	+	76174864	76183884	exonic	NM_020193	C11orf30	ACCATCTGTGGTCATGTCAACAGTAGCACAAGGTGTAAGCTGTTCAGATGAAGATGAAAA
ASCRP3001312	23	34	32	29	28	23	4.78376	5.10695	5.11391	4.82676	5.22737	4.95633	P	P	P	P	P	A	hsa_circRNA_405232		25070500	chr14	-	52936754	52957723	exonic	NM_020784	TXNDC16	ACCATGAAAACAGACTGAAGTTGCTGAAGATCCTCAACAAGTTTCAACTGTCCATCTCCA
ASCRP3001313	58.5	122	90	64	57	70	6.0849	6.60059	6.44922	6.09372	6.27698	6.33918	P	P	P	P	P	P	hsa_circRNA_004666	hsa_circ_0004666	circBase	chrX	-	154645235	154649223	sense overlapping	TCONS_00017391	XLOC_008269	ACCATGGCTCAGTGGAGTGTTTTACACAATCTGATTATATACATGAGTGCTTCGCTCCTG
ASCRP3001314	97.5	318	256	82	121	100	6.79067	7.95592	7.95277	6.44025	7.341	6.78087	P	P	P	P	P	P	hsa_circRNA_103604	hsa_circ_0069227	circBase	chr4	-	15626874	15646331	exonic	NM_012161	FBXL5	ACCATGGTCTCAGCTTTCTAAAACCAATTTTTCCAACAACAACGATTTCCGTGCTCTTCT
ASCRP3001315	85	179	107	98	70	95	6.6385	7.13746	6.67425	6.67071	6.61293	6.74321	P	P	P	P	P	P	hsa_circRNA_401640		25242744	chr16	-	70301561	70316687	exonic	NM_001605	AARS	ACCATTCCCGTTCTTTGGGGTGACTTTCAAGATGGACTCTACTCTAACAGCAAGTGAAAT
ASCRP3001316	192.5	269	191	104	104	104	7.81568	7.69032	7.51014	6.70799	7.10464	6.81437	P	P	P	M	M	P	hsa_circRNA_103662	hsa_circ_0007096	circBase	chr4	+	76711302	76711950	exonic	NM_003715	USO1	ACCATTGATGACCATAAATACTGTATCAGAAGTTATTCGAGGCTGCCAAGTAAACCAAGA
ASCRP3001317	41.5	29	31	34	31	28	5.59383	4.91707	5.04275	5.13801	5.43059	5.2685	P	P	P	P	P	P	hsa_circRNA_100214	hsa_circ_0002632	circBase	chr1	-	47761436	47767420	exonic	NM_003035	STIL	ACCATTGGTGGGAATATGAAGAAGGTGTAACATTGACAGTAGATCGCTTTGATCCTGGTC
ASCRP3001318	47	49.5	41	42	50.5	53.5	5.79993	5.43616	5.33851	5.49465	6.06528	5.96492	P	P	P	P	P	P	hsa_circRNA_103520	hsa_circ_0005292	circBase	chr3	-	179310431	179319578	exonic	NM_020409	MRPL47	ACCATTTTCTCAGGAGCAGCATGGACCTGTCAGCAACTAAGGAACAAAAGTAATGAAGAT
ASCRP3001319	34	37	29	40	30	29	5.34444	5.22094	4.91309	5.34444	5.37663	5.24333	P	P	P	P	P	P	hsa_circRNA_005297	hsa_circ_0005297	circBase	chr3	-	179310431	179316559	exonic	NM_020409	MRPL47	ACCATTTTCTCAGGTATGTCTTACTGAAAGAAAGAAACATGCTTCTAACCCTAGAGCAGG
ASCRP3001320	23.5	35.5	24	25	38	20	4.81826	5.20473	4.70759	4.80971	5.72917	4.82676	P	P	P	P	P	A	hsa_circRNA_081849	hsa_circ_0081849	circBase	chr7	-	105105759	105111295	exonic	NM_019042	PUS7	ACCCAAAGCATAAAACTGAAAAGGGCTACTTGGTTAAATGCAGAGAAGAATGGGCAAAGA
ASCRP3001321	26	26	33	28	22	26	4.92105	4.78376	5.11391	4.82676	4.893	5.00955	P	P	P	P	A	P	hsa_circRNA_404944		25070500	chr11	+	124856637	124858030	exonic	NM_025004	CCDC15	ACCCAAATGTCAGGACCAAGATTTTCTACCAAAATATCAGGAACTTGACTATGAGGAACC
ASCRP3001322	120	138	150.5	61.5	54	89.5	7.09588	6.76658	7.17705	6.03718	6.1675	6.64211	P	P	P	P	P	P	hsa_circRNA_003316	hsa_circ_0003316	circBase	chr8	+	38677039	38678153	exonic	NM_006283	TACC1	ACCCAAGAAGGCAAAGTCGCGTTTAATAACAATCACAAGAAGCTGATGAACAGCTTGTAG
ASCRP3001323	18	25	21	30	23	20	4.57264	4.84779	4.57264	5.00581	4.82252	4.73944	A	P	A	P	A	A	hsa_circRNA_015890	hsa_circ_0015890	circBase	chr1	-	201452657	201454504	exonic	NM_004078	CSRP1	ACCCAAGCTGATTTCTCATCTGGTCAATAAAGCTGTTTAGACCAGAATCCTGGCATAAGG
ASCRP3001324	117	131	123	141	135	99	7.07017	6.71373	6.87093	7.20176	7.47408	6.77539	P	P	P	P	P	P	hsa_circRNA_000581	hsa_circ_0000569	circBase	chr14	+	102659799	102661457	exonic	NR_038354	WDR20	ACCCAATCAAAAAAGAAACTAGCAAACTTTTTAATGAGGAAACAATCCCATGAGGTTGGT
ASCRP3001325	29	90	39	22	34	24	5.10695	6.18578	5.30545	4.65129	5.53021	5.04275	P	P	P	A	P	A	hsa_circRNA_101339	hsa_circ_0031583	circBase	chr14	+	32559707	32563592	exonic	NM_001173	ARHGAP5	ACCCACAAAGTGAAAGAAGATAAAAAGGAAGATGATCCCTATGATCTTGAAGATGTTTCT
ASCRP3001326	29	33	31	40.5	37	25	5.13117	5.11738	5.07164	5.4222	5.64997	5.0894	P	P	P	P	P	P	hsa_circRNA_002107	hsa_circ_0002107	circBase	chr5	+	61846193	61897675	exonic	NM_016338	IPO11	ACCCACAGAACAAGATAAGAGGAAAAAGATGGTTGTGGAAAATGCCCTTAAAGTGAACCC
ASCRP3001327	47	91.5	67	43	57	77	5.71321	6.20872	6.07244	5.43616	6.27698	6.43955	P	P	P	P	P	P	hsa_circRNA_406767		25070500	chr6	+	36862279	36884350	exonic	NM_001286635	C6orf89	ACCCAGAACCTGTTGTGGGGAGTAAGGAATCATTGTAGTCAATCATTTTCCAGTTCTCAG
ASCRP3001328	78	202	104	105	61	140	6.50058	7.28967	6.67425	6.78959	6.34511	7.22685	P	P	P	P	P	P	hsa_circRNA_402857		25242744	chr3	-	49083857	49114471	exonic	NM_017730	QRICH1	ACCCAGATGTGCTCTACTATATTTTCCTGTGTATTCAAAAGGAACCCTAAGGACTCTGCA
ASCRP3001329	114	88.5	66	40.5	37	63	7.02933	6.1775	6.03076	5.37952	5.68428	6.21197	P	P	P	P	P	P	hsa_circRNA_406847		25070500	chr6	-	129823749	129879311	sense overlapping	uc003qbq.3	BC035400	ACCCAGGAGAGAAAAACAGGAGATTATGGACTGTTCTTTAAAAAGGGCAGCATAAGATCA
ASCRP3001330	131	282.5	235.5	83	159	183	7.24043	7.77179	7.86189	6.43261	7.70191	7.5702	P	P	P	P	P	P	hsa_circRNA_402191		25242744	chr2	+	29140758	29152576	exonic	NM_015131	WDR43	ACCCAGGGCTTAGAAAGTAACGATTTTGAAATGCTAAATGCAGGTCCGATCAGAAAACAA
ASCRP3001331	109	400.5	296	136	213	80	6.95085	8.31611	8.14404	7.14852	8.09981	6.50455	P	P	P	P	P	P	hsa_circRNA_072816	hsa_circ_0072816	circBase	chr5	-	69424179	69503572	exonic	uc010ixu.3	SMA4	ACCCAGTATATTCAAAGCTACAAGGGATTTGTTGACATAACGGGCTGGTGAATTACCAGA
ASCRP3001333	40	64	69	62	47	51	5.53281	5.78474	6.11296	6.02153	6.03076	5.90999	P	P	P	P	P	P	hsa_circRNA_407188		25070500	chr9	-	74522734	74523039	intronic	ENST00000333421	ABHD17B	ACCCATCACCCAGTTAAACAAACAAAACTACCAATTAAAACGAAGTCCACTTCACTGTTT
ASCRP3001334	118	113	87	142	45	61	7.10813	6.51576	6.42003	7.218	5.96876	6.1675	P	P	P	P	P	P	hsa_circRNA_011167	hsa_circ_0011167	circBase	chr1	+	29313942	29314417	exonic	NM_203342	EPB41	ACCCATCTTTGGATCTTCATTCATTAAGCAGTGCAGAAACACAGCAACATCATGACAACA
ASCRP3001335	150	328	166	157.5	124.5	207.5	7.46151	7.99273	7.33133	7.34322	7.35649	7.72766	P	P	P	P	P	P	hsa_circRNA_085323	hsa_circ_0085323	circBase	chr8	-	109240495	109254142	exonic	NM_001568	EIF3E	ACCCCAAAGGTCGCGATAATATTATTGACCTCTTCCTTTATCAGCCACAATATATAATGA
ASCRP3001336	99	83	103	123	54	155	6.84083	6.06887	6.63245	6.95279	6.18082	7.34285	P	P	P	M	P	P	hsa_circRNA_406148		25070500	chr21	+	37653780	37664531	exonic	NM_005128	DOPEY2	ACCCCACACTGTCAGGATTCTAGAACTTCTAAAATTAAAGTTTGGGACATGCAGAGCAGT
ASCRP3001337	224.5	207.5	83	130.5	74.5	134	8.05598	7.32647	6.32575	7.07017	6.67071	7.17788	P	P	P	M	P	P	hsa_circRNA_008865	hsa_circ_0008865	circBase	chr10	+	70719561	70720005	exonic	NM_004728	DDX21	ACCCCAGTGAAGCTGCCAGTGAAGAAAGTAACAGTGAGATAGAGCAGAAAGAGAAAAAAG
ASCRP3001338	46	47	37	42.5	23	48	5.7382	5.41377	5.22737	5.37952	4.9329	5.81709	P	P	P	P	A	P	hsa_circRNA_406805		25070500	chr6	-	82201207	82223546	sense overlapping	ENST00000412306	FAM46A	ACCCCATCTGATTTATATGAAGATTCATCATTTCGCATTTCTGTAACCATGAATGAGGGT
ASCRP3001339	214	262	301	390	278	329	8.00424	7.66596	8.1849	8.64912	8.51259	8.30741	P	P	P	P	P	P	hsa_circRNA_007084	hsa_circ_0007084	circBase	chr10	+	22002700	22016857	exonic	NM_004641	MLLT10	ACCCCGAGGAAGTCTCTCGCCACGGTATTTATAACAGCAATGATGTAGCAGTATCGTTTC
ASCRP3001340	597	650	364	1312	345	622	9.59783	9.00669	8.43551	10.1873	8.80589	9.13069	P	P	P	P	P	P	hsa_circRNA_011538	hsa_circ_0011538	circBase	chr1	+	35824525	35855699	exonic	NM_005095	ZMYM4	ACCCGCCTTCACAAAATAATGCAGGTGGTGGTATCATGGATACAGAAATGTCTGAAGATA
ASCRP3001341	28	27	26	37	21.5	25	4.99831	4.91707	4.85196	5.22094	4.78376	5.10695	P	P	P	P	A	P	hsa_circRNA_000596	hsa_circ_0000661	circBase	chr15	+	100645330	100645426	antisense	NM_139057	ADAMTS17	ACCCGGGAGATGGTGCTGTTGCCACCCACCAGGATGGTGGCTCTTTTGTAAAGACTGGTG
ASCRP3001342	34.5	58	32	20	34	35	5.34444	5.68077	4.99454	4.6125	5.53021	5.54574	P	P	P	A	P	P	hsa_circRNA_405067		25070500	chr12	+	110566754	110600870	exonic	NM_014055	IFT81	ACCCGTGAATTTGATGGTACTGAAGTTTTAAAGGGAGATGAGGAGTACTTTTCGTCAGGG
ASCRP3001343	79	48.5	72	194	34	25.5	6.51905	5.46366	6.13194	7.65913	5.53021	5.0894	P	P	P	P	P	A	hsa_circRNA_001288	hsa_circ_0000999	circBase	chr2	-	46795476	46795608	sense overlapping	NR_104182	LOC100506142	ACCCTAAAAGCTTGCTATATAAAGGATACTTTCTGGAGGTTGGTGGTCCAGTAGCACAGA
ASCRP3001344	351	490	249	358	180.5	306	8.7617	8.59884	7.90992	8.51588	7.86756	8.22221	P	P	P	P	P	P	hsa_circRNA_103523	hsa_circ_0068142	circBase	chr3	+	182602540	182605501	exonic	NM_014616	ATP11B	ACCCTCATGTGTTACAAAATAAGCCCACCCTTTATCGGAATCATGGGTAAAGAAGGAAGA
ASCRP3001345	228	525	403.5	275.5	330	339	8.09124	8.69698	8.60132	8.15294	8.74527	8.3432	P	P	P	P	P	P	hsa_circRNA_102830	hsa_circ_0001073	circBase	chr2	+	148653869	148657467	exonic	NM_001616	ACVR2A	ACCCTCCTGTACTTGTTCCAACTCAAGTGCTATACTTGGTAGATCAGAAACTCAGGAGTG
ASCRP3001346	34	31	54	67	44.5	35	5.30849	5.00955	5.72803	6.14049	5.92194	5.53021	P	P	P	P	P	P	hsa_circRNA_023420	hsa_circ_0023420	circBase	chr11	-	71808337	71808960	exonic	NM_017907	LAMTOR1	ACCCTCGATAAAGGAAGTATATTCATCCAGTCTCCAGGATAGCTGCTTATGCCTACAGTG
ASCRP3001347	477	579	696	666	235	262	9.24616	8.83567	9.42566	9.38272	8.26035	8.02678	P	P	P	P	P	P	hsa_circRNA_102059	hsa_circ_0043428	circBase	chr17	-	37579579	37584043	exonic	NM_004774	MED1	ACCCTGACCCCATACCTTTGAATCACAACATGAGATTTTATGCTGTCATTTAATGAACCT
ASCRP3001348	253	315	161	111	125	149.5	8.25308	7.94205	7.28197	6.87708	7.37036	7.31179	P	P	P	P	P	P	hsa_circRNA_103074	hsa_circ_0060627	circBase	chr20	+	46252654	46256767	exonic	NM_006534	NCOA3	ACCCTGAGAGCTTTATTACCAGACATGATCTTTCAGTCTTACCTGCAGTGGTGAAAAACG
ASCRP3001349	21.5	22	25	25	24	23	4.70298	4.6844	4.6174	4.78376	5.00581	4.82676	A	P	P	A	A	A	hsa_circRNA_001157	hsa_circ_0001391	circBase	chr4	+	2826686	2826823	intronic	ENST00000356331	SH3BP2	ACCCTGGTGGCACCGTGCCCCTGTGGGCTGAGGGGAGCCACACAGCCATGTTGTATCCAG
ASCRP3001350	90.5	189	262.5	161	72	51.5	6.71659	7.20257	7.98989	7.37978	6.62272	5.90398	P	P	P	P	P	P	hsa_circRNA_005752	hsa_circ_0005752	circBase	chr9	-	113771427	113773970	intronic	uc011lwn.2	LPAR1	ACCCTGTTTACATCTTCTTAAAAGTTGTGTCATCCTTGAAGGATAGAATAAATCAGCTGT
ASCRP3001351	37	60	37	39	27	36	5.49599	5.68077	5.26538	5.32957	5.10695	5.54574	P	P	P	P	P	P	hsa_circRNA_069586	hsa_circ_0069586	circBase	chr4	+	41945763	41951402	exonic	NM_018126	TMEM33	ACCCTTCGATATTCGTCTCGAAGAAACCCATATTGTCGTGAGTATCTTCCCAGTCTTGTT
ASCRP3001352	99	155	71	61	39.5	91	6.84815	6.92634	6.14898	5.9726	5.7483	6.66717	P	P	P	P	P	P	hsa_circRNA_001807	hsa_circ_0001807	circBase	chr8	-	68163533	68172161	exonic	NM_006421	ARFGEF1	ACCCTTTACAAGTGCAACACATTTGGAGCATGTGAGGCCCATGTTTAAGATTTAATAAGA
ASCRP3001353	31.5	47	52	32	39	41	5.24015	5.47181	5.71321	5.09996	5.80208	5.67136	P	P	P	P	P	P	hsa_circRNA_403168		25242744	chr4	+	85555009	85562143	exonic	NM_001263	CDS1	ACCCTTTCTAAAGGCAGTCTTGAGACAGTTCGCATGGACTCATGTCACTTTACTGATAAC
ASCRP3001354	145	220	130.5	123	81	114	7.39842	7.41542	6.99487	7.00894	6.77649	6.96053	P	P	P	P	P	P	hsa_circRNA_101520	hsa_circ_0035226	circBase	chr15	-	50875285	50878685	exonic	NM_017672	TRPM7	ACCGAAGACACTCATGAAGTAGATTCCAAAGCAGCTTTAATACCGAATAACAATACTTCT
ASCRP3001355	48	85	63	52	94	52	5.85912	6.11989	5.94163	5.80208	7.02565	6.01597	P	P	P	P	M	P	hsa_circRNA_400289		25242744	chr1	+	100459092	100480976	exonic	NM_012243	SLC35A3	ACCGACTGACCTGGATAGTAGTTGTTCTTCAGGCAAATGAAGATAAAACAATGTTCGCCA
ASCRP3001356	156.5	99	47.5	58	63	241	7.53628	6.32575	5.62339	5.95526	6.50455	7.92187	P	P	P	P	P	P	hsa_circRNA_100060	hsa_circ_0010023	circBase	chr1	-	12638745	12639440	exonic	NM_004753	DHRS3	ACCGAGATGTTCCAGGGCATGAGAGTCAGGTGGGTGACATCACCATCCTGGTGAACAATG
ASCRP3001357	21	35	33	21	22.5	21	4.70298	5.22094	5.11391	4.5625	4.9329	4.95633	A	P	P	A	A	A	hsa_circRNA_405935		25070500	chr2	-	99634662	99636945	exonic	NM_025244	TSGA10	ACCGAGGCCTAGATCGATCATTAGAAGAAGGGAGAATGAGTTAGATTCTGCTCATTCTGA
ASCRP3001358	27	62	65.5	28	42	27	5.04639	5.73369	6.06528	4.91707	5.81922	5.15499	P	P	P	P	P	P	hsa_circRNA_405936		25070500	chr2	-	99634662	99651902	exonic	NM_025244	TSGA10	ACCGAGGCCTAGATCGATCATTAGAAGACACTTAAATGCAGAAAGGTCTTACAAGTCCCA
ASCRP3001359	20	26	28	22	17	20	4.4733	4.84779	4.88488	4.65129	4.55228	4.6174	A	P	P	A	A	A	hsa_circRNA_401174		25242744	chr13	+	94482406	94482798	exonic	NM_005708	GPC6	ACCGAGTTTCCAAGAATTTTTCCGAGAGCTCCTGGAGAATGCAGAAAAGTCACTAAATGA
ASCRP3001360	134.5	183	100	109	50.5	170	7.30496	7.14343	6.63245	6.83768	6.15575	7.48418	P	P	P	P	P	P	hsa_circRNA_100880	hsa_circ_0003557	circBase	chr11	-	72420914	72422544	exonic	NM_015242	ARAP1	ACCGCATCTTCAGATCTTACATCTATCAGAAACGATGGGTGAGACTGGATACTGATCACC
ASCRP3001361	124.5	242.5	143	86.5	65	103	7.18616	7.55366	7.11942	6.51248	6.43955	6.81437	P	P	P	P	P	P	hsa_circRNA_104175	hsa_circ_0005954	circBase	chr6	+	111208707	111211559	exonic	NM_001634	AMD1	ACCGGAATTTCCAGGAAGAAATAGAGTTTCTTAATGCAATTTTCCCAAATCTGAGTGGGA
ASCRP3001362	28	198	277	71	130	26	5.0244	7.26096	8.06589	6.22167	7.43397	5.15499	P	P	P	P	P	P	hsa_circRNA_406896		25070500	chr6	-	165792682	165806285	exonic	NR_045597	PDE10A	ACCGGATCACTAAACCTTAATAATCAATCACATAGCTTTGAGCTTGAAAAGTTGTGTCGT
ASCRP3001363	109	174	146	157	79	132	6.95085	7.0906	7.15781	7.35061	6.75772	7.1662	P	P	P	P	P	P	hsa_circRNA_401999		25242744	chr19	-	430683	440932	exonic	NM_012435	SHC2	ACCGGTACAGTACATGGGCTGCATCGAGGTTCTCCGCTCTATGCGCTCCCTGGACTTTAA
ASCRP3001364	157	399.5	309	169	242.5	104	7.52065	8.30361	8.21535	7.45844	8.30361	6.82607	P	P	P	P	P	P	hsa_circRNA_100705	hsa_circ_0008898	circBase	chr10	-	126097110	126100769	exonic	NM_000274	OAT	ACCGTGAAGGGCATTCAGAAATACAAAGCAAAGATTGTTTTTGCAGATCTGTGGTTTTTC
ASCRP3001365	119	161.5	224	360	185.5	257	7.0906	6.9892	7.77042	8.53756	7.92038	8.0012	P	P	P	P	P	P	hsa_circRNA_018818	hsa_circ_0018818	circBase	chr10	-	75264607	75265184	exonic	NM_152586	USP54	ACCGTTGTCTCAGAGAGGGAGGAAGCTCCGGTTTCTTCCCACAGTTTTGCTCTGCAGATG
ASCRP3001366	20	61	67	28	52	19	4.66557	5.69476	6.03076	4.82676	6.14049	4.5625	A	P	P	P	P	A	hsa_circRNA_092382	hsa_circ_0001961	circBase	chr10	+	52907841	52916908	sense overlapping	NM_006258	PRKG1	ACCTAAATGCCAGAGGTTCTTATGGTTTTAACAAAGAGAATACTCATATGGTATTAATCA
ASCRP3001367	41	38	31.5	54	18.5	31.5	5.57629	5.22094	5.05003	5.80208	4.6844	5.3474	P	P	P	P	A	P	hsa_circRNA_008147	hsa_circ_0008147	circBase	chr8	+	129021835	129032965	intronic	ENST00000512617	PVT1	ACCTAAGGAGCACTGAGGCCAACAGAGATTTTGAGAAACACATTGAAGGATCTGTTAACA
ASCRP3001368	29	94	49	25	26	27	5.17509	6.2488	5.57881	4.73944	5.10695	5.19492	P	P	P	A	A	P	hsa_circRNA_407206		25070500	chr9	-	99579646	99589463	sense overlapping	NM_001001662	ZNF782	ACCTACACAGAGGCTACTGCTTTACAAAACCAGAACTGATCTTCACATTGGAACAAGGAG
ASCRP3001369	43	58	76	51	53	59	5.64277	5.65952	6.2488	5.73143	6.19566	6.14559	P	P	P	P	P	P	hsa_circRNA_404584		25070500	chr1	+	152221370	152224234	exonic	ENST00000420707	FLG-AS1	ACCTACTACAATTCTTAGCCGATTTTTCCTCTTAGGATTTATTTCCCTGGAGACCTCATG
ASCRP3001370	47	35	63	89	33	26	5.7694	5.1346	5.96876	6.53987	5.50925	5.15499	P	P	P	P	P	P	hsa_circRNA_405867		25070500	chr2	-	44169153	44169936	intronic	ENST00000260665	LRPPRC	ACCTAGAGCATCCTCTGTGCTTCTGATTATATCCTGAACTGAATTTGACTGAAACGCAGA
ASCRP3001371	20	37.5	25	26	26	26	4.6125	5.22094	4.78812	4.78376	5.22737	5.10695	A	P	P	P	P	P	hsa_circRNA_011083	hsa_circ_0011083	circBase	chr1	-	27992571	27995857	exonic	NM_002038	IFI6	ACCTAGATGTGAAAACAGAATAAACTTCACCCAGAAAACACTTGTCTAGTGACGGAGCCC
ASCRP3001372	256	466	323	164.5	288	398.5	8.27012	8.52831	8.27808	7.41119	8.56718	8.53448	P	P	P	M	P	P	hsa_circRNA_102523	hsa_circ_0004956	circBase	chr19	+	34922765	34929671	exonic	NM_005499	UBA2	ACCTATACATTGCATCGTTTGGGCAAAGTACTTGTTCAAGTTGCCAAGGAAAGTGTACTG
ASCRP3001373	36	70	57	35	44	44.5	5.46638	5.89188	5.82771	5.18504	5.93968	5.75833	P	P	P	P	P	P	hsa_circRNA_023224	hsa_circ_0023224	circBase	chr11	+	68286968	68305359	exonic	NM_018312	PPP6R3	ACCTCAAGACATGGATGAAAAGATCAGATACAAGAGAGCTTGTTTCATATCCATATCCCA
ASCRP3001374	314	964	740	207	271	405.5	8.59605	9.60526	9.52218	7.75686	8.47271	8.56464	P	P	P	P	P	P	hsa_circRNA_102130	hsa_circ_0005652	circBase	chr17	+	53016284	53024673	exonic	NM_005486	TOM1L1	ACCTCACCTCAAGCCACGCATATGATAATATTTCAGCCTTCCAAGTTCTGATGTAACAAA
ASCRP3001375	79	129.5	64	60.5	127	92	6.53858	6.68831	6.01225	5.96492	7.39271	6.67895	P	P	P	P	P	P	hsa_circRNA_100506	hsa_circ_0017264	circBase	chr1	-	244579282	244587689	exonic	NM_001126	ADSS	ACCTCATATCCCAGTATTTGATTTTCATCAAGCAGCTGATGGTATCCAGGAACAACAGAG
ASCRP3001376	340	482.5	475	320	326	431	8.70478	8.57414	8.85864	8.37379	8.73218	8.64252	P	P	P	P	P	P	hsa_circRNA_104922	hsa_circ_0003270	circBase	chr9	+	128099296	128099870	exonic	NM_015635	GAPVD1	ACCTCATTCATCATCTTCATCCCCGAGTAAGGACTCCTCAAGAGGAGAGGTGCCCACCAG
ASCRP3001377	6678.5	7989	15037.5	18871	19873	50847.5	13.7537	13.6888	14.5456	13.7475	14.4021	14.67	P	P	P	P	P	M	hsa_circRNA_104572	hsa_circ_0007618	circBase	chr8	+	25265498	25266456	exonic	NM_024940	DOCK5	ACCTCCACTCACTCCCAAAGCCACCAGGACCCTAACTCAATCTTGGAGCCACTTTTGGAG
ASCRP3001378	124	247	198.5	207.5	159.5	615.5	7.17705	7.58656	7.58405	7.74514	7.68156	9.11234	P	P	P	P	A	A	hsa_circRNA_402338		25242744	chr2	-	112588862	112596089	exonic	NM_022662	ANAPC1	ACCTCCCTGGAATCTGTGAAAGAAGCAGACTTGTAGTCTTGTTTGACTTTGAAGGATCAC
ASCRP3001379	1228	1731.5	1140	510	1005	946	10.7825	10.7039	10.2196	9.0248	10.3762	9.65889	P	P	P	P	P	P	hsa_circRNA_092554	hsa_circ_0001551	circBase	chr5	+	167915606	167924353	exonic	NM_002887	RARS	ACCTCCTATTGGGGATCTTCAGGTCTTTTATAAGGAAGAAGAGATTAAATCTCTGACTGC
ASCRP3001380	363	695	351	369	343	590.5	8.80374	9.10581	8.38929	8.56971	8.80589	9.04361	P	P	P	P	P	P	hsa_circRNA_104658	hsa_circ_0004592	circBase	chr8	-	99718694	99719539	exonic	NM_006281	STK3	ACCTCCTTATGCTGATATACATCCAATGAGGTTAATAGAAGATGAAATTGCAACCATTCT
ASCRP3001381	419	538	446	223	402	573	9.0167	8.72581	8.73656	7.83897	9.03722	8.99766	P	P	P	P	P	P	hsa_circRNA_005882	hsa_circ_0005882	circBase	chr2	-	168920009	168986268	exonic	NM_013233	STK39	ACCTCGTTTTGAGATTAAGGCCCACAGCAGCAGAACTTTTAAAATGCAAATTCTTCCAGA
ASCRP3001382	83	117.5	61	119.5	54	96	6.62394	6.56675	5.89895	6.96439	6.2488	6.74321	P	P	M	P	P	P	hsa_circRNA_104146	hsa_circ_0002041	circBase	chr6	-	82920530	82922510	exonic	NM_015525	IBTK	ACCTCTATACTGATGAAGCTGTGGTGATAAAAGGTTAGATGGAGTCAGATTTGAAAATGA
ASCRP3001383	34	43	34	34.5	27	40.5	5.30849	5.30849	5.07164	5.1982	5.2871	5.62339	P	P	P	P	P	P	hsa_circRNA_008279	hsa_circ_0008279	circBase	chr11	+	28249541	28252532	intronic	ENST00000303459	METTL15	ACCTCTATGAGATCAGGTGAAACTGAAGTTAATATTGTGACACTAAATTTTGTAAGACCC
ASCRP3001384	107	160	148	73	114	128.5	6.95085	6.97303	7.17705	6.25825	7.23326	7.10639	P	P	P	P	P	P	hsa_circRNA_103643	hsa_circ_0005912	circBase	chr4	+	54265896	54294350	exonic	NM_030917	FIP1L1	ACCTCTGATTCCACCACCGGGTACAGCAGGGAAGAACTGGAAACTCAGAGAAAGAAACTG
ASCRP3001385	181	213	193	152	129	170.5	7.74458	7.37833	7.54982	7.30191	7.39271	7.48418	P	P	P	P	P	P	hsa_circRNA_103318	hsa_circ_0007147	circBase	chr3	-	33453072	33467233	exonic	NM_014517	UBP1	ACCTCTGCTTTCATTCAGTGATGTCTTGGCATTGCCCATTTTCAAGCAGGAAGATTCCAG
ASCRP3001386	23	24	28.5	36	21	24	4.83521	4.84779	4.893	5.25597	4.73944	5.05365	P	P	P	P	A	A	hsa_circRNA_025285	hsa_circ_0025285	circBase	chr12	+	7025834	7032859	exonic	NM_001975	ENO2	ACCTCTGTGGCATTGAAATGAGCACCTCCATTAAAGTCTGAATCAGTGCGTGTCCTGAAG
ASCRP3001387	36.5	73	60	32.5	44	29	5.4417	5.94163	5.85912	5.07164	5.90599	5.22094	P	P	P	P	P	P	hsa_circRNA_006337	hsa_circ_0006337	circBase	chr1	+	193172924	193181607	exonic	NM_024529	CDC73	ACCTCTTTAATAACCATGCTTAATGCAAAAGACCTTCTACAGGACCTGAAGAGGGTGCAT
ASCRP3001389	37	68.5	57	36	38	36	5.37952	5.86738	5.87149	5.2685	5.64997	5.54574	P	P	P	P	P	P	hsa_circRNA_100584	hsa_circ_0018187	circBase	chr10	-	35321362	35322201	exonic	NM_003591	CUL2	ACCTGAACTGATGCCAACACTATTTGTGGAGTCAGTTTTGGAAGTGCATGGTAAATTTGT
ASCRP3001390	21	23	23	22	26	21	4.66557	4.6844	4.66557	4.6125	4.893	4.41817	A	P	P	A	A	A	hsa_circRNA_009160	hsa_circ_0009160	circBase	chr14	-	58877560	58890813	exonic	NM_012460	TIMM9	ACCTGAAGAGGTAAGAATCAGGCCTTATTGGAGACATTCAAGCAAAGGTTGGACAACTAC
ASCRP3001391	57	66.5	67	87	39	47	6.01783	5.75833	6.01225	6.49525	5.70632	5.75833	M	M	M	P	P	P	hsa_circRNA_101695	hsa_circ_0007146	circBase	chr16	-	5077135	5078186	exonic	NM_016256	NAGPA	ACCTGAAGCCACCCTGAGGGCGGGAGAACTCTCCTTTTTCACCAGCCAGGACAACATGTG
ASCRP3001392	353	714	384	199	453.5	704	8.76916	9.14414	8.51883	7.68332	9.20101	9.3035	P	P	P	P	P	P	hsa_circRNA_103959	hsa_circ_0003205	circBase	chr5	+	138145726	138147991	exonic	NM_001903	CTNNA1	ACCTGAAGTGGATAAGCTGAACATTATGGCAGCCAAAAGACAACAGGTGATTTGATGAAG
ASCRP3001393	33	36	34.5	42	37	31	5.25911	5.22094	5.21448	5.43616	5.53021	5.2685	P	P	P	P	M	P	hsa_circRNA_405912		25070500	chr2	+	73477044	73477365	intronic	ENST00000258091	CCT7	ACCTGAGTGAAGAATGTAAGAGCAGCTGCTGAGTGTTGGGGGGGCTGGCAGTGAGCCGTG
ASCRP3001394	260	244	415	770.5	799	1267	8.29846	7.58217	8.62892	9.5542	10.0099	10.0302	P	P	P	P	P	P	hsa_circRNA_053294	hsa_circ_0053294	circBase	chr2	+	27820936	27830906	exonic	NM_001271286	ZNF512	ACCTGATGATCGAAAGCAGGACCCAGTGCTCCATAAAGGATAATAGTTTCCAGTACACTA
ASCRP3001395	2006	1424.5	768	3517.5	1145	1666	11.6671	10.2906	9.5838	11.4344	10.5341	10.3241	P	P	P	P	P	P	hsa_circRNA_007135	hsa_circ_0007135	circBase	chr7	-	6840578	6841154	exonic	NM_198097	CCZ1B	ACCTGATTGAAGTAAATGGTCTGAGAAAGAACCCCAGTTTAAGTTTATCTACTTCAACCA
ASCRP3001396	51	86	49.5	49	34	54	5.90999	6.12679	5.5988	5.67372	5.61606	6.03535	P	P	P	P	P	P	hsa_circRNA_402675		25242744	chr21	+	45745035	45745147	exonic	NM_002626	PFKL	ACCTGCAGCAGGAACGAGAAGTGCCATGACTACTACACCACGGAGTTCCTGTACAACCTG
ASCRP3001397	260.5	210	533	547	268	376	8.29445	7.34137	9.0395	9.11104	8.45859	8.45842	P	P	P	P	P	P	hsa_circRNA_009031	hsa_circ_0009031	circBase	chr4	+	4650703	4651269	exonic	NR_037888	STX18-AS1	ACCTGCCCCTAGATCTTCTATTTCTGATCATCTTCTATGCAAGGATGCAGAGATTCAGAG
ASCRP3001398	314	892	416.5	164	207	254	8.59232	9.48626	8.63739	7.41542	8.06768	7.98278	P	P	P	P	P	P	hsa_circRNA_000261	hsa_circ_0000261	circBase	chr10	+	112723882	112724819	exonic	NM_007373	SHOC2	ACCTGCTGAAATTGGAACTCTAATGAATCATTGATTGACCAGCACTATTTTACCAGTTGG
ASCRP3001399	23.5	24	29	45	29	29	4.74841	4.78376	4.91309	5.53021	5.2871	5.24333	P	P	P	P	P	P	hsa_circRNA_022356	hsa_circ_0022356	circBase	chr11	-	61556601	61557393	exonic	NM_014206	TMEM258	ACCTGCTGCTCATAATAAATGCAGATGTATAGCATTACGAGGTCACCTCTACCAAGTACA
ASCRP3001400	516.5	1186	293	3546	240	2439.5	9.36515	9.97311	8.13851	11.4382	8.29157	10.7895	P	M	P	A	P	P	hsa_circRNA_014551	hsa_circ_0014551	circBase	chr1	-	155313104	155316260	exonic	NM_018489	ASH1L	ACCTGCTGTGTGTTGGACCTTTATACGTATTGTAAAGGTATGGCAGCACTGTGATTGTAT
ASCRP3001401	50	57	56	106	26	39.5	5.87149	5.65952	5.82771	6.78959	5.10695	5.59631	P	P	P	P	P	P	hsa_circRNA_103157	hsa_circ_0008533	circBase	chr22	-	19178815	19187352	exonic	NM_001835	CLTCL1	ACCTGGACAGTCAGTTTCTTTTCAAAGGTGTGCTTTGCCTGCATGGATGGACAAGAGTTC
ASCRP3001402	126	356.5	285	171	999	398	7.20176	8.11831	8.09168	7.47272	10.3654	8.53448	P	P	P	P	P	P	hsa_circRNA_005791	hsa_circ_0005791	circBase	chr14	-	104245081	104263855	exonic	NM_015316	PPP1R13B	ACCTGGAGAAAAACGTACTGAAAATGGGATGATATTAACTGTTTTCTTGAGCAACAATGA
ASCRP3001403	61	109	61	54	47	49	6.12679	6.40805	5.89895	5.80208	5.96876	5.85081	P	P	P	P	P	P	hsa_circRNA_103323	hsa_circ_0064794	circBase	chr3	+	33853563	33863574	exonic	NM_013374	PDCD6IP	ACCTGGATAATGATGAAGGATTGAAAATCGCTGCTAAACATTACCAGATATTATGATCAG
ASCRP3001404	183	816	533	192	510	318	7.76435	9.35848	9.03447	7.62817	9.35178	8.26035	P	P	P	P	P	P	hsa_circRNA_100442	hsa_circ_0002274	circBase	chr1	-	211952259	211966532	exonic	NM_014873	LPGAT1	ACCTGGATCCTTGGATACAGGAAACCAACAGTCACACATGTACATTACAGTGATGGAATG
ASCRP3001405	52.5	54.5	105	99.5	32	34	5.95332	5.61115	6.67425	6.72059	5.53021	5.41094	P	P	P	P	P	P	hsa_circRNA_059711	hsa_circ_0059711	circBase	chr20	+	30330343	30389603	exonic	NM_012112	TPX2	ACCTGGCCTGGAATAAATACGTTTTGTCTTTCCCTCGTTCTTGATACATATTTGCCAGAC
ASCRP3001406	46	51	52	59	37	36	5.755	5.48261	5.72803	5.95526	5.68428	5.57629	P	P	P	P	P	P	hsa_circRNA_405189		25070500	chr14	+	31050069	31050322	exonic	ENST00000550944	G2E3	ACCTGGTGACTCACAGAACCTTGCTAAAAAACATTCCCTTCAATTTAAAAAATGTTCCCG
ASCRP3001407	56	50	51.5	79.5	31	77.5	5.9935	5.43616	5.68077	6.32575	5.43059	6.46971	P	M	P	P	P	P	hsa_circRNA_101209	hsa_circ_0029403	circBase	chr12	+	129396968	129411699	exonic	uc001uhy.1	GLT1D1	ACCTGGTGATTGTGGGTCCTGAACCGCATGCTAAGGGTAAGGTCTATGTCCAGAGTCAAG
ASCRP3001408	31.5	36.5	40	40	30	35.5	5.19492	5.22737	5.4691	5.36792	5.43059	5.53021	P	P	M	P	P	P	hsa_circRNA_007475	hsa_circ_0007475	circBase	chr12	-	51639798	51640615	sense overlapping	NM_001031628	SMAGP	ACCTGTACAAGAACAAAGGCAGCTACGTCACCTATGAACCTACAGAAGAAGAACTGATGA
ASCRP3001409	31	24.5	29	35	18	21	5.13117	4.75288	4.83099	5.13801	4.4733	4.82676	P	P	P	P	A	A	hsa_circRNA_070689	hsa_circ_0070689	circBase	chr4	-	113527163	113545032	exonic	NM_018392	ZGRF1	ACCTGTGACCCTAAGGCAATTTTATATGATGACAAAGGAGCATGTTTGGAGAGTCTGTTT
ASCRP3001410	106	275	210.5	86.5	214	194	6.94256	7.73953	7.66832	6.51905	8.11224	7.64178	P	P	P	P	P	P	hsa_circRNA_100196	hsa_circ_0007693	circBase	chr1	-	44773981	44804994	exonic	NM_024066	ERI3	ACCTGTGGAGACTGGGACTTAAAAGTCATTTTTAGATGCTTCTGGATGTTCAATGCTAGC
ASCRP3001411	29	43	29	36	24	29	5.17509	5.35916	4.99454	5.22094	5.04457	5.15499	P	P	P	P	A	P	hsa_circRNA_064889	hsa_circ_0064889	circBase	chr3	+	38542845	38548459	exonic	NM_005107	EXOG	ACCTTACCTCAGACTAGAGGCGATGGAAAGAAAATAGTTAGTTACCAGGTGATGCAGACA
ASCRP3001412	40	74	40	34.5	39	41	5.61115	5.96876	5.32358	5.1982	5.68428	5.61115	P	P	P	P	P	P	hsa_circRNA_401817		25242744	chr17	+	46998521	47000299	exonic	NM_023079	UBE2Z	ACCTTCAAGGCCAAACTATGCAGGAGAGACATCCAGGAGACAGCAAAAACTATAATGAAT
ASCRP3001413	40	319	363	98	248	56	5.61115	7.96557	8.43985	6.69992	8.34376	6.05808	P	P	P	P	P	P	hsa_circRNA_103819	hsa_circ_0072305	circBase	chr5	-	38496483	38530768	exonic	NM_002310	LIFR	ACCTTCCAAAATAGCGAGTATGGAAATTCCAAATGGACTGACTGCATTGCACAGATGATG
ASCRP3001414	32	33	45	74.5	23	33	5.25911	5.04639	5.525	6.29086	4.85611	5.41094	P	P	P	P	A	P	hsa_circRNA_400080	hsa_circ_0092348	circBase	chr4	+	113568990	113569830	intronic	ENST00000324052	LARP7	ACCTTCCTGAACTAGTTCCCAAAGTAAGTCTGTGGTTTAAATTCTGTCATTGGCTTAACA
ASCRP3001415	1167	3932	1512	565.5	855	1405.5	10.7133	12.3445	10.6745	9.15662	10.1214	10.1615	P	P	P	P	P	P	hsa_circRNA_100683	hsa_circ_0020028	circBase	chr10	+	112723882	112745523	exonic	NM_007373	SHOC2	ACCTTGACTTGCAGCACAATGAACTGCTAGACCTCCCAGATACTATAGGAACTCTAATGA
ASCRP3001416	23	22	36	37	22.5	17	4.83521	4.73944	5.22737	5.25597	4.78376	4.40122	P	A	P	P	A	A	hsa_circRNA_001712	hsa_circ_0001601	circBase	chr6	-	38606358	38606482	intronic	ENST00000481247	BTBD9	ACCTTGCTTTGTAACACTTATTAGATTACTCGGAATTCAAAGTTCTCATTTAGGTCTAAA
ASCRP3001417	28	53	37.5	37	54	44	5.0894	5.57629	5.26538	5.22094	6.1675	5.71321	P	P	P	P	P	P	hsa_circRNA_104144	hsa_circ_0077168	circBase	chr6	+	80910650	80912929	exonic	NM_000056	BCKDHB	ACCTTGGGATGTGGACACAATTTGTAAGCGGAAGAAGTCCCTATAGAACCATACAACATC
ASCRP3001418	26	47	34	32	54	34	4.99831	5.44722	5.11391	5.05003	6.18082	5.41094	P	P	P	P	P	P	hsa_circRNA_104143	hsa_circ_0077164	circBase	chr6	+	80877394	80912929	exonic	NM_000056	BCKDHB	ACCTTGGGATGTGGACACAATTTGTAAGGAAAAGATAGAGTTTTTAATACCCCATTGTGT
ASCRP3001419	142.5	209	168	164.5	161	142.5	7.38194	7.35869	7.33617	7.42665	7.71055	7.27616	P	P	P	P	P	P	hsa_circRNA_025177	hsa_circ_0025177	circBase	chr12	+	6643656	6647536	sense overlapping	NM_002046	GAPDH	ACCTTGTCATGTACCATCAATAAAGTACCCTGTGCTCAACCAAATTGAGCCCGCAGCCTC
ASCRP3001420	140	235	251.5	257.5	134	214	7.35208	7.52065	7.91963	8.07171	7.47408	7.76047	P	P	P	P	P	P	hsa_circRNA_403658		25242744	chr6	+	87925620	87943245	exonic	NM_015021	ZNF292	ACCTTGTCTGTCTTTGTACATCATCACCAAATGGAAAGTTAATCGAAGAGACACTCCTAG
ASCRP3001421	577	506	1232	1582	1181	5883	9.55532	8.64071	10.3496	10.4303	10.5854	11.8022	P	P	P	P	M	P	hsa_circRNA_001100	hsa_circ_0000877	circBase	chr19	+	4445536	4447603	sense overlapping	NR_039901	MIR4746	ACCTTGTTCTGCAGCTTGATCTTCCGGTACTTCTCCTCCTCGGGGTGCAGGATGGAGTCC
ASCRP3001422	46	38	54	54	41	32	5.79993	5.22094	5.77819	5.82983	5.80208	5.37373	P	P	P	P	P	P	hsa_circRNA_100772	hsa_circ_0021535	circBase	chr11	-	28080472	28113060	exonic	NM_031217	KIF18A	ACCTTTCCACAACTTGGACCAGTTCAGCCTATTCCTTGTTGTATATAATGAACAGATTCG
ASCRP3001423	37	117	63	38	49	62	5.4417	6.54889	5.99162	5.25597	6.08843	6.21197	P	P	P	P	P	P	hsa_circRNA_003799	hsa_circ_0003799	circBase	chr6	-	111665127	111678328	exonic	NM_002912	REV3L	ACCTTTCGAGTCTTGTCAGACTGGTTTGATAACAAGACAGATCTATACAGATATCAGATA
ASCRP3001424	55	52	59	78.5	39	37	6.01783	5.57629	5.85912	6.38161	5.76498	5.57629	P	P	P	P	P	P	hsa_circRNA_002210	hsa_circ_0002210	circBase	chr8	-	102211422	102213971	exonic	ENST00000518336	ZNF706	ACCTTTGACTCTTCTACTGTCTCAGACCTTAGATATGGCTCGTGGACAGCAGAAAATTCA
ASCRP3001425	26	32	24	20	24	27	4.99831	5.10695	4.70759	4.52643	5.04457	5.15499	P	P	P	A	A	P	hsa_circRNA_104905	hsa_circ_0088373	circBase	chr9	-	125616230	125659855	exonic	NM_001100588	RC3H2	ACCTTTTAAGCAAGGAAATTGAACTAAGAAATGGAGAGCTTACAAAACACTACACAGCAA
ASCRP3001426	196	308	147.5	192.5	224.5	172.5	7.85047	7.90917	7.1519	7.65675	8.17515	7.50584	P	P	P	P	P	P	hsa_circRNA_104037	hsa_circ_0008836	circBase	chr5	+	179976930	179980471	exonic	NM_001303241	CNOT6	ACCTTTTGAGCTGGGAAAACTGTTTCAGTTGCAGACTTTAGGCCTGAAAGGAAAAGTAAG
ASCRP3001427	2078	1340	1292	522.5	1043.5	2102	11.7316	10.1792	10.4079	9.06071	10.4158	10.6175	P	P	P	P	P	P	hsa_circRNA_104851	hsa_circ_0008812	circBase	chr9	+	110062421	110074018	exonic	NM_002874	RAD23B	ACCTTTTTGAAGATGCAACGAGTGCACTTGGTGAAAGCACTGAAAGAGAAGATTGAATCT
ASCRP3001428	47	36	40.5	47	38	38.5	5.79993	5.1346	5.35916	5.59631	5.72917	5.56364	P	P	P	M	P	P	hsa_circRNA_103865	hsa_circ_0004081	circBase	chr5	-	68651475	68651780	exonic	NM_016283	AK6	ACGAAAGACTTGAAACAAGAGCAATTGTATGATGGCTATGATGAAGAGTATGACTGTCCC
ASCRP3001429	335.5	316	187	949	121	247	8.68724	7.94205	7.48553	9.80817	7.3133	7.94522	P	P	P	P	P	P	hsa_circRNA_406225		25070500	chr3	-	11849306	11858811	exonic	NR_104314	TAMM41	ACGAAAGGCATTTTTACTGCTGGTGACTTTCGGATGGTGGTTGGAGAAGATAAAACAAAA
ASCRP3001430	157	68	56	146.5	48	30	7.53174	5.87764	5.82771	7.23645	6.06528	5.19492	P	P	P	P	P	P	hsa_circRNA_101886	hsa_circ_0000720	circBase	chr16	+	81929411	81939112	exonic	NM_002661	PLCG2	ACGAACACAAGCAACAGGGGGAGCTGTACATGTGGGATTCCATTGACCAGTGGACTGCTG
ASCRP3001431	54	62.5	64	34	52	29	5.97642	5.75833	5.99162	5.22094	6.1675	5.15499	P	P	P	P	P	P	hsa_circRNA_406585		25070500	chr5	-	13911494	13931353	exonic	NM_001369	DNAH5	ACGAAGAGTTTTGCAAGCAGACTAATGACCTTCATCAAAGACTGAAGGGAGAGAAGGAAG
ASCRP3001432	33	79	56.5	55	54	71	5.30849	6.03626	5.85081	5.7716	6.22649	6.34806	P	P	P	M	P	P	hsa_circRNA_406800		25070500	chr6	-	77921697	77983024	intergenic			ACGAAGATTGAGCCCAGCATCTTGCTATTAAGGAAAAGTATGAGCCTTGCAAGAAGACAT
ASCRP3001433	30	46	37	61	34	28	5.17509	5.35916	5.21448	5.94163	5.55087	5.17509	P	M	P	M	P	P	hsa_circRNA_402518		25242744	chr20	+	2636240	2637195	exonic	NM_006392	NOP56	ACGAATCGATTGCTTCTCTGGCATGGACATATCTGCCATTGACTTGATAAACATCGAGAG
ASCRP3001434	29	31	43	30	24	22	5.17509	5.00955	5.49332	4.95633	5.04457	4.95633	P	P	P	P	A	A	hsa_circRNA_405022		25070500	chr12	-	68696399	68697693	sense overlapping	NM_017440	MDM1	ACGAATTCAGGGCTCTCTTAGAGATCCAGAGTTTCAGCACAATGGACAGTGATACATAGT
ASCRP3001435	205	484	428	104.5	254	216.5	7.92879	8.57634	8.67052	6.76658	8.37343	7.78766	P	P	M	P	P	P	hsa_circRNA_078367	hsa_circ_0078367	circBase	chr6	+	155095122	155131342	exonic	NM_014892	SCAF8	ACGACAGAAAAAGGGATTACCTCCAATTAGATCTAAAACACTAAGTGTTGTATTCCCTGA
ASCRP3001436	486	1172	514	354	260.5	1035.5	9.27303	9.95396	8.98645	8.5226	8.41752	9.77122	P	P	P	P	P	P	hsa_circRNA_003137	hsa_circ_0003137	circBase	chr3	+	41265511	41267352	exonic	NM_001904	CTNNB1	ACGACAGACTGCCTTCAAATTTTAGCTTATGGCAACCAAGAAAGCAAGGGTATTTGAAGT
ASCRP3001437	68	92	146.5	58	187	130	6.33472	6.19894	7.1519	5.90799	7.91715	7.14257	P	P	P	P	P	P	hsa_circRNA_405988		25070500	chr2	-	170387096	170401345	exonic	NM_024622	FASTKD1	ACGACATTTGGAAATTCTGGGGTATCGTGTAATTCAGATCCATCCTTTTACAATCCCTGC
ASCRP3001438	199.5	555	213	148	149	248.5	7.88292	8.77466	7.6909	7.24994	7.57273	7.95034	P	P	P	P	M	P	hsa_circRNA_400983		25242744	chr12	-	65122735	65138687	exonic	NM_002076	GNS	ACGACCTAAATAAGACACAGATGGATGGGATGTCCTTATTGCCCATTTTGGAAAAGAATT
ASCRP3001439	162.5	219	126	129	131	156	7.58906	7.41542	6.94012	7.0906	7.42315	7.35942	P	P	P	P	P	P	hsa_circRNA_102407	hsa_circ_0008186	circBase	chr19	+	2180711	2191239	exonic	NM_032482	DOT1L	ACGACCTGTTTGTGGACTTGGGGAGCGGATAAACATCACGATGCTGCTCATGAAATCATC
ASCRP3001440	26	31.5	26	28	25	24	5.04639	4.99831	4.893	4.91707	5.04457	5.00955	P	P	P	P	A	A	hsa_circRNA_101055	hsa_circ_0026218	circBase	chr12	-	50529514	50537840	exonic	NM_147190	CERS5	ACGACTAGGAATCTATCCATTCTGATTTATTGCCAAACCCTGTGCACTCTGTATTGGCAT
ASCRP3001442	32	35	39	38	36.5	39	5.2871	5.16172	5.30545	5.36792	5.669	5.61115	P	P	P	P	P	P	hsa_circRNA_407277		25070500	chrX	+	24094105	24094366	intronic	ENST00000253039	EIF2S3	ACGACTTCCAGTGTATTTTGAAATAGATTTAAGCAATAAACTTTCACCACCCCGCCCAGC
ASCRP3001443	37.5	38	47	50	28	28	5.4222	5.18834	5.55087	5.67372	5.16507	5.15499	P	P	P	P	P	P	hsa_circRNA_104281	hsa_circ_0079040	circBase	chr7	-	618892	647089	exonic	NM_002735	PRKAR1B	ACGACTTTTACATCATCACGGAGTGACATATTCGATGCCATGTTCCCTGTCACTCACATC
ASCRP3001444	47	49	49.5	50	39	30	5.81709	5.525	5.68077	5.7155	5.76498	5.24333	P	P	P	P	P	P	hsa_circRNA_103081	hsa_circ_0002168	circBase	chr20	-	48744511	48747484	exonic	NM_199129	TMEM189	ACGAGACCTACTTCTGCATCACCACAGTTGCAGGGGCTCTCATTGCTGACTTCTTGTCTG
ASCRP3001445	23	37	33	28	23.5	20	4.78376	5.18834	5.07164	4.87672	4.9329	4.65607	P	P	P	P	A	A	hsa_circRNA_406716		25070500	chr5	-	175581753	175586199	exonic	NR_036494	LOC643201	ACGAGATTCAGGAATGACATCAGTACTGGGAAAATGCAAGAAAGTATGTTCCGGTGAAGA
ASCRP3001446	22	28	23	19	20.5	18	4.81826	4.91707	4.70759	4.4733	4.73944	4.73944	P	P	A	A	A	A	hsa_circRNA_057139	hsa_circ_0057139	circBase	chr2	-	175711607	175783293	exonic	NM_001822	CHN1	ACGAGCAAATTCCAAAATATGAAAAGATTCACAATTTCAAGGTGGAAAACAGACCAAAGT
ASCRP3001447	680	1354	222.5	4402.5	83	899.5	9.81466	10.2061	7.75129	11.6489	6.81757	9.60402	P	P	P	P	P	A	hsa_circRNA_101038	hsa_circ_0025768	circBase	chr12	-	29904598	29921008	exonic	NM_175861	TMTC1	ACGAGCTGTGTGGTCCATGATGAGGCTAAACATATTTTTGACTGGTATGAACCCATTCTA
ASCRP3001448	42	77.5	49	37	33	30	5.68077	6.01783	5.64277	5.13801	5.48126	5.19492	P	P	P	M	P	P	hsa_circRNA_400717		25242744	chr11	-	17112880	17113823	exonic	NM_002645	PIK3C2A	ACGAGGAATCCGACATTCAATGAAATGCTTTCCTAATAGGATGGTTCTAGGAAGAACACA
ASCRP3001449	108	101	199.5	238	81	103	6.96727	6.33323	7.58405	7.94936	6.79609	6.82236	P	P	P	P	P	P	hsa_circRNA_404904		25070500	chr11	+	71369656	71370884	intergenic			ACGAGTTTGTCATCATGTGAGAGAGAATAGGTCTGTTCTTCCCCTGGATTGTAAACTCCT
ASCRP3001450	462	695.5	481	314	399.5	393	9.15767	9.10002	8.88253	8.32776	9.0145	8.50732	P	P	P	M	P	M	hsa_circRNA_100894	hsa_circ_0000343	circBase	chr11	-	77336007	77336863	exonic	NM_001293	CLNS1A	ACGATGGAGAAGAATATGATGTGGAAGCACATGAAGAATCAAAAGAACCTGTTGCTGATG
ASCRP3001451	81	172	76.5	86	72	73	6.56421	7.07017	6.23928	6.47512	6.5844	6.3845	P	P	P	P	P	P	hsa_circRNA_003264	hsa_circ_0003264	circBase	chr3	-	37170553	37190529	exonic	NM_006309	LRRFIP2	ACGCATGAGAGAACTGGAACGACAACAAAAAGAGGGCTGAAAACACAGTTAAATCACTTT
ASCRP3001452	227	499	382	616	123.5	129.5	8.07973	8.61962	8.50897	9.26005	7.36161	7.11595	P	P	P	P	P	P	hsa_circRNA_406494		25070500	chr4	-	84337883	84348873	exonic	NM_133636	HELQ	ACGCCAAGCCAAGCAAATTGTTTCATCAGCAAAGGAACTATAGATTTAGCTTATTGTGAC
ASCRP3001453	218	206.5	283	399	128.5	154.5	8.03734	7.32647	8.08726	8.69103	7.39771	7.34876	P	P	P	P	P	P	hsa_circRNA_101722	hsa_circ_0038111	circBase	chr16	+	16146580	16150152	exonic	NM_004996	ABCC1	ACGCCCTTTCTGAATCTGGGCCCTTCCGTCCTGGCTGGAGTGGCGGTGATGGTCCTCATG
ASCRP3001454	728	780	2101	1240	478.5	768	9.91694	9.27914	11.2613	10.1184	9.27138	9.39795	P	P	P	P	P	P	hsa_circRNA_100685	hsa_circ_0020080	circBase	chr10	+	116590610	116608496	exonic	NM_020940	FAM160B1	ACGCTCATAGGCAGCTTGCACCTTCTCTTCCTTTACAAGAAGATTTTGTTTATCACTGGA
ASCRP3001455	38	41	36	36	33	37.5	5.49599	5.2871	5.21448	5.2871	5.53021	5.53021	P	P	P	P	P	P	hsa_circRNA_104274	hsa_circ_0078786	circBase	chr6	-	170855190	170858201	exonic	NM_002793	PSMB1	ACGCTGACAAAGATTATTGAAGCAAGACTAAAGTACTATACTGGCAATTGCTGGAGAAGA
ASCRP3001456	100	142	112	101	97.5	129	6.81437	6.77539	6.75271	6.71487	7.03209	7.10987	P	P	P	P	P	P	hsa_circRNA_092399	hsa_circ_0000455	circBase	chr12	-	122720332	122724492	exonic	NM_022916	VPS33A	ACGGAAAACATTACGCCTCTGGATGGATGATGTTAATGAGCAACTTCTGAAGACTTTTTT
ASCRP3001457	43	65.5	63	43	80	53	5.64277	5.75833	5.89895	5.51452	6.75772	5.96492	P	P	M	P	P	P	hsa_circRNA_075625	hsa_circ_0075625	circBase	chr6	+	10935290	10956475	exonic	NM_001040274	SYCP2L	ACGGAAAAGAAAATATGAGGCTAAGCTTCTATCACCATCAGAGAAAGAAATACCCGAGCA
ASCRP3001458	41	45	40	32	47	24	5.61115	5.37952	5.33851	5.05003	5.93968	5.04275	P	P	P	P	P	A	hsa_circRNA_089372	hsa_circ_0089372	circBase	chr9	+	136302868	136303486	exonic	NM_139025	ADAMTS13	ACGGAAGGGCTCTTTCACAGCTGGCAGAGCGAGAGGGGATGCTCTGTGCAGACACATGTG
ASCRP3001459	288	715.5	520	356.5	578	499	8.43777	9.15219	9.00013	8.52831	9.52479	8.82749	P	P	P	P	P	P	hsa_circRNA_020354	hsa_circ_0020354	circBase	chr10	-	126799558	126799662	exonic	NM_001329	CTBP2	ACGGACAGCCCATCGTGTGAACTATAGAGTTTGTGGACAGATTTATATTGGGTTTCATCA
ASCRP3001460	44	46	65	79	38	39	5.755	5.44722	6.03076	6.39024	5.669	5.64277	P	P	P	P	P	P	hsa_circRNA_090181	hsa_circ_0090181	circBase	chrX	-	32715986	32717410	exonic	NM_000109	DMD	ACGGAGCCCATTTCCTTCACAGATGTTGATACCACCTATCCAGATAAGAAGTCCATCTTA
ASCRP3001461	80	165	133	95	99	100	6.55529	7.02195	7.01546	6.6385	7.07641	6.79934	P	P	P	P	P	P	hsa_circRNA_004594	hsa_circ_0004594	circBase	chr19	-	6230580	6270770	exonic	NM_005934	MLLT1	ACGGAGTTCCGGTACAAGCTCCTGCGGGCCGGCGGGTGCACCGTCCAGGTGAGGTTAGAG
ASCRP3001462	26	42	39	35	27	37	4.95633	5.32658	5.33851	5.18504	5.10695	5.54574	P	P	P	P	A	P	hsa_circRNA_407039		25070500	chr8	-	10938402	10939928	intronic	ENST00000416569	XKR6	ACGGATCTTCTTTTGTGATCCACAGTTTTCACGTGTGTACAGTGGAGAGGAGAATAGAGA
ASCRP3001463	186	357	317	130.5	260	399	7.78002	8.12457	8.25662	7.0906	8.40817	8.53626	P	P	P	P	P	P	hsa_circRNA_007235	hsa_circ_0007235	circBase	chr5	-	137342678	137356886	exonic	NM_016603	FAM13B	ACGGCAACAAGATTAACTGCTGAAGTACTGATCGAGTTCTGCATTTCTTCAATGAGGAAC
ASCRP3001464	39	58.5	32.5	49	25	29	5.49599	5.64997	5.09996	5.53021	5.04457	5.19492	P	P	P	M	A	P	hsa_circRNA_407297		25070500	chrX	+	70775803	70777524	sense overlapping	NM_181672	OGT	ACGGCAACCTGTGCTTAGATAAGGTGTTGCTGAAGCAGAAGATTGTTATAATACAGCTCT
ASCRP3001466	478	1589	407	126	348	355.5	9.2402	10.4956	8.60657	7.0136	8.81793	8.40729	P	P	P	M	P	P	hsa_circRNA_100463	hsa_circ_0016599	circBase	chr1	+	225140371	225156576	exonic	NM_001373	DNAH14	ACGGCAATTCAAGATATTTTCTGATTTCCGCCAGTTCCTTTATAGTTTTGTTCAGAAAAA
ASCRP3001467	30	24	26	44	21	18	5.13117	4.81826	4.83099	5.49465	4.50011	4.4733	P	P	P	P	A	A	hsa_circRNA_404526		25070500	chr1	+	67792417	67804386	exonic	NM_001559	IL12RB2	ACGGCACATTGACTACAGTAGACAACAGATTTCTCTTTTCTGGAAGTTGCTCCAGAACAG
ASCRP3001468	946	2992	1594	432	973	933	10.3787	11.8224	10.7754	8.8032	10.3368	9.64349	P	P	P	P	P	P	hsa_circRNA_100161	hsa_circ_0002043	circBase	chr1	+	35846859	35847359	exonic	NM_005095	ZMYM4	ACGGCATACAAGCAGAGACATTTTAAATCCAAAGGATGTGATCAGTGCCCAGTTTGAAAA
ASCRP3001469	36	68	39	41	50	44	5.37952	5.82135	5.37663	5.40528	6.14049	5.7716	P	P	P	P	P	P	hsa_circRNA_100514	hsa_circ_0017311	circBase	chr1	+	246784730	246797889	exonic	NM_152609	CNST	ACGGCTTACGAAAATTTGTGCAACACATCAAGAGACTTTTTTCAGGAGATATTGCACCTT
ASCRP3001470	527	822	345	305.5	372	497	9.39268	9.36204	8.36361	8.30741	8.92074	8.81593	P	P	P	P	P	P	hsa_circRNA_007448	hsa_circ_0007448	circBase	chr10	-	12039670	12046726	exonic	NM_015542	UPF2	ACGGGCACTCTTCATAGTTCCTAGACAAAGAACATGGGCCTGGAATTGATATATTCACAC
ASCRP3001471	73	96	99	153	67.5	81.5	6.38881	6.27076	6.58314	7.30191	6.45334	6.47917	P	P	P	P	P	M	hsa_circRNA_102918	hsa_circ_0058275	circBase	chr2	+	219447693	219449444	exonic	NM_005444	RQCD1	ACGTCCCTTTGAGTATCTCCGGCTCACCAGCCTTGGAGTTATTGGAAATTGTAAATATTT
ASCRP3001472	367	268	864	791	236.5	268	8.82537	7.69381	9.76647	9.59425	8.24101	8.04373	P	P	P	P	P	P	hsa_circRNA_038651	hsa_circ_0038651	circBase	chr16	+	24046739	24046868	exonic	NM_002738	PRKCB	ACGTCCTCATTGTCCTCGCCTGCATGATGAATGTGCACAAGCGCTGCGTGATGAATGTTC
ASCRP3001473	369	209	149	116	64	809.5	8.82749	7.31858	7.17038	6.91144	6.50455	9.44959	P	M	P	P	P	P	hsa_circRNA_003333	hsa_circ_0003333	circBase	chr15	+	94983404	95001475	exonic	NM_018349	MCTP2	ACGTCTTGGAGGAAATAGCTTCTTTTGGAGAAAGGATTAAGAAGTATTTTTGATCACTGT
ASCRP3001474	56	163	142	40.5	64	54	6.04721	7.00801	7.11942	5.4222	6.48321	6.03535	P	P	P	P	P	P	hsa_circRNA_406202		25070500	chr22	-	44062983	44083461	exonic	NM_022785	EFCAB6	ACGTGCATGACTTTAAGAAGATTTGGACTTAAAGCCACCACTAAAATCAATTGGAAGCAA
ASCRP3001475	205	305.5	177	162.5	124.5	183	7.92879	7.88953	7.41472	7.39985	7.36526	7.56513	P	P	P	P	P	P	hsa_circRNA_002757	hsa_circ_0002757	circBase	chr18	+	21087948	21099138	exonic	NM_013326	C18orf8	ACGTGGTGGACAACCTGGTAGTCGTGCATCATCAGGATACAGAGGATTTTTGTAATTTTA
ASCRP3001476	121	110	204	270.5	137	203.5	7.12028	6.45882	7.61321	8.12694	7.47948	7.70364	P	P	P	P	P	P	hsa_circRNA_060918	hsa_circ_0060918	circBase	chr20	-	52192265	52199707	exonic	uc002xwq.4	ZNF217	ACGTTAGAAGGGTTTGGAAATCCCTTGTCTCCAGGTTGCTGGGATTGACTTCTTGCTCAA
ASCRP3001477	96	110.5	57	56	63	98	6.78414	6.46563	5.80208	5.85705	6.42703	6.75772	P	P	P	P	P	P	hsa_circRNA_006737	hsa_circ_0006737	circBase	chr4	-	2951660	2952972	exonic	NM_003703	NOP14	ACGTTCGCAGGCTGAGAGACTTCGAAGAATGCTTGGAAAGGATGAGGATGAAAATGTTAA
ASCRP3001478	60	148	128	68	108	46	6.12679	6.84502	6.95085	6.11643	7.15612	5.79127	P	P	P	P	P	P	hsa_circRNA_006589	hsa_circ_0006589	circBase	chr9	-	99122435	99130587	exonic	NM_007001	SLC35D2	ACGTTGGAAACCACATAAGTGGATTATCAAGCACAAGTAAATTAAGTTTCCCGTCACCAA
ASCRP3001479	64.5	57	40	132.5	20.5	36	6.25982	5.63554	5.39103	7.11422	4.78376	5.54574	P	P	P	P	A	P	hsa_circRNA_403898		25242744	chr7	+	105551462	105553084	exonic	uc003vdk.3	CDHR3	ACGTTTGGATCAGGAGTTAGTGATAACAGTTCTTCTTTTTGTAAAGGTGTGTCCTGAGGA
ASCRP3001481	34	40	58	51	23	26	5.32957	5.26538	5.87149	5.67372	4.9679	5.0894	P	P	P	P	A	A	hsa_circRNA_071439	hsa_circ_0071439	circBase	chr4	-	170650618	170658898	exonic	NM_017867	C4orf27	ACTAAAAACGTTTAGTTGTGACAAAGACCTTTCATGGTGCAGGCTTGGTTGTTCCAGTAG
ASCRP3001482	62	126	112	47	50	83.5	6.17084	6.61293	6.70569	5.43616	6.03076	6.53469	P	M	M	M	M	M	hsa_circRNA_006911	hsa_circ_0006911	circBase	chr2	+	48725631	48738607	exonic	NM_152994	PPP1R21	ACTAAAGATGTCCAGTAAGGTTCAACAGAGTTTGGAAAAGATTTCTAAACTGGAGCAGGA
ASCRP3001483	62	246.5	274	61	235	156.5	6.19894	7.58405	8.04874	6.00665	8.25308	7.36381	P	P	P	P	P	P	hsa_circRNA_101808	hsa_circ_0002820	circBase	chr16	+	47531309	47644831	exonic	NM_000293	PHKB	ACTAAAGGATCAACGTAACGTGAGCATGAGGTTTTCCAATCAGGCTCAGTTTATGAACCT
ASCRP3001484	21.5	21	21	22	22.5	21	4.78376	4.6465	4.6174	4.6125	4.78376	4.65607	P	A	A	A	A	A	hsa_circRNA_011126	hsa_circ_0011126	circBase	chr1	+	28562871	28564616	exonic	NM_016311	ATPIF1	ACTAACAGATTATAATAAATTGTCATCAGTGAACTGTGTCCGAGAATGTCGACCGGGGCG
ASCRP3001485	26	30	24	22.5	20	27	4.95633	5.00955	4.66557	4.66557	4.4733	5.05365	P	P	P	A	A	P	hsa_circRNA_405885		25070500	chr2	-	58386784	58393009	sense overlapping	NM_018062	FANCL	ACTAACATCAAAAGGACAGAGCTCCTTAATAAGCATTTATAGTCAGTTTTTGGCAGCAAT
ASCRP3001486	220	208.5	324	120	153	616	8.03	7.33654	8.28561	6.95036	7.64988	9.11082	P	P	P	P	P	P	hsa_circRNA_005895	hsa_circ_0005895	circBase	chr5	+	40852275	40854198	intronic	ENST00000381677	CARD6	ACTAAGACCTGCTTCTCAGCAAGGAGTCCAGATGAAGACACAAGAAAGAAAAAAGGTGTT
ASCRP3001487	113.5	173	87.5	104.5	65.5	187	7.02195	7.08529	6.3931	6.75327	6.47242	7.59342	P	P	P	P	P	P	hsa_circRNA_085465	hsa_circ_0085465	circBase	chr8	-	124349864	124351686	exonic	NM_014109	ATAD2	ACTAAGCCTGTTGACCCTGATGAGGTGCAAGAATTGTTTATCCGTGATTATGGAGAGATT
ASCRP3001488	33	30	33	43	25	28	5.34444	5.00955	5.05003	5.53021	5.04457	5.24333	P	P	P	P	P	P	hsa_circRNA_065637	hsa_circ_0065637	circBase	chr3	-	49394608	49395180	exonic	NM_000581	GPX1	ACTAATAAAGTGCCGGGTGTCAGCAGAAGAGAACGCCAAGAACGAAGAGATTCTGAATTC
ASCRP3001489	27	24	28	31	59.5	26	5.04639	4.78376	4.85196	4.893	6.33323	5.0894	P	P	P	M	P	P	hsa_circRNA_008786	hsa_circ_0008786	circBase	chr14	-	50120707	50122529	intronic	uc010anj.1	NEMF	ACTAATCCTTGCAGGTCCTTCTAATACATCTGTGAAGACTTCTGCAAAACTAAAACAGCT
ASCRP3001490	107	419	191.5	103	735	113	6.95085	8.36397	7.53563	6.74208	9.89886	6.96053	P	P	P	P	P	P	hsa_circRNA_006542	hsa_circ_0006542	circBase	chr12	+	107208473	107219598	exonic	NM_018157	RIC8B	ACTAATCGTAGGTCCAACTGAAGACAAAACAGAAGAGCTACACAGAAACTCTGTGAAGGC
ASCRP3001491	98	135.5	65.5	198	34	65	6.81437	6.74657	6.01968	7.68857	5.45272	6.24959	P	P	P	P	P	P	hsa_circRNA_058161	hsa_circ_0058161	circBase	chr2	+	216977738	216982517	exonic	NM_021141	XRCC5	ACTAATCGTGAGCATGGATGTGATTCAACATGAAACAATGCAGCTGTTGTGCTGTGTATG
ASCRP3001492	75	112	95	78	80	111	6.48321	6.49192	6.52559	6.3377	6.73984	6.92832	P	P	P	P	P	P	hsa_circRNA_075835	hsa_circ_0075835	circBase	chr6	+	24416624	24418806	exonic	NM_020662	MRS2	ACTAATGGGAGTTGCTTTTGGAATGAATTTGGAATCTTCCCTTGAAGAGTCTATCAGAGT
ASCRP3001493	45	78	69.5	62.5	29.5	32	5.7694	5.99162	6.12162	5.9726	5.30849	5.37373	P	P	P	M	P	P	hsa_circRNA_024892	hsa_circ_0024892	circBase	chr11	-	130749518	130749606	exonic	NM_014758	SNX19	ACTACAACAACCCCTCATCAACAGATCTCGTAGTAGAAATTCTTGGGGTGAACAAATGCC
ASCRP3001494	37	38.5	43	45	33	30	5.46638	5.22737	5.43893	5.53021	5.48126	5.22094	P	P	P	P	P	P	hsa_circRNA_077792	hsa_circ_0077792	circBase	chr6	+	126319198	126329618	exonic	NM_001031712	TRMT11	ACTACAACACAGTTCATGGCTTGGGTCTATATTTGAACTATGGGGTCATGGACAATCTCC
ASCRP3001495	102	337	352.5	150	241.5	430.5	6.88727	8.03871	8.39947	7.28737	8.30056	8.64447	P	P	P	P	P	P	hsa_circRNA_404147		25242744	chr9	+	20715320	20789607	exonic	NM_017794	FOCAD	ACTACAGAATTAGCCCAAGCAGATTCCTCCCAGAAGCTGCACACATACATGTAAGAGAAG
ASCRP3001496	1051	1163	805	1178	926.5	828	10.5468	9.93621	9.65076	10.0508	10.2537	9.48743	P	P	P	P	P	M	hsa_circRNA_100355	hsa_circ_0014614	circBase	chr1	+	155695172	155695810	exonic	NM_004632	DAP3	ACTACATATTCCAGATGGTGAAGACATTCAGTGAAGCTTGCCTGATGGTAAGGAAACCAG
ASCRP3001497	183	257	141	147	145	261	7.75129	7.64779	7.09588	7.26722	7.57652	8.01892	P	P	P	P	P	P	hsa_circRNA_102839	hsa_circ_0005227	circBase	chr2	+	162036124	162061304	exonic	NM_004180	TANK	ACTACCAAAGACCTGTCATTTACTCCATCCTTTATAGTGATGCTACAGGACGAAGAGGAA
ASCRP3001498	377	210	92	1010	72	196.5	8.86433	7.35869	6.48052	9.88208	6.57371	7.66448	P	P	P	P	P	P	hsa_circRNA_102046	hsa_circ_0043256	circBase	chr17	-	35604934	35609962	exonic	NM_198834	ACACA	ACTACGTATATGAAAGAGGAAGTGGATAGAAACATGGTGGTGGCTTTGAAGGAGCTGTCT
ASCRP3001499	22	27.5	25	19	20	20	4.73493	4.94075	4.73944	4.47871	4.55228	4.70298	A	P	P	A	A	A	hsa_circRNA_401609		25242744	chr16	-	58208354	58220760	exonic	NM_001896	CSNK2A2	ACTACTTAAACCAGTGAAGAAAAAGAAGATAAAACGAGAGGTTAAGATTCTGGAGAACCT
ASCRP3001500	9745	6860.5	5571	2145	5188.5	10645	14.2593	13.4713	12.9245	10.8091	12.6506	12.518	P	P	P	P	P	P	hsa_circRNA_104852	hsa_circ_0006174	circBase	chr9	+	110064315	110068928	exonic	NM_002874	RAD23B	ACTAGCCCAACAGCAACTGACAGGCAAAATCCTCAATGATGATACTGCTCTCAAAGAATA
ASCRP3001501	67	102	69	59	42	55.5	6.35248	6.38017	6.11296	5.93379	5.87764	6.06887	P	P	P	P	P	P	hsa_circRNA_102644	hsa_circ_0004976	circBase	chr2	-	25990451	25994409	exonic	NM_018263	ASXL2	ACTAGGCTTGGGGAAGAAGTCATTCCAGAGATCTGAGAGACTCCATACCATATCGTCGTC
ASCRP3001503	55	141	93	53	80	70	6.04721	6.80149	6.48052	5.80208	6.74601	6.325	P	P	P	P	P	P	hsa_circRNA_406027		25070500	chr2	+	203382173	203383775	sense overlapping	NM_001204	BMPR2	ACTATCCCAATGGATCTTTATGCAAGTATTTAAGTCTCCACAAAAGTGACTACAGGCGCA
ASCRP3001504	112	121	99.5	100	73	81	7.02933	6.59501	6.60677	6.69992	6.63184	6.51379	P	P	P	P	P	P	hsa_circRNA_012187	hsa_circ_0012187	circBase	chr1	-	45340349	45363116	exonic	NM_020365	EIF2B3	ACTATTACCAATTGCCTTCTCATGAACTCAGTCACTGTGGAGGAAGGGCATCCTAGAATA
ASCRP3001505	28	34	39	32	28	28	5.04639	5.1346	5.37663	5.09996	5.37663	5.19492	P	P	P	P	P	P	hsa_circRNA_001188	hsa_circ_0001188	circBase	chr21	+	37705943	37713844	exonic	NM_015358	MORC3	ACTATTCCCTGAGGCTTTGCCCGAAGTTTTTACATACAAATTCTACTAGTCACACCTGGC
ASCRP3001506	326	627	274	229.5	120	384.5	8.65032	8.94314	8.05236	7.90165	7.32909	8.49103	P	P	P	P	P	P	hsa_circRNA_102254	hsa_circ_0046522	circBase	chr17	+	80828099	80851508	exonic	NM_005993	TBCD	ACTATTTTGCCGTCGGTAACAGATCCAACTGTTTCCTGGTTATAAGTTGTCGCCGTGATC
ASCRP3001507	407	217.5	29	190.5	24	28	8.98134	7.39378	4.99454	7.62422	4.9329	5.19492	P	P	P	P	A	P	hsa_circRNA_101286	hsa_circ_0002473	circBase	chr13	+	96375495	96377506	exonic	NM_006260	DNAJC3	ACTCAAACAAGGAAAACTTGATGAAGCAGAAGATGATTTTAAAAAAGTGATGGTGACCCT
ASCRP3001508	137.5	234.5	175.5	164	115.5	155	7.34026	7.51606	7.40624	7.39271	7.2444	7.35061	P	P	P	P	P	P	hsa_circRNA_101486	hsa_circ_0034682	circBase	chr15	+	41535864	41555081	exonic	NM_007236	CHP1	ACTCAACAGCCGAAGCAACAAACTGCACTTTTCCCACAGTCAAATCACTCGCCTCTACAG
ASCRP3001509	631	300	231	1088.5	635	1488.5	9.68833	7.86859	7.80012	9.96729	9.68607	10.2012	P	P	P	M	M	P	hsa_circRNA_101958	hsa_circ_0041555	circBase	chr17	-	4192524	4200109	exonic	NM_003342	UBE2G1	ACTCACCTGCTAATGTTGATGCTGCGTGAAGGTGGTGTTTTTAAGGCTCATCTTACTTTC
ASCRP3001510	46	55	42	48	44	49	5.71321	5.60375	5.49332	5.62339	5.93968	5.86532	P	P	P	P	P	P	hsa_circRNA_005726	hsa_circ_0005726	circBase	chr20	-	49557401	49558663	exonic	NM_003859	DPM1	ACTCAGATCTTGCTGAGACCAGGAGCATCTGATTTAACAGGAAGTTTCAGGAAGCAAAAG
ASCRP3001511	85	118	87	67	63	96	6.64692	6.54889	6.4045	6.16415	6.41511	6.73194	P	P	P	P	P	P	hsa_circRNA_102703	hsa_circ_0054248	circBase	chr2	+	42522264	42531691	exonic	NM_019063	EML4	ACTCAGGCAGACAACAAATGAAGTTGTTTTGGCTGTGGAGTTTCACCCAACAGATGCAAA
ASCRP3001512	32.5	45	56	46.5	56	31	5.2871	5.40528	5.82771	5.55087	6.22649	5.2871	P	P	P	P	P	P	hsa_circRNA_080929	hsa_circ_0080929	circBase	chr7	-	81613950	81695840	exonic	NM_000722	CACNA2D1	ACTCAGGCCAGATCTTCACCATGGGTTGATAATAGTAGAACTCCAAATAAGATTGACCTT
ASCRP3001513	20.5	29.5	27	23	22.5	21	4.74841	4.91707	4.83099	4.66557	4.893	4.95633	A	P	P	A	A	A	hsa_circRNA_003925	hsa_circ_0003925	circBase	chr3	-	27385762	27394410	exonic	NM_152534	NEK10	ACTCATAAGCAGGAATGCGATGTTAATTCTGGGGCATTGATGTTTTACAATGCCTGATCA
ASCRP3001514	18	18	23	19.5	20	18	4.542	4.58771	4.70759	4.44046	4.6465	4.65607	A	A	P	A	A	A	hsa_circRNA_406232		25070500	chr3	-	15605050	15606052	sense overlapping	NM_012260	HACL1	ACTCATGACCTTGTTTTTCAGGTAACCAAGACCAATGTCTGTTTACTTTCTCTTTCCCGT
ASCRP3001515	27	39	41	27	26.5	28	4.99831	5.24333	5.30545	4.84779	5.19492	5.24333	P	P	P	P	P	P	hsa_circRNA_100393	hsa_circ_0015264	circBase	chr1	+	172569203	172571927	exonic	NM_014283	SUCO	ACTCATGAGATCCAAGTCTCTACAGTTAACTGGCAAAGAAGGATCAGCGGCAAACTGAAG
ASCRP3001516	347.5	222.5	191	289.5	310	171.5	8.74611	7.44677	7.52457	8.2206	8.67082	7.47813	P	P	P	P	P	P	hsa_circRNA_007472	hsa_circ_0007472	circBase	chr10	-	94428283	94428763	sense overlapping	ENST00000428356	EIF2S2P3	ACTCATTGCCTACTTTAACACCTGTCAGAGAAACATGATATGAGTGGTTCTATAGATGGT
ASCRP3001517	303.5	198	184	250	255.5	181	8.52798	7.26878	7.47408	8.02678	8.38102	7.55622	P	P	P	P	P	P	hsa_circRNA_003742	hsa_circ_0003742	circBase	chr2	+	171609036	171609516	sense overlapping	ENST00000461070	EIF2S2P4	ACTCATTGCCTACTTTAACACCTGTCAGAGAAACGTGATATGGGTGGTTCTATAGATGGT
ASCRP3001518	140	235	185	81.5	153.5	134	7.36526	7.52849	7.48553	6.43261	7.66685	7.19726	P	P	P	P	P	P	hsa_circRNA_103360	hsa_circ_0001295	circBase	chr3	-	47716964	47727660	exonic	NM_003074	SMARCC1	ACTCCAAGAAAACATTAGCAAAGGAAGATGAAGATCCTGCCAAAGGTGATCAGAGTCGAT
ASCRP3001519	54	76	61	47	48.5	47	5.9935	5.99727	5.89895	5.64277	6.07423	5.83826	P	P	P	P	P	P	hsa_circRNA_088614	hsa_circ_0088614	circBase	chr9	+	129154344	129184227	exonic	NM_033446	MVB12B	ACTCCAATTTGTATGCCATATCAGAGGAAGTGGCTTTTAGGAAGAAGAGGCTGTGCATTA
ASCRP3001520	25	25.5	36.5	31	20.5	20	4.97173	4.75288	5.24333	5.05003	4.6844	4.73944	P	P	P	P	A	A	hsa_circRNA_011712	hsa_circ_0011712	circBase	chr1	+	38166107	38169019	exonic	NM_018101	CDCA8	ACTCCAGGCCTGACACCCAGGTTTGACTCAAGCACGAAAGGTAATACAGGTAGATGAAAT
ASCRP3001521	23	25	25	26	24	21	4.78376	4.91707	4.6844	4.84779	5.10695	4.73944	P	P	P	P	A	A	hsa_circRNA_001543	hsa_circ_0001720	circBase	chr7	+	77378740	77387395	sense overlapping	NM_198467	RSBN1L	ACTCCATCTCAAAAAAAAAGAAAGAAATTCATGATAATGCTATCCTCTAGGTGGGAAGGA
ASCRP3001522	237	632	294	350	262	464.5	8.15758	8.95941	8.14234	8.49371	8.42995	8.74232	P	P	P	P	P	P	hsa_circRNA_100712	hsa_circ_0005734	circBase	chr10	-	126395204	126395456	exonic	NM_014661	FAM53B	ACTCCATTGCATGTGGGACCTTCAGCCGTGAACTGGGAGTTGACCACATTTGGCCATTTC
ASCRP3001523	275	828	648	339	150	205	8.37343	9.37803	9.31469	8.45757	7.61382	7.71284	P	P	P	P	P	P	hsa_circRNA_103415	hsa_circ_0008234	circBase	chr3	-	71090478	71102924	exonic	NM_032682	FOXP1	ACTCCCAAAAGGGAAAGGTTCCCGTGTCAGTGGCTATGATGACACCTCAAGTTATCACTC
ASCRP3001524	902	1250	2549	8225	8286	17844	10.2997	10.0696	11.6177	12.5459	13.3746	13.0956	A	P	A	P	A	A	hsa_circRNA_090446	hsa_circ_0090446	circBase	chrX	+	47441689	47446190	exonic	NM_003254	TIMP1	ACTCCCATCTTTCTTCCGGACAATGAAATAAAGAGTTACCACCCAGCAGATTTCGTCGGC
ASCRP3001525	522	1450	856	561	1644.5	5087	9.37894	10.3195	9.74911	9.14137	11.0662	11.6464	P	P	P	P	A	A	hsa_circRNA_068697	hsa_circ_0068697	circBase	chr3	-	196846280	196869639	exonic	NM_004087	DLG1	ACTCCCCAGTTTCTAAAGCAGTACTTGGAGATGATGAAATTACAAGGTTAATGGCACAGA
ASCRP3001526	16342	20148	18778.5	29371.5	39097.5	56127	14.9205	14.9724	14.9205	14.4502	15.1856	14.7794	P	P	P	P	A	P	hsa_circRNA_405036		25070500	chr12	-	89853414	89866052	exonic	NM_172240	POC1B	ACTCCCCCTGTTATGGATATCCTTTCTTTTGATTCTACCACAATTTTCACCCGATGGAAG
ASCRP3001527	179	279	180	154.5	151.5	192	7.72483	7.76186	7.43292	7.32909	7.61811	7.63514	P	P	P	P	P	P	hsa_circRNA_060342	hsa_circ_0060342	circBase	chr20	+	37159809	37161502	exonic	NM_020336	RALGAPB	ACTCCCGATAGTGAGAGACCTGCTCAAGCTCTCTTAAGAGATTATGGGGCAATGTTAAAT
ASCRP3001528	36	55.5	50.5	45.5	43	43	5.4222	5.63554	5.68077	5.55087	5.87764	5.7269	P	P	P	P	P	P	hsa_circRNA_054190	hsa_circ_0054190	circBase	chr2	-	39499423	39507497	exonic	NM_003618	MAP4K3	ACTCCCTGACAGAATACTGCCAAGATGGGTGCATGTTTTTCAAAAGTTTTTAATGGGTGT
ASCRP3001529	47	148	135.5	60	250	127	5.7694	6.85128	7.00427	5.93379	8.34801	7.08706	P	M	M	P	P	P	hsa_circRNA_406926		25070500	chr7	-	27934838	28031600	exonic	NM_175061	JAZF1	ACTCCGACAGATACAGATCCACGGGTTTTAGAAAAACAAGAATTACAGCAGCCAACCTAT
ASCRP3001530	27	37	54	32.5	24	80	4.99831	5.18834	5.76719	5.07164	4.9679	6.52428	P	P	P	P	A	P	hsa_circRNA_404557		25070500	chr1	-	108226107	108247683	sense overlapping	NM_006113	VAV3	ACTCCTAAACAGGTGGATCCAGGTGTCTAACATAAGACCAGACTATGCAGACTCCAATTT
ASCRP3001531	25.5	33	49	33	24	36	4.87672	5.10695	5.64277	5.09996	5.10695	5.51977	P	P	P	P	A	P	hsa_circRNA_406290		25070500	chr3	+	61880230	61880810	intronic	ENST00000295874	PTPRG	ACTCCTCAGCAGGAAGAAGACAGCAGTAAATTATAAACAGCTCTTAGGGTGAAGAACAGT
ASCRP3001532	24	25	27	27.5	27	23	4.893	4.73944	4.78812	4.73944	5.10695	4.92105	P	M	P	P	A	A	hsa_circRNA_401021		25242744	chr12	+	101727078	101728282	exonic	NM_014503	UTP20	ACTCCTCTGCTGAAACTGATCAGTATCTGGAGCAGAAACGCAAGATACAGCTGAGATTTA
ASCRP3001533	46	102	90.5	57.5	191	92	5.79993	6.36712	6.43955	5.91797	7.9564	6.66717	P	P	P	P	P	P	hsa_circRNA_103900	hsa_circ_0002186	circBase	chr5	+	77711343	77717784	exonic	NM_004866	SCAMP1	ACTCCTTGTTCATTTGTCTGTTGGTACAGACCACTTTATGGAGCTTTCAGCCTCCACCAG
ASCRP3001534	315.5	692	357.5	237	226	224	8.59838	9.09837	8.41118	7.94205	8.18964	7.82047	P	P	P	P	P	P	hsa_circRNA_030254	hsa_circ_0030254	circBase	chr13	+	50025688	50042096	exonic	NM_031915	SETDB2	ACTCCTTTCCAGAAGACTGTACATTTCTAATGTTTCATCCATTTGTGGACCAAAAGATGG
ASCRP3001535	2204	2633	8318	10471	3588	5788.5	11.8156	11.557	13.7667	12.8671	12.1601	11.7773	P	A	P	P	P	A	hsa_circRNA_001233	hsa_circ_0000463	circBase	chr12	-	132609079	132609271	antisense	NR_003290	EP400NL	ACTCCTTTCCCTGTGCTTTCCGATACTCACCACCAGGACTGTGACTTCCTGAATGCACTG
ASCRP3001536	32	27.5	37.5	46	29.5	34	5.30849	4.98698	5.24333	5.57125	5.40528	5.33256	P	P	P	P	P	P	hsa_circRNA_081393	hsa_circ_0081393	circBase	chr7	-	99690403	99693093	exonic	uc003usv.1	MCM7	ACTCCTTTTGCTAATAAAAGTGTTTGTAGATTGTCGTTGGCCCAGCACATCACCTATGTG
ASCRP3001537	113	87	175	246	74	78	7.02933	6.15237	7.41084	7.99367	6.64211	6.48657	P	P	P	P	P	P	hsa_circRNA_405032		25070500	chr12	+	85459039	85460676	exonic	NM_001079910	LRRIQ1	ACTCGAATTGGTTACAACAGTTACATTTCAAGATTTGCCAGGCTGTGTTCTCTCCACACT
ASCRP3001538	388	363.5	329	247	400	863	8.9109	8.15294	8.29865	8.00424	9.02918	9.54931	P	P	P	P	P	P	hsa_circRNA_103104	hsa_circ_0002805	circBase	chr20	-	62407030	62422143	exonic	NM_025224	ZBTB46	ACTCGCTGTCCCAGTCTGTAGAAGAGGCGACACCAGGGCTTCCAAATGAACAACCGAAAG
ASCRP3001539	13159.5	10333	13840	49681.5	61495	96283	14.6122	14.021	14.4021	15.4115	15.8171	15.637	P	P	A	P	P	P	hsa_circRNA_404833		25070500	chr11	-	3726429	3733958	exonic	NM_016320	NUP98	ACTCGTTCACTAGGTCTCCCATTTTTCTAAGTATGGCCTTCAGGATTCTGATGAAGAGGA
ASCRP3001540	1681	1887	1373	875	2414.5	1877	11.3664	10.8423	10.503	9.72537	11.6547	10.5079	P	P	P	P	P	P	hsa_circRNA_104810	hsa_circ_0005142	circBase	chr9	-	86297865	86301070	exonic	NM_013438	UBQLN1	ACTCTACATCTGGTTCTGCTACTAGCAACCCTTTTGGTTTAGTTTAAGGAAGAAATCTCT
ASCRP3001541	160.5	187.5	192	206.5	96	81	7.54982	7.18698	7.52065	7.74514	7.03209	6.52428	P	P	P	P	P	P	hsa_circRNA_104471	hsa_circ_0082142	circBase	chr7	+	127447537	127569382	exonic	NM_014390	SND1	ACTCTATTTGCCAAAGGAAACTTGCCTTATCACCTTCTTGCTTGCAGGATAAGAACAAGA
ASCRP3001542	105	262	192	53	47	123	6.89386	7.66596	7.53174	5.81709	6.00103	7.05397	P	P	P	P	P	P	hsa_circRNA_102188	hsa_circ_0045537	circBase	chr17	+	71231614	71233134	exonic	NM_017941	C17orf80	ACTCTCACAAGGAATAGGATGAGTGATAATCCACCCAGAATGGAAGTGTGTCCTTACTGT
ASCRP3001543	94	175.5	167	81.5	99	118.5	6.78414	7.10114	7.341	6.41863	6.99487	7.00192	P	P	P	P	P	P	hsa_circRNA_066814	hsa_circ_0066814	circBase	chr3	-	113207791	113218429	exonic	NM_144718	SPICE1	ACTCTCAGTCTAACACGAATACAGACAGGTACGCCGTCATGAAATACACAAATCGAAGAA
ASCRP3001544	134	237	212.5	178	162	266	7.2812	7.52588	7.6874	7.52784	7.71055	8.03917	P	P	P	P	P	P	hsa_circRNA_101189	hsa_circ_0029033	circBase	chr12	+	122380439	122380881	exonic	NM_144668	WDR66	ACTCTCGAACTCCCCACAGAGTACGGTGTTCAGTATTCCTGTGCACACAATATTTGACAG
ASCRP3001545	176.5	437.5	322	256	388	454	7.68273	8.4421	8.2744	8.05734	8.97598	8.7164	P	P	P	P	P	P	hsa_circRNA_100085	hsa_circ_0005075	circBase	chr1	-	21377358	21415706	exonic	NM_001198801	EIF4G3	ACTCTCTCAAAATTCCTAGAGGACCTGTGCAACAACCTCTTGAGGATCGAATCTTCACTC
ASCRP3001546	109	296	189	134	281.5	203	6.96727	7.83897	7.51014	7.11942	8.52831	7.69264	P	P	P	P	P	P	hsa_circRNA_100086	hsa_circ_0000026	circBase	chr1	-	21377358	21437876	exonic	NM_003760	EIF4G3	ACTCTCTCAACAATCCCACAGAGTATTGATGAGGAAACTGAAGTTTGGAGCGATCACATC
ASCRP3001547	74	156	102	113	46	64	6.44508	6.91443	6.61293	6.86166	6.00103	6.19073	P	P	P	P	P	P	hsa_circRNA_066568	hsa_circ_0066568	circBase	chr3	-	78763546	78767033	exonic	NM_002941	ROBO1	ACTCTGACTGTTCAAGATACGAGGAGGAAAGCTCATGATCACTTACACCCGTAAAAGTGA
ASCRP3001548	33	25	25.5	44	21	30	5.30849	4.78376	4.81826	5.53021	4.73944	5.24333	P	P	P	P	A	P	hsa_circRNA_004165	hsa_circ_0004165	circBase	chr19	+	44600495	44602041	exonic	NM_013398	ZNF224	ACTCTGCAAGTTTCCAGAAGTAAGAGGGAAAATGACCACGTTCAAGCTGAATACCACTAG
ASCRP3001549	166	242	286	97	354	690.5	7.60798	7.56767	8.10265	6.67071	8.85657	9.27429	P	P	P	P	P	P	hsa_circRNA_405197		25070500	chr14	+	33684387	33684793	exonic	NM_173159	NPAS3	ACTCTGCATGAGAAAGACACCATGTGAAGTTTACAAGCATTGAGAAAGGAGAAATCCCGA
ASCRP3001550	619	820	383.5	2976.5	156	843.5	9.6571	9.36642	8.52211	11.251	7.67687	9.52218	P	P	P	P	P	P	hsa_circRNA_407148		25070500	chr9	-	5859467	5867902	intergenic			ACTCTGGAGAGTCTTTCTTGTTTTGTCTCAGGTGTGTGCCTAATAATAAGAGCAAACCCC
ASCRP3001551	67.5	75	55	87	31	61	6.3031	5.99162	5.75388	6.49525	5.3577	6.1675	P	P	P	P	P	P	hsa_circRNA_105019	hsa_circ_0001937	circBase	chrX	-	100296305	100297301	exonic	NM_024917	TRMT2B	ACTCTGGAGGTTGAGCTATGAAGAACAGCTCAAGGTGGATTTCAGTGTGTTCTTTGGATG
ASCRP3001552	47	129	45	40	27	30	5.79993	6.68188	5.55087	5.40528	5.10695	5.2871	P	P	P	P	P	P	hsa_circRNA_081979	hsa_circ_0081979	circBase	chr7	-	111535667	111541857	exonic	NM_014705	DOCK4	ACTCTTCCAGATGGCACTCATGAGCTCATCGTGCATAAGGTGAAATGAGGAATGATTTAT
ASCRP3001553	126	164	156	138	114	165	7.1948	6.9977	7.23645	7.16117	7.2531	7.4357	P	P	P	P	P	P	hsa_circRNA_100806	hsa_circ_0007061	circBase	chr11	-	46515157	46534363	exonic	NM_017749	AMBRA1	ACTCTTCTGTTAACAGGGTCCTGGCAGGAGGCTGCTGGAATCTTCCCTCATTTCATTATC
ASCRP3001554	92	169	96	113	85	86	6.71659	7.05578	6.52559	6.84815	6.83136	6.60677	P	P	P	P	P	P	hsa_circRNA_102145	hsa_circ_0002496	circBase	chr17	-	58538023	58539422	exonic	NM_006380	APPBP2	ACTCTTCTTATGTCCACCAGTATAGCTCTGGGAAATTTGACAATGCACTGCTTGTGTAGT
ASCRP3001555	132	309.5	202	159.5	146	112.5	7.27655	7.90391	7.61321	7.37399	7.56513	6.92832	P	P	P	P	P	P	hsa_circRNA_401590		25242744	chr16	-	30304419	30306012	exonic	NR_002453	SMG1P5	ACTCTTCTTGGTCAGTTTCTAGAAGACATGGAAGCATATGCTGAGCTTGTAATGACCAGC
ASCRP3001557	246.5	471	299	395	428	282	8.20886	8.54514	8.15758	8.66964	9.12036	8.11224	P	P	P	P	P	P	hsa_circRNA_001440	hsa_circ_0001440	circBase	chr4	-	129913321	129960251	exonic	NM_144643	SCLT1	ACTGAACAAAGTGTGATAATCGAACAACTCCGAAAAAAACTTAGAAACAGGTGGGTGAGA
ASCRP3001558	396	408	168	74	84	239	8.93812	8.33131	7.341	6.23609	6.84188	7.91167	P	P	P	P	P	P	hsa_circRNA_103659	hsa_circ_0069982	circBase	chr4	+	75040222	75091111	exonic	NM_001144978	MTHFD2L	ACTGAAGATTCATACGCAGCTGGCAGATATTATCATAGTTGCTGCAGACATGAAGCCATT
ASCRP3001559	21	19	26	27	19	17	4.73493	4.6465	4.83099	4.893	4.55228	4.4733	A	A	P	P	A	A	hsa_circRNA_005025	hsa_circ_0005025	circBase	chr5	+	134388143	134411078	exonic	ENST00000507641	C5orf66	ACTGAAGCATACATTTTGAGAGTACCGTAACAGGGTGCCAGCTGAGATGAGACGTGGAAG
ASCRP3001560	64	187	176.5	75.5	127	69.5	6.23769	7.18036	7.39985	6.31069	7.39771	6.35542	P	P	P	P	P	P	hsa_circRNA_061570	hsa_circ_0061570	circBase	chr21	+	35229039	35239635	exonic	NM_003024	ITSN1	ACTGAAGCCTATGCAACGGGTAACAAGATACCCACTGATCATTAAAAATGGTGTTCAGAC
ASCRP3001561	39	52	36	31	31	29	5.49599	5.53799	5.26538	5.05003	5.37663	5.15499	P	P	P	P	P	P	hsa_circRNA_000498	hsa_circ_0000498	circBase	chr13	-	79209244	79219132	exonic	NM_024546	RNF219	ACTGAAGGCTGAAGTTGATAACAGATCACCTCAAAAGTACGTCAGCCTGTCATATGCATC
ASCRP3001562	59	115	80	45	100	85	6.14898	6.53987	6.31522	5.59631	7.10464	6.62394	P	P	P	P	P	P	hsa_circRNA_102143	hsa_circ_0044949	circBase	chr17	-	58342772	58372162	exonic	NM_032582	USP32	ACTGAATGCACATGACACCACAAAGACATTTTTAGTCTTTTTTCAAGTGAATCTGGGAAC
ASCRP3001563	86.5	117	87	126	106	93	6.64692	6.52559	6.4045	7.01685	7.13233	6.69296	P	P	P	P	P	P	hsa_circRNA_007335	hsa_circ_0007335	circBase	chr10	+	76978820	76979114	exonic	NM_003375	VDAC2	ACTGACATTTGATACTACCTTCTCACCAAACACAGGGAATTTTCAACGTCCGGTTCATCT
ASCRP3001564	131.5	136	108	115	57	137	7.26096	6.74657	6.70569	6.89941	6.2488	7.21557	P	P	P	P	P	P	hsa_circRNA_400537		25242744	chr10	+	27447477	27450111	exonic	NM_032844	MASTL	ACTGACGGATTTTGGCCTTTCAAAAGTTACTTTGAATAGAGGTTGTTAAAAAAGCAGACA
ASCRP3001565	3325.5	4531	2481	1292	965	4771	12.5517	12.7389	11.5741	10.1615	10.3284	11.5519	P	P	P	P	P	P	hsa_circRNA_071106	hsa_circ_0071106	circBase	chr4	+	148778703	148803083	exonic	NM_024605	ARHGAP10	ACTGACTCCATTGACAGAAGGTTTTGTTTTGACATAGAAGCTGCTGATCGGAAGAAAAAA
ASCRP3001566	70	159	98.5	58	91	56	6.37149	6.97015	6.56167	5.93379	6.95085	6.07601	P	P	P	P	P	P	hsa_circRNA_101459	hsa_circ_0034049	circBase	chr15	+	22835915	22846952	exonic	NM_052903	TUBGCP5	ACTGAGACTCAGGTTATTCGGGAAACCCTATGATTTCATCGTTTCTTGGATGTCAACAGC
ASCRP3001567	53.5	140.5	83	42	66	107.5	5.95332	6.77977	6.33918	5.43616	6.43955	6.87708	P	P	P	P	P	P	hsa_circRNA_100231	hsa_circ_0012560	circBase	chr1	+	53250548	53262456	exonic	NM_024646	ZYG11B	ACTGAGCTCTTCATTGTCAGGCTTGTGGTTACTGGGATGAGAAACCACCCTATGAATTTG
ASCRP3001568	34	37	43	36	30	30	5.22094	5.22094	5.43893	5.13801	5.33256	5.24333	P	P	P	M	P	P	hsa_circRNA_403817		25242744	chr7	+	56123316	56124107	exonic	NM_001762	CCT6A	ACTGATACAAGGGCCTTCATCCTAGAATAATCACTGAAGGATTTGAAGCTGCAAAGGAAA
ASCRP3001569	105	390	282	122	243	106	6.90944	8.25544	8.08151	7.0136	8.30722	6.85128	P	P	P	P	P	P	hsa_circRNA_405886		25070500	chr2	+	61014081	61014755	exonic	NM_022894	PAPOLG	ACTGATACAGGGTTGGATTAGTAGAATCTAAAATCCGTGTACTTGTTGGAAACTTGGAAC
ASCRP3001571	52	111.5	66	43	48	50	5.93968	6.49659	6.05085	5.4691	6.04994	5.89188	P	P	P	P	P	P	hsa_circRNA_077228	hsa_circ_0077228	circBase	chr6	-	84922674	84925640	exonic	NM_014895	CEP162	ACTGATGACGAACATGAGAATGAATCGAAACATGAAGAACTGGCAGGACTTCTTGGAACA
ASCRP3001572	31	46	33	35.5	32	35	5.22094	5.44722	5.07164	5.1982	5.43059	5.48261	P	P	P	P	P	P	hsa_circRNA_104047	hsa_circ_0075487	circBase	chr6	+	3006701	3012908	exonic	NM_000904	NQO2	ACTGATGAGCAGAAAAAGGTTCGGGAGGCTGACCTAGTGATATTTCAGATTGCTGGACTC
ASCRP3001573	179.5	306	188	186	147.5	198	7.71055	7.87935	7.50154	7.58968	7.60705	7.66744	P	P	P	P	P	P	hsa_circRNA_004506	hsa_circ_0004506	circBase	chr15	-	65266939	65273363	exonic	NM_016630	SPG21	ACTGCAAACAGATTATTGTGGATGATGATGACAGTAAGATATGGTCGCTCTATGACGCGG
ASCRP3001575	61	52	58	61	110.5	62	6.17084	5.57629	5.87149	5.98972	7.22364	6.21197	P	P	P	P	P	P	hsa_circRNA_102650	hsa_circ_0004269	circBase	chr2	+	26587169	26598016	exonic	NM_033505	EPT1	ACTGCAATGATTATTGTACAGTGCTGTGGATACCAATCCACTTTCTCTGTATGTCATGCA
ASCRP3001576	136	102	88	71	78.5	167	7.32384	6.35395	6.44922	6.2281	6.74601	7.45399	P	P	M	P	P	P	hsa_circRNA_104742	hsa_circ_0086483	circBase	chr9	+	19423859	19435082	exonic	NM_001010887	ACER2	ACTGCACTGCTCATCGCAGAGCTAAAGAGATCAGCAATGTCTTATTTTTCATTTTACCGC
ASCRP3001577	25	30	22	31	25	27.5	4.97173	5.00955	4.66557	5.02809	4.9329	5.13117	P	P	A	P	A	P	hsa_circRNA_405082		25070500	chr12	+	122337539	122341013	exonic	NM_002813	PSMD9	ACTGCATAACATTGGCAGTGTGGTGCAGCACAGTGAGGGGGCCTGCAGAATGATCACAAG
ASCRP3001578	287	434.5	310.5	245	254	434.5	8.43777	8.42716	8.23004	7.98515	8.36852	8.65435	P	P	P	P	P	P	hsa_circRNA_103319	hsa_circ_0064742	circBase	chr3	-	33467081	33467233	exonic	NM_014517	UBP1	ACTGCATGATGAAACGCTTACTTATTTGAACCAAGTGATGTCTTGGCATTGCCCATTTTC
ASCRP3001579	231	382	174	106	152	431.5	8.09696	8.22181	7.39486	6.78959	7.63393	8.65137	P	P	P	P	P	P	hsa_circRNA_104588	hsa_circ_0005630	circBase	chr8	-	37727937	37735069	exonic	NM_025151	RAB11FIP1	ACTGCCACCATCATCAGTGAGAACTTGAACAATGAGGTCATGATGAAGGTGGTATAAGTT
ASCRP3001580	44	60	50.5	45	48	68	5.62339	5.69476	5.62339	5.53021	6.03076	6.28625	P	M	P	P	P	P	hsa_circRNA_102660	hsa_circ_0053422	circBase	chr2	+	32396355	32400430	exonic	NM_017964	SLC30A6	ACTGCCTATACTTACCTGACCATTTTTGATCTTTTTAGGGGACAATTCATCTCTTTCGAA
ASCRP3001581	33	61	36.5	40	38	36	5.34444	5.73369	5.24333	5.36792	5.669	5.48261	P	P	P	P	P	P	hsa_circRNA_407187		25070500	chr9	+	72965029	72965387	exonic	NM_015110	SMC5	ACTGCCTGTAAAGAAAATACATCTCAATACTTTTTCATAACACCAAAGGAAGATTATGAT
ASCRP3001582	319	534	274	259	201.5	546	8.62069	8.72126	8.04874	8.06723	8.01799	8.93775	P	P	P	P	P	P	hsa_circRNA_008874	hsa_circ_0008874	circBase	chr10	+	96201652	96234540	exonic	NM_015188	TBC1D12	ACTGCCTTGATTCTTGAGGATCGACCATCAAACCTTTTTCCAAAAAGGACAAAGGAACTC
ASCRP3001583	25	31	30	40.5	28	27	4.92105	4.98698	4.91309	5.2685	5.16507	5.15499	P	P	P	M	P	P	hsa_circRNA_401211		25242744	chr14	-	20793697	20794952	exonic	NM_021178	CCNB1IP1	ACTGCGTTTTTCTTTTATGAAATGATCCTAGATAATTGATAGATCCTGTGGTTCAACTGG
ASCRP3001584	768.5	1634	1645.5	3585.5	4684	16021	9.99901	10.5728	10.8278	11.45	12.4829	12.9776	P	P	P	P	P	P	hsa_circRNA_100269	hsa_circ_0013048	circBase	chr1	+	82302569	82372915	exonic	NM_012302	LPHN2	ACTGCTACCTCCCCGATGCCTTCAAAATTATGACTCAAAGATATGAAGATCAATGATGCA
ASCRP3001585	46	68	53	45	65	43.5	5.7694	5.85705	5.69476	5.57125	6.48321	5.75833	P	P	P	P	P	P	hsa_circRNA_405966		25070500	chr2	-	136071058	136073100	exonic	NM_032143	ZRANB3	ACTGCTATTGCCAAGATATTTTGGTAAAAGACCTCAGTGGGATTGTAGAGGGGCATCAAA
ASCRP3001586	29	41	31.5	27	27	66.5	5.13117	5.25597	5.05003	4.82676	5.22737	6.24087	P	P	P	P	A	P	hsa_circRNA_001311	hsa_circ_0001311	circBase	chr3	-	53262071	53262344	sense overlapping	NM_001064	TKT	ACTGCTGAAGAAAGAAAATGCCATCATCTATAACAACAATGAGGACTTCCAGGTCGGACA
ASCRP3001587	33	44.5	37	32	37	35	5.2871	5.37373	5.26538	5.09996	5.68428	5.48261	P	P	P	P	P	P	hsa_circRNA_028345	hsa_circ_0028345	circBase	chr12	+	112568314	112583466	exonic	NM_006700	TRAFD1	ACTGCTGATTGACCATCAGGAAGAGCTAAAGATGGCTGAATTTCTAGATGACCAGGAAAC
ASCRP3001588	817.5	971	595	875	838	574	10.1016	9.61433	9.1887	9.72232	10.0944	9.00739	P	P	P	P	P	P	hsa_circRNA_008620	hsa_circ_0008620	circBase	chr5	+	76342171	76344097	exonic	NM_018046	AGGF1	ACTGCTGTAAACCCTGCTACAATTGGAAGGATTTGAACTCAGAGGATCAAAAAGCCTTCA
ASCRP3001589	37.5	71	55	36	52	48	5.51977	5.90799	5.82771	5.16172	6.1675	5.86532	P	P	P	P	P	P	hsa_circRNA_103685	hsa_circ_0070284	circBase	chr4	+	85555009	85556504	exonic	NM_001263	CDS1	ACTGCTTACCTTTTTGGATTTTTTTTTGGGAGAACTCCATTAATTAAGTTCGCATGGACT
ASCRP3001590	143	175	309	337	159	184	7.39842	7.09939	8.22583	8.44693	7.70191	7.56513	P	P	P	P	P	P	hsa_circRNA_403472		25242744	chr5	-	142675024	142680328	exonic	NM_000176	NR3C1	ACTGCTTCTCTCTTCAGCTCGAAAAACAAAGAAAAAAATAAAAGGAATTCAGCAGGCCAC
ASCRP3001591	105	100	98	84	44	100	6.90944	6.33323	6.59314	6.43261	5.93968	6.79609	P	P	P	P	P	P	hsa_circRNA_072780	hsa_circ_0072780	circBase	chr5	-	68590619	68607031	exonic	NM_176816	CCDC125	ACTGCTTCTTCAGCTCAAACAAGAGGAGGTAGAAATGTTAAAAACTGAACTTGAGGCATC
ASCRP3001592	125	196	92.5	109	74	73	7.16537	7.23645	6.48991	6.82607	6.64211	6.3845	P	P	P	P	P	P	hsa_circRNA_104370	hsa_circ_0080189	circBase	chr7	-	47520700	47568745	exonic	NM_022748	TNS3	ACTGGAACAGCCGGAAGAATTAACCTCGAGTCTGCACGCTTTTAAGAACAAGGCCTTTAA
ASCRP3001593	24	37.5	37	26	24	23	4.83521	5.20473	5.26538	4.78376	4.9679	4.85611	P	P	P	P	A	A	hsa_circRNA_400352		25242744	chr1	-	173593925	173596298	exonic	NM_198493	ANKRD45	ACTGGAAGATATTGTGACTCCTATCTTCACAAAAATGACTACACCATATGCAAGGCTGAC
ASCRP3001595	246	368.5	174.5	104	125	116.5	8.21211	8.17515	7.39271	6.76658	7.39271	7.00192	P	P	P	P	P	P	hsa_circRNA_072732	hsa_circ_0072732	circBase	chr5	+	65349233	65350779	exonic	NM_018695	ERBB2IP	ACTGGAGAGAACAAGTACTTCGACATATTGAAGCCAAAAAGTTAGAAAAGGCAAGAAGAT
ASCRP3001596	39	95	42.5	34	35	44	5.49599	6.28162	5.45272	5.09996	5.48126	5.74045	P	P	P	P	P	P	hsa_circRNA_087255	hsa_circ_0087255	circBase	chr9	+	79952170	79986065	exonic	NM_015186	VPS13A	ACTGGAGGCATCATAGACATGGCTAGCAGTACATTTCAGGGAATAAAAAGATCATTCATT
ASCRP3001597	50	49	32	44.5	27	35.5	5.85912	5.47181	5.05003	5.53021	5.22737	5.49599	P	P	P	P	P	P	hsa_circRNA_001146	hsa_circ_0001429	circBase	chr4	-	103610730	103612114	exonic	ENST00000514430	MANBA	ACTGGATGGAGGCTTAAATATTGAAAAATCAGCTAAGAATGAAGGATTAAACTGAAGATT
ASCRP3001598	61	113	100.5	47	112	78	6.16415	6.49659	6.62333	5.62339	7.21679	6.46971	P	P	P	P	P	P	hsa_circRNA_001478	hsa_circ_0001478	circBase	chr5	-	40764615	40777688	exonic	NM_006251	PRKAA1	ACTGGATTTCCGTAGTATTGATGTTGGCAAACATGAATTGACTGGGCATAAAGTAGCTGT
ASCRP3001599	103	126.5	153	141.5	163	137	6.89386	6.64211	7.21638	7.19603	7.71913	7.20339	P	P	P	P	P	P	hsa_circRNA_101182	hsa_circ_0004479	circBase	chr12	-	121220457	121229360	exonic	NM_139015	SPPL3	ACTGGCCATTGGCTTCTCATGGATGGTCCCTTAATATGGACTTTGAAAATCAAGATAAGG
ASCRP3001600	28	156	98.5	55	146.5	27	5.13117	6.94159	6.54889	5.82983	7.57273	5.15499	P	P	P	P	P	P	hsa_circRNA_003030	hsa_circ_0003030	circBase	chr10	+	54040548	54050050	exonic	NM_006258	PRKG1	ACTGGGAAGGCTTAAGAAAAGGTACCTTGACACCTCCTATAATACCAAGTAGGTTCGTTT
ASCRP3001601	35	95	47	30	30	35	5.37952	6.27076	5.57881	4.95633	5.43059	5.41094	P	P	P	P	P	P	hsa_circRNA_029693	hsa_circ_0029693	circBase	chr13	-	21619823	21620369	exonic	NM_014572	LATS2	ACTGGTGAACGCAGGATGCGACCAGAGAGTGATAATCTTCAAAATGAAGACTTTGGAAAA
ASCRP3001602	105	183	165	70	288	166.5	6.89386	7.15655	7.31858	6.19894	8.56242	7.43952	P	P	P	P	P	P	hsa_circRNA_101068	hsa_circ_0026349	circBase	chr12	+	52385646	52385777	exonic	NM_004302	ACVR1B	ACTGGTGGCAGAGTTATGAGGAGTCCATGAAGAATATCAGCTGCCATATTACGACTTAGT
ASCRP3001603	60	90	52	66.5	65.5	101.5	6.14049	6.21683	5.69476	6.14898	6.49525	6.80687	P	P	P	P	P	P	hsa_circRNA_102516	hsa_circ_0050509	circBase	chr19	+	34921480	34924317	exonic	NM_005499	UBA2	ACTGGTTATGAATGCTTTAGATAACAGAGATTGATCTGGATACTATTGATGTAAGCAACC
ASCRP3001604	422	729	510	282.5	517.5	1073	9.02642	9.17358	8.97574	8.19005	9.37758	9.81839	P	P	P	P	P	M	hsa_circRNA_100975	hsa_circ_0002100	circBase	chr11	+	120345268	120348235	exonic	NM_015313	ARHGEF12	ACTGGTTTGCAGAGTCCAGAATTTGGATTTAACAAAAAGGAAGATGATTCATGAAGGGCC
ASCRP3001605	997	1362.5	1369.5	526.5	899	1486.5	10.461	10.2208	10.5001	9.07203	10.2164	10.2	P	P	P	P	P	P	hsa_circRNA_100977	hsa_circ_0002089	circBase	chr11	+	120347369	120348235	exonic	NM_015313	ARHGEF12	ACTGGTTTGCAGAGTCCAGATAACAAAGCTTTATTCGTCATTTCCATGTCAGACAATGGC
ASCRP3001606	24.5	24	33	29	22	21	4.87672	4.78376	5.15836	4.94075	4.6465	4.73944	P	P	P	P	A	A	hsa_circRNA_026700	hsa_circ_0026700	circBase	chr12	+	54675169	54680872	exonic	uc001sfo.3	HNRNPA1	ACTGTATTTAACTTAGTCTCCTAAAGAGCCCGAACAGCTGAGGAAGCTCTTCATTGGAGG
ASCRP3001607	24	39	27	26	23	35	4.893	5.24333	4.83099	4.78376	4.893	5.51977	P	P	P	P	A	P	hsa_circRNA_104116	hsa_circ_0076598	circBase	chr6	+	43568724	43578460	exonic	NM_006502	POLH	ACTGTCATCAAGAACTGTAATACTTCTGGAATCCAGACAGAATGGTCCTGGCAAAACTGG
ASCRP3001608	107	138	155	105.5	141	85	6.93718	6.78632	7.22002	6.80687	7.52881	6.59439	P	P	P	P	P	P	hsa_circRNA_012824	hsa_circ_0012824	circBase	chr1	+	63269389	63307218	exonic	NM_032852	ATG4C	ACTGTCGAAATGTTCAGGACTTCAAACGAGCTTCTGAAGAAATCACCAAGTCAGTATAAA
ASCRP3001609	66	133	67	134.5	49	66	6.29699	6.72059	6.07244	7.11422	6.06528	6.28625	P	P	P	P	P	P	hsa_circRNA_004390	hsa_circ_0004390	circBase	chr1	-	85331067	85331821	exonic	NM_012152	LPAR3	ACTGTCTTAGGATGTTCACTTCTCCACAATGAATGAGTGTCACTATGACAAGCACATGGA
ASCRP3001610	97	155	80	119	65	79	6.81437	6.92634	6.29852	6.93718	6.48321	6.51379	P	P	P	P	P	P	hsa_circRNA_101870	hsa_circ_0040414	circBase	chr16	-	72122885	72124685	exonic	NM_017853	TXNL4B	ACTGTCTTTTTCTTCAATGGGCAGCATATGAAAGTGGATTATGGGAGTGACAGTGAGGAT
ASCRP3001611	22	23	27	32	21	20	4.73493	4.73944	4.88488	5.09996	4.6465	4.65607	A	P	P	P	A	A	hsa_circRNA_406713		25070500	chr5	-	171635179	171639231	sense overlapping	NM_152277	UBTD2	ACTGTGAACCATGCTGCAATGAGTTTCCTTTTATATAGGTGCACTTACAGAGTGCTACGA
ASCRP3001612	43	44	38.5	36	24	29	5.64277	5.39103	5.32358	5.22094	5.10695	5.15499	P	P	P	P	A	P	hsa_circRNA_009106	hsa_circ_0009106	circBase	chr1	+	9415801	9416644	exonic	NM_025106	SPSB1	ACTGTGAGATCCGAATGCGCTACTTGAACGGACTCGATCGCAATACTGAACACTGCGCAG
ASCRP3001613	57	56.5	79.5	71	54	66	6.09812	5.64997	6.28933	6.22167	6.22649	6.24959	P	P	P	P	P	P	hsa_circRNA_052535	hsa_circ_0052535	circBase	chr2	+	9517036	9520937	exonic	NM_003887	ASAP2	ACTGTGAGGAGCTGGAGCCGGATGAAACGGCCCTCCACCTTGCAGTCAGATCCGTGGATC
ASCRP3001614	144	178	168.5	72	171	104.5	7.38698	7.11118	7.35208	6.2281	7.80496	6.83347	P	P	P	P	P	P	hsa_circRNA_104196	hsa_circ_0005378	circBase	chr6	-	136977444	137019820	exonic	NM_005923	MAP3K5	ACTGTGGTTAGGTTTCCAATGTGCACTGGGAACTACACCTTTGTTCCTTACATGATAACT
ASCRP3001615	352	628	350.5	510	567	475.5	8.76571	8.95494	8.38642	9.01995	9.49894	8.76916	P	P	P	P	P	P	hsa_circRNA_104733	hsa_circ_0002359	circBase	chr9	+	6420911	6434173	exonic	NM_152896	UHRF2	ACTGTGTTGCTGCTGATGAAGACGTTATTTACCATATCCAGTATGATGATTGGAAAATGG
ASCRP3001616	117	256	171	164	353.5	127	7.07017	7.64148	7.37109	7.42315	8.85241	7.10987	P	P	P	P	P	P	hsa_circRNA_402885		25242744	chr3	-	57643406	57658165	exonic	NM_152678	DENND6A	ACTGTTCATGAGGTGGATATTTTCAGGTAATTTATCCTCAGCATTCCAAACTTACTGACA
ASCRP3001617	174.5	356	159.5	195	96	111.5	7.68273	8.12457	7.26722	7.65913	7.0508	6.94305	P	P	P	P	P	P	hsa_circRNA_102175	hsa_circ_0045337	circBase	chr17	-	62864579	62865284	exonic	NM_199340	LRRC37A3	ACTGTTGAACTGGAAAAACTAATTCTCAATCACAATCCTCTGACAACTGTTGAAGATCCA
ASCRP3001618	73	194	141	96	181	78.5	6.44508	7.24361	7.0906	6.62394	7.86756	6.51379	P	P	P	P	P	P	hsa_circRNA_406499		25070500	chr4	-	87275682	87292020	exonic	uc003hpv.3	MAPK10	ACTGTTGAATTAGACCCGTTTCCTATAGATGAGAAACCATACAAGCTGTGAACCATAATT
ASCRP3001619	29	27	41	39	26	23	5.17509	4.95633	5.43893	5.40528	5.2871	5.05365	P	P	P	P	A	A	hsa_circRNA_086368	hsa_circ_0086368	circBase	chr9	-	14081841	14113080	exonic	NM_001190737	NFIB	ACTGTTTAAACAATAAAATGAGCTATGCTACAGACTCTGCCTACACAGCCTCAGGCACAT
ASCRP3001620	36	77	62	50	122	59	5.37952	6.00665	5.96876	5.7155	7.341	6.14559	P	P	P	P	P	P	hsa_circRNA_003000	hsa_circ_0003000	circBase	chr7	-	103828698	103844682	exonic	NM_002553	ORC5	ACTGTTTGTCGAGATTTGAAAGAGCTCAGACATCTGAGACATCATTTCAGCTTTCCATCC
ASCRP3001621	43	55.5	36	56	25.5	24.5	5.64277	5.63554	5.15836	5.90799	5.00581	4.95633	P	P	P	P	A	A	hsa_circRNA_068601	hsa_circ_0068601	circBase	chr3	-	195776154	195803993	exonic	NM_003234	TFRC	ACTTAAACACTGAGTTCTTCTGTGTGGCAGTTCAGAATGATGGATCAAGCTAGATCAGCA
ASCRP3001622	29	40	40	27.5	24	23	5.13117	5.30849	5.43893	4.893	4.893	4.893	P	P	P	P	A	A	hsa_circRNA_079352	hsa_circ_0079352	circBase	chr7	+	6441946	6443598	exonic	NM_006908	RAC1	ACTTAATAAATCCTTGAATCATAGTGCTGTAAAATACCTGGAGTGCTCGGCGCTCACACA
ASCRP3001623	797	1006	1082	446.5	464	780	10.0639	9.68161	10.1281	8.84145	9.21534	9.41055	P	P	P	P	P	P	hsa_circRNA_104980	hsa_circ_0001910	circBase	chrX	+	10031484	10066619	exonic	NM_015691	WWC3	ACTTAATTGGCAATATGAAGAAGCCAGAAAGAGGATAACAAAGCCATTGACCTTTGCCGA
ASCRP3001624	5597	6845	5195	18993.5	30982	63854	13.4713	13.4631	12.8181	13.7537	14.9367	14.9367	P	P	P	P	P	P	hsa_circRNA_104328	hsa_circ_0005251	circBase	chr7	-	23015828	23030758	exonic	NM_032581	FAM126A	ACTTACATGCCCAGTGTTTCTCTTCAGTCACTGTGTCAAATTTGTTCAAGGTTGAAGGTT
ASCRP3001626	75	46	59	68	32	32	6.48321	5.425	5.92491	6.16415	5.48126	5.37373	P	P	P	P	P	P	hsa_circRNA_401764		25242744	chr17	-	29130918	29131126	exonic	NM_015986	CRLF3	ACTTAGTCCGAGAAGATCAAAGAAAGTGCATCACAGACAAGGGATGTTCTCAAACAGCAT
ASCRP3001627	129	128.5	96.5	98	91.5	54	7.24836	6.64211	6.54889	6.66243	6.9586	5.96492	P	P	P	P	P	P	hsa_circRNA_104329	hsa_circ_0005096	circBase	chr7	+	23224688	23224917	exonic	NM_007342	NUPL2	ACTTAGTCCTGATGAGCAGAAAGATGAAAAGAAACTTCTGTAATAATAGACGTGGATGGA
ASCRP3001628	237	739	437	267	396	446	8.15505	9.20122	8.7101	8.11398	8.99942	8.68389	P	P	P	P	M	P	hsa_circRNA_102095	hsa_circ_0006669	circBase	chr17	-	44159806	44172067	exonic	NM_015443	KANSL1	ACTTAGTTCTGAGGTGAAGACAGATCATGGGACTGATAAATTGGAGACGCAGGTCAGAAT
ASCRP3001629	445	833.5	137	3653	54	1305	9.11126	9.3874	7.04307	11.4753	6.14049	10.0622	P	P	P	A	P	P	hsa_circRNA_405156		25070500	chr13	-	60485868	60548590	exonic	NM_030932	DIAPH3	ACTTATGTGAACCTGAGCAGTTTGTGGTTGTGTTTGAAAAAGAGTTTACCGACCACCAAG
ASCRP3001630	93	223	194.5	95	124.5	112	6.74377	7.44332	7.54532	6.60677	7.3758	6.92239	P	P	P	P	P	P	hsa_circRNA_103805	hsa_circ_0005524	circBase	chr5	-	31421378	31424578	exonic	NM_013235	DROSHA	ACTTATTCATTCATTTCCCAGATCATCATGAAGGACACTTAACTGACCTGCGCGAAGTCT
ASCRP3001631	1583	1619.5	332.5	6014.5	216	1338	11.2645	10.5533	8.30779	12.118	8.11831	10.1029	P	P	P	P	P	P	hsa_circRNA_002368	hsa_circ_0002368	circBase	chr17	-	4186092	4192703	exonic	NM_003342	UBE2G1	ACTTATTTCAGGTTGATAAAAATGGTGATGTGTGCATTTCTATTCTTCATGAGCCTGGGG
ASCRP3001632	70	78	73	43	67	52.5	6.37149	6.00665	6.21197	5.53021	6.52819	5.97642	P	P	M	P	P	P	hsa_circRNA_103895	hsa_circ_0073051	circBase	chr5	-	74721185	74722303	exonic	NM_005713	COL4A3BP	ACTTCAAAGGGATAAAGACTGAATCTGGATATGGATCTGAATCCAGCTTGCGTCGACATG
ASCRP3001633	62	85	126	112	61	82	6.19894	6.11296	6.92239	6.86166	6.37003	6.55529	P	P	P	P	P	P	hsa_circRNA_089921	hsa_circ_0089921	circBase	chrX	-	15444028	15477863	exonic	NM_003662	PIR	ACTTCAAATTGGACCCAGGAGCCAAACATTCCCAACCTATCCCTAAAGGTATCCTACCTC
ASCRP3001634	40	75	54	41	37	36	5.57629	5.99162	5.75388	5.40528	5.64997	5.51977	P	P	P	P	P	P	hsa_circRNA_066083	hsa_circ_0066083	circBase	chr3	-	52675969	52677359	exonic	NM_018313	PBRM1	ACTTCAATATGGCTCAGAAAGTGAAGAAGATGCTGCTTTAGCTGGACTCCATCCAACTTG
ASCRP3001635	27	35	22	34	28	24	4.95633	5.10695	4.53683	5.05003	5.16507	4.98698	P	P	A	P	P	A	hsa_circRNA_405033		25070500	chr12	-	88490664	88500875	exonic	NM_025114	CEP290	ACTTCACACTATTGAACAAGCCTGGGAACAGGAAACTAAATTAGTGAAAAGGAGACCTGG
ASCRP3001636	33.5	32.5	72	58	26	28	5.2871	5.07164	6.14898	5.93379	5.22737	5.15499	P	P	P	P	P	P	hsa_circRNA_104800	hsa_circ_0087305	circBase	chr9	+	82324537	82336803	exonic	NM_007005	TLE4	ACTTCACCTCCCAGGTGGGATTTGATCCACACCATCACATGCGTGTGCCAGCAATACCTC
ASCRP3001637	79.5	128	92	110	125	153	6.54567	6.67071	6.49659	6.86166	7.39271	7.35061	P	P	P	P	P	P	hsa_circRNA_402827		25242744	chr3	+	37061800	37067498	exonic	NM_000249	MLH1	ACTTCAGAAATGTCAGAGAAGAGAGGACCTACTTCCAGCAACCCCAGTTTAGAAATCAGT
ASCRP3001638	18	17	31	20	18	18	4.542	4.4733	5.00955	4.5625	4.40122	4.4733	A	A	P	A	A	A	hsa_circRNA_406011		25070500	chr2	+	197537068	197559883	exonic	NM_001080539	CCDC150	ACTTCAGCAAGTCACTTCTGATTACCATGGGAACCTGCAGATATCTTTCAACAAGGAACA
ASCRP3001639	31.5	40	50	34	21	33	5.15499	5.25597	5.66664	5.09996	4.85611	5.41094	P	M	P	P	A	P	hsa_circRNA_405488		25070500	chr16	-	72341954	72425114	sense overlapping	NR_126330	LINC01572	ACTTCAGTGATTATAAAAGTTAAGGAGCCTTTCTGAAGGGAACTCACAAGGGCTTCGGTT
ASCRP3001640	32	64	58	40	80	46	5.25911	5.74942	5.88376	5.2871	6.73984	5.7716	P	P	P	P	P	P	hsa_circRNA_081794	hsa_circ_0081794	circBase	chr7	-	103777227	103824619	exonic	NM_002553	ORC5	ACTTCATCAGAGCTATTGCAAGGCAGTACTTAATTTTCCTAAATATTGTGAACCCGTGGT
ASCRP3001641	256	568	401	163	266	188	8.26622	8.80938	8.57949	7.3649	8.43378	7.59529	P	P	M	M	P	P	hsa_circRNA_104425	hsa_circ_0081006	circBase	chr7	-	91842508	91855996	exonic	NM_004912	KRIT1	ACTTCATCTCCTCAACATGGAAACTAAGGTATGGAAAAGTTGAGGCCACTCGCATATTGT
ASCRP3001642	202.5	361	148	239	111	230	7.88826	8.13616	7.17705	7.95543	7.21679	7.85619	P	P	P	P	P	P	hsa_circRNA_057028	hsa_circ_0057028	circBase	chr2	-	171867882	171884915	exonic	NM_012290	TLK1	ACTTCATCTGCTTGGTAGAGGTGGCTTTAGTGAAGTGTATAAGGTTGACTTTGGCAGAAT
ASCRP3001643	534	749	452	705	384.5	632	9.41935	9.22712	8.76696	9.45491	8.97191	9.1506	P	P	P	P	P	P	hsa_circRNA_001788	hsa_circ_0001788	circBase	chr8	+	37623043	37623873	exonic	NM_007198	PROSC	ACTTCATTGGCCACCTACAGAAACAAAATGTCAACAAATTGATGGGATCTCCCAGCCATC
ASCRP3001644	411.5	677	788	1608	1960	4975	8.99354	9.06834	9.62724	10.4541	11.314	11.6137	P	P	P	P	A	P	hsa_circRNA_100604	hsa_circ_0009172	circBase	chr10	-	70218860	70229920	exonic	NR_102264	DNA2	ACTTCCCTCAGATGCAGCTCTCTCTATTTCAGAAGAAAGTGGTAGCTTCCTTTCCAAGAA
ASCRP3001645	19.5	24	18	18	17	17	4.57264	4.81826	4.41817	4.52643	4.55228	4.41817	A	P	A	A	A	A	hsa_circRNA_100282	hsa_circ_0013218	circBase	chr1	-	94341823	94343418	exonic	NM_014597	DNTTIP2	ACTTCCTAAATAGCACAAAGGCTAAACTAGTTTTGCTGCTAATGGGATTCAAGCGCATCC
ASCRP3001646	367	240	563.5	561	183	233	8.82245	7.54982	9.11267	9.14137	7.88547	7.88343	P	P	P	P	P	P	hsa_circRNA_406044		25070500	chr2	+	216227368	216238260	antisense	NM_002026	FN1	ACTTCCTCTCCAGCTGGCTGTTGGCCTCTTGAAGGCAGTGACATGGTAGCCTGTCACCTG
ASCRP3001647	172.5	327	188.5	136.5	129.5	166	7.64569	7.99036	7.49655	7.15359	7.41648	7.4357	P	P	P	P	P	P	hsa_circRNA_034970	hsa_circ_0034970	circBase	chr15	+	43690235	43694048	exonic	NM_001286414	TUBGCP4	ACTTCCTGAGCAATTTGCTGGCTCAATCCTTTATCCTATTGAAACCTCAGATGCTACTCA
ASCRP3001648	488.5	788	2772	1120	231.5	146.5	9.27914	9.29434	11.8022	9.99901	8.21959	7.28506	M	P	P	P	P	P	hsa_circRNA_406309		25070500	chr3	+	99584817	99585905	intronic	ENST00000421999	CMSS1	ACTTCCTTTCCTGTCACAGGTTATTTTCACTTAGATATTGCACGTGGGCATTTTGGAGGA
ASCRP3001649	38	80	38	29	22	66	5.57629	6.05085	5.2871	4.91707	4.73944	6.24959	P	P	P	P	A	P	hsa_circRNA_087212	hsa_circ_0087212	circBase	chr9	+	75775718	75780125	exonic	NM_000700	ANXA1	ACTTCGCAGAGGGCCTTGGAACTGATGAAGATACTCTAATTGAGATTTTGGCATCAAGAA
ASCRP3001650	142.5	349.5	219.5	159	128	156	7.39271	8.09432	7.73615	7.3649	7.40127	7.35942	P	P	P	P	P	P	hsa_circRNA_407033		25070500	chr8	+	381340	385707	exonic	NM_012173	FBXO25	ACTTCTCAAGTGCAATTCAAGATATCCGAAGGTTCAATTATGTGGTCAAATATCTTAAAT
ASCRP3001651	832	691	486	149	275	498	10.1342	9.09727	8.8942	7.26722	8.49637	8.82537	P	P	P	P	P	P	hsa_circRNA_004672	hsa_circ_0004672	circBase	chr11	+	9441957	9446809	exonic	NM_006391	IPO7	ACTTCTGAAGGAAACACTTCAAGTTGAAGAAGATGATCGACCTGAGTTACCATGGTGGAA
[truncated: 11,631 more rows]

## Sheet: Box Plot - CircRNAs
Box Plot The Box Plot is a convenient way to quickly visualize the distribution of a dataset. It is commonly used for comparing the distributions of the intensities from all samples. Here, a boxplot view is used to look at, and compare the distributions of expression values for the samples in an experiment after normalization. Press Ctrl and rolling button of your mouse to zoom in.

[truncated: 1 more sheets: Hierarchical Clustering-CircRNA]
