# Supplementary material for: Profile and clinical implication of circular RNAs in human papillary thyroid carcinoma
Source: PeerJ. 2018 Aug 7;6:e5363. doi: 10.7717/peerj.5363 (PMC6086080; doi:10.7717/peerj.5363)
Supplement: Supplemental Information 1 [file peerj-06-5363-s001.zip › Datasets/Data Analysis Folder/All Differentially Expressed CircRNAs.xls]

## Sheet: up_C_vs_N
# Fold Change cut-off: 1 # P-value cut-off: 1 # Condition pairs: C_vs_N # Column A: probeID it represents probe name. # Column B: P-value, P-value calculated from paired t-test. # Column C: FDR, FDR is calculated from Benjamini Hochberg FDR. # Column D: FC (abs), the absolute ratio (no log scale) of normalized intensities between two conditions. # Column E: Regulation, it depicts which group has …
C_vs_N 1 fold up regulated CircRNAs
	P-value and FDR		Fold change and Regulation		Annotations											Group--Raw Intensity		Group--Normalized Intensity		Raw Intensity						Normalized Intensity
probeID	P-value	FDR	FC (abs)	Regulation	circRNA	Alias	source	chrom	strand	txStart	txEnd	circRNA_type	best_transcript	GeneSymbol	Sequence	group-C(raw)	group-N(raw)	group-C(normalized)	group-N(normalized)	[5C, C](raw)	[3C, C](raw)	[1C, C](raw)	[5N, N](raw)	[3N, N](raw)	[1N, N](raw)	[5C, C](normalized)	[3C, C](normalized)	[1C, C](normalized)	[5N, N](normalized)	[3N, N](normalized)	[1N, N](normalized)
ASCRP3000004	0.633447	0.9784	1.12875	up	hsa_circRNA_407121		25070500	chr8	-	125597327	125603476	exonic	NM_014751	MTSS1	AAAAAAGAAGTCCTCGGATACGCTGAAACTGCAGAAGAAAGCAAAAAAAGGTGGGACCAG	96.5	69.5	6.46751	6.29278	88	139.5	62	102	45.5	61	6.66717	6.76658	5.96876	6.74208	5.96876	6.1675
ASCRP3000005	0.274358	0.914648	1.3471	up	hsa_circRNA_407087		25070500	chr8	-	71495398	71508556	exonic	NM_014294	TRAM1	AAAAAAGGAACAGGAAAACTACATCTCAGACCCAACTATCTTATGGAGGGCTTATCCCCA	120.833	71.6667	6.83615	6.40629	122.5	151	89	76	56	83	7.15781	6.90142	6.44922	6.3377	6.29928	6.58189
ASCRP3000006	0.768755	0.987848	1.04763	up	hsa_circRNA_061985	hsa_circ_0061985	circBase	chr21	-	46275124	46285362	exonic	NM_004339	PTTG1IP	AAAAAATATGCTTGTTCTCAGAACACAAACAAAACCTGTGAAGAGTGCCTGAAGAACGTC	45.6667	34.3333	5.47178	5.40465	35	66	36	34	33	36	5.37952	5.82135	5.21448	5.13801	5.53021	5.54574
ASCRP3000007	0.095267	0.841779	1.98903	up	hsa_circRNA_404446		25070500	chr1	-	19670851	19684057	exonic	NM_004930	CAPZB	AAAAACAAAGGATATCGTCAATGGGCTGAGGTATTTTGAAGGTGGCGTCTCATCTGTCTA	278	111.667	7.9612	6.96914	166	418	250	143	83.5	108.5	7.60798	8.35849	7.91715	7.20868	6.81757	6.88116
ASCRP3000009	0.18088	0.879367	1.27156	up	hsa_circRNA_401039		25242744	chr12	-	110376184	110377052	exonic	NM_014776	GIT2	AAAAACATACAGGAGCTCTTAAGAGCAGCCCAAGAAAATAAACATGACAGGCATCCAGGC	82.1667	50.5	6.255	5.9084	62	120.5	64	50	47	54.5	6.17084	6.58189	6.01225	5.68778	6.03076	6.00665
ASCRP3000012	0.780986	0.988929	1.1737	up	hsa_circRNA_000654	hsa_circ_0000654	circBase	chr15	+	93480747	93482948	exonic	NM_001271	CHD2	AAAAACGTTAGAGAAAAATGGAAACAGGAACCCTCAGAAGATGAACAGGAACAAGGCACC	229.167	182.5	7.64892	7.41785	169.5	373	145	82	137.5	328	7.63605	8.19129	7.11942	6.42284	7.52065	8.31006
ASCRP3000014	0.145973	0.863147	1.32843	up	hsa_circRNA_404754		25070500	chr10	-	61592282	61612460	exonic	NM_005436	CCDC6	AAAAACTGGAGAATGACACCATTTCTAAGCAACTTACATTAGAACAGCAAGCCAGGGCTG	102.667	60.6667	6.54439	6.13467	65.5	150	92.5	54	56	72	6.28162	6.87912	6.47242	5.7716	6.22649	6.40592
ASCRP3000016	0.00602079	0.753376	1.54098	up	hsa_circRNA_007390	hsa_circ_0007390	circBase	chr15	-	73854236	73866136	exonic	NM_012428	NPTN	AAAAACTTGCGCCAGAGAAACACAAATTAAGTACTGCTTACAATCCGCTCCTGACATCAC	131.167	67.8333	6.93426	6.31042	91.5	167	135	63	61	79.5	6.73081	7.03713	7.03484	6.03718	6.38952	6.50455
ASCRP3000019	0.742264	0.986925	1.02658	up	hsa_circRNA_404789		25070500	chr10	+	91478466	91486278	exonic	NM_016195	KIF20B	AAAAAGAGAGAAAATGGTTTCAACAGCATGTGCCTTTCCGGGAAAGTAAACTGACTCACT	25.3333	24.3333	4.89855	4.8607	26	23	27	32	19	22	5.04639	4.81826	4.83099	5.02809	4.59768	4.95633
ASCRP3000020	0.703524	0.985473	1.0516	up	hsa_circRNA_007645	hsa_circ_0007645	circBase	chr17	-	674564	689217	sense overlapping	NM_016080	GLOD4	AAAAAGATGAAGAAAAGCAAAGGGCTTTGCTGGGCTATGCTGATAACCAGAGAAGCTAAA	32.8333	28.3333	5.14199	5.06939	29.5	37	32	32	22	31	5.15499	5.22094	5.05003	5.02809	4.893	5.2871
ASCRP3000024	0.895393	0.994474	1.05082	up	hsa_circRNA_103917	hsa_circ_0073435	circBase	chr5	+	95072592	95119667	exonic	NM_014899	RHOBTB3	AAAAAGGCCAAGGACATATTTGACAGTGATTGGTACACTTCTCGAAATCTAATTGGGGGC	91	76.3333	6.45996	6.38844	90	107	76	51	65	113	6.69296	6.45882	6.2281	5.74494	6.48321	6.93718
ASCRP3000027	0.421372	0.94586	1.08127	up	hsa_circRNA_054947	hsa_circ_0054947	circBase	chr2	+	64113474	64118696	exonic	NM_006759	UGP2	AAAAATAAAGCAGTGAAGCAATAGGCGGGACACTCACTCAATATGAAGGCAAACTGAGAC	26	23.3333	4.90988	4.79716	23	28	27	25	26	19	4.83521	5.00955	4.88488	4.75733	5.07164	4.5625
ASCRP3000029	0.802953	0.992244	1.11235	up	hsa_circRNA_031460	hsa_circ_0031460	circBase	chr14	-	31582309	31602881	exonic	NM_015382	HECTD1	AAAAATATTACAGCAGATTGAGGTCAACTGCAACTTGGCCTCTTGATCCACCAAAGGATG	84.8333	64.3333	6.28967	6.13606	49	92.5	113	50	99	44	5.85912	6.2345	6.77539	5.68778	7.02565	5.69476
ASCRP3000032	0.434837	0.949112	1.18512	up	hsa_circRNA_102776	hsa_circ_0055451	circBase	chr2	-	86088303	86090608	exonic	NM_003896	ST3GAL5	AAAAATGCATTATGTGGACCCTGACCATGTAAAGCAATGCCAAGTGAGTACACCTATGTG	628.667	502.167	9.23358	8.98855	452	882	552	360	416.5	730	9.13369	9.47329	9.09376	8.54256	9.08183	9.34125
ASCRP3000033	0.717124	0.986058	1.2228	up	hsa_circRNA_100098	hsa_circ_0007822	circBase	chr1	+	23356961	23385660	exonic	NM_015013	KDM1A	AAAAATGCCCACTTTATGAAGCCAACGGACAAGCTGTAGAGTACAGAGAGATGGATGAAA	1150.83	1205.33	10.2598	9.96956	913	1475.5	1064	387	1408.5	1820.5	10.3195	10.3622	10.0975	8.6389	10.8151	10.4547
ASCRP3000034	0.374605	0.936844	1.30693	up	hsa_circRNA_406086		25070500	chr20	+	18122851	18123563	sense overlapping	NM_020536	CSRP2BP	AAAAATGGATACCAGCCAAGGCTTCGTGACGGAGTTATCAGAGACATTGAGAGGCAAATT	98.1667	62.3333	6.52061	6.13443	66	137	91.5	86	41	60	6.3031	6.78632	6.47242	6.47512	5.78256	6.14559
ASCRP3000035	0.875316	0.994474	1.00999	up	hsa_circRNA_061825	hsa_circ_0061825	circBase	chr21	-	43782390	43786644	exonic	NM_003225	TFF1	AAAAATTAAAAGAGATCGATATTAAATCCCTGACTCGGGGTCGCCTTTGGAGCAGAGAGG	22.3333	21.3333	4.6948	4.68046	21	21	25	25	21	18	4.70298	4.6465	4.73493	4.73944	4.73944	4.5625
ASCRP3000036	0.04882	0.812574	1.48747	up	hsa_circRNA_104215	hsa_circ_0005753	circBase	chr6	+	149663820	149691235	exonic	NM_015093	TAB2	AAAAATTCCCTGAAGTACCTGAAGTTGTTGTATCCAGGTGCATGTTACAGGCTCCAGACC	252.167	136.167	7.8292	7.25634	154	375	227.5	122.5	124	162	7.49422	8.20031	7.79309	7.00239	7.37036	7.39628
ASCRP3000037	0.271431	0.914648	1.24865	up	hsa_circRNA_401118		25242744	chr13	+	20593686	20611049	exonic	NM_003453	ZMYM2	AAAAATTTCAGGATTGGTACTACAAGGTAGGTAGCCATCCAAGCTTCCTGAAGGAGGTTC	81.6667	47.5	6.15287	5.8325	36	104	105	36	56.5	50	5.37952	6.3931	6.68597	5.2685	6.28933	5.93968
ASCRP3000038	0.273461	0.914648	1.51022	up	hsa_circRNA_092547	hsa_circ_0001445	circBase	chr4	+	144464661	144465125	exonic	NM_003601	SMARCA5	AAAACAAAAGGGAGGCTTGTGGATCAGAATCTGAACAAAATTGGGAAAGATGAAATGCTT	1158.67	786.5	10.2253	9.63056	1053	1730	693	843	608.5	908	10.5558	10.6994	9.42076	9.66823	9.61049	9.61295
ASCRP3000039	0.314441	0.925636	1.08972	up	hsa_circRNA_101560	hsa_circ_0007527	circBase	chr15	-	65759015	65772737	exonic	NM_017743	DPP8	AAAACAAAGGAATTTTGGGCCACCATTTTGGATTCAGCAGTGCTTGGTCCATCCTACTAG	44.3333	33.5	5.50367	5.37972	33	49	51	32.5	34	34	5.34444	5.47181	5.69476	5.16172	5.53021	5.44722
ASCRP3000042	0.280536	0.916424	1.18997	up	hsa_circRNA_000566	hsa_circ_0000566	circBase	chr14	+	97299803	97327072	exonic	NM_003384	VRK1	AAAACAATAACAAAGTGAAAATGCCTCGTGTAAAAGCAGCTCAAGCTGGAAGACAGAGCT	57.3333	39.6667	5.80802	5.5571	54	77	41	52	32	35	5.9935	5.99162	5.43893	5.7716	5.43059	5.4691
ASCRP3000043	0.960522	0.997631	1.00163	up	hsa_circRNA_407110		25070500	chr8	-	101149792	101154396	exonic	NR_036491	FBXO43	AAAACAGATTCTGAGAAACAGAGATTTTGAAGATGTCGCAAAGGCACTCAGGTCAAGCTG	19.1667	18.8333	4.53838	4.53603	17	17	23.5	19.5	18	19	4.4733	4.4069	4.73493	4.47871	4.4733	4.65607
ASCRP3000044	0.802711	0.992244	1.31396	up	hsa_circRNA_006759	hsa_circ_0006759	circBase	chr2	-	63711737	63798760	exonic	uc002sci.2	WDPCP	AAAACAGTCGGTGTGTGCTGAGCAAATGGAAGAACAAATATGTCTGTCAGAAAACCATGA	3553.17	7196.67	12.1601	11.7662	2547	6129	1983.5	13300	816	7474	12.118	13.2017	11.1606	13.2178	10.0425	12.0383
ASCRP3000047	0.496332	0.962082	1.18704	up	hsa_circRNA_004767	hsa_circ_0004767	circBase	chr17	-	3969740	3976050	exonic	NM_015113	ZZEF1	AAAACATAGTTCAGAAGCTACTGAGGTGAACCCTGAGAGCCTGGAGTTAGGAAGTAACAT	394.667	303.333	8.56286	8.3155	357	512	315	262	241	407	8.78696	8.65704	8.24458	8.09322	8.28561	8.56765
ASCRP3000048	0.11125	0.849517	1.71052	up	hsa_circRNA_101633	hsa_circ_0036629	circBase	chr15	+	85657103	85664245	exonic	NM_002605	PDE8A	AAAACATGGAGAGGTAATCAATATTATCAATGCTGCCCAGGAAAGTAGTCCCATGCCTGT	779.667	428	9.51957	8.74514	465	1199	675	261.5	681.5	341	9.18313	9.99901	9.37659	8.09322	9.78811	8.35408
ASCRP3000049	0.316295	0.926632	1.07029	up	hsa_circRNA_101915	hsa_circ_0041050	circBase	chr16	-	89849266	89849510	exonic	NM_000135	FANCA	AAAACATGGGACTCTACGAGGATTTGTCATCAGCTGGGGACATTACTGAGGTGCACATTC	25.6667	22.1667	4.85735	4.75935	24	26	27	26.5	18	22	4.83521	4.88488	4.85196	4.84779	4.6465	4.78376
ASCRP3000051	0.803679	0.992244	1.38524	up	hsa_circRNA_102445	hsa_circ_0004552	circBase	chr19	+	11015626	11019883	exonic	NM_199141	CARM1	AAAACCACACCGACTTCAAGGACAAGATGAAGATGTGTGTGTCTTTAAGTGCTCAGTGTC	1408.83	2594.67	10.4755	10.0054	1376.5	2223.5	626.5	5483	127	2174	10.9812	11.1839	9.26142	11.9646	7.40127	10.6503
ASCRP3000052	0.444372	0.949983	1.07414	up	hsa_circRNA_002518	hsa_circ_0002518	circBase	chr4	-	24572276	24578301	exonic	NM_001358	DHX15	AAAACCATTCTTAAGAAGGATCGAGATCGAGACCGGGATCGTGAAGATCGGTCTAAAGAT	24.6667	20.1667	4.79638	4.69319	23	27	24	18	21	21.5	4.74841	4.95633	4.6844	4.4733	4.82252	4.78376
ASCRP3000053	0.805919	0.992244	1.04458	up	hsa_circRNA_102323	hsa_circ_0047145	circBase	chr18	-	20932159	20953727	exonic	NM_032933	TMEM241	AAAACCTTCTGGCCCCAGGGCAGTGTGCAGCCTGGATTTTCTTTGCTAAGTGCCCTCCTC	50.8333	41	5.68346	5.62053	47	47	58.5	59	32	32	5.7382	5.47181	5.84036	5.95526	5.57377	5.33256
ASCRP3000055	0.9763	0.999155	1.00329	up	hsa_circRNA_402980		25242744	chr3	+	141632493	141640905	exonic	NM_001679	ATP1B3	AAAACTGCATCATATACTTTAGAAGAACAGAAGAACCTCACAGTCTGTCCTGATGGAGCA	30.3333	28.6667	5.06067	5.05594	26	28	37	34	20	32	4.95633	4.99831	5.22737	5.18504	4.73944	5.24333
ASCRP3000056	0.857938	0.994474	1.05097	up	hsa_circRNA_402979		25242744	chr3	+	141622461	141640905	exonic	NM_001679	ATP1B3	AAAACTGCATGTTTGATCTTGCTCTTCTACCTAGTTTTTTATGGGTTCCTGGCTGCACTC	58.5	52.1667	5.89773	5.82601	61.5	42	72	90	32.5	34	6.18578	5.32658	6.18082	6.55785	5.50925	5.41094
ASCRP3000058	0.775795	0.988653	1.14092	up	hsa_circRNA_007263	hsa_circ_0007263	circBase	chr4	+	87614739	87622954	exonic	NM_006264	PTPN13	AAAAGAAACTTCAGGTTCTGAGGGAAGCCATGAATGTAGAAGACAGATCAGCTTTCCTGT	115.833	93.1667	6.77784	6.58764	91	136.5	120	55	162.5	62	6.73081	6.74208	6.86062	5.85705	7.71513	6.19073
ASCRP3000059	0.15413	0.864551	1.28506	up	hsa_circRNA_102820	hsa_circ_0056439	circBase	chr2	+	128944256	128945188	exonic	NM_020120	UGGT1	AAAAGAACCAAGCCGAGAAGGATCTGCCCAATAACATGATTCATCAGGTGCCAATTAAAT	136	92	7.01858	6.65674	129	153	126	123	54	99	7.24043	6.87912	6.9362	7.01685	6.19566	6.75772
ASCRP3000060	0.109299	0.848326	1.30513	up	hsa_circRNA_405348		25070500	chr15	-	55731669	55742565	exonic	NM_130810	DYX1C1	AAAAGAAGAAGAAAAGAACCCAGAATGGTTGAAGGATAAAGGAAAGGAGAAATTCAGAAA	73.1667	41.3333	6.00989	5.6257	40	119.5	60	29	50	45	5.57629	6.58189	5.87149	5.00581	6.11296	5.75833
ASCRP3000062	0.432946	0.949112	1.4002	up	hsa_circRNA_092482	hsa_circ_0001036	circBase	chr2	-	85554223	85554349	sense overlapping	NM_006464	TGOLN2	AAAAGACGTCCCTAACAAGTCGGGTTCGGAGGCGCAGACCACAAAAGATGTCCCTAATAA	475.833	284.667	8.70228	8.21665	276	794.5	357	357	177	320	8.36652	9.31893	8.42138	8.52831	7.8523	8.26934
ASCRP3000066	0.629995	0.9784	1.09255	up	hsa_circRNA_088439	hsa_circ_0088439	circBase	chr9	-	126212971	126641300	exonic	NM_020946	DENND1A	AAAAGAGGTGAAAAACCGCTTGAAGCAAAAGGCAGAATCCAGAGACCACATTTGAAGTAT	80.3333	60.6667	6.25365	6.12595	58	92.5	90.5	46.5	68	67.5	6.09812	6.22328	6.43955	5.59631	6.50455	6.27698
ASCRP3000067	0.0609561	0.816255	1.09002	up	hsa_circRNA_105045	hsa_circ_0092163	circBase	chrX	+	154317537	154319114	exonic	NM_024332	BRCC3	AAAAGAGTTCAGAATGTTCGCACACAAGCCATGTACCAGATGATGGATCAAGGCTTTGTA	33.6667	27	5.1707	5.04634	30	38	33	31.5	26	23.5	5.17509	5.26538	5.07164	4.98698	5.16507	4.98698
ASCRP3000069	0.772536	0.988145	1.28736	up	hsa_circRNA_000829	hsa_circ_0000829	circBase	chr18	-	12506475	12535600	exonic	NM_020148	SPIRE1	AAAAGATACACCTTGCGAAAAGTGATGTTGTGTGCTGCTCATCTCCCTACTGAATCAGAT	6134.67	13906.2	13.1856	12.8212	5756.5	9522	3125.5	24337.5	2026	15355	13.5571	13.9444	12.0554	14.1537	11.3795	12.9304
ASCRP3000071	0.813375	0.992244	1.0359	up	hsa_circRNA_405869		25070500	chr2	+	44436353	44436466	intronic	ENST00000459690	PPM1B	AAAAGATTCAGAGTTGGATAAGCACTTGGAATCACGGGTTGAAGTCGAGATAACATGAGT	132.5	108.167	6.99875	6.94786	138.5	142	117	117.5	85	122	7.3484	6.81437	6.83347	6.94305	6.82501	7.07552
ASCRP3000072	0.0882189	0.832387	2.65471	up	hsa_circRNA_407150		25070500	chr9	-	5968018	5988545	exonic	NM_001017969	KIAA2026	AAAAGCAAAACACAAGAAGCACAAATCTGGCACTTGAGAGAAAAGACAACGATAGCAGTT	241.167	67.6667	7.60847	6.19991	130	456	137.5	39	80	84	7.25389	8.50136	7.07017	5.32957	6.71487	6.55529
ASCRP3000074	0.24017	0.908063	1.26145	up	hsa_circRNA_068655	hsa_circ_0068655	circBase	chr3	-	196129822	196134264	exonic	NM_015562	UBXN7	AAAAGCAGGAAATACTGGTGGAACCAGAACCATTATTTGGTGGTGCAAGTGAAAGTGTAG	647.5	486.667	9.34072	9.00564	597	736	609.5	476.5	462.5	521	9.60147	9.19559	9.22512	8.92458	9.22029	8.87205
ASCRP3000076	0.426368	0.947488	1.27702	up	hsa_circRNA_006131	hsa_circ_0006131	circBase	chr6	-	86328535	86329135	exonic	NM_006372	SYNCRIP	AAAAGCTCAGAGGCAAGCAGCAAAAAATCAAATGTAAAAGTGCTGTTTGTACGCAACCTT	211.667	135.5	7.59054	7.23776	179	305	151	112	117.5	177	7.70364	7.87935	7.18863	6.8893	7.28737	7.5366
ASCRP3000081	0.624838	0.9784	1.13789	up	hsa_circRNA_103519	hsa_circ_0068075	circBase	chr3	+	179045348	179046139	exonic	NM_016331	ZNF639	AAAAGGAAGACTCTACACCCTTCTCGTTATTCAGGCATTTTTTACTGTCTACAGAAACTT	104.667	76.5	6.60881	6.42245	71	131	112	109.5	49	71	6.37149	6.70223	6.75271	6.81757	6.06528	6.3845
ASCRP3000083	0.130356	0.852724	1.26092	up	hsa_circRNA_102642	hsa_circ_0003828	circBase	chr2	-	24046127	24046439	exonic	NM_017552	ATAD2B	AAAAGTGTTTCCTCATGCTGAAATTAGCCAGAGTGACAAAAAAGAAGGCTACTGTGGAGC	735.167	504.833	9.37523	9.04075	348	1127.5	730	398	528	588.5	8.74611	9.88297	9.49661	8.67993	9.40488	9.03744
ASCRP3000086	0.580354	0.969631	1.17212	up	hsa_circRNA_406838		25070500	chr6	+	125328677	125329118	intronic	ENST00000359704	RNF217	AAAAGTTGTAAAAATATGCTATAATAAAATTTATCCACTGCTCCTGGCTGACTTTGAGCA	53.3333	40.6667	5.7722	5.54308	48	41	71	65	28	29	5.85912	5.30849	6.14898	6.12679	5.25911	5.24333
ASCRP3000090	0.935945	0.996749	1.01002	up	hsa_circRNA_403034		25242744	chr3	-	182923663	182925611	exonic	NM_015078	MCF2L2	AAAATAATATCAAAGGACGATATTGGAAAACTAGGCAAGCTGTTGCTGCACGGCCCTTTC	25.5	24.6667	4.84069	4.8263	30.5	21	25	30	19	25	5.19492	4.58771	4.73944	4.91707	4.55228	5.00955
ASCRP3000092	0.124876	0.852724	1.15765	up	hsa_circRNA_003986	hsa_circ_0003986	circBase	chr1	+	36282482	36292436	exonic	NM_017629	AGO4	AAAATACCGAGTTTGTAATGTGACTAGACGGCCAGCCAGTCATCAAACGACCTCCGGCTA	422.5	296.333	8.55545	8.34426	237	643.5	387	256	340	293	8.14277	8.99283	8.53075	8.06723	8.79538	8.17015
ASCRP3000093	0.990812	0.999155	1.00103	up	hsa_circRNA_100137	hsa_circ_0011264	circBase	chr1	-	31740717	31764853	exonic	NM_004814	SNRNP40	AAAATAGCAGCTGGCTCAGCCGACAGTACTGTGGAATGTCTATGGTGACTGTGATAACTA	37.1667	30.3333	5.22961	5.22812	31	46.5	34	35	26.5	29.5	5.17509	5.41377	5.09996	5.22094	5.19492	5.2685
ASCRP3000094	0.3782	0.937789	1.2112	up	hsa_circRNA_101014	hsa_circ_0008932	circBase	chr12	-	12332743	12340053	exonic	NM_002336	LRP6	AAAATATACTGGGGAGATGCCAAAACAGACAAGATTGAGGCAGGCAGTGGTTAAAGGTTC	81.6667	51.6667	6.18278	5.90634	40	109	96	34	73	48	5.57629	6.44646	6.52559	5.18504	6.64211	5.89188
ASCRP3000095	0.473831	0.956116	1.07866	up	hsa_circRNA_102356	hsa_circ_0047552	circBase	chr18	-	43568667	43573669	exonic	NM_024430	PSTPIP2	AAAATCAATGGCATTTGAGGCTCAAGAATGTGAACGAATAAACTTCTTCCGGAATGCATT	28.3333	23.6667	4.94921	4.83997	26	30.5	28.5	27	19	25	4.95633	4.99831	4.893	4.91707	4.6465	4.95633
ASCRP3000096	0.137063	0.855664	1.06993	up	hsa_circRNA_011933	hsa_circ_0011933	circBase	chr1	+	41466700	41467926	exonic	NM_001905	CTPS1	AAAATCCAAGCAATTGCCTGGGCTCGGAATCAGAAAAAGCCTTTTTTGGTACATAGATTC	24	22.3333	4.86606	4.76855	22	25	25	26	20	21	4.893	4.91707	4.78812	4.82676	4.73944	4.73944
ASCRP3000097	0.292437	0.919255	1.29364	up	hsa_circRNA_403832		25242744	chr7	-	72178578	72209578	exonic	NM_001145440	TYW1B	AAAATCTCCAGCTTCCTGGTCACAAATGCACAATTTCCTGCGGAAATCAGTCGATGCTCC	273.667	164.333	7.88371	7.51227	133	425	263	161	194	138	7.26722	8.38929	7.99461	7.37399	7.96557	7.19726
ASCRP3000099	0.528651	0.967189	1.38095	up	hsa_circRNA_047135	hsa_circ_0047135	circBase	chr18	+	20570899	20576425	exonic	NM_002894	RBBP8	AAAATGGATGTTACTGTAATAGATACAAAGGAAACTCAAGGTCCCATGAGCCCCCTTGGT	199.333	148.5	7.57549	7.10982	188	239	171	89	74	282.5	7.80684	7.53984	7.37978	6.55785	6.64211	8.12952
ASCRP3000101	0.662096	0.981122	1.10346	up	hsa_circRNA_104979	hsa_circ_0007685	circBase	chrX	+	10031484	10035530	exonic	NM_015691	WWC3	AAAATGTGTGAGGATGACAGCCGCTCGTACGCCAGCTGATAACAAAGCCATTGACCTTTG	445	391.833	8.73819	8.59616	349	557	429	301	261	613.5	8.75601	8.77466	8.68389	8.27808	8.41312	9.09727
ASCRP3000102	0.787456	0.990444	1.07696	up	hsa_circRNA_006063	hsa_circ_0006063	circBase	chr10	+	26789747	26792203	exonic	NM_019043	APBB1IP	AAAATTAAGCTGGCGCTGGAAAAACTGAAGGAGGCCAAGGTTAAGAAGAGTCCTTAAATG	83.5	84.1667	6.25691	6.14995	128	71.5	51	181	25	46.5	7.21638	5.90197	5.65237	7.54081	5.10695	5.80208
ASCRP3000104	0.674293	0.981941	1.14617	up	hsa_circRNA_101080	hsa_circ_0008085	circBase	chr12	-	56742312	56743420	exonic	NM_005419	STAT2	AAAATTCTGGAGTTGGTACATGACCACCTGAAGGATCTCTGGAATGATGGACTCTGGTGG	150.333	105.333	7.10646	6.90964	189	173.5	88.5	117	86	113	7.81194	7.08042	6.42703	6.93718	6.84188	6.94987
ASCRP3000105	0.826651	0.993123	1.03148	up	hsa_circRNA_008091	hsa_circ_0008091	circBase	chr2	-	207003208	207007555	exonic	NM_005006	NDUFS1	AAAATTCTTCAAGACATTGCTTCGGGAAGCCATCCATTTAGCCAGTTGCAGAGTTTTCAA	134	108.833	6.96834	6.92362	100	165	137	84.5	102	140	6.84083	7.02933	7.03484	6.44646	7.08795	7.23645
ASCRP3000107	0.00639948	0.753376	1.27615	up	hsa_circRNA_404086		25242744	chr8	-	103850971	103870378	exonic	NM_015878	AZIN1	AAAATTGCACGTAATCACCCAAATGCCAAGGCGAACTTTCTGACCAAGTATACAACTACC	171	105.167	7.25159	6.89979	93	249	171	77.5	117	121	6.77539	7.60829	7.37109	6.36712	7.28737	7.04489
ASCRP3000110	0.0368881	0.799162	1.50114	up	hsa_circRNA_404987		25070500	chr12	-	29492783	29494151	sense overlapping	NM_016570	ERGIC2	AAACAAAATTCCAGGTTCCTTTTGAGGATGGCCACACAGACAACCACTTACCTCTTTTAG	85.8333	44.6667	6.34797	5.76191	65	112.5	80	53	46	35	6.2488	6.49659	6.29852	5.80208	6.00103	5.48261
ASCRP3000111	0.920878	0.994474	1.00519	up	hsa_circRNA_104082	hsa_circ_0075826	circBase	chr6	+	21979173	22020771	exonic	NR_015410	CASC15	AAACAAACAGACAGAAGAAGGAAGTGGCTAATGGTAAAATCTACTGGTGGAGTCACTCCA	25.3333	23	4.83784	4.83037	25	26	25	25	23	21	4.92105	4.88488	4.70759	4.78376	4.9679	4.73944
ASCRP3000112	0.938954	0.996749	1.07122	up	hsa_circRNA_004561	hsa_circ_0004561	circBase	chr8	-	93929156	93941802	intronic	ENST00000517540	TRIQK	AAACAAATTGGCAGTATAAATTTAATGTGTTGTTTTCAAGTGTGTCATGTGTCCAGATGC	442.667	779.667	8.6881	8.58884	503	574	251	1807	63	469	9.31544	8.82006	7.92879	10.5753	6.43955	8.7517
ASCRP3000113	0.647065	0.979075	1.18071	up	hsa_circRNA_104876	hsa_circ_0088062	circBase	chr9	-	114911523	114919893	exonic	NM_022486	SUSD1	AAACAACAACAAGACATTCATTCCCAACGATGGCACCTTTTGTACAGGTTTAGACGTCTG	176.5	129.667	7.40495	7.1653	188	174.5	167	97	120	172	7.80684	7.08042	7.32759	6.67071	7.341	7.48418
ASCRP3000114	0.91769	0.994474	1.11713	up	hsa_circRNA_103727	hsa_circ_0008144	circBase	chr4	-	120460114	120488299	exonic	NM_001083	PDE5A	AAACAAGAGAGCTACAGTCGTTAGCGGTTGTTGGTGTAGCCCAGGCCATCAACAAGAAAT	131.5	180.333	6.87022	6.71042	212	102	80.5	52	36	453	7.97276	6.36712	6.27076	5.7716	5.64997	8.70967
ASCRP3000118	0.459311	0.95267	1.07192	up	hsa_circRNA_103352	hsa_circ_0001292	circBase	chr3	-	47476497	47484581	exonic	NM_012235	SCAP	AAACAAGGAGAGCCTACTGAGCAGCCTGAGTGGGTACCTGCACATGTTGTTCTTTGTCAG	57.3333	44.6667	5.80765	5.70745	49	67	56	56	36	42	5.7382	5.85705	5.82771	5.85705	5.669	5.59631
ASCRP3000119	0.792334	0.991044	1.16682	up	hsa_circRNA_091669	hsa_circ_0091669	circBase	chrX	+	147733519	147744289	exonic	NM_002025	AFF2	AAACAAGTGAATCACTATGAACAAGACCGTAGTGCACTTAAAAAAAGGGAATGGGAGCGG	55.6667	39	5.70993	5.48734	101.5	31.5	34	34	27	56	6.86166	5.05365	5.21448	5.22094	5.16507	6.07601
ASCRP3000121	0.136603	0.855664	1.75067	up	hsa_circRNA_104385	hsa_circ_0006365	circBase	chr7	+	65751497	65751696	exonic	NM_003596	TPST1	AAACACTCGAAGGAGTGGAGAGATCTACAGACCAAGTAATCAAGCCAGTCAATGTAGGAG	455	206.833	8.64761	7.8397	210	620	535	214.5	198	208	7.96485	8.93505	9.04292	7.78929	7.9965	7.73333
ASCRP3000123	0.301303	0.920767	1.36914	up	hsa_circRNA_103433	hsa_circ_0005332	circBase	chr3	-	114069120	114070725	exonic	NM_015642	ZBTB20	AAACAGAACTACGTCAAGCACATGTTCGTACACACAGGTGACATCAGTTGCAAGGGGATG	742.333	570.5	9.55678	9.10351	662	804	761	403	391	917.5	9.76647	9.33251	9.57137	8.69626	8.99366	9.62061
ASCRP3000125	0.901727	0.994474	1.2144	up	hsa_circRNA_066869	hsa_circ_0066869	circBase	chr3	-	119176864	119182471	sense overlapping	NM_018266	TMEM39A	AAACAGTGTGGTGGTATCCTTACAATCATCCTGCTTCTTGTACATCACTGACGTCTGCTC	7189.5	18365.8	12.9663	12.686	7292.5	12699.5	1576.5	34781	843	19473.5	13.8419	14.2909	10.766	14.729	10.1016	13.2276
ASCRP3000127	0.371873	0.936844	1.05848	up	hsa_circRNA_050999	hsa_circ_0050999	circBase	chr19	-	39923846	39924401	exonic	NM_001020	RPS16	AAACAGTTTTTGAGGGATTTTAAAGTTTCAAGAACTGCTGGAGCCAGTTCTGCTTCTCGG	25	23.6667	4.80983	4.72783	20	32	23	26	27	18	4.73493	4.98698	4.70759	4.6125	5.04457	4.52643
ASCRP3000128	0.942968	0.996765	1.01433	up	hsa_circRNA_020169	hsa_circ_0020169	circBase	chr10	-	120927214	120936665	exonic	uc001lec.3	PRDX3	AAACATATTTTAAAACATTTGCATTTTACCACCAGTTGCCCGACATGTGAGTGCCATTCC	27	26.6667	4.97021	4.94968	22	26	33	38	22	20	4.83521	4.91707	5.15836	5.2871	4.82252	4.73944
ASCRP3000129	0.922876	0.994474	1.01478	up	hsa_circRNA_407303		25070500	chrX	+	77264598	77275895	exonic	NM_000052	ATP7A	AAACATCAAAGGTGAGGGGAATGACGTGTGCCTCCTGCGTACATAAAATAGAGTCTAGTC	176.333	143.667	7.38032	7.35916	136	195	198	172	127	132	7.31896	7.24361	7.5784	7.49555	7.41155	7.17038
ASCRP3000131	0.272657	0.914648	1.04958	up	hsa_circRNA_100555	hsa_circ_0017803	circBase	chr10	-	13364834	13387028	exonic	NM_012247	SEPHS1	AAACATGTTCGGCCTCATGCACGGGACCTGCCCGGAGACTTCAGGTGGATCCATAAAGAA	36.6667	29.8333	5.25588	5.18606	30	40	40	35.5	27	27	5.17509	5.2871	5.30545	5.1982	5.16507	5.19492
ASCRP3000132	0.435873	0.949112	1.31736	up	hsa_circRNA_062996	hsa_circ_0062996	circBase	chr22	-	33260901	33265112	exonic	NM_003490	SYN3	AAACATTTTTCCCCAACCATAAGCCAATGCAGATCCTTCAAGCCAGACTTCATCCTGGTC	54.5	35.6667	5.73802	5.34037	40	58.5	65	58	24	25	5.53281	5.669	6.01225	5.93379	5.04457	5.04275
ASCRP3000133	0.712969	0.986058	1.32548	up	hsa_circRNA_003063	hsa_circ_0003063	circBase	chr18	+	8076452	8114825	exonic	NM_002845	PTPRM	AAACCAAAATAGACTGTGTCCAAGTGGCCACAAAAGTCCCAGGTGCTGTTCCCACTGAAT	1340.33	1312.5	10.5138	10.1073	1454	1649	918	421	1801	1715.5	11.0895	10.5913	9.86077	8.76489	11.1839	10.3732
ASCRP3000134	0.179566	0.879367	1.13572	up	hsa_circRNA_075881	hsa_circ_0075881	circBase	chr6	+	25605039	25606501	exonic	NM_017640	LRRC16A	AAACCAAGAACCGCCTCACGGCCTGAAGCTTGGGAATGATGCCGTATCCCAGGATTCTTC	56.3333	39.3333	5.7755	5.59189	40	65.5	63.5	40	38	40	5.53281	5.80208	5.99162	5.36792	5.76498	5.64277
ASCRP3000137	0.182946	0.879367	1.16854	up	hsa_circRNA_026023	hsa_circ_0026023	circBase	chr12	-	48457492	48495299	exonic	NR_051991	SENP1	AAACCATCTGAATTGGCTCAATGATGAGGACTTTGTATCTTTGCTAAAGTCAGTGATGTG	41.6667	30.3333	5.41201	5.18731	34	51	40	27	35	29	5.25911	5.53799	5.43893	4.87672	5.53021	5.15499
ASCRP3000140	0.116774	0.852433	2.65346	up	hsa_circRNA_404701		25070500	chr1	-	247319707	247323115	sense overlapping	NM_003431	ZNF124	AAACCCTATGACTATAAGCAATAAGAACTCGGTTGCCTTTGAGGATGTGGCTGTGAACTT	2602	1408	11.7604	10.3525	2401	3495	1910	805	1552	1867	12.0174	12.1737	11.09	9.62061	10.9369	10.5001
ASCRP3000142	0.465429	0.95439	1.36905	up	hsa_circRNA_018168	hsa_circ_0018168	circBase	chr10	-	34558584	34573173	exonic	NM_019619	PARD3	AAACCCTCACCTGTAGACAGGTTTGGCAAACATCGAAAAGATGACAAGATTGAGAAAACG	402	313	8.56229	8.10911	294	535.5	376.5	173	171	595	8.47271	8.72581	8.48836	7.48687	7.79255	9.04793
ASCRP3000144	0.941402	0.996765	1.0081	up	hsa_circRNA_400993		25242744	chr12	-	72013094	72014095	exonic	NM_144982	ZFC3H1	AAACCGGGGTTTGAGAAGTATAATAACTTGGATCTGTTTCGATGCAGTGAAAGCTTGCAC	50.3333	40.8333	5.63145	5.61981	41	63	47	38	42	42.5	5.57629	5.76719	5.55087	5.2871	5.85912	5.71321
ASCRP3000145	0.643264	0.978552	1.11314	up	hsa_circRNA_104659	hsa_circ_0085045	circBase	chr8	-	99718694	99761618	exonic	NM_006281	STK3	AAACCTCCTTATGCTGATATACATCCAATGAGGCCCATATGTTGTAAAGTACTATGGCAG	359.5	282.667	8.37708	8.22244	278.5	531	269	255.5	225	367.5	8.38516	8.7124	8.03368	8.04487	8.18138	8.44106
ASCRP3000147	0.170086	0.873961	3.96829	up	hsa_circRNA_102878	hsa_circ_0057551	circBase	chr2	+	196544755	196548630	exonic	NM_020342	SLC39A10	AAACCTGGTTCCTGAAGATGAGGCAAATATAGGGGCATCAGGAAAAATAGAAATGAAGGT	2458.33	1194.83	11.6627	9.67419	2489.5	3073.5	1812	493	442	2649.5	12.0803	11.9149	10.993	8.97455	9.16429	10.8837
ASCRP3000148	0.624379	0.9784	2.5435	up	hsa_circRNA_104348	hsa_circ_0079891	circBase	chr7	-	37250990	37382367	exonic	NM_014800	ELMO1	AAACGCAAGTCCATGTACACGCGAGATTATAAGAAGCTTGGGTTCATTGTATAGACACGT	1665.17	1711	10.0389	8.6921	124	2659	2212.5	290	4811	32	7.17705	11.5853	11.3545	8.22583	12.542	5.30849
ASCRP3000149	0.565352	0.969631	1.96309	up	hsa_circRNA_101996	hsa_circ_0000745	circBase	chr17	+	20107645	20109225	exonic	NM_152904	SPECC1	AAACGGTGAAATTAAACATGTTTCCAGTCTGCTGGCCAAGGGGCCTTTACAACAACTAAA	1055.67	766.167	9.96491	8.99178	1703	988	476	245.5	293	1760	11.3863	9.64979	8.85864	7.99367	8.57949	10.4022
ASCRP3000150	0.221472	0.899325	1.12262	up	hsa_circRNA_102473	hsa_circ_0003215	circBase	chr19	+	17267718	17270294	exonic	NM_004145	MYO9B	AAACGGTGACCGTCAACGACAAGCTTATCCTTCCCTACAGCCTCAGCGAGGATTTTTGCC	182.833	146.5	7.44617	7.2793	200	186	162.5	232.5	88	119	7.88547	7.18036	7.27267	7.90867	6.91144	7.01778
ASCRP3000151	0.90339	0.994474	1.05088	up	hsa_circRNA_100117	hsa_circ_0007895	circBase	chr1	-	28362054	28384605	exonic	NM_001990	EYA3	AAACGTATGGACTACCTCCTTTTGATTGTGAAAACTGCTGAGAGAGACTTGCAATCCAGT	414.167	367.333	8.49415	8.42255	181.5	571	490	170	659	273	7.75129	8.81513	8.91602	7.45844	9.73704	8.07215
ASCRP3000153	0.0601377	0.814013	1.42168	up	hsa_circRNA_100865	hsa_circ_0002038	circBase	chr11	+	68334481	68343511	exonic	NM_001164160	PPP6R3	AAACTAACAAGAGGAACACGGTAGATCTAAAAAGTGTGATGAAGACCACATGGGGTGTGC	165.333	95.6667	7.30495	6.79735	182	180	134	125.5	84	77.5	7.75686	7.13233	7.02565	7.03484	6.86062	6.49659
ASCRP3000154	0.716218	0.986058	1.03129	up	hsa_circRNA_103745	hsa_circ_0071036	circBase	chr4	-	143324090	143326477	exonic	NM_003866	INPP4B	AAACTAACAGTCTATGATGTCAAGGATAAGTCTCATGACACCCATGCAAGGATCTCGTGG	26.8333	26.6667	4.94498	4.90053	27	25	28.5	32	28	20	5.04639	4.84779	4.94075	4.95633	5.00581	4.73944
ASCRP3000156	0.814654	0.992244	1.07077	up	hsa_circRNA_101224	hsa_circ_0029614	circBase	chr13	-	20304378	20356931	exonic	NM_001042414	PSPC1	AAACTACATGGAAAATGCCTGTATCCGGTGTCCGAGGCGAACTCAGTAAGATGATGTTAA	189.167	139	7.4042	7.30555	182.5	281	104	140	132	145	7.77728	7.77646	6.65887	7.18863	7.44298	7.28506
ASCRP3000157	0.64563	0.978995	1.08649	up	hsa_circRNA_090099	hsa_circ_0090099	circBase	chrX	+	23803636	23804327	exonic	uc004dau.3	SAT1	AAACTACTCTTTGATTTAAGCTTTGGCATAGGATCAGAAATTCTGAAGAATCTAAGCCAG	26.3333	20.3333	4.85407	4.73441	21	36	22	20	19	22	4.73493	5.16172	4.66557	4.5625	4.6844	4.95633
ASCRP3000158	0.808875	0.992244	1.03318	up	hsa_circRNA_100885	hsa_circ_0004596	circBase	chr11	-	73418464	73429935	exonic	NM_002869	RAB6A	AAACTAGTGCAAAAGCTGGATACAATGTAAAGCAGATCAGGCTTCAGCTGTGGGATACTG	343.667	284.667	8.32594	8.27884	271	485	275	249	353	252	8.34376	8.58169	8.05236	8.01845	8.84603	7.97205
ASCRP3000161	0.77643	0.988653	1.0786	up	hsa_circRNA_087659	hsa_circ_0087659	circBase	chr9	+	100109595	100112837	exonic	NM_020893	CCDC180	AAACTCCGCTACTCAAATATTGAGTTCATCAAACACTGCAGACTTCGAGCTGGCTTCTTC	190.333	148.667	7.35731	7.24816	92	280	199	88	241	117	6.74377	7.75797	7.5702	6.49525	8.28869	6.96053
ASCRP3000162	0.0635182	0.816976	1.15705	up	hsa_circRNA_400732		25242744	chr11	+	32987845	32995095	exonic	NM_001076786	QSER1	AAACTCTAAGGACTTCTAAAACAACCACCAAATCTGCACAAAATTTGAACCTCCCGCTCC	88.3333	58.8333	6.34213	6.13168	61	127	77	64	60.5	52	6.14898	6.64932	6.2281	6.04994	6.38017	5.96492
ASCRP3000163	0.122118	0.852724	1.34317	up	hsa_circRNA_103432	hsa_circ_0006163	circBase	chr3	-	113207791	113225452	exonic	NM_144718	SPICE1	AAACTCTCAGTCTAACACGAATACAGACAGATGTCATTTGTCAGAGTGAACCGCTGTGGT	142.5	87.6667	7.06834	6.64269	103	158	166.5	70	85	108	6.89386	6.97015	7.341	6.19894	6.84188	6.88727
ASCRP3000166	0.562288	0.969631	1.10455	up	hsa_circRNA_102078	hsa_circ_0043893	circBase	chr17	-	40858024	40860101	exonic	NM_001991	EZH1	AAACTGCAGCATCCAGCGTGGACTTAAGAAGATAACTCTTCCACACAAGTGTACAACTAC	59.6667	45	5.88474	5.74128	54	73	52	48	36	51	6.01783	5.94163	5.69476	5.62339	5.63554	5.96492
ASCRP3000172	0.23752	0.90571	1.15941	up	hsa_circRNA_103314	hsa_circ_0064690	circBase	chr3	+	32745359	32750312	exonic	NM_015442	CNOT10	AAACTTTATCAGTTCATAGAGCCTTTTGATCAGGGAGCAGAGAAACATGAAGGCACAGGT	107.833	73.3333	6.65381	6.44042	75	143.5	105	63	84	73	6.44508	6.81757	6.69876	6.04994	6.85128	6.42003
ASCRP3000175	0.75887	0.986925	1.06262	up	hsa_circRNA_045801	hsa_circ_0045801	circBase	chr17	-	74385612	74397235	exonic	NM_022066	UBE2O	AAACTTTTTTTTACTTGCAGGTCTCTTCTTCGATGATTCCTATGGCTTCTACCCAGGCCA	57.6667	48.8333	5.86981	5.78218	74	40	59	76	37.5	33	6.44508	5.26538	5.89895	6.30005	5.63554	5.41094
ASCRP3000176	0.123167	0.852724	1.28856	up	hsa_circRNA_406786		25070500	chr6	+	56846508	56857353	exonic	NM_152731	BEND6	AAAGAAAACAGCCGACTTCGACAGTCTTTGGTCATGCTTCAAGGGAAAGCATTAACTTTT	34.6667	25.5	5.25802	4.89226	35	31	38	34.5	22	20	5.4222	5.04639	5.30545	5.1982	4.82252	4.65607
ASCRP3000179	0.833199	0.993234	1.20338	up	hsa_circRNA_002554	hsa_circ_0002554	circBase	chr3	-	53908237	53910107	exonic	NM_022899	ACTR8	AAAGAAACTTTTTGTCATTTAGATCAGGGATTGTGGTCCATCAGGAGTCTGTGTGTGCCA	352.333	569.333	8.36854	8.10144	433	411	213	1370	42	296	9.07337	8.34135	7.6909	10.2515	5.87764	8.17515
ASCRP3000181	0.365637	0.934665	1.57517	up	hsa_circRNA_000615	hsa_circ_0000615	circBase	chr15	+	64791491	64792365	sense overlapping	NM_015042	ZNF609	AAAGAAAGTCAAGTCTGAAAAGCAATGATGTTGTCCACTGGGCATGTACTGACCAATGTG	1687.5	1407.5	10.949	10.2935	1725.5	1974.5	1362.5	856.5	1109	2257	11.4082	10.9431	10.4956	9.6911	10.484	10.7053
ASCRP3000188	0.281051	0.917023	1.52817	up	hsa_circRNA_405630		25070500	chr17	-	74340751	74344662	exonic	NM_002766	PRPSAP1	AAAGAATCTGTTCGTGGCCAAGATATTTTCATTATACAGACAATACCCAGGCGCCTTGGT	124	57	6.66376	6.05196	61	223	88	56	47	68	6.14898	7.43779	6.4045	5.82983	6.00103	6.325
ASCRP3000190	0.207145	0.892392	1.67724	up	hsa_circRNA_102686	hsa_circ_0053967	circBase	chr2	+	36668400	36749456	exonic	NM_016441	CRIM1	AAAGACCTGTCTTGAGAAAAGGCCAGTGTTGTCCCTACTGCATAGAAGAGAAGCCAGATT	1203.83	900.333	10.3447	9.59858	946	1544	1121.5	621	478	1602	10.3865	10.4501	10.1974	9.26884	9.26553	10.2614
ASCRP3000193	0.664841	0.981837	1.16939	up	hsa_circRNA_002961	hsa_circ_0002961	circBase	chr8	+	98698895	98703416	exonic	NM_178812	MTDH	AAAGACTGGGGAAGGAGTTGGAGTGACCGTTCAATATTTTCTGGCATTGTCAAAGAAAAA	413.5	311.5	8.61667	8.39091	453	513.5	274	252	346	336.5	9.14286	8.66431	8.04282	8.02355	8.81246	8.33671
ASCRP3000194	0.963907	0.9977	1.01729	up	hsa_circRNA_103943	hsa_circ_0004345	circBase	chr5	+	134010304	134011815	exonic	NM_021982	SEC24A	AAAGACTTAGTGCAACACCACAGCTTACTAACAAGAATCCCAAAATGAGCCGAAGTGTTG	95	77.6667	6.52524	6.50052	118	87	80	74	96	63	7.10813	6.15237	6.31522	6.27698	6.99487	6.2297
ASCRP3000198	0.239409	0.906293	1.43768	up	hsa_circRNA_086376	hsa_circ_0086376	circBase	chr9	-	14146687	14179779	exonic	NM_005596	NFIB	AAAGAGATCAAGATTCTGGACAATCAGGAAGTCCAAGCCACAATGATCCTGCCAAGAATC	535.667	304.833	8.75973	8.23598	174	723	710	209	225.5	480	7.66803	9.16209	9.44907	7.74962	8.17765	8.78069
ASCRP3000201	0.0313763	0.795235	1.28369	up	hsa_circRNA_005828	hsa_circ_0005828	circBase	chr10	-	88231964	88233730	exonic	NM_015045	WAPAL	AAAGAGCACTCAGCCTCTAAACACACGTTGCCTTAGTCACCCACAAAAGCTGTATATAAT	316	199	8.08957	7.72927	150	487	311	129	216	252	7.46151	8.58982	8.21737	7.08618	8.12457	7.97707
ASCRP3000202	0.413627	0.94586	1.38522	up	hsa_circRNA_102469	hsa_circ_0008432	circBase	chr19	+	16192722	16197350	exonic	NM_003290	TPM4	AAAGAGGCCAAGCACATTGCGGAAGAGGCTGACCGCAAATACGAGGAGGCTGAAGGTGAT	132	73	6.84131	6.3712	134	198	64	102	47	70	7.2812	7.25113	5.99162	6.72741	6.03076	6.35542
ASCRP3000203	0.0699908	0.816976	1.46426	up	hsa_circRNA_103795	hsa_circ_0007638	circBase	chr5	+	14293120	14336836	exonic	NM_007118	TRIO	AAAGATCCTACTGGACATGTCAGTGTCCTTTCACACCCATGTGAAAGAGATGTTTGACTG	196.5	108.667	7.50248	6.95231	155.5	282	152	96	130	100	7.5075	7.78357	7.21638	6.6529	7.42315	6.78087
ASCRP3000204	0.451184	0.950994	1.33647	up	hsa_circRNA_102891	hsa_circ_0003071	circBase	chr2	+	201283972	201284219	exonic	NM_015535	SPATS2L	AAAGATCTCGATACTTGAGGAACCTTCAAAGGCACTTCGTGGGGTCACAGAACAATAAAA	219	137.667	7.61602	7.1976	165	342	150	124	95	194	7.60798	8.05146	7.18863	6.99487	6.96823	7.62969
ASCRP3000205	0.0800779	0.819801	1.79611	up	hsa_circRNA_002876	hsa_circ_0002876	circBase	chr17	+	19213197	19232960	exonic	NM_014964	EPN2	AAAGATGACTTTTCTGAATTTGACAACCTTCGGACTTCAAAAAAAACAGCCACCTCCCCG	1575.17	1039.5	10.7507	9.90584	918	2307	1500.5	676.5	802	1640	10.3249	11.2592	10.668	9.40302	10.0169	10.2976
ASCRP3000207	0.206632	0.892392	1.35332	up	hsa_circRNA_100794	hsa_circ_0003768	circBase	chr11	+	34978930	35006275	exonic	NM_003477	PDHX	AAAGATGCTGCTGCTAAAGGTATCCAGGAAATTGCTGACTCTGTAAAGGTTGAAGAAGGA	1012	744	9.99766	9.56116	639	1386	1011	478.5	935.5	818	9.70254	10.2573	10.0331	8.93493	10.2797	9.46889
ASCRP3000208	0.972371	0.999155	1.00205	up	hsa_circRNA_104770	hsa_circ_0086748	circBase	chr9	-	34269254	34271928	exonic	NM_194313	KIF24	AAAGATGGAAGGTGCAGAAATAAATCAGAGTCTACTGGCTGTGATCTTAAAGGGCAGCAA	42.3333	34.6667	5.39677	5.39382	30	54	43	30.5	39	34.5	5.17509	5.57629	5.43893	5.02809	5.68428	5.4691
ASCRP3000211	0.826067	0.993023	1.02096	up	hsa_circRNA_001710	hsa_circ_0001710	circBase	chr7	+	64275295	64291454	exonic	NM_001160183	ZNF138	AAAGCACCTAGAAGCCAGAAATAAAGATGGACCACTGACATTTATGGATGTGGCCATAGA	24.1667	21.1667	4.82565	4.79572	22	26.5	24	21.5	20	22	4.78376	4.90508	4.78812	4.57768	4.82252	4.98698
ASCRP3000212	0.809755	0.992244	1.06921	up	hsa_circRNA_000506	hsa_circ_0000506	circBase	chr13	-	113845185	113854830	exonic	NM_018386	PCID2	AAAGCAGCAGAGTTACTGATGAGCTGTTTCCGGGTCTGTGCCAGCGACACGTGTACGAAG	69.5	54.3333	6.05783	5.96129	59	98.5	51	64	36	63	6.11296	6.34733	5.71321	6.06887	5.61606	6.19894
ASCRP3000213	0.307835	0.922716	1.34107	up	hsa_circRNA_102781	hsa_circ_0055605	circBase	chr2	-	96601201	96610922	exonic	uc010yug.1	DKFZp667P0924	AAAGCAGCCATGAGAAGGAAGGATTCACCACCTCCAGGAAAAGAATATTTCAGAACCATA	234.5	147.5	7.79026	7.36687	314	221	168.5	180.5	122	140	8.59232	7.43153	7.34692	7.54467	7.32909	7.22685
ASCRP3000216	0.761303	0.986925	1.02897	up	hsa_circRNA_024067	hsa_circ_0024067	circBase	chr11	+	95546095	95546753	exonic	NM_014679	CEP57	AAAGCATGCCGAAATGGAGAGGACATCTGTCTTAGAGAAACAACCATATTTTCTGCTCTT	56.8333	44.1667	5.77635	5.73515	48	72.5	50	48	49	35.5	5.79993	5.91797	5.61115	5.62339	6.11296	5.4691
ASCRP3000217	0.230079	0.902117	1.41836	up	hsa_circRNA_100018	hsa_circ_0009361	circBase	chr1	-	1749275	1770677	exonic	NM_002074	GNB1	AAAGCATGTGCAGATGCAACTCTCTCTCAGACAAATTTACATGTATTGGAGACCAGACCA	2831.17	3308	11.9393	11.4351	2330.5	3560	2603	2312	2692	4920	11.9646	12.2045	11.6489	10.9036	11.807	11.5948
ASCRP3000218	0.313914	0.925636	1.38736	up	hsa_circRNA_406294		25070500	chr3	-	65729590	65731263	intronic	ENST00000330909	MAGI1	AAAGCCCACACATAATCATGGTGTCTTGGTAAGGAATTACATTTGGTTCTGCCTGGTTTC	53.1667	32.1667	5.65106	5.17871	30.5	73	56	41	27	28.5	5.22094	5.89188	5.84036	5.4222	4.893	5.22094
ASCRP3000220	0.0627576	0.816976	1.3337	up	hsa_circRNA_407327		25070500	chrX	+	128691301	128692978	exonic	NM_000276	OCRL	AAAGCGAGAGAAAGAATATGTCAACATTCAGACTTTCAGGTGGCTGCAAAATTCGGGTTC	67.5	41.3333	6.03802	5.62258	54	78	70.5	39.5	37	47.5	6.00665	6.00665	6.10075	5.37952	5.64997	5.83826
ASCRP3000221	0.396737	0.94586	1.53175	up	hsa_circRNA_104766	hsa_circ_0001851	circBase	chr9	-	33971648	33973235	exonic	NM_018449	UBAP2	AAAGCTAGTAGTTTGGGAAGCTGCTCAGAATGGTGCAGATGAGGGAACTGGATTTGGACG	1062.33	804.833	10.0701	9.45495	709	1573	905	288.5	1391	735	9.885	10.4845	9.84085	8.21737	10.7974	9.35012
ASCRP3000222	0.0394691	0.802723	1.64304	up	hsa_circRNA_405026		25070500	chr12	+	70149163	70150443	exonic	NM_022456	RAB3IP	AAAGCTCAGAGGGTTATCTTATGATGAGGCTTTTGCTATGGCTAATGATCCCTTGGAAGG	120	58.6667	6.80883	6.09247	72	140	148	60.5	43	72.5	6.44508	6.81437	7.16704	6.00665	5.87764	6.3931
ASCRP3000223	0.267067	0.914648	1.41469	up	hsa_circRNA_103630	hsa_circ_0069570	circBase	chr4	-	41145003	41145159	exonic	NM_004307	APBB2	AAAGCTCCTGTGAAAAGCTGAGGCTGACAATAATTTAAGCAAAATCAGGTTGGAGTTGCT	252.333	118.333	7.56743	7.06693	95	500	162	101.5	135	118.5	6.79067	8.61962	7.29198	6.72059	7.47408	7.00614
ASCRP3000224	0.815432	0.992244	1.07903	up	hsa_circRNA_101378	hsa_circ_0032353	circBase	chr14	+	70170111	70171459	exonic	NM_014734	SUSD6	AAAGCTGAAGTCTTTCCATCATAGCAGTGTGCCCCCTACCACCGGAGCCAGAGAATGGTG	239.5	194	7.78426	7.67453	195	185.5	338	289	130.5	162.5	7.83608	7.18036	8.33634	8.21252	7.40624	7.40482
ASCRP3000225	0.558146	0.969631	1.29546	up	hsa_circRNA_102892	hsa_circ_0057703	circBase	chr2	+	201303844	201305507	exonic	NM_015535	SPATS2L	AAAGCTGCCTTTGCTGAATTACACAACTGAAGGCAACAGACTACTGCAACAGAAACTATC	116.333	68.1667	6.65991	6.28644	85	198	66	65	47.5	92	6.6385	7.26878	6.07244	6.11643	6.04994	6.69296
ASCRP3000226	0.98642	0.999155	1.00323	up	hsa_circRNA_105043	hsa_circ_0007100	circBase	chrX	+	153996576	153997585	exonic	NM_001363	DKC1	AAAGCTGTTGACATCTCATAAACGGCTGGTTATGAAAGACAGTGCAGAATCTTTTGGGTG	59.3333	46.5	5.78293	5.77828	41	92.5	44.5	42	43	54.5	5.57629	6.2345	5.53799	5.4222	5.90599	6.00665
ASCRP3000228	0.727475	0.986925	1.06059	up	hsa_circRNA_406051		25070500	chr2	+	223781036	223789313	exonic	NM_004457	ACSL3	AAAGGACGTAATACTCCACTGTGCGACAGGTTATTCTTGGACAGTATAATTGGCTTTCCT	125.167	99.1667	6.87828	6.79341	93.5	143	139	75.5	97.5	124.5	6.76769	6.80687	7.06029	6.27076	7.0136	7.09588
ASCRP3000229	0.267768	0.914648	1.07365	up	hsa_circRNA_102923	hsa_circ_0058451	circBase	chr2	+	223782763	223789313	exonic	NM_004457	ACSL3	AAAGGACGTAATACTCCACTGTGCGACAGTTGTTACATTATATGCCACTCTAGGAGGTCC	122.167	92.6667	6.85054	6.74802	93	149	124.5	91	90	97	6.76105	6.87912	6.91144	6.5894	6.91144	6.74321
ASCRP3000230	0.787562	0.990444	1.09498	up	hsa_circRNA_406107		25070500	chr20	-	35693826	35696589	exonic	NM_002895	RBL1	AAAGGAGAATGCCTCCTGGACCTTTCAAGTTTTACTGATAATAGTTTAATACAATTTTTT	291	235.667	8.11374	7.98283	355	302	216	221	188	298	8.77617	7.86602	7.69902	7.83212	7.92261	8.19375
ASCRP3000233	0.687762	0.982379	1.05347	up	hsa_circRNA_405573		25070500	chr17	+	37700501	37723145	sense overlapping	ENST00000558240	CDK12	AAAGGAGGAAGTAGGTTAGGGAATGGTAGGAGCAACGGTGGGAATGCCCTCTGAGGAATG	26.6667	22.6667	4.87228	4.79713	27	25	28	23	21.5	23.5	5.04639	4.73944	4.83099	4.65129	4.78376	4.95633
ASCRP3000234	0.10828	0.847081	1.65948	up	hsa_circRNA_001635	hsa_circ_0001635	circBase	chr6	-	108243000	108250718	exonic	NM_007214	SEC63	AAAGGAGGTGATGAGGTTATGTTCATGAGGATAGCAAAAGCTTATGCTGCAGCAAATTCG	1593.67	1098	10.8112	10.0805	1218	2180	1383	769	1422	1103	10.7699	11.1519	10.5119	9.55164	10.8325	9.85734
ASCRP3000235	0.0392044	0.802723	1.23951	up	hsa_circRNA_405908		25070500	chr2	+	70092031	70098964	exonic	NM_178439	GMCL1	AAAGGATCAGGCCTCAAGAAATCAATAAAGAAGAACTAGAGGGAAACAGCATGAGGTGTG	27.3333	20.6667	4.95924	4.64948	26	26	30	21	20	21	4.99831	4.88488	4.99454	4.5625	4.6465	4.73944
ASCRP3000236	0.599794	0.972176	1.29806	up	hsa_circRNA_102766	hsa_circ_0055251	circBase	chr2	+	74056531	74087278	exonic	NM_006463	STAMBP	AAAGGATTTCATCCACACAGCAAGGATCCACCTCTGTTCTGTATGCTGCATCCCCTTTTT	89.3333	60	6.39785	6.0215	65	65	138	105	39	36	6.28162	5.82135	7.0906	6.78959	5.72917	5.54574
ASCRP3000237	0.254053	0.911035	1.34805	up	hsa_circRNA_002102	hsa_circ_0002102	circBase	chr3	+	40502897	40503739	sense overlapping	NM_003973	RPL14	AAAGGCATCTGGCAAGAAAGCATAAGTGGCAATCATAAAAATGCCCACCAGAAGTATGTC	132.833	79.5	6.94139	6.51051	160.5	152	86	105	57	76.5	7.54982	6.90142	6.37294	6.77539	6.27698	6.47917
ASCRP3000239	0.117437	0.852433	1.33538	up	hsa_circRNA_101527	hsa_circ_0006380	circBase	chr15	+	57523349	57526305	exonic	NM_003205	TCF12	AAAGGCTTTGGCATCTGTATATGCACCATCCCCAAATTCAGATGATTTCAACCGTGAATC	183	111.167	7.39646	6.97921	116	224	209	122	91	120.5	7.07017	7.4509	7.66832	6.96005	6.93816	7.03942
ASCRP3000241	0.316578	0.926632	1.29812	up	hsa_circRNA_030448	hsa_circ_0030448	circBase	chr13	+	76301164	76415337	exonic	NM_005358	LMO7	AAAGGGCCAAACAGGAGGCAGAGAGAGAGAATTCCAAGTACTTGGATGAGTTTGATTAAT	50.6667	31.6667	5.61269	5.23626	41	71	40	35	25	35	5.55344	5.90799	5.37663	5.11738	5.07164	5.51977
ASCRP3000242	0.0370264	0.799162	1.77919	up	hsa_circRNA_017037	hsa_circ_0017037	circBase	chr1	-	235272657	235283214	exonic	NM_014765	TOMM20	AAAGGGCTTGGAGAATTACCTGACCTTAAAGATGCTGAAGCTGTTCAGAAGTTCTTCCTT	135.333	62.1667	6.98001	6.14879	103	168.5	134.5	52	56	78.5	6.87708	7.05261	7.01034	5.75833	6.22649	6.46155
ASCRP3000243	0.491702	0.960519	1.17449	up	hsa_circRNA_104751	hsa_circ_0003762	circBase	chr9	+	33036571	33037113	exonic	NM_001539	DNAJA1	AAAGGGTCGCCTAATCATCGAATTTAAGACGAGGAGAAGACCTTTTCATGTGTATGGACA	68.3333	42.6667	5.93455	5.70252	41	107	57	52	38	38	5.53281	6.42003	5.85081	5.80208	5.72917	5.57629
ASCRP3000245	0.0205348	0.753376	1.22139	up	hsa_circRNA_103991	hsa_circ_0006694	circBase	chr5	+	151176787	151178874	exonic	NM_005754	G3BP1	AAAGTACCAGCTTCACAGTAATGACATGGAAGAACATTTAGAGGAGCCTGTTGCTGAACC	97	63.3333	6.50077	6.21225	69	123	99	59	63	68	6.31522	6.61906	6.56802	5.95526	6.4045	6.27698
ASCRP3000246	0.244227	0.908599	1.1217	up	hsa_circRNA_076654	hsa_circ_0076654	circBase	chr6	+	44219735	44221614	sense overlapping	NM_007355	HSP90AB1	AAAGTATGCAAAATAAAGAATATGCCGTTTTGTGAGAGCAAAGAGCAGGTGGCCAACTCA	25.3333	20.3333	4.90344	4.73775	24	30	22	22	20	19	4.95633	5.04639	4.70759	4.65129	4.82252	4.73944
ASCRP3000247	0.726971	0.986925	1.17061	up	hsa_circRNA_101648	hsa_circ_0000651	circBase	chr15	+	90982563	90986710	exonic	NM_003870	IQGAP1	AAAGTCAATATTTGTACCTGTTCAAGCTAGGCCTGGCCCCTCAGATTCAAGACCTATATG	634.667	546.333	9.2457	9.01843	674.5	847	382.5	612.5	259.5	767	9.80232	9.40843	8.52635	9.25041	8.40392	9.40098
ASCRP3000249	0.186178	0.879367	1.45355	up	hsa_circRNA_100418	hsa_circ_0015663	circBase	chr1	-	185094075	185106928	exonic	NM_030934	TRMT1L	AAAGTCAGTTTTCAATTCATGCATCTTCAAATGTCAACAAGCAAGAGCTGCAGCCCGATG	82.3333	42.8333	6.21296	5.67338	55	129	63	33	45.5	50	5.9935	6.6766	5.96876	5.09996	5.95526	5.96492
ASCRP3000253	0.186187	0.879367	1.43669	up	hsa_circRNA_102013	hsa_circ_0003481	circBase	chr17	-	27248705	27251320	exonic	NM_020889	PHF12	AAAGTCTGCTTCACGTGTAACAGAAACGAGAGCAGAAAAAGGAGCTGGGTCATGTCAATG	160.833	93.8333	7.2439	6.72115	138	207.5	137	80	85	116.5	7.35208	7.33654	7.04307	6.37294	6.81223	6.97828
ASCRP3000255	0.467257	0.95439	1.19472	up	hsa_circRNA_400694		25242744	chr11	-	2985909	3000467	exonic	NM_005969	NAP1L4	AAAGTGAAATTTTCTGACCCTGGACAGCCTATGGGGATAAAAACATTCAGATGGCAGATC	303.333	225	8.17403	7.91735	261	400	249	179	207	289	8.30132	8.30361	7.91715	7.54081	8.05598	8.15526
ASCRP3000257	0.588974	0.971532	1.10298	up	hsa_circRNA_083824	hsa_circ_0083824	circBase	chr8	+	28827559	28828036	exonic	NM_024567	HMBOX1	AAAGTGGAAGAATTAATGAGTTTGCTGGAAACCATGTCTCATTATACAGATGAACCCAGA	224.333	164.333	7.65444	7.51303	130	314	229	135	219	139	7.24043	7.94205	7.78084	7.14002	8.16262	7.23645
ASCRP3000258	0.744842	0.986925	1.04334	up	hsa_circRNA_405405		25070500	chr15	+	79748439	79761487	sense overlapping	NM_015206	KIAA1024	AAAGTGTAGGGGAGCTGCCTGCTAACGATGTAAGAACTGACCTGAAGTTTCAGTGTAGTC	49.1667	41	5.62833	5.56712	57	45.5	45	60	34	29	6.04721	5.34444	5.49332	5.9726	5.57377	5.15499
ASCRP3000259	0.949266	0.997419	1.02904	up	hsa_circRNA_083815	hsa_circ_0083815	circBase	chr8	-	28669843	28671129	exonic	NM_018250	INTS9	AAAGTGTCTTATGTCTCTGGATCCTCCTTGCTTACCACACACCCCCAGGCTGTTACCTTC	458.333	491.333	8.74893	8.70763	355	358	662	933	194	347	8.77302	8.12995	9.34384	9.77952	7.97468	8.36871
ASCRP3000261	0.0763296	0.819801	4.14178	up	hsa_circRNA_102294	hsa_circ_0000826	circBase	chr18	+	9182379	9221997	exonic	NM_015208	ANKRD12	AAAGTTACACAGATCCAGGATGAGAAGACTGATAAAAGAAGAAGCTAGCTGAACAGCTGT	1603.5	375.333	10.6386	8.58835	842	3039.5	929	262.5	338.5	525	10.1562	11.8725	9.8871	8.08947	8.78887	8.88673
ASCRP3000262	0.678558	0.981941	1.16724	up	hsa_circRNA_101978	hsa_circ_0005869	circBase	chr17	+	8347577	8363478	exonic	NM_030808	NDEL1	AAAGTTCTCTCGATCAGGGCATACATCTTTCTTCGACAAAGGGCTTTCTTGATCATGGAT	162	108.167	7.16092	6.93782	134	253.5	98.5	97	83	144.5	7.29963	7.62147	6.56167	6.67071	6.87708	7.26565
ASCRP3000263	0.902628	0.994474	1.01885	up	hsa_circRNA_056978	hsa_circ_0056978	circBase	chr2	+	170747674	170753245	exonic	NM_172070	UBR3	AAAGTTGCCTTATTAAAAGTGAGCTACAAGGATGATCAGGATGGTAGTCAAGGTCTGGGC	49.8333	40.6667	5.60243	5.57548	36	70.5	43	31	52	39	5.46638	5.90197	5.43893	5.05003	6.06528	5.61115
ASCRP3000264	0.234647	0.904189	1.15701	up	hsa_circRNA_000521	hsa_circ_0000521	circBase	chr14	+	20924072	20925019	exonic	NM_001641	APEX1	AAAGTTTCTTACGGCATAGAGCCAGAGGCCAAGAAGAGTAAGACGGCCGCAAAGAAAAAT	24.3333	19.3333	4.81736	4.60695	21	30	22	21	18	19	4.73493	5.00955	4.70759	4.6125	4.55228	4.65607
ASCRP3000266	0.908278	0.994474	1.01487	up	hsa_circRNA_052153	hsa_circ_0052153	circBase	chr19	+	54710420	54711515	exonic	uc002qec.3	RPS9	AAATAAACAGGATCAGCGCTTTACAACCCTCGGAGGTGATGGGTGTGAACTCACCCAGAG	22.6667	22.8333	4.73104	4.70975	21	23	24	30	20	18.5	4.66557	4.73944	4.78812	4.95633	4.6465	4.52643
ASCRP3000267	0.439451	0.949246	1.52306	up	hsa_circRNA_050054	hsa_circ_0050054	circBase	chr19	+	17972902	17974124	exonic	ENST00000599898	RPL18A	AAATAAACTCAGGAACGCCCCGGTGTGTTTGAGAAGTCCCCCCTGCGGGTGAAGAACTTC	535.333	354.333	8.94839	8.34142	400	379	827	653	171	239	8.94887	8.2052	9.6911	9.33549	7.78384	7.90491
ASCRP3000269	0.661389	0.981077	1.10064	up	hsa_circRNA_047559	hsa_circ_0047559	circBase	chr18	-	43664109	43667198	exonic	NM_004046	ATP5A1	AAATAAAGGTTCCATAATGCATAGTTGCTGTTGCTTACCGTCAGATGTCTCTGTTGCTCC	40.6667	34.3333	5.43038	5.29204	32	42	48	52	26	25	5.34444	5.33554	5.61115	5.7155	5.10695	5.05365
ASCRP3000272	0.414203	0.94586	2.09239	up	hsa_circRNA_089353	hsa_circ_0089353	circBase	chr9	+	136217451	136218280	exonic	NM_000972	RPL7A	AAATAATACAAATTTTCCTTCCTGGTTGTCTTCTTGCCTGCCCTGTGTCGTAAAATGGGG	1241.17	887.167	10.2729	9.20778	916.5	793	2014	2045.5	335	281	10.3249	9.31525	11.1786	10.7446	8.77411	8.10462
ASCRP3000275	0.0772985	0.819801	1.43913	up	hsa_circRNA_000562	hsa_circ_0000562	circBase	chr14	-	93753822	93762503	intronic	ENST00000554565	BTBD7	AAATAATTTTAGTACACAGCATGGCTCAGCAAAATGGATGAAAAGAGGCTGCTGGATCCA	93.3333	50.3333	6.40719	5.88199	60	149	71	45	54	52	6.17084	6.8699	6.18082	5.4691	6.21197	5.96492
ASCRP3000277	0.169998	0.873961	1.46129	up	hsa_circRNA_103952	hsa_circ_0074079	circBase	chr5	-	137320945	137346838	exonic	NM_016603	FAM13B	AAATACCCAGCATTTACACAGATGTGGAAGACATGAAAGAGCAAGAAATAGTGAGCAGGA	86	49.6667	6.35857	5.81133	72	110	76	40	50	59	6.38881	6.45882	6.2281	5.32957	6.08843	6.01597
ASCRP3000278	0.109874	0.848326	2.18754	up	hsa_circRNA_400416		25242744	chr1	+	225190484	225284941	exonic	NM_001373	DNAH14	AAATACGAAGGTCATTTTTGTACCACCATCTTTTTTTGGCTGATGACTTGTTTCAAACCT	438.667	164.833	8.53351	7.4042	256	790.5	269.5	80	229.5	185	8.26622	9.30408	8.03023	6.40024	8.23583	7.57652
ASCRP3000280	0.682874	0.98205	1.07354	up	hsa_circRNA_039714	hsa_circ_0039714	circBase	chr16	-	58752099	58753159	exonic	NM_002080	GOT2	AAATAGCAACAGTGGTGAAGTTTGTCACTGTGCAGACCATTTCTGGAACTGGAGCCTTAA	49.1667	38	5.60185	5.49948	37	56.5	54	35	45	34	5.46638	5.61115	5.72803	5.18504	5.93968	5.37373
ASCRP3000282	0.115056	0.851175	1.25851	up	hsa_circRNA_101603	hsa_circ_0006842	circBase	chr15	-	76566752	76585041	exonic	NM_000126	ETFA	AAATAGTAGCACCAGTGGCACAAGATCTCTGTAAAGTAGCAGGCATAGCAAAAGTTCTGG	155.667	100.333	7.18	6.84829	131	208	128	98	110	93	7.24043	7.33133	6.96823	6.67071	7.17538	6.69876
ASCRP3000284	0.32098	0.927034	1.11947	up	hsa_circRNA_061975	hsa_circ_0061975	circBase	chr21	-	46225531	46229033	exonic	NM_006936	SUMO3	AAATATAGTTTGGTATTCTGTCGGCTTGTCAATGAGGCAGATCAGATTCAGGTTCGACGG	29.6667	23.8333	4.99825	4.83544	25	36	28	26.5	21	24	4.92105	5.11738	4.95633	4.75733	4.73944	5.00955
ASCRP3000285	0.803414	0.992244	1.04248	up	hsa_circRNA_406259		25070500	chr3	+	37440967	37458215	exonic	NM_178339	C3orf35	AAATATCTTTTGGAGCTGCTGGATCAAGTATCACTTGAAGGGGAGAAAGGGATGAGGATG	98	79.8333	6.51906	6.45904	63	118	113	51	78	110.5	6.22649	6.55529	6.77539	5.74494	6.73984	6.89234
ASCRP3000286	0.876779	0.994474	1.06707	up	hsa_circRNA_405211		25070500	chr14	+	40111916	40125012	intergenic			AAATATGAGAGCTACAGTTCTGAGATGAAACCACAGGAGGCTTCTGAGTGGTTCTTCTGC	120.333	100.5	6.72093	6.62728	63	162	136	53	187.5	61	6.14898	6.98447	7.02933	5.82983	7.90641	6.14559
ASCRP3000289	0.0463342	0.812574	1.27216	up	hsa_circRNA_102987	hsa_circ_0002619	circBase	chr20	-	3274784	3275275	exonic	NM_001009984	C20orf194	AAATCAACACTACTCACAGAATAGAAAGTGACAAGGCACTCCAGTGCACAGAAGCTCTTC	94.6667	57.8333	6.45619	6.10891	61	135	88	50.5	62	61	6.22649	6.75327	6.38881	5.73143	6.43955	6.15575
ASCRP3000291	0.109218	0.848326	1.37617	up	hsa_circRNA_100058	hsa_circ_0009986	circBase	chr1	+	12378128	12382803	exonic	NM_015378	VPS13D	AAATCAGAGAAGGGACAAGACACACCTTAGATCCTGTCTTGGATCTACCAAGGATTCCTC	187.5	105.333	7.36848	6.90782	97	265.5	200	85	130	101	6.81437	7.6874	7.60366	6.47512	7.43397	6.81437
ASCRP3000293	0.162836	0.867708	1.14785	up	hsa_circRNA_102633	hsa_circ_0005952	circBase	chr2	-	20454623	20455931	exonic	NM_015317	PUM2	AAATCAGGGGAAAGGTTTTAGCCCTGAGTCAACACAAATTTGCCAGAGTGAAATGGTAAA	66.1667	45.5	5.98537	5.78643	44.5	88.5	65.5	37.5	47	52	5.72235	6.19566	6.0381	5.34444	6.04994	5.96492
ASCRP3000295	0.080119	0.819801	3.63095	up	hsa_circRNA_002822	hsa_circ_0002822	circBase	chr2	-	210993754	211019335	exonic	NM_152519	KANSL1L	AAATCCAACAACTAACAGACATTCACAGGCAAATTCGTGCCTCCAAGGTTTCCAATACTT	2381.5	653.667	11.1627	9.30236	470	3351.5	3323	314.5	869	777.5	9.20784	12.0685	12.2118	8.34561	10.1523	9.40913
ASCRP3000299	0.384639	0.94164	1.31946	up	hsa_circRNA_103997	hsa_circ_0074816	circBase	chr5	-	158204420	158223483	exonic	NM_024007	EBF1	AAATCTAAGCAGTTCTGCAAAGGAACACCAGGCAGATTCATTTATACAGCTACTCCCTGT	70.6667	42	6.05147	5.65153	47	98	67	64	34	28	5.7694	6.31975	6.06528	6.09372	5.57377	5.2871
ASCRP3000301	0.13363	0.852724	1.25452	up	hsa_circRNA_003251	hsa_circ_0003251	circBase	chr12	+	1003727	1006847	exonic	NM_014823	WNK1	AAATCTAGTCGAAGCAGTTCCTTGGGGAATAAAAGCCCCCAGCTTTCAGTTTCTCAAGTC	948	764.5	9.93383	9.6067	727	1098	1019	851.5	631	811	9.92191	9.82808	10.0515	9.68198	9.6756	9.46251
ASCRP3000303	0.499861	0.962239	1.583	up	hsa_circRNA_091722	hsa_circ_0091722	circBase	chrX	-	151934651	151936377	exonic	NM_005362	MAGEA3	AAATCTGAATAAATAATTCTTCCTCTTCAGTTCTGAGGGGACAGGCTGACCTGGAGGACC	103	54.5	6.48059	5.81793	68	57	184	100	34.5	29	6.33472	5.64997	7.45707	6.70799	5.55087	5.19492
ASCRP3000306	0.764973	0.986925	1.07363	up	hsa_circRNA_077879	hsa_circ_0077879	circBase	chr6	+	133136110	133138703	exonic	NM_001016	RPS12	AAATCTTTGGCTCACACATTGCTGCTGGAGGTGTAATGGACGTTAATACTGCTTTACAAG	53.3333	45	5.75509	5.6526	42	61	57	71	32	32	5.68077	5.73369	5.85081	6.14049	5.53021	5.2871
ASCRP3000310	0.176211	0.879367	1.41484	up	hsa_circRNA_103730	hsa_circ_0005654	circBase	chr4	-	121675707	121732604	exonic	NM_018699	PRDM5	AAATGATGGACTGAAGATGCACATTCGTACTCACACCAGGGAGATCCTAAGAAAAAGCTT	1018.5	700	9.83335	9.3327	358.5	1527	1170	279.5	1031	789.5	8.79335	10.4303	10.2764	8.17182	10.3989	9.42741
ASCRP3000312	0.195931	0.884765	1.25658	up	hsa_circRNA_000564	hsa_circ_0000564	circBase	chr14	-	95606995	95608085	exonic	NM_030621	DICER1	AAATGCAGTTCAGACAAGAGCAACACAGAGATCTCAAACATTAAAACGGTTACCTAGGGT	102.667	59.3333	6.41954	6.09004	49	169	90	50	84	44	5.79993	7.04853	6.41017	5.68778	6.84188	5.74045
ASCRP3000314	0.495841	0.961954	1.29432	up	hsa_circRNA_101805	hsa_circ_0039261	circBase	chr16	+	47531309	47537001	exonic	NM_000293	PHKB	AAATGCATGAGAGGAATTCTCTACTGCTATATGCGTCAGGCCGATAAGGCTCAGTTTATG	1087.5	727.167	9.80547	9.43327	271	1665.5	1326	362.5	1168	651	8.34376	10.6225	10.4501	8.54337	10.5682	9.18829
ASCRP3000315	0.23331	0.903886	1.44752	up	hsa_circRNA_077745	hsa_circ_0077745	circBase	chr6	-	121491550	121563485	exonic	NR_104452	TBC1D32	AAATGCTCAAGAAGAAAATATCTTGGAGATTTCTGAGAGCCACAGTATGGCTTGGGAAGA	130.5	71.5	6.78067	6.24708	64	188	139.5	47.5	111	56	6.12679	7.18036	7.03484	5.55087	7.21395	5.97642
ASCRP3000316	0.830964	0.993133	1.02519	up	hsa_circRNA_016661	hsa_circ_0016661	circBase	chr1	-	225718255	225755116	exonic	NM_018212	ENAH	AAATGGCCCATCCCAAGAAGAATTGGAAATTCAAAGAAGTGAACAGAGTATCTGTCAGGC	69.5	56.1667	6.09694	6.06105	62.5	70	76	71	48	49.5	6.17084	5.89188	6.2281	6.19894	6.07423	5.90999
ASCRP3000320	0.658989	0.980687	1.24513	up	hsa_circRNA_031210	hsa_circ_0031210	circBase	chr14	-	23033806	23044133	exonic	NM_001344	DAD1	AAATGTAACCTTTTGCCTTCCAAATTAAAGAACTCCATGCCACTCCTCTTTGCCTGAGAA	217	146	7.58793	7.27163	153.5	159	338.5	232	104	102	7.46594	6.9615	8.33634	7.91092	7.10464	6.79934
ASCRP3000321	0.210874	0.893863	1.15058	up	hsa_circRNA_075083	hsa_circ_0075083	circBase	chr5	+	175305910	175311023	exonic	NM_006650	CPLX2	AAATGTACAAAATCAACCATGACAACAAAGAAAAAGACCTTGTACAGCGGGCCACAAAGG	20.1667	18	4.65975	4.45739	19.5	18	23	22	16	16	4.70298	4.53683	4.73944	4.65129	4.40122	4.31966
ASCRP3000323	0.0638652	0.816976	1.55337	up	hsa_circRNA_100356	hsa_circ_0014624	circBase	chr1	-	155734790	155736500	exonic	NM_001282856	GON4L	AAATGTCATCAGCTTCTGAGGAATCTGTGCTTTCTGTCCCAGAACTCCAGGCCAGTCTGC	611.333	366.667	9.21892	8.58352	466	610	758	312	296	492	9.18313	8.90853	9.56511	8.33411	8.60627	8.81018
ASCRP3000325	0.84895	0.994474	1.04725	up	hsa_circRNA_004145	hsa_circ_0004145	circBase	chr5	-	133493397	133509713	sense overlapping	NM_006930	SKP1	AAATGTTGTGCCTGACACTGTAACACTATGCCTTCAATTAAGTTGCAGAGTTCTGATGGA	452.833	407.333	8.76132	8.69472	457	565	336.5	462	245	515	9.15219	8.80401	8.32776	8.89395	8.32589	8.86433
ASCRP3000327	0.275924	0.915713	1.87458	up	hsa_circRNA_103495	hsa_circ_0001349	circBase	chr3	+	152132729	152150709	exonic	NM_021038	MBNL1	AAATTAATGCGAACAGACAGACTTGAGGGCCGTTGCTCCAGGGAGAACTGCAAATATCTT	681.5	474.5	9.41227	8.5057	620.5	820	604	995.5	133	295	9.66216	9.36387	9.21078	9.86748	7.4639	8.18572
ASCRP3000328	0.312939	0.925252	1.63736	up	hsa_circRNA_402418		25242744	chr2	+	179455865	179465394	exonic	NR_038272	TTN-AS1	AAATTACAGACATCATCTCCTTTGAACAGGGAAAAGGTAACAGGTGGCTGCCATGAGATA	130	63	6.87098	6.15961	72	162	156	81.5	71	36.5	6.38161	6.99487	7.23645	6.41863	6.56421	5.49599
ASCRP3000329	0.468942	0.954642	1.49639	up	hsa_circRNA_103308	hsa_circ_0064584	circBase	chr3	+	25622036	25622213	exonic	NM_000965	RARB	AAATTACCCTGCTGAAGGCCGCCTGCCTGGACATCCTGAATTCCAGTGCTGACCATCGAG	158.833	90	7.14738	6.56589	113	108	255.5	152	58	60	7.02933	6.46563	7.94717	7.30191	6.31975	6.07601
ASCRP3000330	0.00320919	0.753376	1.94018	up	hsa_circRNA_054547	hsa_circ_0054547	circBase	chr2	-	54119944	54120936	exonic	NM_014614	PSME4	AAATTATAGCTGGTTTAATCAGAGGTTCTAAGCACTGGACATTTGAAAAGGCAGAACAGA	234.667	97.8333	7.76899	6.8128	158	286	260	98	80	115.5	7.53174	7.7958	7.97945	6.68364	6.77649	6.97828
ASCRP3000331	0.138621	0.85613	1.49484	up	hsa_circRNA_103492	hsa_circ_0001346	circBase	chr3	+	149563797	149639014	exonic	NM_007282	RNF13	AAATTCAAGAAAGGTGATTTTACAACGAGATGCTGCTCTCCATAGGGATGCTCATGCTGT	1662.83	1331.33	10.9066	10.3266	1268.5	2161	1559	983	1555	1456	10.8656	11.1211	10.7332	9.85208	10.9437	10.1841
ASCRP3000332	0.133454	0.852724	1.36561	up	hsa_circRNA_405568		25070500	chr17	-	33805093	33807214	exonic	NM_001195790	SLFN12L	AAATTCAGCCACTGAGATATCACCTTCCAGAAAAGAATTTCTGCGTGGAAATGGCTTAGC	40.5	30.5	5.37558	4.92604	54.5	26	41	50.5	22	19	5.95332	4.79679	5.37663	5.7155	4.50011	4.5625
ASCRP3000333	0.331798	0.927034	1.31192	up	hsa_circRNA_006861	hsa_circ_0006861	circBase	chr6	+	64356431	64390062	exonic	NM_001290259	PHF3	AAATTCAGTGAGATCTCCAAGAAAATCACCTCGTTTAATGGCACAAGGGCTGAAAGACAC	49.1667	29	5.49822	5.10654	32	79.5	36	34	24	29	5.25911	6.04721	5.18834	5.09996	5.04457	5.17509
ASCRP3000335	0.566794	0.969631	1.22325	up	hsa_circRNA_104323	hsa_circ_0079534	circBase	chr7	-	20193815	20201493	exonic	NM_182762	MACC1	AAATTCCTCATCGAGGAAACACTGGAGATGTTGCTGTTGAGGTGGAAAAATGCTAATCAC	63.3333	46.6667	5.95487	5.66415	69	68	53	44	29	67	6.31522	5.82135	5.72803	5.43616	5.2871	6.2692
ASCRP3000336	0.292944	0.919255	1.10634	up	hsa_circRNA_406724		25070500	chr5	+	179976936	179977117	intronic	ENST00000504343	CNOT6	AAATTCGTAGCTTACCCGCAGAACTCGGAAACATGGTATCACTCAGTAAGAAGCTTAAGC	473.333	363.5	8.77229	8.62649	378.5	706	335.5	360	389.5	341	8.86613	9.12897	8.32176	8.53756	8.99189	8.35004
ASCRP3000337	0.17468	0.879367	1.85813	up	hsa_circRNA_100517	hsa_circ_0017348	circBase	chr1	-	247322307	247323115	exonic	NM_003431	ZNF124	AAATTCTTCAAGAAATCTAAGAACTCGGTTGCCTTTGAGGATGTGGCTGTGAACTTCACC	1100.67	604.667	10.172	9.27818	1064	1426	812	442	608	764	10.5616	10.2924	9.66216	8.83672	9.60649	9.39134
ASCRP3000338	0.371143	0.936844	1.17093	up	hsa_circRNA_406082		25070500	chr20	+	9417648	9424890	exonic	NM_000933	PLCB4	AAATTCTTTAAAGAAGAAACATGCAAAGAGTGACATAGCCGACGTGCCCAGTGACACTTC	42.6667	30.3333	5.40212	5.17446	28	51	49	31	35	25	5.04639	5.49332	5.66664	5.05003	5.43059	5.04275
ASCRP3000340	0.852452	0.994474	1.03985	up	hsa_circRNA_087581	hsa_circ_0087581	circBase	chr9	+	97207245	97213809	exonic	NM_032558	HIATL1	AAATTGCAGCATTCATAGCTATGGTAGGAATTCTGTCTATTGTGGCTCAGGTCTCAGCCA	59.5	44.5	5.77528	5.7189	45	84.5	49	63.5	33	37	5.64277	6.10425	5.57881	6.03718	5.57377	5.54574
ASCRP3000342	0.421437	0.94586	1.16471	up	hsa_circRNA_002481	hsa_circ_0002481	circBase	chr18	+	43702432	43704859	exonic	NM_138443	HAUS1	AAATTGGAGTCCTATTTAGACTTAATGCCGGGATGTCAAGAAAGCAGAGTTGCATCTGTC	97	68.6667	6.53187	6.3119	78.5	114.5	98	73	78	55	6.51182	6.51576	6.56802	6.2488	6.69529	5.99162
ASCRP3000343	0.795033	0.991841	1.05973	up	hsa_circRNA_100872	hsa_circ_0000337	circBase	chr11	+	70200406	70202360	exonic	NM_003626	PPFIA1	AAATTGGGGGGACAGGCTGAAAAAAATCGTAAACTTCAAAAAAATTGCCACCTTCCAGAG	418.333	358.667	8.65479	8.57109	395	513	347	306	325.5	444.5	8.93407	8.6545	8.37578	8.30056	8.73218	8.68052
ASCRP3000347	0.670596	0.981837	1.19226	up	hsa_circRNA_005185	hsa_circ_0005185	circBase	chr14	-	30093357	30105700	exonic	NM_002742	PRKD1	AACAAAACAAGAAAGCCAGCTTCGTAATGAGGTTGCAATTCTACAGATTTGCTTAGCCCT	156.667	111	7.14306	6.88937	88	208	174	121	153	59	6.69296	7.34137	7.39486	6.97015	7.58499	6.11296
ASCRP3000348	0.0579797	0.812574	1.39502	up	hsa_circRNA_049637	hsa_circ_0049637	circBase	chr19	+	13049413	13055304	exonic	NM_004343	CALR	AACAAAATTTCTATTAAATTAAATTTTGTGTCTCCGCGGCGTCCGTCCGTACTGCAGAGC	1372.5	1185.33	10.5465	10.0662	947	1478.5	1692	1268	675	1613	10.3865	10.3684	10.8845	10.148	9.77466	10.2759
ASCRP3000350	0.88981	0.994474	1.02322	up	hsa_circRNA_003657	hsa_circ_0003657	circBase	chr17	+	41576229	41577471	exonic	NM_004941	DHX8	AACAAACACTGGGTTGACCCTCTGCCTGATGATGAGGACCTTGAGATTGAATTGGTTGAG	146.333	122.667	7.12286	7.08974	130	146	163	174	88	106	7.22846	6.84815	7.29198	7.49555	6.92239	6.85128
ASCRP3000351	0.300692	0.920767	1.52842	up	hsa_circRNA_100093	hsa_circ_0004808	circBase	chr1	-	22047528	22048257	exonic	NM_032236	USP48	AACAAAGCAACGGAAAGATGAACGGTAGCACCTTAAATAAAGTGAAAGCCCTGTGTAAGG	367.167	208.333	8.41972	7.80767	321.5	531	249	135	268	222	8.63286	8.70665	7.91963	7.14002	8.46252	7.82047
ASCRP3000353	0.405088	0.94586	1.11451	up	hsa_circRNA_402268		25242744	chr2	+	61406115	61413632	exonic	uc002sbb.2	AHSA2	AACAAATAAGAAGATCATCATGAAATGGAGATGTGGGAACTGGCCAGAAGGACAGAGCGG	29.1667	23.3333	4.97614	4.81973	22	35.5	30	27	21	22	4.78376	5.18834	4.95633	4.82676	4.73944	4.893
ASCRP3000355	0.930502	0.995445	1.02063	up	hsa_circRNA_400980		25242744	chr12	+	58339410	58347472	exonic	NM_033276	XRCC6BP1	AACAACACCACCAGATCCATATGTCAAACTTCTGCTTGATGCTATGAAACACTCAGGTTG	52.8333	44.1667	5.74726	5.7178	49	41.5	68	58.5	40	34	5.87149	5.29783	6.07244	5.94163	5.72917	5.48261
ASCRP3000360	0.485241	0.959523	1.11859	up	hsa_circRNA_008945	hsa_circ_0008945	circBase	chr14	-	51208299	51211083	exonic	NM_016350	NIN	AACAAGAAGTGATGTCTTTACATAAGCAACTTCAGAATGCTGGTGGCAAGCTGCACAGAT	48.6667	36.3333	5.53628	5.3746	38	62	46	49	30	30	5.37952	5.72007	5.50925	5.59631	5.33256	5.19492
ASCRP3000361	0.0895755	0.832387	1.10147	up	hsa_circRNA_005995	hsa_circ_0005995	circBase	chr1	+	150933038	150934634	exonic	NM_012432	SETDB1	AACAAGATGTCAGTGCAAAATCCTGACAGATGACTTTGCAGACAAGGAGGGTCTGGAAAT	47.5	35.1667	5.56772	5.42829	34	59.5	49	31.5	36	38	5.30849	5.72803	5.66664	5.09996	5.57377	5.61115
ASCRP3000366	0.682432	0.98205	1.03758	up	hsa_circRNA_407083		25070500	chr8	+	67786287	67796229	exonic	NM_173518	MCMDC2	AACAAGTGATACTCTACTCATAGACAGGTTTTCACATCCTTTCTATGAGTTTCGCCATCT	25	23.3333	4.8209	4.76767	23	21	31	30	19	21	4.78376	4.6844	4.99454	4.91707	4.6465	4.73944
ASCRP3000369	0.62774	0.9784	1.10302	up	hsa_circRNA_004350	hsa_circ_0004350	circBase	chr10	-	120832401	120833449	exonic	NM_003750	EIF3A	AACAATTCTAGAGTAGAGCGCCTGTACCATGATATTGCCCAGCAAGAATTTCTTGAGGTT	104	71.1667	6.51754	6.37609	69	173	70	64	72.5	77	6.36129	7.0906	6.10075	6.06887	6.61293	6.44646
ASCRP3000370	0.0693753	0.816976	1.35866	up	hsa_circRNA_103663	hsa_circ_0070022	circBase	chr4	-	76885287	76903190	exonic	NM_018115	SDAD1	AACAATTTTGTTACCGACAAGAACTCTGGAGAAGTCATGACAGTAGGTTTCTACAGCAGT	56.5	34.6667	5.77236	5.33018	37.5	73	59	30	40	34	5.48261	5.96299	5.87149	4.893	5.76498	5.33256
ASCRP3000371	0.332246	0.927034	1.13508	up	hsa_circRNA_008134	hsa_circ_0008134	circBase	chr10	+	26994214	27009288	exonic	NM_014317	PDSS1	AACACACAGTTAATAAGATCTGGGGTGAAAAGAAGGTTTCATCACACAACCCCAGACAGT	35	26.8333	5.17271	4.98992	35	34	36	30.5	21	29	5.30849	5.07164	5.13801	4.98698	4.73944	5.24333
ASCRP3000372	0.425189	0.947272	1.22365	up	hsa_circRNA_044014	hsa_circ_0044014	circBase	chr17	-	42155867	42161222	exonic	NM_005474	HDAC5	AACACAGCCCCAGGCCCCATCAGCCAGAAGATGTATGCTGTGCTGCCTTGTGGGGGCATC	322.667	236.167	8.24953	7.95834	249.5	310	408.5	340.5	145	223	8.22623	7.90917	8.61319	8.45842	7.58499	7.8316
ASCRP3000373	0.842872	0.994474	1.04426	up	hsa_circRNA_102491	hsa_circ_0008135	circBase	chr19	-	19049161	19049858	exonic	NM_004838	HOMER3	AACACAGTCTACGGCCTGGGCTTTGCCTCTGAACAGCATCTGACACAGGGGCCAAACCAG	63	49	5.92949	5.86702	47	68	74	62.5	47	37.5	5.7694	5.83826	6.18082	6.00665	6.03076	5.56364
ASCRP3000376	0.286348	0.917023	1.35242	up	hsa_circRNA_044904	hsa_circ_0044904	circBase	chr17	+	58008982	58022879	exonic	NM_003161	RPS6KB1	AACACCTGTCAGCTTTTACTTGGCAGAAATCTCCATGGCTTTGGGGCATTTACATCAAAA	137.5	86.1667	7.00678	6.57124	111.5	181	120	98	51.5	109	7.00941	7.15655	6.8544	6.67071	6.15575	6.88727
ASCRP3000377	0.934365	0.99655	1.02965	up	hsa_circRNA_104839	hsa_circ_0087643	circBase	chr9	-	99301359	99304174	exonic	NM_003671	CDC14B	AACACTATGAAAGATGCTGCCTATGGAAGTTGCAATTTCTACATTACACTTCTTGACTGT	188.667	160.667	7.2626	7.22045	63	280	223	60	296	126	6.27076	7.75519	7.76186	5.96492	8.59574	7.10071
ASCRP3000378	0.00206712	0.753376	1.79573	up	hsa_circRNA_103462	hsa_circ_0007841	circBase	chr3	+	127778944	127779504	exonic	NM_013336	SEC61A1	AACACTGGCCGAGTATTTGGCATGATCATTACTATCGGCCAGTCTATCGTGTATGTGATG	116.167	53	6.7842	5.93963	92	138	118.5	58	42	59	6.71659	6.77539	6.86062	5.88376	5.85912	6.07601
ASCRP3000379	0.604568	0.97368	1.09903	up	hsa_circRNA_005208	hsa_circ_0005208	circBase	chr7	+	92932771	92963509	exonic	NM_017667	CCDC132	AACAGAATACAAGAAAGCCTTATTGATCTAAACACGGCTCGATGAACTGAGAATGTTCTT	35.5	27.1667	5.18456	5.04832	29	40	37.5	24	34	23.5	5.0894	5.22094	5.24333	4.69372	5.53021	4.92105
ASCRP3000381	0.438691	0.949112	1.02993	up	hsa_circRNA_104081	hsa_circ_0075825	circBase	chr6	+	21909700	22020771	exonic	NR_015410	CASC15	AACAGACAGAAGAAGGAAGTGGCTAATGGTGTGAATCATGGCAATACAGTGAAAGACAGT	23.8333	21.6667	4.79676	4.75422	25	22.5	24	27	19	19	4.99831	4.6844	4.70759	4.87672	4.6465	4.73944
ASCRP3000382	0.743486	0.986925	1.0878	up	hsa_circRNA_052254	hsa_circ_0052254	circBase	chr19	+	56111729	56114504	exonic	uc002qlk.1	ZNF524	AACAGACCCTTGGAGGCAGGGGCTGTGGAAATAAATCTCTGCCTGCTGGCCCCGCGCGCG	45	36.3333	5.53902	5.41761	41	34	60	52.5	29	27.5	5.61115	5.10695	5.89895	5.7891	5.33256	5.13117
ASCRP3000383	0.495183	0.961778	1.38553	up	hsa_circRNA_405143		25070500	chr13	-	45910670	45911523	sense overlapping	NM_003295	TPT1	AACAGACTAGAGCCTGCAAGTTTGCCAGCCCCTGATTTAAAAGATGAAGTAACAAATGTG	103.667	71.5	6.61895	6.14852	74	118	119	133.5	39.5	41.5	6.46427	6.55912	6.83347	7.11942	5.669	5.65714
ASCRP3000384	0.131609	0.852724	2.14756	up	hsa_circRNA_000166	hsa_circ_0000512	circBase	chr14	-	20811282	20811436	sense overlapping	NR_002312	RPPH1	AACAGACTCACGGCCAGCGAAGTGAGTTCAATGGCTGAGGTGAGGTGAGTTCCCAGAGAA	24115.5	26342.7	15.2431	14.1404	28083.5	29734	14529	19277	31536	28215	15.7583	15.4808	14.4902	13.7803	14.9576	13.6833
ASCRP3000388	0.542466	0.967723	1.02552	up	hsa_circRNA_104450	hsa_circ_0002747	circBase	chr7	+	102994367	102996240	exonic	NM_002803	PSMC2	AACAGCCTTTACAGGTTGCCAGCTCTGGATGAGGGGGATATTGCCTTGTTGAAAACTTAT	66.5	54.3333	6.03162	5.99527	60	79.5	60	69	45	49	6.12679	6.05808	5.90999	6.18082	5.93968	5.86532
ASCRP3000390	0.911597	0.994474	1.02886	up	hsa_circRNA_062439	hsa_circ_0062439	circBase	chr22	-	22142545	22162135	exonic	NM_002745	MAPK1	AACAGGCTGTTCCCAAATGCTGACTCCAAAGCTCTGCTTATGATAATGTCAACAAAGTTC	114.5	93.8333	6.72228	6.68123	87	157.5	99	93	60.5	128	6.64991	6.9489	6.56802	6.58189	6.35542	7.10639
ASCRP3000391	0.383862	0.94164	1.41841	up	hsa_circRNA_079614	hsa_circ_0079614	circBase	chr7	+	24613084	24708279	exonic	uc003swx.3	MPP6	AACAGGTTCATAGTATTGAATCCCACTAGATTTGGAACTACGGTGCCATCAACTACGAGC	1021.17	853.167	9.78254	9.27827	350.5	1843	870	213.5	1845	501	8.7635	10.8024	9.78178	7.79525	11.2097	8.82987
ASCRP3000392	0.0816124	0.824619	1.55024	up	hsa_circRNA_002084	hsa_circ_0002084	circBase	chr19	+	49416267	49416821	exonic	NM_006184	NUCB1	AACAGGTTTAACCCCAAGACCTTCTTCATACTGCATGGCCACCCGGGACCTTGCCCAGTA	313.667	172	8.22469	7.5922	240	390	311	204.5	174.5	137	8.17557	8.26505	8.23344	7.73417	7.82684	7.21557
ASCRP3000394	0.25656	0.911578	1.80087	up	hsa_circRNA_407276		25070500	chrX	-	19983161	19988416	exonic	ENST00000379682	CXorf23	AACAGTAGATACATTCAGTGTAAAAAGTGGATAGTGGCTCACGTGTCAAAGGATGGCACG	138.5	51.8333	6.7678	5.91911	83.5	266	66	37	52.5	66	6.59811	7.67452	6.03076	5.2871	6.21197	6.25825
ASCRP3000395	0.0802345	0.819801	1.22848	up	hsa_circRNA_002509	hsa_circ_0002509	circBase	chr14	+	68582535	68582829	intronic	ENST00000390683	RAD51B	AACAGTGAGGAAGTGGAAGCAAGAAAAATGATTCACAAGACTAGCTCTGTGCATCACAGA	42.6667	28	5.34762	5.05075	24	60	44	23	35	26	4.893	5.68077	5.4691	4.6125	5.53021	5.00955
ASCRP3000396	0.260122	0.911886	1.42656	up	hsa_circRNA_100224	hsa_circ_0012421	circBase	chr1	-	51860052	51866625	exonic	NM_001981	EPS15	AACAGTTGTTGCAGCAAGCGATTCAGGTGATCCTTTCAAGGATGATCCTTTTGGAAAAAT	570.5	378.833	9.09465	8.58211	456	779	476.5	259	332	545.5	9.14986	9.2739	8.86019	8.07572	8.74345	8.92717
ASCRP3000397	0.146552	0.863147	1.25103	up	hsa_circRNA_100837	hsa_circ_0022537	circBase	chr11	-	62594626	62595103	exonic	NM_003164	STX5	AACATATATCATCAAACAGAATGGAATCCAGACAAATAAGCCAGCTTTGCGTGCTGTCCG	61.6667	42.3333	5.90812	5.585	52	74	59	54	33	40	5.88376	5.94163	5.89895	5.80208	5.37663	5.57629
ASCRP3000398	0.178032	0.879367	1.23375	up	hsa_circRNA_103339	hsa_circ_0005870	circBase	chr3	-	47079155	47088111	exonic	NM_014159	SETD2	AACATATGATGAAAACCCCATGAAGAGTTATGCCCAGCCAAGTCTTCAGTATATCCAGGG	640.833	436	9.11369	8.81063	269	991.5	662	317	467	524	8.33783	9.65643	9.3468	8.33112	9.2217	8.87909
ASCRP3000399	0.868009	0.994474	1.07998	up	hsa_circRNA_405983		25070500	chr2	-	165378489	165383645	exonic	NM_004490	GRB14	AACATCAAAGAAAGAACAATAGAAGACCACGAACTGGTGATTGAAGTGCTATCCAACTGG	67	48.8333	5.91319	5.80218	34.5	71	95.5	46.5	70	30	5.34444	5.89188	6.50323	5.57881	6.5844	5.24333
ASCRP3000407	0.359023	0.934381	1.10895	up	hsa_circRNA_062160	hsa_circ_0062160	circBase	chr22	+	17976434	17984048	exonic	NM_001290046	CECR2	AACATGATCGCCCAGAAGGCCTCAGACATTCCACAGCTACCTAGAGGACATCATCAACTA	31.8333	24.1667	5.08763	4.93844	25	37.5	33	28.5	24	20	4.893	5.25597	5.11391	4.98698	5.04457	4.78376
ASCRP3000409	0.440353	0.949613	3.13377	up	hsa_circRNA_405979		25070500	chr2	-	160824049	160843869	exonic	NM_007366	PLA2R1	AACATGGAACGTGTCCCAAAGGATGGCTATATTTTAACTATAAGGCTACAGTGGTGGCTG	1349	220.167	9.42828	7.78038	60	2370	1617	221	350	89.5	6.17084	11.3097	10.8043	7.83897	8.83145	6.67071
ASCRP3000410	0.231376	0.902117	1.14108	up	hsa_circRNA_405119		25070500	chr13	-	21729831	21732264	exonic	NM_145061	SKA3	AACATGGACAGAACATCCGAGATGTCAGCAACAAAGAAAACTGGTATCCACAAATTACCC	23.8333	22.1667	4.7455	4.55511	29	20.5	22	31.5	19	16	4.99831	4.66557	4.57264	5.02809	4.40122	4.23601
ASCRP3000412	0.38413	0.94164	1.56916	up	hsa_circRNA_016458	hsa_circ_0016458	circBase	chr1	+	215259710	215260021	exonic	NM_014217	KCNK2	AACATTCCTGTGTCAATTCGACGGAGCTGGATGAACTCATTCAGTGGCGGCACCTGACTT	72.1667	31.6667	5.94358	5.29358	28.5	115.5	72.5	46	30	19	5.10695	6.53469	6.18908	5.62339	5.43059	4.82676
ASCRP3000413	0.641973	0.978552	1.10531	up	hsa_circRNA_038480	hsa_circ_0038480	circBase	chr16	+	21985216	21994668	exonic	NM_003366	UQCRC2	AACATTCTGTTTAAGTTTCTGCATTTAATGCCAGTTACTCAGATTCTGGACTCTTTGGGA	64.3333	48.1667	5.98579	5.84133	45	75	73	42.5	61	41	5.79993	5.99162	6.16583	5.48261	6.37003	5.67136
ASCRP3000419	0.0119975	0.753376	1.31401	up	hsa_circRNA_009181	hsa_circ_0009181	circBase	chr1	-	667396	678730	exonic	uc002khh.3	LOC100133331	AACATTTGGAATTTTCGTATACGTGGATTCTAGAGGGGTGACAGCGAAACCTGGATCTAC	1062.5	842	9.99334	9.59936	508	1340	1339.5	454	677.5	1394.5	9.33251	10.1841	10.4634	8.86948	9.7787	10.1499
ASCRP3000421	0.816857	0.992244	1.10391	up	hsa_circRNA_103845	hsa_circ_0072568	circBase	chr5	-	58476420	58511794	exonic	NM_006203	PDE4D	AACCAACCATCCATCAACAAAGCCACCATAACAGTTTTGATGTGGACAATGGCACATCTG	71	53.5	6.06714	5.92453	50	79	84	59	74.5	27	5.83194	6.03626	6.33323	5.93379	6.68481	5.15499
ASCRP3000422	0.381124	0.940433	1.57758	up	hsa_circRNA_102984	hsa_circ_0006117	circBase	chr20	+	2944917	2945848	exonic	NM_002836	PTPRA	AACCACTCCAGAAACTTTCCCTCCTTCAGATAAGCATGGATTCCTGGTTCATTCTTGTTC	1882.33	1444.17	11.0341	10.3764	1022.5	1855.5	2769	2093.5	964	1275	10.5015	10.8121	11.7887	10.7719	10.3221	10.0351
ASCRP3000423	0.378081	0.937789	1.38983	up	hsa_circRNA_001126	hsa_circ_0001126	circBase	chr20	+	2903852	2945848	exonic	NM_002836	PTPRA	AACCACTCCAGAAACTTTCCCTCCTTCAGGTGACACAACTAAAAAAAAACAAAGGTATTT	997.333	669.667	9.90887	9.43396	546.5	982	1463.5	741	557	711	9.45807	9.64033	10.6282	9.50871	9.47642	9.31676
ASCRP3000425	0.71364	0.986058	1.04172	up	hsa_circRNA_404704		25070500	chr10	-	355970	415573	exonic	NM_014974	DIP2C	AACCACTGTCTACGTGGACATGAGAGCCCTGAGACACGACAGGCCCACGGATGACAGTAA	33.6667	29.5	5.14363	5.08467	31	36	34	38.5	22.5	27.5	5.13117	5.16172	5.13801	5.30849	4.85611	5.0894
ASCRP3000426	0.235922	0.904473	1.15625	up	hsa_circRNA_404337		25242744	chrX	-	20211604	20213263	exonic	NM_004586	RPS6KA3	AACCAGAAAATTCGAGACCGAGTTCGGACAAAAATGGAACGTGATATCTTGGTAGAGGTT	58.6667	39.8333	5.80693	5.59748	50	80	46	46.5	36	37	5.83194	6.05085	5.53799	5.57881	5.64997	5.56364
ASCRP3000429	0.756015	0.986925	1.10533	up	hsa_circRNA_100735	hsa_circ_0020749	circBase	chr11	+	1000431	1003804	exonic	NM_012305	AP2A2	AACCAGCTGCTTCAAATTGGACTTAAGTCTGAATTTCGGCAGAATTTAGTCTACGCCTTC	107.5	75	6.56549	6.42101	68	170.5	84	110	52	63	6.29699	7.06029	6.33918	6.83768	6.19566	6.2297
ASCRP3000432	0.557097	0.969631	1.06928	up	hsa_circRNA_404878		25070500	chr11	-	34904879	34916657	sense overlapping	NM_015957	APIP	AACCATGTGAGACAAGGAGCATCCAAGATACCTGATCCCAGAACTTTGCAAACAGTTTTA	32.6667	27.3333	5.0975	5.00087	30	34	34	29	22	31	5.07164	5.10695	5.11391	4.893	4.82252	5.2871
ASCRP3000434	0.459525	0.95267	1.25897	up	hsa_circRNA_022382	hsa_circ_0022382	circBase	chr11	+	61605249	61608197	exonic	NM_004265	FADS2	AACCCAAGTGGAACCACCTTGTCCACAAATTCGTCATTGGCCACTTAAAGGATGCCTTCC	210.167	131.333	7.50569	7.17345	116	337.5	177	159	159	76	7.07017	8.04351	7.4034	7.37978	7.6941	6.44646
ASCRP3000436	0.0444106	0.812574	1.47011	up	hsa_circRNA_100576	hsa_circ_0018037	circBase	chr10	+	27458872	27460012	exonic	NM_032844	MASTL	AACCCCTACTCAAAAAAGAAGATCCTGTATGCCACATCAGGAAAGTGATGAAGCATTGGG	79.6667	45.1667	6.27041	5.71449	78	71	90	52.5	34	49	6.48321	5.90799	6.42003	5.73143	5.57377	5.83826
ASCRP3000438	0.201851	0.888966	1.32388	up	hsa_circRNA_043650	hsa_circ_0043650	circBase	chr17	+	39845126	39847898	exonic	NM_005801	EIF1	AACCCTTATTTAAATAAAACTTGTTTTCAGAAATACCGCCCCTCTGCCCCAGTCACTGAG	4357.67	7054.5	12.7198	12.315	3375	4608	5090	4682	4888.5	11593	12.581	12.7892	12.7892	11.7452	12.574	12.6259
ASCRP3000441	0.259449	0.911795	1.4774	up	hsa_circRNA_101904	hsa_circ_0040827	circBase	chr16	+	88066714	88071617	exonic	NM_017869	BANP	AACCTCCAGATCCATCACGTGGGGCAGGACGGTCAGAGCCGATGATGAGCACCCCACCTC	987.5	676.333	10.0262	9.46311	1033	991.5	938	648	645	736	10.518	9.65643	9.90408	9.32466	9.71454	9.35012
ASCRP3000442	0.286294	0.917023	1.15767	up	hsa_circRNA_002197	hsa_circ_0002197	circBase	chr21	-	34906884	34911662	exonic	NM_000819	GART	AACCTGAAGAAGCCTGCAGCTTCATTTTGAGGTTTCATTTTCCTTTGGAATTTCTGCTTT	33	25.6667	5.17926	4.96804	28	35	36	26	28	23	5.17509	5.14822	5.21448	4.78376	5.22737	4.893
ASCRP3000443	0.82613	0.993023	1.09671	up	hsa_circRNA_101661	hsa_circ_0037078	circBase	chr15	+	101550654	101551042	exonic	NM_024652	LRRK1	AACCTGAAGGTGTTTCCAGATCCCTGGGCCTGCCCTTTGGCTACTTGAAATTGACATTTC	128.667	102.833	6.89782	6.76464	105	95	186	174	66.5	68	6.93718	6.27076	7.48553	7.49555	6.49525	6.3031
ASCRP3000444	0.144442	0.863147	1.77133	up	hsa_circRNA_092498	hsa_circ_0001104	circBase	chr2	+	227729319	227729842	exonic	NM_032276	RHBDD1	AACCTGACTTCAAAAGGAGCTGTGCTGTAGGTTTCTCAGGTTCAGCCGTCTGTATATCTC	2067.83	1581.83	11.3373	10.5125	1837	2548	1818.5	1132	1536	2077.5	11.5361	11.4708	11.0052	10.0108	10.9203	10.6064
ASCRP3000445	0.449539	0.95072	1.23142	up	hsa_circRNA_039400	hsa_circ_0039400	circBase	chr16	+	53907697	53968021	exonic	NM_001080432	FTO	AACCTGAGGAGAGAATGGCATGCCAGATGATCTCAATGCCACCCACCAACACTGTGTTTT	149.5	97.5	7.09486	6.79453	92	181	175.5	80	129	83.5	6.74377	7.14809	7.39271	6.38161	7.43397	6.56802
ASCRP3000446	0.389176	0.943407	1.1561	up	hsa_circRNA_100757	hsa_circ_0021110	circBase	chr11	-	8832793	8860897	exonic	NM_005418	ST5	AACCTGGACAGGCAGCAAGATTTCACACCCTTTGGAGAGTTTCTTTCTTGGATAATTCAG	37.8333	27	5.30833	5.09907	36	43.5	34	27	24.5	29.5	5.4222	5.34444	5.15836	4.91707	5.07164	5.30849
ASCRP3000447	0.0199721	0.753376	1.49546	up	hsa_circRNA_009068	hsa_circ_0009068	circBase	chr17	+	45668082	45682918	exonic	NM_006310	NPEPPS	AACCTGGAGAAGGAATGGTGGACTCATCTTTGGTTAAATGAAGGTTTTGCATCCTGGATT	327.5	186.667	8.2904	7.70981	282	415	285.5	195	186	179	8.40782	8.35243	8.11094	7.67687	7.90917	7.54339
ASCRP3000449	0.120247	0.852433	1.17399	up	hsa_circRNA_003673	hsa_circ_0003673	circBase	chr4	-	107216250	107230146	exonic	NM_033115	TBCK	AACCTGTGAGATTATCTTAGAAGACCTAGGACTCCAAAAATGTTTCCCCTGAAGGACGCT	84.6667	57.6667	6.31416	6.08275	57	104	93	62	51.5	59.5	6.06887	6.3931	6.48052	5.9935	6.15575	6.099
ASCRP3000453	0.0951809	0.841779	1.50453	up	hsa_circRNA_043285	hsa_circ_0043285	circBase	chr17	+	35804797	35822225	exonic	NM_001488	TADA2A	AACCTTAGAAAGTTTCAATGAATTTGACAATTATGCAGAATGGGACTTGAGAGACATTGA	232.5	130.5	7.7329	7.14358	153	304.5	240	87	146	158.5	7.46151	7.87219	7.86499	6.49525	7.56513	7.37036
ASCRP3000454	0.880461	0.994474	1.06324	up	hsa_circRNA_104924	hsa_circ_0008240	circBase	chr9	+	129102786	129157976	exonic	NM_033446	MVB12B	AACCTTCCCAGGACCAGTCCACCATGCCTGAAGTCAAAGACCTCTCAGAAGCCTTGCCAG	124.333	97.3333	6.85038	6.7619	98	96	179	139	84	69	6.82819	6.29699	7.42595	7.17038	6.81223	6.3031
ASCRP3000458	0.491293	0.960519	1.07795	up	hsa_circRNA_406261		25070500	chr3	+	39939338	39942417	sense overlapping	NM_015460	MYRIP	AACGACTAAGGTTTGATATGATCAAAGCTGTCACTTCAGTCTTTCACTAACTGGGCTCCT	21.5	20.6667	4.65836	4.55007	22.5	18	24	27	18	17	4.70298	4.58771	4.6844	4.84779	4.40122	4.40122
ASCRP3000459	0.0423387	0.812574	1.15678	up	hsa_circRNA_075671	hsa_circ_0075671	circBase	chr6	+	15374347	15410596	exonic	NM_004973	JARID2	AACGATGTTAGTTCTTCAGATTTTGAAGAAGGGCCGTCGAGGAAAAGGATGACAGTGATG	262.833	197.333	7.98909	7.77899	242	294.5	252	231	160	201	8.18923	7.84238	7.93568	7.91765	7.71913	7.70018
ASCRP3000461	0.447323	0.949983	1.20504	up	hsa_circRNA_100568	hsa_circ_0017979	circBase	chr10	-	24880815	24883968	exonic	NM_020824	ARHGAP21	AACGCTCATCCAGCACATTCACGATTTGCCTGAACATCATTATGAAACACTTAAGTTCCT	43.3333	29	5.36979	5.10071	27	50	53	35	26	26	4.95633	5.425	5.72803	5.22094	5.07164	5.00955
ASCRP3000462	0.442255	0.949854	1.38263	up	hsa_circRNA_100258	hsa_circ_0008433	circBase	chr1	+	66378927	66384518	exonic	NM_002600	PDE4B	AACGCTTCCAAGCATTGCTATTACAACTGTAAGCCAGGAGTGGTATTAAAAAGTGTCAGC	72.3333	48.8333	6.08462	5.61721	83	95	39	91.5	22	33	6.62394	6.27076	5.35916	6.58189	4.82252	5.44722
ASCRP3000465	0.309878	0.923642	1.05024	up	hsa_circRNA_406311		25070500	chr3	+	99742117	99744402	intronic	ENST00000421999	CMSS1	AACGGGGAAAGATGTTATACTCGAATCCCTGAGTGCTTGTCAAAATGCTATGACAACTGA	24.3333	21.8333	4.85036	4.77965	23	25	25	26	20.5	19	4.83521	4.88488	4.83099	4.82676	4.85611	4.65607
ASCRP3000466	0.630951	0.9784	1.34515	up	hsa_circRNA_100662	hsa_circ_0006654	circBase	chr10	+	102683731	102685776	exonic	NM_018121	FAM178A	AACGTCTAGTGAAGGAAATGGAAGACACACAAAGCAGGCTCTAAGCAGAATAAATTCCCT	413.833	310.333	8.5838	8.15604	361.5	610	270	120	313	498	8.80091	8.91315	8.03734	6.97015	8.67259	8.82537
ASCRP3000467	0.160874	0.866763	2.34342	up	hsa_circRNA_001062	hsa_circ_0001062	circBase	chr2	+	113057425	113057606	exonic	NM_198581	ZC3H6	AACGTGAGAAACATAAGAGAAGATGGCGAATTAGAAGATGGTGAAATAGACGATGCAGGA	219.667	85	7.62602	6.3974	237.5	304.5	117	152.5	33.5	69	8.15505	7.88953	6.83347	7.31632	5.55087	6.325
ASCRP3000474	0.00997105	0.753376	3.87504	up	hsa_circRNA_061343	hsa_circ_0061343	circBase	chr21	-	27347382	27369731	exonic	NM_000484	APP	AACTACATCACCGCTCTGCAGGCTGTTCCTCCTCGGTGTCCCAAAGTTTACTCAAGACTA	5482.67	2317.67	13.0116	11.0574	3066	7751.5	5630.5	1836	3001	2116	12.4143	13.6558	12.9646	10.5917	11.9566	10.6237
ASCRP3000476	0.282262	0.917023	2.85719	up	hsa_circRNA_087856	hsa_circ_0087856	circBase	chr9	+	110062421	110084399	exonic	NM_002874	RAD23B	AACTACGACAGCAACAACTACAACAACAAGTTCTGGAGGTGAAAGCACTGAAAGAGAAGA	9469.33	8748.67	13.8991	12.3845	13699.5	8166.5	6542	2632	5939.5	17674.5	14.67	13.7284	13.2991	11.1019	12.9646	13.0871
ASCRP3000477	0.313616	0.925636	1.32434	up	hsa_circRNA_406327		25070500	chr3	-	114069116	114070725	intronic	ENST00000479879	ZBTB20	AACTACGTCAAGCACATGTTCGTACACACAGGTGAGTGACATCAGTTGCAAGGGGATGAC	681	524.667	9.41217	9.0069	578	747	718	365	387	822	9.54987	9.22472	9.46191	8.5562	8.9836	9.48088
ASCRP3000478	0.109696	0.848326	1.52551	up	hsa_circRNA_100780	hsa_circ_0021569	circBase	chr11	+	32948702	32949669	exonic	NM_001076786	QSER1	AACTACTCTCTTACCACAATTCAGGGCTCCATCCTGGCAGACAGTTTAAGCTATGAAGAA	238.5	136.833	7.78439	7.17509	164	301	250.5	113	89.5	208	7.57526	7.85827	7.91963	6.86166	6.93029	7.73333
ASCRP3000479	0.117041	0.852433	1.84502	up	hsa_circRNA_105023	hsa_circ_0002153	circBase	chrX	+	107083899	107097934	exonic	NM_012216	MID2	AACTAGAAAATCAAATGGCCAAACTAATACAGATCTGCCAGCAGGTTGAGGTGAAAGCCC	1118.17	630.667	10.1328	9.24919	641.5	1325	1388	311	738	843	9.7149	10.1639	10.5197	8.32495	9.90602	9.51661
ASCRP3000481	0.715754	0.986058	1.10006	up	hsa_circRNA_103563	hsa_circ_0008583	circBase	chr3	-	196817782	196846401	exonic	NM_004087	DLG1	AACTAGCCAGAAGCGATCCCTCTATGTCAGCTTCTTCTCAGCCTGTTGATAACCATGTTA	421.5	318.5	8.57418	8.4366	214	533.5	517	279.5	375	301	8.01218	8.71683	8.99354	8.17765	8.93186	8.20031
ASCRP3000482	0.752495	0.986925	1.15096	up	hsa_circRNA_068465	hsa_circ_0068465	circBase	chr3	+	186504915	186505671	exonic	NM_001967	EIF4A2	AACTATATTCACAGGAATGGAAGTTGGATACACTTTGTGACTTGTACGAGACACTGACCA	132.5	92.8333	6.87093	6.66808	102	216	79.5	81	64.5	133	6.90944	7.40482	6.29852	6.39024	6.42703	7.18698
ASCRP3000487	0.0486033	0.812574	1.54276	up	hsa_circRNA_101608	hsa_circ_0036408	circBase	chr15	-	76580186	76588078	exonic	NM_000126	ETFA	AACTATTTATGCAGGCCTCATTGCTACGATTTCAGAGTACCCTGGTAATAGCTGAGCATG	374.833	206.333	8.47201	7.84649	302	508.5	314	209	243	167	8.51719	8.64732	8.2515	7.76904	8.30722	7.46322
ASCRP3000488	0.816273	0.992244	1.02636	up	hsa_circRNA_018758	hsa_circ_0018758	circBase	chr10	+	74474868	74644140	exonic	NR_073062	MCU	AACTCAAGGATGCAATTGCTCAGGTCTTTCACTACCATTCCTACAGTGATTGGCAAGATA	46.8333	40	5.57911	5.54158	54	42.5	44	51	30	39	5.9935	5.27473	5.4691	5.67372	5.40528	5.54574
ASCRP3000489	0.605162	0.97368	1.11918	up	hsa_circRNA_101754	hsa_circ_0038465	circBase	chr16	+	21973780	21983443	exonic	NM_003366	UQCRC2	AACTCAGCAGCCATTTGATTGTGACCGCAACAAGGGAAAACATGGCTTATACTGTGGAAT	77.3333	57	6.23571	6.07327	75	89	68	63.5	68	39.5	6.44508	6.16834	6.09372	6.03718	6.53987	5.64277
ASCRP3000490	0.409582	0.94586	1.09961	up	hsa_circRNA_022149	hsa_circ_0022149	circBase	chr11	-	57258696	57268516	exonic	NM_003627	SLC43A1	AACTCAGGGCACTGTCCTCGGAGATGCCAGTGCCTGCTTCACTGCGTCCTGCACCCTCAT	31.6667	25.5	5.10427	4.96727	29	26	40	34	20.5	22	5.0894	4.88488	5.33851	5.16172	4.78376	4.95633
ASCRP3000491	0.945942	0.997392	1.06183	up	hsa_circRNA_009044	hsa_circ_0009044	circBase	chr1	-	227213755	227223308	exonic	NM_003607	CDC42BPA	AACTCCATGGAATGGATTCAGACTCTTCCTCTCAAAAAGTGTGTGGATTCTCATGCCATA	707.5	1022.5	9.27593	9.18937	603.5	1213	306	2348.5	158	561	9.61364	10.0139	8.20031	10.915	7.6874	8.96568
ASCRP3000495	0.650582	0.979905	1.12742	up	hsa_circRNA_102027	hsa_circ_0042961	circBase	chr17	+	30267304	30267505	exonic	NM_015355	SUZ12	AACTCTTACTTACATGTCTCATCGAAACTCCAGAACAAACATCAAAAGAGCCAACACAGA	1318	1351.17	10.4796	10.3065	1079	1867	1008	1063	1128	1862.5	10.5877	10.8193	10.0316	9.9313	10.5038	10.4845
ASCRP3000496	0.613827	0.976071	1.07965	up	hsa_circRNA_404035		25242744	chr8	-	54682177	54684727	exonic	NM_015941	ATP6V1H	AACTCTTGAAAACTTTTTAGAAAAATCAACTGAAAGAGAAACTCGCCAAGAATATGCCCT	70.1667	49.3333	5.99844	5.88787	37.5	87.5	85.5	51	47	50	5.48261	6.14559	6.36712	5.68778	6.04994	5.9259
ASCRP3000497	0.981092	0.999155	1.00672	up	hsa_circRNA_103740	hsa_circ_0001439	circBase	chr4	-	129913321	129925031	exonic	NM_144643	SCLT1	AACTGAACAAAGTGTGATAATCGAACAACTCCGAAAAAAACTTAGGTTGCACAGTGAATT	797.167	744.333	9.58644	9.57678	485.5	1099	807	810	880	543	9.27584	9.82808	9.65539	9.62381	10.1832	8.92334
ASCRP3000498	0.244946	0.908599	1.17908	up	hsa_circRNA_102672	hsa_circ_0003195	circBase	chr2	+	32858942	32865477	exonic	NM_017735	TTC27	AACTGACAGCTATTCAGACAACAGTTGATATTTCTACTTGGTGTGAGCAGTTTGCAACTT	89.3333	62	6.39325	6.15559	68	116.5	83.5	54	68	64	6.29699	6.53469	6.34806	5.7716	6.48321	6.21197
ASCRP3000504	0.467057	0.95439	1.2254	up	hsa_circRNA_407149		25070500	chr9	-	5954015	5988545	exonic	NM_001017969	KIAA2026	AACTGTCATAAAGTCACCTACTGTACCAGAGTTTCAGGCACTTGAGAGAAAAGACAACGA	139	82.3333	6.86651	6.57325	90	241	86	78	78	91	6.66717	7.55941	6.37294	6.3377	6.71487	6.66717
ASCRP3000505	0.251723	0.908802	1.47811	up	hsa_circRNA_101619	hsa_circ_0036516	circBase	chr15	+	80743220	80767564	exonic	NM_014862	ARNT2	AACTGTGCACCTCAGAAAACTCAATGACAGAAATGGCTTCAGACATACCTGGATCTGTGA	70.5	36	5.95758	5.39383	38	103.5	70	42	28	38	5.37952	6.36129	6.13194	5.40528	5.16507	5.61115
ASCRP3000507	0.815583	0.992244	1.07395	up	hsa_circRNA_000224	hsa_circ_0000224	circBase	chr10	+	20436712	20466338	exonic	NM_032812	PLXDC2	AACTTCAAAGGCACAGCACTTGTGGTCCAGTGGGACCATGTACATCTCCAGGATAATTAT	100.333	76	6.51447	6.41155	63	147	91	113	54	61	6.22649	6.85128	6.46563	6.87708	6.21197	6.14559
ASCRP3000509	0.0922895	0.835673	1.37103	up	hsa_circRNA_083423	hsa_circ_0083423	circBase	chr8	+	17137883	17143936	exonic	NM_152415	VPS37A	AACTTCAGCAGGCGATAGCAATGCACAGCCAATTTCATGCTCCACTATAGTATGAATTAC	517.333	346.167	8.94156	8.4863	336	672	544	238.5	338	462	8.69278	9.05654	9.07538	7.94205	8.78001	8.73684
ASCRP3000510	0.190443	0.883097	1.29328	up	hsa_circRNA_101335	hsa_circ_0031482	circBase	chr14	-	31596990	31641328	exonic	NM_015382	HECTD1	AACTTCCAGTGAGAGTGACACAGGTCAGGAAGCAGAATATTCCTTATATGCCTTTGAAGT	297.833	188.667	8.01028	7.63924	140	459	294.5	118	276	172	7.37833	8.50847	8.14404	6.93718	8.49637	7.48418
ASCRP3000511	0.67596	0.981941	1.07317	up	hsa_circRNA_000859	hsa_circ_0000859	circBase	chr18	+	77208781	77211816	exonic	NM_006162	NFATC1	AACTTCCTGCAGGACTCCAAGGTCATTTTCGTGGAGAAAGCCCCAGCTGCATGGCTACTT	66.6667	55.8333	6.02923	5.92734	66	74	60	94	34	39.5	6.27076	5.91797	5.89895	6.5894	5.59631	5.59631
ASCRP3000512	0.924661	0.994474	1.00988	up	hsa_circRNA_070829	hsa_circ_0070829	circBase	chr4	-	122754385	122756438	exonic	NM_018190	BBS7	AACTTGAAAGTACCTACAGATTCGCTCAATTGAAGGCCAGTATGGCACACTACAAGCATA	38.3333	32.6667	5.30258	5.2884	33	45.5	36.5	33	30	35	5.25911	5.40528	5.24333	5.05003	5.33256	5.48261
ASCRP3000513	0.574185	0.969631	1.5846	up	hsa_circRNA_103361	hsa_circ_0001296	circBase	chr3	-	47719687	47727660	exonic	NM_003074	SMARCC1	AACTTGACTGGAGATGTGTGTGCTGTGATGAGGAAGATGAAGATCCTGCCAAAGGTGATC	32948.2	53472	15.6011	14.9369	33853	48780	16211.5	78129	8679	73608	15.9996	16.0747	14.729	16.2052	13.4201	15.1856
ASCRP3000514	0.224795	0.901978	1.68584	up	hsa_circRNA_405928		25070500	chr2	-	95814629	95819004	sense overlapping	NM_032788	ZNF514	AACTTGTACTGGAGAGAAATCCTACAAGTGTGGACCTGATGACATTTGAAGATGTGGCTG	280	138.667	8.00252	7.24905	245	413	182	116	118	182	8.20357	8.3469	7.45707	6.89941	7.28737	7.56036
ASCRP3000515	0.128174	0.852724	1.62338	up	hsa_circRNA_102927	hsa_circ_0058493	circBase	chr2	+	227729319	227732034	exonic	NM_032276	RHBDD1	AACTTGTGGCTATTCATTTATTCTCACCAGGGTTCAGCCGTCTGTATATCTCCCCAGATA	2849.83	2833.5	11.9655	11.2665	2333.5	3461	2755	2019	2796	3685.5	11.9676	12.1452	11.7837	10.7334	11.8424	11.2236
ASCRP3000516	0.44937	0.95072	1.13892	up	hsa_circRNA_406694		25070500	chr5	-	145083537	145083858	intronic	ENST00000510259	PRELID2	AACTTTAACCACAAAACCTGCTTCTGAACCAACTGAGGAAGACACCTCAGGTTGCAGCTG	60	41	5.84849	5.66082	37	77	66	42	47	34	5.46638	6.00665	6.07244	5.4691	6.03076	5.48261
ASCRP3000517	0.863609	0.994474	1.02886	up	hsa_circRNA_001526	hsa_circ_0001526	circBase	chr5	-	131822730	131823714	sense overlapping	NM_002198	IRF1	AACTTTCGCTGTGCCATGAACTCCCTGCCAGATATCGAGGAGGAGATGATCTTCCAGATC	236.833	236.5	7.81097	7.76992	304.5	235	171	462	108	139.5	8.53335	7.52849	7.37109	8.89395	7.17538	7.24043
ASCRP3000518	0.324473	0.927034	1.05457	up	hsa_circRNA_104975	hsa_circ_0089823	circBase	chrX	-	2871183	2873578	exonic	NM_000047	ARSE	AACTTTTGCAAAAATACTGAAAGAGAAAGGCTATGCCACTGGACTCATTGGACTCCGAAT	23.3333	21	4.76987	4.69322	23	24	23	25	19	19	4.78376	4.81826	4.70759	4.69372	4.6465	4.73944
ASCRP3000519	0.232691	0.903469	1.24787	up	hsa_circRNA_048410	hsa_circ_0048410	circBase	chr19	-	2428163	2431900	exonic	ENST00000325327	LMNB2	AACTTTTTTGTACAACACTCCAATAAACATTTTGATTTTAGTGTGGGCAGCTGGTGCGGG	29	21.3333	4.9833	4.66383	24	29	34	26	19	19	4.83521	4.95633	5.15836	4.87672	4.55228	4.5625
ASCRP3000520	0.270263	0.914648	1.17277	up	hsa_circRNA_018634	hsa_circ_0018634	circBase	chr10	-	71913593	71921687	exonic	NM_020150	SAR1A	AAGAAAAACTCCGTGAGATATTTGGGCTTTATGGACAGACCACAGGAAAGGTAGTAAGCA	217.667	155.667	7.66753	7.43761	171	276	206	131	157	179	7.64178	7.73446	7.62635	7.10813	7.67687	7.52784
ASCRP3000521	0.981723	0.999155	1.01129	up	hsa_circRNA_406730		25070500	chr6	-	1099947	1101761	sense overlapping	NR_027115	LOC285768	AAGAAAAATGAAAGGGTCCTGCCTACCCATCTGAGGACATGTCTGCTCATCACCCATGTG	137	121.667	6.98441	6.96821	113	97	201	219.5	75.5	70	7.02933	6.31069	7.61321	7.83529	6.70223	6.36712
ASCRP3000524	0.936239	0.996749	1.0235	up	hsa_circRNA_004580	hsa_circ_0004580	circBase	chr20	-	13539654	13568017	exonic	NM_017714	TASP1	AAGAAAAGAAGACAATCAAGTGAGAAGGATTCTCCTTTTACAAATGCAGGAATGGGATCT	190.667	165	7.40285	7.36934	105	264.5	202.5	77	252	166	6.91842	7.68185	7.60829	6.32575	8.35004	7.43223
ASCRP3000525	0.288246	0.918434	1.26788	up	hsa_circRNA_001985	hsa_circ_0001985	circBase	chr3	-	33450727	33467233	exonic	NM_014517	UBP1	AAGAAAAGTATCAGCCGTCCTATGATACCACAATCCTCACAGAGTGATGTCTTGGCATTG	610.333	470.833	9.19763	8.85522	430	769	632	306	373	733.5	9.05654	9.25848	9.27788	8.29445	8.92791	9.34329
ASCRP3000526	0.908046	0.994474	1.08171	up	hsa_circRNA_092566	hsa_circ_0001678	circBase	chr7	+	8043537	8099878	exonic	NM_138426	GLCCI1	AAGAAAATAATGGGAAGGAAGAAGTATCCAAGCGGACAAGGCAAAATCTCAGCAAGTTCG	341.833	334.167	8.36128	8.24796	378	393.5	254	151.5	643	208	8.86149	8.27517	7.94717	7.2981	9.71246	7.73333
ASCRP3000527	0.278322	0.915713	1.1576	up	hsa_circRNA_104672	hsa_circ_0003304	circBase	chr8	-	103850971	103855975	exonic	NM_015878	AZIN1	AAGAAAATTGCACGTAATCACCCAAATGCCAATTTGTTGCATATTCTAAGGACCCAGACA	97	67	6.5285	6.31736	77	121	93	62	71	68	6.50058	6.59501	6.48991	6.02153	6.60554	6.325
ASCRP3000530	0.416795	0.94586	1.24778	up	hsa_circRNA_407079		25070500	chr8	+	61653817	61693989	exonic	NM_017780	CHD7	AAGAAAGCAAAAACTGCCACGCCAAAACCCAAATCCAGCAAAAAGTCAAGGACCTATATC	89.8333	55.3333	6.32404	6.00468	49	133.5	87	68	44	54	5.85912	6.73138	6.38161	6.11643	5.90599	5.99162
ASCRP3000531	0.833117	0.993234	1.03467	up	hsa_circRNA_104210	hsa_circ_0007828	circBase	chr6	+	147581750	147588303	exonic	NM_139244	STXBP5	AAGAAAGCCGACTACAGATACACATATGATGAGGGTTACATTTTGCCATCTGCCTTTCCA	86.6667	67.1667	6.36152	6.31235	65	101	94	66	76	59.5	6.2488	6.33918	6.49659	6.12679	6.6766	6.13366
ASCRP3000532	0.222129	0.899325	1.07789	up	hsa_circRNA_104782	hsa_circ_0087071	circBase	chr9	+	37495165	37495983	exonic	NM_022490	POLR1E	AAGAAATACTGAAGATGATTGAGGAGAACAGCTCTGGTCAGCGATGCTATCCACAATGAC	33.8333	28.6667	5.18119	5.07298	29.5	34	38	29	26	31	5.13117	5.10695	5.30545	4.91707	5.10695	5.19492
ASCRP3000533	0.968768	0.99901	1.01288	up	hsa_circRNA_406798		25070500	chr6	-	74345104	74351647	exonic	NM_012434	SLC17A5	AAGAAATCAGGGTAAGAAGTACCAATGGGATGCAGAAACTCAAGGATGGATTCTCGGTTC	34	33.8333	5.19471	5.17624	32	36	34	30	20	51.5	5.30849	5.16172	5.11391	4.95633	4.6465	5.9259
ASCRP3000536	0.0674198	0.816976	1.27616	up	hsa_circRNA_102032	hsa_circ_0008604	circBase	chr17	+	30498061	30503232	exonic	NM_018307	RHOT1	AAGAACAGACAAAGACAGCAGCTAGAGTTGGGAAGACATCACTGATTATGTCTCTGGTCA	339	225.833	8.32682	7.97502	266	451	300	216.5	239	222	8.33411	8.48501	8.16136	7.80416	8.28561	7.83529
ASCRP3000537	0.17582	0.879367	8.08853	up	hsa_circRNA_001937	hsa_circ_0000700	circBase	chr16	+	53155459	53155541	intronic	ENST00000447540	CHD9	AAGAACAGCTCTCTGGCTGAACATATCCCTTGGATACTCTAAGACCTGACCCTGATTAAG	4998	6306.67	12.6007	9.58479	8423	2217	4354	18608	181	131	14.0784	11.1777	12.5459	13.7284	7.88343	7.14257
ASCRP3000538	0.625179	0.9784	1.33478	up	hsa_circRNA_030431	hsa_circ_0030431	circBase	chr13	-	75936161	75936743	exonic	NM_014832	TBC1D4	AAGAACAGGACCATGCTCTTCCAGGTTCCTGATGTTATTAGCAGCATAAGGCAATTATCT	369.833	178.833	8.058	7.6414	84	611	414.5	185	221	130.5	6.62394	8.91539	8.63467	7.60273	8.16493	7.15655
ASCRP3000539	0.949976	0.997419	1.01373	up	hsa_circRNA_092519	hsa_circ_0001233	circBase	chr22	-	40825609	40859290	exonic	NM_020831	MKL1	AAGAACATCCTTCCTGTTGAGTCCAGCCTGAAGGAAGCCATCATTGTGCTACAGTTGAAA	183.333	141.833	7.35764	7.33797	104	253	193	161.5	140	124	6.90944	7.623	7.54048	7.39985	7.53854	7.07552
ASCRP3000540	0.797144	0.991841	1.16474	up	hsa_circRNA_405113		25070500	chr13	-	20315704	20333558	exonic	NR_003272	PSPC1	AAGAACTCAGAAACCAAGAGTTGCAAAAACGGAAGCAAATACAACTAAGGACCCCTCGTC	158.833	118.333	7.15546	6.93546	160.5	224	92	62	115	178	7.54982	7.45776	6.45882	6.02153	7.2531	7.53174
ASCRP3000541	0.709674	0.986058	1.22755	up	hsa_circRNA_000464	hsa_circ_0000464	circBase	chr13	-	20315704	20356931	exonic	NM_001042414	PSPC1	AAGAACTCAGAAACCAAGAGTTGCAAAAACGGAAGCAAATACAACTAAGGCCTGTATCCG	154.667	110.833	7.14296	6.84718	152.5	213	98.5	62	103	167.5	7.48418	7.37036	6.57434	5.9726	7.11942	7.44953
ASCRP3000542	0.0768686	0.819801	1.21099	up	hsa_circRNA_063453	hsa_circ_0063453	circBase	chr22	-	40859224	40948371	exonic	NM_020831	MKL1	AAGAACTGGTGAGCCAAGGGATCATGCCGCATTGCCATCACGAAAGCCAAAGTGGATTTC	87	56.3333	6.35391	6.07772	59	124	78	62	54	53	6.16415	6.61906	6.27853	6.02153	6.19566	6.01597
ASCRP3000543	0.494291	0.961064	1.12015	up	hsa_circRNA_042079	hsa_circ_0042079	circBase	chr17	-	9843442	9850300	exonic	NM_003644	GAS7	AAGAACTTAGCTAAGCTCTCTCAGAACTCCTTGGCTTCACAGGAGGAAGGATAAACTGTG	47.6667	37.6667	5.63784	5.47415	43	50	50	57	27	29	5.68077	5.53799	5.69476	5.90799	5.22737	5.2871
ASCRP3000545	0.169761	0.873961	1.2377	up	hsa_circRNA_006192	hsa_circ_0006192	circBase	chr20	-	39896102	39897723	exonic	uc002xjt.1	ZHX3	AAGAACTTTATCCCCAGGATCTAAACCAGTGCTGGACAATAGATGCTCAGACTGAAATGC	84.1667	53.8333	6.30921	6.00156	60.5	107	85	60	56	45.5	6.14049	6.42003	6.36712	5.93379	6.29928	5.7716
ASCRP3000546	0.831681	0.993133	1.02061	up	hsa_circRNA_079279	hsa_circ_0079279	circBase	chr7	+	5643126	5643248	exonic	NM_003088	FSCN1	AAGAAGAATGGGCAGCTGGCCGCCTCGGTGGAGACAGCAGGAATGCCAGCTGCTACTTTG	21.3333	20.3333	4.61005	4.58062	19	23	22	22	20	19	4.4733	4.73944	4.6174	4.6125	4.4733	4.65607
ASCRP3000548	0.652702	0.979908	1.47248	up	hsa_circRNA_104084	hsa_circ_0075829	circBase	chr6	+	22020567	22056919	exonic	NR_015410	CASC15	AAGAAGAGAGCCAGCCAGGATCTGCATTTACTGCTCAACCACATCTAATTTGATGTCCTC	192.333	180.667	7.46076	6.90251	132	271	174	451	46	45	7.28737	7.71513	7.37978	8.85968	6.03076	5.81709
ASCRP3000550	0.0369459	0.799162	4.15583	up	hsa_circRNA_103514	hsa_circ_0006156	circBase	chr3	+	171965322	171969331	exonic	NM_022763	FNDC3B	AAGAAGCAGCCCAAAGTCGAATGATTCAGACTTGCAAGGTGATTGAAGATAGTACTGGAG	7585.67	3980.5	13.6865	11.6313	6402	9504	6851	2173	3682	6086.5	13.6993	13.94	13.4201	10.8372	12.2045	11.8523
ASCRP3000551	0.939131	0.996749	1.00641	up	hsa_circRNA_101992	hsa_circ_0002896	circBase	chr17	+	18607931	18608477	exonic	uc002guf.2	TRIM16L	AAGAAGCAGCTGTACACAACCCCATGCAGGTGTTTCAGGGCTTTACGTCATTCAAGGATG	36.8333	31.3333	5.26188	5.25266	30	38	42.5	34	30	30	5.17509	5.18834	5.4222	5.13801	5.37663	5.24333
ASCRP3000552	0.728793	0.986925	1.14134	up	hsa_circRNA_092416	hsa_circ_0000593	circBase	chr15	+	41988272	42005694	exonic	NM_001080541	MGA	AAGAAGCTAGAATACATCTTATTGCCAGCAGTTTTGAAGATGACTCCCGTGTAGCCTCAC	817.167	763.833	9.62762	9.4369	492	1077.5	882	290	994	1007.5	9.29051	9.79286	9.79949	8.21535	10.3615	9.7338
ASCRP3000553	0.425912	0.947488	1.27289	up	hsa_circRNA_090797	hsa_circ_0090797	circBase	chrX	-	53654360	53674517	exonic	NM_031407	HUWE1	AAGAAGGAGAGGAAATGGAAACTGATATGGATGTGCGAGTTATATCACTGGGTGGACCTG	76.8333	51.6667	6.15215	5.80404	59.5	115	56	77	34	44	6.11296	6.51576	5.82771	6.23609	5.48126	5.69476
ASCRP3000556	0.619187	0.976383	1.18651	up	hsa_circRNA_101825	hsa_circ_0008242	circBase	chr16	-	66759730	66763002	exonic	NM_006141	DYNC1LI2	AAGAAGTCAGCTGGTCCACGACAAAGAGTTGGCAGCAGAAGATGAGCAGGTGTTCCTAAT	221.833	157.833	7.67085	7.42412	199	315.5	151	114.5	152	207	7.86189	7.94522	7.20543	6.91144	7.64178	7.71913
ASCRP3000558	0.230551	0.902117	1.15311	up	hsa_circRNA_101630	hsa_circ_0036627	circBase	chr15	+	85656607	85669605	exonic	NM_002605	PDE8A	AAGAATATTTTTCTCAGTTTCCAGCCAGAGACGACACTCTTCCATGGCCCGGATACATTC	103.667	68.1667	6.54215	6.33662	62	146	103	65.5	76	63	6.14898	6.84502	6.63245	6.10425	6.71487	6.19073
ASCRP3000561	0.499279	0.962239	1.08514	up	hsa_circRNA_001830	hsa_circ_0001370	circBase	chr3	-	183448510	183448699	antisense	NM_018023	YEATS2	AAGAATGACAGCAAGAGTTATGGTAGAGAGAAAATCAGTAAACCAGCCATCACTGCTCTT	25.5	21.5	4.84746	4.72959	21	26	29.5	27.5	18	19	4.66557	4.90508	4.97173	4.80971	4.55228	4.82676
ASCRP3000562	0.229415	0.902117	1.05631	up	hsa_circRNA_407136		25070500	chr8	+	142170730	142173528	exonic	NM_014957	DENND3	AAGAATTTCTCAAAACCAGGGCTCCAGGGGACCATCAGTTTTATAAGCAGGGTGCAGAGC	115	94.1667	6.76662	6.68759	122	131	92	142	69	71.5	7.13746	6.68188	6.48052	7.14852	6.53987	6.37439
ASCRP3000565	0.309907	0.923642	1.44192	up	hsa_circRNA_101129	hsa_circ_0007007	circBase	chr12	-	109052513	109055934	exonic	NM_014325	CORO1C	AAGACAAGAAAGTGAGAGTCATTGATCCCAGGAAACAAGAGATTGTTGCTGTATGGCAGA	68.3333	41	6.05894	5.53095	66	86	53	42	26	55	6.29699	6.14049	5.73933	5.43616	5.16507	5.99162
ASCRP3000567	0.692117	0.984135	1.09517	up	hsa_circRNA_102750	hsa_circ_0055004	circBase	chr2	+	66739280	66775151	exonic	NM_002398	MEIS1	AAGACACGGGACTCACCATCCTTCAAGTGAACAATTGGTGATGGCTTGGACAACAGTGTA	44.8333	34.1667	5.49406	5.3629	34	44	56.5	43	34	25.5	5.32957	5.35916	5.79344	5.4691	5.53021	5.0894
ASCRP3000568	0.677897	0.981941	1.01866	up	hsa_circRNA_405401		25070500	chr15	+	78805425	78807449	exonic	NM_001013619	HYKK	AAGACACTGCAGACATAATGTCAAGTGGAAACTATCAGCAGTCAGAGGCTCTTAGCAAAC	21.3333	20.3333	4.64152	4.61485	20	22	22	20	22	19	4.6125	4.73944	4.57264	4.542	4.6465	4.65607
ASCRP3000569	0.553227	0.969631	1.11294	up	hsa_circRNA_401988		25242744	chr18	+	60497267	60497464	exonic	NM_194449	PHLPP1	AAGACAGCTTGACCGGAAAGATGCATGTTCTGCCACTAATTGGTGGAAAAGAAAACCTCA	121.5	82.5	6.71047	6.5561	67	194	103.5	74	73.5	100	6.29699	7.22766	6.60677	6.2488	6.6529	6.76658
ASCRP3000572	0.429589	0.94844	1.47099	up	hsa_circRNA_103179	hsa_circ_0062593	circBase	chr22	+	24509532	24530382	exonic	NM_012295	CABIN1	AAGACCAATTTCTTCAACACCGAAGCCAGGACAGCACAGCCGTAGCACTCTCAGACTCTA	127.667	81.3333	6.89768	6.3409	94	164	125	153	38	53	6.74377	7.02195	6.92733	7.30191	5.72917	5.99162
ASCRP3000573	0.248785	0.908802	1.85313	up	hsa_circRNA_102674	hsa_circ_0053932	circBase	chr2	+	33525517	33525640	exonic	NM_000627	LTBP1	AAGACCAGTGTGAAGATATTGATGAATGTCAGCAAGGGAATCTATGTGTAAACGGGCAGT	79.1667	30	6.1065	5.21654	128.5	73	36	38	25	27	7.23526	5.9259	5.15836	5.32957	5.16507	5.15499
ASCRP3000574	0.507688	0.962833	1.08854	up	hsa_circRNA_405736		25070500	chr19	-	13064495	13065340	sense overlapping	NM_052850	GADD45GIP1	AAGACCCAGACAGGGAGCAGCACATCGCAGAGTGCATGGCCAAGATGCCACAGATGATTG	35.6667	27.6667	5.18644	5.06405	29	49	29	33	25	25	5.13117	5.47181	4.95633	5.13801	5.04457	5.00955
ASCRP3000582	0.025118	0.757832	1.50929	up	hsa_circRNA_017215	hsa_circ_0017215	circBase	chr1	-	243242289	243265046	exonic	NR_029401	LINC01347	AAGACTTCTGAATCCAGGAAGAGAAACTGACTGGGCAACATGTTATTCAGGCGACGTCAG	892.5	539.667	9.70678	9.11291	491	1463.5	723	358	658	603	9.28782	10.3448	9.48776	8.53513	9.73704	9.06655
ASCRP3000584	0.664627	0.981837	1.27883	up	hsa_circRNA_000931	hsa_circ_0001045	circBase	chr2	-	95756566	95756769	intronic	ENST00000272418	MRPS5	AAGAGACGTGTCCCTCCATCCTTAGTTAAATGAGTCTGGGGGGAGACCCCCCAAGATTTA	324.667	227.333	8.18664	7.83182	220	234	520	393	145	144	8.04373	7.51606	9.00013	8.66372	7.55558	7.27616
ASCRP3000585	0.670183	0.981837	1.12429	up	hsa_circRNA_102726	hsa_circ_0001009	circBase	chr2	-	58449076	58459247	exonic	NM_018062	FANCL	AAGAGATAGGAACTCTTGGTTGGGATAAGGAAGAGACTTCCACCTTAGGATAGTGTTGCC	186	151.667	7.46733	7.29831	172	211	175	127	90	238	7.65228	7.34987	7.39985	7.06389	6.92239	7.90867
ASCRP3000586	0.608413	0.974137	1.06761	up	hsa_circRNA_074018	hsa_circ_0074018	circBase	chr5	+	134153185	134153404	exonic	NM_014829	DDX46	AAGAGATATGAAGAAGAATTAGAGATCAATGACTTCCCACAGGATGTGATGCAGCAGGCC	32.6667	26	5.10381	5.00942	31	38	29	28	25	25	5.17509	5.24333	4.893	4.87672	5.04457	5.10695
ASCRP3000589	0.375701	0.936844	1.40605	up	hsa_circRNA_101343	hsa_circ_0031632	circBase	chr14	-	35261980	35331528	exonic	NM_013448	BAZ1A	AAGAGCAACTAACTGATGCTGACACCAAAGTGACTTTTTTGAACGAACCATTCTGTGCAA	98.1667	55.6667	6.47573	5.98408	75.5	152	67	63	35	69	6.45334	6.90142	6.07244	6.04994	5.61606	6.28625
ASCRP3000592	0.572399	0.969631	1.27013	up	hsa_circRNA_103676	hsa_circ_0070133	circBase	chr4	+	79229219	79258971	exonic	NM_025074	FRAS1	AAGAGCAGTTCCTCAACCTCGTGGGATACTGTGCTGTCTGCCATGAGTCCTGTGCAGGTT	115.167	80.8333	6.72926	6.38428	78.5	161.5	105.5	140.5	45	57	6.54567	6.9892	6.6529	7.18698	5.88986	6.07601
ASCRP3000594	0.532607	0.967189	1.2339	up	hsa_circRNA_039934	hsa_circ_0039934	circBase	chr16	+	68215377	68217269	exonic	NM_004555	NFATC3	AAGAGGAAAAAAAGCCAGTCTCAACGTTTTACTTATACACCAGATGGACGACCTCAGTGG	555.667	393.667	8.97905	8.67582	287	690	690	279	551	351	8.43777	9.09023	9.40913	8.16848	9.47185	8.38714
ASCRP3000595	0.767256	0.987323	1.12519	up	hsa_circRNA_404729		25070500	chr10	+	26789747	26802589	exonic	NM_019043	APBB1IP	AAGAGGAGAAATATGCTGTATTTAAAAACCCCCAGAGTCCTTAAATGCACTGGAAGACCA	127.833	141.167	6.83595	6.66578	197.5	118	68	331	31	61.5	7.85619	6.56675	6.0849	8.411	5.43059	6.15575
ASCRP3000596	0.679534	0.981941	1.06448	up	hsa_circRNA_002115	hsa_circ_0001676	circBase	chr7	+	7826418	7841374	sense overlapping	NM_001302348	UMAD1	AAGAGGCAAAACTTCGGACATAGAGGCCAACCAACCTTTGGAGAGTGAAGAGAGAACCTG	377.833	325.333	8.5179	8.42775	309.5	418	406	266	280	430	8.57335	8.37379	8.60657	8.11159	8.52374	8.64792
ASCRP3000597	0.623967	0.9784	1.08379	up	hsa_circRNA_002004	hsa_circ_0002004	circBase	chr3	+	180665652	180667131	exonic	NM_005087	FXR1	AAGAGGCCACTAAGCATTTAGAAGTATATTCAAGAGCAAATGACCAAGAGCCATGTGGGT	102	76	6.58955	6.47346	81	130	95	74	93	61	6.57182	6.68831	6.50852	6.27698	6.9759	6.1675
ASCRP3000599	0.294295	0.919255	1.23024	up	hsa_circRNA_100363	hsa_circ_0014717	circBase	chr1	-	156290629	156304709	exonic	NM_005998	CCT3	AAGAGTGGAAAAGACTATTGCAGATATCATCCGAACATGTTTGGGACCCAAGTCCATGAT	269.167	195.833	8.00897	7.71003	300	290.5	217	282	182	123.5	8.4997	7.81407	7.71313	8.19519	7.88547	7.04944
ASCRP3000600	0.476227	0.956271	1.10511	up	hsa_circRNA_102332	hsa_circ_0047288	circBase	chr18	-	21757976	21759799	exonic	NM_018030	OSBPL1A	AAGAGTGTAGAAGCAGAACCCAAAGGAACCATCACCTTGGAGCTCCTTGATGTGTAGCTG	41	31.8333	5.3549	5.21071	27	51	45	37	31	27.5	5.04639	5.49332	5.525	5.18504	5.3577	5.0894
ASCRP3000602	0.604731	0.97368	1.31217	up	hsa_circRNA_063147	hsa_circ_0063147	circBase	chr22	-	36723505	36737571	exonic	NM_002473	MYH9	AAGATCAATCCATCTTGTGCACACCTATTCAGGCCTGTTCTGTGTGGTCATCAATCCTTA	389.167	254	8.39428	8.00233	280	668	219.5	356	126	280	8.39751	9.05201	7.73333	8.5226	7.37978	8.10462
ASCRP3000604	0.38343	0.94164	1.25287	up	hsa_circRNA_406336		25070500	chr3	+	122808014	122825688	exonic	NM_006810	PDIA5	AAGATCCTGGAGCCAAAGATGTTGTCCACCTTGACAGTGAAAAGGTGGTCCTGCCATCAT	61	39.8333	5.84804	5.5228	42	82	59	54.5	36	29	5.57629	6.06887	5.89895	5.81709	5.59631	5.15499
ASCRP3000606	0.865527	0.994474	1.07347	up	hsa_circRNA_101797	hsa_circ_0000690	circBase	chr16	+	30495147	30495584	exonic	NM_002209	ITGAL	AAGATCTATTCACTGAGCTGCAGAAGAAGATCTATGTCATTGAGGGACAGAGGTGTTCCG	126.333	188.667	6.70135	6.59907	234	90	55	500	29	37	8.12694	6.19894	5.77819	8.99354	5.22737	5.57629
ASCRP3000608	0.641616	0.978552	1.15649	up	hsa_circRNA_402819		25242744	chr3	-	33114035	33118729	exonic	uc011axk.1	GLB1	AAGATGAAGATGGCTGGGCTGAACGCCATCCAGACTCTCGATTCCTTCCTTGGGCTTTTC	73.1667	51.8333	6.11992	5.91017	53	63	103.5	74.5	40	41	5.93968	5.76719	6.6529	6.27076	5.76498	5.69476
ASCRP3000609	0.409389	0.94586	1.14809	up	hsa_circRNA_009074	hsa_circ_0009074	circBase	chr6	-	149833290	149838586	exonic	NM_139126	PPIL4	AAGATGAGGACTACATGCCAATCAAAAATACTAATCAGGTGGGAAATACACCAAGAGTGA	159.5	107.833	7.16204	6.96281	111	243.5	124	111	95.5	117	7.01453	7.56767	6.90393	6.8893	7.00427	6.99487
ASCRP3000610	0.248629	0.908802	1.33073	up	hsa_circRNA_404077		25242744	chr8	+	100108539	100123507	exonic	NM_015243	VPS13B	AAGATGCCATCTGTTATTAAAGATGACCATGAAAGCTGTGGTTCTAATTCTACCAACCGT	48.5	29.6667	5.55312	5.1409	37.5	68	40	41	23	25	5.48261	5.83826	5.33851	5.43616	4.9329	5.05365
ASCRP3000611	0.0774438	0.819801	1.04775	up	hsa_circRNA_006515	hsa_circ_0006515	circBase	chr9	-	36351111	36353328	exonic	NM_022781	RNF38	AAGATGGAGAAGTAGAAAATTACGAGCCTCTGCAAAGGATAGAAAATGAAGTGGAACTCT	43.8333	34.6667	5.44431	5.37702	37	50.5	44	40	33	31	5.4222	5.47181	5.43893	5.36792	5.43059	5.33256
ASCRP3000615	0.751761	0.986925	1.03183	up	hsa_circRNA_102711	hsa_circ_0054406	circBase	chr2	+	44436348	44436466	exonic	NM_002706	PPM1B	AAGATTCAGAGTTGGATAAGCACTTGGAATCACGGGTTGAAGGGAAGTCGAGATAACATG	162.5	136.333	7.27947	7.23426	162.5	166	159	148.5	95	165.5	7.55941	7.02195	7.25703	7.28967	6.99487	7.41824
ASCRP3000619	0.277459	0.915713	1.36065	up	hsa_circRNA_003131	hsa_circ_0003131	circBase	chr6	-	36492117	36507984	exonic	NM_007271	STK38	AAGATTTTGAGTCCTTAAAAGTAATAGGCAGAGGAGCATTTGGTGAGCAGCCATGGCAAT	116.333	68.5	6.76322	6.31893	124	141	84	72	54.5	79	7.13746	6.79826	6.35395	6.25825	6.21197	6.48657
ASCRP3000620	0.134742	0.852846	1.09638	up	hsa_circRNA_404529		25070500	chr1	-	68656995	68659910	intronic	ENST00000370976	WLS	AAGCAAAGGAGAATAAGGACAACAAGAAGAGCCATGGGAGGATGAGATAGCTCCAGGGCC	24	20.6667	4.77992	4.64718	22	23	27	22	19	21	4.73493	4.75288	4.85196	4.5625	4.55228	4.82676
ASCRP3000621	0.385829	0.94164	1.14715	up	hsa_circRNA_402608		25242744	chr20	+	47591302	47592736	exonic	NM_006420	ARFGEF2	AAGCAACAAAAAGAAATCATTGAACACGGCATCGAGCTGAGCTCAGCCTGAGGAAGAAAG	165.5	124.167	7.27064	7.07259	124.5	193.5	178.5	95.5	104	173	7.15781	7.23166	7.42245	6.61416	7.11942	7.48418
ASCRP3000622	0.586786	0.970449	1.03844	up	hsa_circRNA_400298		25242744	chr1	+	112954815	112958886	exonic	NM_018704	CTTNBP2NL	AAGCAAGGGACCTTGTTATAGAAGCCTTAAAGCATTGGACACATTTCCACCATGCTAATG	22.6667	21	4.78468	4.73026	21	24	23	22	20	21	4.73493	4.83099	4.78812	4.65129	4.6465	4.893
ASCRP3000623	0.539818	0.967641	1.13597	up	hsa_circRNA_101467	hsa_circ_0034293	circBase	chr15	-	30053341	30065560	exonic	NM_003257	TJP1	AAGCAATGGCAGGCTCCTGGATTTGGATTTGGAATTGCAATATCTGGTGGACGAGATAAT	201.833	151.167	7.47554	7.29162	115	291.5	199	104	118	231.5	7.02933	7.81887	7.5784	6.74208	7.26135	7.87142
ASCRP3000625	0.28486	0.917023	1.8213	up	hsa_circRNA_101418	hsa_circ_0032825	circBase	chr14	-	81297486	81307112	exonic	NM_152446	CEP128	AAGCACATTTGGCATCACAAGTAGAGGCACTAAAGAAACAAGAAGCTAAAGCAGATGAGC	89.6667	37.1667	6.33237	5.4674	127	99	43	36	36.5	39	7.1948	6.33323	5.4691	5.22094	5.63554	5.54574
ASCRP3000626	0.174299	0.879367	1.30489	up	hsa_circRNA_030340	hsa_circ_0030340	circBase	chr13	-	52992126	53000201	exonic	NM_016075	VPS36	AAGCACTGAAATTACCTCTCAGACCATCAGGTTTAAATCCTACTTGCTGAGCATGGGAAT	74.8333	48	6.16399	5.78006	98	72.5	54	69	32	43	6.82819	5.93575	5.72803	6.16415	5.48126	5.69476
ASCRP3000627	0.711783	0.986058	1.15599	up	hsa_circRNA_011588	hsa_circ_0011588	circBase	chr1	-	36211051	36212593	exonic	NM_022111	CLSPN	AAGCACTTGCTCTTTGCTCAGGCTCTTTTCCCACAGACAAGTTCTTAAATGTTAGAAACC	341	284	8.30282	8.09369	243	289	491	473	123	256	8.18923	7.80174	8.91751	8.92272	7.36161	7.99673
ASCRP3000629	0.384944	0.94164	1.36408	up	hsa_circRNA_101490	hsa_circ_0000592	circBase	chr15	+	41988272	41991357	exonic	NM_001080541	MGA	AAGCAGGTGATACATCCTGGTCTTCAAGAAGTCTTATTGCCAGCAGTTTTGAAGATGACT	1560.33	1480.17	10.7394	10.2915	882	2017	1782	526.5	1840	2074	10.2585	10.9892	10.9704	9.07047	11.2008	10.6031
ASCRP3000633	0.170498	0.875077	1.13472	up	hsa_circRNA_405832		25070500	chr2	-	24098698	24111269	exonic	NM_017552	ATAD2B	AAGCCATATTAGGTTAACTTCTCAGCCTGGTGCTACATTACCAAATGGACATAGTGGCTT	45.3333	34	5.53623	5.35389	39	51	46	43	31	28	5.53281	5.525	5.55087	5.43616	5.43059	5.19492
ASCRP3000634	0.182638	0.879367	2.80567	up	hsa_circRNA_021714	hsa_circ_0021714	circBase	chr11	+	35160416	35222742	exonic	NM_000610	CD44	AAGCCATTCAAATCCGGAAGTGCTACTTCAGACAACCACAAGGATGACTGGAGAAGAAAG	223.833	86.3333	7.67474	6.1864	139	296	236.5	71	23	165	7.3358	7.84525	7.84316	6.19894	4.9329	7.42735
ASCRP3000636	0.982865	0.999155	1.00336	up	hsa_circRNA_402767		25242744	chr22	+	46739158	46742441	exonic	NM_018006	TRMU	AAGCCCGAAGGGCTTTTCAGAAATCGGTTTGAAGTTAGAAATGTGACTTTTTGAATGAGT	55.8333	44.5	5.7053	5.70045	40	81	46.5	46.5	38	49	5.53281	6.05808	5.525	5.57881	5.68428	5.83826
ASCRP3000638	0.402189	0.94586	1.44588	up	hsa_circRNA_001152	hsa_circ_0001152	circBase	chr20	-	35539620	35540955	exonic	NM_015474	SAMHD1	AAGCCTATACTAAGCTGACAGGAAGTTGGAAATCTGTATGACATGTTCCACACTCGCAAC	85.8333	45.5	6.21099	5.67904	106	119.5	32	72	28.5	36	6.93718	6.58189	5.11391	6.25825	5.25911	5.51977
ASCRP3000640	0.18065	0.879367	6.46041	up	hsa_circRNA_044097	hsa_circ_0044097	circBase	chr17	-	42929776	42932372	exonic	NM_004247	EFTUD2	AAGCCTTTTCTCTGTCTGTCTTCCACCACTGGCAGGAACAAGATCACCATGATTGCTGAG	27734.2	13667.5	15.1396	12.448	15842	15089.5	52271	34796	1744.5	4462	14.8532	14.552	16.0137	14.7438	11.1346	11.4657
ASCRP3000644	0.698957	0.985164	1.0775	up	hsa_circRNA_103773	hsa_circ_0003437	circBase	chr4	+	184114751	184130178	exonic	NM_024949	WWC2	AAGCTGAGATCTCCACTACAAGATTAAGGGTTAACGAAGCCCTTGTCATTTGCTGATTGT	77.5	58.8333	6.17995	6.07226	47.5	98	87	68.5	39	69	5.84036	6.31069	6.38881	6.12679	5.76498	6.325
ASCRP3000645	0.230662	0.902117	1.32346	up	hsa_circRNA_031607	hsa_circ_0031607	circBase	chr14	-	35044961	35078948	exonic	NM_021249	SNX6	AAGCTGCTAAGCTTAAAGCAATAAATGTAGATCTTCAAAGTGATGCTGCTCTGCAGGTGG	77.3333	46.1667	6.2065	5.80218	85	93	54	51	48	39.5	6.62394	6.24166	5.75388	5.74494	6.06528	5.59631
ASCRP3000646	0.138249	0.85613	2.48753	up	hsa_circRNA_103515	hsa_circ_0067991	circBase	chr3	+	171969049	172025291	exonic	NM_022763	FNDC3B	AAGCTGGCACATAGGAGCAAAAGTTCACTAACCCTGCAGTGGAAGAAATTATACCATTTT	783.667	308.667	9.62726	8.31255	837	906	608	213	265	448	10.1493	9.51464	9.21787	7.78684	8.44934	8.70147
ASCRP3000648	0.964043	0.9977	1.01545	up	hsa_circRNA_026129	hsa_circ_0026129	circBase	chr12	-	49578582	49579773	sense overlapping	NM_006009	TUBA1A	AAGCTGTCCATTTCTGTGATGGGTTTTGAATAAAGTATTCCCTGTCTTAAGCCGACCAGT	77	70.1667	6.26229	6.24017	80	61	90	116.5	56	38	6.57182	5.74942	6.46563	6.93226	6.21197	5.57629
ASCRP3000650	0.880038	0.994474	1.02153	up	hsa_circRNA_060078	hsa_circ_0060078	circBase	chr20	+	34082350	34086545	exonic	NM_007186	CEP250	AAGCTTCATCAAGACCTGTGGAAGACTCAACAGACCCGGGTGGAGGACTTGAAGTCTCAG	31.3333	27.1667	5.01963	4.9889	31	39	24	32.5	24	25	5.13117	5.24333	4.6844	5.11738	4.893	4.95633
ASCRP3000652	0.00589353	0.753376	1.36253	up	hsa_circRNA_036389	hsa_circ_0036389	circBase	chr15	-	76508628	76588078	exonic	NM_000126	ETFA	AAGCTTTTCCACAGCTTTAAAACTATCAGAAGCCTCATTGCTACGATTTCAGAGTACCCT	65.3333	39	5.9887	5.54241	50.5	82	63.5	44	38	35	5.89996	6.06887	5.99727	5.49465	5.64997	5.48261
ASCRP3000653	0.315724	0.926632	1.14835	up	hsa_circRNA_405987		25070500	chr2	+	170366276	170374885	sense overlapping	NM_006063	KLHL41	AAGCTTTTGACCTTACAACAAATAAGTTTCTCACAGAATGGATTCCCAGCGGGAACTTGC	38.6667	26.3333	5.26053	5.06097	19.5	47.5	49	22	30	27	4.66557	5.46366	5.65237	4.65129	5.37663	5.15499
ASCRP3000654	0.952332	0.997419	1.01667	up	hsa_circRNA_100786	hsa_circ_0005974	circBase	chr11	+	34093272	34098189	exonic	NM_005898	CAPRIN1	AAGGAAAAACCTGTATGTGGAACCACCTGGTAAGCTTGATGATTACCAGGAACGAATGAA	325.167	271.667	8.20391	8.18007	252	507.5	216	200	272	343	8.25052	8.64552	7.7157	7.70018	8.47659	8.36342
ASCRP3000655	0.222297	0.899325	1.72908	up	hsa_circRNA_007878	hsa_circ_0007878	circBase	chr3	-	47956306	47960331	exonic	NM_002375	MAP4	AAGGAAACCATGCAACAGTCAACCTTCTGAGCTTTCTTCAGAGACCTCAGGTATGTCTCC	628.5	346.667	9.19869	8.40869	437	960	488.5	290	205	545	9.08858	9.59922	8.90828	8.23124	8.06297	8.93186
ASCRP3000656	0.0336837	0.795235	1.14015	up	hsa_circRNA_103854	hsa_circ_0004418	circBase	chr5	-	64556426	64587297	exonic	NM_197941	ADAMTS6	AAGGAAACGGTATCGCTCCTGTAACACAGATTTCAGGCCGTGGTACTTGCCTTGATAATG	34.6667	26.3333	5.20997	5.02075	35	33	36	33	23	23	5.30849	5.10695	5.21448	5.13801	4.9679	4.95633
ASCRP3000661	0.653749	0.979908	1.15067	up	hsa_circRNA_008289	hsa_circ_0008289	circBase	chr6	+	155448623	155451551	exonic	NM_012454	TIAM2	AAGGAAGAAAAGGAAACTCCAGGCTCACTTCATGGACTCACTTTGCGTGCTTGTTAAATG	111.667	78.6667	6.71156	6.50908	77	116	142	78	94	64	6.48991	6.54889	7.09588	6.35395	6.98257	6.19073
ASCRP3000662	0.634892	0.9784	1.05196	up	hsa_circRNA_407025		25070500	chr7	-	149930123	149934697	sense overlapping	TCONS_00014005	XLOC_006645	AAGGAAGAGTGCCAAAGAAGGAATAAATAAAGGTACTTGGAGTTCTTCCAGGGCGTTACC	21	20.3333	4.63067	4.55759	18	20	25	20	22	19	4.4733	4.58771	4.83099	4.4069	4.73944	4.52643
ASCRP3000665	0.922828	0.994474	1.0374	up	hsa_circRNA_007877	hsa_circ_0007877	circBase	chr1	-	21573713	21585332	exonic	NM_001397	ECE1	AAGGAATACCTTGAGCAGATCTCCACTCTCATCAACACCACCGACAGATGCTCGGGGGCT	348	327.167	8.38177	8.3288	324	461	259	248	209.5	524	8.65032	8.51555	7.97945	8.01241	8.08726	8.88673
ASCRP3000666	0.80071	0.991988	1.09597	up	hsa_circRNA_401746		25242744	chr17	+	25932459	25938655	exonic	NM_014238	KSR1	AAGGAATGAAGCGTGTCCTGACTTCTGTCAGCTTGGGGAAGGAAGTCAGTGCTGAGGAGC	88	54.3333	6.14403	6.01182	37	167	60	68	51	44	5.49599	7.03713	5.89895	6.16415	6.11296	5.75833
ASCRP3000667	0.245335	0.908599	1.42218	up	hsa_circRNA_101507	hsa_circ_0035052	circBase	chr15	+	44620882	44673174	exonic	NM_138423	CASC4	AAGGACAGAGTCAGTGATTTCCATAAATTGAAGCAAAAGCAACTTGCTGAGCTTCGTCAG	84.8333	48.6667	6.33357	5.82547	65	117	72.5	37	42	67	6.27076	6.55912	6.17084	5.32957	5.87764	6.2692
ASCRP3000669	0.246871	0.908802	1.15096	up	hsa_circRNA_003196	hsa_circ_0003196	circBase	chr4	-	170458959	170477246	exonic	NM_012224	NEK1	AAGGACATATGGCTCCTTTTCTGGGCAGTGGAGGGACTATAGCTCCATCATCTTTTTCTT	73.3333	50.8333	6.10097	5.89814	54	101	65	54.5	44	54	5.96492	6.32575	6.01225	5.84036	5.87764	5.97642
ASCRP3000672	0.563115	0.969631	1.08842	up	hsa_circRNA_023641	hsa_circ_0023641	circBase	chr11	+	75718577	75728024	exonic	NM_003369	UVRAG	AAGGAGAGAGAAGAACTCTTCTTGAAGACTAATGCTCAGTTGACAATTCGTTGCAGGCAG	52.6667	40	5.68351	5.56127	38	55	65	49	34	37	5.48261	5.57629	5.99162	5.62339	5.53021	5.53021
ASCRP3000675	0.773467	0.988465	1.02836	up	hsa_circRNA_104006	hsa_circ_0074945	circBase	chr5	+	169108747	169116337	exonic	NM_004946	DOCK2	AAGGAGATTGAGATGCTCAACAATCTGAAGGTGGTCTTCACGAATCCTTGAGCTTGATTT	32.8333	33.6667	5.19444	5.15409	43	28.5	27	57	21	23	5.68077	5.00955	4.893	5.82983	4.73944	4.893
ASCRP3000677	0.246019	0.908802	1.21365	up	hsa_circRNA_019061	hsa_circ_0019061	circBase	chr10	+	90661412	90682193	exonic	NM_020799	STAMBPL1	AAGGAGCCCAGGCTGTTCAGTATGAAGTGATTGAGAAGAAACAGTGAACATCCTCATTTC	48.6667	37.8333	5.61346	5.33411	54	44	48	59	27.5	27	5.90999	5.37952	5.55087	5.90799	5.13801	4.95633
ASCRP3000680	0.743472	0.986925	1.14098	up	hsa_circRNA_103407	hsa_circ_0007761	circBase	chr3	+	63898263	63898901	exonic	NM_000333	ATXN7	AAGGAGTTTGGGAAAAACCGCGAAGTCATGGGGCTCTGTCGGGAAGGAGCGGAAAGAATG	358.333	300.333	8.42108	8.23081	378	448	249	250	192	459	8.86665	8.47946	7.91715	8.02678	7.93985	8.72581
ASCRP3000681	0.147965	0.863658	1.44751	up	hsa_circRNA_035152	hsa_circ_0035152	circBase	chr15	-	48766451	48786451	exonic	NM_000138	FBN1	AAGGATACACAGGTGATGGCTTCACTTGTACAGATCCCATATGTGGTAAAGGGTACTCAA	75.3333	37.8333	6.07771	5.54414	47	122	57	40.5	36	37	5.7694	6.61293	5.85081	5.45272	5.61606	5.56364
ASCRP3000682	0.155602	0.866374	1.13717	up	hsa_circRNA_100394	hsa_circ_0015272	circBase	chr1	+	173702851	173703425	exonic	NM_014458	KLHL20	AAGGATAGCAGACAAGTTCACCCAACATAACTTTCAAGAGGTGTACCAACATTCGACCAG	63	45.3333	5.94627	5.76082	46	81	62	42.5	42.5	51	5.79993	6.09724	5.94163	5.48261	5.88986	5.90999
ASCRP3000683	0.50544	0.962833	1.08292	up	hsa_circRNA_404494		25070500	chr1	+	43435919	43439859	exonic	NR_033967	SLC2A1-AS1	AAGGATTGATGAGAAAAGCAGATGGTTAAGAGCTCTACAACTTCTGTGAGGCCTGTTCTG	24.6667	22.1667	4.80554	4.69061	22	24	28	24	23.5	19	4.73493	4.79679	4.88488	4.6125	4.9329	4.52643
ASCRP3000685	0.857946	0.994474	1.02628	up	hsa_circRNA_101329	hsa_circ_0031408	circBase	chr14	-	25443870	25444056	exonic	NM_014178	STXBP6	AAGGCGAATATTTAACTTATATCTGCCTGTCAGATTCACTGCGTGCTGTCCTCACTTGTT	34.6667	29.8333	5.18696	5.14953	28	40	36	36.5	23	30	5.04639	5.2871	5.22737	5.2685	4.893	5.2871
ASCRP3000688	0.0108065	0.753376	1.43066	up	hsa_circRNA_047807	hsa_circ_0047807	circBase	chr18	+	56402433	56409246	exonic	NM_006785	MALT1	AAGGCTCATGGTGTCAAGGAGCAGAAGCTTTTGAAATCCAGCATTCTGGATTGGCAAATG	55.3333	35	5.79622	5.27954	49	67	50	41	34	30	5.88376	5.83826	5.66664	5.36792	5.22737	5.24333
ASCRP3000689	0.845164	0.994474	1.04262	up	hsa_circRNA_102447	hsa_circ_0005360	circBase	chr19	+	11221327	11222315	exonic	NM_000527	LDLR	AAGGCTGTGGGGACCAACGAATGCTTGGACAACAACGGCGGCTGTTCCCACGTCTGCAAT	47.3333	38.6667	5.57944	5.51923	48.5	53	40.5	40	28	48	5.81709	5.53021	5.39103	5.40528	5.2871	5.86532
ASCRP3000690	0.02181	0.754029	1.25901	up	hsa_circRNA_100521	hsa_circ_0017438	circBase	chr10	+	1118055	1126416	exonic	NM_014023	WDR37	AAGGCTTCCACCAGCAAGCTTATTGCAGGAGTGACCAGGACACTACCTCCTAGAAGTAAT	66	42.6667	5.9863	5.65402	54	79	65	45	38	45	5.96492	6.02523	5.96876	5.55087	5.68428	5.7269
ASCRP3000691	0.747168	0.986925	1.04409	up	hsa_circRNA_405661		25070500	chr18	-	14077332	14085075	sense overlapping	NR_033354	ZNF519	AAGGGAAGGAAGTATATTGGGAGTGGAAAAGCGAGATTGTCTTTGACCATTTGCTATGGA	53.3333	42.5	5.79112	5.72888	55	56	49	50	42.5	35	6.04721	5.65952	5.66664	5.74494	5.92194	5.51977
ASCRP3000692	0.57166	0.969631	1.33261	up	hsa_circRNA_102695	hsa_circ_0054134	circBase	chr2	-	38570409	38570654	exonic	NM_022374	ATL2	AAGGGAAGTCATTTCTACTGGACTTCATGCTTAGATACATGTATAACAAGGTGAGAATTA	86.6667	45.8333	6.12929	5.71504	51	163	46	45	32	60.5	5.88376	6.99487	5.50925	5.53021	5.48126	6.13366
ASCRP3000694	0.827862	0.993133	1.10042	up	hsa_circRNA_040698	hsa_circ_0040698	circBase	chr16	+	84767040	84779279	exonic	NM_005153	USP10	AAGGGCTTGTTCCGGTTTCAGAGGATCCTGTAGCCATAAAGATTGCAGTATATTTTTGGA	719.333	654.667	9.49651	9.35845	640.5	842	675.5	382	915	667	9.71332	9.40178	9.37441	8.6158	10.2393	9.22029
ASCRP3000696	0.444713	0.949983	1.46262	up	hsa_circRNA_103224	hsa_circ_0063329	circBase	chr22	-	38894089	38894578	exonic	NM_006386	DDX17	AAGGGGAGATGGCCCAATCAATATGTAATGGATGTGTTGATGGATCAGCACTTTACAGAA	827.333	591.5	9.68422	9.13566	805	1092	585	384.5	420	970	10.0768	9.81466	9.16125	8.61886	9.09442	9.69371
ASCRP3000698	0.795807	0.991841	1.08304	up	hsa_circRNA_405921		25070500	chr2	+	85241058	85255179	exonic	ENST00000456682	KCMF1	AAGGGTAGATTTTGGCCAGAGGTCCCTGTTGCTGTGCATATATTATTAGCCGAGTATATG	63.6667	53.6667	5.99187	5.87678	57	59	75	95	33	33	6.06887	5.69476	6.21197	6.6529	5.53021	5.44722
ASCRP3000702	0.517372	0.965589	1.13713	up	hsa_circRNA_002533	hsa_circ_0002533	circBase	chr10	+	114286845	114298089	exonic	NM_145206	VTI1A	AAGGTCATCTCGGAGACTAGAGGCTGGATACCAAATAGCAGTGGAAACCGAAAAGGTCAC	118.667	83	6.75266	6.56726	88	178	90	86	70	93	6.69992	7.12546	6.43261	6.41863	6.5844	6.69876
ASCRP3000705	0.2218	0.899325	1.25841	up	hsa_circRNA_036783	hsa_circ_0036783	circBase	chr15	+	90800369	90815443	exonic	uc002bpe.1	TTLL13	AAGTAAAATGTAGCAGTCCCCCTCCTCATTGATGGCTTCAAGTTTGATATGCGAGTCTAC	6165	11214.2	13.2804	12.9488	3957	5919	8619	8261.5	6877	18504	12.8728	13.1448	13.8237	12.5568	13.1328	13.1568
ASCRP3000707	0.509167	0.962833	1.28033	up	hsa_circRNA_005202	hsa_circ_0005202	circBase	chr9	-	88190229	88211364	exonic	NM_015239	AGTPBP1	AAGTAACTAGGTATGCAACCACTCATGTATTCGGTTCAGGAAGCATTAAATGCCAGACCA	267.167	180.833	7.94512	7.58861	169.5	333	299	124.5	281	137	7.64178	8.01241	8.18117	7.02195	8.52831	7.21557
ASCRP3000708	0.0446447	0.812574	1.69367	up	hsa_circRNA_008337	hsa_circ_0008337	circBase	chr8	-	62546241	62596747	exonic	NM_004318	ASPH	AAGTAAGCATTTTTCCTGTGGAAGAACAGCAGGAAGTACCACCAGAGACAAAGCATGGAG	1174.33	632.667	10.1195	9.35933	540	2055	928	447	758	693	9.44209	11.0339	9.88252	8.84981	9.94124	9.28695
ASCRP3000711	0.126595	0.852724	1.26597	up	hsa_circRNA_000115	hsa_circ_0000115	circBase	chr1	-	115276352	115280693	exonic	NM_007158	CSDE1	AAGTACCCAGTAAAAACCAGATGATGTTGAATTTGAAGTATCATCGGACCGACGGACTGG	82.6667	52.5	6.3103	5.97006	70	109	69	55	59	43.5	6.37149	6.44646	6.11296	5.85705	6.37003	5.68311
ASCRP3000713	0.194297	0.883803	1.11273	up	hsa_circRNA_091025	hsa_circ_0091025	circBase	chrX	+	70642966	70644088	exonic	NM_004606	TAF1	AAGTATAATGAAAGAAGACAAATTAGCTCGCTTAGAGAAAGCTATCAACCCCTTGCTGGA	81.6667	59.5	6.29332	6.13922	65	98	82	60	56	62.5	6.27076	6.31069	6.29852	5.9726	6.28933	6.15575
ASCRP3000714	0.54977	0.969422	1.33281	up	hsa_circRNA_043781	hsa_circ_0043781	circBase	chr17	-	40359575	40369482	exonic	NM_012448	STAT5B	AAGTATACTCCAAATACTACACACCAGTTCCCTGCGAGTCTGCTACTGTGATTACAGTGG	187.333	120.833	7.37509	6.96063	114	277	171	169.5	55	138	7.02195	7.73953	7.36381	7.45433	6.21197	7.21557
ASCRP3000715	0.218378	0.896917	1.21776	up	hsa_circRNA_000814	hsa_circ_0000381	circBase	chr12	+	25214525	25222365	exonic	uc001rgg.2	LRMP	AAGTATGGAACAACAATTGAGTCACTTCAAAAGGAGTTCATTGAAGGGGAACACCATGGC	30.3333	24.8333	5.05946	4.77523	38	23	30	35.5	22	17	5.48261	4.73944	4.95633	5.18504	4.73944	4.40122
ASCRP3000716	0.544819	0.967723	1.06951	up	hsa_circRNA_406144		25070500	chr21	-	35276238	35286804	exonic	NM_001697	ATP5O	AAGTATTGAAATTGGAGGCTAAGGTGCGATGCTTCAGTACCTCTGTGGTCAGACCATTTG	24.6667	22	4.82766	4.73072	21	26	27	26	20	20	4.73493	4.91707	4.83099	4.78376	4.55228	4.85611
ASCRP3000722	0.123844	0.852724	1.68342	up	hsa_circRNA_040822	hsa_circ_0040822	circBase	chr16	+	88061088	88069000	exonic	NM_017869	BANP	AAGTCCAGATCACGCAGGACAGCGAGGTCACCTTTTCTATAAATTTGGCATCACAGAATC	875	515.167	9.83148	9.08009	962	848	815	570	443	532.5	10.4125	9.41302	9.66889	9.16251	9.17525	8.90251
ASCRP3000724	0.526025	0.967189	1.14351	up	hsa_circRNA_103162	hsa_circ_0062317	circBase	chr22	+	20754921	20755662	exonic	NM_003426	ZNF74	AAGTCCCCAGAGGGCCCTGTCCAGGAATCGGTGAGTTTCAAGGATGTGGCTGTGGACTTC	94	81.5	6.49374	6.30027	115	70	97	155.5	36	53	7.04216	5.88376	6.55529	7.33543	5.57377	5.99162
ASCRP3000725	0.160408	0.866763	1.58856	up	hsa_circRNA_103655	hsa_circ_0007883	circBase	chr4	-	73956383	73958017	exonic	NM_032217	ANKRD17	AAGTCCCTCAGGGGTGGCACTGAATCAACAAGACAAGCAACTCAATTGATTAATGCTTTG	487.333	287	8.91179	8.24407	432	493	537	223	261	377	9.07783	8.60688	9.05065	7.84421	8.42156	8.46643
ASCRP3000729	0.066048	0.816976	2.68521	up	hsa_circRNA_101543	hsa_circ_0000607	circBase	chr15	-	62299506	62306191	exonic	NM_017684	VPS13C	AAGTCTCAGAAGAAATACAGAAAGAAATTCAGACTGCAAATGAACACTGGACTCCATGCA	2754.17	1699.83	11.8689	10.4439	2981	2510.5	2771	1371.5	841	2887	12.3813	11.4344	11.7911	10.25	10.0944	10.9874
ASCRP3000730	0.135072	0.853454	2.04791	up	hsa_circRNA_406246		25070500	chr3	-	27424643	27493989	exonic	NM_003615	SLC4A7	AAGTCTCTTGCAAATTCCAGTCAAGGCCCTAAAATATAGGGTCCTGATGAAGAAGCTGTT	260.833	104.833	7.9293	6.89515	191.5	258	333	127	111	76.5	7.82525	7.65258	8.31006	7.05035	7.18863	6.44646
ASCRP3000731	0.90388	0.994474	1.11354	up	hsa_circRNA_103674	hsa_circ_0070113	circBase	chr4	+	79186178	79188586	exonic	NM_025074	FRAS1	AAGTGACCTGCCAGACTGGAGAGTGTGCCAAAGTGGAGTGTGCCCGGGATGAGACTGTAG	698.333	791.333	9.17763	9.02247	478	1321	296	1720	168	486	9.23353	10.1523	8.14701	10.5197	7.75519	8.79253
ASCRP3000738	0.242259	0.908599	1.31394	up	hsa_circRNA_071511	hsa_circ_0071511	circBase	chr4	+	184605127	184615876	exonic	NM_021942	TRAPPC11	AAGTGTCACAAGGTTTTGATCTTTCTGATCCTGAAAAAGAAAAGGTGGGAATTCTTGCCA	128.833	79.5	6.87172	6.47782	84	181.5	121	53	104	81.5	6.60677	7.13746	6.87093	5.7716	7.12718	6.53469
ASCRP3000740	0.816025	0.992244	1.06187	up	hsa_circRNA_002765	hsa_circ_0002765	circBase	chr10	+	31644075	31676727	intronic	uc010qeg.1	ZEB1	AAGTGTGGAAGCAAAGGTCATCTAATCTTTAAAAGCTGTTTAAGGAAGACAGAGCAGGCA	108.667	88.5	6.70394	6.61733	112	117.5	96.5	129	90	46.5	6.99487	6.55529	6.56167	7.05035	6.95085	5.85081
ASCRP3000742	0.120313	0.852433	1.68247	up	hsa_circRNA_001682	hsa_circ_0001682	circBase	chr7	-	23023562	23030758	exonic	NM_032581	FAM126A	AAGTTATCCAGGAGCCACAAAGTGAGGTTGAAGGTTTAGAACAGATGTGGAAAAATGTTT	404.5	219.5	8.58424	7.83366	351	556.5	306	311.5	240.5	106.5	8.76916	8.77878	8.2048	8.33112	8.28869	6.88116
ASCRP3000744	0.255169	0.911268	1.23555	up	hsa_circRNA_103842	hsa_circ_0072547	circBase	chr5	+	56542126	56546968	exonic	NM_022913	GPBP1	AAGTTCACTTGAGGCAGAACACAGAATATCCTCCGAATCCTAAATCTAGAGCTCCAAGGA	294.667	207.667	8.11856	7.8134	228.5	392	263.5	166	198	259	8.08239	8.27866	7.99461	7.43153	7.9965	8.01218
ASCRP3000745	0.341388	0.92764	1.17884	up	hsa_circRNA_100639	hsa_circ_0019005	circBase	chr10	-	88211723	88221044	exonic	NM_015045	WAPAL	AAGTTCATGCTGTCCAGGCTTTAGTGCAGACTGGGCATTTAGCTATGGAGACATTATTAT	175.667	122.667	7.26687	7.02951	87	225	215	70	148	150	6.65887	7.45433	7.6874	6.18082	7.59591	7.31179
ASCRP3000746	0.666334	0.981837	1.15041	up	hsa_circRNA_100828	hsa_circ_0022308	circBase	chr11	-	61096834	61097546	exonic	NM_001923	DDB1	AAGTTCCTATATGGTTGCCAAGCACCTACTATTTGCTTTGTCTACCAGGGGGAGAGCAAG	249.667	179.667	7.80489	7.60274	199	386	164	156	142.5	240.5	7.85827	8.23783	7.31858	7.34026	7.54982	7.91814
ASCRP3000748	0.0984287	0.841779	1.87266	up	hsa_circRNA_100924	hsa_circ_0000347	circBase	chr11	-	85722072	85742653	exonic	NM_007166	PICALM	AAGTTGCAGAGACTTAATTCAGTGCACAAATGAGATGAATGTGAACATCCCACAGTTGGC	791.333	389.333	9.60096	8.69587	703.5	1125	545.5	350.5	350	467.5	9.85909	9.87544	9.06834	8.49837	8.84145	8.74779
ASCRP3000751	0.777194	0.988653	1.0794	up	hsa_circRNA_005965	hsa_circ_0005965	circBase	chr4	-	108603170	108615162	exonic	NM_005443	PAPSS1	AAGTTGTGGAACTTCTACAGGAACGGGCTTGTCTGGAGCGGGAAAGACTACTGTGAGCAT	89.1667	69.1667	6.40963	6.2994	99	99.5	69	68	52	87.5	6.81437	6.30157	6.11296	6.14049	6.14049	6.61722
ASCRP3000754	0.075938	0.819801	1.14582	up	hsa_circRNA_404937		25070500	chr11	+	114388277	114411482	sense overlapping	ENST00000459372	snoU13	AAGTTTTGGTGGGAAGATGAAACTTGGAAGAAGGTGCCATTAAGAGGAGATACACAGAGA	34	26.1667	5.13153	4.93515	24.5	42	35.5	28	27.5	23	4.92105	5.33554	5.13801	4.78376	5.19492	4.82676
ASCRP3000755	0.179528	0.879367	1.38454	up	hsa_circRNA_100601	hsa_circ_0007113	circBase	chr10	-	69785302	69804320	exonic	NM_015601	HERC4	AAGTTTTTGAACTTATGGGAAGCATTGTCACTGAGATTGCTTGTGGACGAGCAGGTTGTT	363.833	233.5	8.45877	7.98936	316	457	318.5	200.5	213.5	286.5	8.60657	8.50566	8.26407	7.70191	8.11831	8.14786
ASCRP3000756	0.721481	0.986321	1.08773	up	hsa_circRNA_027934	hsa_circ_0027934	circBase	chr12	+	104325298	104341703	sense overlapping	NM_003299	HSP90B1	AATAAAAAAGATCCCAAATGGTCGGTCAGAGCTGACGATGAAGTTGATGTGGATGGTACA	31	22	4.94149	4.82017	21	48	24	24	22	20	4.66557	5.49332	4.66557	4.78376	4.78376	4.893
ASCRP3000757	0.763984	0.986925	1.02744	up	hsa_circRNA_041630	hsa_circ_0041630	circBase	chr17	-	4848946	4849292	exonic	ENST00000225655	PFN1	AATAAAAAAGATTCTACTAACAACGCTAGTCCTGCTGATGGGCAAAGAAGGTGTCCACGG	38.3333	33.6667	5.39816	5.3591	40	35	40	41	24	36	5.64277	5.17509	5.37663	5.4691	5.04457	5.56364
ASCRP3000758	0.405266	0.94586	1.50198	up	hsa_circRNA_063313	hsa_circ_0063313	circBase	chr22	-	38879442	38891942	exonic	NM_006386	DDX17	AATAAAAACACTGTTGACAATAATGTCTAGTTCTGGCTCCTACCAGAGAGCTTGCCCAGC	647.833	450	9.34122	8.75435	649	711.5	583	255	353	742	9.72573	9.13668	9.16125	8.05146	8.85449	9.3571
ASCRP3000760	0.446118	0.949983	1.1292	up	hsa_circRNA_023143	hsa_circ_0023143	circBase	chr11	+	67803928	67804114	exonic	NM_002496	NDUFS8	AATAAAACCACTCCGACCCCACGGGGCCCCAACTTTGAGTTCTCCACGGAGACCCATGAG	309.833	241.667	8.21035	8.03506	280	284.5	365	240	194	291	8.39751	7.78766	8.44589	7.96557	7.97468	8.16493
ASCRP3000762	0.542012	0.967723	1.09157	up	hsa_circRNA_069235	hsa_circ_0069235	circBase	chr4	-	15937192	15940094	exonic	NM_005130	FGFBP1	AATAAAACTCTGGGTGTTTTTCAGAAATACATTCAACACTTTCCCTGCAGGAACCGGCTC	22.3333	21	4.7127	4.58629	20	20	27	27	17	19	4.66557	4.6844	4.78812	4.87672	4.31966	4.5625
ASCRP3000765	0.703825	0.985473	1.07477	up	hsa_circRNA_406651		25070500	chr5	+	115781859	115785513	sense overlapping	NR_109879	SEMA6A-AS1	AATAAAAGGCAGTCAAGGCAATTCACCATAAGGAAAGAGTGTACAAGACGGTTGGAACGC	116.333	93.8333	6.78704	6.68301	84	138	127	65	76	140.5	6.62394	6.78632	6.95085	6.09372	6.71487	7.24043
ASCRP3000766	0.445828	0.949983	1.02572	up	hsa_circRNA_085971	hsa_circ_0085971	circBase	chr8	+	145161245	145162515	exonic	NM_032272	MAF1	AATAAAAGTTTCTGTGACTTAGGTGGTGAATGCAGTCAACTGCAGTCTGTTCTCAGCTGT	19.6667	19.6667	4.59865	4.56202	20	19	20	24	18	17	4.73493	4.58771	4.4733	4.73944	4.4733	4.4733
ASCRP3000769	0.205866	0.892051	1.06198	up	hsa_circRNA_405529		25070500	chr17	-	3721934	3724538	intronic	ENST00000158149	C17orf85	AATAAAATGTCAGGGATGGGAACCCCACCTTTTAAAAAGGTCACCGATTTGCCTGCTCAG	30	24.6667	4.99567	4.90892	28	29	33	30	21	23	4.99831	4.91707	5.07164	4.94075	4.893	4.893
ASCRP3000771	0.0141627	0.753376	1.31049	up	hsa_circRNA_028921	hsa_circ_0028921	circBase	chr12	+	121132626	121139667	exonic	NM_014730	MLEC	AATAAACAATTTGCAGTGACACTCTGGTATTTGATGTACGATTGAATGGCCACGTCGTGG	73.1667	42.3333	6.08296	5.69286	41	108	70.5	37	50	40	5.64277	6.46563	6.14049	5.30849	6.11296	5.65714
ASCRP3000772	0.744597	0.986925	1.04262	up	hsa_circRNA_076700	hsa_circ_0076700	circBase	chr6	-	47199267	47254331	exonic	uc003oyv.3	TNFRSF21	AATAAACATTAGGTGTTTGTTACTTGGATTCCTTAGCACCACCACAGCTCAGCCAGAACA	45	37.8333	5.5245	5.46429	42	40	53	47	33	33.5	5.57629	5.24333	5.75388	5.57125	5.43059	5.39103
ASCRP3000773	0.252053	0.908961	1.07765	up	hsa_circRNA_090100	hsa_circ_0090100	circBase	chrX	+	23803802	23804327	exonic	uc004dau.3	SAT1	AATAAACTACTCTTTGATTTAAGTTGCAATGAGGTGTCGCTGCAGCAGCATGCACTTCTT	24.3333	21.6667	4.71566	4.60778	22	29	22	22	24	19	4.6125	4.91707	4.6174	4.6125	4.6844	4.52643
ASCRP3000775	0.55821	0.969631	1.10232	up	hsa_circRNA_058712	hsa_circ_0058712	circBase	chr2	+	233428956	233433920	exonic	uc002vta.3	EIF4E2	AATAAATGGTGCTAAACTAGTGGAGCAGTTCTGGAGGTTTTATAGCCACATGGTACGTCC	28.3333	23.6667	4.94921	4.80868	21	35	29	25	19	27	4.70298	5.18834	4.95633	4.72588	4.6465	5.05365
ASCRP3000777	0.756355	0.986925	1.06093	up	hsa_circRNA_402255		25242744	chr2	+	55040368	55056614	exonic	NM_001039753	EML6	AATAACCAAAATTGATCTCAGGGAGACAGAACAAGGATACAAAGCCTTGCCTTACACCCA	57.3333	46.8333	5.85023	5.76491	41	62	69	62	37	41.5	5.6619	5.76719	6.12162	6.02153	5.61606	5.65714
ASCRP3000778	0.843301	0.994474	1.01874	up	hsa_circRNA_104584	hsa_circ_0083861	circBase	chr8	-	30557597	30560757	exonic	NM_000637	GSR	AATAACCAGCGATGGATTTTTTCAGCTGGAAGAATTGCCCGGTCCCATATAGAAATCATC	85.5	71.3333	6.38605	6.35927	79	85	92.5	76	50	88	6.55529	6.11296	6.48991	6.30005	6.14049	6.63729
ASCRP3000779	0.607221	0.973834	1.39661	up	hsa_circRNA_103610	hsa_circ_0002785	circBase	chr4	-	22403053	22404422	exonic	NM_145290	GPR125	AATAACCCAGACTAGGAATGCCAGCATCTGCCAAGCAGATTTGACGGGATCTGAACTATA	182.667	98.5	7.19592	6.714	59	255	234	106.5	141	48	6.12679	7.62939	7.8316	6.79609	7.52881	5.81709
ASCRP3000780	0.571998	0.969631	1.32168	up	hsa_circRNA_069236	hsa_circ_0069236	circBase	chr4	-	16017788	16025038	exonic	NM_006017	PROM1	AATAACGTTCTTAGGACAGATTTGGATGGCCTGGTCCAACAGGTATCAATTCAGTGCTAG	56	31.6667	5.62788	5.2255	22	67	79	37	38	20	4.78376	5.82135	6.27853	5.2871	5.64997	4.73944
ASCRP3000782	0.45299	0.952143	1.14214	up	hsa_circRNA_405370		25070500	chr15	+	65160809	65160998	intronic	ENST00000437723	AC069368.3	AATAAGAATAGTACAAAGGCCATGCCACCTTGTGCAGCATTCTGTTCTTGCTAAACTCAG	29.5	23.3333	5.02038	4.82863	24	32	32.5	31	20	19	4.87672	5.04639	5.13801	5.09996	4.6465	4.73944
ASCRP3000783	0.959376	0.99757	1.00917	up	hsa_circRNA_100324	hsa_circ_0013966	circBase	chr1	+	147438785	147460753	exonic	NM_016334	GPR89B	AATAATCATCGTCACATCCATCAGAGGATTGCTGATCACTCTTACCAAGGATGGCAATGG	89.8333	75.8333	6.447	6.43384	95	86.5	88	111	65	51.5	6.77539	6.14559	6.42003	6.84188	6.48321	5.97642
ASCRP3000786	0.227685	0.902117	1.68648	up	hsa_circRNA_039254	hsa_circ_0039254	circBase	chr16	+	47497792	47581459	exonic	NM_001031835	PHKB	AATAATGGCAGCACAGAGCTACATTCGAGTTTTAAAATTGCTATAGCTTAGCCTGCGACG	541	260.833	8.73039	7.97638	152	739	732	113	427.5	242	7.48687	9.20122	9.50309	6.8832	9.12036	7.92558
ASCRP3000791	0.426384	0.947488	1.49991	up	hsa_circRNA_025984	hsa_circ_0025984	circBase	chr12	-	46751970	46754992	exonic	NM_018976	SLC38A2	AATACATGCTTAATCCTGAGCTTTGTTCTTCCTGTTAAGTGGTGTACTGGTGATGACCGG	209.333	182	7.64825	7.06338	241	172	215	421	42	83	8.17557	7.07017	7.69902	8.76999	5.83826	6.58189
ASCRP3000794	0.258995	0.911786	1.37103	up	hsa_circRNA_400828		25242744	chr11	-	108057208	108061227	exonic	NM_002519	NPAT	AATACGGAATTTCCAAGATCCAAACGCTTTTGCAGTAGAAAAAGAGCATGCAAAGTTCCC	257	162.167	7.92545	7.47019	245	309	217	146	129.5	211	8.18262	7.88547	7.70825	7.218	7.43848	7.75408
ASCRP3000798	0.185869	0.879367	1.30491	up	hsa_circRNA_100599	hsa_circ_0018403	circBase	chr10	-	52220432	52350007	exonic	NM_147156	SGMS1	AATACTTTTAAAGGAACCTGTTGATAAATGCAAAACAGTGGCTGTTGCAGCGTGACGACA	144.5	85	6.99895	6.615	85	225	123.5	74	78	103	6.6385	7.4509	6.90744	6.29086	6.71487	6.83926
ASCRP3000799	0.834204	0.993234	1.0758	up	hsa_circRNA_405210		25070500	chr14	+	39648294	39648666	exonic	NM_002687	PNN	AATAGAAGAGTCACAGAGAAAAATGAACGCAAAAGCGGCGCCAGGAAATTGAACAAAAAC	130	96.3333	6.85152	6.74611	128	187.5	74.5	72	127	90	7.20176	7.18698	6.16583	6.22167	7.39271	6.62394
ASCRP3000800	0.473405	0.956116	1.27557	up	hsa_circRNA_001035	hsa_circ_0001035	circBase	chr2	-	85554139	85554349	sense overlapping	NM_006464	TGOLN2	AATAGACGGGCCCAGCAAGTCGGGTTCGGAGGCGCAGACCACAAAAGATGTCCCTAATAA	299.333	191	8.03888	7.68774	179	493	226	211	133	229	7.72483	8.60688	7.78493	7.75686	7.45433	7.85204
ASCRP3000802	0.794848	0.991841	1.04774	up	hsa_circRNA_008608	hsa_circ_0008608	circBase	chr8	-	95897294	95897786	exonic	NM_057749	CCNE2	AATAGCTCAGGAAATCTATGCTCCTAAACTCCAAGAGTTTGCTTACGTCACTGATGGTGC	23.3333	21.6667	4.76955	4.70228	22	20	28	23	24	18	4.73493	4.6174	4.95633	4.6125	4.9679	4.52643
ASCRP3000807	0.206799	0.892392	1.09077	up	hsa_circRNA_024529	hsa_circ_0024529	circBase	chr11	+	118943907	118944661	exonic	NM_021729	VPS11	AATATATCCGGTCAGAGTTTACCAGCAGGGATTCACAGAGCTCCGACAAGCAGATTCTAA	28.8333	23.5	4.96964	4.84429	24	34.5	28	25	21.5	24	4.83521	5.11738	4.95633	4.78376	4.85611	4.893
ASCRP3000810	0.494708	0.961278	1.43885	up	hsa_circRNA_103887	hsa_circ_0002490	circBase	chr5	+	72370568	72373320	exonic	NM_138782	FCHO2	AATATCAGCAGACTAGAGCAGATTCTTCCAAATGCACAGCTTGTGTTCAGGTGTGTCACG	876	618.333	9.83091	9.30599	925	860	843	411	802	642	10.3413	9.42741	9.72402	8.73176	10.0133	9.17296
ASCRP3000811	0.0996819	0.842856	1.14749	up	hsa_circRNA_101699	hsa_circ_0004344	circBase	chr16	-	9023225	9024254	exonic	NM_001286458	USP7	AATATCTGAGGAAGCGGGAGATACAGATGACCCACCAAGAATTACTCAGAACCCTGTGAT	105	74.8333	6.6474	6.44892	90	119	106	81.5	58	85	6.71659	6.56675	6.65887	6.43261	6.31975	6.59439
ASCRP3000813	0.950637	0.997419	1.01505	up	hsa_circRNA_400413		25242744	chr1	-	224481968	224491559	exonic	NM_002533	NVL	AATATGCCTAGGTATCCCAGATGAAGCATCCAGGGAAAGGAGGTCTGCAAGATGCTCATA	83.8333	67	6.28461	6.26305	67.5	120	64	58	58	85	6.3031	6.55912	5.99162	5.90799	6.29928	6.58189
ASCRP3000814	0.217564	0.896809	1.21207	up	hsa_circRNA_406204		25070500	chr22	+	44394016	44395553	intronic	ENST00000465768	SAMM50	AATATGCTCAAGGAGGAGTTTCACGCTTATGCCTTTGAGAAAACCAGAAACCCATGTTTC	32.6667	22.6667	5.04414	4.76666	22	41	35	24	23	21	4.66557	5.30849	5.15836	4.69372	4.82252	4.78376
ASCRP3000816	0.736787	0.986925	1.14508	up	hsa_circRNA_403912		25242744	chr7	-	121769414	121773795	exonic	NM_005763	AASS	AATATGGGCTTGTTGGATGAGATTCTAAAACAGTCACCAGGTGTCAAGATGCTGCAAGTA	501.333	394.333	8.76186	8.56642	214	635	655	189	653	341	7.98444	8.97144	9.32971	7.61321	9.72793	8.35812
ASCRP3000818	0.695594	0.985092	1.21542	up	hsa_circRNA_018100	hsa_circ_0018100	circBase	chr10	-	32141444	32150586	exonic	NM_018287	ARHGAP12	AATATTACTACAGTGCAGACGGATCTCGGTCAGAATGGGAATTGCCAAAGGCAACCACAC	292.667	272.333	8.10459	7.82313	214.5	396	267.5	115	147	555	8.01613	8.28523	8.01241	6.91941	7.59591	8.95409
ASCRP3000820	0.0196261	0.753376	1.36692	up	hsa_circRNA_018224	hsa_circ_0018224	circBase	chr10	+	38724057	38734535	exonic	NR_024497	LINC00999	AATATTTGGAATTTTCGTATACGTGGATTCCAGAGGGGTGACAGCAAAACAAACAGGACC	1621.67	1455	10.8084	10.3575	922	2094	1849	926.5	1233	2205.5	10.3376	11.0698	11.0178	9.77294	10.6245	10.675
ASCRP3000821	0.0616335	0.816255	1.24446	up	hsa_circRNA_082178	hsa_circ_0082178	circBase	chr7	+	128281294	128289036	exonic	NR_024368	LINC01000	AATATTTGGAATTTTCGTATACGTGGATTCCAGAGGGGTGACAGTGAAACAAGCACCTGT	1285.67	1131.17	10.3255	10.0099	600	1612	1645	597	1018.5	1778	9.60649	10.5373	10.8325	9.22411	10.3853	10.4204
ASCRP3000822	0.0433508	0.812574	1.41366	up	hsa_circRNA_017202	hsa_circ_0017202	circBase	chr1	-	243222779	243242354	exonic	NR_029401	LINC01347	AATATTTGGAATTTTTGTATACGTGGATTCCAGAGGGGTGACAGCGAAACCTGGACCTAC	1016.33	740	9.97303	9.4736	550	1379	1120	430	664	1126	9.47701	10.248	10.1941	8.7886	9.7542	9.87799
ASCRP3000825	0.902386	0.994474	1.01854	up	hsa_circRNA_406267		25070500	chr3	-	42798557	42799843	exonic	NM_144719	CCDC13	AATCAAACACCTCAAAAAGAAAATAGAAGAGGACAGATTTGCCTTCACAGGGCAGGATGG	52.3333	41.3333	5.64649	5.62	30	57	70	33	46	45	5.17509	5.64277	6.12162	5.09996	5.96876	5.79127
ASCRP3000827	0.647213	0.979075	1.14745	up	hsa_circRNA_404971		25070500	chr12	+	20251685	20280587	sense overlapping	NR_040098	LOC100506393	AATCAAGATGGAAACTTCAGGCTACCATACCTGCTTCAACTGTAGGAGAATCTTAGTTCT	35.3333	25.6667	5.17031	4.97188	23	32	51	30	27	20	4.78376	5.04639	5.68077	4.91707	5.25911	4.73944
ASCRP3000830	0.921534	0.994474	1.01855	up	hsa_circRNA_404578		25070500	chr1	+	150307405	150312953	exonic	NM_004698	PRPF3	AATCACAAATCTTGTTGAACATCCAGCCCAGCTCAATCCTCCAGGAAGGTGGAGTTAAAA	337.333	289	8.30279	8.27626	230.5	431.5	350	363	210	294	8.10134	8.41594	8.39108	8.54739	8.09981	8.18159
ASCRP3000831	0.512386	0.962833	1.22122	up	hsa_circRNA_008822	hsa_circ_0008822	circBase	chr19	-	52364156	52390165	exonic	NR_024181	ZNF577	AATCACACCTCATTGCAGTTGAGCATTTTTGTCATCTGCAAATAATTTTAGCCAGGTGGC	98.1667	73.8333	6.40185	6.11352	48	128.5	118	43	41.5	137	5.71321	6.65887	6.83347	5.40528	5.7483	7.18698
ASCRP3000834	0.625059	0.9784	1.90473	up	hsa_circRNA_104463	hsa_circ_0082002	circBase	chr7	+	116339124	116340338	exonic	NM_000245	MET	AATCATGAGCACTGCTTTAATAGGATAAACCTCTCATAATGAAGGCCCCCGCTGTGCTTG	473.5	329.667	8.64791	7.71833	864.5	353	203	81	120	788	10.2106	8.11224	7.62086	6.39024	7.341	9.42374
ASCRP3000835	0.910503	0.994474	1.0305	up	hsa_circRNA_076155	hsa_circ_0076155	circBase	chr6	-	35586872	35604935	exonic	NM_004117	FKBP5	AATCCAAACGAAGGAGCAACAGTAGAAAATTGTCAAAAGAGTGGGGAATGGTGAGGAAAC	44.1667	41	5.50114	5.4578	47	39.5	46	41	21	61	5.7382	5.25597	5.50925	5.40528	4.82252	6.14559
ASCRP3000836	0.122076	0.852724	1.46457	up	hsa_circRNA_002161	hsa_circ_0001600	circBase	chr6	-	35586872	35614627	intronic	ENST00000540787	FKBP5	AATCCAAACGAAGGAGCAACAGTAGAAAGTGTTTGCTGACTAGCACTTTGGAGAGTGTAT	91.3333	59.6667	6.45549	5.90501	79	73	122	57	26	96	6.53858	5.94163	6.88625	5.85705	5.10695	6.75104
ASCRP3000837	0.177133	0.879367	1.26019	up	hsa_circRNA_102818	hsa_circ_0008298	circBase	chr2	+	128922303	128928858	exonic	NM_020120	UGGT1	AATCCAAACTTTCTGACATGCCTTTAAAAAGGGCAAGCGACTTGGTAATGAAGGTGGATG	177	118.833	7.4086	7.07496	192	183	156	137	92	127.5	7.82843	7.15655	7.24083	7.17038	6.9586	7.09588
ASCRP3000838	0.810811	0.992244	1.0153	up	hsa_circRNA_103721	hsa_circ_0070649	circBase	chr4	+	110442272	110442782	exonic	NM_006323	SEC24B	AATCCAGAGAAGATCCTAATCAGAGATCAAGTACAAAGATGTTTTTCTACCTACACCGGA	39.8333	34	5.39223	5.37032	34	43	42.5	37	33	32	5.37952	5.34444	5.45272	5.25597	5.48126	5.37373
ASCRP3000839	0.834549	0.993234	1.08112	up	hsa_circRNA_102223	hsa_circ_0002279	circBase	chr17	-	79536041	79539114	exonic	NM_017921	NPLOC4	AATCCATTTCCTATTGAAAACCGGGATGTATTGGGTGAGACACAGGACGTAGACAAGTTT	156.833	120.833	7.14199	7.02947	136	233	101.5	135	72	155.5	7.32384	7.50154	6.60059	7.14002	6.60554	7.34285
ASCRP3000840	0.0243724	0.757832	1.56142	up	hsa_circRNA_102897	hsa_circ_0003747	circBase	chr2	+	203817281	203826149	exonic	NM_024744	CARF	AATCCCAGTATGTTCCATATGATGGAATCCCATTTGTTAATGCAGATGATCGTTGCCAGC	956.5	590	9.81769	9.17483	471	1440.5	958	324	622	824	9.20183	10.31	9.94124	8.39234	9.64784	9.48433
ASCRP3000842	0.607587	0.973834	1.27731	up	hsa_circRNA_023977	hsa_circ_0023977	circBase	chr11	-	88029300	88045722	exonic	NM_001814	CTSC	AATCCTAAGCCCTCAGGAGGTTGTGTCTTGTAGCCAGTATGCTCAAGTATAAAGAAGAGG	105.167	74.1667	6.58043	6.22731	129	130.5	56	110	31.5	81	7.24043	6.69876	5.80208	6.83768	5.3577	6.48657
ASCRP3000843	0.361865	0.934665	1.88503	up	hsa_circRNA_055957	hsa_circ_0055957	circBase	chr2	-	107459490	107460490	exonic	NM_032528	ST6GAL2	AATCCTCAACTCTTCCTTGGGCGAGGAAATAGGTTCATTCTGCCACCCATCTGCATTAAG	1419.5	525	9.86959	8.955	167	2961	1130.5	245	560	770	7.60211	11.796	10.2106	7.98515	9.48189	9.39795
ASCRP3000845	0.895302	0.994474	1.03674	up	hsa_circRNA_004528	hsa_circ_0004528	circBase	chr2	+	242195015	242195594	antisense	NM_005336	HDLBP	AATCCTCATTTCTATTCCTGCCCATGGGGATTTGCCTCCTCTAAATCGTGGGCAGTCAAA	88.6667	72.6667	6.42642	6.37437	75	68	123	104	53	61	6.48321	5.87764	6.91842	6.75994	6.19566	6.1675
ASCRP3000846	0.382489	0.941341	1.201	up	hsa_circRNA_105042	hsa_circ_0092135	circBase	chrX	-	153924191	153928334	exonic	NM_080612	GAB3	AATCCTGTTTCCAGAGAAGACGAAGAAAGCTACATCGAAATGCTGATGTAGAAGGCCAAT	69.6667	50.5	6.08502	5.82079	59	79	71	71.5	29	51	6.12679	6.00665	6.12162	6.21035	5.2871	5.96492
ASCRP3000848	0.375133	0.936844	1.3534	up	hsa_circRNA_102741	hsa_circ_0003497	circBase	chr2	-	63660878	63667005	exonic	NM_015910	WDPCP	AATCTACTCCTCCTGGGTTATGCTCAAGGAAGACTAGAGCTCCTTTTTGGTTCAGGTGTG	293	174.5	8.03517	7.59858	168	300	411	219	133	171.5	7.63151	7.84813	8.62588	7.83529	7.4639	7.49655
ASCRP3000849	0.566856	0.969631	1.05095	up	hsa_circRNA_092460	hsa_circ_0000888	circBase	chr19	+	9448471	9449995	exonic	NM_032497	ZNF559	AATCTAGTTGCAGTAGAGAGATGGCTAATGAATGGCGCTTGATGACAGATGAGTAATGCC	39.1667	32.1667	5.28696	5.21527	36	50	31.5	35	33	28.5	5.37952	5.47181	5.00955	5.13801	5.37663	5.13117
ASCRP3000850	0.720167	0.986174	1.0685	up	hsa_circRNA_083327	hsa_circ_0083327	circBase	chr8	-	10683661	10692285	exonic	NM_017884	PINX1	AATCTCCAAAAACCGTGTTCACTATATGAAATTCACAAAAGGTCGGCGGAAGCAGAAGTG	60.3333	44.5	5.83601	5.74043	41.5	75	64.5	44.5	53.5	35.5	5.55344	5.96299	5.99162	5.51452	6.23769	5.4691
ASCRP3000851	0.595272	0.972176	1.15492	up	hsa_circRNA_405822		25070500	chr19	+	58772216	58775042	intronic	ENST00000595981	ZNF544	AATCTCTGGCAGTAAAATCCAGGAGTCTGCAGTTTCTAAAATCACACAGACTGGAAAGCT	218.833	158.5	7.54855	7.34076	100	256	300.5	77.5	212	186	6.84083	7.63696	8.16786	6.34511	8.09124	7.58593
ASCRP3000853	0.857071	0.994474	1.05229	up	hsa_circRNA_007623	hsa_circ_0007623	circBase	chr19	-	52543740	52550313	exonic	NM_014650	ZNF432	AATCTGTCCAGTCCACAGGTCCTGGCTACCCTGGGAAGAGACAAGAAGTAAATGAAGAAA	76.3333	63.1667	6.22295	6.14941	66	59	104	94.5	46	49	6.31522	5.69476	6.65887	6.61416	5.96876	5.86532
ASCRP3000855	0.195183	0.883803	1.48099	up	hsa_circRNA_406812		25070500	chr6	+	88315634	88321966	exonic	NM_012381	ORC3	AATCTTTGTCTTGTAAGGAGCACCTGACTACGGTACTCGATAAGGTGTGAATGTCACAGA	99.6667	50.6667	6.47328	5.90672	82	158	59	50	51	51	6.60677	6.94159	5.87149	5.68778	6.14049	5.89188
ASCRP3000857	0.310585	0.924534	1.65029	up	hsa_circRNA_103522	hsa_circ_0068135	circBase	chr3	+	180685838	180688146	exonic	NM_005087	FXR1	AATGAAAATGGGCTAGGTACAAATTCTGAGCTGTCTAACCCCTCTGAAACGGAATCTGAG	354.667	198.5	8.38967	7.66695	331	487	246	146	142	307.5	8.67553	8.58982	7.90366	7.23166	7.53854	8.23064
ASCRP3000859	0.0592294	0.812574	1.923	up	hsa_circRNA_103469	hsa_circ_0004271	circBase	chr3	+	128984391	128985942	exonic	NM_016128	COPG1	AATGAAGAGATGTTACCCAGTATCTTGGTGTTGCTGAAGAGGGTGGCTTTGAGTATAAGC	406.333	188.167	8.58712	7.64376	353	551	315	285.5	125	154	8.7617	8.76143	8.23823	8.20866	7.37978	7.34285
ASCRP3000861	0.597728	0.972176	1.30126	up	hsa_circRNA_404755		25070500	chr10	-	61865662	61898845	exonic	NM_001149	ANK3	AATGAAGATTTAACCGAGTTACTTAATGGCATGGATGAAGGTGAAGATGCAATGACCGGG	322.833	186.167	7.91314	7.53323	81.5	483	404	109.5	332	117	6.56421	8.57886	8.59636	6.84188	8.76295	6.99487
ASCRP3000862	0.709216	0.986058	1.02141	up	hsa_circRNA_407043		25070500	chr8	+	16955966	16977910	sense overlapping	NM_181723	MICU3	AATGAAGGAAAAGGTACTTAAAACAGATGCTGAGGAACTTGTCTCCAGAAGCTATTGGGA	51	42	5.63571	5.60514	35	63	55	38	39	49	5.37952	5.74942	5.77819	5.22094	5.72917	5.86532
ASCRP3000865	0.664769	0.981837	1.16559	up	hsa_circRNA_102607	hsa_circ_0005315	circBase	chr2	-	8910799	8917022	exonic	NM_020738	KIDINS220	AATGACATTAAAAACCATCTACGAAAGGACACTTACCGAAGAAGGCAGATGCAGAGGACC	70.6667	51.3333	6.09839	5.87733	70	89	53	48	35	71	6.37149	6.19566	5.72803	5.67372	5.57377	6.3845
ASCRP3000866	0.0793141	0.819801	1.21984	up	hsa_circRNA_104601	hsa_circ_0084125	circBase	chr8	-	42294506	42295095	exonic	NM_006749	SLC20A2	AATGACGTGAGGAAGAGCACTGTCCATGACCCATGGCTCTGTGAAATCGCCCATCTCCAA	156.5	101.833	7.1279	6.84121	84	208	177.5	86.5	92.5	126.5	6.63245	7.33654	7.41472	6.51248	6.93029	7.08086
ASCRP3000867	0.319903	0.926632	1.67324	up	hsa_circRNA_001795	hsa_circ_0001795	circBase	chr8	-	42294506	42323435	exonic	NM_006749	SLC20A2	AATGACGTGAGGTTCCGCTGTGTGGCAGCTGATTGCTTCCTTCCTGAGGCTTCCAATCTC	1246.67	722	10.2377	9.49505	530	1489	1721	903	510	753	9.40178	10.3877	10.9236	9.75148	9.35655	9.37713
ASCRP3000868	0.746689	0.986925	1.19523	up	hsa_circRNA_103738	hsa_circ_0006563	circBase	chr4	+	129752887	129773423	exonic	NM_024900	JADE1	AATGAGATGGTGTTCTGTGACAAATGCAACATCTGTGTGCACCAGGCTGCCTGCTGTTTC	385.167	268.333	8.30981	8.05252	201	706	248.5	256	139	410	7.88547	9.13004	7.91391	8.06723	7.51146	8.57886
ASCRP3000871	0.43477	0.949112	1.197	up	hsa_circRNA_406249		25070500	chr3	+	32180078	32181858	exonic	NM_015141	GPD1L	AATGAGGTGGCTGCAGAGAAGTTCTGTGAGACCACCATCGGTTGCCATGTCAAATCTTAG	54.1667	36.6667	5.68897	5.42955	35	51.5	76	42	33	35	5.32957	5.50925	6.2281	5.43616	5.40528	5.44722
ASCRP3000872	0.168523	0.87374	1.18898	up	hsa_circRNA_104358	hsa_circ_0080035	circBase	chr7	-	44465498	44467302	exonic	uc010kye.3	NUDCD3	AATGAGTTTAAGATTCAGGAGCAGTTCCAGAAAAATCCCGACAGTTACAATGGTGCTGTC	53	35.6667	5.69805	5.44832	43	65	51	34	33	40	5.64277	5.78474	5.66664	5.22094	5.48126	5.64277
ASCRP3000873	0.954517	0.997419	1.00701	up	hsa_circRNA_102512	hsa_circ_0050463	circBase	chr19	+	34706028	34706566	exonic	NM_015578	LSM14A	AATGATAACAAGAGACAAGTAGGTCGCTCAAGCCCTCAGTTAGACCCTTTGAGAAAAAGC	307.5	268.5	8.18697	8.1769	240	408.5	274	227.5	254	324	8.17557	8.33299	8.05236	7.87116	8.37777	8.28176
ASCRP3000874	0.593256	0.972176	1.06622	up	hsa_circRNA_001509	hsa_circ_0001259	circBase	chr22	+	51024958	51033691	exonic	TCONS_00029632	XLOC_014288	AATGATCCAGAAGAGAAGGACAAGTTGACGATTGAGAGGGTTAATGTCAGAGGAGTTGGT	25	22	4.84643	4.75392	26	24	25	22	22	22	4.99831	4.75288	4.78812	4.6125	4.82252	4.82676
ASCRP3000875	0.89896	0.994474	1.04391	up	hsa_circRNA_104613	hsa_circ_0084171	circBase	chr8	+	42914234	42932507	exonic	NM_002027	FNTA	AATGATCGTGCTGTATTGGAGAGAGAAGTCCAGGACAGAGCAGAATGGGCTGATATAGAT	176.667	150.667	7.37608	7.31408	152	224	154	91	149	212	7.47408	7.43779	7.21638	6.57434	7.61382	7.75408
ASCRP3000877	0.027238	0.770087	2.3925	up	hsa_circRNA_103525	hsa_circ_0001367	circBase	chr3	+	183361267	183369064	exonic	NM_017644	KLHL24	AATGATGTCCCCAAGGACTAGGCCACGCAGGTGTGGAAATTAAAAGAACACACATATTTT	2122	1097.17	11.3348	10.0763	1485.5	2336.5	2544	819	1082.5	1390	11.1108	11.28	11.6137	9.63912	10.4456	10.1443
ASCRP3000881	0.280361	0.916424	1.34587	up	hsa_circRNA_406761		25070500	chr6	-	35565024	35614627	sense overlapping	NM_004117	FKBP5	AATGCAGCGGGAAGAACAATGTATTTTATATCTTGGACCAAGGTGTTTGCTGACTAGCAC	53.1667	36.6667	5.73668	5.30814	37.5	57	65	40	20	50	5.51977	5.65952	6.03076	5.36792	4.6465	5.90999
ASCRP3000883	0.441522	0.949628	1.15875	up	hsa_circRNA_100929	hsa_circ_0007455	circBase	chr11	+	85961337	85967554	exonic	NM_003797	EED	AATGCAGTGTATAAAGGATGACGCTGTCAGTATAGAAAGTGGTACAAACACTGAACGCCC	75.6667	52.3333	6.13115	5.91858	53	108	66	50	44	63	5.90999	6.43261	6.05085	5.68778	5.83826	6.2297
ASCRP3000884	0.0295488	0.78133	1.8032	up	hsa_circRNA_092545	hsa_circ_0001426	circBase	chr4	+	89396991	89415482	exonic	NM_016323	HERC5	AATGCCATCATTGGAAGACTTGAAAGAACTCAGTCCTGATTTGGGAAAATAACCACCTGC	98.3333	41.8333	6.492	5.64144	81	145	69	49	39	37.5	6.51905	6.82501	6.13194	5.68778	5.70632	5.53021
ASCRP3000885	0.182256	0.879367	1.05611	up	hsa_circRNA_104391	hsa_circ_0080451	circBase	chr7	+	72398922	72400649	exonic	NM_172020	POM121	AATGCCATTACCAGTTCCTACAGCTCCACTCGAGGCATCTCACAGGCGCCATGATAGCAG	310.5	247.667	8.17224	8.09349	211	434.5	286	220	262	261	7.97802	8.43169	8.10702	7.83212	8.42156	8.02678
ASCRP3000886	0.654992	0.979908	1.15376	up	hsa_circRNA_404980		25070500	chr12	-	26780965	26808785	exonic	NM_002223	ITPR2	AATGCGGAGACATCTGCCAGTGGATCTCCAGACACTTTACTACCATCAGATATGATTCTA	288	240.167	8.10403	7.89769	258	360	246	256	115	349.5	8.27012	8.14234	7.89963	8.05463	7.2531	8.38534
ASCRP3000887	0.80643	0.992244	1.10144	up	hsa_circRNA_101102	hsa_circ_0000419	circBase	chr12	+	70193988	70195501	exonic	NM_022456	RAB3IP	AATGCGGAGGACCAAAGCTGACTTATCCTTGTATAATGAATTCCGATTGTGGAAGGATGA	297.5	238.667	8.1039	7.96451	319.5	393	180	241.5	151.5	323	8.61641	8.26934	7.42595	7.97037	7.63756	8.28561
ASCRP3000888	0.417332	0.94586	1.5382	up	hsa_circRNA_103054	hsa_circ_0060205	circBase	chr20	-	35312815	35317187	exonic	NM_022477	NDRG3	AATGCTGCCTCCTGTTCTTACCCACCTAAGGAACATGATATAGAAACAACTCATGGTGTG	2217	1867.83	11.3149	10.6937	1290	1828	3533	2659	1110.5	1834	10.8845	10.7895	12.2708	11.1295	10.4858	10.4658
ASCRP3000889	0.415393	0.94586	1.20289	up	hsa_circRNA_403286		25242744	chr5	+	904262	908576	exonic	NM_004237	TRIP13	AATGCTGTCTTGACCCAAATTGATCAGATTAAAAGGTCCTCCTGGCACTGGAAAAACATC	68.6667	48.6667	6.07723	5.81073	58.5	75	72.5	70	43	33	6.11296	5.96299	6.15575	6.18082	5.87764	5.37373
ASCRP3000891	0.919987	0.994474	1.04453	up	hsa_circRNA_406961		25070500	chr7	+	77201159	77202117	intronic	uc010ldr.1	PTPN12	AATGCTTAAAAGTGTACCCACCACTGCGCCCTGTCTGTATTCTTAAATAGCACAGTTTTC	278.167	223.833	7.93408	7.87122	192.5	187	455	340.5	140	191	7.82047	7.19562	8.78615	8.45517	7.52881	7.62969
ASCRP3000894	0.954668	0.997419	1.01993	up	hsa_circRNA_003661	hsa_circ_0003661	circBase	chr11	+	82917099	82922472	exonic	NM_182603	ANKRD42	AATGGGGTTGTAGCATAGAAGATGTGGACTACAATGGAAACCTTCCAGTGTCTTCATTGG	358	346.833	8.34077	8.3123	221.5	532.5	320	147	324	569.5	8.0501	8.71068	8.26153	7.23645	8.71683	8.9836
ASCRP3000895	0.0233662	0.754029	1.25653	up	hsa_circRNA_003234	hsa_circ_0003234	circBase	chr11	-	13435076	13466728	exonic	NM_032320	BTBD10	AATGTAGAGATCTCAGTTATGGGTGCTACATGTGTGCTTTCAGAGCAGTAGTGTGAGGAA	720	540	9.46609	9.13664	512.5	891	756.5	469	456	695	9.3492	9.48626	9.56281	8.91726	9.2057	9.28695
ASCRP3000896	0.0498092	0.812574	1.12152	up	hsa_circRNA_001480	hsa_circ_0001480	circBase	chr5	+	43615949	43645612	exonic	NM_012343	NNT	AATGTCAACGGCTTCTGCATATACAGCAGGTGCGAGCCCCTATGGTTAATCCAACATTAG	79.6667	57.6667	6.21935	6.05389	53	102	84	54	53	66	5.96492	6.35395	6.33918	5.7716	6.14049	6.24959
ASCRP3000899	0.943263	0.996935	1.02144	up	hsa_circRNA_006499	hsa_circ_0006499	circBase	chr5	-	102432244	102433485	exonic	NM_017676	GIN1	AATGTCCCACCTTAAGCCCTACATAAGAGAATCCAGTGAACAAGATCAATATTGAACTGT	323.333	290.167	8.28308	8.25248	299	379	292	366.5	342	162	8.49337	8.21737	8.13851	8.55732	8.79389	7.40624
ASCRP3000901	0.10096	0.842856	1.48169	up	hsa_circRNA_102036	hsa_circ_0043026	circBase	chr17	+	30689932	30696801	exonic	uc002hhl.1	ZNF207	AATGTCGCAAGGTGGCCGTTACTGATCTTACTTCATCCAGTCTAATAGAATGATGCCAAT	266.5	144.667	7.9091	7.34185	162	403	234.5	138	124	172	7.57526	8.31781	7.83423	7.17038	7.36161	7.49355
ASCRP3000902	0.134031	0.852724	1.76905	up	hsa_circRNA_102903	hsa_circ_0058010	circBase	chr2	-	210962809	211019335	exonic	NM_152519	KANSL1L	AATGTCTGGCTAATGGCATTTACAGGAGGTTTCCAATACTTATCTACAGGAATCGCCATG	290.667	122.833	7.81753	6.99456	86	367	419	65	170	133.5	6.64692	8.16346	8.64222	6.05808	7.76904	7.15655
ASCRP3000903	0.562134	0.969631	1.12179	up	hsa_circRNA_400678		25242744	chr10	+	127683985	127697119	exonic	NM_145235	FANK1	AATGTGAATGTGAAGGACAGAAATGGAAAGACGCCCCTTATGGAGAGCCCATAAGTAGTG	103	74.8333	6.59071	6.42491	72	125	112	57.5	92	75	6.37149	6.6385	6.76216	5.91797	6.95085	6.40592
ASCRP3000905	0.0189968	0.753376	1.41221	up	hsa_circRNA_065768	hsa_circ_0065768	circBase	chr3	+	50000008	50114685	exonic	NM_005777	RBM6	AATGTGATTAGTACTGCTATAACCAGAATTTGGTAGAAAAAGGATTTACTTGTTGGGGCC	226.667	134.667	7.74622	7.24827	196	280	204	156.5	105	142.5	7.85047	7.76186	7.62635	7.35061	7.14428	7.24994
ASCRP3000907	0.647294	0.979075	1.26519	up	hsa_circRNA_406821		25070500	chr6	+	109175427	109197553	exonic	NM_032131	ARMC2	AATGTTCAAAGGAACAACATCTTTACCATCTCATCTCAAGAATGGAGGGGTGTGGTGTCT	210.667	148.333	7.60495	7.2656	160	181	291	246	118	81	7.55558	7.13233	8.12694	7.98515	7.28737	6.52428
ASCRP3000911	0.171598	0.877472	1.63686	up	hsa_circRNA_004097	hsa_circ_0004097	circBase	chr10	-	46753787	47232156	sense overlapping	NM_031912	SYT15	AATGTTTAGGGGTAAGTCTGCTTTTTTTCTATTTTTAATAAAAAGATATATTACAGAAGA	106.333	55.1667	6.67482	5.9639	106.5	100.5	112	79	51.5	35	6.94256	6.31975	6.76216	6.35395	6.12679	5.41094
ASCRP3000912	0.627416	0.9784	1.12299	up	hsa_circRNA_100190	hsa_circ_0006848	circBase	chr1	-	42730785	42744343	exonic	NM_014947	FOXJ3	AATGTTTCCTTAAAGTGCCTCGATCTAAGGATGACCCTGGAAAGGATGACATCTGAACTG	902.833	791.167	9.81894	9.6516	652	1242.5	814	773	1029	571.5	9.73521	10.0501	9.67147	9.55994	10.3972	8.99766
ASCRP3000914	0.728478	0.986925	1.09636	up	hsa_circRNA_091412	hsa_circ_0091412	circBase	chrX	-	118750908	118754014	exonic	NM_145799	SEPT6	AATTAAAACAAGAAGCTTTAATTTGGGCTTCCTGTAGACACCCTTTTCCTGCGCAACAGA	43.6667	37.8333	5.51766	5.38494	40	35	56	62	25	26.5	5.51977	5.16172	5.87149	5.95526	5.04457	5.15499
ASCRP3000915	0.719465	0.986174	1.21027	up	hsa_circRNA_406457		25070500	chr4	-	25193245	25198922	antisense	NR_037934	SEPSECS-AS1	AATTAAAGAGAGTGTTTTAGGGCACTGAACTTCATCTCCTCATTCCTACCCTCCTGGTCT	146	107.5	7.03226	6.75693	116	92	230	195	64	63.5	7.07017	6.24166	7.78493	7.65675	6.41511	6.19894
ASCRP3000916	0.750969	0.986925	1.06141	up	hsa_circRNA_058992	hsa_circ_0058992	circBase	chr2	+	242092890	242122439	exonic	uc002wat.1	PPP1R7	AATTAAATCTTGCCACACTGTCTTGACAGGCGGGTCGAGTCTGAAGAATCCGGCGATGAA	33.3333	30	5.22618	5.14019	32	25	43	45	23	22	5.30849	4.87672	5.49332	5.57125	4.893	4.95633
ASCRP3000917	0.10336	0.843896	1.39256	up	hsa_circRNA_000028	hsa_circ_0001321	circBase	chr3	-	71100058	71100343	intronic	ENST00000318789	FOXP1	AATTAAGCCAAATGACTAACAGTAATTAAAATGGAAATGGCACAGGGAGGGAAGGCATGT	43.1667	27	5.48664	5.00889	38	50	41.5	28	23	30	5.49599	5.525	5.43893	4.91707	4.82252	5.2871
ASCRP3000920	0.149123	0.863658	1.19088	up	hsa_circRNA_401099		25242744	chr12	-	123818599	123834988	exonic	NM_018183	SBNO1	AATTACATATGCAGCCCAGATGGTGGAGCCAGGGCAAGATTTACTGCTTGCTGCTTTGAG	64.5	42	5.95136	5.69934	49.5	83	61	41	49	36	5.83194	6.09724	5.92491	5.4691	6.06528	5.56364
ASCRP3000921	0.735431	0.986925	1.05767	up	hsa_circRNA_004564	hsa_circ_0004564	circBase	chr2	-	204354306	204356042	exonic	NM_203365	RAPH1	AATTACTGAGAGTTTGGATTCTGACAAGCCCATGGAACCAGTAAAAAGATCTCCTCTTCG	160.667	123	7.16072	7.07983	103	243	136	83	134	152	6.88218	7.56513	7.03484	6.45608	7.45433	7.32909
ASCRP3000922	0.890041	0.994474	1.06382	up	hsa_circRNA_101760	hsa_circ_0038610	circBase	chr16	-	23543977	23563625	exonic	NR_003501	EARS2	AATTCAACAGGCTTCTTGCACCTGGGTGGCCTCCGCACTGCCTTGTACAACTACATCTTT	120.333	97.3333	6.78653	6.69728	95	93	173	165	66	61	6.76769	6.2281	7.36381	7.43153	6.50455	6.15575
ASCRP3000925	0.844259	0.994474	1.03658	up	hsa_circRNA_102973	hsa_circ_0059074	circBase	chr2	+	242346951	242352836	exonic	NM_014808	FARP2	AATTCCATCAGAAGCACGTGGCCAAAGAATGTGGTGCTTCGCCTAGCTGTAAAATTTTTT	86.8333	70	6.39033	6.3385	80	91.5	89	80	71	59	6.55529	6.19566	6.42003	6.31975	6.60554	6.0902
ASCRP3000927	0.0921796	0.835618	3.17492	up	hsa_circRNA_013729	hsa_circ_0013729	circBase	chr1	+	117910084	117957453	exonic	NM_006699	MAN1A2	AATTCCTAGATGGGCAAAGATGGATTGAAGACAACCTTGATTTCAGTGTGGCAACAGCGG	5250.67	2902.5	12.8944	11.2277	3805	8874	3073	1406	3152	4149.5	12.8136	13.8419	12.0277	10.2821	12.0346	11.3664
ASCRP3000928	0.330641	0.927034	1.15257	up	hsa_circRNA_043108	hsa_circ_0043108	circBase	chr17	+	33585669	33588115	exonic	NM_144975	SLFN5	AATTCGGAATGTCTGAAAGAGCAGCAGAAACGCTACTTTCCAGGAGAACATTTCAGGATA	36.3333	27.3333	5.24099	5.03614	37	43	29	38	21	23	5.4222	5.34444	4.95633	5.32957	4.82252	4.95633
ASCRP3000929	0.433711	0.949112	1.20525	up	hsa_circRNA_101254	hsa_circ_0030051	circBase	chr13	-	41515056	41518061	exonic	NM_172373	ELF1	AATTCTTCCGTTCAGAGTATTAGGAAGAAAAACTAAACCACCACGACCAGATTCCCCAGC	137.667	96.5	7.04069	6.77136	138	157	118	92	92.5	105	7.3358	6.95279	6.83347	6.51248	6.94305	6.85855
ASCRP3000930	0.876205	0.994474	1.02813	up	hsa_circRNA_015816	hsa_circ_0015816	circBase	chr1	+	200080329	200090083	exonic	NM_003822	NR5A2	AATTCTTGGTGCTCTTTAGTTTAGGTTGATGACCAAATGAAGCTGCTTCAGAACTGCTGG	38.3333	36.1667	5.37883	5.33881	38	33	44	55	28	25.5	5.53281	5.1346	5.4691	5.80208	5.22737	4.98698
ASCRP3000931	0.110834	0.849517	1.32219	up	hsa_circRNA_407259		25070500	chrX	+	1404670	1409402	exonic	NM_006140	CSF2RA	AATTCTTTGATTCACTTTTGGACACAAAGAAAATAGATCTGCGAACAGTGGCACCAGCCT	46.1667	32.1667	5.54632	5.1434	54	43	41.5	46	20.5	30	5.96492	5.33554	5.33851	5.55087	4.6844	5.19492
ASCRP3000932	0.590915	0.972176	1.0954	up	hsa_circRNA_004950	hsa_circ_0004950	circBase	chr3	+	196533449	196539722	exonic	NM_002577	PAK2	AATTGAAAAATCCCAACATCGTTAACTTTTTGGACAGCTGAATGCCAAGGGAACAGAAGC	59	43.1667	5.82902	5.69756	56.5	76	44.5	44	44.5	41	6.03076	5.96299	5.49332	5.49465	5.95526	5.64277
ASCRP3000933	0.279435	0.915713	1.14795	up	hsa_circRNA_004752	hsa_circ_0004752	circBase	chr1	+	43239233	43241150	sense overlapping	NM_024097	C1orf50	AATTGAAGACATGCTGATGAATTCATCCGAGCAAATGCCACCAACAAGCTGACAGTCATA	90.6667	65.1667	6.45764	6.25858	91	94	87	71.5	58	66	6.68364	6.25668	6.43261	6.2281	6.26139	6.28625
ASCRP3000934	0.698076	0.985092	1.0276	up	hsa_circRNA_001913	hsa_circ_0001913	circBase	chrX	-	19701940	19713859	exonic	NM_031892	SH3KBP1	AATTGAAGTAGAAAATGACTTTCTGCCGGTAGAAAAGGTAGAGGAAGGATGGTGGGAAGG	47.5	41.3333	5.6027	5.56343	51.5	55	36	61	33	30	5.89996	5.64277	5.26538	5.9726	5.43059	5.2871
ASCRP3000935	0.962059	0.997631	1.02225	up	hsa_circRNA_405819		25070500	chr19	+	58290118	58291514	intronic	uc002qqb.2	ZNF587	AATTGAATGTCATACATCAAATAGCTGCATACATTCCAGGTTGTTGGCATGGAGGGGAAG	109.333	97.1667	6.70124	6.6695	84.5	118	125.5	56.5	157	78	6.63245	6.54889	6.92239	5.84036	7.68156	6.48657
ASCRP3000936	0.156792	0.866374	2.45359	up	hsa_circRNA_103116	hsa_circ_0001181	circBase	chr21	+	30693541	30702014	exonic	NM_001186	BACH1	AATTGAGAAGCTGGTTGATGATAATTAGAAGCATGCTTTCCACTGAACTTCCCGACAACA	1412.17	814.167	10.5815	9.28657	928.5	1957	1351	300.5	476	1666	10.3448	10.922	10.4776	8.27187	9.2622	10.3256
ASCRP3000937	0.413539	0.94586	1.52375	up	hsa_circRNA_407020		25070500	chr7	-	140449086	140494267	exonic	NM_004333	BRAF	AATTGATGACTGGACAGTTACCTTATTCAAACATCAACAACAGGGACCAGGCCCCAAATT	624.333	378.667	9.10889	8.50127	279.5	727	866.5	183	636	317	8.38516	9.16858	9.77294	7.55558	9.68161	8.26661
ASCRP3000938	0.281493	0.917023	1.38908	up	hsa_circRNA_101868	hsa_circ_0003568	circBase	chr16	+	71954641	71955356	exonic	NM_014761	IST1	AATTGCAAAGAATTACAACGTACCCTATGAACCTGACTCTGTGGTCATGGTTGCTGATCA	257.833	148.5	7.83168	7.35755	180	415.5	178	161.5	115	169	7.72483	8.35408	7.41613	7.37399	7.26643	7.43223
ASCRP3000940	0.334026	0.927034	1.58696	up	hsa_circRNA_404790		25070500	chr10	+	93579026	93602148	exonic	NM_025235	TNKS2	AATTGCCGCGATACCCAAGGCAGACATTCAACACCTTTACATTTAGCAGGTGAATATAAG	555	326.333	9.02742	8.36116	472	807	386	188	319.5	471.5	9.21847	9.33549	8.52831	7.62208	8.70233	8.75907
ASCRP3000941	0.778435	0.988653	1.12017	up	hsa_circRNA_051241	hsa_circ_0051241	circBase	chr19	+	42363987	42375484	exonic	NM_001022	RPS19	AATTGCCTCATTCGTAAGTACTTTCGCCATCATAGTATTCTCCACCACTGTTCCTTCCAG	54	43	5.751	5.58728	43	39	80	75	29	25	5.68077	5.30849	6.26374	6.31975	5.2871	5.15499
ASCRP3000944	0.504186	0.962833	1.43598	up	hsa_circRNA_403150		25242744	chr4	-	77977114	77987558	exonic	NM_006835	CCNI	AATTGGGATCTTCACACAGCCACACCATTGGATTTTCTTCATATTGTAGCTACAGCAAGC	697.833	477.833	9.3178	8.79577	475.5	1161	457	352	259.5	822	9.23353	9.92735	8.79253	8.50368	8.40392	9.4797
ASCRP3000948	0.77417	0.988653	1.13158	up	hsa_circRNA_001646	hsa_circ_0001646	circBase	chr6	+	144843115	144854396	exonic	NM_007124	UTRN	AATTGTTGCAGAAGTGAAGGATAGGCAGCCAAGGCAATCCCTATTCAACAGAGGAAAATG	207.667	166.833	7.55476	7.37642	154	316	153	132	93.5	275	7.50121	7.94669	7.21638	7.09851	6.9586	8.07215
ASCRP3000951	0.57931	0.969631	1.24759	up	hsa_circRNA_008629	hsa_circ_0008629	circBase	chr10	+	90653627	90665417	sense overlapping	NM_020799	STAMBPL1	AATTTATAACGCCCAAGGATGTGACCTTCTCTTGGATTTTCCTGATTATTATGAGAGGCA	95.1667	88.8333	6.50966	6.19052	115	90	80.5	193.5	28	45	7.08574	6.18578	6.25747	7.67334	5.10695	5.79127
ASCRP3000952	0.161909	0.867708	1.15049	up	hsa_circRNA_407153		25070500	chr9	+	6493825	6499931	exonic	NM_152896	UHRF2	AATTTCAGATGGACCGAGGTGATGAGTTCACATACACTGGAAGCGGTGGTAAAAATCTTG	57.3333	40.3333	5.81147	5.60922	45.5	74.5	52	39	39	43	5.72235	5.98404	5.72803	5.36792	5.76498	5.69476
ASCRP3000953	0.408217	0.94586	1.24247	up	hsa_circRNA_029352	hsa_circ_0029352	circBase	chr12	-	125396193	125396954	exonic	uc001ugu.1	UBC	AATTTCATTGCACTTTCCTTTCAATAAAGTTGTTGCATTCCCGTGGGATGCAGATCTTCG	74	47.6667	6.14143	5.82821	53	71	98	59	45	39	5.97642	5.90799	6.53987	5.95526	5.90599	5.62339
ASCRP3000957	0.880005	0.994474	1.05291	up	hsa_circRNA_100404	hsa_circ_0015379	circBase	chr1	-	176145045	176153828	exonic	NM_022457	RFWD2	AATTTCTTGGCCCCATCTGCTTTGATATGATTGAAGAAGCATACATGACAAAATGTGGCC	99.8333	83.6667	6.5888	6.51442	78	94.5	127	135	62	54	6.53858	6.27698	6.95085	7.12975	6.35542	6.05808
ASCRP3000961	0.610036	0.974137	1.15378	up	hsa_circRNA_038416	hsa_circ_0038416	circBase	chr16	-	21475023	21475314	exonic	NR_027155	SMG1P3	AATTTGACTACAATTGGAAATGCCAAAAACTCACTAATAGGGGTTGTTGCTGTAGCCCGT	200.667	129.5	7.40206	7.19569	123	354	125	159	115	114.5	7.1519	8.12694	6.92733	7.37978	7.24004	6.96727
ASCRP3000965	0.101729	0.842856	2.4318	up	hsa_circRNA_102855	hsa_circ_0057105	circBase	chr2	+	173433468	173460751	exonic	NR_103729	PDK1	AATTTGGAAGCAAAATCACCAGGACAGCCAATACAAGTGGTTTATGTACCATCCCATCTC	895.667	341.167	8.9751	7.69308	2254.5	248.5	184	854.5	76	93	11.8523	7.60705	7.46594	9.68541	6.71487	6.67895
ASCRP3000968	0.257326	0.911786	1.18391	up	hsa_circRNA_005433	hsa_circ_0005433	circBase	chr4	+	119529812	119549381	exonic	NR_109983	LOC729218	AATTTTCATATAAGTGGATTCCAGAGGGGTGACAGCAAAACCTGGACCTACCATGAAAGA	656.167	533.667	9.25505	9.0115	367	901	700.5	315.5	467.5	818	8.83013	9.50309	9.43194	8.33411	9.22913	9.47126
ASCRP3000969	0.0209255	0.753376	1.71046	up	hsa_circRNA_102786	hsa_circ_0001053	circBase	chr2	-	100078957	100081447	exonic	NM_016316	REV1	AATTTTTAGTGGAGTTGCCATCTATGTTAATGGATACACAGAAGCTCCACCATGAGGCGA	511.333	264.833	8.84802	8.07364	265	725	544	175	229	390.5	8.31006	9.16858	9.06543	7.50154	8.21636	8.50301
ASCRP3000972	0.112043	0.849517	1.35753	up	hsa_circRNA_103320	hsa_circ_0064772	circBase	chr3	-	33633886	33686395	exonic	NM_015097	CLASP2	ACAAAAATGGTGTCTCAATCACAGCATAAAAGCTTCGATGATGAAGAATCAGTGGATGGA	107.833	67.3333	6.61679	6.1758	60.5	135	128	44	59	99	6.18578	6.71373	6.95085	5.45272	6.29928	6.77539
ASCRP3000974	0.765349	0.986925	1.15979	up	hsa_circRNA_103687	hsa_circ_0070356	circBase	chr4	+	87593517	87622954	exonic	NM_006264	PTPN13	ACAAAAGAAACTTCAGGTTCTGAGGGAAGCCATGAATGTAGAAGTAAGCCTAGCTGATCC	99	78.3333	6.56386	6.34999	78	109	110	47.5	135.5	52	6.51905	6.45882	6.71373	5.64277	7.49722	5.90999
ASCRP3000975	0.126081	0.852724	1.41701	up	hsa_circRNA_405308		25070500	chr15	-	33357157	33384404	intronic	ENST00000561249	FMN1	ACAAAAGACACAGAAGAAAAAGTGGGACTGAAGTACACTGAAGCAGGTTAGCATCAGGAA	41.3333	25.3333	5.34395	4.84109	39	52	33	31	21	24	5.4222	5.53799	5.07164	5.05003	4.6465	4.82676
ASCRP3000976	0.100346	0.842856	1.60287	up	hsa_circRNA_077417	hsa_circ_0077417	circBase	chr6	-	99347143	99375698	exonic	NM_012160	FBXL4	ACAAAAGTAGAGGTAAAAGAATGTCACATGTCAGCATTTGTACCTGAAGTCAGCATGCAA	272.5	142.5	7.92542	7.24477	147	313	357.5	83	159	185.5	7.43952	7.92558	8.41118	6.44646	7.70191	7.58593
ASCRP3000977	0.981535	0.999155	1.0037	up	hsa_circRNA_000242	hsa_circ_0000242	circBase	chr10	-	70864370	70864480	antisense	NM_002727	SRGN	ACAAACACATCCACTAGCTCTGCAAACACATTCAAAGGTATTGACAGCACAACTGTGTTT	33.5	31.5	5.16556	5.16023	35.5	25	40	43.5	27	24	5.40528	4.75288	5.33851	5.45272	5.07164	4.95633
ASCRP3000978	0.504126	0.962833	1.15909	up	hsa_circRNA_104083	hsa_circ_0075828	circBase	chr6	+	22020567	22020771	exonic	NR_015410	CASC15	ACAAACAGACAGAAGAAGGAAGTGGCTAATGGATCTGCATTTACTGCTCAACCACATCTA	34	25.6667	5.17152	4.95853	39	33	30	25.5	26	25.5	5.46638	5.05365	4.99454	4.72588	5.10695	5.04275
ASCRP3000979	0.152089	0.864543	1.16456	up	hsa_circRNA_008025	hsa_circ_0008025	circBase	chr3	+	76483440	76483669	intronic	ENST00000475034	ROBO2	ACAAACCGAGTCCTCAAAGAGTACAAAGATATAATAAGCTTTCCAATTTGTTGGCACCCA	147.833	111.5	7.14512	6.92534	182	144	117.5	169	83.5	82	7.75686	6.83768	6.84083	7.43952	6.81223	6.52428
ASCRP3000981	0.247787	0.908802	1.5168	up	hsa_circRNA_100226	hsa_circ_0005567	circBase	chr1	-	51868106	51874004	exonic	NM_001981	EPS15	ACAAACTTGGATTTTTTCCAGTCTGATCCTTTTGTTGGCAATCTCTTCTCTGAAAGCTGA	795.167	506.833	9.6707	9.06967	727	798.5	860	541	545.5	434	9.92055	9.32953	9.76204	9.09782	9.45491	8.65629
ASCRP3000982	0.0287422	0.777249	1.37776	up	hsa_circRNA_404525		25070500	chr1	+	67423741	67428843	exonic	NM_020948	MIER1	ACAAAGAAAATGAAAAAGGAAGGCGACATGCCAATTCATGAACTTCTCAGCCTTTATGGT	33	22.1667	5.19819	4.73587	33	37	29	26	20.5	20	5.30849	5.24333	5.04275	4.78376	4.6844	4.73944
ASCRP3000985	0.618292	0.976071	1.16913	up	hsa_circRNA_008417	hsa_circ_0008417	circBase	chr5	-	94244955	94259726	exonic	NM_024717	MCTP1	ACAAAGATGCTGGGAAAAGGGATGATTTCATTGGCAGGAACTTTCAGAAAATGAAGTGGT	59.1667	42.3333	5.90056	5.67512	76	47	54.5	48	43	36	6.50058	5.44722	5.75388	5.62339	5.90599	5.49599
ASCRP3000987	0.196648	0.885257	1.18054	up	hsa_circRNA_008757	hsa_circ_0008757	circBase	chr4	+	76725286	76726456	exonic	NM_003715	USO1	ACAAAGCCAGCTGACTGAAAAGGACTCTATGATTGAAAATATGGATCTCCAACTTGAGGA	144	98.3333	7.04502	6.80557	131	204	97	143.5	83.5	68	7.26722	7.31254	6.55529	7.24043	6.85128	6.325
ASCRP3000988	0.634772	0.9784	1.13336	up	hsa_circRNA_092420	hsa_circ_0002178	circBase	chr15	+	64404771	64415745	exonic	NM_003099	SNX1	ACAAAGTTACAACACAGAGTAAACATCAGTCTCCAAAGATAACTACATCCCTTCTTCCCA	282.167	227	8.07386	7.89325	256.5	350.5	239.5	180	176	325	8.25308	8.10068	7.86782	7.55845	7.83107	8.29023
ASCRP3000990	0.310625	0.924534	1.1272	up	hsa_circRNA_103010	hsa_circ_0059660	circBase	chr20	-	25282854	25290211	exonic	NM_015600	ABHD12	ACAAATACATTTACAAGAGCCCTGAGCTGCCACGGATACTGAGGTTGGGGTGACTCAGTG	81.5	61.3333	6.30912	6.13638	79	77	88.5	89	43	52	6.52559	5.99162	6.41017	6.53987	5.87764	5.99162
ASCRP3000991	0.75122	0.986925	1.09292	up	hsa_circRNA_406822		25070500	chr6	+	109232101	109258202	exonic	NM_032131	ARMC2	ACAAATACCAGAAGAAGCAGCTTAAAGTGAGTAGAAAGAATCTTCTTAATGTCTGCAAAC	55.3333	40.1667	5.69754	5.56935	30	73	63	36	56	28.5	5.17509	5.9259	5.99162	5.25597	6.27698	5.17509
ASCRP3000992	0.613493	0.976071	1.29159	up	hsa_circRNA_407331		25070500	chrX	-	129917520	129943235	intronic	ENST00000370935	ENOX2	ACAAATACTCCTTCAGCTGCACATAAATCAACTCCTCCTCTGTAATGGAACAGCTAGTGC	429.333	319.833	8.60162	8.23248	330.5	275.5	682	580.5	158	221	8.66668	7.74738	9.3908	9.19559	7.67687	7.82499
ASCRP3000993	0.173362	0.879367	1.69392	up	hsa_circRNA_104981	hsa_circ_0007933	circBase	chrX	-	10534927	10535643	exonic	NM_000381	MID1	ACAAATTGAAGATAGCTGATCAGCTTCCTTGGGTTTTGCTGATGACACAAGAGAGCTTTG	70.5	31.5	6.00614	5.24578	36	89.5	86	34	36.5	24	5.4222	6.22328	6.37294	5.13801	5.70632	4.893
ASCRP3000995	0.284824	0.917023	1.03113	up	hsa_circRNA_405238		25070500	chr14	+	58897365	58910893	exonic	NM_014749	KIAA0586	ACAACAAATAGATATTCAGGATTTTTCTAAAGACGTTGCAGTGCAAGTGTTGCCTTTGGA	22.8333	20	4.76906	4.72483	22.5	23	23	21	19	20	4.74841	4.78376	4.775	4.65129	4.73944	4.78376
ASCRP3000996	0.159254	0.866392	1.64865	up	hsa_circRNA_100274	hsa_circ_0005371	circBase	chr1	-	93070863	93073284	exonic	NM_005665	EVI5	ACAACACATTGCTGAGCTTGAAATCCAGAACCAGATCAATAGTAACCATCTTCGAAGAGC	499	267.333	8.84951	8.12822	375	753	369	180	404	218	8.85527	9.23073	8.46252	7.53693	9.0452	7.80254
ASCRP3001001	0.85952	0.994474	1.04127	up	hsa_circRNA_083957	hsa_circ_0083957	circBase	chr8	+	37971709	37974243	exonic	NM_004674	ASH2L	ACAACCAAAAACAGAGCAGTGCTGTGTCTACTAGTGGGAATTTAAATGGATATTATACCA	538.167	476.333	9.00721	8.94887	461	715	438.5	357	492	580	9.16167	9.14414	8.71583	8.52831	9.29836	9.01995
ASCRP3001004	0.129731	0.852724	1.34128	up	hsa_circRNA_400718		25242744	chr11	-	17118603	17121516	exonic	NM_002645	PIK3C2A	ACAACCCAGATAAACATTATATGATTCCTTCAGGGTTACCAGAACTTACAAGTATTCAAG	121.167	69.6667	6.79991	6.37631	71	157	135.5	55.5	84	69.5	6.38881	6.9615	7.04944	5.89391	6.86062	6.37439
ASCRP3001005	0.251477	0.908802	2.22857	up	hsa_circRNA_047274	hsa_circ_0047274	circBase	chr18	+	21645975	21663045	exonic	NM_153211	TTC39C	ACAACGACTAGAGAATGCCATGATGACATTTGAGGAAGAAAAAATGCAGTTGGCATGTGA	282.167	138	8.05707	6.90095	214	345.5	287	279	39	96	7.9965	8.06768	8.10702	8.18014	5.76498	6.75772
ASCRP3001008	0.530019	0.967189	1.55553	up	hsa_circRNA_103912	hsa_circ_0007747	circBase	chr5	-	92889466	92899169	exonic	NR_021490	NR2F1-AS1	ACAACTTGCAGCTCATCTCTATTGATGCAGGTAGATGAAACTCAAGAGAAAAGGTGTGGA	166	96.8333	7.19432	6.55692	280.5	118.5	99	77.5	40	173	8.3943	6.58189	6.60677	6.36712	5.80208	7.50154
ASCRP3001009	0.178709	0.879367	1.21447	up	hsa_circRNA_405123		25070500	chr13	-	25463453	25487229	exonic	NM_018451	CENPJ	ACAAGAAAAATTATCTTCCAATGCAAGGTGTTGGAAATCAATAGCTCTTCTAGCCTTTGC	31.3333	21.3333	5.00721	4.72688	23	39	32	23	22	19	4.78376	5.24333	4.99454	4.73944	4.9679	4.4733
ASCRP3001011	0.769889	0.987848	1.0863	up	hsa_circRNA_102510	hsa_circ_0008030	circBase	chr19	+	34685382	34706566	exonic	NM_015578	LSM14A	ACAAGAGACAAGTAGTTCGATCCTTTGGTACAGAAGACAGACCGACAGATCGTCCAATAC	149.833	116.833	7.1181	6.99868	109.5	193	147	96.5	173	81	6.96005	7.23645	7.15781	6.64692	7.80926	6.53987
ASCRP3001012	0.860818	0.994474	1.0998	up	hsa_circRNA_104807	hsa_circ_0001866	circBase	chr9	-	86293355	86297981	exonic	NM_013438	UBQLN1	ACAAGAGCAGGCCTCAGGATCATTCAGCTCAGCAAACAAATACAGCTGGAAGCAATGTTA	915.667	907.5	9.89291	9.75567	860.5	963	923.5	460.5	1283	979	10.2018	9.60147	9.87544	8.88749	10.6781	9.70139
ASCRP3001015	0.477579	0.956769	1.06015	up	hsa_circRNA_104167	hsa_circ_0077535	circBase	chr6	-	106727535	106740981	exonic	NM_004849	ATG5	ACAAGCAACTCTGGATGGGATTGCAAAATGGCATTATCCAATTGGTTTGCTATTTGATCT	88.6667	66.6667	6.37623	6.29196	60	122	84	61	78	61	6.14898	6.60677	6.37294	5.9935	6.71487	6.1675
ASCRP3001016	0.65625	0.979908	1.04805	up	hsa_circRNA_406817		25070500	chr6	-	105243453	105291173	exonic	NM_020771	HACE1	ACAAGCCTTGCTGAAGTTGCTACAACAAATGGTCATAAACTGCTTAGGCAGAAGAAATGT	63.1667	44.6667	5.86434	5.79664	39	94	56.5	48	47	39	5.49599	6.25668	5.84036	5.68778	6.03076	5.67136
ASCRP3001017	0.494489	0.961277	1.27671	up	hsa_circRNA_101891	hsa_circ_0005687	circBase	chr16	+	84872027	84872341	exonic	NM_031476	CRISPLD2	ACAAGCTTCGGGGCCAGGTGCAGCCTCAGGCCTCCAACATGGAGTACATGAGCTCAAGCG	64	41.3333	5.92996	5.57753	43	66	83	63	32	29	5.64277	5.82135	6.32575	6.06887	5.37663	5.2871
ASCRP3001018	0.963916	0.9977	1.02779	up	hsa_circRNA_407041		25070500	chr8	-	16353301	16372347	sense overlapping	ENST00000518026	MSR1	ACAAGGAAAGAAATCTCTCTGGGCCCTGCTTCTGTTTCTCAAAAGGTTACTTTTGTTGTT	182	162	7.36739	7.32784	143	121	282	296	112	78	7.40198	6.61293	8.08726	8.25052	7.22846	6.50455
ASCRP3001020	0.6708	0.981837	1.13114	up	hsa_circRNA_000110	hsa_circ_0000110	circBase	chr1	-	114372213	114377061	exonic	NM_012411	PTPN22	ACAAGGAGTAAGGAGAATTCTCACCAAATGTTCCCAAATCCTTATCCTCAGCTGTGAAGG	72.3333	78.8333	6.06182	5.88405	117	53	47	185	23	28.5	7.05578	5.55087	5.57881	7.58405	4.893	5.17509
ASCRP3001022	0.319868	0.926632	1.09016	up	hsa_circRNA_405570		25070500	chr17	+	35783608	35785431	intronic	ENST00000590005	TADA2A	ACAAGGGAAGAAACAATTTTTGTGGGTGATAATGATGATCCCTCTGATAAGCCACCTTGC	27.6667	22	4.89835	4.77381	22	33	28	24	19	23	4.74841	5.05365	4.893	4.72588	4.73944	4.85611
ASCRP3001024	0.151847	0.864543	1.34874	up	hsa_circRNA_057753	hsa_circ_0057753	circBase	chr2	-	202195192	202195556	exonic	NM_139163	ALS2CR12	ACAAGTATTTGAAGAATATGTTTCGTACGTATCAGGGAGCTCAAAGAGGCCCATGAAGCA	135.667	82.5	6.8933	6.46169	65.5	184	157.5	57	61.5	129	6.25982	7.1662	7.25389	5.88376	6.38017	7.12114
ASCRP3001025	0.0673989	0.816976	1.75076	up	hsa_circRNA_102034	hsa_circ_0005397	circBase	chr17	+	30500849	30503232	exonic	NM_018307	RHOT1	ACAAGTCGATGGATTCCTCTCATAAATGAAAGAACAGACAAAGACAGCAGGTTCCTCCCC	2224.67	1710.5	11.4637	10.6557	1797	3109.5	1767.5	1491	1635	2005.5	11.4753	11.9566	10.9591	10.3413	11.0529	10.5728
ASCRP3001028	0.531663	0.967189	1.22401	up	hsa_circRNA_406488		25070500	chr4	-	76852366	76857388	exonic	NM_014435	NAAA	ACAAGTTTACAGTTTCTGGTGATGAACGAGGTTCTGCACCAGTATTGTGGCTCAAGACTC	51.6667	31.6667	5.51444	5.22283	30.5	92	32.5	39	27	29	5.19492	6.2345	5.11391	5.30849	5.16507	5.19492
ASCRP3001029	0.263107	0.912955	3.42131	up	hsa_circRNA_404880		25070500	chr11	-	38891626	38906764	intergenic			ACAATAACATTTCCAAGATAGGAAGAAAGCGAGGGTTCAAAACGGAGAAGATGAAGCTGA	175.333	21	6.39938	4.62483	20	432	74	27	19	17	4.6125	8.4198	6.16583	4.82676	4.6465	4.40122
ASCRP3001030	0.164955	0.872181	1.54596	up	hsa_circRNA_030067	hsa_circ_0030067	circBase	chr13	+	41890981	41910892	exonic	NM_024561	NAA16	ACAATACAGAAAAGAAATGTTATGAACAGAAGCAGTACAAAAATGGCCTCAAGTTTTGCA	136.667	71.3333	6.90986	6.28135	73	198	139	44	111.5	58.5	6.40592	7.26878	7.05488	5.53021	7.22364	6.0902
ASCRP3001031	0.053901	0.812574	1.42903	up	hsa_circRNA_030069	hsa_circ_0030069	circBase	chr13	+	41892941	41910892	exonic	NM_024561	NAA16	ACAATACAGAAAAGAGACTTTGGCTATGAAAGGATTAACACTGAACTGTTTAGGAAAAAA	191.167	104	7.37198	6.85694	112.5	313	148	90	149	73	7.02195	7.93617	7.15781	6.55785	7.60705	6.40592
ASCRP3001032	0.572426	0.969631	1.20823	up	hsa_circRNA_100642	hsa_circ_0019058	circBase	chr10	+	89653781	89653866	exonic	NM_000314	PTEN	ACAATATTGATGATGTAGTAAGATATTTATCCAAACATTATTGCTATGGGATTTCCTGCA	74	45.6667	5.98608	5.71318	44	126	52	58.5	34.5	44	5.61115	6.61906	5.72803	5.89391	5.55087	5.69476
ASCRP3001033	0.623673	0.9784	1.1995	up	hsa_circRNA_405138		25070500	chr13	-	43500471	43538275	exonic	NM_033255	EPSTI1	ACAATCCTCAACATGGGTGGAAGCCAGTCAGAAACTGAAGTCAGACAGAAACAACAACTC	89	59	6.25291	5.99048	135	95	37	96	33	48	7.29963	6.27076	5.18834	6.62394	5.50925	5.83826
ASCRP3001034	0.0892721	0.832387	1.32156	up	hsa_circRNA_407107		25070500	chr8	-	99676157	99735197	intronic	ENST00000518165	STK3	ACAATCCTTTGAACAAAAGGGATTCTTAACAGATACCACTGAAGGAAGTGCTAGCTGTGA	41.3333	26.6667	5.38462	4.98238	29	48	47	27	30	23	5.13117	5.47181	5.55087	4.82676	5.22737	4.893
ASCRP3001035	0.178707	0.879367	1.34119	up	hsa_circRNA_405879		25070500	chr2	-	55433405	55436967	exonic	NM_152385	CLHC1	ACAATGAATACATTTAAGGGCATGACTCTTCAAGAATCCATGAATCTAGATGCTCTCACT	34	21.3333	5.11876	4.69525	28	47	27	22	21	21	5.04639	5.425	4.88488	4.6125	4.6465	4.82676
ASCRP3001036	0.851348	0.994474	1.01554	up	hsa_circRNA_103122	hsa_circ_0004339	circBase	chr21	-	34953607	34958487	exonic	NM_017613	DONSON	ACAATGCAAATGCTTAAGACTTCACATGTATCATTCTCCGAGCCTGATATTCCGTCCTCA	53.3333	44	5.72478	5.70253	42	59	59	56	33	43	5.64277	5.68077	5.85081	5.82983	5.55087	5.7269
ASCRP3001039	0.243361	0.908599	1.24213	up	hsa_circRNA_103317	hsa_circ_0064735	circBase	chr3	-	33441680	33467233	exonic	NM_014517	UBP1	ACACAAGACTGTTCTCTAATTTTTCAGTGATGTCTTGGCATTGCCCATTTTCAAGCAGGA	126	83.6667	6.90086	6.58804	100	137	141	72	81	98	6.84815	6.75327	7.10114	6.23609	6.79609	6.73194
ASCRP3001040	0.123932	0.852724	1.15767	up	hsa_circRNA_024295	hsa_circ_0024295	circBase	chr11	+	111907996	111910121	exonic	NM_001931	DLAT	ACACAAGTAAAAGGTTTTGAAGTACAGGAAGAAGGTTATCTGGCAAAAATCCTGGTCCCT	68.1667	47.6667	6.0215	5.81028	52	76.5	76	49	46	48	5.88376	5.96876	6.21197	5.65952	5.90599	5.86532
ASCRP3001042	0.652899	0.979908	1.0644	up	hsa_circRNA_100688	hsa_circ_0020097	circBase	chr10	+	117221450	117278834	exonic	NM_207303	ATRNL1	ACACAATACAATCATGGACCTTGTGCAGTTTTTTGTCACCTTCTTCAGACAGCCTTTTGA	28	25	4.97614	4.8861	26	23	35	36	20	19	4.95633	4.78376	5.18834	5.18504	4.6465	4.82676
ASCRP3001043	0.392093	0.945442	1.16954	up	hsa_circRNA_000483	hsa_circ_0000483	circBase	chr13	+	50054354	50057699	exonic	NM_031915	SETDB2	ACACAATGGGAAAAAAATGAACAAAATGTGCATGTCTTCAACTGACAGCAAGGAATGCCA	69.6667	49.5	6.1125	5.88655	73	76	60	58	54	36.5	6.40592	6.00665	5.92491	5.93379	6.19566	5.53021
ASCRP3001044	0.975686	0.999155	1.00402	up	hsa_circRNA_406747		25070500	chr6	+	25450125	25472749	exonic	NM_017640	LRRC16A	ACACAATTAACCTTGCTGGCAACCCACTGGAGGATAGAGGAGAATCATGAAAAAAGTCTC	278	253.333	7.98288	7.97708	168.5	341.5	324	152	212	396	7.62025	8.05282	8.27556	7.2981	8.10484	8.52831
ASCRP3001046	0.878405	0.994474	1.01485	up	hsa_circRNA_045234	hsa_circ_0045234	circBase	chr17	+	61882430	61884014	exonic	NM_007372	DDX42	ACACACAGCCCACTCCAATACAGTGCCAGATTGACTATCCACCATTTGAAAAAAACTTTT	228	197	7.75683	7.73557	199	206	279	211	145	235	7.87935	7.32347	8.06768	7.76628	7.54532	7.8951
ASCRP3001047	0.0579209	0.812574	1.38263	up	hsa_circRNA_405815		25070500	chr19	-	57967026	57967550	sense overlapping	NM_020633	VN1R1	ACACACCATCATGGGATACCTCAGACAATGGCAGCTTTTGGATTGAAATATTTGCTGAAT	504.5	330.333	8.9418	8.47439	396	594.5	523	307.5	304	379.5	8.94411	8.87717	9.00411	8.3112	8.63739	8.47457
ASCRP3001048	0.845669	0.994474	1.05262	up	hsa_circRNA_000445	hsa_circ_0000445	circBase	chr12	-	118583263	118583380	antisense	NM_002567	PEBP1	ACACAGATCTCAGGTTTCTATTTTTATTCAACTACAAGCAAACAGCACAATTAATGCAAC	27.6667	24.3333	4.94925	4.87526	20	24	39	29	26	18	4.66557	4.87672	5.30545	4.95633	5.10695	4.5625
ASCRP3001050	0.517504	0.965589	1.05367	up	hsa_circRNA_405899		25070500	chr2	+	63832532	63832739	intronic	ENST00000233114	MDH1	ACACAGGGTTGATTTAGTGATTTGCACAGGTCACTCTATTTTATTTTTGTTGCCTGATGA	21.3333	20	4.69476	4.61933	19	19	26	24	17	19	4.66557	4.58771	4.83099	4.78376	4.41817	4.65607
ASCRP3001053	0.730107	0.986925	1.02188	up	hsa_circRNA_102117	hsa_circ_0000782	circBase	chr17	-	47388673	47390207	exonic	NM_014897	ZNF652	ACACATGAAAACACACACTGTGTGTTTCCTGTAACAAATCGTTCAAGAAACTCTGGTCCC	36.3333	29.8333	5.23813	5.2069	30	44	35	31	32	26.5	5.22094	5.37952	5.11391	5.05003	5.48126	5.0894
ASCRP3001054	0.391538	0.945311	2.53232	up	hsa_circRNA_405408		25070500	chr15	-	82218013	82218366	exonic	TCONS_00023758	XLOC_011550	ACACATGAAGAGAAAATGGATGTAATAACCAAGGACTGCCTGATAGGGCCAGAAAGGATG	149.333	39.1667	6.66062	5.32016	35	107	306	76	18.5	23	5.34444	6.43261	8.2048	6.31975	4.6844	4.95633
ASCRP3001056	0.166481	0.872627	1.19265	up	hsa_circRNA_101010	hsa_circ_0025395	circBase	chr12	+	9073580	9074346	exonic	NM_004426	PHC1	ACACCACCTCCCCACCCCTCAACCAGTCTCAGGCCCAGATGTATCTACGGGCCACAATTG	121546	144595	17.1437	16.8895	115142	136252	113244	152953	122067	158766	17.1396	17.2869	17.0047	17.1176	16.8701	16.681
ASCRP3001059	0.344565	0.928634	1.73432	up	hsa_circRNA_007444	hsa_circ_0007444	circBase	chr5	+	95091099	95099324	exonic	NM_014899	RHOBTB3	ACACCAGGAAAGAAAAAATGCCTGTCTTAAAGGCTGAAGCGTCACATTATAACTCTGACT	2982.67	3086.5	12.0177	11.2234	2443.5	4009.5	2495	1090	3778.5	4391	12.0607	12.4048	11.5877	9.97185	12.2638	11.4344
ASCRP3001061	0.967357	0.998936	1.01217	up	hsa_circRNA_401899		25242744	chr17	+	79653341	79655857	exonic	NM_004712	HGS	ACACCTACCAGATCATGAAGGTGGAGGAGCAAAATATGCTGTGAATTCCATCAAGAAGAA	48	40.1667	5.57797	5.56052	43.5	66.5	34	42	29	49.5	5.69476	5.85081	5.18834	5.4691	5.30849	5.90398
ASCRP3001067	0.0404755	0.812029	1.32562	up	hsa_circRNA_406466		25070500	chr4	-	39843567	39851272	exonic	NM_001100399	PDS5A	ACACCTGTAAAGAATATTGACCCAGTAAAGAATAAGGTGCCTATGGTTCATGCTTGAAGT	159.333	97.8333	7.228	6.82133	120	203	155	91	88	114.5	7.13746	7.30572	7.24083	6.57434	6.92239	6.96727
ASCRP3001068	0.334675	0.927034	1.40708	up	hsa_circRNA_104571	hsa_circ_0083694	circBase	chr8	+	25156459	25159970	exonic	NM_024940	DOCK5	ACACCTGTGGACTCCGAAGACCTTTTGGAGTGGCAGTCAATCCTGCAGAACCTCGATTTG	144.5	71.8333	6.87873	6.38602	55.5	225	153	74.5	63	78	5.97642	7.45433	7.20543	6.2488	6.43955	6.46971
ASCRP3001072	0.0451971	0.812574	1.10055	up	hsa_circRNA_404778		25070500	chr10	+	76315125	76360251	sense overlapping	NM_001123	ADK	ACACTATAATGGCTACAGGTGTCAGATCCAGCTAGCAGTGCCATAAGCCAGAATTATAGA	30	24	5.04691	4.90868	26	31	33	27	22	23	4.95633	5.04639	5.13801	4.87672	4.893	4.95633
ASCRP3001074	0.344259	0.928634	1.05164	up	hsa_circRNA_103350	hsa_circ_0065220	circBase	chr3	-	47468936	47470160	exonic	NM_012235	SCAP	ACACTCAAAGTATGTGGGTGCCCCGGTGGCTTATGTCCAGCAGATATTTGTGAAGTCCTC	109.333	88	6.71335	6.6407	90.5	119.5	118	104	69	91	6.72514	6.56675	6.84815	6.75994	6.48321	6.67895
ASCRP3001075	0.77972	0.988653	1.0826	up	hsa_circRNA_008913	hsa_circ_0008913	circBase	chr16	-	75636982	75656362	exonic	NM_012091	ADAT1	ACACTCCCTCAGGTCGATGGCCAGGTGGTCTTCATAAACTATACTGCCTTGTGATGCCTC	212.333	178.167	7.67005	7.55556	218	168	251	284	124.5	126	8.03734	7.03713	7.93568	8.20031	7.35649	7.10987
ASCRP3001077	0.902481	0.994474	1.05231	up	hsa_circRNA_008805	hsa_circ_0008805	circBase	chr17	+	36614345	36619623	exonic	NM_001199417	ARHGAP23	ACACTCTGGAGCTGTCTATCATGCCCAAGGACGAGGACATCCTCCAGCTGCTGCCACTGG	102.833	89.1667	6.54812	6.47456	74	148	86.5	81	44.5	142	6.43955	6.83768	6.36712	6.3377	5.85912	7.22685
ASCRP3001082	0.29664	0.9193	1.21661	up	hsa_circRNA_102109	hsa_circ_0003650	circBase	chr17	+	45740454	45752148	exonic	NM_002265	KPNB1	ACACTGGTGGAAGGTACGAGTGGCTGCTTTACAGAATCTGGTGAAGATAATGTCCTTATA	298.833	226.833	8.12489	7.84203	210.5	346	340	154.5	171	355	7.95519	8.07572	8.34376	7.31632	7.80496	8.4048
ASCRP3001083	0.754132	0.986925	1.04131	up	hsa_circRNA_000804	hsa_circ_0000804	circBase	chr17	-	73946854	73952028	exonic	NM_004035	ACOX1	ACACTGTCATGATGCTCCAGACGGCTAGTTGGAAAGACTTCAAATCATGCAATAGTTCTT	81.6667	62.5	6.23671	6.17831	53	113	79	55	51.5	81	5.93968	6.49192	6.27853	5.82983	6.18082	6.52428
ASCRP3001084	0.853503	0.994474	1.09365	up	hsa_circRNA_002375	hsa_circ_0002375	circBase	chr12	-	88898935	88939642	exonic	NM_000899	KITLG	ACACTGTTACTTTCGTACATTGACTTGGATTCTCACTTGCATTTATCTTCAGCTGCTCCT	82.1667	59.1667	6.21274	6.08359	41	94	111.5	88	52.5	37	5.61115	6.28162	6.74545	6.51905	6.21197	5.51977
ASCRP3001086	0.343512	0.928634	1.11466	up	hsa_circRNA_006409	hsa_circ_0006409	circBase	chr10	+	102697158	102703885	exonic	NM_018121	FAM178A	ACACTTCCTGAAACCAACATTTTAAATGTGGTTAAGATGATGTCAGTTCATACAGACTGT	55	41.5	5.79754	5.64094	52	55	58	44.5	36	44	5.90999	5.61115	5.87149	5.51452	5.64997	5.75833
ASCRP3001087	0.0983173	0.841779	1.19609	up	hsa_circRNA_005874	hsa_circ_0005874	circBase	chr13	+	31204971	31205611	exonic	NM_005800	USPL1	ACACTTCTATATACCAGTCAATTGAGTGGTGTTAAAGTGCATCTATCCTTTGGGCTCTAA	68.6667	45	6.05429	5.79597	55	84	67	49	46	40	6.04721	6.0849	6.03076	5.7155	6.00103	5.67136
ASCRP3001090	0.658285	0.980687	1.02642	up	hsa_circRNA_001083	hsa_circ_0000795	circBase	chr17	-	59961931	59975100	sense overlapping	NM_020748	INTS2	ACAGAAACAGCAGGTTCTTGTGGTTGAACCTAACAGACACTTAACAGAGTACACCTGAAC	26	22.5	4.88767	4.85005	23	23	32	24	20.5	23	4.83521	4.81826	5.00955	4.65129	4.85611	5.04275
ASCRP3001091	0.442494	0.949961	1.10523	up	hsa_circRNA_407252		25070500	chr9	-	136273891	136278041	exonic	NM_020385	REXO4	ACAGAAATATAAACCTTTCAAGAGTCAAGTAAAGGGAAGACATCTGGTTTGACGACGTGG	25.3333	20.6667	4.87396	4.72961	24	27	25	19	21	22	4.893	4.94075	4.78812	4.4733	4.82252	4.893
ASCRP3001092	0.354514	0.932218	1.122	up	hsa_circRNA_404233		25242744	chr9	-	111637174	111644467	exonic	NM_003640	IKBKAP	ACAGAAGACTTCGGTTCCTGTTCTTGGATTATGAAGAAGCTGTGCTCTTGCTGTTAGAAG	43.3333	33.3333	5.47412	5.30805	33	47	50	41	26	33	5.30849	5.44722	5.66664	5.40528	5.07164	5.44722
ASCRP3001093	0.148974	0.863658	1.07941	up	hsa_circRNA_403961		25242744	chr7	-	148516069	148516779	exonic	uc011kuj.2	EZH2	ACAGAAGATTCATTGAATGGCACCTGCAGAAGCTTTTCATGCAACACCCAACACTTATAA	31	26.5	5.07261	4.96237	34	28	31	33	23.5	23	5.34444	4.91707	4.95633	5.13801	4.85611	4.893
ASCRP3001094	0.215318	0.896809	1.1844	up	hsa_circRNA_057073	hsa_circ_0057073	circBase	chr2	+	172782046	172844276	exonic	NM_003642	HAT1	ACAGAAGCTACAGACTGGATATTAAAAGAAGACTAATTAGCCCATATAAGGATTTGGTGC	39.8333	27.1667	5.31798	5.07382	30	53	36.5	25	27.5	29	5.17509	5.60375	5.17509	4.73944	5.2871	5.19492
ASCRP3001096	0.407546	0.94586	1.31318	up	hsa_circRNA_102772	hsa_circ_0004964	circBase	chr2	+	85270686	85276771	exonic	NM_020122	KCMF1	ACAGAATTCCCAGTTTCTTTTAACAAGATTTGTCCAATATGTGCAGCGTTACCTGGAGGC	109.5	67	6.6755	6.28243	66	117	145.5	49	87	65	6.33472	6.53987	7.1519	5.68778	6.89031	6.2692
ASCRP3001098	0.411415	0.94586	1.22928	up	hsa_circRNA_405691		25070500	chr18	-	52937061	52946887	exonic	NM_003199	TCF4	ACAGACAGTATAATGGGTCTATGCTCCATCAGCAAGCACTGCCGACTACAATAGGGACTC	50.5	33.5	5.67425	5.37644	36	62.5	53	46.5	32	22	5.46638	5.77819	5.77819	5.64277	5.53021	4.95633
ASCRP3001099	0.285507	0.917023	1.48833	up	hsa_circRNA_000175	hsa_circ_0000175	circBase	chr1	-	205585605	205593019	exonic	uc021pid.1	ELK4	ACAGACATTCAACATGATTGCATTTGAACTCATTGCTATGGACAGTGCTATCACCCTGTG	541	357.5	9.06481	8.49112	556	609	458	291	249	532.5	9.49511	8.91153	8.78778	8.23583	8.33299	8.90452
ASCRP3001100	0.539798	0.967641	1.24795	up	hsa_circRNA_026232	hsa_circ_0026232	circBase	chr12	+	50824277	50829407	exonic	NM_052879	LARP4	ACAGACCCTGATCTAATTCTTGAAGTGTTAAGATGAGAAAGCAATTCAGCAGTTTCTACA	811.667	666.667	9.67951	9.35995	709	972	754	398	676	926	9.86748	9.61295	9.55811	8.67744	9.77122	9.63118
ASCRP3001101	0.785664	0.990444	1.03425	up	hsa_circRNA_101387	hsa_circ_0032434	circBase	chr14	+	71479716	71479919	exonic	uc010are.1	PCNX	ACAGACTCACACTTTTGGCCCTGTTTGATAGATTCGATTGAATAGACTATTGACCATTGA	277.667	234.333	8.06878	8.02021	261	313	259	250	224	229	8.30132	7.92558	7.97945	8.02678	8.17765	7.85619
ASCRP3001103	0.028676	0.777249	1.32398	up	hsa_circRNA_067100	hsa_circ_0067100	circBase	chr3	-	124997967	125032500	exonic	NM_021964	ZNF148	ACAGAGACATGTCTTCATTCATACAGGCAGTTATACTTAAGCATGAACATTGACGACAAA	550	348.833	8.82027	8.41539	186	790	674	173	369	504.5	7.78684	9.30236	9.3716	7.49555	8.91178	8.83882
ASCRP3001104	0.406022	0.94586	1.4579	up	hsa_circRNA_104798	hsa_circ_0087300	circBase	chr9	+	82267507	82268990	exonic	NM_007005	TLE4	ACAGAGACTCCATCAAGCAACAACTCCAGGCCCAGCATTTATCACATGGACATGGTCTCC	110.333	63.6667	6.69022	6.14633	78	101	152	105	46	40	6.51905	6.35395	7.19767	6.76658	6.00103	5.67136
ASCRP3001105	0.671172	0.981837	1.03347	up	hsa_circRNA_101866	hsa_circ_0040370	circBase	chr16	-	71772844	71773244	exonic	NM_001128	AP1G1	ACAGAGCTAGATATGACGGACTTTGTTTTCCAAGCTGCAGTACCAAAGGTGCTCCAGCTG	49.1667	39.6667	5.63145	5.58395	38	64.5	45	39	45	35	5.53281	5.81068	5.55087	5.32957	5.93968	5.48261
ASCRP3001108	0.142427	0.861401	1.05296	up	hsa_circRNA_407215		25070500	chr9	-	107587026	107587963	intronic	ENST00000374736	ABCA1	ACAGAGGTGCAGAATGTACGTACACTGCTTTGGGCATCTGTTTGGAAAATATGACTTCTA	23.1667	21	4.75829	4.68384	21.5	24	24	23	20	20	4.70298	4.78376	4.78812	4.66557	4.6465	4.73944
ASCRP3001110	0.0395938	0.802723	1.34422	up	hsa_circRNA_104233	hsa_circ_0078362	circBase	chr6	+	155095122	155099179	exonic	NM_014892	SCAF8	ACAGAGTGTTGAGAAGTTTATTCAGAAATTGTATTCCCTGAATGACTATAAACCACCCAT	274.333	174.667	7.94357	7.5168	148	355	320	110	165	249	7.43952	8.12457	8.26661	6.84188	7.75018	7.95833
ASCRP3001112	0.411349	0.94586	1.08955	up	hsa_circRNA_100826	hsa_circ_0022245	circBase	chr11	-	61039146	61042056	exonic	NM_152718	VWCE	ACAGATCTGGTCGCCTGGTGACCCCTGTGAGTTATGCATCTGCCAGTGAGATGCTATTTC	39.3333	33.5	5.41952	5.29578	39	37	42	49.5	25	26	5.57629	5.24333	5.43893	5.68778	5.04457	5.15499
ASCRP3001113	0.40094	0.94586	1.57372	up	hsa_circRNA_047820	hsa_circ_0047820	circBase	chr18	+	56601664	56648849	exonic	NM_018181	ZNF532	ACAGATGCCACCAATGAGGAGGAAACAGAAATAAAAGAAGACACTAAGAAGACTTGCACT	108.5	58.6667	6.58964	5.93546	72.5	173	80	53	30	93	6.40024	7.07017	6.29852	5.7716	5.33256	6.70223
ASCRP3001115	0.0562533	0.812574	1.92795	up	hsa_circRNA_001508	hsa_circ_0001508	circBase	chr5	+	80071512	80088663	exonic	NM_002439	MSH3	ACAGATTTATCATTTATGATAGAAATAAAGAACTCTGCTGTATCTTGTATACCAACTGAT	1430	768	10.5322	9.58516	748	2154	1388	521	1152	631	9.95741	11.1166	10.5226	9.05518	10.5517	9.14859
ASCRP3001116	7.84245e-05	0.305566	1.76666	up	hsa_circRNA_018225	hsa_circ_0018225	circBase	chr10	+	38726471	38734535	exonic	NR_024497	LINC00999	ACAGCAAAACGAAGTGACCTCACAATGACTCAAGCTACCACATGCTGTTGATTGTGAAAT	1119.5	631.833	10.1802	9.3592	772.5	1487	1099	574	594.5	727	10.0084	10.3837	10.1486	9.17296	9.56804	9.33661
ASCRP3001117	0.531032	0.967189	1.37796	up	hsa_circRNA_000603	hsa_circ_0000603	circBase	chr15	+	56680669	56687032	exonic	NM_198524	TEX9	ACAGCAACAGTTGTCTTCAGTAGAAAGGAGGTCTGTTACCATCTGAAGGGATAGTTCATC	122.5	74.3333	6.768	6.30548	97	189.5	81	61	42	120	6.79934	7.18945	6.31522	5.9726	5.88986	7.05397
ASCRP3001118	0.000331386	0.625893	1.19711	up	hsa_circRNA_404129		25242744	chr9	+	5066677	5081861	exonic	NM_004972	JAK2	ACAGCAACTTGGCAAGGATGGATTTTGCCATTAGTAAACTGAAGAAAGCAGGTAATCAGA	23.6667	18.6667	4.79669	4.53713	23.5	25	22.5	21	18	17	4.87672	4.84779	4.66557	4.6125	4.59768	4.40122
ASCRP3001119	0.169052	0.873961	1.62282	up	hsa_circRNA_404718		25070500	chr10	+	12159671	12160917	exonic	NM_018706	DHTKD1	ACAGCAAGAGATGAGCAAATACAAACATGTTAAAGGCAGCCGTGTCAACTCTTCAAGAAA	206	98	7.47023	6.77173	111	331	176	85.5	75.5	133	6.99487	8.01241	7.4034	6.48455	6.67071	7.15991
ASCRP3001120	0.0577922	0.812574	1.04392	up	hsa_circRNA_000234	hsa_circ_0000234	circBase	chr10	-	35349801	35360267	exonic	NM_003591	CUL2	ACAGCAAGGGTGCAGACTATATGGACTGCTTATATAGATTTCAACACTACACTTGCACAA	184.833	141.667	7.3761	7.3141	116.5	270	168	124	153	148	7.0906	7.71913	7.31858	7.00894	7.64599	7.28737
ASCRP3001121	0.644826	0.978953	1.10856	up	hsa_circRNA_406746		25070500	chr6	+	21108631	21144254	intronic	ENST00000378624	CDKAL1	ACAGCACAATTTTAGTAGAAAAAGCAAAGGACAAAAGATCTTTCTCGGGTGTTTCATTCT	94.3333	68.6667	6.49936	6.35068	90	112	81	62	76	68	6.69992	6.47242	6.32575	6.02153	6.72741	6.3031
ASCRP3001122	0.455592	0.95267	1.23117	up	hsa_circRNA_402458		25242744	chr2	+	208589523	208598771	exonic	NM_152523	CCNYL1	ACAGCACAGTCAGCCAGCCTAATCTTAGAACCACAGTAAAATGATTTAGCTTTGGAGTCA	1635.33	1771.17	10.8797	10.5797	1315.5	1749	1841.5	2866.5	967	1480	10.9086	10.7202	11.0103	11.2141	10.3308	10.1941
ASCRP3001123	0.839211	0.993792	1.08691	up	hsa_circRNA_406802		25070500	chr6	-	77981056	77983024	intergenic			ACAGCAGTAACAGTGAAAACTAAACATAGCTGTACCAAGGTATGAGCCTTGCAAGAAGAC	78	46	5.80195	5.68171	22	162	50	31	42	65	4.73493	7.00427	5.66664	4.95633	5.85912	6.2297
ASCRP3001124	0.220367	0.898934	1.44245	up	hsa_circRNA_404062		25242744	chr8	-	74650518	74652103	exonic	NM_014393	STAU2	ACAGCAGTTTGGTCAATATTGTCTTAACATGCTTCAAATAAATCAGAGGCTGCCTACCAC	616.333	394.333	9.17834	8.64982	731	782	336	580.5	252	350.5	9.93413	9.27914	8.32176	9.19559	8.36852	8.38534
ASCRP3001126	0.715044	0.986058	1.381	up	hsa_circRNA_088200	hsa_circ_0088200	circBase	chr9	-	117819431	117819704	exonic	NM_002160	TNC	ACAGCCACGACAGCCAAAGAACCTGAAATTGGAAACTTAAATGTTTCTGACATAACTCCC	126	115	6.80678	6.34107	77	187	114	280	27	38	6.48321	7.17497	6.76216	8.18469	5.22737	5.61115
ASCRP3001127	0.398804	0.94586	3.59877	up	hsa_circRNA_059880	hsa_circ_0059880	circBase	chr20	+	32354656	32358098	exonic	NM_032819	ZNF341	ACAGCCTCCTGCCACAGCACAGCCCCAAGAAGGACAATGCCGTCTACAAGGTTGGGCCAG	3451.33	1057.33	11.3635	9.516	1072	1070	8212	2355	444	373	10.574	9.78811	13.7284	10.9203	9.17525	8.45243
ASCRP3001128	0.499626	0.962239	1.16583	up	hsa_circRNA_008046	hsa_circ_0008046	circBase	chr14	+	31103152	31112611	exonic	NM_016106	SCFD1	ACAGCCTCTTCTGCTTTTTTGTTACTCTGGGCTTTTACACTCTGATCGAGATCCTATTCC	418.333	332.167	8.65583	8.43447	308	439	508	442	213.5	341	8.53966	8.45209	8.97574	8.83448	8.11485	8.35408
ASCRP3001130	0.0119218	0.753376	1.469	up	hsa_circRNA_020596	hsa_circ_0020596	circBase	chr11	-	133587	139152	exonic	uc001lnx.4	LOC100133161	ACAGCGAAACGAAGTGAGCTCACAATGACTCAAGCTGCCACATACTGTTGATTGTGAAAT	564.167	335.333	9.03709	8.48225	324.5	754	614	268	334	404	8.64222	9.23553	9.23353	8.12457	8.76295	8.55923
ASCRP3001131	0.0334675	0.795235	1.37534	up	hsa_circRNA_003163	hsa_circ_0003163	circBase	chr1	-	222652709	224149975	sense overlapping	NM_003268	TLR5	ACAGCGAAACGAAGTGAGCTCACAATGACTCAAGCTGCCACATAGTGTTGATTGTGAAAT	418	254.667	8.57667	8.11688	246	574	434	194	282	288	8.20357	8.82006	8.70637	7.66685	8.53253	8.15125
ASCRP3001132	0.155456	0.866374	1.33598	up	hsa_circRNA_092375	hsa_circ_0001978	circBase	chr1	-	224142178	224149975	intronic	TCONS_l2_00001800	XLOC_l2_001331	ACAGCGAAATGAAGTGAGCTCACAATGACTCAAGCTGCCACATAGTGTTGATTGTGAAAT	427.333	276.667	8.61228	8.19438	237	553	492	197	322	311	8.15125	8.76336	8.92222	7.64178	8.70593	8.23544
ASCRP3001133	0.0570439	0.812574	1.29442	up	hsa_circRNA_042451	hsa_circ_0042451	circBase	chr17	-	20907514	20910300	exonic	NM_015276	USP22	ACAGCGAAGGCGATTTGAACACTCAGCCAAGCTGCGGCGGAAGATCACCACGTATGTGTC	72.5	45	6.11139	5.73908	55	91	71.5	46	37	52	5.9935	6.20872	6.13194	5.57125	5.70632	5.93968
ASCRP3001134	0.712974	0.986058	1.05874	up	hsa_circRNA_407104		25070500	chr8	+	95879503	95888375	exonic	NM_017864	INTS8	ACAGCGTTTAAATCTCTGCAAGAACAAAACAGGAGGACATTGTGAATGATATTACAGCTG	41.5	33.6667	5.41079	5.32844	30	52.5	42	27	34	40	5.22094	5.57251	5.43893	4.78376	5.53021	5.67136
ASCRP3001135	0.323774	0.927034	1.17396	up	hsa_circRNA_101851	hsa_circ_0005733	circBase	chr16	+	69279504	69304188	exonic	NM_006750	SNTB2	ACAGCTACCCACTTGTTGCCACCAGTCAAGTTCATCCGAGAAGTAACACCATATATCAAG	422	285.333	8.48993	8.25854	182	626	458	215	331	310	7.73558	8.94167	8.79253	7.79255	8.74765	8.23544
ASCRP3001139	0.639082	0.9784	1.07327	up	hsa_circRNA_019548	hsa_circ_0019548	circBase	chr10	+	102739604	102740986	exonic	NM_017893	SEMA4G	ACAGGACATAGAGAGAGGAAATCGAGGCTGTGAGAGCAGCAGGGATACAGGAAGACCCTG	24.1667	20.6667	4.83365	4.73164	25	25	22.5	21	20	21	4.99831	4.81826	4.6844	4.5625	4.73944	4.893
ASCRP3001143	0.0974601	0.841779	1.24415	up	hsa_circRNA_007209	hsa_circ_0007209	circBase	chr8	-	135612678	135622898	exonic	NM_020863	ZFAT	ACAGGCACATCTTAAAGTTCACACAGCACTGGTAACGAGTCTGACCTTGAACTAGAAAAG	211.167	142.667	7.58707	7.27191	124	277.5	232	100	129	199	7.18863	7.75797	7.81461	6.69992	7.42315	7.69264
ASCRP3001145	0.159727	0.866392	1.05325	up	hsa_circRNA_400081	hsa_circ_0092309	circBase	chr4	+	152021740	152022080	intronic	ENST00000274065	RPS3A	ACAGGCTTGACTTTGCGTAAGTAGCTTATTCTTGGTTTGTATTTTCCTTAAGTTGGCGCT	21.1667	20	4.72203	4.64718	22	20	21.5	25	17	18	4.83521	4.6465	4.6844	4.82676	4.55228	4.5625
ASCRP3001146	0.626922	0.9784	1.13422	up	hsa_circRNA_037977	hsa_circ_0037977	circBase	chr16	+	14738130	14743830	exonic	NM_016561	BFAR	ACAGGGAAAGGTTTTTATCTGAACGAGTAAATGGAAGATTAATGATGTTTTGCAGCAGTT	51.6667	36.3333	5.60432	5.42262	41	74	40	33	32	44	5.53281	5.94163	5.33851	5.09996	5.37663	5.79127
ASCRP3001147	0.189864	0.882421	1.32796	up	hsa_circRNA_404886		25070500	chr11	+	48175347	48177671	exonic	NM_002843	PTPRJ	ACAGGGAAGAGATCTGAAGCTTGTTGGAATTAGTCAACCTAAATATGCAGCAGAACTGGC	99.6667	59.8333	6.55016	6.14095	75	133	91	65	43.5	71	6.46427	6.72059	6.46563	6.11643	5.92194	6.3845
ASCRP3001148	0.448272	0.950691	1.27001	up	hsa_circRNA_401419		25242744	chr15	+	57743697	57746016	exonic	NM_032866	CGNL1	ACAGGGAGAAGGGAGCTCTGATTGAGGCTTGTAATTCCACATCTGAAGTCAAAGATCTAT	105.667	54.3333	6.35604	6.0112	30.5	160.5	126	44	67	52	5.15499	6.97303	6.94012	5.49465	6.52297	6.01597
ASCRP3001151	0.125354	0.852724	1.52721	up	hsa_circRNA_405317		25070500	chr15	+	40933576	40943017	sense overlapping	NM_144508	CASC5	ACAGGGCATTTATCCACAACAGTGTTTCTCAAGCTTGAATACTACCATAATTTTTAGATT	77	41.3333	6.23173	5.62083	94	76	61	51	29	44	6.77539	5.98404	5.93575	5.7716	5.33256	5.75833
ASCRP3001158	0.931737	0.995595	1.03866	up	hsa_circRNA_104479	hsa_circ_0001741	circBase	chr7	-	128655032	128658211	exonic	NM_012470	TNPO3	ACAGTAGTATCTCTATTGGTTCATGCATGGGAGATCTCAGACCAGTTGTTACAGATCCGG	2929.17	5169.83	11.941	11.8863	2057.5	4423	2307	1758.5	7689	6062	11.7167	12.6681	11.4382	10.5367	13.275	11.8471
ASCRP3001159	0.855374	0.994474	1.03245	up	hsa_circRNA_079518	hsa_circ_0079518	circBase	chr7	-	17890448	17937069	exonic	NM_015132	SNX13	ACAGTATCTTAGATCTCTAGATACAGCTGGTGATGGCCAGTCTATCCATATGGGGATGGG	116.167	92.1667	6.75887	6.7128	77	155	116.5	72	119.5	85	6.53858	6.92634	6.8117	6.22167	7.32234	6.59439
ASCRP3001161	0.210194	0.893513	1.48512	up	hsa_circRNA_030788	hsa_circ_0030788	circBase	chr13	-	101997616	102031004	exonic	NM_052867	NALCN	ACAGTGGCTTTAATGAGATAGGGGGATAGTTCCTATGTGAAAGATCGCTGGTGTGTTTTT	65	37.5	5.96168	5.39111	45	84	66	38	23	51.5	5.7694	6.0849	6.03076	5.2871	4.9329	5.95332
ASCRP3001162	0.0563347	0.812574	1.19084	up	hsa_circRNA_100423	hsa_circ_0006267	circBase	chr1	+	198247090	198266370	exonic	NM_133494	NEK7	ACAGTGTGACTACCCACCTCTTCCTTCAGATCACTATTCAGAAGAACATTTTAAGAAGCA	4174.5	7400.17	12.6115	12.3596	2725	4489.5	5309	5811	3901	12488.5	12.2638	12.7037	12.8671	12.0607	12.3277	12.6903
ASCRP3001165	0.206051	0.892051	1.41787	up	hsa_circRNA_404693		25070500	chr1	+	243542022	243589860	exonic	NM_006642	SDCCAG8	ACAGTGTGTCCAGCATGGGAGAGTACATGAGACGATGAAGCAAAGGAAATAGAGAAATTG	634.833	370.667	9.10966	8.60594	428	1116.5	360	267	483	362	9.046	9.85689	8.42611	8.11159	9.27856	8.42768
ASCRP3001167	0.314039	0.925636	1.13834	up	hsa_circRNA_100752	hsa_circ_0020976	circBase	chr11	-	5367002	5368140	exonic	NR_038321	OR51B5	ACAGTTAGATCTCATCTCTATGGGTGGAAGATGTTGAGAAGGAACAACATGATCTAAGTC	37	27.3333	5.31092	5.124	36	34	41	32	25	25	5.4222	5.07164	5.43893	5.09996	5.16507	5.10695
ASCRP3001168	0.85654	0.994474	1.01726	up	hsa_circRNA_009110	hsa_circ_0009110	circBase	chr18	-	19144163	19148055	exonic	NM_052911	ESCO1	ACAGTTGATTATAAATTTCAGCCAATGTTTGGAATCCAAGCTAGAAAACAGTCCAGTGGA	262	221	7.96465	7.93997	235	309	242	230	211	222	8.11398	7.90114	7.87884	7.89963	8.09981	7.82047
ASCRP3001169	0.08149	0.824315	1.31311	up	hsa_circRNA_103894	hsa_circ_0073035	circBase	chr5	+	74639677	74640157	exonic	NM_000859	HMGCR	ACAGTTGTCATTCACTTCTTAGACAAAGAATTGACAGGCTTGAAGATGTTTTGAGCAGTG	100.167	56.8333	6.45005	6.05706	60.5	163	77	44	70	56.5	6.14049	6.9977	6.21197	5.57125	6.55273	6.04721
ASCRP3001170	0.283391	0.917023	1.25614	up	hsa_circRNA_100279	hsa_circ_0003069	circBase	chr1	+	93301746	93303190	exonic	NM_000969	RPL5	ACATAAAGAACAGCGTAACTCCAGACATGCTTCTCAATAGGTTTGGCATGGACAAGATCT	131.667	80.3333	6.87949	6.55049	88	202.5	104.5	95	68	78	6.68364	7.30191	6.6529	6.62394	6.52297	6.50455
ASCRP3001172	0.202639	0.890705	3.42576	up	hsa_circRNA_102862	hsa_circ_0004305	circBase	chr2	+	179400458	179407088	exonic	NR_038272	TTN-AS1	ACATACTCATTTCCTTCGGTGATCACAGGATCTGGTTTGCCACTGAAAGGAATCTTGATG	1608.33	510	10.6259	8.84946	557	2370	1898	467	902	161	9.50383	11.3009	11.0729	8.90828	10.2247	7.41542
ASCRP3001173	0.521147	0.966216	1.57852	up	hsa_circRNA_000982	hsa_circ_0000982	circBase	chr2	+	24357988	24369956	exonic	NM_001145710	FAM228B	ACATAGAAAGTGAATTTTGTAGAAGGAGAAGGTTTTAGCTAAAGAAGATACTGAGGCAGC	1068.17	680.5	9.98593	9.32736	936	1800	468.5	487	437	1117.5	10.3638	10.7689	8.8251	8.96399	9.1488	9.86928
ASCRP3001174	0.222532	0.899325	1.17171	up	hsa_circRNA_092585	hsa_circ_0001886	circBase	chr9	-	125895123	125923347	exonic	NM_018387	STRBP	ACATAGCTCCAGAAAATGTTTCGATGAAAGATCCTCCGGACTTATTGGACAGGCAGAAAT	44.1667	31	5.44734	5.21873	35	56	41.5	34	27	32	5.34444	5.62095	5.37663	5.11738	5.16507	5.37373
ASCRP3001179	0.727478	0.986925	1.10672	up	hsa_circRNA_061372	hsa_circ_0061372	circBase	chr21	-	30428647	30437426	exonic	uc002yna.3	CCT8	ACATATTGTTACTGTCAAGGCTCTGGTATCAGTTCCTCTTCAGTATTGCATGGCATGGTT	46.3333	37.1667	5.57513	5.42883	35	50	54	59	25.5	27	5.4222	5.525	5.77819	5.9935	5.13801	5.15499
ASCRP3001180	0.708719	0.986058	1.05826	up	hsa_circRNA_406427		25070500	chr3	+	197559067	197566268	exonic	NM_032773	LRCH3	ACATCAAAACAGCCTACAGATGAATTTTCAGATCTGCCTCTTCGAGTAGCAGAGATTACT	163.333	132	7.25783	7.17613	129	208	153	123	98	175	7.24043	7.32234	7.21071	7.00894	7.0136	7.50584
ASCRP3001181	0.481011	0.95726	1.506	up	hsa_circRNA_101235	hsa_circ_0029762	circBase	chr13	-	25049609	25052414	exonic	NM_006437	PARP4	ACATCAAAGGGAGAATCATAGACACTGTAGCCCAGTACAAGTATCAAGTACTCACACCCG	101.667	55.5	6.53388	5.94316	125	128	52	50.5	36	80	7.17705	6.67071	5.75388	5.73143	5.57377	6.52428
ASCRP3001182	0.446091	0.949983	1.12462	up	hsa_circRNA_103642	hsa_circ_0001411	circBase	chr4	+	54249939	54256040	exonic	NM_030917	FIP1L1	ACATCAAGACAGGGGGAAGAGTTTATGGAACTACAGAAAGTGACTGAGACCGAAGATGAT	242	184	7.83811	7.66868	223	311	192	188	210	154	8.06544	7.91715	7.53174	7.59777	8.07171	7.33654
ASCRP3001183	0.470788	0.955222	1.35518	up	hsa_circRNA_406076		25070500	chr2	+	243056789	243081039	exonic	NR_130699	LOC728323	ACATCAAGAGACCTATCAAGACCTGTATCCAGGAAAAGTATCTTAAATAGCGAAGATGGA	233.5	159	7.80631	7.36782	219.5	203	278	270	120	87	8.04373	7.30572	8.06947	8.13038	7.3358	6.63729
ASCRP3001184	0.184941	0.879367	1.06525	up	hsa_circRNA_007658	hsa_circ_0007658	circBase	chr9	+	36597218	36643080	exonic	NM_014791	MELK	ACATCACAGAAACAACAGGCAAACAATGGAGGATTTAATTTCACTGGAAAATTTGCTGTT	26.5	22.8333	4.88478	4.79359	27	21	31.5	28.5	19	21	4.99831	4.6465	5.00955	4.95633	4.59768	4.82676
ASCRP3001190	0.353672	0.931748	1.06883	up	hsa_circRNA_063981	hsa_circ_0063981	circBase	chr22	-	50904191	50904269	exonic	NM_002972	SBF1	ACATCCACCTCCTCCCTGAAGATGCAGGTCCTGGACCCGGAGCTGGAGTTGGCTGACCTC	31853.8	62784.8	15.4914	15.3953	18553	27022	49986.5	43162.5	41628	103564	15.1421	15.3661	15.9659	15.1752	15.2877	15.723
ASCRP3001192	0.885639	0.994474	1.04072	up	hsa_circRNA_100118	hsa_circ_0011122	circBase	chr1	-	28365349	28369161	exonic	NM_001990	EYA3	ACATCCCTCGCTCATCCAATGATTATACCTCACAAATGTATTCTGCAAATCAAGTAAGCA	1206.5	1203.17	10.2548	10.1973	662	1526.5	1431	854	1589	1166.5	9.77294	10.4188	10.5728	9.68541	10.9883	9.91806
ASCRP3001194	0.488738	0.960519	1.19029	up	hsa_circRNA_102525	hsa_circ_0050518	circBase	chr19	+	34922765	34955036	exonic	NM_005499	UBA2	ACATCCTTCATAGGTTGCCAAGGAAAGTGTACTGCAGTTTTACCCGAAAGCTAATATCGT	575.333	461.167	9.10089	8.84958	392	786.5	547.5	257	535	591.5	8.92024	9.2953	9.08714	8.07973	9.42426	9.04475
ASCRP3001197	0.765482	0.986925	1.04861	up	hsa_circRNA_103169	hsa_circ_0062432	circBase	chr22	-	22057658	22065197	exonic	NM_013313	YPEL1	ACATCTACTGCGAGAACTGCAAGACCACGCTCGGGTGGAAATACGTTACGTTTTTCTCTC	51	40	5.64689	5.57841	45	69	39	46.5	32.5	41	5.71321	5.85081	5.37663	5.61115	5.45272	5.67136
ASCRP3001198	0.105692	0.847081	1.11015	up	hsa_circRNA_055999	hsa_circ_0055999	circBase	chr2	+	109405307	109411177	exonic	NM_144978	CCDC138	ACATCTGAAATTGCAGGTGATTTGGATATCTACTCTGGAGATAAAGTTGGTTCATCGTTA	46.6667	35	5.56098	5.41023	42	58	40	40	33	32	5.61115	5.68077	5.39103	5.36792	5.53021	5.33256
ASCRP3001199	0.483204	0.958506	1.03975	up	hsa_circRNA_406708		25070500	chr5	+	167937585	167938576	sense overlapping	NM_002887	RARS	ACATCTGGCACAGTCAGATGAAAAGTGGAAAAAGTTTAAAACACGTTCGGGTGAAACAGT	21	20	4.57628	4.52004	19	22	22	20	22.5	17.5	4.52643	4.66557	4.53683	4.52643	4.6844	4.3493
ASCRP3001200	0.554445	0.969631	1.04983	up	hsa_circRNA_004889	hsa_circ_0004889	circBase	chr15	+	57383986	57387361	intronic	ENST00000560190	TCF12	ACATCTTTTTGGCACATCACTAGGGTTTTACAGACAGCCCTCATTACAGTGATCACTTGA	68.5	55.1667	6.0503	5.98014	57.5	85	63	71	49	45.5	6.0849	6.09724	5.96876	6.19894	6.00103	5.74045
ASCRP3001202	0.00483831	0.753376	2.16436	up	hsa_circRNA_101814	hsa_circ_0039353	circBase	chr16	+	53189837	53191453	exonic	NM_025134	CHD9	ACATGACAGAAATCACCTATGTTTACAGCGACAGGATTTTGACACTTCATGACATGTCAT	532	206.5	8.87288	7.75893	244	758	594	124	239.5	256	8.18923	9.2407	9.1887	7.00894	8.28176	7.9861
ASCRP3001203	0.536157	0.967189	1.07675	up	hsa_circRNA_007460	hsa_circ_0007460	circBase	chr17	+	28811231	28819771	exonic	NM_004871	GOSR1	ACATGACCACCTTCGAAATTCTGATACAACACCCCTTTTAAATGGATCAAGCCAAGACAG	403.333	326	8.57011	8.46342	298	534	378	277	363	338	8.49637	8.71926	8.49471	8.16556	8.88151	8.3432
ASCRP3001206	0.758238	0.986925	1.03216	up	hsa_circRNA_103311	hsa_circ_0064651	circBase	chr3	+	30029633	30032700	exonic	NM_001003792	RBMS3	ACATGCACCTGCATATTCTTACCAACAGTCTAATATATGACTGCTGCTGCTCCTATGCAA	79.6667	64.3333	6.27437	6.2287	69	82	88	80.5	54	58.5	6.34511	6.0849	6.3931	6.40024	6.19566	6.0902
ASCRP3001209	0.0939671	0.839334	1.3327	up	hsa_circRNA_025988	hsa_circ_0025988	circBase	chr12	-	46751970	46760951	exonic	NM_018976	SLC38A2	ACATGCTTAATCCTGAGGTCTTTATTATATGAACAATTGGGATATAAGGCATTTGGATTA	35	22.1667	5.16057	4.74622	22	53	30	24	24.5	18	4.83521	5.60375	5.04275	4.69372	5.07164	4.4733
ASCRP3001212	0.66702	0.981837	1.15948	up	hsa_circRNA_003613	hsa_circ_0003613	circBase	chr1	-	52283737	52299842	exonic	NM_002525	NRD1	ACATGGGCACTTCCTCCTCAACAGCAACATTACAGTGGTATTCATGGGTAGTTTGAAATA	410.5	309.5	8.60974	8.39627	290	397.5	544	398	273.5	257	8.46286	8.29445	9.07192	8.67993	8.50533	8.00354
ASCRP3001213	0.450438	0.950994	1.1222	up	hsa_circRNA_404106		25242744	chr8	+	126021212	126021585	exonic	NM_003129	SQLE	ACATGGTTGAAAAAATTTACCCACAAATACCTGGAACTCCATGCTCCACTGACTGTTGTT	44.3333	35.8333	5.54548	5.37915	45	40	48	51	29	27.5	5.7382	5.2871	5.61115	5.7155	5.33256	5.0894
ASCRP3001214	0.171033	0.876443	1.19311	up	hsa_circRNA_102372	hsa_circ_0047721	circBase	chr18	+	51797729	51813781	exonic	NM_007195	POLI	ACATGTAATTCAGAAATTAGGGACAGGAGTTCATGATCAAGTGTTGCCCACACCAAATGC	329.167	224.5	8.21358	7.95886	183	465.5	339	195	250.5	228	7.76435	8.52635	8.35004	7.66685	8.35353	7.85619
ASCRP3001217	0.7909	0.990867	1.02915	up	hsa_circRNA_404493		25070500	chr1	+	43239233	43241193	sense overlapping	NM_024097	C1orf50	ACATGTAGGTGACTCACAAACTTCTTGGAAAGAGACCCTGTGTGAATGCTGATGAATTCA	87	70.1667	6.39694	6.35549	96	85	80	85.5	55	70	6.79934	6.11296	6.27853	6.48455	6.22649	6.35542
ASCRP3001218	0.830787	0.993133	1.18729	up	hsa_circRNA_102338	hsa_circ_0047347	circBase	chr18	-	29210921	29238052	exonic	NM_004775	B4GALT6	ACATGTATATATTATCCCGAAGGCAATAATTCAAGTGATTATCTTGTTCAAACAACAACG	401.5	629	8.56151	8.31383	302	524.5	378	159	118	1610	8.50814	8.69103	8.48534	7.36927	7.29963	10.2726
ASCRP3001219	0.187744	0.87981	1.2677	up	hsa_circRNA_104626	hsa_circ_0084522	circBase	chr8	-	54891584	54923052	exonic	NM_006756	TCEA1	ACATGTGGCAAATGTAAAAAGAAGAATTGCACTTACACACAGGCTGGAGCATTGGATTTG	35.3333	24.3333	5.18305	4.84084	32	44	30	28	20	25	5.17509	5.37952	4.99454	4.82676	4.73944	4.95633
ASCRP3001220	0.541804	0.967723	1.11629	up	hsa_circRNA_104995	hsa_circ_0090429	circBase	chrX	+	47100675	47100849	exonic	NM_004651	USP11	ACATGTGTTCAAGTGCCTCAGCAATGTGCCACAGCTCACCGAGTACTTCCTCAACAACTG	81.6667	58.8333	6.2754	6.11669	56	108	81	79.5	48	49	6.06887	6.45882	6.29852	6.34511	6.06528	5.93968
ASCRP3001222	0.120842	0.852433	1.5693	up	hsa_circRNA_401201		25242744	chr13	-	111315797	111357918	exonic	NM_024537	CARS2	ACATTACTATTAAGGTATAGCTGTGGACCAACTGTATATGATCATGCGCACCTTGGCCAT	96.1667	46.6667	6.44219	5.79207	61.5	132	95	58.5	35	46.5	6.16415	6.68188	6.48052	5.94163	5.59631	5.83826
ASCRP3001225	0.783522	0.989917	1.06352	up	hsa_circRNA_406313		25070500	chr3	+	100348441	100438902	sense overlapping	NM_006070	TFG	ACATTATTTGGAAAATCTACTTCCTCATCAAGCACCCCTACAGAGTTCTGCAGGAATGGT	39.1667	34.5	5.33576	5.2469	35.5	30	52	50	27.5	26	5.36792	4.98698	5.65237	5.65952	5.07164	5.00955
ASCRP3001226	0.309036	0.922716	1.11436	up	hsa_circRNA_066649	hsa_circ_0066649	circBase	chr3	-	100082302	100087010	exonic	NM_014820	TOMM70A	ACATTCAAGCTCTTTACTTCAACTTCAGTGGAAGCAAGATCTGGATAGAGGTTTGGAACT	24.3333	19.1667	4.74732	4.59111	18.5	32	22.5	19	20.5	18	4.57264	5.07164	4.59768	4.52643	4.6844	4.5625
ASCRP3001227	0.293132	0.919255	1.19601	up	hsa_circRNA_009128	hsa_circ_0009128	circBase	chr16	-	11815432	11830089	exonic	NM_015914	TXNDC11	ACATTCATTAAAGAAAGTCGAGCAAAAGATGTGATAATACCAGCAAAGCCACCTGTCAGC	60.8333	41.3333	5.88682	5.62859	71.5	69.5	41.5	56.5	32.5	35	6.41863	5.85081	5.39103	5.89391	5.50925	5.48261
ASCRP3001228	0.364828	0.934665	1.5122	up	hsa_circRNA_404345		25242744	chrX	+	24075537	24075871	exonic	NM_001415	EIF2S3	ACATTCCAGGGACCAAAGGGAACTTCAAATTAGTCAGGTACAATTGGTCATGTAGCTCAT	64.3333	32.5	5.83396	5.23731	38.5	115.5	39	41	24.5	32	5.59383	6.54889	5.35916	5.40528	4.9329	5.37373
ASCRP3001229	0.0432964	0.812574	1.07965	up	hsa_circRNA_103346	hsa_circ_0065182	circBase	chr3	+	47361142	47364198	exonic	NM_025010	KLHL18	ACATTCCTTCGAGAACGATTGGGGACCACAAATTCAGTGCCCACCGGATTGTCTTAGCAG	30.6667	25.3333	5.03656	4.92599	26	33	33	30	23	23	5.04639	5.10695	4.95633	4.91707	4.9679	4.893
ASCRP3001231	0.129867	0.852724	1.2757	up	hsa_circRNA_000283	hsa_circ_0000283	circBase	chr11	-	33127112	33127610	exonic	NM_001326	CSTF3	ACATTGAACAGCTCTGGAGAGACTATAACAAGTATGAAGAGAGAAAAAATGGCTCAAGCA	78.5	48.3333	6.17785	5.82656	54	114.5	67	48	47	50	5.9935	6.52036	6.01968	5.57125	5.96876	5.93968
ASCRP3001232	0.146396	0.863147	1.33859	up	hsa_circRNA_101462	hsa_circ_0034168	circBase	chr15	-	25650607	25654354	exonic	NM_000462	UBE3A	ACATTGAAGCTAGCCGAATAGTTATTAAGCCTACGCTCAGATCAAGGTAGCAGCTAGACT	791.333	583.667	9.64012	9.21941	704	954	716	569	421	761	9.86148	9.59254	9.46634	9.16617	9.10341	9.38865
ASCRP3001234	0.199547	0.887489	1.37467	up	hsa_circRNA_102318	hsa_circ_0008741	circBase	chr18	+	19353584	19359646	exonic	NM_020774	MIB1	ACATTGTAGTACAGTATCCAAGTGGCAATAGGTAACAGAAATCCAGGACTGGAGTGCATC	763.5	584.333	9.42436	8.96528	333.5	1068	889	213	512	1028	8.67788	9.78389	9.81131	7.78493	9.35178	9.75913
ASCRP3001235	0.556542	0.969631	1.07439	up	hsa_circRNA_056879	hsa_circ_0056879	circBase	chr2	+	162251588	162268226	exonic	ENST00000477232	PSMD14	ACATTTACAGTCATGTTGCTAAATTTGCATAAGAAGAGTTGGATGGAAGGTTTGACACTT	29.8333	25.1667	5.04373	4.9402	31	28.5	30	25.5	28	22	5.15499	5.03544	4.94075	4.75733	5.10695	4.95633
ASCRP3001236	0.76975	0.987848	1.09887	up	hsa_circRNA_080788	hsa_circ_0080788	circBase	chr7	+	75933300	75933614	exonic	NM_001540	HSPB1	ACATTTATCTTCTGTTTTTCTCAAATAAAGTTCAAAGCAACCACCTGTCAGCTGCCCCCC	75.6667	62	6.14503	6.009	52	99	76	57	32	97	5.90999	6.29699	6.2281	5.82983	5.43059	6.76658
ASCRP3001238	0.659048	0.980687	1.04946	up	hsa_circRNA_404664		25070500	chr1	-	223986428	223987600	intronic	ENST00000343537	TP53BP2	ACATTTGTGAAATTAGGTTATCTAGAACATCCTGTGTACCTACAAATATCCTGGTTTTTA	32.3333	27	5.09213	5.02249	26	36	35	31	22	28	4.95633	5.16172	5.15836	5.05003	4.82252	5.19492
ASCRP3001239	0.17131	0.876785	1.13038	up	hsa_circRNA_405035		25070500	chr12	-	88504978	88524995	exonic	NM_025114	CEP290	ACATTTGTTACAGTTGGCTCTTCGAAATGAGGAGGCAGAAAATGAAAACAGCAAATTAAG	21.6667	19.1667	4.69019	4.51338	20	23	22	21	18.5	18	4.66557	4.73944	4.66557	4.6125	4.40122	4.52643
ASCRP3001240	0.375514	0.936844	1.23851	up	hsa_circRNA_406736		25070500	chr6	-	8093409	8095466	intronic	ENST00000379715	EEF1E1	ACATTTTTAAGATCACCTCGCCTGGCCAGTAAACTGTTTTTTTGTTCACCGACAATGTGT	57.6667	39.3333	5.85907	5.55047	54	42.5	76.5	57	30	31	5.9935	5.34444	6.23928	5.88376	5.37663	5.39103
ASCRP3001241	0.425237	0.947272	1.17848	up	hsa_circRNA_030131	hsa_circ_0030131	circBase	chr13	+	42739466	42742954	exonic	NM_152910	DGKH	ACCAAAATGTTGGACAGGTACACACTGCCTGCAAAGATTTATACCATCCAATATGTCCAC	60	42.3333	5.9105	5.67357	59	46	75	42	35	50	6.09812	5.40528	6.2281	5.49465	5.61606	5.90999
ASCRP3001242	0.601998	0.972767	1.08593	up	hsa_circRNA_101574	hsa_circ_0008378	circBase	chr15	+	68434283	68439038	exonic	NM_016166	PIAS1	ACCAAACACGATTGTTGTTTCTTGGACTGCAGAAATTGGAAGACATCAGACAACAGTCAG	268	208.167	7.9765	7.85756	218	369	217	176.5	224	224	8.03	8.17723	7.72227	7.52784	8.19908	7.84578
ASCRP3001243	0.135109	0.853454	1.24436	up	hsa_circRNA_401790		25242744	chr17	+	37646809	37646986	exonic	NM_015083	CDK12	ACCAAAGGCAATCACACCACCTCAGCAACCATATAAAAAGAGACCAAATCCAAAAGAAAC	195.833	132.667	7.50579	7.19039	131	255.5	201	112	106	180	7.26722	7.63696	7.61321	6.87708	7.14428	7.54982
ASCRP3001245	0.23369	0.903926	1.35085	up	hsa_circRNA_400275		25242744	chr1	+	82302569	82302742	exonic	NM_012302	LPHN2	ACCAAATACAGAAGATATGAAGATCAATGATGCAGACTGATGGTTTTGATGAAGCTGGGC	120.833	65.5	6.58686	6.15299	47.5	209	106	44.5	109	43	5.755	7.33133	6.67425	5.55087	7.18119	5.7269
ASCRP3001246	0.947204	0.997419	1.00806	up	hsa_circRNA_406770		25070500	chr6	+	38045815	38050233	intronic	ENST00000373391	ZFAND3	ACCAACAAAAAGATCCTGTGGTACAGGTTACAGTGAAGTGAGTATGCAGATTTGACCCAT	37.8333	33	5.32705	5.31548	34.5	40	39	33	30	36	5.36792	5.27473	5.33851	5.05003	5.37663	5.51977
ASCRP3001247	0.462853	0.954221	1.04011	up	hsa_circRNA_101562	hsa_circ_0035943	circBase	chr15	-	66021409	66025156	exonic	NM_005848	DENND4A	ACCAACACTATTTCTCAGCATATTTCTCATTTTATGCATAAAGTTCCTTTTCCATCTCCT	101.667	81.1667	6.60016	6.54343	77	114	114	77	62.5	104	6.50058	6.51576	6.78414	6.3377	6.45334	6.83926
ASCRP3001248	0.975847	0.999155	1.00175	up	hsa_circRNA_024310	hsa_circ_0024310	circBase	chr11	-	113612415	113614762	exonic	NM_004724	ZW10	ACCAACATATCACAAATTATTCCTGATTCTAAGATAAATGTGCCAGAGTTACCCACTCCT	27.8333	25.3333	4.97609	4.97356	25.5	33	25	25	26	25	4.97173	5.07164	4.88488	4.82676	5.10695	4.98698
ASCRP3001249	0.105678	0.847081	1.57125	up	hsa_circRNA_104236	hsa_circ_0078368	circBase	chr6	+	155095122	155136950	exonic	NM_014892	SCAF8	ACCAACCTGTTTGAAGAGTTTGGACAGATTGAATCCATTAATTTGTATTCCCTGAATGAC	224.167	115.333	7.61875	6.96684	116	267	289.5	69	138	139	7.05578	7.6839	8.11658	6.17084	7.49322	7.23645
ASCRP3001252	0.950758	0.997419	1.0184	up	hsa_circRNA_103251	hsa_circ_0008199	circBase	chr22	+	46085591	46136418	exonic	NM_013236	ATXN10	ACCAAGACAAGAGAAACAGCACCCAGGACTATCTTCCAAAGAGTTCTGGATATCCTAAAG	493.833	415.5	8.79219	8.76588	245	595	641.5	315	526.5	405	8.19703	8.87717	9.30236	8.34302	9.40098	8.55365
ASCRP3001253	0.481522	0.95726	1.22265	up	hsa_circRNA_103254	hsa_circ_0001247	circBase	chr22	+	46125304	46136418	exonic	NM_013236	ATXN10	ACCAAGACAAGAGTTACACTGTTAGACCTTATGATAGCCAAGATAACGAGTGATGAGCCA	1425.67	1284.33	10.5029	10.2129	641	1923.5	1712.5	634	1860.5	1358.5	9.71332	10.8829	10.9124	9.29224	11.2331	10.1133
ASCRP3001254	0.737168	0.986925	1.28526	up	hsa_circRNA_001991	hsa_circ_0001991	circBase	chr5	+	80299959	80338802	sense overlapping	NM_006909	RASGRF2	ACCAAGCCAGGCACCTCTGATCACAGCCTAAGAGCATGTAAGGTTCTCTGGAAGGATTTG	142.167	119.667	7.02114	6.65908	86	172	168.5	260	55	44	6.62394	7.08042	7.35905	8.08682	6.19566	5.69476
ASCRP3001255	0.833684	0.993234	1.11625	up	hsa_circRNA_004516	hsa_circ_0004516	circBase	chr12	+	110922882	110925748	exonic	NM_013300	FAM216A	ACCAAGGAAACTGTTCATGCAAACAGATAGAATCAAAGATGGATACAAAGTGAACTCACA	139.167	114.167	6.945	6.78634	73	181	163.5	70	219.5	53	6.38881	7.14809	7.2981	6.22167	8.14574	5.99162
ASCRP3001257	0.123672	0.852724	1.47483	up	hsa_circRNA_103474	hsa_circ_0067344	circBase	chr3	+	130851588	130852800	exonic	NM_024800	NEK11	ACCAAGGCTATGACACAAAGTCGGACATCTGGAGGATACTTCATCGAGACTTAAAGTCAA	252.167	127	7.68049	7.11994	102	427	227.5	86	127	168	6.8544	8.39751	7.78956	6.50455	7.40127	7.45399
ASCRP3001258	0.841451	0.994474	1.10047	up	hsa_circRNA_104333	hsa_circ_0001685	circBase	chr7	+	24663284	24690331	exonic	NM_016447	MPP6	ACCAAGTTATAGAGATACCATTACTCCTCAACAGCAATGCAGCAAGTCTTGGAAAACCTT	920.667	941.667	9.73136	9.59324	413	1349	1000	335	1880.5	609.5	8.99354	10.1941	10.0064	8.44019	11.2537	9.08582
ASCRP3001263	0.101412	0.842856	1.11221	up	hsa_circRNA_103810	hsa_circ_0072099	circBase	chr5	-	32415073	32417897	exonic	NM_016107	ZFR	ACCACAGCAGTTACATATTCTGGATTCATACTCATATGTAAGGTCCACAGCTCCTGCTGT	40.8333	32.3333	5.3804	5.22697	36.5	43	43	36	29	32	5.4417	5.30849	5.39103	5.18504	5.22737	5.2685
ASCRP3001264	0.00632748	0.753376	1.52847	up	hsa_circRNA_103925	hsa_circ_0001522	circBase	chr5	+	122881110	122893258	exonic	NM_004384	CSNK1G3	ACCACAGCTACATTTGGAATACAGATTCTATAAGCAGTTAGGATCTGGAGCTCTCTATCA	858	536.333	9.72453	9.11244	741	1248	585	670.5	565	373.5	9.94843	10.0639	9.16125	9.38865	9.49728	8.4514
ASCRP3001265	0.916221	0.994474	1.01811	up	hsa_circRNA_406543		25070500	chr4	+	144378832	144387378	exonic	NM_207123	GAB1	ACCACCACGTAAGGTCAAAGTCCTAAAATTTTAAGACTCAAACCCCATGGTTTAGAGCGA	27.5	24.6667	4.88359	4.85771	28.5	30	24	28	22	24	5.04639	4.98698	4.6174	4.91707	4.6465	5.00955
ASCRP3001267	0.0689695	0.816976	1.38769	up	hsa_circRNA_105003	hsa_circ_0090868	circBase	chrX	-	62885765	62898452	exonic	NM_015185	ARHGEF9	ACCACCAGATGGTCCTCTGCAAGAAGCAAGATGGATTCTGGATATACTCTGAGTATTGTA	155.333	92	7.1961	6.72341	122	190	154	81	85	110	7.1519	7.21638	7.22002	6.42284	6.82501	6.92239
ASCRP3001268	0.738018	0.986925	1.05445	up	hsa_circRNA_015169	hsa_circ_0015169	circBase	chr1	+	169767997	169770112	exonic	NM_018186	C1orf112	ACCACCTGACATTGGAACAGACTTTCTTTTCACAAGTGTTACCAAAGGTTTGTTCTGAGT	37.1667	31	5.33306	5.25657	30	36.5	45	43	24	26	5.22094	5.22737	5.55087	5.53021	5.04457	5.19492
ASCRP3001270	0.916689	0.994474	1.08594	up	hsa_circRNA_403101		25242744	chr4	-	25831719	25836945	exonic	NM_015187	SEL1L3	ACCACTAGCATTGGACAGGATTTGAAAAGCTACCACAATCAGACCATTAGATGTGGTTGC	227.333	220.167	7.45129	7.33234	446	152	84	343	29	288.5	9.11668	6.91144	6.32575	8.46745	5.37663	8.15294
ASCRP3001271	0.538257	0.967641	1.11211	up	hsa_circRNA_007930	hsa_circ_0007930	circBase	chr5	+	135483520	135489852	exonic	NM_005903	SMAD5	ACCACTATAAGAGAGTGGAGAGTCCAGAAAGGAAGCTGTTGAAGTTATTGAAGTACCTGT	346	271.333	8.3395	8.1862	232	438.5	367.5	194	318	302	8.11398	8.44934	8.45517	7.65198	8.69248	8.21414
ASCRP3001272	0.542424	0.967723	1.28704	up	hsa_circRNA_102983	hsa_circ_0005265	circBase	chr20	+	2928627	2945848	exonic	NM_002836	PTPRA	ACCACTCCAGAAACTTTCCCTCCTTCAGGACACATGTTCAAAGAGCATAATTAACTTTTT	1197.17	924.333	10.1927	9.82864	635	1145.5	1811	1130	703	940	9.69081	9.89993	10.9874	10.007	9.83112	9.64784
ASCRP3001273	0.0101981	0.753376	2.75189	up	hsa_circRNA_003074	hsa_circ_0003074	circBase	chr10	+	12123470	12133683	exonic	NM_018706	DHTKD1	ACCACTCCAGCTGAAAGAGGAAGGTCTTCTTTATACTGCAGTGATATTGTTGATCATGGC	1437.83	561.167	10.6452	9.1848	1106	1529	1678.5	488	477	718.5	10.6314	10.434	10.8703	8.96519	9.2622	9.327
ASCRP3001274	0.119177	0.852433	1.15185	up	hsa_circRNA_103337	hsa_circ_0065052	circBase	chr3	-	44986659	45000952	exonic	NM_016598	ZDHHC3	ACCACTGCAGATGCCAGTATGGACAGAATAGCTTATGATGCTTATCCCCACCCACCACTT	88.6667	63.3333	6.41691	6.21296	66	104	96	72	55	63	6.33472	6.36712	6.54889	6.22167	6.22649	6.19073
ASCRP3001276	0.0276749	0.770087	1.18987	up	hsa_circRNA_102568	hsa_circ_0051449	circBase	chr19	+	45766370	45769539	exonic	NM_031417	MARK4	ACCAGAAAAATATTGTACACAGGGACCTGAAGGTTGCCATCAAGATTATCGACAAAACCC	272.833	197.167	8.02444	7.77364	237.5	326	255	236	168.5	187	8.13744	7.98871	7.94717	7.94205	7.76628	7.61259
ASCRP3001277	0.392224	0.945586	1.08661	up	hsa_circRNA_404874		25070500	chr11	+	33065295	33076271	exonic	NM_018393	TCP11L1	ACCAGAAAACAGGAAAGTGAATAAACTTAATTGAGAATGTCTGAAAACCTTGACAAGTCC	36.1667	28.8333	5.24071	5.12087	36	43	29.5	36.5	26	24	5.4222	5.35916	4.94075	5.30849	5.04457	5.00955
ASCRP3001279	0.939327	0.996749	1.01974	up	hsa_circRNA_104171	hsa_circ_0077574	circBase	chr6	+	109249290	109258202	exonic	NM_032131	ARMC2	ACCAGAAGAAGCAGGTGACTGCTACATTGAGAAACTTGGTTGATTCATCATTAGTAAGAA	95.1667	73.3333	6.38205	6.35385	52	142.5	91	65.5	111.5	43	5.88376	6.82978	6.43261	6.07957	7.22364	5.75833
ASCRP3001280	0.466625	0.95439	1.07329	up	hsa_circRNA_405562		25070500	chr17	+	29311641	29311945	intronic	ENST00000443677	RNF135	ACCAGACATGGATGATTGGACATTTGGAATGCTTGAGTAGAGAAGAGCATCACAGAAGTT	25	21.6667	4.84148	4.73944	22	21	32	25	20	20	4.83521	4.6465	5.04275	4.73944	4.73944	4.73944
ASCRP3001281	0.147608	0.863658	1.42384	up	hsa_circRNA_403266		25242744	chr4	+	178272533	178274882	exonic	NM_018248	NEIL3	ACCAGAGCTTAAAAGCTGCAACCCTGGATATTCTAACAGCAAGCTACCGACTAGAAATAC	40.5	25	5.40251	4.89272	56	32	33.5	35	22	18	6.04721	5.04639	5.11391	5.23697	4.9679	4.4733
ASCRP3001282	0.000166798	0.441046	1.18864	up	hsa_circRNA_100671	hsa_circ_0019632	circBase	chr10	-	103716353	103717489	exonic	NM_024541	C10orf76	ACCAGAGCTTTGACAACCTCTACTCCATGGCCTTGATAAATTTGCTGAAGTTCCTTATGT	193.833	136.333	7.48478	7.23548	137	233	211.5	134	116	159	7.32384	7.49355	7.63696	7.08086	7.24004	7.38554
ASCRP3001283	0.137411	0.855664	2.01434	up	hsa_circRNA_100352	hsa_circ_0000137	circBase	chr1	-	155408117	155408859	exonic	NM_018489	ASH1L	ACCAGAGGAAGAAGAGCAAGAGAATAATAAAAGTAAACGGAGTTCCCTCTCGAAGTCCAA	1870.5	1158.67	11.0399	10.0296	1132	3039	1440.5	556	1149	1771	10.6649	11.8631	10.5917	9.13604	10.542	10.4108
ASCRP3001285	0.0249208	0.757832	1.27952	up	hsa_circRNA_104179	hsa_circ_0077705	circBase	chr6	-	116966876	116982009	exonic	NM_145062	ZUFSP	ACCAGATATTGGCAGTAGAGGGTGCTCTTTCTCTAGAGGAGAAACTTACTGTGATCAACC	270.667	182.167	8.0085	7.6529	211	329	272	177	165	204.5	7.97276	8.00401	8.04874	7.50882	7.73446	7.71542
ASCRP3001286	0.653676	0.979908	1.25605	up	hsa_circRNA_104836	hsa_circ_0087636	circBase	chr9	-	99271954	99327765	exonic	NM_033331	CDC14B	ACCAGATCTGCTTCAAGGAAAAGCAGTGTTAAAAGATCGCCTTTGTTTTGCCATTCTCTA	110	67.3333	6.49489	6.166	42	110	178	40	110	52	5.61115	6.45882	7.41472	5.34444	7.18863	5.96492
ASCRP3001287	0.194891	0.883803	1.21428	up	hsa_circRNA_001616	hsa_circ_0001616	circBase	chr6	-	86235843	86251761	exonic	NM_020468	SNX14	ACCAGATGTAAATCTTGTATTTCAGACAACTTTTAAGAGGTGCAGAATCACCAACACGCA	78.3333	53.3333	6.2293	5.9492	63	91	81	53	53	54	6.2488	6.16834	6.27076	5.7155	6.14049	5.99162
ASCRP3001288	0.699294	0.98519	1.06325	up	hsa_circRNA_102671	hsa_circ_0053829	circBase	chr2	+	32735592	32738221	exonic	NM_016252	BIRC6	ACCAGCACTCCTGGACCAAGAGCTCTTTGAATTTGAATAGTCCTTTACTTTTTGGAAGAC	339.5	274.333	8.22181	8.13333	172	477.5	369	157	358	308	7.65824	8.55476	8.45243	7.32197	8.85864	8.21939
ASCRP3001289	0.724143	0.986925	1.08852	up	hsa_circRNA_405136		25070500	chr13	-	41826780	41828756	exonic	NM_004294	MTRF1	ACCAGCAGATTATGGCCTAAATAAACAAGATGAAAAGCAGTTACAAGAACTTGCACTGGA	77	57.8333	6.21892	6.09656	62	85	84	64.5	66	43	6.19894	6.0849	6.37294	6.07957	6.48321	5.7269
ASCRP3001290	0.108194	0.847081	1.42546	up	hsa_circRNA_008951	hsa_circ_0008951	circBase	chr7	-	22999874	23030758	exonic	NM_032581	FAM126A	ACCAGCATGTCAATAAGGGGTCATAGGTGGAAAAGACATGGTTGAAGGTTTAGAACAGAT	314	192	8.22225	7.71082	267	416	259	240	211	125	8.33783	8.35592	7.973	7.94936	8.08239	7.10071
ASCRP3001292	0.0798841	0.819801	1.63427	up	hsa_circRNA_001814	hsa_circ_0001814	circBase	chr8	+	95839490	95854716	exonic	NM_017864	INTS8	ACCAGCTATTTCTTAGACCAAATAAAGAGAAAATAGACTTTCTTCTTGAGTTTGTCTGTT	215.667	101.833	7.58404	6.87539	114	281	252	94	108.5	103	7.03576	7.77454	7.94181	6.60677	7.20502	6.81437
ASCRP3001294	0.317212	0.926632	1.35108	up	hsa_circRNA_002863	hsa_circ_0002863	circBase	chr2	-	69585460	69590802	exonic	NM_002056	GFPT1	ACCAGCTTTACTACCTTGGTGGAGAGAGTTATCCAACAATTGAGCAACAAGATATGGATT	581.167	399.5	9.12388	8.68977	404	730.5	609	260.5	520	418	8.96399	9.18375	9.22391	8.0784	9.38865	8.60225
ASCRP3001296	0.593561	0.972176	1.03499	up	hsa_circRNA_001309	hsa_circ_0001561	circBase	chr5	-	177652366	177652583	intronic	ENST00000474052	PHYKPL	ACCAGGACGTGGTGGCATTTGATATATACCAAACAAACAAGCAAGTGACTGACTAGTTGA	61	46.6667	5.85304	5.80341	44.5	84	54.5	51	42	47	5.68077	6.0849	5.79344	5.7155	5.87764	5.81709
ASCRP3001297	0.284775	0.917023	1.3107	up	hsa_circRNA_018974	hsa_circ_0018974	circBase	chr10	-	81813151	81816161	exonic	NR_027428	TMEM254-AS1	ACCAGGGAAAAACTGGCTGGACAGTCTCTTGTCCTGTGTTTGTAATTGATATTTGATATT	97.8333	64.6667	6.54761	6.15728	77	117	99.5	93	36	65	6.50058	6.55912	6.58314	6.55785	5.68428	6.2297
ASCRP3001299	0.976839	0.999155	1.00414	up	hsa_circRNA_000886	hsa_circ_0000886	circBase	chr19	-	8601135	8604912	exonic	NM_012335	MYO1F	ACCAGTACCAGATGGGGAGCACCAAGGTCTTTGTCAAGAACCCAGAGTCGGGCCTTCCTC	48.5	51	5.61451	5.60855	71	43.5	31	102	26	25	6.42703	5.37373	5.04275	6.72741	5.04457	5.05365
ASCRP3001301	0.963046	0.9977	1.0141	up	hsa_circRNA_103743	hsa_circ_0071023	circBase	chr4	-	143003183	143067149	exonic	NM_003866	INPP4B	ACCAGTTACACAAGGACTTCTTTATCCGAGCGCTGGATTGCATGAGAAGGACAGGGTGTG	52.1667	45.5	5.75061	5.73042	45.5	58	53	65.5	48	23	5.755	5.69476	5.80208	6.11643	6.06528	5.00955
ASCRP3001302	0.937468	0.996749	1.03008	up	hsa_circRNA_100544	hsa_circ_0017643	circBase	chr10	-	7325865	7327916	exonic	NM_001018039	SFMBT2	ACCAGTTGGTTGGTGTCAAGAGAATAAATACAGAATGGACCCACCTTCAGCAATCAAAGA	465.167	431.667	8.68581	8.64305	781	387.5	227	672	177	446	10.0224	8.25012	7.78493	9.39224	7.83792	8.69901
ASCRP3001303	0.240495	0.908193	1.06829	up	hsa_circRNA_040749	hsa_circ_0040749	circBase	chr16	+	85839338	85840607	exonic	NM_001861	COX4I1	ACCAGTTTACCTGAATGTATCGCATTAAGTTCAAGGAGAGCTTTGCTGAGATGAACAGGG	32.6667	26.5	5.10426	5.00896	26	43.5	28.5	30.5	26	23	4.99831	5.37373	4.94075	4.94075	5.16507	4.92105
ASCRP3001306	0.165133	0.872181	1.47427	up	hsa_circRNA_100351	hsa_circ_0007608	circBase	chr1	-	155340294	155340774	exonic	NM_018489	ASH1L	ACCATAGCTGTGACCCAAATTGTGAAATGCAGAAATGAATGATCTTTGCTGAGTGTTCCC	283.333	160	8.0291	7.4691	224	417.5	208.5	127.5	169	183.5	8.06049	8.35849	7.66832	7.05578	7.78384	7.56767
ASCRP3001307	0.0676232	0.816976	1.14812	up	hsa_circRNA_405251		25070500	chr14	-	68189385	68194936	sense overlapping	ENST00000394455	ZFYVE26	ACCATATACAGGAACGAGAAGAAGGAGGCATTCTGGAAGTGAAGATCATTGTTCCCAAAC	22.3333	18.3333	4.71995	4.52068	19	25	23	18	20	17	4.6465	4.84779	4.66557	4.3493	4.73944	4.4733
ASCRP3001311	0.163553	0.867708	1.43048	up	hsa_circRNA_100889	hsa_circ_0007458	circBase	chr11	+	76174864	76183884	exonic	NM_020193	C11orf30	ACCATCTGTGGTCATGTCAACAGTAGCACAAGGTGTAAGCTGTTCAGATGAAGATGAAAA	202.5	116.167	7.54526	7.02876	125.5	239	243	137	86	125.5	7.18863	7.55686	7.89029	7.14852	6.84188	7.09588
ASCRP3001313	0.282676	0.917023	1.10313	up	hsa_circRNA_004666	hsa_circ_0004666	circBase	chrX	-	154645235	154649223	sense overlapping	TCONS_00017391	XLOC_008269	ACCATGGCTCAGTGGAGTGTTTTACACAATCTGATTATATACATGAGTGCTTCGCTCCTG	90.1667	63.6667	6.37824	6.23663	58.5	122	90	64	57	70	6.0849	6.60059	6.44922	6.09372	6.27698	6.33918
ASCRP3001314	0.0986832	0.841875	1.63854	up	hsa_circRNA_103604	hsa_circ_0069227	circBase	chr4	-	15626874	15646331	exonic	NM_012161	FBXL5	ACCATGGTCTCAGCTTTCTAAAACCAATTTTTCCAACAACAACGATTTCCGTGCTCTTCT	223.833	101	7.56645	6.85404	97.5	318	256	82	121	100	6.79067	7.95592	7.95277	6.44025	7.341	6.78087
ASCRP3001315	0.538843	0.967641	1.10276	up	hsa_circRNA_401640		25242744	chr16	-	70301561	70316687	exonic	NM_001605	AARS	ACCATTCCCGTTCTTTGGGGTGACTTTCAAGATGGACTCTACTCTAACAGCAAGTGAAAT	123.667	87.6667	6.81674	6.67562	85	179	107	98	70	95	6.6385	7.13746	6.67425	6.67071	6.61293	6.74321
ASCRP3001316	0.0375664	0.799162	1.73673	up	hsa_circRNA_103662	hsa_circ_0007096	circBase	chr4	+	76711302	76711950	exonic	NM_003715	USO1	ACCATTGATGACCATAAATACTGTATCAGAAGTTATTCGAGGCTGCCAAGTAAACCAAGA	217.5	104	7.67204	6.87567	192.5	269	191	104	104	104	7.81568	7.69032	7.51014	6.70799	7.10464	6.81437
ASCRP3001321	0.71011	0.986058	1.02087	up	hsa_circRNA_404944		25070500	chr11	+	124856637	124858030	exonic	NM_025004	CCDC15	ACCCAAATGTCAGGACCAAGATTTTCTACCAAAATATCAGGAACTTGACTATGAGGAACC	28.3333	25.3333	4.93957	4.90977	26	26	33	28	22	26	4.92105	4.78376	5.11391	4.82676	4.893	5.00955
ASCRP3001322	0.0473381	0.812574	1.65968	up	hsa_circRNA_003316	hsa_circ_0003316	circBase	chr8	+	38677039	38678153	exonic	NM_006283	TACC1	ACCCAAGAAGGCAAAGTCGCGTTTAATAACAATCACAAGAAGCTGATGAACAGCTTGTAG	136.167	68.3333	7.01317	6.28226	120	138	150.5	61.5	54	89.5	7.09588	6.76658	7.17705	6.03718	6.1675	6.64211
ASCRP3001325	0.0562093	0.812574	1.37362	up	hsa_circRNA_101339	hsa_circ_0031583	circBase	chr14	+	32559707	32563592	exonic	NM_001173	ARHGAP5	ACCCACAAAGTGAAAGAAGATAAAAAGGAAGATGATCCCTATGATCTTGAAGATGTTTCT	52.6667	26.6667	5.53273	5.07475	29	90	39	22	34	24	5.10695	6.18578	5.30545	4.65129	5.53021	5.04275
ASCRP3001328	0.947486	0.997419	1.02407	up	hsa_circRNA_402857		25242744	chr3	-	49083857	49114471	exonic	NM_017730	QRICH1	ACCCAGATGTGCTCTACTATATTTTCCTGTGTATTCAAAAGGAACCCTAAGGACTCTGCA	128	102	6.8215	6.78718	78	202	104	105	61	140	6.50058	7.28967	6.67425	6.78959	6.34511	7.22685
ASCRP3001329	0.345839	0.928854	1.57346	up	hsa_circRNA_406847		25070500	chr6	-	129823749	129879311	sense overlapping	uc003qbq.3	BC035400	ACCCAGGAGAGAAAAACAGGAGATTATGGACTGTTCTTTAAAAAGGGCAGCATAAGATCA	89.5	46.8333	6.41253	5.75859	114	88.5	66	40.5	37	63	7.02933	6.1775	6.03076	5.37952	5.68428	6.21197
ASCRP3001330	0.216503	0.896809	1.31021	up	hsa_circRNA_402191		25242744	chr2	+	29140758	29152576	exonic	NM_015131	WDR43	ACCCAGGGCTTAGAAAGTAACGATTTTGAAATGCTAAATGCAGGTCCGATCAGAAAACAA	216.333	141.667	7.6247	7.23491	131	282.5	235.5	83	159	183	7.24043	7.77179	7.86189	6.43261	7.70191	7.5702
ASCRP3001331	0.425197	0.947272	1.46684	up	hsa_circRNA_072816	hsa_circ_0072816	circBase	chr5	-	69424179	69503572	exonic	uc010ixu.3	SMA4	ACCCAGTATATTCAAAGCTACAAGGGATTTGTTGACATAACGGGCTGGTGAATTACCAGA	268.5	143	7.80367	7.25096	109	400.5	296	136	213	80	6.95085	8.31611	8.14404	7.14852	8.09981	6.50455
ASCRP3001334	0.349823	0.931335	1.17274	up	hsa_circRNA_011167	hsa_circ_0011167	circBase	chr1	+	29313942	29314417	exonic	NM_203342	EPB41	ACCCATCTTTGGATCTTCATTCATTAAGCAGTGCAGAAACACAGCAACATCATGACAACA	106	82.6667	6.68131	6.45142	118	113	87	142	45	61	7.10813	6.51576	6.42003	7.218	5.96876	6.1675
ASCRP3001335	0.727486	0.986925	1.08628	up	hsa_circRNA_085323	hsa_circ_0085323	circBase	chr8	-	109240495	109254142	exonic	NM_001568	EIF3E	ACCCCAAAGGTCGCGATAATATTATTGACCTCTTCCTTTATCAGCCACAATATATAATGA	214.667	163.167	7.59519	7.47579	150	328	166	157.5	124.5	207.5	7.46151	7.99273	7.33133	7.34322	7.35649	7.72766
ASCRP3001337	0.687549	0.982375	1.2001	up	hsa_circRNA_008865	hsa_circ_0008865	circBase	chr10	+	70719561	70720005	exonic	NM_004728	DDX21	ACCCCAGTGAAGCTGCCAGTGAAGAAAGTAACAGTGAGATAGAGCAGAAAGAGAAAAAAG	171.667	113	7.23607	6.97292	224.5	207.5	83	130.5	74.5	134	8.05598	7.32647	6.32575	7.07017	6.67071	7.17788
ASCRP3001338	0.828533	0.993133	1.05942	up	hsa_circRNA_406805		25070500	chr6	-	82201207	82223546	sense overlapping	ENST00000412306	FAM46A	ACCCCATCTGATTTATATGAAGATTCATCATTTCGCATTTCTGTAACCATGAATGAGGGT	43.3333	37.8333	5.45978	5.3765	46	47	37	42.5	23	48	5.7382	5.41377	5.22737	5.37952	4.9329	5.81709
ASCRP3001342	0.794003	0.99136	1.07955	up	hsa_circRNA_405067		25070500	chr12	+	110566754	110600870	exonic	NM_014055	IFT81	ACCCGTGAATTTGATGGTACTGAAGTTTTAAAGGGAGATGAGGAGTACTTTTCGTCAGGG	41.5	29.6667	5.33992	5.22948	34.5	58	32	20	34	35	5.34444	5.68077	4.99454	4.6125	5.53021	5.54574
ASCRP3001344	0.538835	0.967641	1.16603	up	hsa_circRNA_103523	hsa_circ_0068142	circBase	chr3	+	182602540	182605501	exonic	NM_014616	ATP11B	ACCCTCATGTGTTACAAAATAAGCCCACCCTTTATCGGAATCATGGGTAAAGAAGGAAGA	363.333	281.5	8.42349	8.20188	351	490	249	358	180.5	306	8.7617	8.59884	7.90992	8.51588	7.86756	8.22221
ASCRP3001345	0.682954	0.98205	1.03482	up	hsa_circRNA_102830	hsa_circ_0001073	circBase	chr2	+	148653869	148657467	exonic	NM_001616	ACVR2A	ACCCTCCTGTACTTGTTCCAACTCAAGTGCTATACTTGGTAGATCAGAAACTCAGGAGTG	385.5	314.833	8.46318	8.4138	228	525	403.5	275.5	330	339	8.09124	8.69698	8.60132	8.15294	8.74527	8.3432
ASCRP3001347	0.301413	0.920767	1.52895	up	hsa_circRNA_102059	hsa_circ_0043428	circBase	chr17	-	37579579	37584043	exonic	NM_004774	MED1	ACCCTGACCCCATACCTTTGAATCACAACATGAGATTTTATGCTGTCATTTAATGAACCT	584	387.667	9.16916	8.55662	477	579	696	666	235	262	9.24616	8.83567	9.42566	9.38272	8.26035	8.02678
ASCRP3001348	0.257023	0.911786	1.55756	up	hsa_circRNA_103074	hsa_circ_0060627	circBase	chr20	+	46252654	46256767	exonic	NM_006534	NCOA3	ACCCTGAGAGCTTTATTACCAGACATGATCTTTCAGTCTTACCTGCAGTGGTGAAAAACG	243	128.5	7.8257	7.18641	253	315	161	111	125	149.5	8.25308	7.94205	7.28197	6.87708	7.37036	7.31179
ASCRP3001350	0.489385	0.960519	1.58835	up	hsa_circRNA_005752	hsa_circ_0005752	circBase	chr9	-	113771427	113773970	intronic	uc011lwn.2	LPAR1	ACCCTGTTTACATCTTCTTAAAAGTTGTGTCATCCTTGAAGGATAGAATAAATCAGCTGT	180.667	94.8333	7.30302	6.63549	90.5	189	262.5	161	72	51.5	6.71659	7.20257	7.98989	7.37978	6.62272	5.90398
ASCRP3001351	0.597694	0.972176	1.1121	up	hsa_circRNA_069586	hsa_circ_0069586	circBase	chr4	+	41945763	41951402	exonic	NM_018126	TMEM33	ACCCTTCGATATTCGTCTCGAAGAAACCCATATTGTCGTGAGTATCTTCCCAGTCTTGTT	44.6667	34	5.48071	5.32742	37	60	37	39	27	36	5.49599	5.68077	5.26538	5.32957	5.10695	5.54574
ASCRP3001352	0.430496	0.94844	1.42583	up	hsa_circRNA_001807	hsa_circ_0001807	circBase	chr8	-	68163533	68172161	exonic	NM_006421	ARFGEF1	ACCCTTTACAAGTGCAACACATTTGGAGCATGTGAGGCCCATGTTTAAGATTTAATAAGA	108.333	63.8333	6.64116	6.12936	99	155	71	61	39.5	91	6.84815	6.92634	6.14898	5.9726	5.7483	6.66717
ASCRP3001354	0.18088	0.879367	1.27832	up	hsa_circRNA_101520	hsa_circ_0035226	circBase	chr15	-	50875285	50878685	exonic	NM_017672	TRPM7	ACCGAAGACACTCATGAAGTAGATTCCAAAGCAGCTTTAATACCGAATAACAATACTTCT	165.167	106	7.26957	6.91532	145	220	130.5	123	81	114	7.39842	7.41542	6.99487	7.00894	6.77649	6.96053
ASCRP3001357	0.0524495	0.812574	1.14502	up	hsa_circRNA_405935		25070500	chr2	-	99634662	99636945	exonic	NM_025244	TSGA10	ACCGAGGCCTAGATCGATCATTAGAAGAAGGGAGAATGAGTTAGATTCTGCTCATTCTGA	29.6667	21.5	5.01261	4.81724	21	35	33	21	22.5	21	4.70298	5.22094	5.11391	4.5625	4.9329	4.95633
ASCRP3001358	0.403464	0.94586	1.24663	up	hsa_circRNA_405936		25070500	chr2	-	99634662	99651902	exonic	NM_025244	TSGA10	ACCGAGGCCTAGATCGATCATTAGAAGACACTTAAATGCAGAAAGGTCTTACAAGTCCCA	51.5	32.3333	5.61512	5.29709	27	62	65.5	28	42	27	5.04639	5.73369	6.06528	4.91707	5.81922	5.15499
ASCRP3001359	0.490789	0.960519	1.09303	up	hsa_circRNA_401174		25242744	chr13	+	94482406	94482798	exonic	NM_005708	GPC6	ACCGAGTTTCCAAGAATTTTTCCGAGAGCTCCTGGAGAATGCAGAAAAGTCACTAAATGA	24.6667	19.6667	4.73532	4.60699	20	26	28	22	17	20	4.4733	4.84779	4.88488	4.65129	4.55228	4.6174
ASCRP3001360	0.748612	0.986925	1.14955	up	hsa_circRNA_100880	hsa_circ_0003557	circBase	chr11	-	72420914	72422544	exonic	NM_015242	ARAP1	ACCGCATCTTCAGATCTTACATCTATCAGAAACGATGGGTGAGACTGGATACTGATCACC	139.167	109.833	7.02695	6.82587	134.5	183	100	109	50.5	170	7.30496	7.14343	6.63245	6.83768	6.15575	7.48418
ASCRP3001361	0.096404	0.841779	1.62182	up	hsa_circRNA_104175	hsa_circ_0005954	circBase	chr6	+	111208707	111211559	exonic	NM_001634	AMD1	ACCGGAATTTCCAGGAAGAAATAGAGTTTCTTAATGCAATTTTCCCAAATCTGAGTGGGA	170	84.8333	7.28641	6.5888	124.5	242.5	143	86.5	65	103	7.18616	7.55366	7.11942	6.51248	6.43955	6.81437
ASCRP3001362	0.717828	0.986058	1.42755	up	hsa_circRNA_406896		25070500	chr6	-	165792682	165806285	exonic	NR_045597	PDE10A	ACCGGATCACTAAACCTTAATAATCAATCACATAGCTTTGAGCTTGAAAAGTTGTGTCGT	167.667	75.6667	6.78375	6.27021	28	198	277	71	130	26	5.0244	7.26096	8.06589	6.22167	7.43397	5.15499
ASCRP3001364	0.3974	0.94586	1.39845	up	hsa_circRNA_100705	hsa_circ_0008898	circBase	chr10	-	126097110	126100769	exonic	NM_000274	OAT	ACCGTGAAGGGCATTCAGAAATACAAAGCAAAGATTGTTTTTGCAGATCTGTGGTTTTTC	288.5	171.833	8.0132	7.52937	157	399.5	309	169	242.5	104	7.52065	8.30361	8.21535	7.45844	8.30361	6.82607
ASCRP3001366	0.677678	0.981941	1.2202	up	hsa_circRNA_092382	hsa_circ_0001961	circBase	chr10	+	52907841	52916908	sense overlapping	NM_006258	PRKG1	ACCTAAATGCCAGAGGTTCTTATGGTTTTAACAAAGAGAATACTCATATGGTATTAATCA	49.3333	33	5.4637	5.17658	20	61	67	28	52	19	4.66557	5.69476	6.03076	4.82676	6.14049	4.5625
ASCRP3001367	0.988178	0.999155	1.0031	up	hsa_circRNA_008147	hsa_circ_0008147	circBase	chr8	+	129021835	129032965	intronic	ENST00000512617	PVT1	ACCTAAGGAGCACTGAGGCCAACAGAGATTTTGAGAAACACATTGAAGGATCTGTTAACA	36.8333	34.6667	5.28242	5.27796	41	38	31.5	54	18.5	31.5	5.57629	5.22094	5.05003	5.80208	4.6844	5.3474
ASCRP3001368	0.116001	0.851175	1.5733	up	hsa_circRNA_407206		25070500	chr9	-	99579646	99589463	sense overlapping	NM_001001662	ZNF782	ACCTACACAGAGGCTACTGCTTTACAAAACCAGAACTGATCTTCACATTGGAACAAGGAG	57.3333	26	5.66757	5.01377	29	94	49	25	26	27	5.17509	6.2488	5.57881	4.73944	5.10695	5.19492
ASCRP3001372	0.637295	0.9784	1.13909	up	hsa_circRNA_102523	hsa_circ_0004956	circBase	chr19	+	34922765	34929671	exonic	NM_005499	UBA2	ACCTATACATTGCATCGTTTGGGCAAAGTACTTGTTCAAGTTGCCAAGGAAAGTGTACTG	348.333	283.667	8.35884	8.17095	256	466	323	164.5	288	398.5	8.27012	8.52831	8.27808	7.41119	8.56718	8.53448
ASCRP3001373	0.404478	0.94586	1.0725	up	hsa_circRNA_023224	hsa_circ_0023224	circBase	chr11	+	68286968	68305359	exonic	NM_018312	PPP6R3	ACCTCAAGACATGGATGAAAAGATCAGATACAAGAGAGCTTGTTTCATATCCATATCCCA	54.3333	41.1667	5.72866	5.62768	36	70	57	35	44	44.5	5.46638	5.89188	5.82771	5.18504	5.93968	5.75833
ASCRP3001374	0.00752978	0.753376	1.96758	up	hsa_circRNA_102130	hsa_circ_0005652	circBase	chr17	+	53016284	53024673	exonic	NM_005486	TOM1L1	ACCTCACCTCAAGCCACGCATATGATAATATTTCAGCCTTCCAAGTTCTGATGTAACAAA	672.667	294.5	9.24116	8.26474	314	964	740	207	271	405.5	8.59605	9.60526	9.52218	7.75686	8.47271	8.56464
ASCRP3001376	0.472361	0.956105	1.09406	up	hsa_circRNA_104922	hsa_circ_0003270	circBase	chr9	+	128099296	128099870	exonic	NM_015635	GAPVD1	ACCTCATTCATCATCTTCATCCCCGAGTAAGGACTCCTCAAGAGGAGAGGTGCCCACCAG	432.5	359	8.71252	8.58283	340	482.5	475	320	326	431	8.70478	8.57414	8.85864	8.37379	8.73218	8.64252
ASCRP3001379	0.184684	0.879367	1.84301	up	hsa_circRNA_092554	hsa_circ_0001551	circBase	chr5	+	167915606	167924353	exonic	NM_002887	RARS	ACCTCCTATTGGGGATCTTCAGGTCTTTTATAAGGAAGAAGAGATTAAATCTCTGACTGC	1366.5	820.333	10.5687	9.68662	1228	1731.5	1140	510	1005	946	10.7825	10.7039	10.2196	9.0248	10.3762	9.65889
ASCRP3001381	0.719535	0.986174	1.15009	up	hsa_circRNA_005882	hsa_circ_0005882	circBase	chr2	-	168920009	168986268	exonic	NM_013233	STK39	ACCTCGTTTTGAGATTAAGGCCCACAGCAGCAGAACTTTTAAAATGCAAATTCTTCCAGA	467.667	399.333	8.82636	8.62462	419	538	446	223	402	573	9.0167	8.72581	8.73656	7.83897	9.03722	8.99766
ASCRP3001384	0.609252	0.974137	1.12325	up	hsa_circRNA_103643	hsa_circ_0005912	circBase	chr4	+	54265896	54294350	exonic	NM_030917	FIP1L1	ACCTCTGATTCCACCACCGGGTACAGCAGGGAAGAACTGGAAACTCAGAGAAAGAAACTG	138.333	105.167	7.03364	6.86597	107	160	148	73	114	128.5	6.95085	6.97303	7.17705	6.25825	7.23326	7.10639
ASCRP3001385	0.363099	0.934665	1.12089	up	hsa_circRNA_103318	hsa_circ_0007147	circBase	chr3	-	33453072	33467233	exonic	NM_014517	UBP1	ACCTCTGCTTTCATTCAGTGATGTCTTGGCATTGCCCATTTTCAAGCAGGAAGATTCCAG	195.667	150.5	7.55758	7.39294	181	213	193	152	129	170.5	7.74458	7.37833	7.54982	7.30191	7.39271	7.48418
ASCRP3001387	0.183983	0.879367	1.27276	up	hsa_circRNA_006337	hsa_circ_0006337	circBase	chr1	+	193172924	193181607	exonic	NM_024529	CDC73	ACCTCTTTAATAACCATGCTTAATGCAAAAGACCTTCTACAGGACCTGAAGAGGGTGCAT	56.5	35.1667	5.74748	5.39952	36.5	73	60	32.5	44	29	5.4417	5.94163	5.85912	5.07164	5.90599	5.22094
ASCRP3001389	0.0721748	0.817671	1.16317	up	hsa_circRNA_100584	hsa_circ_0018187	circBase	chr10	-	35321362	35322201	exonic	NM_003591	CUL2	ACCTGAACTGATGCCAACACTATTTGTGGAGTCAGTTTTGGAAGTGCATGGTAAATTTGT	54.1667	36.6667	5.70613	5.48807	37	68.5	57	36	38	36	5.37952	5.86738	5.87149	5.2685	5.64997	5.54574
ASCRP3001390	0.838248	0.9934	1.02145	up	hsa_circRNA_009160	hsa_circ_0009160	circBase	chr14	-	58877560	58890813	exonic	NM_012460	TIMM9	ACCTGAAGAGGTAAGAATCAGGCCTTATTGGAGACATTCAAGCAAAGGTTGGACAACTAC	22.3333	23	4.67185	4.64122	21	23	23	22	26	21	4.66557	4.6844	4.66557	4.6125	4.893	4.41817
ASCRP3001392	0.894811	0.994474	1.05807	up	hsa_circRNA_103959	hsa_circ_0003205	circBase	chr5	+	138145726	138147991	exonic	NM_001903	CTNNA1	ACCTGAAGTGGATAAGCTGAACATTATGGCAGCCAAAAGACAACAGGTGATTTGATGAAG	483.667	452.167	8.81071	8.72928	353	714	384	199	453.5	704	8.76916	9.14414	8.51883	7.68332	9.20101	9.3035
ASCRP3001396	0.748335	0.986925	1.07436	up	hsa_circRNA_402675		25242744	chr21	+	45745035	45745147	exonic	NM_002626	PFKL	ACCTGCAGCAGGAACGAGAAGTGCCATGACTACTACACCACGGAGTTCCTGTACAACCTG	62.1667	45.6667	5.87853	5.77504	51	86	49.5	49	34	54	5.90999	6.12679	5.5988	5.67372	5.61606	6.03535
ASCRP3001398	0.0406789	0.812574	2.11897	up	hsa_circRNA_000261	hsa_circ_0000261	circBase	chr10	+	112723882	112724819	exonic	NM_007373	SHOC2	ACCTGCTGAAATTGGAACTCTAATGAATCATTGATTGACCAGCACTATTTTACCAGTTGG	540.833	208.333	8.90532	7.82196	314	892	416.5	164	207	254	8.59232	9.48626	8.63739	7.41542	8.06768	7.98278
ASCRP3001403	0.144966	0.863147	1.2064	up	hsa_circRNA_103323	hsa_circ_0064794	circBase	chr3	+	33853563	33863574	exonic	NM_013374	PDCD6IP	ACCTGGATAATGATGAAGGATTGAAAATCGCTGCTAAACATTACCAGATATTATGATCAG	77	50	6.1446	5.87389	61	109	61	54	47	49	6.12679	6.40805	5.89895	5.80208	5.96876	5.85081
ASCRP3001404	0.326457	0.927034	1.23599	up	hsa_circRNA_100442	hsa_circ_0002274	circBase	chr1	-	211952259	211966532	exonic	NM_014873	LPGAT1	ACCTGGATCCTTGGATACAGGAAACCAACAGTCACACATGTACATTACAGTGATGGAATG	510.667	340	8.7191	8.41343	183	816	533	192	510	318	7.76435	9.35848	9.03447	7.62817	9.35178	8.26035
ASCRP3001405	0.77496	0.988653	1.1426	up	hsa_circRNA_059711	hsa_circ_0059711	circBase	chr20	+	30330343	30389603	exonic	NM_012112	TPX2	ACCTGGCCTGGAATAAATACGTTTTGTCTTTCCCTCGTTCTTGATACATATTTGCCAGAC	70.6667	55.1667	6.07957	5.88725	52.5	54.5	105	99.5	32	34	5.95332	5.61115	6.67425	6.72059	5.53021	5.41094
ASCRP3001409	0.428286	0.948311	1.06608	up	hsa_circRNA_070689	hsa_circ_0070689	circBase	chr4	-	113527163	113545032	exonic	NM_018392	ZGRF1	ACCTGTGACCCTAAGGCAATTTTATATGATGACAAAGGAGCATGTTTGGAGAGTCTGTTT	28.1667	24.6667	4.90501	4.81269	31	24.5	29	35	18	21	5.13117	4.75288	4.83099	5.13801	4.4733	4.82676
ASCRP3001410	0.920937	0.994474	1.01803	up	hsa_circRNA_100196	hsa_circ_0007693	circBase	chr1	-	44773981	44804994	exonic	NM_024066	ERI3	ACCTGTGGAGACTGGGACTTAAAAGTCATTTTTAGATGCTTCTGGATGTTCAATGCTAGC	197.167	164.833	7.45014	7.42436	106	275	210.5	86.5	214	194	6.94256	7.73953	7.66832	6.51905	8.11224	7.64178
ASCRP3001411	0.824426	0.99269	1.02534	up	hsa_circRNA_064889	hsa_circ_0064889	circBase	chr3	+	38542845	38548459	exonic	NM_005107	EXOG	ACCTTACCTCAGACTAGAGGCGATGGAAAGAAAATAGTTAGTTACCAGGTGATGCAGACA	33.6667	29.6667	5.17626	5.14017	29	43	29	36	24	29	5.17509	5.35916	4.99454	5.22094	5.04457	5.15499
ASCRP3001412	0.590639	0.972176	1.09933	up	hsa_circRNA_401817		25242744	chr17	+	46998521	47000299	exonic	NM_023079	UBE2Z	ACCTTCAAGGCCAAACTATGCAGGAGAGACATCCAGGAGACAGCAAAAACTATAATGAAT	51.3333	38.1667	5.6345	5.49787	40	74	40	34.5	39	41	5.61115	5.96876	5.32358	5.1982	5.68428	5.61115
ASCRP3001413	0.800392	0.991988	1.23536	up	hsa_circRNA_103819	hsa_circ_0072305	circBase	chr5	-	38496483	38530768	exonic	NM_002310	LIFR	ACCTTCCAAAATAGCGAGTATGGAAATTCCAAATGGACTGACTGCATTGCACAGATGATG	240.667	134	7.33885	7.03392	40	319	363	98	248	56	5.61115	7.96557	8.43985	6.69992	8.34376	6.05808
ASCRP3001415	0.102674	0.843896	2.69619	up	hsa_circRNA_100683	hsa_circ_0020028	circBase	chr10	+	112723882	112745523	exonic	NM_007373	SHOC2	ACCTTGACTTGCAGCACAATGAACTGCTAGACCTCCCAGATACTATAGGAACTCTAATGA	2203.67	942	11.2441	9.81317	1167	3932	1512	565.5	855	1405.5	10.7133	12.3445	10.6745	9.15662	10.1214	10.1615
ASCRP3001416	0.775408	0.988653	1.087	up	hsa_circRNA_001712	hsa_circ_0001601	circBase	chr6	-	38606358	38606482	intronic	ENST00000481247	BTBD9	ACCTTGCTTTGTAACACTTATTAGATTACTCGGAATTCAAAGTTCTCATTTAGGTCTAAA	27	25.5	4.93401	4.81365	23	22	36	37	22.5	17	4.83521	4.73944	5.22737	5.25597	4.78376	4.40122
ASCRP3001423	0.547403	0.968363	1.10339	up	hsa_circRNA_003799	hsa_circ_0003799	circBase	chr6	-	111665127	111678328	exonic	NM_002912	REV3L	ACCTTTCGAGTCTTGTCAGACTGGTTTGATAACAAGACAGATCTATACAGATATCAGATA	72.3333	49.6667	5.99407	5.85213	37	117	63	38	49	62	5.4417	6.54889	5.99162	5.25597	6.08843	6.21197
ASCRP3001425	0.923235	0.994474	1.02027	up	hsa_circRNA_104905	hsa_circ_0088373	circBase	chr9	-	125616230	125659855	exonic	NM_001100588	RC3H2	ACCTTTTAAGCAAGGAAATTGAACTAAGAAATGGAGAGCTTACAAAACACTACACAGCAA	27.3333	23.6667	4.93762	4.90866	26	32	24	20	24	27	4.99831	5.10695	4.70759	4.52643	5.04457	5.15499
ASCRP3001427	0.522418	0.9665	1.67201	up	hsa_circRNA_104851	hsa_circ_0008812	circBase	chr9	+	110062421	110074018	exonic	NM_002874	RAD23B	ACCTTTTTGAAGATGCAACGAGTGCACTTGGTGAAAGCACTGAAAGAGAAGATTGAATCT	1570	1222.67	10.7729	10.0313	2078	1340	1292	522.5	1043.5	2102	11.7316	10.1792	10.4079	9.06071	10.4158	10.6175
ASCRP3001430	0.40878	0.94586	1.18658	up	hsa_circRNA_101886	hsa_circ_0000720	circBase	chr16	+	81929411	81939112	exonic	NM_002661	PLCG2	ACGAACACAAGCAACAGGGGGAGCTGTACATGTGGGATTCCATTGACCAGTGGACTGCTG	93.6667	74.8333	6.41236	6.16555	157	68	56	146.5	48	30	7.53174	5.87764	5.82771	7.23645	6.06528	5.19492
ASCRP3001431	0.430485	0.94844	1.31432	up	hsa_circRNA_406585		25070500	chr5	-	13911494	13931353	exonic	NM_001369	DNAH5	ACGAAGAGTTTTGCAAGCAGACTAATGACCTTCATCAAAGACTGAAGGGAGAGAAGGAAG	60.1667	38.3333	5.90879	5.51448	54	62.5	64	34	52	29	5.97642	5.75833	5.99162	5.22094	6.1675	5.15499
ASCRP3001434	0.283676	0.917023	1.18119	up	hsa_circRNA_405022		25070500	chr12	-	68696399	68697693	sense overlapping	NM_017440	MDM1	ACGAATTCAGGGCTCTCTTAGAGATCCAGAGTTTCAGCACAATGGACAGTGATACATAGT	34.3333	25.3333	5.22599	4.98574	29	31	43	30	24	22	5.17509	5.00955	5.49332	4.95633	5.04457	4.95633
ASCRP3001435	0.119218	0.852433	1.68101	up	hsa_circRNA_078367	hsa_circ_0078367	circBase	chr6	+	155095122	155131342	exonic	NM_014892	SCAF8	ACGACAGAAAAAGGGATTACCTCCAATTAGATCTAAAACACTAAGTGTTGTATTCCCTGA	372.333	191.667	8.39189	7.64256	205	484	428	104.5	254	216.5	7.92879	8.57634	8.67052	6.76658	8.37343	7.78766
ASCRP3001436	0.539048	0.967641	1.4149	up	hsa_circRNA_003137	hsa_circ_0003137	circBase	chr3	+	41265511	41267352	exonic	NM_001904	CTNNB1	ACGACAGACTGCCTTCAAATTTTAGCTTATGGCAACCAAGAAAGCAAGGGTATTTGAAGT	724	550	9.40448	8.90378	486	1172	514	354	260.5	1035.5	9.27303	9.95396	8.98645	8.5226	8.41752	9.77122
ASCRP3001438	0.342285	0.92802	1.43909	up	hsa_circRNA_400983		25242744	chr12	-	65122735	65138687	exonic	NM_002076	GNS	ACGACCTAAATAAGACACAGATGGATGGGATGTCCTTATTGCCCATTTTGGAAAAGAATT	322.5	181.833	8.11616	7.591	199.5	555	213	148	149	248.5	7.88292	8.77466	7.6909	7.24994	7.57273	7.95034
ASCRP3001439	0.936689	0.996749	1.01664	up	hsa_circRNA_102407	hsa_circ_0008186	circBase	chr19	+	2180711	2191239	exonic	NM_032482	DOT1L	ACGACCTGTTTGTGGACTTGGGGAGCGGATAAACATCACGATGCTGCTCATGAAATCATC	169.167	138.667	7.31487	7.29106	162.5	219	126	129	131	156	7.58906	7.41542	6.94012	7.0906	7.42315	7.35942
ASCRP3001443	0.793898	0.991323	1.03949	up	hsa_circRNA_104281	hsa_circ_0079040	circBase	chr7	-	618892	647089	exonic	NM_002735	PRKAR1B	ACGACTTTTACATCATCACGGAGTGACATATTCGATGCCATGTTCCCTGTCACTCACATC	40.8333	35.3333	5.38714	5.33126	37.5	38	47	50	28	28	5.4222	5.18834	5.55087	5.67372	5.16507	5.15499
ASCRP3001444	0.660924	0.981077	1.07154	up	hsa_circRNA_103081	hsa_circ_0002168	circBase	chr20	-	48744511	48747484	exonic	NM_199129	TMEM189	ACGAGACCTACTTCTGCATCACCACAGTTGCAGGGGCTCTCATTGCTGACTTCTTGTCTG	48.5	39.6667	5.67429	5.57461	47	49	49.5	50	39	30	5.81709	5.525	5.68077	5.7155	5.76498	5.24333
ASCRP3001445	0.327925	0.927034	1.14289	up	hsa_circRNA_406716		25070500	chr5	-	175581753	175586199	exonic	NR_036494	LOC643201	ACGAGATTCAGGAATGACATCAGTACTGGGAAAATGCAAGAAAGTATGTTCCGGTGAAGA	31	23.8333	5.01458	4.8219	23	37	33	28	23.5	20	4.78376	5.18834	5.07164	4.87672	4.9329	4.65607
ASCRP3001446	0.272238	0.914648	1.12006	up	hsa_circRNA_057139	hsa_circ_0057139	circBase	chr2	-	175711607	175783293	exonic	NM_001822	CHN1	ACGAGCAAATTCCAAAATATGAAAAGATTCACAATTTCAAGGTGGAAAACAGACCAAAGT	24.3333	19.1667	4.81431	4.65073	22	28	23	19	20.5	18	4.81826	4.91707	4.70759	4.4733	4.73944	4.73944
ASCRP3001448	0.00360667	0.753376	1.42312	up	hsa_circRNA_400717		25242744	chr11	-	17112880	17113823	exonic	NM_002645	PIK3C2A	ACGAGGAATCCGACATTCAATGAAATGCTTTCCTAATAGGATGGTTCTAGGAAGAACACA	56.1667	33.3333	5.78046	5.2714	42	77.5	49	37	33	30	5.68077	6.01783	5.64277	5.13801	5.48126	5.19492
ASCRP3001450	0.185444	0.879367	1.34743	up	hsa_circRNA_100894	hsa_circ_0000343	circBase	chr11	-	77336007	77336863	exonic	NM_001293	CLNS1A	ACGATGGAGAAGAATATGATGTGGAAGCACATGAAGAATCAAAAGAACCTGTTGCTGATG	546.167	368.833	9.04674	8.61652	462	695.5	481	314	399.5	393	9.15767	9.10002	8.88253	8.32776	9.0145	8.50732
ASCRP3001451	0.518135	0.965589	1.10436	up	hsa_circRNA_003264	hsa_circ_0003264	circBase	chr3	-	37170553	37190529	exonic	NM_006309	LRRFIP2	ACGCATGAGAGAACTGGAACGACAACAAAAAGAGGGCTGAAAACACAGTTAAATCACTTT	109.833	77	6.62455	6.48134	81	172	76.5	86	72	73	6.56421	7.07017	6.23928	6.47512	6.5844	6.3845
ASCRP3001452	0.617044	0.976071	1.40467	up	hsa_circRNA_406494		25070500	chr4	-	84337883	84348873	exonic	NM_133636	HELQ	ACGCCAAGCCAAGCAAATTGTTTCATCAGCAAAGGAACTATAGATTTAGCTTATTGTGAC	369.333	289.667	8.40277	7.91254	227	499	382	616	123.5	129.5	8.07973	8.61962	8.50897	9.26005	7.36161	7.11595
ASCRP3001453	0.992079	0.999155	1.00314	up	hsa_circRNA_101722	hsa_circ_0038111	circBase	chr16	+	16146580	16150152	exonic	NM_004996	ABCC1	ACGCCCTTTCTGAATCTGGGCCCTTCCGTCCTGGCTGGAGTGGCGGTGATGGTCCTCATG	235.833	227.333	7.81702	7.8125	218	206.5	283	399	128.5	154.5	8.03734	7.32647	8.08726	8.69103	7.39771	7.34876
ASCRP3001454	0.485651	0.959937	1.47076	up	hsa_circRNA_100685	hsa_circ_0020080	circBase	chr10	+	116590610	116608496	exonic	NM_020940	FAM160B1	ACGCTCATAGGCAGCTTGCACCTTCTCTTCCTTTACAAGAAGATTTTGTTTATCACTGGA	1203	828.833	10.1525	9.59589	728	780	2101	1240	478.5	768	9.91694	9.27914	11.2613	10.1184	9.27138	9.39795
ASCRP3001458	0.797556	0.991905	1.07096	up	hsa_circRNA_089372	hsa_circ_0089372	circBase	chr9	+	136302868	136303486	exonic	NM_139025	ADAMTS13	ACGGAAGGGCTCTTTCACAGCTGGCAGAGCGAGAGGGGATGCTCTGTGCAGACACATGTG	42	34.3333	5.44306	5.34415	41	45	40	32	47	24	5.61115	5.37952	5.33851	5.05003	5.93968	5.04275
ASCRP3001461	0.809597	0.992244	1.01829	up	hsa_circRNA_004594	hsa_circ_0004594	circBase	chr19	-	6230580	6270770	exonic	NM_005934	MLLT1	ACGGAGTTCCGGTACAAGCTCCTGCGGGCCGGCGGGTGCACCGTCCAGGTGAGGTTAGAG	126	98	6.86423	6.83808	80	165	133	95	99	100	6.55529	7.02195	7.01546	6.6385	7.07641	6.79934
ASCRP3001463	0.9085	0.994474	1.02958	up	hsa_circRNA_007235	hsa_circ_0007235	circBase	chr5	-	137342678	137356886	exonic	NM_016603	FAM13B	ACGGCAACAAGATTAACTGCTGAAGTACTGATCGAGTTCTGCATTTCTTCAATGAGGAAC	286.667	263.167	8.05374	8.01168	186	357	317	130.5	260	399	7.78002	8.12457	8.25662	7.0906	8.40817	8.53626
ASCRP3001464	0.552031	0.969422	1.11631	up	hsa_circRNA_407297		25070500	chrX	+	70775803	70777524	sense overlapping	NM_181672	OGT	ACGGCAACCTGTGCTTAGATAAGGTGTTGCTGAAGCAGAAGATTGTTATAATACAGCTCT	43.3333	34.3333	5.41531	5.25657	39	58.5	32.5	49	25	29	5.49599	5.64997	5.09996	5.53021	5.04457	5.19492
ASCRP3001466	0.152348	0.864543	2.58085	up	hsa_circRNA_100463	hsa_circ_0016599	circBase	chr1	+	225140371	225156576	exonic	NM_001373	DNAH14	ACGGCAATTCAAGATATTTTCTGATTTCCGCCAGTTCCTTTATAGTTTTGTTCAGAAAAA	824.667	276.5	9.44745	8.07961	478	1589	407	126	348	355.5	9.2402	10.4956	8.60657	7.0136	8.81793	8.40729
ASCRP3001467	0.699975	0.985473	1.07484	up	hsa_circRNA_404526		25070500	chr1	+	67792417	67804386	exonic	NM_001559	IL12RB2	ACGGCACATTGACTACAGTAGACAACAGATTTCTCTTTTCTGGAAGTTGCTCCAGAACAG	26.6667	27.6667	4.92681	4.82269	30	24	26	44	21	18	5.13117	4.81826	4.83099	5.49465	4.50011	4.4733
ASCRP3001468	0.00925428	0.753376	2.63472	up	hsa_circRNA_100161	hsa_circ_0002043	circBase	chr1	+	35846859	35847359	exonic	NM_005095	ZMYM4	ACGGCATACAAGCAGAGACATTTTAAATCCAAAGGATGTGATCAGTGCCCAGTTTGAAAA	1844	779.333	10.9922	9.59451	946	2992	1594	432	973	933	10.3787	11.8224	10.7754	8.8032	10.3368	9.64349
ASCRP3001470	0.506135	0.962833	1.28172	up	hsa_circRNA_007448	hsa_circ_0007448	circBase	chr10	-	12039670	12046726	exonic	NM_015542	UPF2	ACGGGCACTCTTCATAGTTCCTAGACAAAGAACATGGGCCTGGAATTGATATATTCACAC	564.667	391.5	9.03945	8.68136	527	822	345	305.5	372	497	9.39268	9.36204	8.36361	8.30741	8.92074	8.81593
ASCRP3001472	0.880478	0.994474	1.09851	up	hsa_circRNA_038651	hsa_circ_0038651	circBase	chr16	+	24046739	24046868	exonic	NM_002738	PRKCB	ACGTCCTCATTGTCCTCGCCTGCATGATGAATGTGCACAAGCGCTGCGTGATGAATGTTC	499.667	431.833	8.76188	8.62633	367	268	864	791	236.5	268	8.82537	7.69381	9.76647	9.59425	8.24101	8.04373
ASCRP3001473	0.915671	0.994474	1.10979	up	hsa_circRNA_003333	hsa_circ_0003333	circBase	chr15	+	94983404	95001475	exonic	NM_018349	MCTP2	ACGTCTTGGAGGAAATAGCTTCTTTTGGAGAAAGGATTAAGAAGTATTTTTGATCACTGT	242.333	329.833	7.77215	7.62186	369	209	149	116	64	809.5	8.82749	7.31858	7.17038	6.91144	6.50455	9.44959
ASCRP3001474	0.0495231	0.812574	1.67554	up	hsa_circRNA_406202		25070500	chr22	-	44062983	44083461	exonic	NM_022785	EFCAB6	ACGTGCATGACTTTAAGAAGATTTGGACTTAAAGCCACCACTAAAATCAATTGGAAGCAA	120.333	52.8333	6.72488	5.98025	56	163	142	40.5	64	54	6.04721	7.00801	7.11942	5.4222	6.48321	6.03535
ASCRP3001475	0.31397	0.925636	1.23194	up	hsa_circRNA_002757	hsa_circ_0002757	circBase	chr18	+	21087948	21099138	exonic	NM_013326	C18orf8	ACGTGGTGGACAACCTGGTAGTCGTGCATCATCAGGATACAGAGGATTTTTGTAATTTTA	229.167	156.667	7.74435	7.44341	205	305.5	177	162.5	124.5	183	7.92879	7.88953	7.41472	7.39985	7.36526	7.56513
ASCRP3001477	0.99564	0.999155	1.00233	up	hsa_circRNA_006737	hsa_circ_0006737	circBase	chr4	-	2951660	2952972	exonic	NM_003703	NOP14	ACGTTCGCAGGCTGAGAGACTTCGAAGAATGCTTGGAAAGGATGAGGATGAAAATGTTAA	87.8333	72.3333	6.35062	6.34727	96	110.5	57	56	63	98	6.78414	6.46563	5.80208	5.85705	6.42703	6.75772
ASCRP3001478	0.587012	0.970449	1.21949	up	hsa_circRNA_006589	hsa_circ_0006589	circBase	chr9	-	99122435	99130587	exonic	NM_007001	SLC35D2	ACGTTGGAAACCACATAAGTGGATTATCAAGCACAAGTAAATTAAGTTTCCCGTCACCAA	112	74	6.64088	6.35461	60	148	128	68	108	46	6.12679	6.84502	6.95085	6.11643	7.15612	5.79127
ASCRP3001481	0.530711	0.967189	1.18521	up	hsa_circRNA_071439	hsa_circ_0071439	circBase	chr4	-	170650618	170658898	exonic	NM_017867	C4orf27	ACTAAAAACGTTTAGTTGTGACAAAGACCTTTCATGGTGCAGGCTTGGTTGTTCCAGTAG	44	33.3333	5.48881	5.24367	34	40	58	51	23	26	5.32957	5.26538	5.87149	5.67372	4.9679	5.0894
ASCRP3001482	0.0984818	0.841779	1.41025	up	hsa_circRNA_006911	hsa_circ_0006911	circBase	chr2	+	48725631	48738607	exonic	NM_152994	PPP1R21	ACTAAAGATGTCCAGTAAGGTTCAACAGAGTTTGGAAAAGATTTCTAAACTGGAGCAGGA	100	60.1667	6.49649	6.00054	62	126	112	47	50	83.5	6.17084	6.61293	6.70569	5.43616	6.03076	6.53469
ASCRP3001483	0.876919	0.994474	1.04928	up	hsa_circRNA_101808	hsa_circ_0002820	circBase	chr16	+	47531309	47644831	exonic	NM_000293	PHKB	ACTAAAGGATCAACGTAACGTGAGCATGAGGTTTTCCAATCAGGCTCAGTTTATGAACCT	194.167	150.833	7.27724	7.20785	62	246.5	274	61	235	156.5	6.19894	7.58405	8.04874	6.00665	8.25308	7.36381
ASCRP3001485	0.649496	0.979905	1.10673	up	hsa_circRNA_405885		25070500	chr2	-	58386784	58393009	sense overlapping	NM_018062	FANCL	ACTAACATCAAAAGGACAGAGCTCCTTAATAAGCATTTATAGTCAGTTTTTGGCAGCAAT	26.6667	23.1667	4.87715	4.73084	26	30	24	22.5	20	27	4.95633	5.00955	4.66557	4.66557	4.4733	5.05365
ASCRP3001491	0.930593	0.995445	1.04482	up	hsa_circRNA_058161	hsa_circ_0058161	circBase	chr2	+	216977738	216982517	exonic	NM_021141	XRCC5	ACTAATCGTGAGCATGGATGTGATTCAACATGAAACAATGCAGCTGTTGTGCTGTGTATG	99.6667	99	6.52687	6.46363	98	135.5	65.5	198	34	65	6.81437	6.74657	6.01968	7.68857	5.45272	6.24959
ASCRP3001493	0.313831	0.925636	1.32801	up	hsa_circRNA_024892	hsa_circ_0024892	circBase	chr11	-	130749518	130749606	exonic	NM_014758	SNX19	ACTACAACAACCCCTCATCAACAGATCTCGTAGTAGAAATTCTTGGGGTGAACAAATGCC	64.1667	41.3333	5.96088	5.55161	45	78	69.5	62.5	29.5	32	5.7694	5.99162	6.12162	5.9726	5.30849	5.37373
ASCRP3001496	0.677081	0.981941	1.08217	up	hsa_circRNA_100355	hsa_circ_0014614	circBase	chr1	+	155695172	155695810	exonic	NM_004632	DAP3	ACTACATATTCCAGATGGTGAAGACATTCAGTGAAGCTTGCCTGATGGTAAGGAAACCAG	1006.33	977.5	10.0446	9.93065	1051	1163	805	1178	926.5	828	10.5468	9.93621	9.65076	10.0508	10.2537	9.48743
ASCRP3001499	0.157502	0.866374	1.17044	up	hsa_circRNA_401609		25242744	chr16	-	58208354	58220760	exonic	NM_001896	CSNK2A2	ACTACTTAAACCAGTGAAGAAAAAGAAGATAAAACGAGAGGTTAAGATTCTGGAGAACCT	24.8333	19.6667	4.80504	4.57799	22	27.5	25	19	20	20	4.73493	4.94075	4.73944	4.47871	4.55228	4.70298
ASCRP3001500	0.2435	0.908599	2.94678	up	hsa_circRNA_104852	hsa_circ_0006174	circBase	chr9	+	110064315	110068928	exonic	NM_002874	RAD23B	ACTAGCCCAACAGCAACTGACAGGCAAAATCCTCAATGATGATACTGCTCTCAAAGAATA	7392.17	5992.83	13.5517	11.9926	9745	6860.5	5571	2145	5188.5	10645	14.2593	13.4713	12.9245	10.8091	12.6506	12.518
ASCRP3001501	0.149874	0.864543	1.24987	up	hsa_circRNA_102644	hsa_circ_0004976	circBase	chr2	-	25990451	25994409	exonic	NM_018263	ASXL2	ACTAGGCTTGGGGAAGAAGTCATTCCAGAGATCTGAGAGACTCCATACCATATCGTCGTC	79.3333	52.1667	6.28187	5.9601	67	102	69	59	42	55.5	6.35248	6.38017	6.11296	5.93379	5.87764	6.06887
ASCRP3001503	0.108976	0.848326	1.11114	up	hsa_circRNA_406027		25070500	chr2	+	203382173	203383775	sense overlapping	NM_001204	BMPR2	ACTATCCCAATGGATCTTTATGCAAGTATTTAAGTCTCCACAAAAGTGACTACAGGCGCA	96.3333	67.6667	6.44308	6.29103	55	141	93	53	80	70	6.04721	6.80149	6.48052	5.80208	6.74601	6.325
ASCRP3001504	0.353388	0.931748	1.09317	up	hsa_circRNA_012187	hsa_circ_0012187	circBase	chr1	-	45340349	45363116	exonic	NM_020365	EIF2B3	ACTATTACCAATTGCCTTCTCATGAACTCAGTCACTGTGGAGGAAGGGCATCCTAGAATA	110.833	84.6667	6.74371	6.61519	112	121	99.5	100	73	81	7.02933	6.59501	6.60677	6.69992	6.63184	6.51379
ASCRP3001506	0.393809	0.94586	1.55979	up	hsa_circRNA_102254	hsa_circ_0046522	circBase	chr17	+	80828099	80851508	exonic	NM_005993	TBCD	ACTATTTTGCCGTCGGTAACAGATCCAACTGTTTCCTGGTTATAAGTTGTCGCCGTGATC	409	244.667	8.54861	7.90726	326	627	274	229.5	120	384.5	8.65032	8.94314	8.05236	7.90165	7.32909	8.49103
ASCRP3001507	0.258671	0.911786	2.30677	up	hsa_circRNA_101286	hsa_circ_0002473	circBase	chr13	+	96375495	96377506	exonic	NM_006260	DNAJC3	ACTCAAACAAGGAAAACTTGATGAAGCAGAAGATGATTTTAAAAAAGTGATGGTGACCCT	217.833	80.8333	7.12322	5.91735	407	217.5	29	190.5	24	28	8.98134	7.39378	4.99454	7.62422	4.9329	5.19492
ASCRP3001508	0.437738	0.949112	1.06556	up	hsa_circRNA_101486	hsa_circ_0034682	circBase	chr15	+	41535864	41555081	exonic	NM_007236	CHP1	ACTCAACAGCCGAAGCAACAAACTGCACTTTTCCCACAGTCAAATCACTCGCCTCTACAG	182.5	144.833	7.42085	7.32924	137.5	234.5	175.5	164	115.5	155	7.34026	7.51606	7.40624	7.39271	7.2444	7.35061
ASCRP3001511	0.7211	0.986321	1.06908	up	hsa_circRNA_102703	hsa_circ_0054248	circBase	chr2	+	42522264	42531691	exonic	NM_019063	EML4	ACTCAGGCAGACAACAAATGAAGTTGTTTTGGCTGTGGAGTTTCACCCAACAGATGCAAA	96.6667	75.3333	6.53343	6.43707	85	118	87	67	63	96	6.64692	6.54889	6.4045	6.16415	6.41511	6.73194
ASCRP3001514	0.575236	0.969631	1.02202	up	hsa_circRNA_406232		25070500	chr3	-	15605050	15606052	sense overlapping	NM_012260	HACL1	ACTCATGACCTTGTTTTTCAGGTAACCAAGACCAATGTCTGTTTACTTTCTCTTTCCCGT	19.6667	19.1667	4.61243	4.58101	18	18	23	19.5	20	18	4.542	4.58771	4.70759	4.44046	4.6465	4.65607
ASCRP3001515	0.112789	0.850511	1.06217	up	hsa_circRNA_100393	hsa_circ_0015264	circBase	chr1	+	172569203	172571927	exonic	NM_014283	SUCO	ACTCATGAGATCCAAGTCTCTACAGTTAACTGGCAAAGAAGGATCAGCGGCAAACTGAAG	35.6667	27.1667	5.18236	5.09535	27	39	41	27	26.5	28	4.99831	5.24333	5.30545	4.84779	5.19492	5.24333
ASCRP3001518	0.36607	0.934906	1.28419	up	hsa_circRNA_103360	hsa_circ_0001295	circBase	chr3	-	47716964	47727660	exonic	NM_003074	SMARCC1	ACTCCAAGAAAACATTAGCAAAGGAAGATGAAGATCCTGCCAAAGGTGATCAGAGTCGAT	186.667	123	7.45976	7.0989	140	235	185	81.5	153.5	134	7.36526	7.52849	7.48553	6.43261	7.66685	7.19726
ASCRP3001519	0.469734	0.954888	1.08034	up	hsa_circRNA_088614	hsa_circ_0088614	circBase	chr9	+	129154344	129184227	exonic	NM_033446	MVB12B	ACTCCAATTTGTATGCCATATCAGAGGAAGTGGCTTTTAGGAAGAAGAGGCTGTGCATTA	63.6667	47.5	5.96324	5.85175	54	76	61	47	48.5	47	5.9935	5.99727	5.89895	5.64277	6.07423	5.83826
ASCRP3001520	0.445581	0.949983	1.12093	up	hsa_circRNA_011712	hsa_circ_0011712	circBase	chr1	+	38166107	38169019	exonic	NM_018101	CDCA8	ACTCCAGGCCTGACACCCAGGTTTGACTCAAGCACGAAAGGTAATACAGGTAGATGAAAT	29	23.8333	4.98932	4.82462	25	25.5	36.5	31	20.5	20	4.97173	4.75288	5.24333	5.05003	4.6844	4.73944
ASCRP3001523	0.205333	0.892051	2.13461	up	hsa_circRNA_103415	hsa_circ_0008234	circBase	chr3	-	71090478	71102924	exonic	NM_032682	FOXP1	ACTCCCAAAAGGGAAAGGTTCCCGTGTCAGTGGCTATGATGACACCTCAAGTTATCACTC	583.667	231.333	9.02205	7.92808	275	828	648	339	150	205	8.37343	9.37803	9.31469	8.45757	7.61382	7.71284
ASCRP3001526	0.570493	0.969631	1.09635	up	hsa_circRNA_405036		25070500	chr12	-	89853414	89866052	exonic	NM_172240	POC1B	ACTCCCCCTGTTATGGATATCCTTTCTTTTGATTCTACCACAATTTTCACCCGATGGAAG	18422.8	41532	14.9378	14.8051	16342	20148	18778.5	29371.5	39097.5	56127	14.9205	14.9724	14.9205	14.4502	15.1856	14.7794
ASCRP3001527	0.583112	0.97027	1.08104	up	hsa_circRNA_060342	hsa_circ_0060342	circBase	chr20	+	37159809	37161502	exonic	NM_020336	RALGAPB	ACTCCCGATAGTGAGAGACCTGCTCAAGCTCTCTTAAGAGATTATGGGGCAATGTTAAAT	212.667	166	7.63987	7.52745	179	279	180	154.5	151.5	192	7.72483	7.76186	7.43292	7.32909	7.61811	7.63514
ASCRP3001534	0.0177172	0.753376	1.64557	up	hsa_circRNA_030254	hsa_circ_0030254	circBase	chr13	+	50025688	50042096	exonic	NM_031915	SETDB2	ACTCCTTTCCAGAAGACTGTACATTTCTAATGTTTCATCCATTTGTGGACCAAAAGATGG	455	229	8.70264	7.98405	315.5	692	357.5	237	226	224	8.59838	9.09837	8.41118	7.94205	8.18964	7.82047
ASCRP3001535	0.917024	0.994474	1.08043	up	hsa_circRNA_001233	hsa_circ_0000463	circBase	chr12	-	132609079	132609271	antisense	NR_003290	EP400NL	ACTCCTTTCCCTGTGCTTTCCGATACTCACCACCAGGACTGTGACTTCCTGAATGCACTG	4385	6615.83	12.3798	12.2682	2204	2633	8318	10471	3588	5788.5	11.8156	11.557	13.7667	12.8671	12.1601	11.7773
ASCRP3001540	0.740329	0.986925	1.2096	up	hsa_circRNA_104810	hsa_circ_0005142	circBase	chr9	-	86297865	86301070	exonic	NM_013438	UBQLN1	ACTCTACATCTGGTTCTGCTACTAGCAACCCTTTTGGTTTAGTTTAAGGAAGAAATCTCT	1647	1722.17	10.9039	10.6293	1681	1887	1373	875	2414.5	1877	11.3664	10.8423	10.503	9.72537	11.6547	10.5079
ASCRP3001541	0.462644	0.954221	1.24716	up	hsa_circRNA_104471	hsa_circ_0082142	circBase	chr7	+	127447537	127569382	exonic	NM_014390	SND1	ACTCTATTTGCCAAAGGAAACTTGCCTTATCACCTTCTTGCTTGCAGGATAAGAACAAGA	180	127.833	7.41915	7.1005	160.5	187.5	192	206.5	96	81	7.54982	7.18698	7.52065	7.74514	7.03209	6.52428
ASCRP3001542	0.0886331	0.832387	2.10403	up	hsa_circRNA_102188	hsa_circ_0045537	circBase	chr17	+	71231614	71233134	exonic	NM_017941	C17orf80	ACTCTCACAAGGAATAGGATGAGTGATAATCCACCCAGAATGGAAGTGTGTCCTTACTGT	186.333	74.3333	7.36385	6.2907	105	262	192	53	47	123	6.89386	7.66596	7.53174	5.81709	6.00103	7.05397
ASCRP3001543	0.0816449	0.824619	1.20605	up	hsa_circRNA_066814	hsa_circ_0066814	circBase	chr3	-	113207791	113218429	exonic	NM_144718	SPICE1	ACTCTCAGTCTAACACGAATACAGACAGGTACGCCGTCATGAAATACACAAATCGAAGAA	145.5	99.6667	7.07543	6.80514	94	175.5	167	81.5	99	118.5	6.78414	7.10114	7.341	6.41863	6.99487	7.00192
ASCRP3001547	0.512796	0.962833	1.23657	up	hsa_circRNA_066568	hsa_circ_0066568	circBase	chr3	-	78763546	78767033	exonic	NM_002941	ROBO1	ACTCTGACTGTTCAAGATACGAGGAGGAAAGCTCATGATCACTTACACCCGTAAAAGTGA	110.667	74.3333	6.65748	6.35114	74	156	102	113	46	64	6.44508	6.91443	6.61293	6.86166	6.00103	6.19073
ASCRP3001551	0.979195	0.999155	1.00652	up	hsa_circRNA_105019	hsa_circ_0001937	circBase	chrX	-	100296305	100297301	exonic	NM_024917	TRMT2B	ACTCTGGAGGTTGAGCTATGAAGAACAGCTCAAGGTGGATTTCAGTGTGTTCTTTGGATG	65.8333	59.6667	6.0162	6.00682	67.5	75	55	87	31	61	6.3031	5.99162	5.75388	6.49525	5.3577	6.1675
ASCRP3001552	0.21611	0.896809	1.67534	up	hsa_circRNA_081979	hsa_circ_0081979	circBase	chr7	-	111535667	111541857	exonic	NM_014705	DOCK4	ACTCTTCCAGATGGCACTCATGAGCTCATCGTGCATAAGGTGAAATGAGGAATGATTTAT	73.6667	32.3333	6.01089	5.26644	47	129	45	40	27	30	5.79993	6.68188	5.55087	5.40528	5.10695	5.2871
ASCRP3001554	0.975281	0.999155	1.0027	up	hsa_circRNA_102145	hsa_circ_0002496	circBase	chr17	-	58538023	58539422	exonic	NM_006380	APPBP2	ACTCTTCTTATGTCCACCAGTATAGCTCTGGGAAATTTGACAATGCACTGCTTGTGTAGT	119	94.6667	6.76598	6.7621	92	169	96	113	85	86	6.71659	7.05578	6.52559	6.84815	6.83136	6.60677
ASCRP3001555	0.305766	0.922716	1.23863	up	hsa_circRNA_401590		25242744	chr16	-	30304419	30306012	exonic	NR_002453	SMG1P5	ACTCTTCTTGGTCAGTTTCTAGAAGACATGGAAGCATATGCTGAGCTTGTAATGACCAGC	214.5	139.333	7.59789	7.28915	132	309.5	202	159.5	146	112.5	7.27655	7.90391	7.61321	7.37399	7.56513	6.92832
ASCRP3001558	0.333754	0.927034	2.30846	up	hsa_circRNA_103659	hsa_circ_0069982	circBase	chr4	+	75040222	75091111	exonic	NM_001144978	MTHFD2L	ACTGAAGATTCATACGCAGCTGGCAGATATTATCATAGTTGCTGCAGACATGAAGCCATT	324	132.333	8.20348	6.99655	396	408	168	74	84	239	8.93812	8.33131	7.341	6.23609	6.84188	7.91167
ASCRP3001559	0.57825	0.969631	1.07025	up	hsa_circRNA_005025	hsa_circ_0005025	circBase	chr5	+	134388143	134411078	exonic	ENST00000507641	C5orf66	ACTGAAGCATACATTTTGAGAGTACCGTAACAGGGTGCCAGCTGAGATGAGACGTGGAAG	22	21	4.73747	4.63953	21	19	26	27	19	17	4.73493	4.6465	4.83099	4.893	4.55228	4.4733
ASCRP3001560	0.592846	0.972176	1.19033	up	hsa_circRNA_061570	hsa_circ_0061570	circBase	chr21	+	35229039	35239635	exonic	NM_003024	ITSN1	ACTGAAGCCTATGCAACGGGTAACAAGATACCCACTGATCATTAAAAATGGTGTTCAGAC	142.5	90.6667	6.9393	6.68794	64	187	176.5	75.5	127	69.5	6.23769	7.18036	7.39985	6.31069	7.39771	6.35542
ASCRP3001561	0.149014	0.863658	1.18037	up	hsa_circRNA_000498	hsa_circ_0000498	circBase	chr13	-	79209244	79219132	exonic	NM_024546	RNF219	ACTGAAGGCTGAAGTTGATAACAGATCACCTCAAAAGTACGTCAGCCTGTCATATGCATC	42.3333	30.3333	5.43312	5.19388	39	52	36	31	31	29	5.49599	5.53799	5.26538	5.05003	5.37663	5.15499
ASCRP3001564	0.747512	0.986925	1.08409	up	hsa_circRNA_400537		25242744	chr10	+	27447477	27450111	exonic	NM_032844	MASTL	ACTGACGGATTTTGGCCTTTCAAAAGTTACTTTGAATAGAGGTTGTTAAAAAAGCAGACA	125.167	103	6.90441	6.78793	131.5	136	108	115	57	137	7.26096	6.74657	6.70569	6.89941	6.2488	7.21557
ASCRP3001565	0.179737	0.879367	3.04751	up	hsa_circRNA_071106	hsa_circ_0071106	circBase	chr4	+	148778703	148803083	exonic	NM_024605	ARHGAP10	ACTGACTCCATTGACAGAAGGTTTTGTTTTGACATAGAAGCTGCTGATCGGAAGAAAAAA	3445.83	2342.67	12.2882	10.6806	3325.5	4531	2481	1292	965	4771	12.5517	12.7389	11.5741	10.1615	10.3284	11.5519
ASCRP3001566	0.167916	0.872982	1.24334	up	hsa_circRNA_101459	hsa_circ_0034049	circBase	chr15	+	22835915	22846952	exonic	NM_052903	TUBGCP5	ACTGAGACTCAGGTTATTCGGGAAACCCTATGATTTCATCGTTTCTTGGATGTCAACAGC	109.167	68.3333	6.63444	6.32022	70	159	98.5	58	91	56	6.37149	6.97015	6.56167	5.93379	6.95085	6.07601
ASCRP3001567	0.775076	0.988653	1.07661	up	hsa_circRNA_100231	hsa_circ_0012560	circBase	chr1	+	53250548	53262456	exonic	NM_024646	ZYG11B	ACTGAGCTCTTCATTGTCAGGCTTGTGGTTACTGGGATGAGAAACCACCCTATGAATTTG	92.3333	71.8333	6.35743	6.25093	53.5	140.5	83	42	66	107.5	5.95332	6.77977	6.33918	5.43616	6.43955	6.87708
ASCRP3001568	0.598458	0.972176	1.03932	up	hsa_circRNA_403817		25242744	chr7	+	56123316	56124107	exonic	NM_001762	CCT6A	ACTGATACAAGGGCCTTCATCCTAGAATAATCACTGAAGGATTTGAAGCTGCAAAGGAAA	38	32	5.2936	5.23797	34	37	43	36	30	30	5.22094	5.22094	5.43893	5.13801	5.33256	5.24333
ASCRP3001569	0.49807	0.962082	1.28173	up	hsa_circRNA_405886		25070500	chr2	+	61014081	61014755	exonic	NM_022894	PAPOLG	ACTGATACAGGGTTGGATTAGTAGAATCTAAAATCCGTGTACTTGTTGGAAACTTGGAAC	259	157	7.7488	7.3907	105	390	282	122	243	106	6.90944	8.25544	8.08151	7.0136	8.30722	6.85128
ASCRP3001571	0.0698368	0.816976	1.2823	up	hsa_circRNA_077228	hsa_circ_0077228	circBase	chr6	-	84922674	84925640	exonic	NM_014895	CEP162	ACTGATGACGAACATGAGAATGAATCGAAACATGAAGAACTGGCAGGACTTCTTGGAACA	76.5	47	6.16237	5.80364	52	111.5	66	43	48	50	5.93968	6.49659	6.05085	5.4691	6.04994	5.89188
ASCRP3001573	0.615206	0.976071	1.05391	up	hsa_circRNA_004506	hsa_circ_0004506	circBase	chr15	-	65266939	65273363	exonic	NM_016630	SPG21	ACTGCAAACAGATTATTGTGGATGATGATGACAGTAAGATATGGTCGCTCTATGACGCGG	224.5	177.167	7.69715	7.62139	179.5	306	188	186	147.5	198	7.71055	7.87935	7.50154	7.58968	7.60705	7.66744
ASCRP3001578	0.919458	0.994474	1.02029	up	hsa_circRNA_103319	hsa_circ_0064742	circBase	chr3	-	33467081	33467233	exonic	NM_014517	UBP1	ACTGCATGATGAAACGCTTACTTATTTGAACCAAGTGATGTCTTGGCATTGCCCATTTTC	344	311.167	8.36499	8.33601	287	434.5	310.5	245	254	434.5	8.43777	8.42716	8.23004	7.98515	8.36852	8.65435
ASCRP3001579	0.806541	0.992244	1.15902	up	hsa_circRNA_104588	hsa_circ_0005630	circBase	chr8	-	37727937	37735069	exonic	NM_025151	RAB11FIP1	ACTGCCACCATCATCAGTGAGAACTTGAACAATGAGGTCATGATGAAGGTGGTATAAGTT	262.333	229.833	7.90454	7.69163	231	382	174	106	152	431.5	8.09696	8.22181	7.39486	6.78959	7.63393	8.65137
ASCRP3001582	0.831704	0.993133	1.08867	up	hsa_circRNA_008874	hsa_circ_0008874	circBase	chr10	+	96201652	96234540	exonic	NM_015188	TBC1D12	ACTGCCTTGATTCTTGAGGATCGACCATCAAACCTTTTTCCAAAAAGGACAAAGGAACTC	375.667	335.5	8.46356	8.34099	319	534	274	259	201.5	546	8.62069	8.72126	8.04874	8.06723	8.01799	8.93775
ASCRP3001588	0.927153	0.994474	1.01878	up	hsa_circRNA_008620	hsa_circ_0008620	circBase	chr5	+	76342171	76344097	exonic	NM_018046	AGGF1	ACTGCTGTAAACCCTGCTACAATTGGAAGGATTTGAACTCAGAGGATCAAAAAGCCTTCA	794.5	762.333	9.63488	9.60804	817.5	971	595	875	838	574	10.1016	9.61433	9.1887	9.72232	10.0944	9.00739
ASCRP3001589	0.920734	0.994474	1.01418	up	hsa_circRNA_103685	hsa_circ_0070284	circBase	chr4	+	85555009	85556504	exonic	NM_001263	CDS1	ACTGCTTACCTTTTTGGATTTTTTTTTGGGAGAACTCCATTAATTAAGTTCGCATGGACT	54.5	45.3333	5.75182	5.73151	37.5	71	55	36	52	48	5.51977	5.90799	5.82771	5.16172	6.1675	5.86532
ASCRP3001591	0.407825	0.94586	1.16674	up	hsa_circRNA_072780	hsa_circ_0072780	circBase	chr5	-	68590619	68607031	exonic	NM_176816	CCDC125	ACTGCTTCTTCAGCTCAAACAAGAGGAGGTAGAAATGTTAAAAACTGAACTTGAGGCATC	101	76	6.61194	6.38946	105	100	98	84	44	100	6.90944	6.33323	6.59314	6.43261	5.93968	6.79609
ASCRP3001592	0.133647	0.852724	1.27134	up	hsa_circRNA_104370	hsa_circ_0080189	circBase	chr7	-	47520700	47568745	exonic	NM_022748	TNS3	ACTGGAACAGCCGGAAGAATTAACCTCGAGTCTGCACGCTTTTAAGAACAAGGCCTTTAA	137.833	85.3333	6.96391	6.61756	125	196	92.5	109	74	73	7.16537	7.23645	6.48991	6.82607	6.64211	6.3845
ASCRP3001593	0.153295	0.864543	1.17488	up	hsa_circRNA_400352		25242744	chr1	-	173593925	173596298	exonic	NM_198493	ANKRD45	ACTGGAAGATATTGTGACTCCTATCTTCACAAAAATGACTACACCATATGCAAGGCTGAC	32.8333	24.3333	5.10177	4.86926	24	37.5	37	26	24	23	4.83521	5.20473	5.26538	4.78376	4.9679	4.85611
ASCRP3001595	0.105107	0.846813	1.83136	up	hsa_circRNA_072732	hsa_circ_0072732	circBase	chr5	+	65349233	65350779	exonic	NM_018695	ERBB2IP	ACTGGAGAGAACAAGTACTTCGACATATTGAAGCCAAAAAGTTAGAAAAGGCAAGAAGAT	263	115.167	7.92666	7.05374	246	368.5	174.5	104	125	116.5	8.21211	8.17515	7.39271	6.76658	7.39271	7.00192
ASCRP3001596	0.440827	0.949628	1.23361	up	hsa_circRNA_087255	hsa_circ_0087255	circBase	chr9	+	79952170	79986065	exonic	NM_015186	VPS13A	ACTGGAGGCATCATAGACATGGCTAGCAGTACATTTCAGGGAATAAAAAGATCATTCATT	58.8333	37.6667	5.74344	5.44056	39	95	42.5	34	35	44	5.49599	6.28162	5.45272	5.09996	5.48126	5.74045
ASCRP3001597	0.878565	0.994474	1.02987	up	hsa_circRNA_001146	hsa_circ_0001429	circBase	chr4	-	103610730	103612114	exonic	ENST00000514430	MANBA	ACTGGATGGAGGCTTAAATATTGAAAAATCAGCTAAGAATGAAGGATTAAACTGAAGATT	43.6667	35.6667	5.46032	5.41786	50	49	32	44.5	27	35.5	5.85912	5.47181	5.05003	5.53021	5.22737	5.49599
ASCRP3001600	0.978	0.999155	1.01492	up	hsa_circRNA_003030	hsa_circ_0003030	circBase	chr10	+	54040548	54050050	exonic	NM_006258	PRKG1	ACTGGGAAGGCTTAAGAAAAGGTACCTTGACACCTCCTATAATACCAAGTAGGTTCGTTT	94.1667	76.1667	6.20721	6.18585	28	156	98.5	55	146.5	27	5.13117	6.94159	6.54889	5.82983	7.57273	5.15499
ASCRP3001601	0.135279	0.853708	1.39192	up	hsa_circRNA_029693	hsa_circ_0029693	circBase	chr13	-	21619823	21620369	exonic	NM_014572	LATS2	ACTGGTGAACGCAGGATGCGACCAGAGAGTGATAATCTTCAAAATGAAGACTTTGGAAAA	59	31.6667	5.74303	5.26595	35	95	47	30	30	35	5.37952	6.27076	5.57881	4.95633	5.43059	5.41094
ASCRP3001605	0.311964	0.924949	1.47884	up	hsa_circRNA_100977	hsa_circ_0002089	circBase	chr11	+	120347369	120348235	exonic	NM_015313	ARHGEF12	ACTGGTTTGCAGAGTCCAGATAACAAAGCTTTATTCGTCATTTCCATGTCAGACAATGGC	1243	970.667	10.394	9.82949	997	1362.5	1369.5	526.5	899	1486.5	10.461	10.2208	10.5001	9.07203	10.2164	10.2
ASCRP3001606	0.362136	0.934665	1.12043	up	hsa_circRNA_026700	hsa_circ_0026700	circBase	chr12	+	54675169	54680872	exonic	uc001sfo.3	HNRNPA1	ACTGTATTTAACTTAGTCTCCTAAAGAGCCCGAACAGCTGAGGAAGCTCTTCATTGGAGG	27.1667	24	4.93961	4.77556	24.5	24	33	29	22	21	4.87672	4.78376	5.15836	4.94075	4.6465	4.73944
ASCRP3001608	0.992075	0.999155	1.00311	up	hsa_circRNA_012824	hsa_circ_0012824	circBase	chr1	+	63269389	63307218	exonic	NM_032852	ATG4C	ACTGTCGAAATGTTCAGGACTTCAAACGAGCTTCTGAAGAAATCACCAAGTCAGTATAAA	133.333	110.5	6.98117	6.97669	107	138	155	105.5	141	85	6.93718	6.78632	7.22002	6.80687	7.52881	6.59439
ASCRP3001610	0.880543	0.994474	1.02457	up	hsa_circRNA_101870	hsa_circ_0040414	circBase	chr16	-	72122885	72124685	exonic	NM_017853	TXNL4B	ACTGTCTTTTTCTTCAATGGGCAGCATATGAAAGTGGATTATGGGAGTGACAGTGAGGAT	110.667	87.6667	6.67974	6.64473	97	155	80	119	65	79	6.81437	6.92634	6.29852	6.93718	6.48321	6.51379
ASCRP3001612	0.0576557	0.812574	1.22391	up	hsa_circRNA_009106	hsa_circ_0009106	circBase	chr1	+	9415801	9416644	exonic	NM_025106	SPSB1	ACTGTGAGATCCGAATGCGCTACTTGAACGGACTCGATCGCAATACTGAACACTGCGCAG	41.8333	29.6667	5.45246	5.16096	43	44	38.5	36	24	29	5.64277	5.39103	5.32358	5.22094	5.10695	5.15499
ASCRP3001614	0.607456	0.973834	1.25519	up	hsa_circRNA_104196	hsa_circ_0005378	circBase	chr6	-	136977444	137019820	exonic	NM_005923	MAP3K5	ACTGTGGTTAGGTTTCCAATGTGCACTGGGAACTACACCTTTGTTCCTTACATGATAACT	163.5	115.833	7.28341	6.95551	144	178	168.5	72	171	104.5	7.38698	7.11118	7.35208	6.2281	7.80496	6.83347
ASCRP3001617	0.268443	0.914648	1.38881	up	hsa_circRNA_102175	hsa_circ_0045337	circBase	chr17	-	62864579	62865284	exonic	NM_199340	LRRC37A3	ACTGTTGAACTGGAAAAACTAATTCTCAATCACAATCCTCTGACAACTGTTGAAGATCCA	230	134.167	7.69151	7.21766	174.5	356	159.5	195	96	111.5	7.68273	8.12457	7.26722	7.65913	7.0508	6.94305
ASCRP3001621	0.540951	0.967696	1.13985	up	hsa_circRNA_068601	hsa_circ_0068601	circBase	chr3	-	195776154	195803993	exonic	NM_003234	TFRC	ACTTAAACACTGAGTTCTTCTGTGTGGCAGTTCAGAATGATGGATCAAGCTAGATCAGCA	44.8333	35.3333	5.47889	5.29004	43	55.5	36	56	25.5	24.5	5.64277	5.63554	5.15836	5.90799	5.00581	4.95633
ASCRP3001622	0.0463172	0.812574	1.31939	up	hsa_circRNA_079352	hsa_circ_0079352	circBase	chr7	+	6441946	6443598	exonic	NM_006908	RAC1	ACTTAATAAATCCTTGAATCATAGTGCTGTAAAATACCTGGAGTGCTCGGCGCTCACACA	36.3333	24.8333	5.29286	4.893	29	40	40	27.5	24	23	5.13117	5.30849	5.43893	4.893	4.893	4.893
ASCRP3001623	0.0689918	0.816976	1.74361	up	hsa_circRNA_104980	hsa_circ_0001910	circBase	chrX	+	10031484	10066619	exonic	NM_015691	WWC3	ACTTAATTGGCAATATGAAGAAGCCAGAAAGAGGATAACAAAGCCATTGACCTTTGCCGA	961.667	563.5	9.95786	9.15578	797	1006	1082	446.5	464	780	10.0639	9.68161	10.1281	8.84145	9.21534	9.41055
ASCRP3001626	0.264945	0.914103	1.20692	up	hsa_circRNA_401764		25242744	chr17	-	29130918	29131126	exonic	NM_015986	CRLF3	ACTTAGTCCGAGAAGATCAAAGAAAGTGCATCACAGACAAGGGATGTTCTCAAACAGCAT	60	44	5.94437	5.67305	75	46	59	68	32	32	6.48321	5.425	5.92491	6.16415	5.48126	5.37373
ASCRP3001627	0.443711	0.949983	1.21796	up	hsa_circRNA_104329	hsa_circ_0005096	circBase	chr7	+	23224688	23224917	exonic	NM_007342	NUPL2	ACTTAGTCCTGATGAGCAGAAAGATGAAAAGAAACTTCTGTAATAATAGACGTGGATGGA	118	81.1667	6.81312	6.52865	129	128.5	96.5	98	91.5	54	7.24836	6.64211	6.54889	6.66243	6.9586	5.96492
ASCRP3001628	0.251641	0.908802	1.06414	up	hsa_circRNA_102095	hsa_circ_0006669	circBase	chr17	-	44159806	44172067	exonic	NM_015443	KANSL1	ACTTAGTTCTGAGGTGAAGACAGATCATGGGACTGATAAATTGGAGACGCAGGTCAGAAT	471	369.667	8.68879	8.5991	237	739	437	267	396	446	8.15505	9.20122	8.7101	8.11398	8.99942	8.68389
ASCRP3001630	0.255159	0.911268	1.21068	up	hsa_circRNA_103805	hsa_circ_0005524	circBase	chr5	-	31421378	31424578	exonic	NM_013235	DROSHA	ACTTATTCATTCATTTCCCAGATCATCATGAAGGACACTTAACTGACCTGCGCGAAGTCT	170.167	110.5	7.24414	6.96832	93	223	194.5	95	124.5	112	6.74377	7.44332	7.54532	6.60677	7.3758	6.92239
ASCRP3001632	0.684909	0.982238	1.13689	up	hsa_circRNA_103895	hsa_circ_0073051	circBase	chr5	-	74721185	74722303	exonic	NM_005713	COL4A3BP	ACTTCAAAGGGATAAAGACTGAATCTGGATATGGATCTGAATCCAGCTTGCGTCGACATG	73.6667	54.1667	6.1967	6.01161	70	78	73	43	67	52.5	6.37149	6.00665	6.21197	5.53021	6.52819	5.97642
ASCRP3001634	0.0377853	0.799162	1.18832	up	hsa_circRNA_066083	hsa_circ_0066083	circBase	chr3	-	52675969	52677359	exonic	NM_018313	PBRM1	ACTTCAATATGGCTCAGAAAGTGAAGAAGATGCTGCTTTAGCTGGACTCCATCCAACTTG	56.3333	38	5.77393	5.52501	40	75	54	41	37	36	5.57629	5.99162	5.75388	5.40528	5.64997	5.51977
ASCRP3001636	0.907524	0.994474	1.04526	up	hsa_circRNA_104800	hsa_circ_0087305	circBase	chr9	+	82324537	82336803	exonic	NM_007005	TLE4	ACTTCACCTCCCAGGTGGGATTTGATCCACACCATCACATGCGTGTGCCAGCAATACCTC	46	37.3333	5.50257	5.43872	33.5	32.5	72	58	26	28	5.2871	5.07164	6.14898	5.93379	5.22737	5.15499
ASCRP3001638	0.373198	0.936844	1.14547	up	hsa_circRNA_406011		25070500	chr2	+	197537068	197559883	exonic	NM_001080539	CCDC150	ACTTCAGCAAGTCACTTCTGATTACCATGGGAACCTGCAGATATCTTTCAACAAGGAACA	22	18.6667	4.67495	4.47901	18	17	31	20	18	18	4.542	4.4733	5.00955	4.5625	4.40122	4.4733
ASCRP3001639	0.141375	0.860294	1.17842	up	hsa_circRNA_405488		25070500	chr16	-	72341954	72425114	sense overlapping	NR_126330	LINC01572	ACTTCAGTGATTATAAAAGTTAAGGAGCCTTTCTGAAGGGAACTCACAAGGGCTTCGGTT	40.5	29.3333	5.3592	5.12234	31.5	40	50	34	21	33	5.15499	5.25597	5.66664	5.09996	4.85611	5.41094
ASCRP3001641	0.0583815	0.812574	1.68612	up	hsa_circRNA_104425	hsa_circ_0081006	circBase	chr7	-	91842508	91855996	exonic	NM_004912	KRIT1	ACTTCATCTCCTCAACATGGAAACTAAGGTATGGAAAAGTTGAGGCCACTCGCATATTGT	408.333	205.667	8.5517	7.79799	256	568	401	163	266	188	8.26622	8.80938	8.57949	7.3649	8.43378	7.59529
ASCRP3001642	0.912739	0.994474	1.04079	up	hsa_circRNA_057028	hsa_circ_0057028	circBase	chr2	-	171867882	171884915	exonic	NM_012290	TLK1	ACTTCATCTGCTTGGTAGAGGTGGCTTTAGTGAAGTGTATAAGGTTGACTTTGGCAGAAT	237.167	193.333	7.73382	7.67614	202.5	361	148	239	111	230	7.88826	8.13616	7.17705	7.95543	7.21679	7.85619
ASCRP3001645	0.332356	0.927034	1.07479	up	hsa_circRNA_100282	hsa_circ_0013218	circBase	chr1	-	94341823	94343418	exonic	NM_014597	DNTTIP2	ACTTCCTAAATAGCACAAAGGCTAAACTAGTTTTGCTGCTAATGGGATTCAAGCGCATCC	20.5	17.3333	4.60302	4.49896	19.5	24	18	18	17	17	4.57264	4.81826	4.41817	4.52643	4.55228	4.41817
ASCRP3001646	0.747414	0.986925	1.14199	up	hsa_circRNA_406044		25070500	chr2	+	216227368	216238260	antisense	NM_002026	FN1	ACTTCCTCTCCAGCTGGCTGTTGGCCTCTTGAAGGCAGTGACATGGTAGCCTGTCACCTG	390.167	325.667	8.49498	8.30342	367	240	563.5	561	183	233	8.82245	7.54982	9.11267	9.14137	7.88547	7.88343
ASCRP3001647	0.142199	0.861343	1.29739	up	hsa_circRNA_034970	hsa_circ_0034970	circBase	chr15	+	43690235	43694048	exonic	NM_001286414	TUBGCP4	ACTTCCTGAGCAATTTGCTGGCTCAATCCTTTATCCTATTGAAACCTCAGATGCTACTCA	229.333	144	7.71087	7.33526	172.5	327	188.5	136.5	129.5	166	7.64569	7.99036	7.49655	7.15359	7.41648	7.4357
ASCRP3001648	0.401354	0.94586	3.0823	up	hsa_circRNA_406309		25070500	chr3	+	99584817	99585905	intronic	ENST00000421999	CMSS1	ACTTCCTTTCCTGTCACAGGTTATTTTCACTTAGATATTGCACGTGGGCATTTTGGAGGA	1349.5	499.333	10.1252	8.50122	488.5	788	2772	1120	231.5	146.5	9.27914	9.29434	11.8022	9.99901	8.21959	7.28506
ASCRP3001649	0.668388	0.981837	1.26229	up	hsa_circRNA_087212	hsa_circ_0087212	circBase	chr9	+	75775718	75780125	exonic	NM_000700	ANXA1	ACTTCGCAGAGGGCCTTGGAACTGATGAAGATACTCTAATTGAGATTTTGGCATCAAGAA	52	39	5.63808	5.30203	38	80	38	29	22	66	5.57629	6.05085	5.2871	4.91707	4.73944	6.24959
ASCRP3001650	0.197159	0.885521	1.28865	up	hsa_circRNA_407033		25070500	chr8	+	381340	385707	exonic	NM_012173	FBXO25	ACTTCTCAAGTGCAATTCAAGATATCCGAAGGTTCAATTATGTGGTCAAATATCTTAAAT	237.167	147.667	7.74106	7.3752	142.5	349.5	219.5	159	128	156	7.39271	8.09432	7.73615	7.3649	7.40127	7.35942
ASCRP3001651	0.303117	0.921653	2.26403	up	hsa_circRNA_004672	hsa_circ_0004672	circBase	chr11	+	9441957	9446809	exonic	NM_006391	IPO7	ACTTCTGAAGGAAACACTTCAAGTTGAAGAAGATGATCGACCTGAGTTACCATGGTGGAA	669.667	307.333	9.37521	8.19632	832	691	486	149	275	498	10.1342	9.09727	8.8942	7.26722	8.49637	8.82537
ASCRP3001652	0.437878	0.949112	1.12484	up	hsa_circRNA_102123	hsa_circ_0044623	circBase	chr17	+	48818462	48819092	exonic	NM_006107	LUC7L3	ACTTCTGCAACAGGTATGAGAAGAGCTCTCGTTTCATGAAAGTTGGCTATGAGAGAGATT	119	89	6.82793	6.65821	105	132	120	123	74	70	6.90944	6.71373	6.86062	6.98447	6.64211	6.34806
ASCRP3001653	0.845975	0.994474	1.04004	up	hsa_circRNA_405603		25070500	chr17	+	48814320	48819092	exonic	NM_006107	LUC7L3	ACTTCTGCAACAGGTTTGTAAATATTATCTCTGTGGTTTTTGTCCTGCGGAATTGTTCAC	141	111.333	7.0737	7.01706	107	144.5	171.5	121	109	104	6.97876	6.85751	7.38482	6.99487	7.20502	6.85128
ASCRP3001654	0.53823	0.967641	1.2838	up	hsa_circRNA_020273	hsa_circ_0020273	circBase	chr10	+	124268171	124274424	exonic	NM_002775	HTRA1	ACTTCTTACACATTGCGACGGTGAAGTGATTGGAATTAACACTTTGAAAGTGACAGCTGG	40.1667	24	5.15767	4.79725	21.5	72	27	30	21	21	4.6465	5.94163	4.88488	5.00581	4.6465	4.73944
ASCRP3001659	0.049408	0.812574	1.21481	up	hsa_circRNA_405193		25070500	chr14	-	31631798	31638674	sense overlapping	NM_015382	HECTD1	ACTTGACAGATCCCAAAGTTCATCTGGAAGAATAAATAGACTCTGTTACGGCATGGTGCA	57.1667	37.3333	5.7638	5.48307	42.5	79	50	41	37	34	5.62339	6.02523	5.64277	5.4222	5.61606	5.41094
ASCRP3001660	0.718806	0.986174	1.03136	up	hsa_circRNA_405068		25070500	chr12	+	110922882	110927976	sense overlapping	NM_013300	FAM216A	ACTTGACAGTCTTGTCTCGTGTATTGAATTCGTGCCAAAGATAGAATCAAAGATGGATAC	35.5	30	5.21995	5.1754	34	41	31.5	43	24	23	5.34444	5.26538	5.05003	5.49465	5.04457	4.98698
ASCRP3001661	0.535208	0.967189	1.03697	up	hsa_circRNA_403503		25242744	chr5	+	175913355	175916028	exonic	NM_014613	FAF2	ACTTGATATATTTAGGCTGCTGTACAGGACAGATTGAATGAGCAAGAGGGCGTACCTAGT	34.6667	29.8333	5.19522	5.14285	26	40	38	27	30.5	32	4.97173	5.30849	5.30545	4.78376	5.3577	5.2871
ASCRP3001662	0.832122	0.993234	1.04832	up	hsa_circRNA_027612	hsa_circ_0027612	circBase	chr12	-	76461150	76462774	exonic	NM_004537	NAP1L1	ACTTGATGGTCTGGTAGAAACACCAACAGGATACATTGAAAGCAAAGAACAGTCTGAACT	52.6667	42.3333	5.64884	5.58077	45	72.5	40.5	62	29	36	5.6619	5.90799	5.37663	5.9726	5.2871	5.48261
ASCRP3001665	0.752953	0.986925	1.1714	up	hsa_circRNA_000798	hsa_circ_0000321	circBase	chr11	-	64538243	64538337	intronic	ENST00000227503	SF1	ACTTGGGGTTTCTGTGGTTCATAAAGTTGGGATATGGGTACAGAAGCTTTTCCTCATAGG	158.333	106.167	7.05574	6.8275	103	274.5	97.5	146	55.5	117	6.88727	7.73106	6.54889	7.24994	6.23769	6.99487
ASCRP3001668	0.445963	0.949983	1.1266	up	hsa_circRNA_405543		25070500	chr17	+	15907201	15907487	intronic	ENST00000261647	TTC19	ACTTGTTATGAGTAAGGACATTGCCTAGTATTGGCCCCTCACTGAAGCAGTTTTCAAAAC	42.5	34.3333	5.50299	5.33102	39	35	53.5	49	26	28	5.55344	5.18834	5.76719	5.64277	5.10695	5.24333
ASCRP3001671	0.197663	0.886018	1.10862	up	hsa_circRNA_407084		25070500	chr8	+	67988716	68007967	exonic	NM_024790	CSPP1	ACTTTCGAGAGTGTATACAAATGACAGGGAAAGTTGTCAGCGAAGCTTTCTGAAAACAGT	29.5	22.8333	4.99086	4.84209	27	34.5	27	22.5	24	22	4.99831	5.0894	4.88488	4.69372	5.00581	4.82676
ASCRP3001675	0.334931	0.927034	1.10981	up	hsa_circRNA_000658	hsa_circ_0001149	circBase	chr20	-	34322827	34322961	intronic	ENST00000253363	RBM39	ACTTTGGAAAGTCAAATCCAGTTATAGCAAAACACCTTTACTGCAGAGGCCATATAACCA	25.8333	21.5	4.86473	4.71442	22	29.5	26	25.5	19	20	4.78376	5.03544	4.775	4.75733	4.6465	4.73944
ASCRP3001684	0.613605	0.976071	1.2075	up	hsa_circRNA_007607	hsa_circ_0007607	circBase	chr7	+	6776706	6777567	exonic	NR_002217	PMS2CL	AGAAAAGAGATAAGGTAACTTAATAAAAATGCATGCAGCGGATTTGGAAAAGCCCATGGT	191.667	139.333	7.50691	7.23489	180.5	223.5	171	88	165	165	7.71913	7.43779	7.36381	6.53987	7.74234	7.42245
ASCRP3001686	0.536709	0.967312	1.19385	up	hsa_circRNA_001675	hsa_circ_0001675	circBase	chr7	+	7273933	7283381	sense overlapping	NM_020156	C1GALT1	AGAAAATCATGAATGAACAAAGAAATACACTTTCGGGAAATGGCCTCTAAATCCTGGCTG	52.1667	36.3333	5.64511	5.38948	37	71.5	48	23	58	28	5.4222	5.90197	5.61115	4.69372	6.31975	5.15499
ASCRP3001687	0.0245491	0.757832	1.18531	up	hsa_circRNA_102015	hsa_circ_0007882	circBase	chr17	+	27809214	27818883	exonic	NM_020791	TAOK1	AGAAAATCCCTCAAGATCGACCTACATCAGAGGAACTTTTAAAGGATGGCCCCAGAAGTA	134.833	91.8333	6.97407	6.72879	104.5	177	123	93.5	92	90	6.91842	7.10639	6.89739	6.60677	6.93029	6.64932
ASCRP3001689	0.178666	0.879367	1.66706	up	hsa_circRNA_103859	hsa_circ_0072688	circBase	chr5	-	64747301	64769779	exonic	NM_197941	ADAMTS6	AGAAAATGGGATTGCCCACCACGATAATGCAGTTCTTATTACTAGGTTAAAAAATGGCCA	96.6667	48.3333	6.49749	5.76018	111.5	119	59.5	72	28	45	7.00941	6.57308	5.90999	6.23609	5.22737	5.81709
ASCRP3001690	0.509131	0.962833	1.09811	up	hsa_circRNA_104216	hsa_circ_0078223	circBase	chr6	-	149997395	149997873	exonic	NM_004690	LATS1	AGAAACACAAATGAAGGTGACCATCCACGGCAAGATAGCATGGATTTCAGTAATGAATGG	78.8333	57.6667	6.23673	6.10171	58	91.5	87	52.5	62.5	58	6.09812	6.22328	6.38881	5.80208	6.42703	6.07601
ASCRP3001691	0.865543	0.994474	1.01064	up	hsa_circRNA_406490		25070500	chr4	-	82025523	82065484	exonic	NM_006259	PRKG2	AGAAACACAGAACATTCAACCAAACTGTCGGTACATTTGAAGAGCTGCAAAAATACCTTG	22.8333	20	4.72532	4.71006	19	21.5	28	23	20	17	4.66557	4.6174	4.893	4.65129	4.73944	4.73944
ASCRP3001692	0.875468	0.994474	1.02638	up	hsa_circRNA_102201	hsa_circ_0045838	circBase	chr17	+	74738050	74738355	exonic	NM_024311	MFSD11	AGAAACAGTGGGATTTTCTGGGCACTTCTGCAGTCTAGCATGTACATTGCCGTTTTCATC	71.5	56.6667	6.12977	6.09221	75	81.5	58	62	59	49	6.46427	6.07423	5.85081	6.02153	6.34511	5.90999
ASCRP3001695	0.473516	0.956116	1.40749	up	hsa_circRNA_406725		25070500	chr5	-	180286875	180286984	intronic	ENST00000359141	ZFP62	AGAAACTAAACAGCCATCTATTCGGGGGCATTTGGGTTGTCTCCAATTTGTTGTTACTTC	96.1667	59.6667	6.48572	5.9926	98	56	134.5	109	38	32	6.80687	5.62095	7.02933	6.83768	5.72917	5.41094
ASCRP3001696	0.914371	0.994474	1.01398	up	hsa_circRNA_014491	hsa_circ_0014491	circBase	chr1	-	155141883	155145368	exonic	NM_173852	KRTCAP2	AGAAACTGACCCTGAATGTTCAATAAAGTTGATTCTTTGTATGGTGGGTACGGGCACCTC	24	23.6667	4.82562	4.80559	22	23	27	26	24	21	4.893	4.75288	4.83099	4.80971	5.04457	4.5625
ASCRP3001700	0.961563	0.997631	1.00729	up	hsa_circRNA_403312		25242744	chr5	-	31406959	31410994	exonic	NM_013235	DROSHA	AGAAAGAATAGGCTGTGGGAAAGGACCAAGTTGTTGCGAAGCTCTTTGGTGAATAATAGA	29.3333	24.6667	4.98547	4.97499	31	32	25	25	24	25	5.17509	5.04639	4.73493	4.82676	5.04457	5.05365
ASCRP3001701	0.400422	0.94586	1.06112	up	hsa_circRNA_020151	hsa_circ_0020151	circBase	chr10	-	120828957	120830597	exonic	NM_003750	EIF3A	AGAAAGAATCTCACACAAGATGAGATGCAAAGCTTTCAAATTCTGCCTCCAATACACGCG	31.5	27.1667	5.1115	5.02591	28	32.5	34	30	25.5	26	5.13117	5.0894	5.11391	4.95633	5.16507	4.95633
ASCRP3001702	0.00343444	0.753376	1.40164	up	hsa_circRNA_404743		25070500	chr10	+	33093942	33113532	exonic	NM_024688	CCDC7	AGAAAGAGTTACCCTGAGACTGATATAGAAAGCTTGAGAGGTGCTTTGGGAAGACGCTTA	96.6667	51.3333	6.42096	5.93384	58	157	75	50	62	42	6.09812	6.95279	6.21197	5.65952	6.41511	5.7269
ASCRP3001703	0.329887	0.927034	1.16821	up	hsa_circRNA_006599	hsa_circ_0006599	circBase	chr12	-	459786	461490	exonic	NM_001042603	KDM5A	AGAAAGATTCTGCCAGAAGAAGAGGAATGTAGCAAACCTCGAGAAGCCTTTGGATTTGAA	81.3333	57.6667	6.31391	6.08962	76	89	79	59	57	57	6.46427	6.19894	6.27853	5.93379	6.27698	6.05808
ASCRP3001704	0.256499	0.911578	1.23596	up	hsa_circRNA_005852	hsa_circ_0005852	circBase	chr2	+	63206322	63217975	exonic	NM_015252	EHBP1	AGAAAGCTGTAACTGAGAGCTCAGAGCAGGACATGAAACAGCAAGATGAAGAGCGACGTC	161	102.167	7.16109	6.85545	107	245	131	98	91	117.5	6.94256	7.56767	6.97303	6.68364	6.90443	6.97828
ASCRP3001707	0.839247	0.993792	1.06013	up	hsa_circRNA_406763		25070500	chr6	-	35604790	35614627	intronic	ENST00000540787	FKBP5	AGAAATGAACCATTTGTCTTTAGTCTTGGCAAAGGTGTTTGCTGACTAGCACTTTGGAGA	102.5	98.6667	6.62718	6.54293	100	89	118.5	110	32	154	6.82819	6.19894	6.8544	6.86166	5.43059	7.33654
ASCRP3001708	0.888252	0.994474	1.01279	up	hsa_circRNA_030355	hsa_circ_0030355	circBase	chr13	+	53191604	53203917	exonic	uc021rjx.1	HNRNPA1L2	AGAAATGACCCACCAGACCAGAAACGGAAGAGAGCGCGGGGGATGTGTTTGGCGTGGGGC	40.6667	35.1667	5.39187	5.37354	36	37.5	48.5	40	32	33.5	5.37952	5.22737	5.56872	5.36792	5.40528	5.3474
ASCRP3001709	0.871621	0.994474	1.04212	up	hsa_circRNA_401095		25242744	chr12	-	123678932	123679148	exonic	NM_022782	MPHOSPH9	AGAACAAAATGTTTCAAGATAATGATTTGAGAGAACGCTTCAGTGCAGCCAGCAGTGCTT	42.6667	35.6667	5.43339	5.37387	37	53	38	30	51	26	5.4222	5.57251	5.30545	4.95633	6.15575	5.00955
ASCRP3001711	0.884129	0.994474	1.02416	up	hsa_circRNA_404637		25070500	chr1	-	200575059	200575868	intronic	ENST00000367350	KIF14	AGAACAAGAGTATAATCATCATATTTGGCTCAGCAAGGGCAAAGAGGATAAAACAAATGA	22.1667	18.6667	4.71398	4.67954	21	18.5	27	19	20	17	4.78376	4.4733	4.88488	4.52643	4.85611	4.65607
ASCRP3001712	0.557504	0.969631	1.05296	up	hsa_circRNA_101247	hsa_circ_0029961	circBase	chr13	+	33306237	33320238	exonic	NM_015032	PDS5B	AGAACAATATCAGCTATGTGCATTAGCTATCAACAGCCTTGCTTCCTGTTTTACATCACA	217.167	171.833	7.63919	7.56474	146	300.5	205	135	187.5	193	7.427	7.86421	7.62635	7.14002	7.91242	7.64178
ASCRP3001713	0.779396	0.988653	1.01703	up	hsa_circRNA_067926	hsa_circ_0067926	circBase	chr3	+	169991073	170011296	exonic	NM_002740	PRKCI	AGAACACAGAGGATTATCTCTTCCAAGGAACCAGTGATGCCCATGGATCAGTCATCCATG	32.5	27.6667	5.10612	5.08177	28	36.5	33	30	25	28	5.07164	5.17509	5.07164	5.00581	5.04457	5.19492
ASCRP3001715	0.668929	0.981837	1.11855	up	hsa_circRNA_059060	hsa_circ_0059060	circBase	chr2	+	242282406	242283312	exonic	NM_004404	SEPT2	AGAACCCAGAGCACAATGACTTTCTGAAGCTGAGAACCATGCTCATATTCTGGATGAAAT	243.167	173.833	7.758	7.59638	179	389.5	161	172.5	144	205	7.72483	8.25721	7.29198	7.50087	7.56513	7.72312
ASCRP3001716	0.610934	0.975032	1.04564	up	hsa_circRNA_405162		25070500	chr13	-	77723923	77724126	intronic	ENST00000357337	MYCBP2	AGAACCTGGTAGCTAAGGAATGGCTTGATTAGATTTGTGTTTTGTAACGATTGTGGTGGA	22	20.6667	4.6689	4.60451	23	19	24	24	20	18	4.73493	4.53683	4.73493	4.69372	4.6465	4.4733
ASCRP3001718	0.988828	0.999155	1.00184	up	hsa_circRNA_100656	hsa_circ_0004896	circBase	chr10	-	99196947	99197507	exonic	NM_016046	EXOSC1	AGAACGAGCTGGGAGTGGTGGTAGCCCACAGTGAGTCAGGTTGAAATTTATAAGAGTTTC	270.167	255.833	8.01667	8.01401	292.5	300	218	404.5	143	220	8.46286	7.85099	7.73615	8.71068	7.52881	7.80254
ASCRP3001719	0.0490147	0.812574	1.76753	up	hsa_circRNA_010096	hsa_circ_0010096	circBase	chr1	+	16093870	16101291	exonic	NM_017556	FBLIM1	AGAACGAGGTGTACTGCCTGGACGACTTCTACAGGATGCCCACCCCCTCCTCCTGTCCTG	12574.7	17072	14.3634	13.5416	9021	13390	15313	12751	12885	25580	14.1441	14.378	14.568	13.1656	13.9324	13.5269
ASCRP3001720	0.00451077	0.753376	1.322	up	hsa_circRNA_403173		25242744	chr4	-	85758081	85853516	exonic	NM_014991	WDFY3	AGAACGTCGAGGACTACTCCAGAAAGTTTTTGTACAGGTATAATACTTCTCCACGTCTGC	204	118.833	7.43026	7.02754	95	327	190	78.5	145	133	6.78414	7.9965	7.51014	6.36712	7.55558	7.15991
ASCRP3001724	0.932373	0.995952	1.0144	up	hsa_circRNA_104754	hsa_circ_0003624	circBase	chr9	+	33886878	33900269	exonic	NM_017811	UBE2R2	AGAACTGCCTTCTGAAAGGTGGAATCCTACTCAGAATGTGAGGCGCATATTAAATTTCCT	193.167	155	7.43699	7.41636	115	262.5	202	127	200.5	137.5	7.04216	7.6698	7.59901	7.02933	8.01799	7.20176
ASCRP3001726	0.149959	0.864543	1.45255	up	hsa_circRNA_103359	hsa_circ_0008639	circBase	chr3	-	47716964	47719801	exonic	NM_003074	SMARCC1	AGAACTTTGGTCTCCGTACTGACATTTACTCCAAGAAAACATTAGCAAAGATACTTGGCA	1875.67	1626.17	11.1149	10.5763	1400	2586	1641	1122.5	1791	1965	11.0103	11.5112	10.8232	10.001	11.1777	10.5501
ASCRP3001727	0.921489	0.994474	1.01263	up	hsa_circRNA_007342	hsa_circ_0007342	circBase	chr18	+	66564455	66564919	sense overlapping	NM_024781	CCDC102B	AGAAGAAAAATGAACTAGAGAGATTGCAAGCTGAAAATACCTCGGAGTGGGACAAGAGGG	34.3333	28.8333	5.15707	5.13897	38	40	25	38	24	24.5	5.46638	5.26538	4.73944	5.32957	5.04457	5.04275
ASCRP3001728	0.571722	0.969631	1.03209	up	hsa_circRNA_054700	hsa_circ_0054700	circBase	chr2	+	61258553	61272986	exonic	NM_002618	PEX13	AGAAGAAATTTCTTTCCGGGCTGGTGATATGCTGAACTTAGCTCTCAAAGATCTGCTGAT	59	43.8333	5.77655	5.73099	38	83	56	41	44	46.5	5.48261	6.06887	5.77819	5.43616	5.90599	5.85081
ASCRP3001729	0.846742	0.994474	1.0767	up	hsa_circRNA_406591		25070500	chr5	-	16779653	16783578	exonic	NM_012334	MYO10	AGAAGACAAGACAATCAGTGACCAGGAATCCTTTAGGGAAGTTATTTGGTGAAAGTGGGG	362.667	340.167	8.17737	8.07076	147	668	273	92.5	713	215	7.43432	9.04907	8.04874	6.56802	9.84765	7.79661
ASCRP3001732	0.104034	0.844769	1.99528	up	hsa_circRNA_000479	hsa_circ_0000479	circBase	chr13	-	43528083	43544806	exonic	NM_033255	EPSTI1	AGAAGAGAAGCATTTAGAGAGCATCAGCAATACACAAGTGCATACACCTTGATAGCACCA	356.167	150.833	8.15513	7.15854	576	387.5	105	294	87	71.5	9.54102	8.25012	6.67425	8.24061	6.86062	6.37439
ASCRP3001733	0.66692	0.981837	1.09408	up	hsa_circRNA_079800	hsa_circ_0079800	circBase	chr7	-	33060883	33063720	exonic	NM_016489	NT5C3A	AGAAGAGAAGTACCCTTATATGGTGGAATGATAATAACGGACTTTGATATGACACTCAGT	60	43.8333	5.82928	5.69957	47	86	47	41.5	40	50	5.81709	6.11989	5.55087	5.45272	5.70632	5.93968
ASCRP3001734	0.11558	0.851175	1.32214	up	hsa_circRNA_400835		25242744	chr11	-	111706887	111709101	exonic	NM_001077690	ALG9	AGAAGAGCCATCCAGATATAAATGTTACCACTTTGTGTTTCAACGATATCGCCTGGAGCA	144.167	87	7.05215	6.64927	99.5	193	140	80.5	102	78.5	6.84815	7.22122	7.08706	6.38161	7.10464	6.46155
ASCRP3001736	0.577548	0.969631	1.06476	up	hsa_circRNA_102970	hsa_circ_0059071	circBase	chr2	+	242343242	242352836	exonic	NM_014808	FARP2	AGAAGATACTAGAATTCCATCAGAAGCACGTCCTAAATGCGATGGCCAGGTATTACTGAC	73	56.1667	6.15654	6.06602	75.5	78.5	65	67.5	53	48	6.43955	6.01783	6.01225	6.16415	6.19566	5.83826
ASCRP3001738	0.792888	0.991044	1.02137	up	hsa_circRNA_003722	hsa_circ_0003722	circBase	chr10	+	120867459	120892121	exonic	NM_001303111	FAM45A	AGAAGATCCAGAGAAATCAGAGAGCCACGTTATACAGTGACCATCTTTCCACCGTAGAAA	31.1667	28	5.0641	5.03359	29	33	31.5	31	28	25	5.13117	5.0894	4.97173	4.91707	5.22737	4.95633
ASCRP3001739	0.991747	0.999155	1.00535	up	hsa_circRNA_004868	hsa_circ_0004868	circBase	chr20	-	48256214	48257202	exonic	NM_004776	B4GALT5	AGAAGATGACGACCTCTGGAACAGGTTGGTACCCAACCCTTTAATCGAGCCATGCTTTTC	63.1667	58.1667	5.99183	5.98413	74.5	60	55	32.5	49	93	6.45334	5.72007	5.80208	5.16172	6.08843	6.70223
ASCRP3001743	0.918365	0.994474	1.01694	up	hsa_circRNA_406666		25070500	chr5	-	132051448	132052676	exonic	NM_007054	KIF3A	AGAAGCTTGAAGAAGGTTCTGTTGGTGCAACTAATATGAACGAACATAGTTCCCGTTCCC	33.6667	28.1667	5.14629	5.12206	25	34	42	33.5	27	24	4.893	5.10695	5.43893	5.16172	5.19492	5.00955
ASCRP3001744	0.944325	0.997094	1.0062	up	hsa_circRNA_101667	hsa_circ_0005648	circBase	chr16	-	249060	258187	exonic	NM_018032	LUC7L	AGAAGCTTGATCAGTTGAGGGCAATGGATCACTTGGAGTCCTTTATTGCTGAATGTGATC	36.3333	32.3333	5.1944	5.18548	32	40	37	38	26	33	5.0894	5.18834	5.30545	5.25597	4.9679	5.33256
ASCRP3001745	0.99267	0.999155	1.00052	up	hsa_circRNA_078216	hsa_circ_0078216	circBase	chr6	-	149922729	149925918	exonic	NM_007044	KATNA1	AGAAGCTTGTTCGTCTTCTGTTTGAAATGAACAAATCACCTGCTGCAGTAACAGAACCAG	41.5	34.6667	5.42557	5.42481	36	48	40.5	42	29	33	5.46638	5.47181	5.33851	5.49465	5.33256	5.44722
ASCRP3001746	0.456276	0.95267	1.41616	up	hsa_circRNA_005067	hsa_circ_0005067	circBase	chr1	-	32381491	32385259	intronic	ENST00000602889	RP11-84A19.4	AGAAGGAATCCACGTTCTAGTGAGTTTTTCGTTGGAATATACGTTGCACATTTATGGCGA	3181.67	3673.5	11.9776	11.4756	1591	3320	4634	1537	5162.5	4321	11.2744	12.0521	12.6063	10.3774	12.6328	11.4166
ASCRP3001748	0.142771	0.862224	1.51751	up	hsa_circRNA_017359	hsa_circ_0017359	circBase	chr10	+	225933	255988	exonic	NM_006624	ZMYND11	AGAAGGATATTGGTTGCCAGGAGATGAGATTCTAAAGAAGTAAACAGGTCATGGCACGTT	223.167	103.167	7.44861	6.8469	67	349.5	253	69	121	119.5	6.29699	8.10702	7.94181	6.19894	7.32909	7.01267
ASCRP3001753	0.882834	0.994474	1.01019	up	hsa_circRNA_104125	hsa_circ_0076794	circBase	chr6	-	53138017	53156761	exonic	NM_021814	ELOVL5	AGAAGTACATCACTCAGGGGCAGCTGATACTAGAGTAAAAGGATGGTTTCTTCTGGACAA	40.1667	32.8333	5.36472	5.3501	35	43.5	42	41	29	28.5	5.34444	5.34444	5.40528	5.45272	5.37663	5.22094
ASCRP3001754	0.784338	0.990289	1.13867	up	hsa_circRNA_405776		25070500	chr19	+	37579940	37587017	exonic	ENST00000587082	ZNF420	AGAAGTCTGCCATCTGTTTCATTGTTATTCCTTTTCTCTGCATTCTCCAGACTCTGTGCT	282.5	224.333	7.99823	7.81088	213	208.5	426	382.5	141	149.5	7.97276	7.35318	8.66875	8.6075	7.51146	7.31368
ASCRP3001758	0.887767	0.994474	1.05141	up	hsa_circRNA_001312	hsa_circ_0001312	circBase	chr3	+	56600621	56601081	exonic	NR_024460	CCDC66	AGAAGTTCGTTGGAAGCAAAAAAAGCCCAGTGGAGGAAAGAGCTAGGTCAATATAGTCTA	218.5	172	7.60794	7.53561	230	311	114.5	223	109	184	8.10767	7.93199	6.78414	7.84421	7.18863	7.57399
ASCRP3001760	0.925224	0.994474	1.0367	up	hsa_circRNA_104232	hsa_circ_0078357	circBase	chr6	+	155063089	155099179	exonic	NM_001286189	SCAF8	AGAAGTTTATTCAGAAAGATTGTGCCTCTACTCCTGCTTGTACAGACTGCTTTTCCAGCA	85.3333	73.6667	6.36201	6.31002	78	62	116	126	50	45	6.51905	5.74942	6.81757	7.05035	6.08843	5.79127
ASCRP3001762	0.0780989	0.819801	1.1151	up	hsa_circRNA_001406	hsa_circ_0001406	circBase	chr4	+	42024854	42025401	exonic	NM_006345	SLC30A9	AGAATACAGAGAAATGATCTAGAACAACTTCGAAAAATCAGACGACGAAGTCCCCATGAA	123.333	88.6667	6.83243	6.67526	84	164	122	82	81	103	6.60677	7.00427	6.88625	6.40734	6.79609	6.82236
ASCRP3001764	0.906897	0.994474	1.02777	up	hsa_circRNA_404963		25070500	chr12	-	10741985	10752211	sense overlapping	NR_028045	KLRAP1	AGAATAGACTCTATTTTCTCTGATTCGGTGTGCGCCAAGAAGAAAAGCCCCTAAGGGATC	32	28.8333	5.14407	5.10454	33	24	39	37	29.5	20	5.30849	4.81826	5.30545	5.2871	5.2871	4.73944
ASCRP3001765	0.454144	0.952308	1.09744	up	hsa_circRNA_000428	hsa_circ_0000428	circBase	chr12	+	92499277	92499539	antisense	NR_046159	C12orf79	AGAATAGCTGTGGCCAACAATCTTGCAAAAGCTGGAGTTCAAAAAGAAGCAATGTAGACA	21.3333	19.3333	4.65689	4.52275	19	18	27	23	18	17	4.6125	4.4733	4.88488	4.69372	4.40122	4.4733
ASCRP3001769	0.413147	0.94586	1.21015	up	hsa_circRNA_100078	hsa_circ_0010440	circBase	chr1	-	21076215	21076375	exonic	NM_016287	HP1BP3	AGAATCACCCAGGAACCAATTCTAACTATCAAACTGAAGAAATCAGGGGAGAAACCCCTG	439.5	328.167	8.6619	8.38671	283.5	610	425	188	389	407.5	8.40782	8.90853	8.66934	7.60644	8.98905	8.56464
ASCRP3001770	0.0822802	0.826681	1.24482	up	hsa_circRNA_405152		25070500	chr13	-	52715155	52719026	exonic	NM_002498	NEK3	AGAATCAGGATAGCTTTGGGAAATGAAGCAAGCACAGTGTTTCAGGCAAATAGTTGGAAA	30	21.1667	4.99977	4.68384	27	34	29	22.5	21	20	4.97173	5.1346	4.893	4.66557	4.6465	4.73944
ASCRP3001771	0.675823	0.981941	1.02276	up	hsa_circRNA_001073	hsa_circ_0000687	circBase	chr16	+	29756705	29756841	sense overlapping	uc002dtq.1	BC041466	AGAATCCCCATTTCCCTCCCAGACCCCAGGGTGCCTCAGACAAGAAAGGGTAAGCGTGAG	26285.3	56307.5	15.2928	15.2603	18260	23877	36719	41740.5	40575	86607	15.0719	15.1993	15.6071	15.1077	15.2325	15.4406
ASCRP3001772	0.782369	0.989199	1.03016	up	hsa_circRNA_092397	hsa_circ_0000425	circBase	chr12	-	90021454	90024422	exonic	NM_001682	ATP2B1	AGAATCGCAACAAAGGTACTCATGTAATGGAAGGCTCTGGAAGAATGGTAGTTACAGCTG	31.6667	27	5.07525	5.03239	30	40	25	30	28	23	5.22094	5.26538	4.73944	4.91707	5.2871	4.893
ASCRP3001773	0.275191	0.915713	1.19936	up	hsa_circRNA_102182	hsa_circ_0005347	circBase	chr17	+	65887959	65890281	exonic	NM_004459	BPTF	AGAATCTTTAGGACATACCAGTAGGTGATTTCAAATCGGAGAAGTCCAACGGGGAGCTAA	132.667	91.5	6.98288	6.72062	111	162	125	80	90	104.5	7.00427	7.00427	6.94012	6.39024	6.93816	6.83347
ASCRP3001775	0.216861	0.896809	1.23378	up	hsa_circRNA_005989	hsa_circ_0005989	circBase	chr3	+	61608136	61608814	intronic	ENST00000295874	PTPRG	AGAATGGATTATGACTGACATGAGCCAACACTTGGATTTGGAAGGTGACAGATTGCAGTA	85.1667	54.3333	6.32371	6.02062	57	102	96.5	45	61	57	6.09812	6.35395	6.51905	5.59631	6.38952	6.07601
ASCRP3001776	0.221843	0.899325	1.97275	up	hsa_circRNA_104350	hsa_circ_0079933	circBase	chr7	+	40027197	40102699	exonic	NM_003718	CDK13	AGAATTAATAAGACGGTCTGGAAAATCCCGAAGCAGAAGCCCGTATTCATCTAGGCATTC	235.667	104.5	7.74272	6.76251	181.5	358	167.5	82	63	168.5	7.75129	8.12995	7.34692	6.44025	6.38952	7.45776
ASCRP3001778	0.0422796	0.812574	2.10549	up	hsa_circRNA_101227	hsa_circ_0029636	circBase	chr13	+	20632714	20641530	exonic	NM_003453	ZMYM2	AGAATTATGCACCTGACAGCATCTATTACCTTTGCCTTGGAATACAGGAGGGTTCAGCAC	2159.33	1380.5	11.3642	10.29	1290	3111	2077	663	1831	1647.5	10.8866	11.9646	11.2414	9.36642	11.1971	10.3065
ASCRP3001779	0.752382	0.986925	1.02817	up	hsa_circRNA_056542	hsa_circ_0056542	circBase	chr2	+	135703670	135705469	exonic	NM_001241	CCNT2	AGAATTATTAGATGCAAGCAAGGATTTGGCACAGACATCCTATTTCATGGCTACCAACAG	66	52	5.99877	5.95869	46.5	78.5	73	50	53	53	5.78474	6.03076	6.18082	5.7155	6.19566	5.96492
ASCRP3001780	0.64195	0.978552	1.14143	up	hsa_circRNA_104332	hsa_circ_0079619	circBase	chr7	+	24663284	24681487	exonic	NM_016447	MPP6	AGAATTGGTTGGTATACTCAAAGAACCTCACTTCCAGCAATGCAGCAAGTCTTGGAAAAC	1572.67	1802	10.6075	10.4167	628	2755	1335	532.5	3650	1223.5	9.68161	11.68	10.461	9.08249	12.1897	9.97782
ASCRP3001781	0.451467	0.951058	1.37099	up	hsa_circRNA_015428	hsa_circ_0015428	circBase	chr1	-	179087721	179089409	exonic	NM_005158	ABL2	AGAATTTCATCCATAGGAAGATACCATGGAGGTAGAAGAATTCCTGAAAGAAGCTGCAGT	114.667	69.5	6.74979	6.29457	122	132	90	50	81.5	77	7.1519	6.69296	6.4045	5.7155	6.71487	6.45334
ASCRP3001784	0.1519	0.864543	1.39669	up	hsa_circRNA_037563	hsa_circ_0037563	circBase	chr16	+	2807472	2810500	exonic	NM_016333	SRRM2	AGACAAAGATAAAGACAAGAAGGAGGTACGAGGAACAGCAAATTCAGGAAAAAGTGGCGA	147.667	86.8333	7.0844	6.60239	101	200	142	61	87.5	112	6.86166	7.28428	7.10726	5.9726	6.89739	6.93718
ASCRP3001785	0.88831	0.994474	1.02794	up	hsa_circRNA_064022	hsa_circ_0064022	circBase	chr3	-	3214459	3216950	exonic	NM_001173482	CRBN	AGACAAAGGTTCAAAGTCCTTGAGCTAAGAACACAGTCAGATGGAGAGTGAGGAAGAAGA	274.667	217.833	7.95247	7.91272	254.5	406	163.5	209.5	251	193	8.26035	8.30968	7.28737	7.75297	8.35004	7.63514
ASCRP3001786	0.501344	0.962833	1.09526	up	hsa_circRNA_407166		25070500	chr9	+	27009017	27029102	exonic	NM_025103	IFT74	AGACAACTTGACATGGATTTAGAGGAACACCAAGGAAAGAAAAACAAATCAGAAGTGTCG	36	26.5	5.13788	5.0066	20	55	33	24	29	26.5	4.6125	5.64277	5.15836	4.69372	5.19492	5.13117
ASCRP3001788	0.283353	0.917023	1.13558	up	hsa_circRNA_407101		25070500	chr8	+	94784816	94794688	exonic	NM_153704	TMEM67	AGACAAGGCTAAATGCTGCTTATTCATTTGGAACAACCTACCAACAAAATGGCATGTCTT	186.5	126	7.25418	7.07074	75	313.5	171	74	142	162	6.46427	7.93445	7.36381	6.27698	7.53434	7.40091
ASCRP3001789	0.685718	0.982375	1.17787	up	hsa_circRNA_104838	hsa_circ_0087641	circBase	chr9	-	99284787	99327765	exonic	NM_003671	CDC14B	AGACAATCCAAAACAAACGCTATTCCTCTCACATCGCCTTTGTTTTGCCATTCTCTACAG	1939.33	1989.5	10.8976	10.6615	544	2556	2718	646.5	3291.5	2030.5	9.46251	11.4853	11.7452	9.32222	12.0709	10.5913
ASCRP3001790	0.937877	0.996749	1.03949	up	hsa_circRNA_104456	hsa_circ_0008628	circBase	chr7	-	105099614	105105861	exonic	NM_019042	PUS7	AGACACCACCAGTTTTTGCTTCTGCCACAGCCACCTATATTGAGGAAGATGATGTTAATA	123	104.167	6.86181	6.80593	87.5	133	148.5	121	141.5	50	6.68364	6.72059	7.18119	6.98447	7.54145	5.89188
ASCRP3001795	0.989475	0.999155	1.00155	up	hsa_circRNA_404815		25070500	chr10	+	122395277	122395661	intronic	NR_049879	MIR5694	AGACAGCAGTTGTCAGGGAGCCCAGCTTTCAGATGTGATGTCTAAATGAGAATTGAAATA	26.3333	25.1667	4.89854	4.89631	25	24	30	33.5	23	19	4.92105	4.81826	4.95633	5.09996	4.9329	4.65607
ASCRP3001796	0.254506	0.911084	1.37274	up	hsa_circRNA_406146		25070500	chr21	-	36421138	36437369	exonic	uc002yut.1	RUNX1	AGACAGCATATTTGAGTCATTTCCTTCGTACCCACAGTGCTTCATGAGAGAGCGAGCCCG	63	47.1667	5.99153	5.53448	76	56	57	91.5	25	25	6.46427	5.65952	5.85081	6.58189	4.9679	5.05365
ASCRP3001797	0.519767	0.966034	1.1739	up	hsa_circRNA_103143	hsa_circ_0003342	circBase	chr21	+	45497573	45500008	exonic	NM_003274	TRAPPC10	AGACAGCCCAGGATTTGTCCCATGCCACCATTGAAATGTATACAAGCATTGGGAGGATTC	258.667	200.5	7.93712	7.70581	209	309	258	309	127.5	165	7.95009	7.90391	7.95737	8.31611	7.3859	7.41542
ASCRP3001800	0.130118	0.852724	1.80008	up	hsa_circRNA_000259	hsa_circ_0000259	circBase	chr10	+	105767934	105778666	exonic	NM_014720	SLK	AGACATCAGCTACTTAAGCGCCACGAGAAGAGTAAAAAGCGACAATATGACCAGGAAATT	520.167	249.333	8.91318	8.06512	438	771	351.5	271	184	293	9.08858	9.26455	8.38642	8.13808	7.88547	8.17182
ASCRP3001801	0.537906	0.967618	1.24181	up	hsa_circRNA_103689	hsa_circ_0007324	circBase	chr4	+	87693930	87696805	exonic	NM_006264	PTPN13	AGACATGTCACTTCCTTCATTGGTATTGAAAGCAACAAGTAATCCTTCCCCTCTACCACC	443.667	304.667	8.69614	8.3837	280	464	587	325.5	327.5	261	8.39751	8.52129	9.16962	8.39323	8.73895	8.01892
ASCRP3001807	0.142057	0.861343	1.23519	up	hsa_circRNA_102933	hsa_circ_0058521	circBase	chr2	+	228384663	228401709	exonic	NM_004504	AGFG1	AGACCAATGCCAGAGGAGCAACAGGTCTGTAAACAGATTTGGCTAGGATTATTTGATGAT	74	49.8333	6.17673	5.872	58	87	77	47.5	53	49	6.09812	6.16834	6.26374	5.61115	6.11296	5.89188
ASCRP3001808	0.604977	0.97368	1.33928	up	hsa_circRNA_007936	hsa_circ_0007936	circBase	chr6	+	47471015	47472494	sense overlapping	NM_012120	CD2AP	AGACCACCACAATAGAGCAAATGTCATAGTAGAGCAGATACCTCAATAAATTGACTATAT	175.667	98	7.17185	6.7504	128	316	83	104	59	131	7.21638	7.94522	6.35395	6.77539	6.33323	7.14257
ASCRP3001812	0.93746	0.996749	1.00673	up	hsa_circRNA_012969	hsa_circ_0012969	circBase	chr1	+	76253181	76257256	exonic	NM_004582	RABGGTB	AGACCAGGTTCTGAATCCCATGCTGGGCAGGGCACTCCACAGAAGGATGTTATTATCAAG	47	40.5	5.58271	5.57303	41	54	46	51	38.5	32	5.57629	5.62095	5.55087	5.7716	5.57377	5.37373
ASCRP3001817	0.33348	0.927034	1.11539	up	hsa_circRNA_405108		25070500	chr12	+	132512561	132529498	exonic	NM_015409	EP400	AGACCCCTCAGGAGGAAAAGACCAGACTCTTGAAAGAGCGCCTGGATCAGATTTATTTAG	30	25.3333	5.09103	4.93349	27	28	35	30	23	23	5.0894	4.95633	5.22737	5.00581	4.9679	4.82676
ASCRP3001819	0.316229	0.926632	1.25699	up	hsa_circRNA_104666	hsa_circ_0008496	circBase	chr8	-	101721360	101725409	exonic	NM_002568	PABPC1	AGACCTCATCGGCCTGCCTTAAGTGTGAAAGTAATGACTGATGAAAGTGGAAAATCCAAA	418.333	274.667	8.53514	8.20517	229.5	636.5	389	278	226	320	8.0941	8.97717	8.53416	8.15526	8.18469	8.27556
ASCRP3001820	0.096983	0.841779	1.40703	up	hsa_circRNA_100259	hsa_circ_0006677	circBase	chr1	-	67356836	67371058	exonic	NM_024763	WDR78	AGACCTGGAAGAACCATCCTATAAACGGGAAAGATTGACTAGTTTCACAGGAACAATGCC	2254.17	2075.33	11.3304	10.8377	918	3437.5	2407	1051.5	2862	2312.5	10.3284	12.132	11.5307	9.90508	11.8854	10.7227
ASCRP3001822	0.155287	0.866374	1.16148	up	hsa_circRNA_001757	hsa_circ_0001757	circBase	chr7	-	140034228	140037149	sense overlapping	NM_032295	SLC37A3	AGACCTTTTCTTCTATATTTAGTGTCTCTGATCCGGGACAAGCTAGGATGGATGTGGGTT	134.333	92.5	6.9823	6.76633	98	173	132	85	98	94.5	6.84083	7.0906	7.01546	6.49525	7.06389	6.73984
ASCRP3001825	0.974441	0.999155	1.00671	up	hsa_circRNA_013058	hsa_circ_0013058	circBase	chr1	-	85331067	85331842	exonic	uc001dkl.2	LPAR3	AGACGGTGATGACTGTCTTAGCTTCTTTAAATTTCTTTCTAGGATGTTCACTTCTCCACA	42.5	41	5.47223	5.46259	45.5	47	35	71	24	28	5.755	5.44722	5.21448	6.19894	4.9679	5.22094
ASCRP3001828	0.504193	0.962833	1.05745	up	hsa_circRNA_104712	hsa_circ_0085782	circBase	chr8	+	142161717	142166069	exonic	NM_014957	DENND3	AGACGTTTATTCAGAGATCCTGACATGCATCCTGACGGAACAGCGGATCGTCTTCTTCTC	33.6667	28.3333	5.15803	5.07745	32	33	36	33	27	25	5.17509	5.07164	5.22737	5.13801	5.13801	4.95633
ASCRP3001832	0.960203	0.99763	1.01019	up	hsa_circRNA_104491	hsa_circ_0003047	circBase	chr7	+	131060182	131130662	exonic	NM_013255	MKLN1	AGACTCTGGGATGGGAACATTTTAGTGGACAAACCAAATGACCAATCTTCAAGATGGTCT	219.167	182.333	7.58089	7.56627	107.5	282	268	95	240	212	6.94256	7.78166	8.01845	6.64692	8.28561	7.76628
ASCRP3001834	0.352759	0.931748	1.55516	up	hsa_circRNA_100704	hsa_circ_0000264	circBase	chr10	-	125798030	125806240	exonic	NM_014863	CHST15	AGACTGATTGTCATGCTCAGGGACCCTGTGGAGAGGAAATCTGGCATTTTTTAAAGTTTG	225.833	125	7.72219	7.08513	276.5	251	150	111.5	90	173.5	8.37632	7.61321	7.17705	6.8544	6.91144	7.48955
ASCRP3001836	0.0233608	0.754029	3.27374	up	hsa_circRNA_100925	hsa_circ_0023940	circBase	chr11	-	85723323	85742653	exonic	NM_007166	PICALM	AGACTGTTTGCAGCATACAATGAAGGAATTATTAATTTGTTGGACTTAATTCAGTGCACA	2364.5	915.167	11.5545	9.84357	1726	3438	1929.5	696	871.5	1178	11.4159	12.1368	11.1108	9.43871	10.1597	9.93228
ASCRP3001838	0.160799	0.866763	1.22604	up	hsa_circRNA_400941		25242744	chr12	+	46211452	46215270	exonic	NM_152641	ARID2	AGACTTCGTTAAGATTATCTGCGTCAAAGTTATGGGCTGTCCATGGACTTTAATTCGCCA	57.6667	37.1667	5.79825	5.50424	39	74	60	42	38.5	31	5.53281	5.96299	5.89895	5.43616	5.72917	5.3474
ASCRP3001839	0.950293	0.997419	1.0366	up	hsa_circRNA_406308		25070500	chr3	+	99394503	99396732	intronic	ENST00000273342	COL8A1	AGACTTGAATGGAGCTCACACGTTCACCAACTCACCCTTGAAGTCATCTCAAGAACAAAA	68.5	73.6667	6.10441	6.05255	77.5	68.5	59.5	41	34	146	6.52559	5.87764	5.90999	5.40528	5.48126	7.27111
ASCRP3001840	0.0782447	0.819801	2.29554	up	hsa_circRNA_400850		25242744	chr11	+	118890859	118892596	exonic	NM_016146	TRAPPC4	AGACTTTGCCCTCAAGAATCCATTCTATTCCTTAGAAATGCCTATCAGGCTCTTTGCCAT	150.333	50.6667	7.12056	5.92172	117	132	202	49	53	50	7.05578	6.70223	7.60366	5.65952	6.19566	5.90999
ASCRP3001841	0.911023	0.994474	1.02456	up	hsa_circRNA_001030	hsa_circ_0000333	circBase	chr11	+	68229037	68229117	intronic	ENST00000265636	PPP6R3	AGACTTTTTAATTATAGGTGAACGGGATGGGTCTTTGGATGTGTTTCCTGTTGAGGTCCT	37.5	34.6667	5.33678	5.30177	36	35	41.5	57	23	24	5.37952	5.16172	5.4691	5.88376	4.9679	5.05365
ASCRP3001842	0.231892	0.902962	1.41116	up	hsa_circRNA_406544		25070500	chr4	+	144464665	144465125	sense overlapping	NM_003601	SMARCA5	AGAGAAAAACAAAAGGCTTGTGGATCAGAATCTGAACAAAATTGGGAAAGATGAAATGCT	693	448.667	9.37529	8.87841	645	977	457	492	336	518	9.71676	9.62488	8.78424	8.97884	8.78615	8.87025
ASCRP3001843	0.45566	0.95267	1.28603	up	hsa_circRNA_100951	hsa_circ_0024231	circBase	chr11	+	108186549	108206688	exonic	NM_000051	ATM	AGAGAAACACGGAAACTAGGAAGAGGAAATTAACTATCTGTACTTATAAGGATCTTCTCT	135.833	86.3333	6.9763	6.61338	138	176.5	93	81	71	107	7.34026	7.10813	6.48052	6.37294	6.60554	6.86166
ASCRP3001845	0.36969	0.936844	1.16836	up	hsa_circRNA_401262		25242744	chr14	+	58727665	58737716	exonic	NM_002788	PSMA3	AGAGAAATATGCTAAGTTTCATGTTAGGGTCTTACAGTGTGAATGACGGTGCGCAACTCT	34.3333	26.6667	5.19463	4.97014	28	33	42	36.5	22	21.5	5.07164	5.10695	5.40528	5.1982	4.85611	4.85611
ASCRP3001847	0.524241	0.967189	1.13102	up	hsa_circRNA_406006		25070500	chr2	-	187229452	187229856	antisense	ENST00000444288	MED28P3	AGAGAAGCAAAGCAAGCCTGAAAATATGACTTCAACTTTTCCATCAAGGTTGGCTTCAGA	29.3333	25.5	5.03757	4.85994	25	31	32	32.5	25	19	4.99831	5.07164	5.04275	5.07164	5.10695	4.40122
ASCRP3001848	0.566436	0.969631	1.06249	up	hsa_circRNA_102511	hsa_circ_0050461	circBase	chr19	+	34699833	34706566	exonic	NM_015578	LSM14A	AGAGACAAGTAGCTGGAAGCTCTTTGACATCCTTTGGAACAGAAACATCAAACAGTGGTA	139	104.167	6.99318	6.90573	105	195	117	90	116.5	106	6.91842	7.22766	6.83347	6.57434	7.2812	6.86166
ASCRP3001851	0.0769309	0.819801	1.11254	up	hsa_circRNA_405926		25070500	chr2	-	86768239	86769435	intronic	NR_036454	CHMP3	AGAGACCTCAGAAGAGTCACACCTTAATAATAAGGATCAGGTCAATGAGTGGTCATTGAA	20.8333	20	4.67355	4.5197	22	20.5	20	22	20	18	4.81826	4.66557	4.53683	4.6125	4.4733	4.4733
ASCRP3001854	0.477014	0.956669	1.38616	up	hsa_circRNA_104797	hsa_circ_0087293	circBase	chr9	+	82267504	82268990	exonic	NR_104239	TLE4	AGAGACTCCATCAAGCAGCAACAACTCCAGGCCCAGCATTTATCACATGGACATGGTCTC	116.167	73.1667	6.77118	6.30008	86	114.5	148	122.5	55	42	6.64991	6.49659	7.16704	7.00239	6.22649	5.67136
ASCRP3001857	0.318548	0.926632	1.13545	up	hsa_circRNA_405201		25070500	chr14	-	35269429	35272194	exonic	NM_013448	BAZ1A	AGAGAGGCTTAAAGTAGAAAGAGAAAAGGCATCATCTCTTTCAACGTATAAAATAGCAGA	39.1667	30.1667	5.35638	5.17312	39.5	45	33	34	25.5	31	5.51977	5.39103	5.15836	5.13801	5.13801	5.24333
ASCRP3001862	0.536271	0.967263	1.06234	up	hsa_circRNA_101195	hsa_circ_0029104	circBase	chr12	+	123035865	123042236	exonic	NM_014708	KNTC1	AGAGATGCTGAATTATGCCAAAACCAGGGATACCATATACCTTTTAGAAGGAGTTTGCAA	24.3333	22.5	4.79118	4.70394	28	20	25	25.5	20	22	5.04639	4.58771	4.73944	4.72588	4.6465	4.73944
ASCRP3001863	0.931422	0.995563	1.03241	up	hsa_circRNA_100164	hsa_circ_0011545	circBase	chr1	+	35846859	35865177	exonic	NM_005095	ZMYM4	AGAGATGGCTTCCCCCAACCCAGACGAAGAAGACATTTTAAATCCAAAGGATGTGATCAG	298.667	250	8.10538	8.05936	226.5	246.5	423	355	197	198	8.06544	7.5784	8.67229	8.50864	7.98965	7.6798
ASCRP3001864	0.274796	0.915362	1.61741	up	hsa_circRNA_103465	hsa_circ_0067231	circBase	chr3	-	128356641	128363826	exonic	NM_002950	RPN1	AGAGATGTGCCTGCCTATAGTCAGGTAAAGGGAGAAGATGAGGAAGAGAACAATTTGGAA	332.5	165.833	8.18693	7.49325	216.5	556.5	224.5	195	106.5	196	8.01985	8.77466	7.76628	7.65913	7.16117	7.65943
ASCRP3001865	0.369381	0.936839	1.19721	up	hsa_circRNA_000600	hsa_circ_0000600	circBase	chr15	-	50862083	50867986	exonic	NM_017672	TRPM7	AGAGCAAAACATCACTGTAATTCTTGCTGTAGAAAGCTTAAACTTCCAGCTGTGGAAAGA	62.1667	43.8333	5.91986	5.66019	52	78.5	56	38.5	43	50	5.93968	6.01783	5.80208	5.2685	5.80208	5.90999
ASCRP3001867	0.566788	0.969631	1.11526	up	hsa_circRNA_101232	hsa_circ_0006732	circBase	chr13	-	21987790	21999817	exonic	NM_153251	ZDHHC20	AGAGCAGCAAGAGCTTTACCTATCTATACCACATCAGCTTCAAAAATTACTATTTTTGGA	464.833	379.667	8.8062	8.64882	459	551.5	384	365.5	321.5	452	9.14986	8.75976	8.50897	8.55365	8.69379	8.69901
ASCRP3001870	0.768674	0.987848	1.14284	up	hsa_circRNA_407284		25070500	chrX	+	47028897	47030400	intronic	ENST00000329236	RBM10	AGAGCCAGCGGCCAGCTCCTAGGCCTGCCCAGACTGACTGCCCGTCTGGTGTGAGGAGGG	110.667	90	6.71357	6.52095	80.5	118	133.5	167	51	52	6.54567	6.57308	7.02195	7.45844	6.08843	6.01597
ASCRP3001871	0.0290688	0.78133	1.23681	up	hsa_circRNA_402906		25242744	chr3	+	88202379	88202621	exonic	NM_173824	C3orf38	AGAGCCAGTTACAAAGACAGAGGACATCCACCTATTTCAACAGATGCTGTTCATGCAATA	47.1667	31	5.57097	5.26434	41	52.5	48	38	26	29	5.61115	5.55087	5.55087	5.36792	5.13801	5.2871
ASCRP3001872	0.756779	0.986925	1.13482	up	hsa_circRNA_005801	hsa_circ_0005801	circBase	chr10	-	98303832	98325183	exonic	NM_020123	TM9SF3	AGAGCCATTCCTTTTGGAACAATGATGATGTGATGCCAGCCACTTACTGTGAAATTGATT	627.167	521	9.20743	9.02496	555	921	405.5	363.5	429.5	770	9.48743	9.53585	8.599	8.5498	9.12553	9.39955
ASCRP3001876	0.250784	0.908802	1.28756	up	hsa_circRNA_101734	hsa_circ_0038264	circBase	chr16	-	18847254	18856973	exonic	NM_015092	SMG1	AGAGCGTTGTCAAGAGCTCTATAGGAAAGAAGAGAAAATTGCAATCATGAGGGAGAAGCA	54	35	5.72245	5.35781	43	67	52	27	37	41	5.64277	5.82983	5.69476	4.82676	5.63554	5.61115
ASCRP3001883	0.256876	0.911786	1.20757	up	hsa_circRNA_000843	hsa_circ_0000843	circBase	chr18	+	39595439	39613921	exonic	NM_002647	PIK3C3	AGAGGAATAATTCCGGAAACAGCTACACTGTTTAAACTCCCAAATTATAACCAGCCCCCT	177	121.667	7.37715	7.10504	126	211	194	95	128	142	7.21638	7.36526	7.54982	6.6529	7.40127	7.26096
ASCRP3001885	0.663449	0.981837	1.06849	up	hsa_circRNA_101643	hsa_circ_0036750	circBase	chr15	-	90446447	90454051	exonic	NM_182616	ARPIN	AGAGGACGAGGAGTGGGGGAAATGGTGTCCTGCTGGAGGGAGAACTGATCGATGTATCTC	161	134.667	7.27847	7.18289	185	158	140	168	80	156	7.78684	6.9615	7.08706	7.43153	6.75772	7.35942
ASCRP3001888	0.473818	0.956116	1.09652	up	hsa_circRNA_104126	hsa_circ_0076798	circBase	chr6	-	53365044	53365148	exonic	NM_001498	GCLC	AGAGGAGTACACCCTCATGAGCATAGACACCATCATCAATGGGAAGGTGGCAATGCAGTG	41.5	30.3333	5.40519	5.27226	33	47	44.5	29	34	28	5.25911	5.44722	5.50925	5.00581	5.61606	5.19492
ASCRP3001889	0.148776	0.863658	1.43484	up	hsa_circRNA_007992	hsa_circ_0007992	circBase	chr7	+	66262360	66270383	exonic	NM_014504	RABGEF1	AGAGGATGGCTACTATTTCACCAATCTGTGCCTCCAGAAAGAGTCGAGAAGATAATGGAT	417.833	255	8.60308	8.08219	245.5	510	498	168	292	305	8.21434	8.65361	8.9413	7.44332	8.58607	8.21717
ASCRP3001890	0.411695	0.94586	1.1353	up	hsa_circRNA_105012	hsa_circ_0001934	circBase	chrX	+	77270158	77275895	exonic	NM_000052	ATP7A	AGAGGCACAAACATCAAAGGGCAAAACATCAGAGGCTCTTGCAAAGTTAATTTCACTACA	113.5	80.8333	6.76213	6.57906	125	128	87.5	96	71	75.5	7.18863	6.67071	6.42703	6.6529	6.62272	6.46155
ASCRP3001891	0.242093	0.908599	1.24723	up	hsa_circRNA_403764		25242744	chr7	-	6022454	6042267	exonic	NM_000535	PMS2	AGAGGCTCATAGCCGATGTCACCATTTCTACCTGCCACGCATCGGCGAAGGTTGGAACTC	471.167	317	8.73665	8.41792	244	623.5	546	252	350	349	8.18923	8.93922	9.08149	8.0339	8.84354	8.37632
ASCRP3001895	0.146791	0.863309	1.19181	up	hsa_circRNA_403482		25242744	chr5	-	150076352	150078193	exonic	NM_018047	RBM22	AGAGTACTATACACAGAATATGGAGAGAGAGATCTGTGCCAGGCCATTCACAGTGTTTCG	48.6667	33	5.536	5.28284	32	71	43	31	33	35	5.22094	5.91797	5.4691	4.95633	5.48126	5.41094
ASCRP3001896	0.136704	0.855664	2.08519	up	hsa_circRNA_103619	hsa_circ_0001400	circBase	chr4	-	37633006	37640126	exonic	NM_001085399	RELL1	AGAGTAGCAGCGAATGCTGATGTCTTAAAGGCGATGGTAGCAGATAACAGCCTGTATGAT	2040.5	1212.33	11.2739	10.2138	2610	2014	1497.5	1359.5	961	1316.5	12.1737	10.9847	10.6633	10.2383	10.3221	10.0809
ASCRP3001897	0.717765	0.986058	1.13909	up	hsa_circRNA_003357	hsa_circ_0003357	circBase	chr10	+	111883774	111890244	exonic	NM_001121	ADD3	AGAGTATAAGAGGACAATCGAACGTAAACAACAAGGCCTAGAAGGGGTATAGAACAGGCT	222.167	148.167	7.55989	7.372	98	323.5	245	175.5	112	157	6.80687	7.97921	7.89358	7.51211	7.22846	7.37544
ASCRP3001898	0.633265	0.9784	1.1217	up	hsa_circRNA_406315		25070500	chr3	-	101371339	101384652	exonic	NM_014415	ZBTB11	AGAGTATAGGAGACACATGAACAACCATGAAGGTTTTTGTAAGGCCAGCTTCCTTCCTTT	43	32.1667	5.43516	5.26947	33	41	55	41.5	30	25	5.19492	5.30849	5.80208	5.4222	5.33256	5.05365
ASCRP3001899	0.838286	0.9934	1.0826	up	hsa_circRNA_000637	hsa_circ_0000637	circBase	chr15	+	76182775	76183355	exonic	NM_173469	UBE2Q2	AGAGTGCAGTTTGGAGCAAATAAGGTATGTATTGGGTGGAGGAGCATTATGTATGGAACT	92.1667	68.8333	6.34038	6.22587	59	153	64.5	58	45.5	103	6.06887	6.90142	6.05085	5.90799	5.95526	6.81437
ASCRP3001900	0.109078	0.848326	1.29282	up	hsa_circRNA_403631		25242744	chr6	-	70451680	70462248	exonic	NM_018368	LMBRD1	AGAGTGGGAAAAAGTGAAGTCCCTATTTGAAGAACTTGGAAGTAGTCCTTTATATTCTGT	89.8333	56.6667	6.41035	6.03983	70	114	85.5	61	43	66	6.33472	6.50323	6.3931	5.95526	5.90599	6.25825
ASCRP3001901	0.737134	0.986925	1.03491	up	hsa_circRNA_404602		25070500	chr1	+	163295964	163297251	intronic	ENST00000271452	NUF2	AGAGTTATGCATCGGAGTAAAAGGTGGTTACGTTTGCATGTGGATAATGGTATTTAGGGA	19.5	20	4.64522	4.59572	19	16.5	23	24	19	17	4.66557	4.5625	4.70759	4.73944	4.6465	4.40122
ASCRP3001902	0.546339	0.967723	1.12017	up	hsa_circRNA_043187	hsa_circ_0043187	circBase	chr17	+	34912922	34934616	exonic	NM_024835	GGNBP2	AGAGTTCGCAGGAGGCGACATGGTATGCTTAAGCAACAGGATCTAAGTATTGCCATGGTG	30	24.6667	5.0699	4.90618	27.5	36	26.5	27	20	27	5.15499	5.16172	4.893	4.91707	4.6465	5.15499
ASCRP3001903	0.754123	0.986925	1.06161	up	hsa_circRNA_403179		25242744	chr4	+	88977237	88989213	exonic	NM_000297	PKD2	AGAGTTTCAAGTCTCTTCAAATTCATCAATTTTAACAGGACCATGAGCCAGCTCTCGACA	197	166.333	7.46559	7.37934	108	254	229	82	171	246	6.96727	7.62939	7.80012	6.40024	7.79255	7.94522
ASCRP3001907	0.836706	0.993234	1.01703	up	hsa_circRNA_001778	hsa_circ_0001778	circBase	chr7	+	158662545	158669382	exonic	NM_018051	WDR60	AGATACCGAGAAAGAAAGAGAAGAACCAAAGATGATACCTGGAAAGCAGATGACCTCAGA	27.3333	23.6667	4.91313	4.88877	24	33	25	25	25	21	4.893	5.10695	4.73944	4.73944	5.00581	4.92105
ASCRP3001908	0.387894	0.942562	1.40055	up	hsa_circRNA_406214		25070500	chr3	+	3178943	3186394	exonic	NM_182916	TRNT1	AGATACTTCAGAATTATTTGTCAAAGAGAATCACGAATTAAGAATAGCAGGAGGAGCAGT	41.8333	24.8333	5.36301	4.87702	43	60.5	22	29	20.5	25	5.68077	5.7427	4.66557	4.893	4.6844	5.05365
ASCRP3001909	0.0488742	0.812574	1.51726	up	hsa_circRNA_406215		25070500	chr3	+	3182193	3186394	exonic	NM_182916	TRNT1	AGATACTTCAGCTTCATGAAGAAAATTTTGAGATTACTACACTACGGATTGATGTCACCA	81	46	6.25606	5.65459	108	87.5	47.5	76	33	29	6.96727	6.1775	5.62339	6.30005	5.37663	5.2871
ASCRP3001910	0.661242	0.981077	1.07549	up	hsa_circRNA_404571		25070500	chr1	+	118485168	118485970	intronic	uc001ehi.2	WDR3	AGATAGAGGACATTGTAAAGCCTTTTCCTGGAAAAAGTAAACCTTTGAGTAAAAATAAAT	30.3333	25	5.04176	4.93677	30	29	32	26	28	21	5.0244	4.98698	5.11391	4.78376	5.2871	4.73944
ASCRP3001911	0.639475	0.9784	1.11417	up	hsa_circRNA_404910		25070500	chr11	+	76234198	76239510	exonic	NM_020193	C11orf30	AGATAGTAGTTCCTCTTCTACAGAGTCCTCCCAGAGTTCCCAAGGAACGACTACCAAAAT	313.333	246	8.2158	8.05983	238	314	388	324	191	223	8.16409	7.94205	8.54127	8.39466	7.9564	7.82843
ASCRP3001912	0.913038	0.994474	1.06231	up	hsa_circRNA_104809	hsa_circ_0001867	circBase	chr9	-	86294689	86297981	exonic	NM_013438	UBQLN1	AGATATAATGAGACAAGCCTCAGGATCATTCAGCTCAGCAAACAAATACAGCTGGAAGCA	364.667	335	8.47153	8.38433	352	363	379	180	512	313	8.7617	8.14956	8.50335	7.54081	9.3593	8.25288
ASCRP3001913	0.607152	0.973834	1.2337	up	hsa_circRNA_100247	hsa_circ_0012779	circBase	chr1	+	62321701	62350080	exonic	NM_176877	INADL	AGATATGCCACTGATACATGGACCCTTTAGATCCTACAAGATCAGTGATTGTGATCCGCT	71	47.5	6.07465	5.77166	68	90	55	32	49.5	61	6.29699	6.19894	5.72803	5.05003	6.07423	6.19073
ASCRP3001914	0.235081	0.904344	1.25139	up	hsa_circRNA_101243	hsa_circ_0029855	circBase	chr13	+	28834583	28835595	exonic	NM_175854	PAN3	AGATATGCCAGGTGTTTCCAAACTATCATATTTATCCTCCAACTGCACCTCACGTTGCTT	820	617.333	9.66575	9.34221	548.5	971	940.5	572	605	675	9.47041	9.61725	9.90959	9.1716	9.61433	9.2407
ASCRP3001917	0.422831	0.945923	1.36778	up	hsa_circRNA_405170		25070500	chr13	-	96622365	96648389	exonic	NM_020121	UGGT2	AGATATTCGACATTCTTCTATAATGCTGTGACTAATACTACTGTAGAGGATGAGACTGAA	154.333	90.1667	7.07594	6.6241	121	248	94	53	124	93.5	7.12028	7.59901	6.50852	5.80208	7.35649	6.71373
ASCRP3001918	0.286211	0.917023	1.18625	up	hsa_circRNA_092363	hsa_circ_0000028	circBase	chr1	-	22041881	22048257	exonic	NM_032236	USP48	AGATATTCTGTGTCCACATGTGAAAGCCCTGTGTAAGGAATGTGTAGTAGAACGTTGTCG	241.333	166.167	7.78535	7.53895	202	351	171	162	169	167.5	7.89282	8.10418	7.35905	7.40482	7.76904	7.44298
ASCRP3001919	0.565908	0.969631	1.07201	up	hsa_circRNA_069922	hsa_circ_0069922	circBase	chr4	+	72102292	72121116	exonic	NM_001098484	SLC4A4	AGATATTGAAAATGCTGATGAATCCAGCAGCAGCATCCTAAAACCTCTCAGATGGAGGAT	35	26.3333	5.17535	5.07503	22.5	48	34.5	27	31	21	4.81826	5.49332	5.21448	4.91707	5.48126	4.82676
ASCRP3001920	0.139604	0.858239	1.08507	up	hsa_circRNA_055879	hsa_circ_0055879	circBase	chr2	+	101622420	101622885	exonic	NM_000993	RPL31	AGATCAAATAAAGTTATAAAATTGCCTTCAGAATGTGCCATACCGAATCCGTGTGCGGCT	34.5	26.6667	5.17298	5.0552	28	44	31.5	28	29	23	5.0894	5.37952	5.05003	4.87672	5.33256	4.95633
ASCRP3001921	0.307866	0.922716	1.24518	up	hsa_circRNA_030453	hsa_circ_0030453	circBase	chr13	+	76335067	76391414	exonic	NM_005358	LMO7	AGATCAGAAATGGCAGGATGATAATATAAACGTTTTCTTGAAAGCTTGTGAACAGATTGG	185.333	114.667	7.25243	6.93608	73	298	185	73	101	170	6.42703	7.85619	7.47408	6.23609	7.08795	7.48418
ASCRP3001923	0.609736	0.974137	1.08305	up	hsa_circRNA_025349	hsa_circ_0025349	circBase	chr12	-	7556130	7586290	exonic	NM_174941	CD163L1	AGATCAGATGCTGGAGTAATTTGTTCTGATGGAACAGATTTGGAGTTGAGGCTGGTCAAT	25.1667	22.3333	4.87716	4.76206	27	24.5	24	27	23	17	5.13117	4.71218	4.78812	4.91707	4.9679	4.40122
ASCRP3001924	0.670666	0.981837	1.20874	up	hsa_circRNA_405031		25070500	chr12	+	83289596	83290425	exonic	NM_152588	TMTC2	AGATCAGGGATAAAAGTAAACCCAGCTAAAGAGGAAGAACTTGTCGCTTTTCCTAAGCAT	122	93.6667	6.86937	6.59586	129	129	108	60	63	158	7.21638	6.69296	6.69876	5.9726	6.43955	7.37544
ASCRP3001926	0.91906	0.994474	1.07711	up	hsa_circRNA_104229	hsa_circ_0078337	circBase	chr6	-	154520801	154567894	exonic	NM_015553	IPCEF1	AGATCATGGACAAAGGTTTTCTCACGATGAGTCGGAGGAGGATATCGTGTAAAGATCTGG	111.833	74.6667	6.2144	6.10724	19	195	121.5	52	148	24	4.542	7.23645	6.86475	5.75833	7.60705	4.95633
ASCRP3001928	0.740334	0.986925	1.0539	up	hsa_circRNA_045989	hsa_circ_0045989	circBase	chr17	-	78115117	78115647	exonic	NM_014740	EIF4A3	AGATCCAGAAGGTCTCAGTCCGGCACAGGAAAAACAGCCACCTTCAGTATCTCAGTCCTC	62.3333	48	5.89712	5.82138	47	85	55	62	38	44	5.7694	6.11989	5.80208	6.02153	5.68428	5.75833
ASCRP3001930	0.352824	0.931748	1.28313	up	hsa_circRNA_030123	hsa_circ_0030123	circBase	chr13	-	42481721	42524149	exonic	NM_015058	VWA8	AGATCCGTGCAGGCACAGCCTTTTACATTGATCAGGTGATACAGTTAATATTGGAGATGT	171.333	106.333	7.24592	6.88626	92	222	200	87	141	91	6.74377	7.42665	7.56735	6.47512	7.53434	6.64932
ASCRP3001932	0.660076	0.980988	1.11576	up	hsa_circRNA_103000	hsa_circ_0006704	circBase	chr20	-	17933230	17934761	exonic	NM_014426	SNX5	AGATCGCAACTTTCATGTTTTCCTGGAATATGATCAGGATATTCCACCTGCTCCTACGAA	908.5	878.5	9.82656	9.66853	605	1205	915.5	453	788.5	1394	9.62076	10.0059	9.85299	8.87179	9.98579	10.148
ASCRP3001935	0.873879	0.994474	1.00552	up	hsa_circRNA_029416	hsa_circ_0029416	circBase	chr12	-	129822178	130185243	exonic	NM_133448	TMEM132D	AGATCTATGTGAGCCCAAAGGACTTGATTGGAGTTGTGCCGCTGGCTATGTGACGGAAGG	22	20	4.72237	4.71442	21	19	26	23.5	18	18.5	4.74841	4.58771	4.83099	4.75733	4.6465	4.73944
ASCRP3001940	0.736361	0.986925	1.05616	up	hsa_circRNA_403989		25242744	chr8	-	10677702	10692285	exonic	NM_017884	PINX1	AGATCTTGACTGCATTTTTGGGAAAAGACAGAGTAAGAAGACTCCCGAGGTCGGCGGAAG	37.1667	31.1667	5.27573	5.19691	35.5	40	36	31.5	35	27	5.2871	5.27473	5.26538	4.94075	5.59631	5.05365
ASCRP3001941	0.115741	0.851175	1.50784	up	hsa_circRNA_104532	hsa_circ_0001772	circBase	chr7	+	155465560	155473602	exonic	NM_053043	RBM33	AGATGAATTTACATGAACTTGAAGATGATTTACTTGGAGAAGATTTGCTATCTGGCAAAA	1599.83	1237.5	10.8436	10.2511	1395	1964	1440.5	1146	1314	1252.5	11.0052	10.9338	10.5917	10.0224	10.7171	10.0139
ASCRP3001943	0.904985	0.994474	1.0254	up	hsa_circRNA_043415	hsa_circ_0043415	circBase	chr17	-	37571278	37576171	exonic	NM_004774	MED1	AGATGACTTCATTGCCAAAGTTGTTCAAAGGCTCTTCCTGGTCAGCAGCACTGCTATTTC	99.5	80.1667	6.57358	6.53739	88	82	128.5	106	62	72.5	6.68364	6.06887	6.96823	6.79609	6.4045	6.41158
ASCRP3001945	0.0992511	0.842856	1.06614	up	hsa_circRNA_013573	hsa_circ_0013573	circBase	chr1	+	113633939	113662145	exonic	NM_014813	LRIG2	AGATGAGCGGTGGGATTTCAGTCATAATCGGTTGTCTAACTGGAACATCAGCTTGGAATC	57.1667	42.5	5.74771	5.65532	39.5	77	55	41.5	44.5	41.5	5.48261	6.00665	5.75388	5.45272	5.88986	5.62339
ASCRP3001946	0.477904	0.956769	1.20374	up	hsa_circRNA_103236	hsa_circ_0063481	circBase	chr22	+	41521867	41542820	exonic	NM_001429	EP300	AGATGATGCCTCGAATAACTCCACAATCTGATGGGAATGATGAACAACCCCAATCCTTAT	186	135	7.41139	7.14386	126	250	182	106	85.5	213.5	7.18863	7.60427	7.44125	6.80687	6.86784	7.75686
ASCRP3001950	0.205421	0.892051	2.11337	up	hsa_circRNA_104707	hsa_circ_0003221	circBase	chr8	-	141856358	141900868	exonic	NM_005607	PTK2	AGATGCGGGGCAATGCACTAGAAAAGAAGTCTAACTATGAAGTATTAGAAATATGACAGA	6970.5	8408.5	13.5801	12.5006	4717.5	8840	7354	2688	10941	11596.5	13.257	13.8378	13.6456	11.1373	13.7359	12.6286
ASCRP3001951	0.308155	0.922716	1.55905	up	hsa_circRNA_104361	hsa_circ_0009092	circBase	chr7	+	44739739	44741214	exonic	NM_002541	OGDH	AGATGCTTCCAGGACCTTAAAGAAGCCAACTTCGACATCAATCAGCTATATGACTGCAAT	354.833	180.5	8.27679	7.63613	162	471	431.5	225.5	133	183	7.58405	8.54514	8.70118	7.88826	7.4639	7.55622
ASCRP3001953	0.629357	0.9784	1.14724	up	hsa_circRNA_102754	hsa_circ_0055054	circBase	chr2	-	69575302	69577315	exonic	NM_002056	GFPT1	AGATGGAACTCCAGCAGATCATGAAGGGCAAAGACAAGAAAGGAAGCTGCAATCTCTCTC	129.833	92.6667	6.92184	6.72367	87	146.5	156	66	122	90	6.66717	6.85751	7.24083	6.11643	7.36161	6.69296
ASCRP3001954	0.883749	0.994474	1.01198	up	hsa_circRNA_104574	hsa_circ_0083756	circBase	chr8	-	27151596	27151827	exonic	NM_171982	TRIM35	AGATGGAGATGAAGGAGGACGACGTTTCTTTTCTCATGGTGGAGGCTGCATGGCTGGAAG	46.8333	39.6667	5.61564	5.59845	47	46.5	47	49	34	36	5.83194	5.43616	5.57881	5.65952	5.61606	5.51977
ASCRP3001957	0.487951	0.960519	1.18912	up	hsa_circRNA_103128	hsa_circ_0061694	circBase	chr21	+	38792600	38868560	exonic	NM_101395	DYRK1A	AGATGGCACTTGGAACTTAAAGAAGACCAAAGATGGAAAACGGTGTTATAGTTTTGCCGC	308.667	234.333	8.17336	7.92347	212.5	343	370.5	145	243	315	7.98989	8.06768	8.46252	7.20868	8.3112	8.25052
ASCRP3001965	0.0286658	0.777249	1.41567	up	hsa_circRNA_002905	hsa_circ_0002905	circBase	chr2	+	203834641	203847164	exonic	NM_024744	CARF	AGATGTGCAGACTATTCCAATACAGATTATAGACAACCACTCAGCTCTTAGATTTACATT	338.5	200.667	8.25963	7.75814	198	468	349.5	145	230	227	7.86473	8.53675	8.37741	7.23166	8.19908	7.84369
ASCRP3001966	0.0838059	0.827033	2.59553	up	hsa_circRNA_004649	hsa_circ_0004649	circBase	chr1	-	243858892	244006584	exonic	NM_005465	AKT3	AGATGTGGATTTACCTTATCCCCTCAACAACTTTTCAGTGGCAAGCTGAGTCATCACTAG	5051.5	3481.83	12.8191	11.4431	3143.5	8604.5	3406.5	1575.5	3747	5123	12.4405	13.788	12.2289	10.422	12.2496	11.6576
ASCRP3001967	0.540231	0.967641	1.1626	up	hsa_circRNA_092573	hsa_circ_0002117	circBase	chr7	+	131071878	131073731	exonic	NM_013255	MKLN1	AGATGTTCCCTTGTCGATTCATTAAAATAGTACTTGATTCTAAAGCTCGAAAGGCCTGCT	893	741.5	9.77671	9.55935	538	1160	981	478	951.5	795	9.4302	9.92735	9.97257	8.94192	10.303	9.43316
ASCRP3001971	0.454844	0.95267	1.10678	up	hsa_circRNA_030101	hsa_circ_0030101	circBase	chr13	-	42335263	42407667	exonic	NM_015058	VWA8	AGATTCCTTCACCTGCTCAACAGACCCCGAGAATATATTCAGCTACACAGGATATGACAG	476.667	395.5	8.83117	8.68481	315.5	558	556.5	297.5	386	503	8.60225	8.78547	9.10581	8.2629	8.95481	8.83672
ASCRP3001973	0.146037	0.863147	1.16644	up	hsa_circRNA_403425		25242744	chr5	+	125939261	125939875	exonic	NM_032177	PHAX	AGATTCTCAAGAGAAAGTGGCTGATGAAATTTCATTCAGAAAGTGCTAGGTGGCGACAGT	41.8333	31.3333	5.43804	5.21594	39	43	43.5	35	28	31	5.49599	5.33554	5.48261	5.11738	5.2871	5.24333
ASCRP3001974	0.437743	0.949112	1.10586	up	hsa_circRNA_101613	hsa_circ_0036423	circBase	chr15	-	77471131	77474382	exonic	NM_024776	PEAK1	AGATTCTCAGATTGATCATTCTTAGAAGAGCTGCTGTAACACATAGGGGAAGTGAAAACT	57.8333	43.5	5.82188	5.67671	42	72.5	59	35.5	45	50	5.64277	5.95138	5.87149	5.1982	5.92194	5.90999
ASCRP3001976	0.498675	0.962239	1.49599	up	hsa_circRNA_103393	hsa_circ_0001313	circBase	chr3	+	56626997	56628056	exonic	NR_024460	CCDC66	AGATTGAGGAACGAGACAGACGACGACAAAAACAATTAGAGCATCAGGAAACAGTACTGC	744.5	496.833	9.41614	8.83504	1047	869	317.5	680	204.5	606	10.542	9.45234	8.25406	9.4063	8.01799	9.08083
ASCRP3001977	0.932315	0.995952	1.02399	up	hsa_circRNA_000555	hsa_circ_0000555	circBase	chr14	+	75247107	75269379	exonic	NM_019589	YLPM1	AGATTGCAGAATACATCTTCAAGACCTGGAATGTATCCGTCTGAGGACCCAGAAGAAGAT	82.5	68	6.22455	6.19035	44	98.5	105	39	93.5	71.5	5.71321	6.30157	6.65887	5.25597	6.9759	6.33918
ASCRP3001979	0.372301	0.936844	1.12555	up	hsa_circRNA_101484	hsa_circ_0007489	circBase	chr15	-	41361767	41362745	exonic	NM_017553	INO80	AGATTTGTTCCTAAATTTAAGGGTATTAATGGCATTCTTGCTGATGAAATGGGCCTTGGT	305.333	231.333	8.15904	7.98841	238	430	248	212	220	262	8.15505	8.41365	7.90842	7.78084	8.15484	8.02954
ASCRP3001981	0.680244	0.981941	1.25708	up	hsa_circRNA_404711		25070500	chr10	+	4872866	4951798	sense overlapping	NR_073125	AKR1E2	AGCAAAAATTCTGCATCATTTTGGTGGCGTGTACAGGGACATGAGGAAGGGCTTCTCCAG	292.833	181.333	7.89802	7.56795	109.5	433	336	184	273	87	6.96005	8.4198	8.31422	7.5762	8.49037	6.63729
ASCRP3001983	0.753764	0.986925	1.14307	up	hsa_circRNA_000889	hsa_circ_0000889	circBase	chr19	-	10283765	10288043	exonic	NM_001379	DNMT1	AGCAAAATCAGGAACGCGCACTGAAAAGGAAGAAGAAAGAGATGAAAAACTGAACCTTCA	141	104.5	7.01911	6.8262	170.5	165	87.5	104	64	145.5	7.65228	6.99487	6.41017	6.77539	6.42703	7.27616
ASCRP3001985	0.0177112	0.753376	1.70164	up	hsa_circRNA_406320		25070500	chr3	+	108366789	108391503	exonic	NM_014648	DZIP3	AGCAAACTGAACGCAGAAACTAGCAGAGCTTTAACAGCCGAGGTATTGAAATAGAAGAGT	212.167	96.8333	7.54021	6.77328	130.5	344	162	85	109.5	96	7.26096	8.06768	7.29198	6.39024	7.19767	6.73194
ASCRP3001988	0.303948	0.922307	1.24916	up	hsa_circRNA_403236		25242744	chr4	-	146767107	146824367	exonic	NM_178835	ZNF827	AGCAAAGAGCACAATCATACAAAAGAAAACACCATCCGGACCACGACCAGATGTTAGTAG	1203	1034	10.2576	9.93669	669	1575	1365	529.5	1168	1404.5	9.79069	10.4834	10.4988	9.07549	10.5783	10.1562
ASCRP3001990	0.52904	0.967189	1.0462	up	hsa_circRNA_406133		25070500	chr21	-	27374748	27376050	intronic	ENST00000346798	APP	AGCAAAGTGAAGCTGTAGATGTTTGTTACAACTGAAGGAGAGGGGTTGCATGTTAAGAGA	25.5	22	4.86823	4.80308	22	29.5	25	24	19	23	4.81826	4.99831	4.78812	4.69372	4.82252	4.893
ASCRP3001993	0.0260859	0.764705	1.47358	up	hsa_circRNA_104107	hsa_circ_0076410	circBase	chr6	+	42790533	42797910	exonic	NM_015349	GLTSCR1L	AGCAACAATTCTTCTGCCAGAGACCCACAAGCATTGAACTATTTTCTACATGGACCTAGT	144	79.6667	7.0914	6.53207	111	155.5	165.5	74	69	96	6.9977	6.9489	7.32759	6.30005	6.56421	6.73194
ASCRP3001995	0.492322	0.960611	1.60102	up	hsa_circRNA_056768	hsa_circ_0056768	circBase	chr2	-	159165944	159201830	exonic	NM_138803	CCDC148	AGCAACAGGAATTGTGTGCTGATCTGAAAGCCAAGATCAGAAAAGCAATGTTGACTTCAA	512.833	344.5	8.80462	8.12563	310.5	882.5	345.5	130	194.5	709	8.57587	9.47329	8.3647	7.07552	7.9861	9.31525
ASCRP3002003	0.388269	0.942928	1.19773	up	hsa_circRNA_405195		25070500	chr14	-	31819817	31833504	exonic	NM_015473	HEATR5A	AGCAAGTGGTTCAGTTACATGTTGTTTCTTCAGTTTCTAGTTTCTTGAAGGCTTTCTTCA	138.333	92.8333	6.94757	6.68727	74	184.5	156.5	66	124	88.5	6.44508	7.16117	7.23645	6.05808	7.36161	6.64211
ASCRP3002005	0.445942	0.949983	1.6365	up	hsa_circRNA_002125	hsa_circ_0002125	circBase	chr8	+	136554896	136569830	exonic	NM_006558	KHDRBS3	AGCAATAACCAGTTCAACTTTGTGGGGAAACTTTTGGGTCCACGTGGCAATTCTCTGAAG	62.1667	24.3333	5.51113	4.80052	21.5	133	32	27	20	26	4.81826	6.72059	4.99454	4.84779	4.50011	5.05365
ASCRP3002007	0.44366	0.949983	1.038	up	hsa_circRNA_007229	hsa_circ_0007229	circBase	chr10	-	89527429	89536184	exonic	NM_032810	ATAD1	AGCAATCCTGAAACTCATCTTGAAAAATGAAAATACTCCTTTCTACGAAACCGTTCAAGT	125.333	94.1667	6.845	6.79118	109	175	92	110.5	93	79	6.97876	7.0906	6.46563	6.8544	6.99487	6.52428
ASCRP3002008	0.326242	0.927034	1.11442	up	hsa_circRNA_072628	hsa_circ_0072628	circBase	chr5	+	61778927	61789951	exonic	NM_016338	IPO11	AGCAATCTGTAACTTGCTTCAAGATCAAGATTTAGTGCTTTTGGACTTCTTGGATCAGCA	50.3333	35.6667	5.59972	5.44343	33	70	48	28	40	39	5.30849	5.89188	5.5988	4.91707	5.80208	5.61115
ASCRP3002011	0.18467	0.879367	1.80324	up	hsa_circRNA_100465	hsa_circ_0016601	circBase	chr1	+	225140371	225195246	exonic	NM_001373	DNAH14	AGCAATTTCAGAGATGAAAAGTACTTTTCTAAAGCCAGTTCCTTTATAGTTTTGTTCAGA	305.167	138.833	7.97878	7.12819	170	553.5	192	63	196	157.5	7.64178	8.76999	7.52457	6.02153	7.98325	7.37978
ASCRP3002012	0.339283	0.92764	1.40041	up	hsa_circRNA_092393	hsa_circ_0000390	circBase	chr12	+	32760890	32764217	exonic	NM_139241	FGD4	AGCACAAGAACGCTACCTTTTCTTAAAACAGAAAATCTGTGGGAGCTTAACTTTGCAGCA	173.333	108.667	7.37627	6.89042	171	183	166	81	91	154	7.64779	7.14002	7.341	6.39024	6.93816	7.34285
ASCRP3002017	0.0237059	0.757832	1.72623	up	hsa_circRNA_404663		25070500	chr1	+	223116148	223116674	exonic	NM_032890	DISP1	AGCACATAGCCAACATAAGAGTCAAGAAATTGGAGCATGGCTATGAGCAATGGAAACAAT	123.667	55.8333	6.80119	6.01356	69	165	137	39	61.5	67	6.35248	7.00801	7.04307	5.34444	6.42703	6.2692
ASCRP3002018	0.578676	0.969631	1.07238	up	hsa_circRNA_404798		25070500	chr10	-	101654702	101656154	exonic	NM_015221	DNMBP	AGCACATCCGGTCCTCAAGTACCGTAAGGGTGATGAAGATAGCCTTATGGAGAAAATTTC	70.3333	52.8333	6.03693	5.93612	48.5	97.5	65	49	44.5	65	5.81709	6.26296	6.03076	5.62339	5.95526	6.2297
ASCRP3002021	0.319789	0.926632	1.09734	up	hsa_circRNA_405340		25070500	chr15	+	50724534	50731374	exonic	uc001zym.4	USP8	AGCACTAAGAGGCAACAACAATACTCAACATAAATATCTGTTCTTGAACTCCTGGGCTCA	61.1667	45.1667	5.89812	5.76412	51	60	72.5	47	40	48.5	5.85912	5.69476	6.14049	5.62339	5.76498	5.90398
ASCRP3002022	0.348669	0.929948	1.31499	up	hsa_circRNA_102110	hsa_circ_0044301	circBase	chr17	+	45741524	45742524	exonic	NM_002265	KPNB1	AGCACTACAGTATCTGGTTCCAATCCTCACACAGACACTAACTAAACAGATCACAATCGA	1122.33	1008.67	10.1947	9.79962	825	1430	1112	604	681	1741	10.1251	10.295	10.1639	9.23553	9.78075	10.3826
ASCRP3002023	0.194878	0.883803	1.13922	up	hsa_circRNA_104678	hsa_circ_0085458	circBase	chr8	-	124346117	124348772	exonic	NM_014109	ATAD2	AGCACTCCTGGTTCCTGATTATGTCACTGTAATAAAGCAACCAATGGACCTTTCATCTGT	228.333	175.333	7.78642	7.59837	213	224	248	195	133	198	7.9965	7.45433	7.90842	7.66685	7.45433	7.67393
ASCRP3002026	0.066368	0.816976	1.33559	up	hsa_circRNA_052947	hsa_circ_0052947	circBase	chr2	-	24033185	24080373	exonic	NM_017552	ATAD2B	AGCACTTTATTCAGTTAGTGCCAAAACACCTGAGGAATCATGTGCACAGGCATATTTGAT	88.6667	51.1667	6.32104	5.90357	46	122	98	38	62.5	53	5.7694	6.60059	6.59314	5.32957	6.38952	5.99162
ASCRP3002029	0.801542	0.992244	1.07155	up	hsa_circRNA_092508	hsa_circ_0001175	circBase	chr20	-	61826924	61827836	sense overlapping	NM_017798	YTHDF1	AGCAGACGCTTTCTGAAAACTACTTGCTCCAAAAGACCCTCTGACTTATCAATCAGACTG	32.3333	27.3333	5.08747	4.98777	25	30	42	37	23	22	4.78376	5.00955	5.4691	5.25597	4.9679	4.73944
ASCRP3002030	0.333838	0.927034	1.33912	up	hsa_circRNA_102625	hsa_circ_0052760	circBase	chr2	-	15564438	15567918	exonic	NM_015909	NBAS	AGCAGAGGAAATAGAGCATTATGCTCGGCAGTTTTAACGGTGACTCCCTGATGATCATTC	137.333	87.6667	7.01619	6.5949	104	166	142	57	101.5	104.5	6.92437	7.03713	7.08706	5.85705	7.08264	6.84502
ASCRP3002031	0.919233	0.994474	1.01306	up	hsa_circRNA_006906	hsa_circ_0006906	circBase	chr1	-	53459074	53459374	sense overlapping	ENST00000414168	RP11-334A14.2	AGCAGATCTGGATCATCAAAGACAGTCCTATTTTGTAACGGATTATGATCCAACCAATGA	64.6667	51.1667	5.9852	5.96648	51.5	76	66.5	61.5	51	41	5.9259	5.99162	6.0381	6.03718	6.1675	5.69476
ASCRP3002032	0.412061	0.94586	1.09017	up	hsa_circRNA_004429	hsa_circ_0004429	circBase	chr11	-	14316016	14317401	exonic	NM_012250	RRAS2	AGCAGATCTGGATCATCAAAGACAGTCCTATTTTGTAACGGATTATGATCCAACCATTGA	60	44.6667	5.86584	5.74129	46	80	54	54	47	33	5.7694	6.07423	5.75388	5.80208	6.03076	5.39103
ASCRP3002034	0.712791	0.986058	1.06706	up	hsa_circRNA_004745	hsa_circ_0004745	circBase	chr17	+	33932723	33935406	exonic	NM_001282	AP2B1	AGCAGATTCAAATCCAATGTTCTCTCTTTCCAGACGTAGTGAACTGTATGCAGACTGACA	131.333	105	6.96	6.86637	99	148	147	140	72	103	6.84083	6.88727	7.1519	7.18863	6.5844	6.82607
ASCRP3002035	0.960011	0.99757	1.01345	up	hsa_circRNA_402265		25242744	chr2	+	58275961	58316858	exonic	NM_006296	VRK2	AGCAGCAAATCTACTTTTGGGTTACAAAAATCCAGACCAGAAGTGATGCCACCAAAAAGA	281.667	233	7.98309	7.96382	240	438	167	310	169	220	8.16409	8.44417	7.341	8.31422	7.76904	7.80819
ASCRP3002036	0.487513	0.960519	1.23655	up	hsa_circRNA_102900	hsa_circ_0057953	circBase	chr2	+	208432186	208442379	exonic	NM_004379	CREB1	AGCAGCACGAAAGAGAGAGGTCCGTCTAATGAAGAACAGATTTCAACTATTGCAGAAAGT	87	58.3333	6.40577	6.09946	81	98	82	48.5	75	51.5	6.57182	6.31975	6.32575	5.65952	6.66243	5.97642
ASCRP3002038	0.0581274	0.812574	1.32657	up	hsa_circRNA_102638	hsa_circ_0052867	circBase	chr2	-	20507738	20527139	exonic	NM_015317	PUM2	AGCAGCAGCTCAGCAGCCACATATAGGTTTGATCTGTGGATGAAATGAATCATGATTTTC	838.833	597.667	9.62367	9.21597	445.5	1255	816	372	600	821	9.12025	10.0723	9.67846	8.58435	9.58942	9.47414
ASCRP3002039	0.757126	0.986925	1.0598	up	hsa_circRNA_400655		25242744	chr10	+	116879948	116931050	exonic	NM_207303	ATRNL1	AGCAGCATACAGGAATACCATATCTGTTAACAGAACCTTCTGGATATTTAACAGATGGCC	35	28.6667	5.23163	5.14784	24	37.5	43.5	38	23	25	4.95633	5.25597	5.48261	5.34444	4.9679	5.13117
ASCRP3002043	0.767717	0.987392	1.06563	up	hsa_circRNA_101896	hsa_circ_0040777	circBase	chr16	-	87453388	87454322	exonic	NM_015144	ZCCHC14	AGCAGCTTCAGAGTCCAACTATGTCAGCTCTATCCTGAAGAGAACTTGGAGAAACTCATT	30.5	26.8333	5.01753	4.92583	24	39.5	28	36.5	20.5	23.5	4.893	5.27473	4.88488	5.23697	4.6844	4.85611
ASCRP3002045	0.559359	0.969631	1.07901	up	hsa_circRNA_007860	hsa_circ_0007860	circBase	chr4	+	106638749	106650656	exonic	NM_024751	GSTCD	AGCAGTCAGCCCAAAGGAAGGTGACCCAATGAAAGAAGAAAATGAAAGCCATAAAGAAAA	37.6667	30	5.29732	5.18761	33	44	36	29	29.5	31.5	5.34444	5.35916	5.18834	4.95633	5.25911	5.3474
ASCRP3002047	0.163299	0.867708	1.38743	up	hsa_circRNA_402962		25242744	chr3	+	135719900	135722335	exonic	NM_002718	PPP2R3A	AGCAGTTTTGATTCAGCAGACTCCAGAGGTGATCAAGGTTTCTCTGTCATTCACAGAAAA	48	27.3333	5.49737	5.02496	34	67	43	30	23	29	5.22094	5.80208	5.4691	4.98698	4.893	5.19492
ASCRP3002049	0.152027	0.864543	1.55708	up	hsa_circRNA_018380	hsa_circ_0018380	circBase	chr10	+	51749067	51767836	exonic	NM_001077665	AGAP6	AGCATACCTGATGAACAGTTACACTCATTTGCGCTTTGGAGTTTAACCTTTCTGCCAATC	102.833	52.3333	6.58696	5.94812	65	125.5	118	65	48	44	6.25982	6.6529	6.84815	6.11643	6.00103	5.7269
ASCRP3002050	0.779196	0.988653	1.04283	up	hsa_circRNA_400105		25242744	chr1	+	2087433	2106752	exonic	NM_002744	PRKCZ	AGCATAGACTGGGACTTGGATATTGACTGGGTACAGACAGAGAAGCACGTGTTTGAGCAG	118.167	90.3333	6.72765	6.66715	80	174.5	100	66	105	100	6.51905	7.09588	6.56802	6.09372	7.13233	6.77539
ASCRP3002051	0.825867	0.993023	1.04539	up	hsa_circRNA_100874	hsa_circ_0003376	circBase	chr11	+	70251370	70253697	exonic	NM_005231	CTTN	AGCATATCAAACGGAATCAGTCCCCAATGCCTGGAAATTCCTCATTGGATTACTGTGTTT	90.6667	73.8333	6.45049	6.38644	74.5	115	82.5	74	50	97.5	6.47242	6.53987	6.33918	6.25825	6.12679	6.77429
ASCRP3002052	0.736044	0.986925	1.06389	up	hsa_circRNA_002228	hsa_circ_0002228	circBase	chr7	-	16415716	16445962	exonic	NM_001101426	ISPD	AGCATATCAGCAGAGTATGTTGGATAAAGGACATTGTTGTGGCAGTAACTGGAGAGAACA	87.6667	66.6667	6.36766	6.2783	57	113	93	52	87	61	6.06887	6.50852	6.52559	5.80208	6.87708	6.15575
ASCRP3002053	0.21705	0.896809	1.50854	up	hsa_circRNA_103654	hsa_circ_0001417	circBase	chr4	-	73950965	73958017	exonic	NM_032217	ANKRD17	AGCATCAAATGGGGTGGCACTGAATCAACAAGACAAGCAACTCAATTGATTAATGCTTTG	831.667	562.833	9.72775	9.13459	724	924	847	394	495	799.5	9.91265	9.53892	9.73168	8.6539	9.30882	9.44105
ASCRP3002054	0.088754	0.832387	1.10243	up	hsa_circRNA_004804	hsa_circ_0004804	circBase	chr9	+	128691933	128697886	exonic	NM_006195	PBX3	AGCATCACAGTGTCACAGGCATGTAATGAATTTACTACACATGTGATGAACCTTCTCCGA	194.167	149	7.47861	7.33792	119.5	233	230	119	119	209	7.12718	7.50154	7.80711	6.96005	7.29963	7.75408
ASCRP3002055	0.536572	0.967312	1.30473	up	hsa_circRNA_103611	hsa_circ_0069323	circBase	chr4	-	22403053	22440043	exonic	NM_145290	GPR125	AGCATCTGCCAAGCATGCCCTAACCATTTCTAATATTCAGGCTGGATCTACTGGAAATTG	87.1667	53.6667	6.31572	5.93198	49.5	105	107	65	64	32	5.84036	6.40805	6.69876	6.09372	6.41511	5.2871
ASCRP3002057	0.0460899	0.812574	1.94651	up	hsa_circRNA_103571	hsa_circ_0008106	circBase	chr3	+	197592293	197598333	exonic	uc003fyk.2	LRCH3	AGCATTCATGTTCCCTCACCAGCTGTAAGTGATGACAGACCTAATGCTCTATTAAGTTCA	2140.83	1301.83	11.2702	10.3093	1168	3487.5	1767	1268.5	1469	1168	10.7053	12.1526	10.9528	10.1443	10.8608	9.9229
ASCRP3002059	0.140654	0.859631	1.26794	up	hsa_circRNA_406023		25070500	chr2	-	202400743	202446940	exonic	NM_152525	ALS2CR11	AGCATTTTAAAAGCAGACTCATCTCTATCAGAGGTTCCCAGACGTTATGATGATAAGCGG	44.3333	27.3333	5.44072	5.09823	28	59	46	30	30	22	5.0894	5.69476	5.53799	5.00581	5.33256	4.95633
ASCRP3002060	0.132873	0.852724	1.09084	up	hsa_circRNA_102620	hsa_circ_0002229	circBase	chr2	+	11905658	11907984	exonic	NM_145693	LPIN1	AGCATTTTTTGTTCAAGAAACAGATAATGATCAGGTGCAGACCATGAATTACGTGGGGCA	117.167	92.3333	6.81166	6.68622	114	120	117.5	114	60	103	7.04216	6.56675	6.82607	6.8893	6.37003	6.79934
ASCRP3002061	0.262414	0.912955	1.50808	up	hsa_circRNA_406474		25070500	chr4	+	48371865	48396670	sense overlapping	NM_020846	SLAIN2	AGCCAAACAGTTGCTTCAAACTTCATCTACAAAAAGAGGCTGTATTCATCACCAAAGAAA	219.333	125.667	7.56726	6.97455	118.5	342	197.5	65	103	209	7.0906	8.05146	7.55973	6.07957	7.11074	7.73333
ASCRP3002063	0.276763	0.915713	1.25768	up	hsa_circRNA_101147	hsa_circ_0028255	circBase	chr12	-	111923074	111948386	exonic	NM_002973	ATXN2	AGCCAAGACATATAGAGCAGTTCCAAGATTATCCCCTAAAACTCATAGACCCAGGTCTCC	488	351.167	8.86194	8.53117	403.5	660.5	400	346.5	260	447	8.96964	9.0301	8.58607	8.48501	8.41312	8.69539
ASCRP3002064	0.0563706	0.812574	1.67546	up	hsa_circRNA_002576	hsa_circ_0002576	circBase	chr8	-	90736856	90737869	exonic	NR_125822	LOC101929709	AGCCAAGCAATACAGGTGGCTTCTTTCAAGAAGTTGGAAAAGTTCATTGGAAATTTCTGC	464.5	228.667	8.44954	7.70498	119	695	579.5	91	195.5	399.5	7.09588	9.1033	9.14944	6.57434	7.99225	8.54836
ASCRP3002066	0.423668	0.945923	1.32673	up	hsa_circRNA_104669	hsa_circ_0085173	circBase	chr8	+	102570646	102571040	exonic	NM_024915	GRHL2	AGCCACAGAGAAACTGCCTTGGCACCAGTGAAGCCCAGAGTAATTTGAGTGGAGGAGAAA	297.333	225.833	8.03153	7.62366	146.5	419	326.5	75.5	206	396	7.43432	8.36871	8.29157	6.27076	8.06768	8.53253
ASCRP3002070	0.683576	0.98205	1.38863	up	hsa_circRNA_103274	hsa_circ_0001261	circBase	chr3	+	4558159	4562778	exonic	NM_002222	ITPR1	AGCCAGAAACCGGGGACCTTAACAATCCACCTAAGAAATTCAGAGGATTTTCAAGAAAGA	127.833	68.1667	6.55628	6.08261	35.5	240	108	109	75.5	20	5.40528	7.54982	6.71373	6.83768	6.67071	4.73944
ASCRP3002071	0.366599	0.934906	1.09385	up	hsa_circRNA_092562	hsa_circ_0001617	circBase	chr6	-	86267693	86284096	exonic	NM_020468	SNX14	AGCCAGACAGAAAGGTATATTCATATTTTAATGATCTTCTGGTCATTTGTTGCTGGAGTT	228.667	178.833	7.71492	7.58551	159	302	225	183	140	213.5	7.53951	7.85619	7.74906	7.4656	7.51146	7.77947
ASCRP3002072	0.268726	0.914648	2.18265	up	hsa_circRNA_406752		25070500	chr6	+	31592304	31592917	intronic	ENST00000376007	PRRC2A	AGCCAGAGTCTTCCACTTTTATAGCATGTCCTCAGGAAATGTCTTCTTGCAGCACTTAAT	346.167	111	8.05221	6.92613	97	398.5	543	137	74	122	6.79067	8.29942	9.06655	7.14002	6.5844	7.05397
ASCRP3002074	0.285429	0.917023	1.13396	up	hsa_circRNA_006023	hsa_circ_0006023	circBase	chr2	+	27900161	27900791	exonic	NM_018158	SLC4A1AP	AGCCAGCAGAGATTCCAGAACTAAAAAAGTTGCAAAATTAAATGATGCTGAAAGGGAACT	58.3333	43.5	5.89152	5.71015	59	61	55	53	38.5	39	6.12679	5.72007	5.82771	5.7716	5.78256	5.57629
ASCRP3002080	0.617943	0.976071	1.18489	up	hsa_circRNA_100125	hsa_circ_0011168	circBase	chr1	+	29313942	29323831	exonic	NM_203342	EPB41	AGCCATTTGGGATAACGCAACCTCTAAGCAACATCATGACAACAGAGAAGAGTTTAGTGA	104.667	74.3333	6.58859	6.34384	109	141	64	114	39	70	6.96727	6.80687	5.99162	6.89941	5.76498	6.36712
ASCRP3002082	0.814463	0.992244	1.04016	up	hsa_circRNA_405361		25070500	chr15	-	59204757	59209198	sense overlapping	NM_024755	SLTM	AGCCCAAGTAAGTAAAAAACATGAAGCAGATGAGTTGAGTGGAGATGCTTCTGTGGAAGA	219	178.5	7.68691	7.63011	209.5	279.5	168	177	162.5	196	7.96075	7.74458	7.35539	7.52261	7.71513	7.65258
ASCRP3002085	0.957936	0.99757	1.02173	up	hsa_circRNA_060102	hsa_circ_0060102	circBase	chr20	+	34143977	34145405	exonic	NM_015966	ERGIC3	AGCCCCAGCCCCAGGTTGATAAATCTATTGATTGATTGTGATAGTACCTCCATGATGTTC	22557	54420.8	15.2128	15.1818	27685	23492	16494	33233	53849.5	76180	15.7118	15.1558	14.7708	14.6392	15.664	15.2422
ASCRP3002089	0.439008	0.949112	1.08027	up	hsa_circRNA_006230	hsa_circ_0006230	circBase	chr7	+	157013382	157047004	exonic	NM_014671	UBE3C	AGCCTAGAGGACCTAAAATCCTTTACAAACTATTCAGGTCACTCAGCTCTATGTGCCAGC	45.3333	34.3333	5.48425	5.37287	32	56	48	38.5	32	32.5	5.25911	5.64277	5.55087	5.37952	5.43059	5.30849
ASCRP3002092	0.00824603	0.753376	1.33563	up	hsa_circRNA_100359	hsa_circ_0008998	circBase	chr1	-	155891165	155891709	exonic	NM_014949	KIAA0907	AGCCTCCAGCTAGCACTGGACAGGTTCATGCTGAATACTCTAGATTTGTGAATCAGATTA	132.833	81.6667	6.98136	6.56384	112	147.5	139	96	64	85	7.01453	6.86475	7.06479	6.6529	6.46427	6.57434
ASCRP3002093	0.27715	0.915713	1.15804	up	hsa_circRNA_001831	hsa_circ_0001831	circBase	chr8	+	144894444	144895014	antisense	NM_015356	SCRIB	AGCCTCCGCAGCAGGTTCTCCGTGAGGATCAGCTCAGAGAGGTTCTCACAGTCCCCGATG	126580	155687	17.2279	17.0162	137535	118233	123971	146280	117941	202839	17.3414	17.2246	17.1176	17.059	16.8082	17.1814
ASCRP3002095	0.345192	0.928634	2.18369	up	hsa_circRNA_406338		25070500	chr3	+	122928045	122978436	exonic	NM_012430	SEC22A	AGCCTGCCTTTACCAGGTCTTCTCTGTTGGTTGAAATGTCTATGATTTTATCTGCCTCAG	944.833	462.333	9.80848	8.68171	719.5	561	1554	892	283	212	9.90959	8.78995	10.7259	9.74211	8.54256	7.76047
ASCRP3002098	0.250204	0.908802	1.37292	up	hsa_circRNA_100531	hsa_circ_0017461	circBase	chr10	+	1139391	1142186	exonic	NM_014023	WDR37	AGCCTGTTGCTGACACTAGTTAAATTCTATCAAATTTCATCCCTCAGAGCAGTTGGCTCT	159.833	96.5	7.22091	6.76366	139	212	128.5	91.5	73	125	7.3358	7.35869	6.96823	6.56802	6.64211	7.08086
ASCRP3002099	0.511136	0.962833	1.44447	up	hsa_circRNA_102584	hsa_circ_0003146	circBase	chr19	+	48229068	48229481	exonic	NM_014601	EHD2	AGCCTTGCGCAAGCTCAACGACCTGGTGAAGAGGGCCCGGCTGGTGCGAGCTACGACTTC	210.667	134.5	7.58689	7.05635	194	300.5	137.5	100	72.5	231	7.84264	7.86859	7.04944	6.69992	6.61293	7.85619
ASCRP3002100	0.404762	0.94586	1.31875	up	hsa_circRNA_005054	hsa_circ_0005054	circBase	chr15	-	33149215	33194241	exonic	NM_001103184	FMN1	AGCCTTTCAAGGACAAACTAGAGGAGTTCTTCCAAAAAGATTTTTACATGAGTTAGCCCA	630.167	429.667	9.19888	8.79972	507	964.5	419	305.5	443	540.5	9.34125	9.60988	8.64552	8.30056	9.17525	8.92334
ASCRP3002101	0.97373	0.999155	1.01262	up	hsa_circRNA_090999	hsa_circ_0090999	circBase	chrX	+	70510478	70521018	exonic	NM_007363	NONO	AGCCTTTTAAGGTGCAAAAATGCAGAGTAATAAAACTTTTAACTTGGAGAAGCAAAACCA	44.8333	38.3333	5.4384	5.42031	36	65.5	33	32	26	57	5.4222	5.82135	5.07164	5.05003	5.19492	6.01597
ASCRP3002108	0.324587	0.927034	1.52539	up	hsa_circRNA_104434	hsa_circ_0081343	circBase	chr7	+	98985661	98985884	exonic	NM_005720	ARPC1B	AGCGGCTCTCGTGTGATCTCCATCTGTTATTTCGAGCAGGAGAATGACTGGCATCGACTG	1188.67	1295.67	10.2997	9.6905	1405	908	1253	2967.5	359	560.5	11.0178	9.51283	10.3684	11.2414	8.86613	8.96399
ASCRP3002109	0.927035	0.994474	1.07215	up	hsa_circRNA_401949		25242744	chr18	-	29218606	29246335	exonic	NM_004775	B4GALT6	AGCGGCTGGAATTTGCGTTTTATGTCATTGAACAGCCAACACATATCTCTTTATGGTACA	280.333	476.667	8.05476	7.95426	221	326	294	116	95	1219	8.04373	7.9861	8.13445	6.91144	6.9759	9.97544
ASCRP3002110	0.00138989	0.753376	2.84042	up	hsa_circRNA_018315	hsa_circ_0018315	circBase	chr10	+	49609654	49613024	exonic	NM_002750	MAPK8	AGCGGGCCTACAGAGAGCTAGTTCTTATGAAATGTGTTAATCACAAAAATCTTCTTGGTG	5031.83	3071.33	12.911	11.4049	3355.5	7253	4487	2456	3231	3527	12.5598	13.5922	12.581	10.9754	12.0554	11.1839
ASCRP3002112	0.848682	0.994474	1.02342	up	hsa_circRNA_005152	hsa_circ_0005152	circBase	chr16	-	9009110	9011013	exonic	NM_003470	USP7	AGCTAAGTATCAAAGGAAAGAAAAATAGCTGTGTACATGATGCCAACCGAGGGGGATGAT	31.5	28	5.09104	5.05764	33	34	27.5	31	25	28	5.30849	5.07164	4.893	5.05003	4.9679	5.15499
ASCRP3002115	0.87152	0.994474	1.04326	up	hsa_circRNA_404383		25242744	chrX	-	74670636	74698820	exonic	NM_144969	ZDHHC15	AGCTACCGGTTTACACAAGAACTGGAAGTGGAGTTATTTACCTCATACTCTACCATGCCA	43.6667	38.1667	5.45358	5.39249	34	51	46	37.5	23	54	5.25911	5.56364	5.53799	5.2685	4.893	6.01597
ASCRP3002116	0.340022	0.92764	1.80102	up	hsa_circRNA_405906		25070500	chr2	-	69754347	69759294	exonic	NM_014911	AAK1	AGCTACTCAAGAAAGAGTGCCCAATTCCAAATGTACAGGTTGAAAACATCCTCTTGCATG	500.667	185.167	8.54439	7.69558	123	817	562	195.5	191.5	168.5	7.16537	9.35655	9.11126	7.67687	7.93985	7.47001
ASCRP3002117	0.491609	0.960519	1.11889	up	hsa_circRNA_012964	hsa_circ_0012964	circBase	chr1	+	76211490	76216231	exonic	NM_000016	ACADM	AGCTACTTGTAGAGGTATTTTTTATTGGCACGTTCTGATCCAGATCCTAAAGCTCCTGCT	109.833	79.1667	6.69212	6.53006	78.5	138	113	62	90.5	85	6.52559	6.77539	6.77539	6.03718	6.9586	6.59439
ASCRP3002119	0.890349	0.994474	1.05853	up	hsa_circRNA_101579	hsa_circ_0036113	circBase	chr15	+	71229099	71256271	exonic	NM_017691	LRRC49	AGCTAGATATGAAGAGAATCACGAGAGATGTGGATAATTTGCCCTGCCTCCAACATCTCT	89.1667	70.3333	6.36639	6.28433	68.5	65	134	111	50	50	6.28162	5.80208	7.01546	6.84815	6.11296	5.89188
ASCRP3002121	0.351688	0.931748	1.17101	up	hsa_circRNA_004117	hsa_circ_0004117	circBase	chr10	-	103699619	103717489	exonic	NM_024541	C10orf76	AGCTAGCAAGGTGACCCATGCATTGGTTAATATCAGCCTTGATAAATTTGCTGAAGTTCC	511	390.5	8.90546	8.67771	358	729	446	372	297.5	502	8.79456	9.17712	8.74471	8.58607	8.61258	8.83448
ASCRP3002122	0.645696	0.978995	1.09129	up	hsa_circRNA_101463	hsa_circ_0000586	circBase	chr15	-	25650607	25657118	exonic	NM_000462	UBE3A	AGCTAGCCGAATGTTAAAAATCTGTAAGAGCCTGATTTTAGAATTCACCAGCTCCTCAGA	764	717.167	9.59544	9.46941	754	872	666	722.5	473	956	9.96921	9.46055	9.35655	9.48408	9.2509	9.67324
ASCRP3002124	0.759121	0.986925	1.03057	up	hsa_circRNA_101612	hsa_circ_0000641	circBase	chr15	-	77344726	77348597	exonic	NM_005724	TSPAN3	AGCTATTCAGGGGGCAGCTGGCATTTTATGCTATGTGGGAGCCTATGTCTTCATCACTTA	43.5	36.3333	5.48217	5.43872	37	54	39.5	44.5	31	33.5	5.46638	5.62095	5.35916	5.51452	5.33256	5.4691
ASCRP3002125	0.0738517	0.819801	1.59443	up	hsa_circRNA_103811	hsa_circ_0001472	circBase	chr5	+	36953719	36976504	exonic	NM_015384	NIPBL	AGCTATTGAAAGGGAGCGCTTCTCAAAAGAAGTTCAAGATAAAGTGTTTGGGAAATGGGA	233.333	118.167	7.66401	6.99097	114	324	262	64.5	158	132	7.02195	7.98444	7.98563	6.10425	7.6941	7.17455
ASCRP3002126	0.470941	0.955222	1.12463	up	hsa_circRNA_005338	hsa_circ_0005338	circBase	chr2	+	61389976	61391675	sense overlapping	NM_001143959	C2orf74	AGCTCAAAAAAGGTTTCCAAGGCAGGAAAGGTAAAGAGACAAAGAAAGTGCCTTGTACAG	53	39.8333	5.75415	5.5847	42	58	59	37.5	42	40	5.64277	5.69476	5.92491	5.23697	5.90599	5.61115
ASCRP3002127	0.356815	0.933725	1.25093	up	hsa_circRNA_101801	hsa_circ_0002500	circBase	chr16	-	46708225	46711310	exonic	NM_018206	VPS35	AGCTCAACCTTGAACAATTGTTTTGACTGGCATATTGGAGCAAGTTGTAAACTGTAGGGA	115.833	72.5	6.72898	6.40597	110	158	79.5	67.5	80	70	6.96727	6.9489	6.27076	6.11643	6.77649	6.325
ASCRP3002128	0.670482	0.981837	1.07654	up	hsa_circRNA_067574	hsa_circ_0067574	circBase	chr3	+	140978964	141006295	exonic	NM_152282	PXYLP1	AGCTCACACAGACAGGACATGTTCCCGATTTGAGGTGAAACCATGAAGAGAAAATAGAAT	56.3333	42.8333	5.76548	5.65908	38	81	50	55	39	34.5	5.53281	6.06887	5.69476	5.85705	5.72917	5.39103
ASCRP3002130	0.443868	0.949983	1.2986	up	hsa_circRNA_046689	hsa_circ_0046689	circBase	chr18	-	697239	706578	exonic	NM_017512	ENOSF1	AGCTCAGATGGCACACGGACCCTGACTACTCGGCTGCCTATGTCGTCATAGAAACTGATG	116.667	81	6.78925	6.4123	86	149	115	90	40	113	6.65887	6.89133	6.81757	6.55785	5.72917	6.94987
ASCRP3002133	0.747871	0.986925	1.16928	up	hsa_circRNA_002824	hsa_circ_0002824	circBase	chr9	+	5021962	5044520	exonic	NM_004972	JAK2	AGCTCCTCTTCTTGATGACTTTGTCATGTCTTACCTCTTTGCTCAGGCAAATGTTCTGAA	242	192	7.76298	7.53735	185	169	372	354	95	127	7.76435	7.05578	8.46881	8.50732	6.99487	7.10987
ASCRP3002134	0.520944	0.966216	1.05492	up	hsa_circRNA_402483		25242744	chr2	-	225422375	225422573	exonic	NM_003590	CUL3	AGCTCTACACTGGACTAAGAGAAGTTGTTACCGAACATCTCATAAATAAGATGACCATGG	123.167	90.8333	6.80194	6.7248	82	181.5	106	93	84.5	95	6.58815	7.14343	6.67425	6.5894	6.86784	6.71716
ASCRP3002135	0.756608	0.986925	1.10273	up	hsa_circRNA_032731	hsa_circ_0032731	circBase	chr14	+	76349027	76368567	exonic	NM_015072	TTLL5	AGCTCTACAGGCAATCTTTGGCAGCCAGACACTACCTAACTCCAATTTATGGACAATGAA	78.3333	57.1667	6.18936	6.04828	53	87	95	72.5	59	40	5.9259	6.13366	6.50852	6.2488	6.31975	5.57629
ASCRP3002137	0.204644	0.892051	1.14289	up	hsa_circRNA_401533		25242744	chr16	+	9196840	9197116	exonic	NM_014117	C16orf72	AGCTCTGCATGAAAGCGTGGATACCCATCAACGAAGTTTTGATATTGGAATTCAGATTGG	86.3333	59	6.32787	6.13518	63	125	71	63	56	58	6.22649	6.62516	6.13194	6.06887	6.23769	6.099
ASCRP3002140	0.261447	0.91221	1.11938	up	hsa_circRNA_103070	hsa_circ_0060551	circBase	chr20	+	44444179	44444552	exonic	NM_007019	UBE2C	AGCTCTGGAAAAACCCCACAGGTATATGAAGACCTGAGGTATAAGCTCTCGCTAGAGTTC	22.1667	19	4.70427	4.54157	20	21.5	25	22	18	17	4.6125	4.71218	4.78812	4.65129	4.50011	4.4733
ASCRP3002141	0.943877	0.997094	1.04294	up	hsa_circRNA_400661		25242744	chr10	-	120445494	120489922	exonic	uc010qst.1	CACUL1	AGCTCTGTCACAAAGCTGTTCATGGAAGAGGATGTTGGACTTCTTACTTGTAATGAATGT	620.667	828.333	9.21772	9.15707	408	735	719	165	665	1655	8.9836	9.19374	9.47583	7.40482	9.75761	10.3088
ASCRP3002142	0.153013	0.864543	2.17495	up	hsa_circRNA_100039	hsa_circ_0009590	circBase	chr1	-	8616533	8674745	exonic	NM_012102	RERE	AGCTCTTCATTTCTGATTACGTTGACACTTACCATGCTGCTGCCCTTAGGTCCACAACTC	6626.17	6941	13.3348	12.2139	3648.5	9624	6606	2179	11076	7568	12.745	13.9507	13.3089	10.8423	13.7537	12.0456
ASCRP3002150	0.247043	0.908802	1.32935	up	hsa_circRNA_004119	hsa_circ_0004119	circBase	chr6	-	57058639	57075243	exonic	NM_016277	RAB23	AGCTGAGGATCCAGAACTAACGCATTCAAGTAGTAACAAGATTGATTTGAGAGGGAAGAT	759.333	531.833	9.39727	8.98654	321	1174	783	248	819.5	528	8.62069	9.96061	9.61049	8.01241	10.0536	8.89357
ASCRP3002152	0.169919	0.873961	2.33223	up	hsa_circRNA_406135		25070500	chr21	+	30693541	30724134	exonic	NR_027655	BACH1	AGCTGCTAAGATAAGGTTGATGATAATTAGAAGCATGCTTTCCACTGAACTTCCCGACAA	907.5	467.167	9.79182	8.57011	550.5	1320.5	851.5	178.5	275	948	9.48256	10.1536	9.7393	7.53693	8.50814	9.66527
ASCRP3002153	0.353005	0.931748	1.2998	up	hsa_circRNA_102969	hsa_circ_0059067	circBase	chr2	+	242312498	242312705	exonic	NM_014808	FARP2	AGCTGCTGGACAACACCATGGAAATATTTGACATTGAGTGTTTTCTTCACTCATGGTGAA	70.6667	41.6667	5.99116	5.61288	49	114	49	62	34	29	5.85912	6.50323	5.61115	6.02153	5.57377	5.24333
ASCRP3002154	0.62507	0.9784	1.13196	up	hsa_circRNA_406721		25070500	chr5	+	179007947	179020646	exonic	NM_025158	RUFY1	AGCTGGAAGAAGTCAAAGCGATTAATTTACAGATGTTTCACAAAGCTCAGGCATGAAAGA	107	76.8333	6.66997	6.49114	109	123	89	70	78.5	82	6.99487	6.59501	6.42003	6.19073	6.72741	6.55529
ASCRP3002156	0.705847	0.985473	1.08461	up	hsa_circRNA_403705		25242744	chr6	+	131466424	131490413	exonic	NM_016377	AKAP7	AGCTGGCAGAAGGAGATCATGTAAACTCACTTTTGGAGATAGCAGGAGGAATTAATTCCA	106.167	72.8333	6.44766	6.33049	73	189.5	56	53	106	59.5	6.38881	7.18698	5.76719	5.80208	7.07641	6.11296
ASCRP3002158	0.358366	0.933861	2.00639	up	hsa_circRNA_033572	hsa_circ_0033572	circBase	chr14	-	105403590	105444694	exonic	NM_138420	AHNAK2	AGCTGGCTTGGCTGTTCCCTGGATGGGCAATAAAGAAAGTGCTGCATCCCCCGCGGCAGC	14626.3	20504.7	14.5635	13.5589	12661	17228	13990	43799	5543	12172	14.5286	14.729	14.4329	15.2193	12.7892	12.6681
ASCRP3002160	0.153065	0.864543	1.27678	up	hsa_circRNA_407346		25070500	chrX	-	154736558	154743926	exonic	NM_018196	TMLHE	AGCTGTATTTGATCAGGGCCAGATGGTCATGTGACTAAATATGATTTGAATTGGCTGGTG	115	74.3333	6.78543	6.43293	98	137	110	68	69	86	6.82819	6.77539	6.75271	6.16415	6.55273	6.58189
ASCRP3002162	0.742547	0.986925	1.05402	up	hsa_circRNA_102622	hsa_circ_0052712	circBase	chr2	-	15415607	15417225	exonic	NM_015909	NBAS	AGCTGTGACCAAGTTTGTCCACACTAGAAATTGAAAATAGAGCCCAAGACCTTCATCTCT	66.5	53.1667	6.04974	5.97384	62	69	68.5	49.5	49.5	60.5	6.17084	5.87764	6.10075	5.70171	6.07423	6.14559
ASCRP3002165	0.913545	0.994474	1.03933	up	hsa_circRNA_103182	hsa_circ_0003720	circBase	chr22	+	24730377	24734445	exonic	NM_015330	SPECC1L	AGCTGTGTCCCCTATGCAGGCAAGAGGAGGAGCGAGGCCGGGTATACAATTACATGAATG	176.5	154	7.37038	7.31472	131	173	225.5	256	86	120	7.25389	7.07641	7.78084	8.05146	6.86062	7.03209
ASCRP3002166	0.448944	0.95072	1.09122	up	hsa_circRNA_407138		25070500	chr8	-	146105749	146108221	sense overlapping	NM_021061	ZNF250	AGCTGTTACACCAAAATGTGAAACCAAGGGAGAGAGTCAAAATACAGACTTGAGTCCGAA	35.6667	28	5.20962	5.08368	23.5	49	34.5	22	33	29	4.92105	5.49332	5.21448	4.52643	5.48126	5.24333
ASCRP3002169	0.288901	0.918434	1.88584	up	hsa_circRNA_003484	hsa_circ_0003484	circBase	chr2	-	215657020	215661841	exonic	NM_000465	BARD1	AGCTTCGAAATTTGCTACATGACAATGAGCTGTCAGTACTAACATTCTGAGAGAGCCTGT	284	130.333	8.04982	7.13461	327	354.5	170.5	100	101	190	8.65956	8.12134	7.36854	6.69992	7.08795	7.61597
ASCRP3002172	0.73237	0.986925	1.73577	up	hsa_circRNA_092523	hsa_circ_0001255	circBase	chr22	+	50618381	50618469	sense overlapping	NM_052839	PANX2	AGCTTGAGTGGGAGTGTGTGAGCGTGAGCGAGCGGGTGTGTATGTACGAGTGTGCACGTG	11386.5	19371	13.5723	12.7767	11359	20682	2118.5	39590	924.5	17598.5	14.4021	15.0347	11.28	15.0031	10.248	13.079
ASCRP3002173	0.0983974	0.841779	1.48933	up	hsa_circRNA_101280	hsa_circ_0000497	circBase	chr13	+	78293666	78327493	exonic	NM_001040153	SLAIN1	AGCTTGCATGGAGCTGGAAATGGAATTTCAAGAATACAATCTTGTAGTTATACATTGGCT	140.667	74	6.99295	6.41829	81	185	156	78	55	89	6.57182	7.1662	7.24083	6.35395	6.27698	6.62394
ASCRP3002174	0.473916	0.956116	1.30713	up	hsa_circRNA_001231	hsa_circ_0001231	circBase	chr22	-	38917612	38964294	exonic	NM_007068	DMC1	AGCTTGCGAAAGGGAAGAGGAGAGCTCAGAATTGCCAAGATTTATGACAGAAGTGATTAT	89.5	66	6.40438	6.01798	73.5	98	97	48	31	119	6.40592	6.28162	6.52559	5.65952	5.37663	7.01778
ASCRP3002175	0.988956	0.999155	1.00357	up	hsa_circRNA_406376		25070500	chr3	-	145701394	145708714	intergenic			AGCTTGCTCATGAATACCCCAATGGTCCTCATGATAATACCCCAACTAGACCTTTAACTT	39.6667	35.6667	5.36123	5.35609	34	31	54	54	24	29	5.25911	5.04639	5.77819	5.85705	4.9679	5.24333
ASCRP3002176	0.0897127	0.832387	2.29499	up	hsa_circRNA_000585	hsa_circ_0000515	circBase	chr14	-	20811305	20811534	sense overlapping	NR_002312	RPPH1	AGCTTGGAACAGACTCACGGCCAGCGAACTGAGTGCGTCCTGTCACTCCACTCCCATGTC	23904.7	23104.5	15.1969	13.9984	27202	30552	13960	18465	27774.5	23074	15.664	15.5119	14.4148	13.7137	14.8366	13.4449
ASCRP3002178	0.449926	0.95072	1.0863	up	hsa_circRNA_007322	hsa_circ_0007322	circBase	chr1	-	47767232	47776034	exonic	NM_003035	STIL	AGCTTTAAAGGATACTGAGGATTTGGAATTAAAGAAATCATTCACCAGACATCATGGAGC	24.6667	22.5	4.84181	4.72239	24	22	28	31	19.5	17	4.893	4.73944	4.893	4.95633	4.6844	4.52643
ASCRP3002182	0.551495	0.969422	1.10711	up	hsa_circRNA_104548	hsa_circ_0001777	circBase	chr7	-	158580694	158591763	exonic	NM_020728	ESYT2	AGCTTTGTCTATCTTCTTCCTTAGGAAACCAGTTCATTTTCCAGACACTGAAAGAGCAGA	1136.83	1059.83	10.1715	10.0247	765	1783	862.5	691	1407	1081.5	9.99306	10.7518	9.76964	9.43255	10.8121	9.8294
ASCRP3002183	0.172899	0.879367	1.7553	up	hsa_circRNA_406808		25070500	chr6	-	84894904	84913814	exonic	NM_014895	CEP162	AGGAAAAAAGAAAATTACAGTGATGATTTTGAAGATGAGTATGTTGGTGCACCGTTGACT	137	57.6667	6.86257	6.05086	96	237	78	53	55	65	6.78414	7.53984	6.26374	5.74494	6.19566	6.21197
ASCRP3002184	0.0885259	0.832387	1.40906	up	hsa_circRNA_103427	hsa_circ_0001324	circBase	chr3	+	107429298	107435696	exonic	NM_020235	BBX	AGGAAAAGCAGAAATACACAGACATGGCCAAGGAGGTCACAGTAATGAAAGGCAGTAATA	1103.5	792.5	10.1312	9.63649	669.5	1609	1032	495	896	986.5	9.79381	10.536	10.0639	8.9836	10.2106	9.71525
ASCRP3002188	0.511039	0.962833	1.50282	up	hsa_circRNA_101046	hsa_circ_0025967	circBase	chr12	-	46319924	46322642	exonic	NM_004719	SCAF11	AGGAAACATCTGGACAGGGTACTTCTTGCAAGGGATATGCATTAGCACATACTCAAGAAG	88	46.1667	6.24141	5.65373	68	154	42	27	43	68.5	6.33472	6.9204	5.4691	4.78376	5.83826	6.33918
ASCRP3002189	0.184544	0.879367	1.54919	up	hsa_circRNA_001574	hsa_circ_0001574	circBase	chr6	+	7602855	7606428	exonic	NM_152551	SNRNP48	AGGAAAGAGAGACAATAGTCGAAAAAGTCCAAAATCCTACCTTGAAATCCTGGCAGAAGT	194.167	101.167	7.46583	6.83432	157.5	283	142	106.5	74	123	7.5177	7.77865	7.10114	6.80687	6.64211	7.05397
ASCRP3002190	0.872489	0.994474	1.0556	up	hsa_circRNA_000541	hsa_circ_0000541	circBase	chr14	+	56746393	56757174	exonic	NM_021255	PELI2	AGGAAAGCTGGCTATCAGCTGCAAAGGTCAACACAGTATATCCTACACTTTGTCAAGGAA	65.5	50.6667	5.91054	5.83248	34	88	74.5	51	71	30	5.34444	6.18578	6.20139	5.62339	6.60554	5.2685
ASCRP3002192	0.0703905	0.816976	1.91389	up	hsa_circRNA_104570	hsa_circ_0004219	circBase	chr8	+	25156459	25158173	exonic	NM_024940	DOCK5	AGGAAATAGAGAAGCTCAATAACCTCCAAGCAGTGTTTACATCAATCCTGCAGAACCTCG	164	59.5	7.0636	6.12709	62	267	163	51	58.5	69	6.19894	7.69032	7.30153	5.74494	6.33323	6.3031
ASCRP3002194	0.346939	0.928894	1.21693	up	hsa_circRNA_006402	hsa_circ_0006402	circBase	chr2	+	47635539	47672796	exonic	NM_000251	MSH2	AGGAAATGATAGAAACAACTTTAGATATGGATCAGGAGCAAAGAATCTGCAGAGTGTTGT	59	40.3333	5.85525	5.572	40	74	63	29	45	47	5.61115	5.96299	5.99162	4.87672	6.00103	5.83826
ASCRP3002197	0.73681	0.986925	1.04788	up	hsa_circRNA_030670	hsa_circ_0030670	circBase	chr13	+	98645145	98652899	exonic	NM_002271	IPO5	AGGAACACATTATGCAAATGCTTCAAAATCGCGGTAAATGACTCGTGCTACCAGAATGAT	31.8333	26.8333	5.07463	5.00716	24.5	43	28	26	27	27.5	4.97173	5.35916	4.893	4.73944	5.10695	5.17509
ASCRP3002198	0.697506	0.985092	1.10029	up	hsa_circRNA_406811		25070500	chr6	+	88081310	88093478	sense overlapping	uc021zck.1	SMIM8	AGGAACAGTTTGGTGTTACAGCTCTAAAAATCTCCAGCAAACTCTATTAGGAACTTTCCA	71.8333	51.3333	6.07552	5.93763	46.5	82	87	67	45	42	5.78474	6.06887	6.37294	6.14049	6.00103	5.67136
ASCRP3002200	0.947248	0.997419	1.01095	up	hsa_circRNA_054595	hsa_circ_0054595	circBase	chr2	-	55209650	55255356	exonic	NM_020532	RTN4	AGGAACTCAGGCGCCTCTTCTTAGTTGATGATTTAGTTGATTCTCTGAAGATGAGACCCT	110	85.6667	6.62301	6.6073	65	165	100	70	75	112	6.28162	7.00427	6.58314	6.19894	6.66243	6.96053
ASCRP3002201	0.611911	0.975558	1.18548	up	hsa_circRNA_002353	hsa_circ_0002353	circBase	chr6	-	16586010	16658132	exonic	NM_000332	ATXN1	AGGAACTGATAGCTTATGGTTCTCCATTGTGATGAAAGCACATGGTACAGCATACTGGAG	300.5	248	8.15393	7.90845	235	398	268.5	186	142	416	8.13423	8.29732	8.03023	7.57872	7.54532	8.60132
ASCRP3002202	0.129569	0.852724	1.08687	up	hsa_circRNA_001319	hsa_circ_0001319	circBase	chr3	-	69077050	69077446	exonic	NM_007114	TMF1	AGGAAGAAAGCCATTTTTACTCAAGAAACAATAAAAGAAAAGGTACCAGGTTGAATTGGA	30.8333	25.3333	5.03098	4.9108	31.5	35	26	32	23	21	5.15499	5.10695	4.83099	5.09996	4.893	4.73944
ASCRP3002203	0.267637	0.914648	3.04737	up	hsa_circRNA_007286	hsa_circ_0007286	circBase	chr11	-	38891626	38900910	intergenic			AGGAAGAAAGCGAGGGTTCAAAACGGAGAGTTAACTTTTCTTGGGAAGAAATGAAGTGGA	156	19.6667	6.22891	4.62134	18	393	57	23	19	17	4.542	8.27323	5.87149	4.65129	4.73944	4.4733
ASCRP3002204	0.989355	0.999155	1.00303	up	hsa_circRNA_405131		25070500	chr13	+	36934790	36942480	exonic	NR_045180	SPG20-AS1	AGGAAGAAGGACCATTAAAAAAGAGATCTGTGAAAATCTTTAAAGGCATGTGTTTTGCCA	21	23.8333	4.6725	4.66814	20	21	22	35	18	18.5	4.6125	4.73944	4.66557	5.18504	4.40122	4.41817
ASCRP3002206	0.085506	0.828552	1.19839	up	hsa_circRNA_404908		25070500	chr11	+	73936249	73950301	exonic	NM_016147	PPME1	AGGAAGATGACATGGAGGTGAAACAAAGGTCAAGAATCCTGAAGATCTGTCTGCAGAAAC	44.8333	30.1667	5.49064	5.22954	39	49.5	46	32	27.5	31	5.49599	5.48261	5.49332	5.07164	5.30849	5.30849
ASCRP3002212	0.970858	0.999155	1.00252	up	hsa_circRNA_010972	hsa_circ_0010972	circBase	chr1	+	26566252	26586293	exonic	NM_022778	CEP85	AGGAAGTGAAGAAACAGGAAGAAAGGTTGGCTTAAATAACTGTGATTGATGGCCATGCAG	30	28.1667	5.07756	5.07393	27	32	31	29.5	28	27	5.0894	5.07164	5.07164	4.94075	5.22737	5.05365
ASCRP3002214	0.430487	0.94844	1.50342	up	hsa_circRNA_407047		25070500	chr8	-	19297340	19316153	exonic	NM_018371	CSGALNACT1	AGGAATACTTGAAAACACTTCCAAGGATCTACCGAACAGAAAGGGACAAAGGGACATTGT	113.167	63.5	6.62531	6.03707	54	150	135.5	43.5	115	32	5.93968	6.90142	7.03484	5.48261	7.2812	5.3474
ASCRP3002215	0.128897	0.852724	1.50883	up	hsa_circRNA_103766	hsa_circ_0071422	circBase	chr4	-	170076630	170077830	exonic	NM_020870	SH3RF1	AGGAATATTTCCAATTTCATATGTTGAGGGTATACCTCAGTTACCATGTGCCAAAGCATT	200.167	98.3333	7.41279	6.81936	90	309.5	201	89	122	84	6.73081	7.90391	7.60366	6.52559	7.35061	6.58189
ASCRP3002217	0.655355	0.979908	1.0408	up	hsa_circRNA_401719		25242744	chr17	+	15905228	15909882	exonic	NM_017775	TTC19	AGGAATTAGCAGAAGACATTATGTCAGTTGAGCATTATGAAAGATGAGCCAGAAGAGGCT	22	20.3333	4.72098	4.66329	18	26	22	20.5	19.5	21	4.6125	4.88488	4.66557	4.47871	4.6844	4.82676
ASCRP3002223	0.58068	0.969631	1.22754	up	hsa_circRNA_100918	hsa_circ_0023918	circBase	chr11	-	85701292	85742653	exonic	NM_007166	PICALM	AGGACACCTACTCATGAAATGTTTGTTGACTTAATTCAGTGCACAAATGAGATGAATGTG	212	156.333	7.66106	7.36528	236	204	196	118	118	233	8.12091	7.30572	7.55654	6.94305	7.27345	7.87935
ASCRP3002224	0.520771	0.966216	1.18216	up	hsa_circRNA_103734	hsa_circ_0009133	circBase	chr4	-	128842678	128861152	exonic	NM_152778	MFSD8	AGGACCAAAACCTCAGTTTTTCAGACTTGTTTTACATTCCTTGGAGAAAAAGGTGTGACA	174.5	128.667	7.3791	7.13768	173.5	192	158	113	91	182	7.66388	7.21638	7.25703	6.8893	6.9586	7.56513
ASCRP3002225	0.0943958	0.840238	1.19503	up	hsa_circRNA_042372	hsa_circ_0042372	circBase	chr17	+	19445705	19451446	exonic	NM_018242	SLC47A1	AGGACCCAGATGTGTCCAGTTCTTGGTTCAGCTGATGGTGTTCCTGATCAGCTTCATAAG	45.8333	33	5.58815	5.33111	44	37.5	56	38	25	36	5.68077	5.25597	5.82771	5.30849	5.16507	5.51977
ASCRP3002226	0.933552	0.99609	1.04469	up	hsa_circRNA_406555		25070500	chr4	+	159547971	159554628	exonic	NM_021634	RXFP1	AGGACCTGAAGGAGCTGTCACAATTGGACCTTGAAGGCAACCATATCCATAATTTAAGAA	34	32	5.13964	5.07656	24	27	51	53	27	16	4.83521	4.91707	5.66664	5.74494	5.16507	4.31966
ASCRP3002227	0.244204	0.908599	1.12043	up	hsa_circRNA_103454	hsa_circ_0067103	circBase	chr3	-	125032151	125032500	exonic	NM_021964	ZNF148	AGGACTACAGTATGCACTTAATGTCCCTGCAGTTATACTTAAGCATGAACATTGACGACA	698.667	563.167	9.21037	9.04631	254	1050	792	271.5	522.5	895.5	8.25052	9.75336	9.62724	8.14659	9.39313	9.59922
ASCRP3002228	0.470458	0.955148	1.10304	up	hsa_circRNA_101622	hsa_circ_0003893	circBase	chr15	+	81229014	81230320	exonic	NM_018689	CEMIP	AGGACTCAGGATGTACATTCAAGCCTACAAGACCAGTAACCTGCGAATGAAGATCATCAA	32.5	25.6667	5.13383	4.99235	26.5	33	38	34	21	22	5.0244	5.07164	5.30545	5.1982	4.82252	4.95633
ASCRP3002229	0.0626044	0.816976	1.61199	up	hsa_circRNA_002649	hsa_circ_0002649	circBase	chr5	-	39382719	39388954	exonic	NM_001343	DAB2	AGGACTGCTAAGAATGGGAGTGAGGCCCTAATGATTCTAGATGACCAAACTAACAAACTG	76.6667	36.6667	6.17798	5.48913	52	106	72	45	39	26	5.96492	6.42003	6.14898	5.57125	5.76498	5.13117
ASCRP3002230	0.874719	0.994474	1.03221	up	hsa_circRNA_403848		25242744	chr7	-	77885259	77885898	exonic	NM_012301	MAGI2	AGGACTGTCCCATTGGAAGTGAAACTTCTTTGATTATCCATCGAGGAGGTGATGTCATTG	44.6667	35.5	5.44993	5.40419	32	56	46	25	42	39.5	5.22094	5.63554	5.49332	4.66557	5.88986	5.65714
ASCRP3002231	0.306747	0.922716	1.17695	up	hsa_circRNA_033196	hsa_circ_0033196	circBase	chr14	+	101361106	101373305	exonic	NR_024149	MEG8	AGGACTTGGAGAGGTTAGTGACTTGCTCGGTCTGAAAAATGATATTCATTGTCCTAATGT	24.6667	21.6667	4.73959	4.50454	24	25	25	27	19	19	4.73493	4.81826	4.66557	4.73944	4.24774	4.52643
ASCRP3002233	0.845223	0.994474	1.08299	up	hsa_circRNA_101192	hsa_circ_0005465	circBase	chr12	-	122861935	122865105	exonic	NM_002956	CLIP1	AGGAGAAAGAGAGCTCAAAATCGGAGACAGAGTATTGATTTAATCCAGAGACTGACTTCA	99.1667	80.5	6.56881	6.45379	84.5	104	109	46.5	104	91	6.61416	6.36712	6.72514	5.57125	7.11942	6.67071
ASCRP3002234	0.472345	0.956105	1.17214	up	hsa_circRNA_402092		25242744	chr19	+	37098453	37101644	exonic	NM_032825	ZNF382	AGGAGAAGAGCTATGGACACAGAGAATTTTTCCAAGTTACAGCTACCTAGGACTGTTTCT	38.5	30	5.30005	5.07091	30	40.5	45	31	34	25	5.17509	5.25597	5.4691	4.87672	5.50925	4.82676
ASCRP3002236	0.789315	0.990444	1.06846	up	hsa_circRNA_001590	hsa_circ_0001590	circBase	chr6	+	26385242	26388522	exonic	NM_006995	BTN2A2	AGGAGAAGGAAACTGTCATTTTTATTCCAGCCCAGTTTACTGTCGTGGGGCCAGCTAATC	53	41.8333	5.75064	5.65511	79	36	44	54.5	29	42	6.53858	5.18834	5.525	5.81709	5.37663	5.7716
ASCRP3002237	0.124423	0.852724	1.62897	up	hsa_circRNA_032029	hsa_circ_0032029	circBase	chr14	+	56078736	56086030	exonic	NM_004986	KTN1	AGGAGAAGTCTGGTGTAATACAAGATGCTTTAAAGAAGGTTTTATAGGATCACATTGACA	243.667	108.667	7.63455	6.93059	118	444	169	79	119	128	7.08574	8.46252	7.35539	6.37294	7.28737	7.13147
ASCRP3002238	0.338029	0.927034	1.07925	up	hsa_circRNA_085692	hsa_circ_0085692	circBase	chr8	-	141262875	141310713	exonic	NM_031466	TRAPPC9	AGGAGAATCTCCTGCAGGATCTCAGTGATGGCATGTGAAACTATTGAACCTTCCTGCTAG	43.3333	33.3333	5.44895	5.33892	36	53	41	37	28	35	5.37952	5.57629	5.39103	5.23697	5.33256	5.44722
ASCRP3002239	0.607878	0.974001	1.55875	up	hsa_circRNA_102289	hsa_circ_0046760	circBase	chr18	-	6237962	6312055	exonic	NM_173464	L3MBTL4	AGGAGAATGGAAGAACTCTGATAGCACCCCAAGATTGCTATGCTATGCCTTGTATGACTA	424	278.167	8.54502	7.90463	199	486	587	212	545	77.5	7.87935	8.58607	9.16962	7.78084	9.45388	6.47917
ASCRP3002240	0.344939	0.928634	1.77608	up	hsa_circRNA_102912	hsa_circ_0058055	circBase	chr2	-	215645283	215661841	exonic	NM_000465	BARD1	AGGAGAGACTTTGCTCCATATTGCTTCTATTAAGTACTAACATTCTGAGAGAGCCTGTGT	283.833	146.333	8.05202	7.22333	287	374	190.5	83	126	230	8.43777	8.19765	7.52065	6.44025	7.36526	7.86447
ASCRP3002241	0.836823	0.993234	1.05696	up	hsa_circRNA_102850	hsa_circ_0001081	circBase	chr2	+	172305190	172314987	exonic	NM_025000	DCAF17	AGGAGAGGCTCCTTTTGGCATTCCTTGTAATATTAAAATCACAGGGAGATATACTTCCCA	147.167	117.667	7.12709	7.04717	123	171	147.5	100	157	96	7.1519	7.06568	7.16369	6.71487	7.66891	6.75772
ASCRP3002242	0.16831	0.872982	1.1687	up	hsa_circRNA_001992	hsa_circ_0001944	circBase	chrX	-	130883333	130928494	exonic	NR_026975	FIRRE	AGGAGATACTTTATGAGGAGACTAAGGTGTCAGTATGTTCTTCAAGCTGCTCTGCTCCTG	35.6667	27.3333	5.18041	4.9555	37	40	30	37	23	22	5.37952	5.22094	4.94075	5.25597	4.78376	4.82676
ASCRP3002243	0.511828	0.962833	1.14088	up	hsa_circRNA_405038		25070500	chr12	-	90069894	90071593	intronic	ENST00000428670	ATP2B1	AGGAGCACCTACAATGGGAGAGAGGAGATTGGGAGGTTCTCTAAGATTGGTTTTTGATTA	31.6667	25	5.14241	4.95226	31	27	37	30	27	18	5.25911	4.94075	5.22737	5.00581	5.19492	4.65607
ASCRP3002244	0.546687	0.96788	1.14703	up	hsa_circRNA_001961	hsa_circ_0001912	circBase	chrX	+	18525058	18528978	sense overlapping	NM_003159	CDKL5	AGGAGCCTATGGAGTTGTACTTAAATGCAGACACAAGGCAATCATTTAATACTTCATGAT	74.5	53.5	6.1574	5.9595	53.5	103	67	41	47	72.5	6.00665	6.3931	6.07244	5.43616	6.03076	6.41158
ASCRP3002245	0.944546	0.997094	1.01488	up	hsa_circRNA_104911	hsa_circ_0088474	circBase	chr9	-	126519981	126531842	exonic	NM_020946	DENND1A	AGGAGCGAAGAGCTGCTTCTGTATCTTAAGGAAGTTCTACAGACTTTGACCAAGTTTTGT	237	204.667	7.7838	7.76249	167	303	241	129.5	234	250.5	7.61627	7.86421	7.8709	7.07552	8.23823	7.97372
ASCRP3002247	0.415167	0.94586	1.19053	up	hsa_circRNA_079804	hsa_circ_0079804	circBase	chr7	-	33066428	33075600	exonic	NM_016489	NT5C3A	AGGAGCTGCCAAACTTCAGAAGATTGGATAACCAAGAAATGACTAATCAAGAGTCTGCCG	41.8333	29.3333	5.39358	5.14197	32	61.5	32	33	24	31	5.30849	5.75833	5.11391	5.13801	5.04457	5.24333
ASCRP3002249	0.853932	0.994474	1.05577	up	hsa_circRNA_006752	hsa_circ_0006752	circBase	chr22	+	30032739	30035201	exonic	NM_000268	NF2	AGGAGCTGGTTCAGGAGATCACACAACATTTATTCTTCTTACAGATGAAGTGGAAAGGGA	132.667	104	6.91312	6.83482	98	197.5	102.5	85	78	149	6.82819	7.27267	6.6385	6.47512	6.72741	7.30191
ASCRP3002250	0.000493071	0.679996	1.24536	up	hsa_circRNA_003493	hsa_circ_0003493	circBase	chr2	+	203818727	203820481	exonic	NM_024744	CARF	AGGAGCTGTGAGATGTCCCTGAAGAGAAACCCAGTAACAGAAACTTACCAACTGTAAGAG	818.333	616.833	9.6514	9.33484	541	1129.5	784.5	563	587	700.5	9.45182	9.88729	9.6151	9.14796	9.55915	9.2974
ASCRP3002253	0.789162	0.990444	1.09191	up	hsa_circRNA_103389	hsa_circ_0001309	circBase	chr3	-	52771601	52775515	exonic	NM_003157	NEK4	AGGAGGAGGATGAATTTGATAGAGAGGAAAGGAAACAGATTCATTGTCTGTCTGAGGATG	106.833	81.3333	6.6695	6.54265	115	120	85.5	66	80	98	7.04944	6.54889	6.41017	6.09372	6.77649	6.75772
ASCRP3002254	0.404519	0.94586	1.17994	up	hsa_circRNA_405153		25070500	chr13	-	52971366	52976829	intronic	ENST00000544466	THSD1	AGGAGGAGTGCATGCTAATTCAGAGAAATACAGGTTCTAATTTCAGGTGTTTTTGGGGAA	102.167	70.3333	6.61144	6.37272	88	116.5	102	63	75	73	6.66717	6.53469	6.63245	6.02153	6.6766	6.42003
ASCRP3002255	0.0634743	0.816976	1.55115	up	hsa_circRNA_101691	hsa_circ_0007637	circBase	chr16	-	3900297	3901010	exonic	NM_004380	CREBBP	AGGAGGCATGGCCAAGATTTTGGATCATTGTTTGACTTGGAAAATGATCTTCCTGATGAG	793.167	482.5	9.6198	8.98646	578.5	1008	793	396	517	534.5	9.54714	9.68161	9.63065	8.67744	9.37242	8.90953
ASCRP3002256	0.842465	0.994474	1.07547	up	hsa_circRNA_101288	hsa_circ_0002557	circBase	chr13	+	98865473	98865667	exonic	NM_005766	FARP1	AGGAGGCATTTGAAGTTCCAATATTCTCTAAGCCGCTTTCATCATGGGAGAAATAGAGCA	68.5	53.5	6.01183	5.90687	51	100.5	54	44.5	34	82	5.90999	6.34733	5.77819	5.57881	5.57377	6.56802
ASCRP3002257	0.804634	0.992244	1.21428	up	hsa_circRNA_406500		25070500	chr4	-	88084709	88116842	sense overlapping	NM_020803	KLHL8	AGGAGTAGCTGTGTGTTCCTGTTTAACTAGCCAAATTCGAGATTCACAGCAAACTGTACA	1180.67	911.833	9.96998	9.68987	336	2183	1023	1304	451.5	980	8.69814	11.157	10.0548	10.1751	9.19199	9.70254
ASCRP3002258	0.829176	0.993133	1.0934	up	hsa_circRNA_402369		25242744	chr2	+	135887564	135888291	exonic	NM_012233	RAB3GAP1	AGGAGTCACCGCTAAATAATGATGTTCTTAATACTATTCTCCTGGTGATTTTGTCACTGA	208.167	166.333	7.63235	7.50352	234	230	160.5	118	163	218	8.12694	7.49355	7.27655	6.96005	7.74234	7.80819
ASCRP3002259	0.468174	0.954616	1.9136	up	hsa_circRNA_003785	hsa_circ_0003785	circBase	chr18	+	32902351	32907027	sense overlapping	TCONS_00026319	XLOC_012658	AGGAGTCTGCAGAGAAGTCTTCTCTTTCTTCCTCACCCCATAGTAAGACTAGGACTCAAT	1376.67	808.167	10.3384	9.40208	768	852	2510	1543.5	472	409	10.0029	9.41742	11.5948	10.3882	9.24308	8.57492
ASCRP3002260	0.570969	0.969631	1.10024	up	hsa_circRNA_103639	hsa_circ_0007646	circBase	chr4	+	52729602	52758017	exonic	NM_015115	DCUN1D4	AGGAGTGGTTAAAAGGAATGACTTCTCTCCAATTTTCAGCTGAACTCTCATCTCTCAACA	963.667	811.333	9.80784	9.67003	470.5	1555	865.5	636	743	1055	9.19589	10.458	9.76964	9.29931	9.91208	9.79868
ASCRP3002261	0.666139	0.981837	1.10399	up	hsa_circRNA_404413		25242744	chrX	-	130498722	130533678	exonic	uc004ewf.2	IGSF1	AGGAGTTTGCTGTTTTCTCAGTCTCCTGAGAAATTCCAGGATACAAGTGATGCCTTCAAA	33.3333	30	5.23336	5.09063	29	33	38	46	24	20	5.25911	5.11738	5.32358	5.57125	5.04457	4.65607
ASCRP3002265	0.198682	0.886224	1.36312	up	hsa_circRNA_102957	hsa_circ_0001116	circBase	chr2	-	239090705	239093928	exonic	NM_030768	ILKAP	AGGATACAGAAGGCTGGAGGAAACGTCAGTACTCGGGTTTCATATTTTGCTGTTTTTGAT	494.333	330.167	8.88473	8.43782	373	643	467	234	332.5	424	8.84968	8.99165	8.81286	7.9315	8.76004	8.62191
ASCRP3002266	0.357681	0.933725	1.67571	up	hsa_circRNA_104564	hsa_circ_0083444	circBase	chr8	-	17601112	17613470	exonic	NM_001001924	MTUS1	AGGATCAGGCGTGTGTCCAGTTCTGGGAACAACAAATCATTTAATCTTCAGAGCATCTTA	237.5	138.667	7.79511	7.05034	178.5	322	212	171	46	199	7.72483	7.98159	7.67892	7.46866	5.98972	7.69264
ASCRP3002267	0.812242	0.992244	1.02443	up	hsa_circRNA_103792	hsa_circ_0003037	circBase	chr5	+	14270933	14280545	exonic	NM_007118	TRIO	AGGATCTCAGGAGACTCATTTCCTATCTAGCCTGTATTCCCAGGGTTTCGAAAAAACGAT	121.167	91	6.77039	6.73557	80	186.5	97	102	90	81	6.53858	7.18945	6.58314	6.74208	6.95085	6.51379
ASCRP3002268	0.370953	0.936844	1.32001	up	hsa_circRNA_400604		25242744	chr10	+	88635623	88651986	exonic	NM_004329	BMPR1A	AGGATCTGATTTTCAGTGCAAAGAGTCGTAAGAAAGCAGTGGGAGTTGAAGTCATTGTCA	153.333	92.8333	7.03985	6.63929	65.5	208	186.5	53.5	145	80	6.28162	7.34137	7.49655	5.81709	7.57652	6.52428
ASCRP3002269	0.765748	0.986925	1.0822	up	hsa_circRNA_078244	hsa_circ_0078244	circBase	chr6	+	150092297	150111194	exonic	NM_005389	PCMT1	AGGATCTGGAAGTGGAATCCTTACTGCATGTTTTGCACGTATGAAAATGGAATCATCAAG	118.333	86.3333	6.7276	6.61364	90.5	179.5	85	75	74	110	6.70857	7.12028	6.35395	6.29086	6.64211	6.90794
ASCRP3002270	0.291563	0.919255	2.61078	up	hsa_circRNA_000992	hsa_circ_0000992	circBase	chr2	-	37543379	37544322	exonic	ENST00000379066	PRKD3	AGGATCTTGTGTGCTCCATAGTTTATCAAAAGGCTAACTATATGTCAGAAAGCATCAGCT	2432.5	1113.33	11.2973	9.91285	4317	2131	849.5	1347	494	1499	13.0549	11.1019	9.73521	10.2253	9.30541	10.2079
ASCRP3002271	0.637125	0.9784	1.10358	up	hsa_circRNA_403850		25242744	chr7	-	77973094	77998530	exonic	NM_012301	MAGI2	AGGATGGAAAAATGGAAACAGAGCTTCCATATGGCTGGGAAAAAATCGATGATCCCATTT	58.6667	44.6667	5.81935	5.67717	41	74	61	41	28	65	5.55344	5.96299	5.94163	5.40528	5.37663	6.24959
ASCRP3002272	0.494923	0.961414	1.21867	up	hsa_circRNA_101421	hsa_circ_0032876	circBase	chr14	-	89192884	89212627	exonic	NM_183387	EML5	AGGATGGCTCATTCACTGTACTTAGAGTAAGCGCTTGGTTTCAGTTGGACTTGATTCAAA	112.167	70.6667	6.60349	6.31817	58.5	174	104	67.5	52	92.5	6.0849	7.08706	6.6385	6.17084	6.11296	6.67071
ASCRP3002273	0.36518	0.934665	1.35656	up	hsa_circRNA_103349	hsa_circ_0065217	circBase	chr3	-	47468646	47470160	exonic	NM_012235	SCAP	AGGATGGTCTCCTACACCATCACCCTGGTCTTCCAGCACTACCATGCCAATATGTGGGTG	994.167	734.5	9.90733	9.46738	562	917.5	1503	904	408.5	891	9.5194	9.53293	10.6697	9.75274	9.05654	9.59285
ASCRP3002274	0.222586	0.899325	1.25409	up	hsa_circRNA_101342	hsa_circ_0031608	circBase	chr14	-	35055435	35078948	exonic	NM_021249	SNX6	AGGATTCTACAGATATATGCAACTTAAAGCAATAAATGTAGATCTTCAAAGTGATGCTGC	57.6667	36.8333	5.85324	5.5266	59	72	42	41.5	36	33	6.14898	5.94163	5.4691	5.48261	5.64997	5.44722
ASCRP3002275	0.694388	0.985092	1.16115	up	hsa_circRNA_052967	hsa_circ_0052967	circBase	chr2	+	24181170	24207701	exonic	NM_181713	UBXN2A	AGGATTGTCCAGAAATTTAACATTACTCATAGTAAGGCGAAAGAGAATGAAAGACGTAGA	153.5	111.667	7.13469	6.91913	126.5	224.5	109.5	70	112	153	7.22122	7.4509	6.73194	6.18082	7.24004	7.33654
ASCRP3002276	0.0196356	0.753376	1.43588	up	hsa_circRNA_406289		25070500	chr3	-	60751256	60752831	intronic	ENST00000468189	FHIT	AGGATTTTTAGTGCTCAATTCAAGACGTAAGTTTTGCAAGCCAAATGGGTCAGCGATGAG	44.1667	26.5	5.50925	4.98731	41	55.5	36	28.5	28	23	5.61115	5.61115	5.30545	4.94075	5.16507	4.85611
ASCRP3002280	0.120892	0.852433	1.70159	up	hsa_circRNA_100793	hsa_circ_0021712	circBase	chr11	+	34978930	34999729	exonic	NM_003477	PDHX	AGGCAGCAGCTGTTACCCTTAAAGTTGAAGAAGGAAGTAAAAATATACGGCTAGGTTCAC	414	191.333	8.44782	7.68094	211.5	728	302.5	130.5	194	249.5	7.9804	9.18189	8.18117	7.0906	7.9785	7.97372
ASCRP3002282	0.955953	0.997419	1.00484	up	hsa_circRNA_100948	hsa_circ_0007512	circBase	chr11	+	108002633	108005043	exonic	NM_000019	ACAT1	AGGCAGTATTGGGTGCAGGAAATAAGATATGTGGAACGGAGTTATGTATCAAAACCCACT	39.6667	32	5.32101	5.31404	38	48	33	39	27	30	5.46638	5.425	5.07164	5.36792	5.2871	5.2871
ASCRP3002283	0.971101	0.999155	1.01301	up	hsa_circRNA_001234	hsa_circ_0000187	circBase	chr1	+	222997225	223008557	exonic	ENST00000442171	RP11-452F19.3	AGGCATATACCAAGCTGTCAGAAGCAGCTTCATTTAAAAGGAGTTGAGAAGAGGAGGAAG	159.5	133.833	7.2241	7.20545	160	201.5	117	93.5	163	145	7.54532	7.29351	6.83347	6.61416	7.73106	7.27111
ASCRP3002286	0.319769	0.926632	1.59671	up	hsa_circRNA_104000	hsa_circ_0009145	circBase	chr5	+	167915606	167919852	exonic	NM_002887	RARS	AGGCCAAGTTTGGGGACTATCAGTGTAATAGTGCTATGGGTATTTCTCAGGAAGAAGAGA	2370.67	2107.67	11.5499	10.8748	2052	3411	1649	1175	2467	2681	11.7082	12.1071	10.8345	10.0454	11.6766	10.9025
ASCRP3002289	0.135819	0.855039	1.72537	up	hsa_circRNA_081379	hsa_circ_0081379	circBase	chr7	+	99621041	99621555	exonic	NM_003439	ZKSCAN1	AGGCCGTGACCCTTCTAGAAGACTTGGAGCTTGATTTATCAGGACAACAGGAATAGTAAA	1563.33	1064	10.7957	10.0088	1252	2075	1363	692	1038	1462	10.8359	11.0582	10.493	9.43255	10.4065	10.1873
ASCRP3002290	0.0792986	0.819801	1.24078	up	hsa_circRNA_000226	hsa_circ_0000226	circBase	chr10	+	27821435	27822923	exonic	NM_021252	RAB18	AGGCCTGAAATTTGCACGAAAGCATTCCATGTTATTTATAGGATACTGCTGGTCAAGAGA	78.3333	46.6667	6.13515	5.8239	50	126	59	49	49.5	41.5	5.88376	6.62272	5.89895	5.68778	6.12679	5.65714
ASCRP3002294	0.608363	0.974137	1.22491	up	hsa_circRNA_103046	hsa_circ_0007632	circBase	chr20	-	34312491	34313077	exonic	NM_004902	RBM39	AGGCGTGCCAATCATAGTACAGGCATCACAGAGAACCTATTGATAATTTAACTCCTGAGG	1461	1473.83	10.688	10.3953	1261	1792	1330	790	1599	2032.5	10.8502	10.759	10.4547	9.58716	11.0065	10.5922
ASCRP3002297	0.402748	0.94586	1.12364	up	hsa_circRNA_405450		25070500	chr16	+	19576172	19592975	exonic	NM_020314	C16orf62	AGGCTCTAAAAATAGTCATCCAGGCACTCCAGGAATAGGAACTACAAAGCTGAATTTGCA	37.1667	28.6667	5.31078	5.1426	32	34.5	45	38	24	24	5.25911	5.14822	5.525	5.32957	5.04457	5.05365
ASCRP3002298	0.939741	0.996749	1.02216	up	hsa_circRNA_008320	hsa_circ_0008320	circBase	chr8	+	107691437	107696587	exonic	NM_018002	OXR1	AGGCTGAATTTGATAAGACCACTACACTGGCCAAAAGAAGACCCTAGACAAGAAAGATGG	42.5	37.1667	5.48747	5.45585	48	40.5	39	33	32.5	46	5.85912	5.29783	5.30545	5.09996	5.50925	5.75833
ASCRP3002299	0.782396	0.989199	1.01896	up	hsa_circRNA_001546	hsa_circ_0001838	circBase	chr9	+	5068546	5068847	intronic	ENST00000381652	JAK2	AGGCTGAGAAATTGTAGAAAGATAGCATGAAGAATTATCAAGGCATGAAGCAGCATGGCA	23.1667	21	4.74659	4.71949	21.5	23	25	21	21.5	20.5	4.74841	4.78376	4.70759	4.5625	4.893	4.70298
ASCRP3002302	0.869496	0.994474	1.10454	up	hsa_circRNA_404941		25070500	chr11	+	120335945	120338017	exonic	NM_015313	ARHGEF12	AGGCTTACTAAGTACCCACTTCTGTTGGATAATATTGCCAAATACACAGTTCAGCGGACC	766	791	9.58792	9.44447	772	911.5	614.5	315	733	1325	10.0139	9.51817	9.23173	8.35372	9.89628	10.0834
ASCRP3002304	0.527918	0.967189	1.14256	up	hsa_circRNA_407058		25070500	chr8	+	38110239	38121204	sense overlapping	NM_015214	DDHD2	AGGCTTGATGGAATTGTCATCAGAGAAGTTTGATCCTGTGGCCTATAGGATTGAACCAAT	38.3333	29.6667	5.37102	5.17875	28	42	45	28	35	26	5.17509	5.35916	5.57881	4.87672	5.64997	5.00955
ASCRP3002305	0.642266	0.978552	1.22261	up	hsa_circRNA_011863	hsa_circ_0011863	circBase	chr1	-	40313219	40323089	exonic	NM_017646	TRIT1	AGGGAAAATGCACACTGGAGACTAGTAACCAGCTTCTAAAGAAAGGTCTATGAAGGCCTA	143.833	105	6.9318	6.64184	64	198.5	169	47	199	69	6.19894	7.25546	7.341	5.64277	7.9965	6.28625
ASCRP3002307	0.122928	0.852724	1.36819	up	hsa_circRNA_100755	hsa_circ_0021102	circBase	chr11	-	8728631	8734282	exonic	NM_005418	ST5	AGGGAAGACCATCAAAGTGAAGACATTCCTGCCAGGTGCTGGCAATGAGCCCACACACAG	82.8333	47	6.25528	5.80301	56	127	65.5	47	44	50	6.06887	6.65887	6.0381	5.61115	5.90599	5.89188
ASCRP3002311	0.517451	0.965589	1.23326	up	hsa_circRNA_003665	hsa_circ_0003665	circBase	chr3	-	129389172	129390107	exonic	NR_033361	TMCC1	AGGGACTATTCCTTAATAATGCAGACCTTACAGGAGGAGCGATATAGATCGAACGGTTGG	129.833	94	6.93652	6.63405	104	153	132.5	57	81	144	6.89386	6.91144	7.00427	5.85705	6.75772	7.28737
ASCRP3002312	0.373376	0.936844	1.08491	up	hsa_circRNA_000415	hsa_circ_0000415	circBase	chr12	+	69128487	69136223	sense overlapping	NM_020401	NUP107	AGGGACTTGACCCATTAGGGAAGCCCATGAAACCTTTAATGAGTGGTTTAAGCATATGAA	27	22.6667	4.91076	4.79319	23	29	29	22.5	26	19.5	4.83521	4.95633	4.94075	4.63202	5.04457	4.70298
ASCRP3002313	0.180928	0.879367	1.50239	up	hsa_circRNA_008710	hsa_circ_0008710	circBase	chr18	-	12814201	12836890	exonic	NM_002828	PTPN2	AGGGAGATTCTAGTATACAGATGATCACAGTCGTGTTAAACTGCAAAATGCTGAGAATGA	179	97	7.40347	6.81621	179	220	138	91	99	101	7.72483	7.41542	7.07017	6.55785	7.07641	6.81437
ASCRP3002314	0.423798	0.945923	1.18845	up	hsa_circRNA_102937	hsa_circ_0004554	circBase	chr2	-	230666967	230668943	exonic	NM_004238	TRIP12	AGGGATGATTCTTTAGATCTCAGCCCTCAAGGGTGGATATTCAGAGTCAAAGAAGGATGA	103.833	66.6667	6.49168	6.2426	54.5	171	86	56.5	59.5	84	6.00665	7.06389	6.4045	5.81709	6.35542	6.55529
ASCRP3002319	0.145175	0.863147	2.49859	up	hsa_circRNA_104706	hsa_circ_0005982	circBase	chr8	-	141828375	141900868	exonic	NM_005607	PTK2	AGGGCTGCAATAATATGACAGATACCTAGCATCTAGCAAAATAATGGCAGCTGCTTACCT	8547.17	8345.5	13.8345	12.5134	5743.5	10217	9681	2860	9977	12199.5	13.5269	14.0092	13.9674	11.2097	13.6558	12.6748
ASCRP3002321	0.701971	0.985473	1.10415	up	hsa_circRNA_004912	hsa_circ_0004912	circBase	chr3	+	52446826	52448603	exonic	NM_016483	PHF7	AGGGGAATTTCTTCAGAAAGACAATATCAGCGTGCATTATTTCTGTCTTCTGGAAGAGCC	713.667	694.667	9.47819	9.33526	731	879	531	956	332	796	9.93413	9.47126	9.02918	9.81552	8.75587	9.43438
ASCRP3002322	0.0464671	0.812574	2.51402	up	hsa_circRNA_000827	hsa_circ_0000827	circBase	chr18	+	9204473	9211782	exonic	NM_015208	ANKRD12	AGGGGCAAATGTGAATGTGAAAGATTTTGCAGATTCAGATCCAGGACATACAAGTGAAAA	1251	442.667	10.2149	8.88493	655	2303	795	439	506	383	9.75761	11.2537	9.63346	8.82378	9.34199	8.48903
ASCRP3002323	0.937776	0.996749	1.03238	up	hsa_circRNA_100651	hsa_circ_0005691	circBase	chr10	+	96267023	96271411	exonic	NM_015188	TBC1D12	AGGGGCATACACATGCTACAGGCCTGATGTTGGTTATAACTTTATGAAATCTTCCTCTCA	276.833	255.5	7.98545	7.93947	207.5	411	212	161.5	165.5	439.5	7.94669	8.34135	7.66832	7.39985	7.75352	8.66505
ASCRP3002325	0.242003	0.908599	1.54192	up	hsa_circRNA_101529	hsa_circ_0035442	circBase	chr15	-	58284902	58287337	exonic	NM_003888	ALDH1A2	AGGGTCTACTGAGATGGAGACTATTTTACCTTTACAAGACATGAACCCATTGGAGTGTGT	40.3333	23.1667	5.34551	4.72078	24	56	41	32.5	18	19	4.97173	5.65952	5.40528	5.07164	4.4733	4.6174
ASCRP3002328	0.442247	0.949854	1.0662	up	hsa_circRNA_100991	hsa_circ_0024865	circBase	chr11	-	129825406	129830977	exonic	NM_020228	PRDM10	AGGTAGCTTATGTCCAACAGGATGCTACAGCTCAGCAGGCATGCTGCAGACAGACCTTTC	25.5	21	4.81421	4.72173	21	27.5	28	24	19.5	19.5	4.73493	4.87672	4.83099	4.78376	4.59768	4.78376
ASCRP3002331	0.555988	0.969631	1.09071	up	hsa_circRNA_100895	hsa_circ_0023704	circBase	chr11	-	77394754	77396204	exonic	NM_016578	RSF1	AGGTCAACAAGAACAAGGAAATGTATAAGCTACAGAAAAGAACGCTTGGTGTATGTTGGT	86.6667	68.5	6.3701	6.24483	90	106	64	91	48.5	66	6.68364	6.4144	6.01225	6.49525	6.01597	6.22328
ASCRP3002332	0.322607	0.927034	1.18755	up	hsa_circRNA_100717	hsa_circ_0007142	circBase	chr10	+	128768965	128788867	exonic	NM_001380	DOCK1	AGGTCACAGCCAAAATTGATTATGGAAACAGCTTTTTATAACTATGATGCCAGAGGAGCG	294.333	211.667	7.96102	7.71303	127	462	294	93	272	270	7.21638	8.51965	8.14701	6.5894	8.49371	8.05598
ASCRP3002333	0.687169	0.982375	1.19832	up	hsa_circRNA_102976	hsa_circ_0003662	circBase	chr2	+	242593960	242594758	exonic	NM_013325	ATG4B	AGGTCCTGAAATTGGAGGTGGACACAAAGGAAGAGGCAGCCAGACAGCTACTTCAGCGTC	90.6667	67.3333	6.3609	6.09989	59	123	90	120	37	45	6.04721	6.58628	6.44922	6.89234	5.61606	5.79127
ASCRP3002334	0.133602	0.852724	2.20013	up	hsa_circRNA_092505	hsa_circ_0001146	circBase	chr20	-	34241449	34246936	intronic	ENST00000397442	CPNE1	AGGTCTAGGACAGGCATTGGTTCAGTTTAAAAATGAAGATGATGCACTCTAAAAGTTGGT	699.333	302.333	9.42873	8.29114	630.5	936	531.5	195	301	411	9.68979	9.55532	9.0411	7.66685	8.62176	8.58482
ASCRP3002337	0.537732	0.967618	1.26541	up	hsa_circRNA_103879	hsa_circ_0072857	circBase	chr5	-	70294550	70297970	exonic	NM_004536	NAIP	AGGTGATGACCCATTAGACGATCACACCAGATGTTTTCCCAAGGAGAACATTTTGTGAAT	354.667	239.167	8.30413	7.96453	202	540	322	276.5	321	120	7.90114	8.73317	8.27808	8.15758	8.70392	7.03209
ASCRP3002339	0.626116	0.9784	1.27097	up	hsa_circRNA_103255	hsa_circ_0063776	circBase	chr22	+	46493805	46494438	exonic	NR_027033	MIRLET7BHG	AGGTGATGCCTGAAGCTCAAGGGACTGTGTCCACCCTCAGAATGTGGCCCCGTCCCAGAG	292.167	169.333	7.9057	7.55978	106	393.5	377	190	193.5	124.5	6.94256	8.27517	8.49936	7.63151	7.96075	7.08706
ASCRP3002340	0.562189	0.969631	1.04896	up	hsa_circRNA_102698	hsa_circ_0007697	circBase	chr2	-	39526883	39542529	exonic	NM_003618	MAP4K3	AGGTGCAAACAACCTCTTGTTGCTGTACCACATAGAATTCACTCAACAAGTAGAAACGTG	81	59.1667	6.20253	6.13358	52	125	66	48	68.5	61	5.90999	6.62516	6.07244	5.65952	6.57371	6.1675
ASCRP3002341	0.495929	0.961954	1.12734	up	hsa_circRNA_089954	hsa_circ_0089954	circBase	chrX	-	16716358	16721064	exonic	NM_019857	CTPS2	AGGTGCCGGTGGATGGTAATAAGGAAGAGCCCCAAATATGCGTTATTGAGATTATATCTG	322.667	242	8.18481	8.01189	202	497	269	198	216	312	7.90114	8.61962	8.03368	7.67687	8.11224	8.24656
ASCRP3002342	0.264245	0.913479	1.54219	up	hsa_circRNA_103330	hsa_circ_0004194	circBase	chr3	+	41265511	41268843	exonic	NM_001904	CTNNB1	AGGTGCTATCTGTCTGCTCTAGTAATAAGCCGGCTATTGTAGAAGCTGGGTATTTGAAGT	380.833	225.833	8.47953	7.85454	308	528.5	306	257	121	299.5	8.54707	8.69857	8.19293	8.05146	7.3133	8.19887
ASCRP3002343	0.157959	0.866374	1.56755	up	hsa_circRNA_103636	hsa_circ_0001410	circBase	chr4	+	52729602	52744020	exonic	NM_015115	DCUN1D4	AGGTGCTTGGAATGGTTCTATGAATATGCAGATTTTCAGCTGAACTCTCATCTCTCAACA	1500.33	992.5	10.6002	9.95169	761	2331	1409	974	860	1143.5	9.97735	11.2765	10.5468	9.84137	10.123	9.89071
ASCRP3002344	0.908951	0.994474	1.02544	up	hsa_circRNA_103200	hsa_circ_0003630	circBase	chr22	-	31843411	31846346	exonic	NM_019843	EIF4ENIF1	AGGTGGACAGAACCAGAGATGGATTCAGAAACAGCGAAACCTTGAAAGCCATTTGATGTC	84	67.8333	6.35944	6.3232	99.5	80.5	72	74	63	66.5	6.86166	6.05085	6.16583	6.27698	6.38952	6.3031
ASCRP3002347	0.373016	0.936844	1.04997	up	hsa_circRNA_406230		25070500	chr3	+	15000663	15003999	intronic	ENST00000323373	NR2C2	AGGTGGCTGAGGACCGCCTATGGCTGCGGTAGCAGTGAGAGAAGCTCTCAGGTGAGAGTC	21.3333	20	4.65579	4.58544	21	20	23	23	19	18	4.66557	4.6844	4.6174	4.69372	4.50011	4.5625
ASCRP3002350	0.129366	0.852724	1.50874	up	hsa_circRNA_103570	hsa_circ_0008439	circBase	chr3	+	197592293	197593090	exonic	NM_032773	LRCH3	AGGTGTCAGGGCAGAAACCAACAAAGAGTGATGACAGACCTAATGCTCTATTAAGTTCAC	587.667	322.333	9.0501	8.45675	332	950	481	363	353	251	8.68374	9.58505	8.88151	8.55252	8.85241	7.96533
ASCRP3002352	0.609643	0.974137	1.16997	up	hsa_circRNA_006776	hsa_circ_0006776	circBase	chr22	-	28910744	28915308	intronic	ENST00000397906	TTC28	AGGTTCAACTTGGCAAATGTAGTGTTCAGTAAAATGACCAAAGCAAAATTGAAGTGCCAG	262.333	193	7.97124	7.74477	297	275	215	176	198	205	8.48836	7.73446	7.6909	7.51869	7.9965	7.71913
ASCRP3002353	0.455157	0.95267	1.4074	up	hsa_circRNA_102873	hsa_circ_0003353	circBase	chr2	-	188348850	188368497	exonic	NM_006287	TFPI	AGGTTCCCAGCCTTTTTGAGATGATTTACACAATGAAGAAAGTACATGCACTTTGGGCTT	78.8333	46.3333	6.17218	5.67914	47	94	95.5	76	33	30	5.7694	6.2281	6.51905	6.31975	5.43059	5.2871
ASCRP3002355	0.526753	0.967189	1.12184	up	hsa_circRNA_007927	hsa_circ_0007927	circBase	chr7	+	72604105	72607065	exonic	NR_002206	GTF2IP1	AGGTTCCTGAAATTGAGGTCACCGTGGAAGTCAAAGAAGATTGGAATGTCAGAATTACCA	714.333	576.333	9.34033	9.17447	419	1209	515	335.5	769.5	624	9.02192	10.0084	8.99071	8.43325	9.95946	9.13069
ASCRP3002357	0.347331	0.92938	1.42816	up	hsa_circRNA_402867		25242744	chr3	+	51101878	51198133	exonic	NM_004947	DOCK3	AGGTTTACACAAACACAAAGTAGATCTTTTCTACAAACTACGCCATGTGATGAATGAACT	71	38.8333	6.00423	5.49008	55	107	51	31	33.5	52	5.9935	6.40805	5.61115	5.09996	5.43059	5.93968
ASCRP3002359	0.826715	0.993123	1.01403	up	hsa_circRNA_103230	hsa_circ_0063419	circBase	chr22	+	40749076	40750331	exonic	NM_000026	ADSL	AGGTTTCACACATTTCCAGACTTGATTATTCTTAGAAATGCACTTGACCTGCTTTTGCCA	51.1667	42.3333	5.71569	5.69559	46	59	48.5	53	39	35	5.79993	5.69476	5.65237	5.80208	5.80208	5.48261
ASCRP3002361	0.207539	0.892392	1.25862	up	hsa_circRNA_023690	hsa_circ_0023690	circBase	chr11	-	77327195	77340944	exonic	NM_001293	CLNS1A	AGGTTTTCTATATTACCGCCTGTCTTGGTTAGATGGCTCTGGATTAGGATTCTCACTGGA	788.5	602.333	9.62377	9.29193	607	940	818.5	614	589	604	9.62625	9.55994	9.68512	9.24754	9.56169	9.06655
ASCRP3002362	0.89478	0.994474	1.03013	up	hsa_circRNA_402961		25242744	chr3	-	133926315	133941383	exonic	NM_002958	RYK	AGTAAAAACTTCAGCCTTGGACAAAAACACTAGCAGAACTATTTGTCTTGATGCAGAACT	402.333	333.667	8.38221	8.33938	147	482	578	151	414	436	7.427	8.57634	9.14329	7.29351	9.06834	8.65629
ASCRP3002363	0.918283	0.994474	1.00954	up	hsa_circRNA_403134		25242744	chr4	-	56348905	56376232	exonic	NM_004898	CLOCK	AGTAAAATGAGCTCGATTGTTGACAGAATTTTTACTTGTTCCTGCAAAGCTGCTGGAGCT	30.1667	27.1667	4.98331	4.96962	24.5	37	29	26	27.5	28	4.87672	5.18834	4.88488	4.75733	5.04457	5.10695
ASCRP3002364	0.141143	0.860294	1.31861	up	hsa_circRNA_103720	hsa_circ_0070647	circBase	chr4	+	110431164	110433239	exonic	NM_006323	SEC24B	AGTAAACGATGTTCATTTCGGTGTACTTTGACAAATATTCCACAGACACAGGCTTTACTG	103	63.5	6.5901	6.19109	65	133	111	45	62	83.5	6.29699	6.72059	6.75271	5.57125	6.41511	6.5869
ASCRP3002366	0.500562	0.962239	1.02294	up	hsa_circRNA_056362	hsa_circ_0056362	circBase	chr2	-	128525762	128528578	exonic	NM_018383	WDR33	AGTAAAGTGTCCTGTATTTGTTGTTAGGTATCCTAGAAGGAAAACATCACCATGGCTACA	41.3333	35.8333	5.4355	5.40278	43	41	40	45	30	32.5	5.64277	5.2871	5.37663	5.53021	5.2871	5.39103
ASCRP3002367	0.510116	0.962833	1.0946	up	hsa_circRNA_084956	hsa_circ_0084956	circBase	chr8	-	95938199	95944335	exonic	NM_001135733	TP53INP1	AGTAAATAAAGTGTCCTTTAACTTCAGGCCAGGAAAAGCTGCTTATAAGACTCACGGGCA	22.6667	20	4.77535	4.64494	24	23	21	20	18	22	4.87672	4.78376	4.66557	4.52643	4.55228	4.85611
ASCRP3002368	0.63832	0.9784	1.13312	up	hsa_circRNA_061007	hsa_circ_0061007	circBase	chr20	+	57569164	57570188	exonic	NM_198976	NELFCD	AGTAAATTTTTAAAAAGCCTTTCTGCTGGGTTGGATTAAGTGCTGGACGTCATTGCTCCT	39.1667	30	5.31816	5.13787	29	33	55.5	42	23	25	5.0894	5.07164	5.79344	5.43616	4.9679	5.00955
ASCRP3002369	0.760246	0.986925	1.01503	up	hsa_circRNA_407302		25070500	chrX	-	76776418	76776879	intronic	ENST00000373344	ATRX	AGTAATAAGGATAAGCTAATTGGCAATTGTCTTATTCCAACCTCCAATTTGTACCCTCCA	25	22.3333	4.84786	4.82634	25	27.5	22.5	28	19	20	4.95633	4.94075	4.6465	4.91707	4.82252	4.73944
ASCRP3002370	0.523387	0.96702	1.55661	up	hsa_circRNA_025501	hsa_circ_0025501	circBase	chr12	+	12870301	12875305	exonic	uc001rat.2	CDKN1B	AGTAATCAATAAAGAAAACTTCCATAGCTATTCTTCTTCGTCAGCCTCCCTTCCACCGCC	526	315	8.83375	8.19534	350	296	932	587	167	191	8.75865	7.84525	9.89735	9.20784	7.75519	7.623
ASCRP3002380	0.0744617	0.819801	1.84306	up	hsa_circRNA_103530	hsa_circ_0068189	circBase	chr3	+	183465459	183470041	exonic	NM_018023	YEATS2	AGTACCCGATACCTCTGTGGAGAAAGCTGGATAGAACTTATACTGGCTTGCAGACTCTTG	692.833	344.833	9.3943	8.51219	532.5	976	570	256.5	347.5	430.5	9.42102	9.63118	9.13069	8.06297	8.82749	8.64612
ASCRP3002382	0.258076	0.911786	1.15654	up	hsa_circRNA_023670	hsa_circ_0023670	circBase	chr11	+	76696686	76709865	exonic	NM_018367	ACER3	AGTACTTCGATCTATTTATATTGTTACATGGTTTGAATGTTTCAAGATCAAGAACTCAGT	37.3333	27.5	5.24559	5.03578	27	48	37	31	24	27.5	5.04639	5.425	5.26538	5.05003	4.9679	5.0894
ASCRP3002386	0.737823	0.986925	1.09021	up	hsa_circRNA_104069	hsa_circ_0007370	circBase	chr6	-	17646297	17649531	exonic	NM_005124	NUP153	AGTAGTTCAGGAAATGGAAGTTCCAGTATTACCGAAAATCTCTCTACCGATCACCAGTTC	105.167	76.6667	6.56885	6.44424	63.5	138	114	97	55	78	6.14049	6.77539	6.79067	6.6529	6.22649	6.45334
ASCRP3002388	0.863075	0.994474	1.03169	up	hsa_circRNA_070216	hsa_circ_0070216	circBase	chr4	-	80898774	80906017	exonic	NM_058172	ANTXR2	AGTATGACCGGGTTTCTTTGATGCGACCTCAGGAAGGAGATGAGGTTATTAAGGATCCTC	29.6667	28	5.03423	4.98922	29	28	32	39	25	20	5.04639	4.95633	5.09996	5.34444	5.00581	4.6174
ASCRP3002389	0.566155	0.969631	1.2473	up	hsa_circRNA_008891	hsa_circ_0008891	circBase	chr17	+	74554455	74554682	exonic	ENST00000586942	SNHG16	AGTATGAGAATACGTGTTGACATACAAGCCAGCTATGAGGCCTTTCTTTGTTTGGCATCT	64.6667	46.6667	5.96064	5.64184	45	85	64	79	31	30	5.7382	6.11296	6.03076	6.35395	5.37663	5.19492
ASCRP3002393	0.359205	0.934381	1.11126	up	hsa_circRNA_001466	hsa_circ_0001466	circBase	chr5	-	6604250	6605521	exonic	NM_017755	NSUN2	AGTCAAGCAAAGGACCTGGGAAATTTTATGCTTTGGATCCTTCATTCCCAAGGATGAATT	49.3333	36.5	5.63643	5.48423	49	59	40	47.5	31	31	5.88376	5.72007	5.30545	5.61115	5.43059	5.41094
ASCRP3002394	0.910504	0.994474	1.06228	up	hsa_circRNA_401933		25242744	chr18	+	20581548	20586395	exonic	NM_002894	RBBP8	AGTCAAGCAGAAAGCGTTTGTGGAGCCGTATTTTAAAGGTGATGAAAGATGAAGAAAGAA	90.8333	80.3333	6.40269	6.31553	83.5	126	63	68	34	139	6.61416	6.62516	5.96876	6.16415	5.57377	7.20868
ASCRP3002395	0.0594078	0.812574	1.31379	up	hsa_circRNA_104346	hsa_circ_0001696	circBase	chr7	-	35707043	35712888	exonic	NM_022373	HERPUD2	AGTCACCAGTTTCCATATGTAATGCAAGGTTGACGAAGGATCAGAGATTGGTGTATTCGG	439	294.333	8.71434	8.3206	349	553	415	355	258	270	8.74345	8.7664	8.63316	8.51259	8.39323	8.05598
ASCRP3002396	0.553041	0.969631	1.29679	up	hsa_circRNA_100976	hsa_circ_0002955	circBase	chr11	+	120346048	120348235	exonic	NM_015313	ARHGEF12	AGTCACTGGTTTGCAGAGTCCAGATTTATACACGTTGCTGCTGGAAGACATTCTTGTATT	1495.33	1600.5	10.7125	10.3376	1194.5	1886	1405.5	666.5	1256	2879	10.7487	10.8443	10.5444	9.37586	10.6556	10.9812
ASCRP3002399	0.241608	0.908599	1.16335	up	hsa_circRNA_008069	hsa_circ_0008069	circBase	chr3	-	133341934	133343019	exonic	NM_007027	TOPBP1	AGTCAGCACCATCAAATGGAAGTGGAAAGAATGACTCTAAAGGAGGTGGAGTTTTGATGA	48.6667	34.6667	5.60125	5.38297	35	49	62	35	33	36	5.37952	5.48261	5.94163	5.18504	5.48126	5.48261
ASCRP3002405	0.984951	0.999155	1.00499	up	hsa_circRNA_103946	hsa_circ_0073992	circBase	chr5	+	134032815	134033747	exonic	NM_021982	SEC24A	AGTCATGAGGATTCGGTGCACCAAAGGATATACACATGACACCATCCACTGACTTCTATA	60.1667	50	5.89356	5.88638	62.5	66	52	45	50	55	6.21197	5.80208	5.66664	5.53021	6.11296	6.01597
ASCRP3002406	0.792867	0.991044	1.02457	up	hsa_circRNA_406949		25070500	chr7	-	56170365	56170905	intronic	uc003trj.3	PSPH	AGTCATTTTTATGAGTAATTTTCTGAATTTTCTTCCTTTAGAAGCCACCATGTTTGGCCT	24.1667	22.3333	4.81147	4.77646	25.5	24	23	26	19	22	4.92105	4.84779	4.66557	4.82676	4.6465	4.85611
ASCRP3002407	0.876174	0.994474	1.01457	up	hsa_circRNA_100513	hsa_circ_0017310	circBase	chr1	+	246754813	246755243	exonic	NM_152609	CNST	AGTCCAAGAAGCAAAAAAGGGACTGCTAAGAAGATACCACCAGACATGGAAGGTCTTTAA	101.667	78.1667	6.51522	6.49436	65	160	80	89	83.5	62	6.29699	6.97015	6.27853	6.51248	6.82501	6.14559
ASCRP3002409	0.288453	0.918434	1.38012	up	hsa_circRNA_101793	hsa_circ_0038917	circBase	chr16	-	29577406	29580649	exonic	uc002dsp.3	LOC440354	AGTCCACGCTGACATACAGAATGACGAAAAGGATTGACTTGATGCAAAACATCACAAAGG	204.167	125.833	7.5589	7.09411	157	283	172.5	196	105	76.5	7.5177	7.78357	7.37544	7.68332	7.13746	6.46155
ASCRP3002412	0.312747	0.925252	1.11783	up	hsa_circRNA_103174	hsa_circ_0062522	circBase	chr22	+	23595985	23615961	exonic	NM_004327	BCR	AGTCCATGACGGTGAAGAAGGGAGAGATGGCTCGTTCGGAACACCACCTGGATACGGCTG	30	24.6667	5.0797	4.919	28	32	30	24	27	23	5.0894	5.10695	5.04275	4.69372	5.10695	4.95633
ASCRP3002413	0.388887	0.943199	1.12772	up	hsa_circRNA_103175	hsa_circ_0001211	circBase	chr22	+	23615267	23615961	exonic	NM_004327	BCR	AGTCCATGACGGTGAAGAAGGGAGAGCTCTGCTCTACAAGCCTGTGGACCGTGTGACGAG	37	28	5.31579	5.14239	33	43	35	30	24	30	5.37952	5.37952	5.18834	5.05003	5.04457	5.33256
ASCRP3002415	0.06738	0.816976	1.38758	up	hsa_circRNA_407094		25070500	chr8	-	90659967	90660841	intronic	ENST00000519655	RP11-37B2.1	AGTCCCCAGCAAAGCCCTAAAATAATGAATTTATTTTCTGGTAGAGGAGAACGTCGCAGA	410.833	269.333	8.52586	8.05329	212	535	485.5	163.5	207	437.5	7.96485	8.72183	8.89091	7.41824	8.07171	8.66993
ASCRP3002416	0.492439	0.960611	1.13989	up	hsa_circRNA_104590	hsa_circ_0083952	circBase	chr8	+	37967896	37968351	exonic	NM_004674	ASH2L	AGTCCCGAACACAGGATGAACATCCGAAGACAATGTTCTCCAAAGATAAGATCCTGTCTA	144.833	103	7.05981	6.87091	110.5	198	126	87	91	131	6.98447	7.27655	6.91842	6.51248	6.92239	7.17788
ASCRP3002417	0.041766	0.812574	1.57481	up	hsa_circRNA_400283		25242744	chr1	-	91403041	91447927	exonic	NM_201269	ZNF644	AGTCCGTTGATGTATCAGCCACAAAAAATGGACTTGACTATGCACTCAGGTTTGATTTAA	89.5	39	6.2762	5.62102	49.5	155	64	40	45	32	5.87149	6.92634	6.03076	5.43616	6.01597	5.41094
ASCRP3002418	0.0471956	0.812574	2.69551	up	hsa_circRNA_401782		25242744	chr17	+	34144719	34149837	exonic	NM_003487	TAF15	AGTCCTATCATTCACAAAGGGAAAACTACAGCCACCACACACAAGATTCTGGAAGTTACG	3555.5	2404.67	12.3758	10.9453	2693.5	4236	3737	1280	2065	3869	12.2289	12.5598	12.3389	10.1558	11.4057	11.2744
ASCRP3002419	0.762849	0.986925	1.09163	up	hsa_circRNA_101317	hsa_circ_0004137	circBase	chr14	-	23375403	23378804	exonic	NM_018107	RBM23	AGTCCTCCACTTGCCACTGGGATGAGCAACAAAGGAAAGAAGTTAAAAAGGATTATCCTA	1246.33	1270	10.4068	10.2803	1079	1613	1047	952	1619	1239	10.5917	10.542	10.0865	9.81212	11.0297	9.99901
ASCRP3002424	0.153743	0.864543	1.05277	up	hsa_circRNA_092383	hsa_circ_0002045	circBase	chr10	+	102697158	102710510	exonic	NM_018121	FAM178A	AGTCGGTGAAGTTAGTTGTTCTCATTCTTTTTCTTCTGGACAACGGATGATGTCAGTTCA	108	84	6.67988	6.60569	100	131	93	107	70	75	6.84083	6.70223	6.49659	6.8133	6.56421	6.43955
ASCRP3002425	0.0611348	0.816255	1.3282	up	hsa_circRNA_400446		25242744	chr1	+	233482187	233498039	exonic	NM_032435	KIAA1804	AGTCGTTTAAAGCTCAAAGATGGACATCGAATCAGTTTACCTTCAGTTTTGCTACTTGAG	122.667	75.1667	6.79158	6.3821	65	149	154	50	74.5	101	6.27076	6.87912	7.22485	5.68778	6.66243	6.79609
ASCRP3002429	0.567241	0.969631	1.04067	up	hsa_circRNA_405923		25070500	chr2	+	85262138	85262970	sense overlapping	NM_020122	KCMF1	AGTCTCTCCCCCACCTCTTTACCATTGATAATAATAGATTTATACTATGGTGGGGAAGCT	90773.8	130192	16.809	16.7515	86585	91325.5	94411	123078	122532	144966	16.8528	16.8269	16.7472	16.833	16.8936	16.5278
ASCRP3002431	0.0300248	0.789182	1.18483	up	hsa_circRNA_104691	hsa_circ_0085613	circBase	chr8	-	131249167	131249240	exonic	NM_018482	ASAP1	AGTCTGTAAAAGCAATATATAATTCTGGTCAAGGCTCTAGACCAAGATAGAACAGCCCTT	33.3333	25.5	5.17189	4.92721	30	40	30	30.5	23	23	5.17509	5.29783	5.04275	4.98698	4.9679	4.82676
ASCRP3002432	0.316417	0.926632	1.17762	up	hsa_circRNA_100174	hsa_circ_0011631	circBase	chr1	+	36437624	36439112	exonic	NM_024852	AGO3	AGTCTGTTCGGCCTGCCATGTGGAAAATGATGCTTAATATCGATGGTAGATTTAGACGTT	281.667	197.5	8.01339	7.77752	178	357	310	206	189	197.5	7.6874	8.12694	8.22583	7.73953	7.92854	7.66448
ASCRP3002434	0.312048	0.924949	1.27598	up	hsa_circRNA_403250		25242744	chr4	+	152487289	152510078	exonic	NM_001109977	FAM160A1	AGTCTTGGCTCCTGCTCTCCATAAGGTTTTGGAAGGTGACAATGAAATGTGAAGAAGTTA	2740.33	3519.83	11.7612	11.4096	1913	2313	3995	4069	1700.5	4790	11.5877	11.2681	12.4278	11.5609	11.1108	11.557
ASCRP3002436	0.937664	0.996749	1.0264	up	hsa_circRNA_007255	hsa_circ_0007255	circBase	chrX	+	69549254	69553539	exonic	NM_012310	KIF4A	AGTCTTGTTGCTACAGGCCCATGGAGGTACCCTGCCTGGATCTATAACGTATTAATATTA	44.1667	38.6667	5.46142	5.42383	36	35.5	61	59.5	30	26.5	5.36792	5.11738	5.89895	5.94163	5.2871	5.04275
ASCRP3002437	0.598057	0.972176	1.07418	up	hsa_circRNA_404614		25070500	chr1	-	176113140	176145143	sense overlapping	NM_022457	RFWD2	AGTGAAAGCATTCAACGTGTCACCATTAGCTACAAGTGTATTCATCAGAGTTTGGAGGAC	47.5	37.5	5.61441	5.51118	50.5	50	42	44	37.5	31	5.89996	5.53799	5.40528	5.49465	5.70632	5.33256
[truncated: 5,529 more rows]

## Sheet: down_C_vs_N
# Fold Change cut-off: 1 # P-value cut-off: 1 # Condition pairs: C_vs_N # Column A: probeID it represents probe name. # Column B: P-value, P-value calculated from paired t-test. # Column C: FDR, FDR is calculated from Benjamini Hochberg FDR. # Column D: FC (abs), the absolute ratio (no log scale) of normalized intensities between two conditions. # Column E: Regulation, it depicts which group has …
[truncated: 6,357 more rows]
