# Supplementary material for: Profile and clinical implication of circular RNAs in human papillary thyroid carcinoma
Source: PeerJ. 2018 Aug 7;6:e5363. doi: 10.7717/peerj.5363 (PMC6086080; doi:10.7717/peerj.5363)
Supplement: Supplemental Information 1 [file peerj-06-5363-s001.zip › Datasets/Data Analysis Folder/Differentially expressed circRNA sequences.txt]

>hsa_circRNA_100499
GAATACTTGCTGGCTGGGGCAGATATCATTGAAACAAATACTTTTAGCAGCACTAGTATT
GCCCAAGCTGACTATGGCCTTGAACACTTGGCCTACCGGATGAACATGTGCTCTGCAGGA
GTGGCCAGAAAAGCTGCCGAGGAGGTAACTCTCCAGACAGGAATTAAGAGGTTTGTGGCA
GGGGCTCTGGGTCCGACTAATAAGACACTCTCTGTGTCCCCATCTGTGGAAAGGCCGGAT
TATAGGAACATCACATTTGATGAGCTTGTTGAAGCATACCAAGAGCAGGCCAAAGGACTT
CTGGATGGCGGGGTTGATATCTTACTCATTGAAACTATTTTTGATACTGCCAATGCCAAG
GCAGCCTTGTTTGCACTCCAAAATCTTTTTGAGGAGAAATATGCTCCCCGGCCTATCTTT
ATTTCAGGGACGATCGTTGATAAAAGTGGGCGGACTCTTTCCGGACAGACAGGAGAGGGA
TTTGTCATCAGCGTGTCTCATGGAGAACCACTCTG
>hsa_circRNA_100269
ATATGAAGATCAATGATGCAGACTGATGGTTTTGATGAAGCTGGGCATTTATAACTAGAT
TCATTAAGGAATACAAAGAAAATACTTAAAGGGATCAATAATGGTGTCTTCTGGTTGCAG
AATGCGAAGTCTGTGGTTTATCATTGTAATCAGCTTCTTACCAAATACAGAAGGTTTCAG
CAGAGCAGCTTTACCATTTGGGCTGGTGAGGCGAGAATTATCCTGTGAAGGTTATTCTAT
AGATCTGCGATGCCCGGGCAGTGATGTCATCATGATTGAGAGCGCTAACTATGGTCGGAC
GGATGACAAGATTTGTGATGCTGACCCATTTCAGATGGAGAATACAGACTGCTACCTCCC
CGATGCCTTCAAAATTATGACTCAAAG
>hsa_circRNA_100050
GATCTGTGCCAGTTCAGAAGCAGGCGAGCCTCTTCCCTGATGAAAAAGAAGATAACTTGC
TGGGTACCACATGCCTGATTGCCACAGCTGTCATCACGTTATTTAATGAACCTAGTGCTG
AAGACAGTAAAAAGGGTCCATTGACAGTTGCACAGAAAAAAGCCCAGAACATCATGGAGT
CCTTTGAAAATCCATTTAGGATGTTTCTGCCCTCACTGGGACACCGTGCTCCCGTCTCTC
AGGCAGCGAAGTTCGATCCATCAACCAAAATCTATGAAATCAGCAACCGCTGGAAGCTGG
CCCAGGTACAAGTACAAAAAGACTCTAAAGAAGCTGTCAAGAAGAAGGCAGCTGAGCAAA
CAGCTGCCCGGGAACAGGCAAAGGAGGCGTGCAAAGCTGCAGCAGAACAGGCCATCTCCG
TCCGACAGCAGGTCGTG
>hsa_circRNA_100157
GCTGATTCACCCCAAGAGTGGCCGTTCCTACCACGAGGAGTTCAACCCTCCAAAAGAGCC
CATGAAAGATGACATCACCGGGGAACCCTTGATCCGTCGATCAGATGATAATGAAAAGGC
CTTGAAAATCCGCCTGCAAGCCTACCACACTCAAACCACCCCACTCATAGAGTACTACAG
GAAACGGGGGATCCACTCCGCCATCGATGCATCCCAGACCCCCGATGTCGTGTTCGCAAG
CATCCTAGCAGCCTTCTCCAAAGCCACAT
>hsa_circRNA_100162
AGACATTTTAAATCCAAAGGATGTGATCAGTGCCCAGTTTGAAAACACCACCACTAGTAA
AGATTTTTGCAGTCAGTCATGTTTGTCAACATATGAACTGAAAAAAAAACCTATTGTTAC
CATAAATACAAATAGTATTTCAACCAAATGCAGCATGTGTCAGAAGAATGCTGTTATTCG
ACATGAAGTTAATTACCAGAATGTGGTCCATAAACTTTGCAGTGATGCCTGCTTCTCTAA
GTTTCGTTCTGCTAACAACCTCACCATGAACTGTTGTGAGAACTGTGGGGGTTACTGTTA
CAGTGGGTCGGGACAATGCCACATGCTTCAGATAGAGGGACAGTCTAAGAAGTTTTGTAG
TTCATCGTGTATCACGGCATACAAGCAGAAATCAGCCAAAATTACACCGTGTGCGCTTTG
CAAATCATTGAGATCCTCAGCAGAAATGATTGAAAATACCAATAGCTTGGGGAAGACAGA
GCTTTTCTGTTCTGTTAATTGCTTATCTGCTTACAGAGTTAAAATGGTTACTTCTGCAGG
TGTACAAGTTCAGTGTAACAGTTGTAAAACCTCAGCAATTCCTCAGTATCACCTAGCCAT
GTCAGATGGAAGTATACGCAACTTCTGCAGCTACAGCTGTGTGGTAGCTTTCCAGAATTT
ATTCAACAAACCAACTGGAATGAATTCTTCAGTAGTGCCCTTGTCTCAGGGCCAAGTAAT
TGTAAGCATCCCCACAGGTTCCACAGTGTCAGCCGGAGGAGGTAGCACATCTGCTGTTTC
TCCCACCTCCATCAGTAGCTCTGCTGCAGCTGGTCTCCAGCGTCTCGCTGCCCAGTCCCA
GCATGTTGGGTTTGCACGAAGTGTTGTGAAACTCAAATGTCAACACTGTAACCGTCTTTT
TGCCACAAAACCAGAACTTCTTGACTATAAGGGCAAAATGTTTCAGTTCTGTGGCAAGAA
TTGTTCTGATGAATATAAGAAAATAAATAATGTAATGGCAATGTGTGAATATTGTAAAAT
TGAGAAAATTGTAAAGGAGACTGTTCGGTTCTCAGGTGCTGACAAGTCATTCTGTAGTGA
AGGTTGCAAATTGCTTTATAAACATGACTTGGCAAAACGCTGGGGAAATCACTGTAAAAT
GTGCAGTTATTGTTTACAGACATCTCCCAAATTGGTACAGAATAATTTAGGAGGGAAAGT
GGAAGAGTTCTGTTGTGAAGAATGCATGTCCAAATATACAGTTTTGTTCTATCAG
>hsa_circRNA_100161
AGACATTTTAAATCCAAAGGATGTGATCAGTGCCCAGTTTGAAAACACCACCACTAGTAA
AGATTTTTGCAGTCAGTCATGTTTGTCAACATATGAACTGAAAAAAAAACCTATTGTTAC
CATAAATACAAATAGTATTTCAACCAAATGCAGCATGTGTCAGAAGAATGCTGTTATTCG
ACATGAAGTTAATTACCAGAATGTGGTCCATAAACTTTGCAGTGATGCCTGCTTCTCTAA
GTTTCGTTCTGCTAACAACCTCACCATGAACTGTTGTGAGAACTGTGGGGGTTACTGTTA
CAGTGGGTCGGGACAATGCCACATGCTTCAGATAGAGGGACAGTCTAAGAAGTTTTGTAG
TTCATCGTGTATCACGGCATACAAGCAG
>hsa_circRNA_100177
GTCCCCGTCTGGGCAACTCACCGGTGCCAAGCATAGTGCAGTGTTTGGCGAGGAAAGATG
GCACGGATGACTTCTATCAGCTGAAGATCCTGACCCTGGAGGAGAGGGGGGACCAAGGCA
TAGAGAGCCAGGAAGAGCGGCAGGGCAAGATGCTGCTGCACACCGAGTACTCACTGCTGT
CTCTCCTGCACACGCAGGATGGCGTGGTGCACCACCACGGCCTCTTCCAG
>hsa_circRNA_100182
GTGAATCCAGTCTGGAAAAAGTGTTTGGAAGAACAAGGCTTGAAGTTTGTTGGCCAAGAT
GTTGAAGGAGAGAGAATGGAAATTGTGGAGTTAGAAGATCATCCCTTTTTTGTTGGGGTT
CAGTACCACCCTGAGTTCCTGTCCAGGCCTATCAAGCCCTCCCCACCATACTTTGGCCTC
CTCCTGGCCTCTGTGGGGCGGCTCTCACATTACCTCCAGAAAGGCTGCAGGCTCTCACCC
AG
>hsa_circRNA_100264
ATATCAAGTTATTCTAGTACAACCATATAAATAAATAATACCTGAAGTCTCAGTGTAACA
TGGACAATTAACAGTGATGACAGATAAATACAGACGCATGGGGATCAAATACTAGGCAAA
ACGCTTTTTAAAAGTGTATCAGGCTTTTAAGAAACACTGCAGGATCCTGTCTATCTTAAT
GCTGATAGAGCTCAGCTAAAAATTTAGGAGGTTCTAGTATTCTTCATGGCTGAAGCTGAG
AGAGTCTGAAACCCTGATGCTTAAGCTCCATTCTAGATCATAGCTCCAACTCCTTCAGGA
TATAAGGAAAAGAGATTATATTTCCACAATGATAGATCTTTGGTTGTACAGGTTTCCCAA
TGAGTGGATCATGATGACCGTATTGTAGGGACTTGCCATAGTATGGCTGCTTCCCGATCT
ACTCGTGTTACAAGATCAACAGTGGGGTTAAACGGCTTGGATGAATCTTTTTGTGGTAGA
ACTTTAAGGAATCGTAGCATTGCGCATCCTGAAGAAATCTCTTCTAATTCTCAAGTACGA
TCAAGATCACCAAAGAAGAGACCAGAGCCTGTGCCAATTCAGAAAGGAAATAATAATGGG
AGAACCACTGATTTAAAACAGCAGAGTACCCGAGAATCATGGGTAAGCCCTAGGAAAAGA
GGACTTTCTTCTTCAGAAAAGGATAACATAGAAAGGCAGGCTATAGAAAATTGTGAGAGA
AGGCAAACAGAACCTGTTTCACCAGTTTTAAAAAGAATTAAGCGTTGTCTTAGATCTGAA
GCACCAAACAGTTCAGAAGAAGATTCTCCTATAAAATCAGACAAGGAGTCAGTAGAACAG
AGGAGTACAGTAGTGGACAATGATGCAGATTTTCAAGGGACTAAACGAGCTTGTCGATGT
CTTATACTGGATGATTGTGAGAAAAGGGAAATTAAAAAGGTGAATGTCAGTGAGGAAGGG
CCACTTAATTCTGCAGTAGTTGAAGAAATCACAGGCTATTTGGCTGTCAATGGTGTTGAT
GACAGTGATTCAGCTGTTATAAACTGTGATGACTGTCAGCCTGATGGGAACACTAAACAA
AATAGCATTGGTTCCTATGTGTTACAGGAAAAATCAGTAGCTGAAAATGGGGATACGGAT
ACCCAAACTTCAATGTTCCTTGATAGTAGGAAGGAGGACAGTTATATAGACCATAAGGTG
CCTTGCACAGATTCACAAGTGCAGGTCAAGTTGGAGGACCACAAAATAGTAACTGCCTGC
TTGCCTGTGGAACATGTTAATCAGCTGACTACTGAGCCAGCTACAGGGCCCTTTTCTGAA
ACTCAGTCATCTTTAAGGGATTCTGAGGAGGAAGTAGATGTGGTGGGAGATAGCAGTGCC
TCAAAAGAGCAGTGTAAAGAAAACACCAATAACGAACTGGACACAAGTCTTGAGAGTATG
CCAGCCTCCGGAGAACCTGAACCATCTCCTGTTCTAGACTGTGTTTCAGCTCAAATGATG
TCTTTATCAGAACCTCAAGAACATCGTTATACTCTGAGAACCTCACCACGAAGGGCAGCC
CCTACCAGAGGTAGTCCCACTAAAAACAGTTCTCCTTACAGAGAAAATGGACAATTTGAG
GAGAATAATCTTAGTCCTAATGAAACAAATGCAACTGTTAGTGATAATGTAAGTCAATCT
CCTACAAATCCTGGTGAAATTTCTCAAAATGAAAAAGGGATATGTTGTGACTCTCAAAAT
AATGGAAGTGAAGGAGTAAGTAAACCACCCTCAGAGGCAAGACTCAATATTGGACATTTG
CCATCTGCCAAAGAGAGTGCCAGTCAGCACATTACAGAAGAGGAAGATGATGATCCTGAT
GTTTATTACTTTGAATCAGATCATGTGGCACTGAAACACAACAAAGAGTATGTGTAAATA
TG
>hsa_circRNA_100275
CATAAATGCAGTTCCAACTACAACGAAGATTTTGTGCTACAGCTAGAGAAGGAATTGGTC
CAAGCCCGACTGAGTGAAGCTGAGTCTCAGTGTGCATTAAAAGAGATGCAGGATAAAGTC
TTGGATATAGAGAAGAGGAATAACTCCCTTCCTGATGAGAATAATATTGCAAGGCTTCAG
GAAGAACTCATTGCTGTGAAACTTAGAGAAGCAGAAGCCATTATGGGTTTGAAAGAACTT
AGACAGCAAGTCAAGGATTTAGAGGAACACTGGCAGCGCCACTTAGCTCGTACTACTGGG
AGATGGAAAGACCCACCCAAGAAAAATGCTATGAATGAGTTACAAGATGAACTGATGACC
ATTCGACTTAGAGAAGCTGAAACACAAGCAGAAATAAGAGAAATAAAACAAAGGATGATG
GAAATGGAAACACAGTCTGGAACCTGTGGACCCCTTCTTAAAATAATATTTTTTAATGCG
TAAAACCAAGTACAAAGGATTGCAAAGGAAGCCACTTCTACTGAGAACCAGATCAATAGT
AACCATCTTCGAAGAGCAGAACAAGAGGTGATTAGCCTACAGGAGAAAGTGCAGTATCTT
TCTGCACAGAACAAAGGACTCCTTACTCAATTAAGTGAAGCAAAGCGTAAACAAGCAGAG
ATTGAATGCAAGAATAAGGAAGAAGTGATGGCTGTGAGGCTTCGGGAAGCAGATAGCATA
GCTGCTGTGGCTGAACTACGACAACACATTGCTGAGCTTGAAATCCAG
>hsa_circRNA_100373
ATTCTGCTCTCTTTGCTGAACTCGGTTATTTCACAGACACTGATGAGCTGCAATTGGAAG
CAGCAAATGAGACGTATGAAAACAATTTTGATAATCTTGATTTTGATTTGGATTTGATGC
CTTGGGAGTCAGACATTTGGGACATCAACAACCAAATCTGTACAGTTAAAGATATTAAGG
CAGAACCTCAGCCACTTTCTCCAGCCTCCTCAAGTTATTCAGTCTCGTCTCCTCGGTCAG
TGGACTCTTATTCTTCAACTCAGCATGTTCCT
>hsa_circRNA_100400
CAACTGGAACAGATCCAGAAGGAGCTAAGTGTTTTGGAAGAGGATATTAAGAGAGTGGAA
GAAATGAGTGGCTTATACTCTCCTGTCAGTGAGGATAGCACAGTGCCTCAATTTGAAGCT
CCTTCTCCATCACACAGTAGTATTATTGATTCCACAGAATACAGCCAACCTCCAGGTTTC
AGTGGCAGTTCTCAGGCTGGAGTGCAATGGCGCTATCTTGGCTCACTGCAACCTCCACCT
CCCAGGTACAAGCGATTCTCCTGCCTCACCCTCCCAAGTAGCTGGGATTACCGGCGCCTG
CCTCCACACCTGACAAAGAAACAGCCTTGGTATAATAGCACGTTAGCATCAAGACGAAAA
CGACTTACTGCTCATTTTGAAGACTTGGAGCAGTGTTACTTTTCTACAAGGATGTCTCGT
ATCTCAGATGACAGTCGAACTGCAAGCCAGTTGGATGAATTTCAGGAATGCTTGTCCAAG
TTTACTCGATATAATTCAGTACGACCTTTAGCCACATTGTCATATGCTAGTGATCTCTAT
AATGGTTCCAGTATAGTCTCTAG
>hsa_circRNA_100479
AGTCATCCTTTTTGAACTTCCATGACTCAGACTGCGAACCCAAGGGATCATCACCCTGTG
ACTCCTTGCTTTCCCTCAACACTGAGAAGATTCTGAGCCAGGCCAAGTCTATTGCAGAAC
AGAAGAGATTCCCGTTTGCCACTGATAATGACAGCACAAATGAAGAGTTAGATATTTACT
GATTATGGGATAATAAATAGGAAATAAAAATTTAGATTTGAAAGGAAACTTTAAGAAAAT
TTTCTACAGGCTTATTAAGCAAGACCAGACAGTTATGAGAAGTGACTGAGGTCCCCACGA
TCACACGGCTGCTATTGCTTATGTCTTGATTGGCAGTGGTCTGTATGATGAAGCAATACG
GCATTTTTCAACAATGCTTCAG
>hsa_circRNA_102665
GGCATACATCACAGAAGGAAGCCATGGAAGTAAGCCTTGATATAACAGCACTCAGCATTC
TCCAACAGCCAGAAAAACTTCAGTGGGAGATTGTTGCAAATGTGCTTGAAGATACTGTTA
AGGATCTTGAAGAACTTGGGGCAAATCCTTGTTTAACAAACTCTAAGAGTGAAAAGACAA
AGGAAAAGCACCAGGAGCAACACAACATTCCTTTTCCATGTTTATTAGCTGGAGGTTTAT
TAACATATAAATCTCCTGCTACCTCACCCATTAGTAGTAATTCTCACAGGTCACTGGATG
GTTTAAGCAGAACTCAGGGTGAAAGTATATCAGAACAAGGGTCAACTGACAATGAATCCT
GCACTAATTCAGAACTAAATTCTCCTCTGGTAAGGAGGACTTTACCGGTTTTGCTTCTTT
ATAGCATCAAGGAATCTGATGAGAAAGCAGGAAAGATCTTTTCACAGATGAACAATATTA
TGAGTAAAAGTTTGCATGATGATGGTTTTACTGTTCCACAGATTATTGAAATGGAGCTGG
ATAGTCAGGAGCAGTTGTTATTGCAGGATCCTCCTGTGACTTACATTCAGCAATTTGCAG
ATGCAGCAGCCAACCTTACCTCTCCGGATTCTGAGAAGTGGAACTCTGTGTTTCCCAAGC
CTGGGACTTTGGTTCAGTGCTTGAGGCTGCCAAAGTTTGCAGAGGAGGAGAATCTTTGTA
TAGACTCAATAACTCCTTGTGCTGACGGAATTCATTTGTTGGTAGGACTGCGGACATGCC
CTGTTGAATCCTTGAGTGCAATAAATCAAGTAGAGGCCTTGAATAATTTAAATAAATTAA
ACTCTGCACTATGTAATAGACGGAAAGGTGAGCTGGAATCAAATCTTGCTGTAGTGAATG
GTGCAAATATTAGTGTAATCCAACATGAATCACCAGCAGATGTACAGACTCCTTTAATAA
TTCAGCCTGAGCAGAGGAATGTTAGTGGTGGATATTTAGTGCTTTATAAAATGAATTATG
CCACTCGGATAGTGACTTTAGAAGAGGAGCCAATAAAAATACAACATATCAAAGATCCCC
AGGACACAATTACCTCGCTCATTTTGCTTCCACCCGATATATTGGATAATCGAGAGGATG
ACTGTGAGGAACCTATTGAGGACATGCAGTTAACCTCAAAGAATGGTTTTGAGAGAGAAA
AAACGTCTGACATTTCTACTCTTGGACACCTGGTAATAACCACTCAGGGAGGATATGTAA
AAATACTAGATCTTTCAAACTTTGAAATTTTGGCCAAAGTGGAGCCTCCCAAAAAGGAGG
GCACTGAGGAACAGGACACATTTGTTTCTGTGATTTACTGTTCTGGCACAGACAGGCTGT
GTGCATGCACCAAAG
>hsa_circRNA_102673
TGTGGCAAAGCGCTCCCTGGCCTTTCAAAGCAAGAGGACTGCTGTGGAACTGTGGGTACC
TCCTGGGGCTTTAACAAATGCCAGAAATGCCCCAAGAAACCATCTTATCATGGATACAAC
CAAATGATGGAATGCCTACCGGGTTATAAGCGGGTTAACAACACCTTTTGCCAAG
>hsa_circRNA_102700
TAGGTTGTGACAGTTGGAAGTGTCATGTACAACATGCGGCGATTAAGTCTTTCACCCACC
TTTTCAATGGGATTTCATCTGTTAGTTACTGTGAGTCTCTTATTTTCCCATGTGGACCAT
GTAATTGCTGAGACAGAAATGGAAGGAGAAGGAAATGAAACTGGTGAATGTACTGGATCA
TATTACTGTAAGAAAGGGGTGATTTTGCCCATTTGGGAACCCCAAGACCCTTCTTTTGGG
GACAAAATTGCTAGAGCTACTGTGTATTTTGTGGCCATGGTCTACATGTTTCTTGGAGTC
TCTATCATAGCTGATCGGTTCATGTCCTCTATAGAAGTCATCACATCTCAAGAAAAAGAA
ATAACCATAAAGAAACCCAATGGAGAGACCACCAAGACAACTGTGAGGATCTGGAATGAA
ACAGTTTCTAACCTGACCTTGATGGCCCTGGGATCTTCTGCTCCTGAGATTCTCCTTTCA
GTAATTGAAGTGTGTGGCCATAACTTCACTGCAGGAGACCTCGGTCCTAGCACCATCGTG
GGAAGTGCTGCATTCAATATGTTCATCATTATTGCACTCTGTGTTTATGTGGTGCCTGAC
GGAGAGACAAGGAAGATTAAGCATTTGCGTGTCTTCTTTGTGACAGCAGCCTGGAGCATC
TTTGCCTACACCTGGCTTTACATTATTTTGTCTGTCATATCTCCTGGTGTTGTGGAGGTC
TGGGAAGGTTTGCTTACTTTCTTCTTCTTTCCCATCTGTGTTGTGTTCGCTTGGGTAGCG
GATAGGAGACTTCTGTTTTACAAGTATGTCTACAAGAGGTATCGAGCTGGCAAGCAGAGG
GGGATGATTATTGAACATGAAGGAGACAGGCCATCTTCTAAGACTGAAATTGAAATGGAC
GGGAAAGTGGTCAATTCTCATGTTGAAAATTTCTTAGATGGTGCTCTGGTTCTGGAGGTG
GATGAGAGGGACCAAGATGATGAAGAAGCTAGGCGAGAAATGGCTAGGATTCTGAAGGAA
CTTAAGCAGAAGCATCCAGATAAAGAAATAGAGCAATTAATAGAATTAGCTAACTACCAA
GTCCTAAGTCAGCAGCAAAAAAGTAGAGCATTTTATCGCATTCAAGCTACTCGCCTCATG
ACTGGAGCTGGCAACATTTTAAAGAGGCATGCAGCTGACCAAGCAAGGAAGGCTGTCAGC
ATGCACGAGGTCAACACTGAAGTGACTGAAAATGACCCTGTTAGTAAGATCTTCTTTGAA
CAAGGGACATATCAGTGTCTGGAGAACTGTGGTACTGTGGCCCTTACCATTATCCGCAGA
GGTGGTGATTTGACTAACACTGTGTTTGTTGACTTCAGAACAGAGGATGGCACAGCAAAT
GCTGGGTCTGATTATGAATTTACTGAAGGAACTGTGGTGTTTAAGCCTGGTGATACCCAG
AAGGAAATCAGAGTGGGTATCATAGATGATGATATCTTTGAGGAGGATGAAAATTTCCTT
GTGCATCTCAGCAATGTCAAAGTATCTTCTGAAGCTTCAGAAGATGGCATACTGGAAGCC
AATCATGTTTCTACACTTGCTTGCCTCGGATCTCCCTCCACTGCCACTGTAACTATTTTT
GATGATGACCACGCAGGCATTTTTACTTTTGAGGAACCTGTGACTCATGTGAGTGAGAGC
ATTGGCATCATGGAGGTGAAAGTATTGAGAACATCTGGAGCTCGAGGAAATGTTATCGTT
CCATATAAAACCATCGAAGGGACTGCCAGAGGTGGAGGGGAGGATTTTGAGGACACTTGT
GGAGAGCTCGAATTCCAGAATGATGAAATTGT
>hsa_circRNA_000927
ATAACAGACAAGAGAGTATCCAGAAGACATGCCATTCTTGAGGTGGCAGGTGGTCAGCTG
CGAATCAAACCGGTAAATATGTTATTAATGATTCATTTTAACTTTCATCTCTTACCCTTT
CAGTTCCCAAGCAGAGGTGCCTATTTTCTAAGGTTATGGGAATAGGGAATTAATGTCAGA
ATATACCCTTCTCATTGCCAGAAAATAATTAGGAGATAAAGATCTAAACTGTGAGGAAAA
CTACATATTTTCTCATAGGACAATGCCACATTTACCTAATTAGAATTTCAATGAAAGATG
ACTGCCAGTTCATGTATATATTATGATTTGGTTTAAAATTGAATACTCCAAATAATAAGA
AAGCCCATAACTATTAATGGTTGGTTTTTTGAGCTGGGGTAGTGACCAAAGTAACTTAAA
TGTTATAGGGTTATATTTTAACATATTCTCTATCACTCTGTATAGAGTTGAATATTTCTA
AAACTTAGACTTTGTTCAACTTCGAGGTTTGAAAAATGATTTTAATTTGAAAGTTTTTGT
TGAGGGCTCGAATTTTAATTGCTTGCTTTATAGTTTACTGCTGCGAAATCACTGATGATA
TGCAGGGACAGCCAGTTTCCAAGAATATACAATGTGATTATTCCTTTTCATTTGCAGAGT
CTATTGTGTAAGAGAATGAAATACGTACATAAGGGTCCATTTATTTTAGACTAGATCGTA
TGGTGGTAAAATTTCATGGAATTCATTAATTTATAACTTTTTAAAACCAATTTGTATTTT
CATATTTTATATACCACTGCCTGTTAAATCATTAGTTCTTTCTTTTACACAGATAGTACT
TGCTTTTATTATCCTATGTTTAACTGTTTGCAAATTTGGAAAGCATCTTTTTAATTTTAG
TACTTGGAAATTTTTTGAATAAAAAATTATTCAATGTATTCACCTTATCTCAACCTTGAA
TAAATAATCTTTAAAAGAGTTTATGTCTCATCTTCATTCTGCATTATCTTATTGTCTTGA
AAAAGTGTTAATATCTGGAGTCAACACTTCTTTAGGAGCCACTGTATTTACCATTAGATA
TTCATCTCTGTATCCTCTCCAGCTATCTTATTCTTCTGAGATGACATACTGGATCATAAG
GCCCTTGAGTGTAGGAACTCTGACTAATCTTTGTATCCCTAGTGTTTAGCATAGTGCCTA
AGACATAGTAGGTATTTAATTAATATTTGTTGAATGCATGAGTAAACGCTGTGGTGAGAA
CTATCTATGGCATATCTAGGAGTGGGAACATGGTAGATTTTTACAAAAGTATGTTATTCT
CTAGTGCCCAATTTCTAATACCCTGCCAATGAACTACCATGGCCTAAAATAAGTTTTTTT
GTTGTTACTAAAGCACATTAAAGGAAAGAATAGAGGGATCTTGAAATATAGAAATGATTA
TTTTTTATTTATATAGATTTAGGGAGTGCAGTGCAGTTTTGTTACATGATTATATTGTGA
AATGGTGAAATCTGAGCTTTTAGTGTAACCGTCACCTGAATAGTGTACATTGTACCCATT
AGGTAATTTCTCAACCCTGTCCCACCTCTCACACTACCACCCTTCTGAGTCTCCAGTGTC
TGCTCTGCCACTGTGTCCATGTCAGCACATTTATTTTGTGAACAAATTAACCAGTGGAAT
TGTGGACAACTCAATAGATATCAGATTTTCTCTTTACACTCTTTGTTTACTCAATGATAA
GAAGAAACCCTTCTTATAACAAAATTGACATGGCATTAAATTTTTTTATATCAAAAATAG
GTGATTAGAAAACCGTCATATTTACTAATGCATGAATATTTTAAACATTTACATTTTTTC
TCAGTGTTAATCAAGGACATTTATATTTTAAAATGTTTTATAAATTGGCTTTAATAAAGG
TGCTTAGTTGGAGTTGTGTCTATACTTGGCTGAAAATTATTCAGATATATTTTGTACTTT
TGTGGCTATTCAAAAGAGTACTAATAAGGCTGGGCGCGGTGGCTCACGTCTGTAATCCCA
GCACTTTGGGAGGCCGGGGTGGGTGGATCACGAGGTCAGGAGATCGAGACCATCCTGGCT
AACACGGTGAAACGCCGTCTCTACTAAAAATACAAAAAATTAGCCGGGCACGGTGGTGGG
CGCCTGTAGTCCCAGCTACTCTGGAGGCTGAGGCAGGAGAATGGCGTGAACCCGGGAGGC
GGAGCTTGCAGTGAGCCGAGATTGTGCCACTGCACTCCAGCCTGGGCGACAGAACGAGAC
TCCGCCTCAAAAAACAAACAAAAAAAGAGTACTAATAATGTAAAATAAATATGCCCAAAT
TAAAGGTGATTTTATTAGTTGAAAATCTTACCTTGAGTTAAATTTTATCCAGTATGTACT
GAGCCAAATTTCTATGTGAGATTTTAGCAGTGTTCAGTTATAAAAAGGCTCCTTTTTAAA
ATACTCTTCACTTTTACTGGGTCTTTAATTAGATGGTACGCAGATCATAAAACCACTATG
TATGACATTAACAGGTGTCTTTTGAGCACAAAACTGTAGTAGAAATAATACTAGAAGCTA
GAGCAAAAATTCCTCATGACCACTAGATATAAAACTAAAATTTGGAATGATTTATTTAAG
TTATACCTCTGTTTATGATCTTTTAAATATTATTTAGTGTAATTTTGTAAACTTTCCCAT
AAATGTGATGTTTAGACATGGGAGAAAGGTAGCTCTTTTTTATCCTTTTTCGAGTACCTT
TTTTTGACAACTTAGAATGTCATAGCCTTCTGGAGAACGTCTGATCTTAAATACTCAGCA
AATTCTAGAATGGGAATGAGAGCCCAGGTTCTTTGAACTCTGTAGTATTTTTTTGTTGTT
GTTATGTTTCTGAAGTCAGGATTCTCTTGGCATTGGGTGTCTTTTCTTTAAAAAAATTTC
TTCAAGTTACAACTAATTGATGATCTGTCTTAACAAGAAGTTTTAGTGCCTTCAGTTGAA
TAATATTTTAGAACTGAAAGCAACCTTAGATTTGGACTTATGTATGTGGAAATTTGACTG
GGCCAGGGCTAGCATTGCGTATCAGTGGGGAAGAGGAGTTTTTATCAGTAAATGGTACTG
GGACAGTTATCTGTTTGGAAAAAAAAATTAGATCCCTACTGCAGACCCAAAAATCTACTC
CAGGTAGATTAAATGTGAGAGTCAAACTATAAAACTCTTAGAATATAATATAGGGAAAAA
CCCTTATGACTTTAGAGTAGGGAAGGGTTTTTAAACAGGATATAAAAAGCATGAACCATA
AAAACAGTTGGTAAAAGCCAATGAAATAAAAATAAGAAACTTCGTTTATCAAAAGACACT
ATAATGAAAATGATAACTACAACAGGGAGAAGATATTTGAAACACATGTAATTGGAACAC
GTAATTAGGCCATTCATGCATTGACATAAAGAAATACCTGAGACTGGGTAATTTATAAAG
AAAAAAGATTTAGTCTGTGTGCTGTGGCTCACACCTGTAATCCCAACAATTTGGGAGGTG
AAGGCGGGCAGATCACTTAAGGTCAGAAGTTCAAGACCAGCCTGGCCAACATGGTGAAAC
CCTGTCTCTACTTAAAATACAAAAATTAGCCAGGCGTGGCCAGGCGCGGTGGCTCACGCC
TGTAATCCCAGCACTTTGGGAGGCTGAGGCGGGTGGATCACGAGGTCAGGAGATGGAGAC
CATCCTGGCTAACATGGTGAAACCCCGTCTCTACTAAAAATACAAGAAATTATCCAGGCG
TGGTGGCGGGTGCCTGTAGTCCCAGCTACTCAGGAGGCTGAGACGGGAGAATGGCATGAA
CCCAGGAGGCGGAGCTTGCAGTGAGCTGAGACCACACCACTGCACTCTAGCCTGGGTGAC
AGAGTGAGACTCCGTCCCAAAAGAGAAAAAAAAAAAATTAGCCAGGCGTGGTGGTGGGTG
TCTGTAATCTCAGTTACTCGGGAGGCTGAGGCAGGAGAATTGCTTGAACCCCAGGGGGAC
AGAGATAGCAGTAAGCTGAGATCGCACCACTGTAATCCAGCCTAGGAGACAGAGTGAGAC
CCCGTCTCAAAAAAAAAAAAAAAAAAAAAAAAAGAAAAGAAAAAAGATTTAATTGGCTCA
TGGGCAAGCTTTACAGGAAGCATGGTGCCATCATCTGCTAGGTTTTTGGTGAAGCCTTAG
GGAACTTTCAATCATGGCAGAAGGCAAAGGGGAAATAGGCATGTCACATGTTGAAAGCAG
GAGCAAGGGAGAGGGAGTGAGGGGAAGGTGCCACACACTTTTTTTTTTCTTCGACTTTTA
AGCTCAGGGATACACGTACAGGGTGTGCAGGTTTATTACCTAGGTGAATGTGTGCCATGG
TGGTTTACTGCACAGATTATTCCATTATCCAGCTATTAAGCCCAGCATCCATTAGCTATT
CTTCCTGATGTTCTCCCTCCTCCCACCCTCCACTCTTTAGTAGGCCCCATTGTGTGTTGT
TTCCCACCCTGTGTCCATGTGTTCTCATCATTCACCTCCCACTTATAAGTGAGAACATGC
AGTGTTTGGTTTTCTGTTCCTGCATTAGTTTGCTGAGGATAATGGCTTCCAACTCCATCC
ATGTCCCTTCAAAGGACATGTTCTTGTTCCTTTTCATGGCTGCAGAGTATTCCATGGTAT
ATATATACCCCATTTTCTTTTTCCAGTCTATCATTGATGGGCATTTAGGTTGACTCCATG
TCTTTGCTAAGCCACACACTTTTAAATTACTAAGTCTCACGAGAACTCATGCACTATTTG
GAAGATAGCACCAAGCCATGAGGTATCCCCACCCCCATGATTAAAATACTTCCCACCAGG
CCCCACCTCCAGCATTTGTGGATTACAATTCAACATGAGTTTCAGGTGGGGACAAATACC
CAAACTGTGTAATTCTTCCCCTGACCTGTCCCAAATCTCATGTCCTTTTCACATTGCAAG
ATACAATCATGCCTTCCCAATAATTCTCCAAAGTCTTAACTCATTCCAGCATTACCTGAG
AAGTCCAAAGTCTCACCTGAGACAAGGCAAGTCTCTTCTATTTATGAGCCTGTAAAATCA
AAAGTTATTTACTTCTAAGAAACAATGGGGGTATAGGCATTGGGTAGACATCCCTGTTTC
AAAACAAAGGGTCTGTAGGCCCAACACAAGTTCAAAACCCATTAGGGCAGTCAGTAAGTC
TCAAAGCTCCAAAGTAATCTTTGACTCTGTGTCCATATCCTGGGCACACTGATGCCAAGG
GTGGGCTCCCAAGACCTTTGGCAGCTCCACCCCTCTGGCTTTGGAGGGTACATTCTCTGA
GGCTGCTCTCACAGGCTGGAGTTGGTAGATATACTATGTTTGGGTCTAGAGGATGGTGGC
CCTCTTCTCACAGCTCTACTAGGCAGTGTCCCAAGTGGGGACTCTGTGTGGGACCTCCCA
TCCCACATTTATTCTCTGCACTGCCCTAGTAGAAGTTCTCTTGTAAGGGATTTGCCGCTG
CAGCAGGCTTCTGCCTGGATACCCAGGCTTTTCCATGCATCCTCTGAAATCTAGGTGGAG
GCTGCCAAGAATCCACCACTCTTGCACTCTGTGTACCCACAGGCTTAACACCGTGTGAGA
GCTGTCAAGGCTTATGGCTTGCATCCTCCAAAATGGCAGCTCAAGCTGTATGTGGGGTCC
TTTGAGCCATGGCTGGAGCCAGAGCAGTGGGAATATGGATAGCACTGTCCCAAGGCCATG
CAGGGCAGCAGGGCCCTGGGACTAACCCATGAGATCATTCTTCTCTCTTAGGCCTCTGGG
CCTGTGATAAGAGGGGCTGCCATGAAGGTCTCTGAAATGCATTTGAGGCCTTTTCTCCAT
TGTCTTGGATATTAGAACTTGTTTTTTTGTTTGTTTGTTTTTTGTTTTTTGAGATGGAGT
CTTGCTGTGTCACCCAAGCTGGAGTGTAGTGGTGTGATTTCAGCTCACTGCAACCTCCAC
CTCCTGGGTTCAAGCAGTTCTCCTGCCTCAGCCTCCCAAGTAGCTGGGACTACAGGCGCG
TGTCACCACGCCCGGCTAATTTTTTTTGTATTTTTAGTGGAGATGGGGTTTTGCCATGTT
AGCCAGCCTGGTCTCAAGCTCCTGACCTCAGGTGATTCACCAGCCTCAGCCTCCCAAAGT
ACTGGGATTACAGGTGTGAGCCACCGTGCCCAGCCTGACTTTTTTTTTAGTTGTGCACAT
ATCTCTCTAGCAAGTGGTTGCTTCACAGCCTGCTTGAATCCTTCTCCTGAAAAAGCTTTT
TATTTCTCTGCCACGTGGCTAGGCTACAAATTTATCAAGCTTTTGCACTCTGCTTCCTAT
TTGAATATGTGTTGCAACTTTAAGTCATTTCTTTGCTTATGTGTTTGAGTGCAGGTTGTT
AGAAGCAGCCAGGCCACTTCTTGAACACTTTGCTGCTTAGAGGTTTCCTCTACCAGATTC
CCTAAATCATCATTCTTTAGGTCAGACTTCCATAGATCCCTAGGGTGTGAACCAAATGCA
GCCAAGCTCTCTGCTAAGACGTAACATACTTGACCTTTGCTCTAGTTCCCGATAAGTTCC
TCATTTCCATCTGAGACCTCCTTAGCCTGGACGTCATTGTCCATATCACTATCAGCATTT
TGGTCACAAATTTGCTGATCGTTTGGTCATTTAACCAATCTCTAAGAAATTCCAAACTTT
CTCTCATCTTCCTGTCTTCTTCTCAGCCTTCCAAACTTTTCTAACTGCTGCCTGTTAGGG
AGTTCTGAAGTCACTTCCACACTTTTACATATCTTCATAGCAATGTCCCAATTCCAGTAC
CAATTTTCTGTATTAGGCCATTCTTGTGTTGCTATAAAGAAATACCTGAGACTGGGTAAT
TTATAAAAAGAGGTTTAATTGGCTCACAGTTTTGCAGGCTTTACATGAAGCATGGTGCCT
GCATCTGCTTGGTTTCTGGGGAGGCCTCAGGAAGCTTACAATCATGGAAAAAGGCAAAAG
GGAAACCAGTACATCACATGTTGAAAGCAGGAGCAAGCGAGAGAGAATGGGAGGGTGATA
TGGTTTGGATTTGTGTCCCTGCCCAAATCTCATGTCGAACTGTAATCTCCAGTGTTGGAG
GAGTGGCCTGGTGGGAGGTGATTGGATCATGGTGGTATTGGATTTCCCCCTTGCTGTTCT
CATGATAGTGAGTTCTCACGACATCTGGTTGTTTAAAAGTTTGTAGCACCTCCCCCTTCT
CTCTCTTTCTCCTGCTCCAGCAATATAGGATTTGCCTGCTTCCCCTTTGCCTTCCACCAT
GATTGAAAGTTTCCTGAGGCCTCCCCAGCCATGCTGTCTGTACAGGCTACAGAACTGTGG
GTCAATTAAACCTTTTTTTTTTTTTAAATAAATTACCCAGTCTTAGGTGAAAACAGACTA
ATACAGTGTGGGAGGTGCCCACTCTGTATTAGTTAAATGACCAGATCTCATGAGAACTCA
TTATCTTTAAGACGGCACCAAGCCATGAAGCATCTGCCCCTATAATCCAAGCACCTCCTG
CCAGGCCCCACTTCCAGCATTGTGGATTGCAATTCACCATGAGATTTGGGCAGTGACAAA
TATCCAAGCTATATCAGGAGTGCTATCCAAAACATATGACAGATGCCTTTAATCAATGAG
AAAAAAATAAAAAATCCAGTAGAAAAATGGACTGAAGACTTGAGTTGCACATTAGAAACC
AGACTAGCTAATAACCATGTTTATATTAATATAGTTTAATAAAATGCCCATTATCTTGAA
ATAGATTGATGTATTTATTCAGCAGCTTATTGTAGCTGCACTGTCTACAAGGTGCAATTT
AAAGACATTTAGAGAATTTCTAACACTGATTTTAATTGTTAATGGAAGTTTAAAGATCTT
GAAAATCAGAATGAGATGGACAAGTGACTTCTAGTTCATTCATTTTATCTTAATGTTTGT
TAAATATCACTTATTCTCTGTTCCCTGATCAGTCACAAATTCTTTGATCTACTAAAGCAA
GTTATCTATACAAGTGTAATAAAATGTCAAGAGGGAAATTTTAGTTAAAAATCTTTGTAA
AATTACATAAATGAATATGGCAAATGTTTTGTTATGATGATCCCTTCTGTATACTGCATG
CCCCAAATTATATTTAAGTGATTAAATGGTTTTCTGCTTTTCTTTAACTTGGAAATCCAA
ACTTACCACCAAATAAAAAAATAGCTTTGACAAGGAGAGTTGAATGCAATTAGGGCAATT
ACTAATTTGTACTTTTAAATTGGATGACTTTCTGCCTTTTTTCCCTCTAATATTTCTCCT
ACAAAAAATGCTGTAGCTCTCCAGCAGTTCTAGGAAATAGTGCATGAGGAGATGATGCTA
GCTCATGAGGAGATGATGTTAGCTTTTTTATATTTCATCTAAATTTAATCTACAGCCTAG
TATCAGCAGGGAGAAAAGACATTACAAAGGCAAACTGATGATGATGTTCTTTGTAAATGA
CTGTATCACCAGTGATTGGTTATGCCCTCAGGGCGAATTCATAGCTGTCAGTGCTTTTAT
TTCATTTTAATAAAATCTTACTCACTTGGGGTCGTGGATGATTGAGGCAGTAGCTCTATA
AGTTGCAGTTTTTCTTTTTTGCCTTTTATTATTGACCCTCAAAATATACGTCTTTGGGTG
GTTGTGTTTTTTTATTGCACAAAGTTCCCGAATTGAGATTGTTTTTCTTCTCATGAAATT
AAAATTGTACTTGTGAAATATCTGGAAAATCCTATAATAATAGCCTTTCCTCAACTTATT
TTGTTAAAAAAAAAAGCTTTCCAAATTAAACAAACAAACAAAACACTGAAAATAAGGTGC
TTTTTGGGGGTATACATCTATCATTCTTTAGTATTTAATGATAACTCTAAGAGAAAGCTA
TAGGAAATTGATTTGTATTTTAGTTTCATTTTTTGCAGGGATAATGCATCCTTTGCACCA
CTTCTAAAGTTATAGCATGATCTGTTGAAGTTTTAATTTATAATCTCATGAATTTGTTAA
AAGGCATACACCAACAATGTCTCTCATGTAGGTAGTTATATCTTTTAATCATGGTGAGGT
TGGGTTTGCCAATATTTTGCCTGCTCTTGTTTGCTTTTAGAATCAAAGTTAAACTTGTCT
CATTGAAGCAGTTGGGAGTCCTTAACCCTTTTGTGATATCAAGAAAAGTTTGAATATTCA
GAAAAATCTTTAAATCCACTGGGGTCTTGTTTTGGGAGGGATTGAAAAGATTTTTAATTA
TTGATTGTACTTCTGAAATATTACAGGTCCAATTCAATCTCCTTTCTCTAATAATTAAAT
ACTCTCAAGCCAGGTGCAGTGGCTCACACTTGTAATCCCAGCACTTTGGGAGGCCAGGGC
AGGTGGATCACTTGAGGCCAGGAGTTTGAGACCAGCCTGGCCAATGTGGTGAAACCCCAT
TGCTACTAAAAACACAAAAATTAGCCAGTTGTGGTGGCGGGCGCCTGTAGTCCCAGCTAC
TCAGGGGGCTGTGGCATGAGAATTGCTTGAACCTGGAGGCAGAGGTTGTAGTGAGTAGAG
ATCATGCCACTGCACTCCAGCCTGGGTAACAGAGCAAGACTCTGTCTCAAAAAAAGAAAA
AATAAATAAATACTTTCAAACAGGCTGCACATACATACACGTAAACATACTTTAAAAAAA
TCTATTTGGTGTTATTAGGTAATTGTCTCTTTTGGCCATATTTACAAATGTATTCCTATA
AAGTATTTACAGTATTCTGTTATTTTTCAAAACTTTTATTTTTTGTGTAATTATGCCATT
GTTTTCATTCCTAATTTTTTGGTGTGTAATCTTCCTTTTTGTTTATTAATATTGTTAGGT
TTTTGTATACTTTGTAACTTTTTAAAAGCTACTTTTTGGACTTCATGTACGTATAGCATT
TTAGTTGGAGTATATGTAGTTTGACATTGATTTTTTAACTTATTCAGTGAGTAATATGAA
TTTAGGTTTACGTTAGAGGATCAAACATTAGACTTGAGTATCATTTTTACTCTTCATTTT
GGAATCTCCTGTATTAACAGTTTTAGGAAAAGGAAAAGATGATCATGGACCATACTCATG
GGTTCACTTTCTTTGTGGCTGGATTTGCTGACTGCCAATATTTAACCAAGTATAATTTAA
ATATTAAGTGCTTTCCGCTGAGGAAAACATACTCAAACAGAATATTGCGTGATCTCTGGG
TTTGTGATGCTTTTGTAAAGAAATGTAGTTTCCTTAAGTATGTTACCTTTTCCAGTCTTA
AACAATGTTATGCCTTTGTATTTAACATCCTAGCCTTTGTAAGTTTGGGACCATGTCAGT
ATTTAACGTTGTTTAGAGACTCATCTGAAGTTTTAAAATGCTCATGAATGAGAAGAACAT
GGTCTTAGCCTATAATCAGAAGCAAGCGTCACTTAAAGAATATTCAGAGTTCAGACCAAA
GCTATGTGGATTCCTGTTCTGACTCTTGCTTCTCCTGTTAGTTCAACATTCCTGACTCTG
ATGACCATGACATACTCAAGGAAAGGGAGCCTTCGCCCAAAAGGATGAGGAATACAGGGC
ACGATTCCCAAGTTCAGCAGCGGACACAAGCTCAGAGCCTGTCAATTTGTCATGTGCTTG
TTGCACTCAAAAGCTCAACCTGCCAAGAGCCAGAGGACAGCTTTGAGAGAGAGAAATTAG
GAGTGGCTGTTAGCATGGTGAAAGATTTCTAAACATTGTTTAAATTGTAACTTGAATTTA
AAAATCAAACATTCACTACTCTTTTTAGGAATACAATATTGCATAAATCACACTGCATCT
CCATTCTTATGCAATCTTGTGTATAGTTTGACTAATAAAATAATGGCCGACCAAATTTGT
GTCATCTCTGTTTTAAATTTCTACCTCTGCTCTTTATCTCCAAGTTTTATTTTACCGCTT
TCTTGTAACAGATTTAAAGGATAGAAATATGATGTATGGCCAGATTCTTATGAAATTGAA
TGGTCAGAACTAGGTGGATTATATTCATTCTGTCTTCAAAGATGTGTCTTTTTTGTGGTT
GTTATTGCTCAGCATATGTCCATTCCCAGGGTGGTAATTACTTTGCTGTGATGTCTCCAG
AGGAAGTCTCATTTAAACTGATGAAATAGATAGAAGGAAGGGTAATAGAGATCGGTGCTC
TCTATAAGATTGTACTTAAAAAAAAAAAACACCAAAGATCTGCATTATGTAGATTGCTTT
GTCATATCCTAAAGCTTATTTGTTTTAAAAACCCAGTGATATTATGACAAAATGCCTATT
TGACTTATGGAAAGAGCCAATTTTAGCTTGAATCTAGTTAGAATTTTTAAGGCACCTCAT
AATAGGTCCTTTTTGTTTTTTGAAGCAACTCTTGTTATCTTTGCTAACATGGAAATAGTG
GCAAACATAATATAAAATAGTGGATATTGTAATAGTTCTAACTTTGAGATCTGTTTACTA
CTTTGATTTGAATGTGGATGGTCTTCATAGTGGGAGTTTCATTTAAACAAATAAGACAAT
TCCTCTTTCAGGAGGTAGAAAGAAAGCTGTGTTGTTTGCTTGAGAGATTTGATTAGAATC
TTCCTTCCTATATGTCTTAGTTCATTTTGTGCTGCAATAACAGAATACCTGAGGCTAGGT
AATTTATAATGAACAGACATTTATTTGGCTCACCATTCTGGAAGCTGGGAAGTCTAAAAT
GCTGGGGCCGCATCTGGTGAGAGCTTTTTTGCTGCATCATAACGTGGTGGAAGGCATTAC
ATGGAGAGAGAGCATGCATGAGAGAGTGAGCAAGAGAGGGCCAAATTTGCATTTATTACA
GACCCACTCGCGAGATAACAAAGTTGCTCCCGAGATAATGAATCCACTCTTGTGATAATG
TCATTAATCCATTCATGAGGACATTTCCCTTATGACCTACATGTTAAAGGTCCTACTTGT
CAACACTGTTGCCTTAGGGTTGGAGTTTCCAACACATGGACTTTGGGGGACACATTCAAA
CCATAGCATTGTAGTTTCTTATTTTTTAATTGTAATAAGAAATTAGTAGGAGAAAATAAA
TGGTAAAGAAACTAGCCATTGTCAGGAAATTAGTGCATTTCGGATATGGAAGTTGGGGGA
CTCAGTTTCTCCATACTAAGAATTATTTTTCATATTTCTTCTTGTGATGTCTAGTTGTCT
CTATTAAGCAAAATAGAAGACTCTTTTAACCAGTTAGTTGATAACTTTGCTTTTTTCCTT
TGAGTCCTGGAGAAATGGGAGGTATACCATAGCTTCTTTTCTCTTTAATATATAAATAAT
AATTATGGTACTTATAAGAGTTAGATTTATTAAACTTTTAAGTCTAAGTTTATGCTTAAA
TTTTTTTGATACCAAAATTATGAATTCATATTTAATTGTATTTTTGTTGTAATTTTGAGT
TACAACATTATTGTATTATATTCTTTTTTAAATTTAATTATATTCTTTTTTAATTTGTTA
GATACACACAAATCCATGTTTTTACCAGTCTTCAGAGAAGAGTCAGCTCTTACCATTGAA
GCCAAATCTATGGTGCTATTTGAATCCTGGAGACAGCTTTTCTTTGTTAGTTGACAAATA
CATTTTCCGCATTCTCTCTATACCCTCTGAAGTGGAAATGCAATGTACCTTAAGGTAAGT
GCCTGATGAAATGAGAGTAAGAATGTTATTTTTAATCTAATTCCTCAGCCATCACAAATC
CTTCGGTAGGAACCAGTAGAAACCATTAAACTGGAGATAGAGTAGGTGTGTAATGTGTGT
GTACGCATGTGTGTGTGCATGCCTTTGCATGTGTGTGTGTTTTGTGCACATGCATGTGTG
TATCTGTTTCTAGAAAACATTTGACTTTGGAAACTTACTATGCGTTGATAGCAGTTGCTC
CCACAGGTGGTGTCTTTTACCATTGTATTGAGAATGTATTTTCCATCTAACAGTATTCAA
TATAGTTAATTCGAAATTGACTACCTTTTCCTCATTTTTTTAGCTTTTTGAATTTTATTA
AGGTATTAACTTCTGACTTACACTTGTCTAACTCCTCTTTCTTATAAAAATAGCAGAAAA
TATAGAACAGAGAAACTGAGGAAATGAGGTATTAGAATAAATATACTGATGTCTGGCTTA
CAGTTAAAATTCATACACTAGTTTTTTTAGTCAGAAGATTATTTGGCTTCATTTCAGCTT
TTAAATTATAGAATGGATAAACTAGACTTATAGAAGTAGATGGACAGAATTATGCGGAGT
ATGTTCTCTGATAGCAATAGTATTAAGTCAGAAATCATTAACAATAAAATAGCTACACAA
ATATACAAATACTTTGAAATTAAATAACACATTTCTAAATTACCCTTGGGTCAAAGAGAA
GTCATAGGGAAATTGGAAAACATTTTGAACAGAGTGATACTGAAAACAGCATAAAAATTT
GTGAGATGCAGCTAAATTAGCCCTTAGGGGGAAGTTTATAGTCGAATGCCTGTATTAGAA
GAGAAGAAATCTGTAAAACCAGTGATCTGTGCTTCTACTTTAGGAGGATAGACAAAAAGC
AAATTAATCCCAAAGAAAATAGAAAAAAAGAAAGTAAGAACTAGAAGTCAGTGAAATAGA
AAATGGCCAAAATAAAATCAGTAAAGCTATGGGCTGGTTTGGTGAAAAGATTAATAAAAT
TGGTGAAACTGTAGTAAGGCTTACTGAGAAAAAAGTGAGAAAACACAAATTATCAGTATC
AACAGTAGAAGAGGGGATATCATTACTGCTACTACAGACCTTAGAAGAATAATGAGGAAA
TATTACGTAAAACTTTATGCCAATAAATTTGGCAGTTAAAATGAATGGGTACATTTCTTA
AAAAACAAAACTGATGCAGGAAAAATAGAAATCTGATGAATTCTATATTCATTTTAAAAA
TTGAATTCATAATTTAAGTATTTCCCATAAGGATCTTCACTAATGAATTCTATTAAACTT
ACAAGGAAGAAATAATGCCAATATTATTCTTTTTTCTCAAAAAATAAAAGAAGATATACT
TCCCAACTCATTTTATGAAGCTTCTGTAATTTAGAAACTAAAATCAGACAAGATTTTACA
AAAAACCCTCAAAACTACAGACCAATATTCCTCATAATAAAGTATTTACAAATCAAATCC
AGCAATATGTAAAAAGGATAATACTCTATTACCAAGTGGGGCTTGTCCAAGGGATACAAG
GTTAGTTTATCGTATAAAAATCGAAGCAATTCACCATAACAGACTAAAGAACTATCATTT
TAATAGATGCTCAAAAATAATTTTGACAAAATTCAACACCTCTTCATGATTTTTAAAAGT
TTTGAGAAAACAAGAAAAAGAAGGAAACTTTTTTCCTACAAAAAACCTATTAGTGAAATG
TTGAAAGTTCTTCCCCTAAGATTGGGAATACAACAAAGATAAAATATATCAGATTTGAAA
GGAAGAAGTAAAACTGTGTTTATTTGCAGATGACATGATTTGTATTTAGAAAATCCTTAG
TAATCTACCAAAAAGAAAAGCAAGCCACAAAAGTGTCTATTATATGATTACATTTATATT
AAGTTCTGTAATAAGTAAACTAATCTGTTAAATAGAAATGTAATCAATGGTTGTTTCCAA
GGGGATTGACTAGTAAGAAGCTACAAAGGAGCTTTTTGTTTGGCTTTGTTTCAGCTTTTA
AACAAATATGGACATATTCTGTGTCTTGTTAAGGGTGCAGATTATGTGGGTGTACGCATT
TGTCAAAACTAATCAAATTTCACACTTCAGATATGTGCATTTCATATATAAATTATATCT
AAAAATGCTTAAATGTAAGTGGAAAAAAATGTCAGGAAGTTGCTTTTTAGTTAAATGAAA
TTCATTAATCATTGCTTACTACTTTAAAGTACATGTCTTTTTCTCTTATCATACATGTAT
GAAGCGTGCTATTTAAACTAGCTGTTGAAATGAGACATGTAAAGAACTGATTTTTTTGTT
ACAATAAACTTTCATAATAGAATTACATACTTTTTTCAAAAATTAGGAAAATGTGCATCC
TTATGAAACACAATATGGTCATTACCTGATAACTTATTTAAGCTATTATATGTCTATTTA
AATTTCATTTATATTGATTCAAATTAGCTTATTCCCTTAGTGTGAAAGACCAGTGTCTTT
AGGGCAAGTGTCACACTTTAAATTTATCAGGTTATGGGATTAGTGAATTTTGAATTTTTT
CGTATTGATGAAACTGAAAATAAACCCACTTTCACAGCACTGTACTTTTCTCAGGCTATT
TAAACCTTGGGTTCTGTCATTTGCTAGAAGGGCTCACAGAACTCAGGAACAGTTTACTTA
CTAGATTACGGATTTATTACAAGTGCTATATTACAGGATACAAATTAACAGCCAGATGAG
AAGATACATAGGGTGAGGTCTGGAAGGATCCCCAGCACAGGAGCTTCTGTTCCAGTGGAG
TGTTGGGGTACACCACTCTCCCAGCACATGGACATGTTCTTGTTCACCAACCTGGAAGTC
CTCTGAACTTTGTCTTTTTGGGTTTTTATGGAGGCTTCATTACAAAGGCATGATTGAGTA
AATCATTGACCAGTATGATTAAGTCAATCTCCAGCCCCTTTTCCCTCCCTGGTGGTGAGG
CTGGGAGTTCCTACCCTCTAATCATGATTGGTTTTCCTAACAACCAGCCCTTCATCTTTA
GAGGCTTTCCAAAAGTCACCTCATTAACATACATTCAGGTGTGGTTGAAAGGGGTATATT
GTGAATAACAAAAGACGCTCCTTTCACCTGTTTCAGAGCTCTAGCCAGGAACCAGAAGTG
AAGACCAAAATATGTATTTCTTACTATATCATACCATCACAGGCACATTCTTGTGGTTTC
TGCCATTAGCTAGGTCCTGTAGCTTCTTAGTGAATATTTAGTTTCCTATTGAAGCAAGGA
CAGTACTTCTGTAGTCAGGTAATGATGAGTTAACCCTAGTTATTAGATTAGAAGCCATGA
GGGGAGGTGGGGGCAGATCTTGAATTGCAGTATCATCATGAGAGATGTCTACCCGGGGGA
GGCAGCTGCCTGATTTCCAGAGAGGGAGAGTCCACTGTCTGCTAGCAAGGGGAAGTGGAC
TATGTATTAGATAGGAAGCATTGAAATACACTTCTAGACGTTTCTTGATATCGTTGGGGT
TTTCCTGTTTTTGAACTAGCTCTGTTTTGCAGGGTCAACCACATAAAAACACTGCTTACT
GTTGTACAAGCTTTACATGTATGAACTTTTTATTCTCCATAATAATCTCTATGAGGACTA
GGTATTGTTAATATCCCTATATGACAGATGAAGAAATTGGGACACAGAAGGTTTAAGACT
TGCCCAAGGTCACAGCTTAATACATGGCAGAGGTGGGATCCAAACTCAAGCCAGCTGTTT
CCAGAGTTGATGCTCTTACTAACTACCCTCTGCTGTATGAGAATGTTTACTATAGCACTC
ATTTGAATTGTGAAAACACCTGCAGAAAGGCTAAATAAATTTGGTGTAGTCCTATAACTA
TATGAAAGAGAATGAACTAAGAGAGAGCTCAGGTTAAAACATGGATAAATCTCCCTACCA
TAATGTTGAGGGAAAAAACCCAAAAAGGTTATAAACATATAAAACATACATAATTTCTAT
AAAATAATGGATGCATATATACAAATAATGAAAGTATAAAGACATGCATAGGAATAATAA
ATATCAAATTCAGGCTAATGTTTACTTTTGGAGAAGGAATGGGAGGGAAGGAGCAAGATT
GAGGCTGGGCATGGAGAGGGCTTGAATTGTATTTGTAATTAATCTGGAGCAAATATGAGA
AAATGTTTCTATCGGGGTGGTAGATACACAAGTATTTATATTCATAGATATGTAGATAGA
CTACATATATTCTCTATATATTTTTGCATGTTGAAATATTTAAGACATTAAAAAAGAATA
GAAAAAAGCTTATATGCTTTGTAGAAGTTGTTAGGACTCCTTTGCCATAATTCTTTTCTT
CCAGCCAGTTTGAATTTAAGAAAGGGATCTGAACCACAAACCAACCATAGAAGAGCTTGT
CATTTCTTTAGGTTTTCCTTTTACTCACATTAAAATGTTTTTTATATAGTATTTAGATTC
TGTATAATTAGTCCTACTCATTACCTACTTTGAAGGAACATTTAAGTCTATAGATGTCAG
TTCTAGTTTGTTCATTTTTCACTCTTTTCTCTACATATGTGTCTATGAAATTATTCTGCC
AGGAGTACCAAAACTCATGCTTTTTTGAGAAGTCAAAGAGAAAACCAAATAAGGAGAAGA
ATACTTGGTTTTATATTTTAGTAAATTAAATTATAGCACATTTCACTTAGAAGCACTAAT
ATTAATTCTTCCTCCCCAATAGTGGGTGCTTAATAAGTGTTGGTTTTTTGAATGCATTAA
TGAAATATCTGAGGATATTAAACTGAGTGATAATGTGATAAGTATAACATTTTGTTTTCA
TAGCTGAATTTCATTGCTGATGAGGAAGTATGACATTTTCACTCTAGGGAGATTATTTAT
TTTCAGACACTTATGAGGAAAGTAAAGTAAATCCTTTGTTATACTGAATTACTTTTTTTT
CAAATTGTTGAAAATCTAAGTATGTAGATTCCATATAAATAACTACTAATTTTAATCATT
GATATTGAAGAAACAATAAAATGGTGATGAAAATGTCATGATAGTATGATAATATGCAAG
TTTCAAATTCATTTATAATTATTTAAAATGTAGTTTTAGATCCAGCTCATTCATAATAGT
AGCATATTTTATATTAAAGATATGAAAATACATAACATAAACAAAATTTGGAATATATTT
GAAAGACTTAAGAATAACTTAATTGCCAAAACAATCTTAGAAAAAAAGAAAAGAGTTGGA
GGGTTCACACTTCTGGATTTCAAAACCTACTATGAAGCTACAGTAATCAGGACAGTCCTG
GTGTAAAGAAAGACATATAGATCAAGGAAATAGAATTGAGGGTCCAGAAGTAAACCCCTA
CATTTAGGGTCAGTTGGTTTTTGACAAAGGTGTCAAGACAATTAAATGGGGGAAAGAATG
GTCTTTTCAACAAATGATGCTGGGACAATTGAATATCCACATGCAAAAGAATGAAGTTAG
TCTCCTGCTGCACACCATATAAAAATTAACTTACAATGGATCAGAAGTCTAAATATAAGC
ACTAAAACTACAAAACTCTTAGAAAAAAACAGGTGTAAATCTTTGTGACCTTGCATTAGG
CAATGTTTATAACACCAGAAACACAAGCAAACAAAGGAAAAGTAGATAAATGGGACTTCA
TTACACTTAAAAGTTCTGTGCTTCTAAGGACACAGTTAAGAAAGTGAAAAGATTTAGTGC
CATCCCCATCAAGCTACCAATGACTTTCTTCACAGAATTGGAAAAAACTACTTTAAAGTT
CATATGGAAACAAAAAAGAGCCCACATTGCCAAGACAATCCTAAGCCAAAAGAACAAAGC
TGGAGGCATCACTCTACCTGACTTCAAACTATACTACAAGCCTACAGTAACCAAAACAGC
ATGGTACTGGTACCAAAACAGAGGTATAGACCAATGGAACAGAACAGAGCCCTCAGAAAT
AACACCACACATCTACAACCATCTGATCTTTGACAAACCTGACAAAAACAAGAAATGGGG
AAAGGATTCCCTATTTAATAAATGGTGCTGGGAAAACTGGCTAGCCATATGTAGAAAGCT
GAAACTGGATCCCTTCCTTACACCTTATACAAAAATTAATTCGAGATGGATTAAAGACTT
AAATGTTAGACCTAAAACCATAAAAACCCTAGAAGAAAACCTAGGCAATACCATTCAGGA
CATAGGCATAAGCAAGGACTTAATGTCTAAAACACCAAAAGCAATGGTAACAAAAGCCAA
AATTGACAAATGGGATCTCATTAAACTAAAGAGCTTCTGCACAGCAAAAGAAACTACCAT
CAGAGTGAACAGGCAACCTACAGAATGGGAGAAAATTTTTGCAATCTGCTCATCTGACAA
AGGGCTAATATCCAGAATCTACAAAGAACTCAATCAAATTTATAAGAAAAAAACAACCCC
ATCAAAAAGTGGGTGAAAGATATGAACAGACACTTCTCAAAACAAGACATTTATGCAGCC
AACAGACACATGAAAAAATGCTCATCATCACTGGCCATCAGAGAAATGCAAGTCAAAACC
ACAATGAGATACCATCTCACACCAGTTAGAATGGTGATCATTAAAAAGTCAGGAAACAAC
AGGTGCTGGAGAGGGTGTGGAGAAATAGGAACACTTTTACACTGTTGGTGGGACTGTAAA
CTAGTTCAACCACTGTGGAAGACAATGTGGCGATTCCTCAGGGATCTAGAACTAGAAATA
CCATTTGACCCAGCCATCCCATTACTGGGTATATACTCAAAGGAATATAACTCATGCTGC
TATAAACACACATGCACACGTATGTTTATTGCAGCACTATTCACAATAGCAAAGACTTGG
AACCAACCCAAATGTCCATCAATGATAGACTGGGTTAAGAAAATGTGACATGTATACACC
ATGGAATACTATGCAGCCATAAAAAAGGATGAGTTCATGTCCTTTGTAGGGACATGGATG
AAGCTGGAAACCATCATTCTCAGCAAACTATCGCAAGGACAAAAAACCAAACACTGCATG
TTCTCACTCATAGGTGGGAATTGAACAATGAGAACACTTGGACACAGGAAGGGGAACATC
ACACACCAGGGCCTGTTGTGGAGTGGGGGGAGGGGGGAGGGATAGCATTAGGAGATACAC
CTAATGTAAATGACGAGTTAATGGGTGCAGCACACCAACATGGCACATGTATACATATGT
AACAAACCTGCATGTTGCGCACATGTACCCTAGAACTTAAAGTATAATAAAAAAATAATA
ATATACAAAAAAAGAAAGTGAAAAGACAACCACAGAATGAGAAAATATTTGTAAATCACA
TATAACAGACTTATATTCAGAATATCTAAAGAATCCTCAACAATGCAAAGGCAAACAACC
CAATTTTAAAATGCATAACTGATTTGAATAGACATTTTTCCAAAGAAGGTGTACAGGTGG
TCAGTAGAACATGAAAAAATGTTCAACATCACTAGTCACAGGGAAATGCAAATTAACACC
GCAATGAGATACCACTTTACATCTACTAGGAAAGCTATAATCAAAAATATAATAACAAGT
GTTGGTGAGGTTGTGAAGAAACTGAACTATTATACATTGTGGTGGGATTATAAAATGGTA
TAGCCTCTTTGGAACATATTCTGGCAGTTCCTCAAAAGTTTAAACATGGAATTACTGTGT
GGCTCAGCATTTCCACTCCTATGTATATACCCAAAAGAATTGAAAACCTATGTCCACATC
AAAACTTGTACATAGATGTTCACAGCAGCATTATTCATAATAGCCAAAAAGTGGAAATAA
CTCAGCTGTCCAGCAACTGTTGAATAGATAAACAAGTATTGTATAGTCATACAGTAGAAT
ATTATTTGGCCATAAAGAGGAATGAAATATTTACATATGCTACAACACAGGTGAATCTTG
AAACATTATGCTAAGTAAAAAAGCTAGACACGAAAGACCACATACTGTATTTCATTTATA
TGAAATATGTAGAAAATGTGATCTTTGGAGACAGAAGGTAGATTAATGGTTGCGAGGAGC
AGGAGGAAGAGGCAATAGGAAGAGATTGCTAATGCATATGGAATTTCTTTTTGAGGTGTT
GAATATGTTCTAAAATTAGATATTGGTGATAGTTGCACAACTCTGTTAACATACTAATAA
CCACTGGATAGTACACTTTAACAGGATGAATCTTATGACTATATGGATTATTTTTCAATA
AAGCAGTTATAAAAAAGGATAACTCAATTACCTTTACTAGACTACATTTAACTTTCCAAG
TTTTAATTTTTTATTTAAAATATTCTGTAGTGATGCTTTATAAATCCTGTGATAGTTGAT
TACTCATAGATGTATTTGAAGATAAAATAAAAATATATATCACAGTGACAGTGTTTTATA
TTTAAATAAATGTGTAGTAGAATAATTTGTACTTGTACTTTTTGAATAAAATGTTAAATA
GAATTTTGTTCTGAAATTTTTTTTGTTACGTTTATTGTGGGTAACTATTAATAAAAATTA
CATATGGACTATAGAGTGTATATGAATTCATCTCAGACTTATGCCACAATAGAAAATAAA
CTAGAAATGGAATTGATGATGTTACTTAATTCCTAATACTATAAATTGTGAAAAATCATC
AAACTACTATTGAATGTTTCTTAATATTTTTCATGTTAAATATTAAGAAAACTTGAAAAA
AATTATAATTTGGAAGTACACCTGTAACCTGTGAGTAAAACAGGACTGGGTATTGTAGTG
GAGTGAACTTTCATAGCTAGGACAATCAGACATTTCCAAGATATGTCTCCAGCACCTGGC
ACAGTGTTTGACACACAGTAGAAGTTTTAAAAATATTGATTGAATGAACAAAAAATGTGA
TGCTGCATAGTAATTTACTCTAAGTAAATTTTCTCTTTTGGCTGATTCTTGCCATTGACA
TTGAAGGCTGCCTTTGAAGGAGATTATTCCCTGTATAAGAAATACTAAAACGAACAAATA
AAACAAGCGGTTAATTAGACTTTTCTCAGCTAGACACACTTCTAAAATCTTATATCTTTA
GTTTTTAAAAATTCACATTTAATGAGGACAATTTACACACAGTAGAGTTCATCCCTTTTA
AATGTGCAATTCAATGCACTAAAAATGATAATATAGTCATTTAAAATACTACTAGAGTGA
GATATAGAACATTTCCATTTCCCCAAATGTTCTCTCCTGGCTCTTTGTAGTCTGTCCCTT
CACTCCACCCCCAATCCCTGGCAACCATTAATATGATTTCTGTCCCTGTAACTTTACCTT
TCAGGATGTCATATAAATGGAGTAATACAATATACCTTTTGTGTCTGGCTTCTTTCACTT
AGCAAAATGCCTTTGGGATTCATCTATATTCTTGCACACATCAGTAGTTCATTCCTTGTT
ATTTCTGAGTAGTGTTTCATCTATAGTTTCAAATTTTCGAAAAGACAAATTCGTTGGATC
ATGTCTATGCATACATAAGTATTAATAACCCAACAACTTTGGATGACCTTACTGCATATT
GCAGAAGTATGAGGTAATTGGTTCTGCTGGCATGTCCCACATGTGACCATGGATGTTCCT
GTTCCAGAACATTTAGCTTGCAGCTATACTACAAGTTTGGGGATATTTCATAAGTAGCTC
TTTAATACTTCCCTGAACTTCAGTAGCAGTTATGTGTCAACTTAAACTCAGGATTTTATT
TATTTTTTCTCCAAACGTCTAACTAGCTTAGCTGATGCCCTTGCAGTTTACATTATCTCT
CTAGAGGCTGGGTGGTGATCTTAATTTCTGTGGACCATCTGGACAAATATTAAATAAAGA
GCTCTTAAGCCTTGACAGAAATGGCTGCCACACATCTCAAAAATAATTGTGGTTTCTAGG
CCCATGATTTGGAAAGATTGATGTATTTTATGGCAATACAGCAGGTAGGAAATAAAGAAC
ATATTCTAGTCTATATATTCTAGTATACTATAATCTGCTTTTTTTGGTTTTGCTAAGTCT
GAGTAAAGGGACATAACTTAGATGTAGTTCTAAGGCAGCAGAAGTGTGTTAAATTTAAAA
TTAAAGACCAGTTTCTATTTTATCTTATAGAAACAGTCAAGTGCTTGATGAAGATAATAT
ATTGAATGAAACACCAAAATCCCCCGTGATTAATTTACCTCATGAGACTACTGGTGCCTC
ACAACTGGAAGGAAGCACAGAAATAGCCAAGACCCAGATGACTCCCACAAATAGTGTGGT
GAGAAATTTGATATCTCATCCATTTATAACATGTTCTTCAAGTTATTATGAAGGCAGAAA
AGACAACTGAAATTAGGCCTATTATGACAATATTGCCAGCATTTATCTACTTTTGCTGAT
TTTAAGTTAAGCTCTAGAGAATATGGCAGTAATCCAACAGTTAAACTAATAGAAATAATT
TCTTTGTTCAAGAAATTTTATGAACTCAGTCTACAGTTGCATATGGGTATTTTAATGGTA
GTATTCTGCAAAGCAGATATTTTGCAAATTCATTCAAGATGTGTGATTATTTTTAGTAAT
TTATAGGTGTCTTTTTAGTCTTTCCTAGGTGAAAATAGAGACTGCAATAAGCAGCAGCCA
ATCCTTGCCGAGAGGAAAAGAATCCTTCCAACTTGGATGTTAGCAGAACATTTAAGTGAT
CAAAACCTTTCAGTACCAGCAATCAGTGGAGGTAGGTTTTTGTTTCTACTAATGCTGACT
TTAAAGGAAACATTAAACAGAATTTGAAAGCTTTTCTGAAGAAAAACTATAAACTAGTTC
TATAGAGATAGAGTAGAGGTTGTGTAAGTGTATAGCCTAGCCTAGTTTTTTTAGTTGTGA
ACATGAAGTCTAAAACATAGGCTATTACTTTATGCCATTTATCAAATACCACCCTAATTT
TTTTTCATTTAACAAGTGCTATTATGTGCTAGAATTATATTAATAAAGACTTCCAAACAA
ACCTCTTGGTGCTATGTCTAGGATAAAAGGCCAGCACAATAAGAGGGTTTAATTTGATTT
TTAAAAATGCCAGACGAATTGATATACTTTCAAGTTTACTGATTCTTTTTTCTGCCATCT
CTAATTTGCTGTTAAGTCTATCTAGTGAATTATTCATTTTAGTTATTGTACTTTTCAGTT
CTGGAATTCCTCTTTGGTTCTTTTGTGTAAGTTTATGTTTCTCCGATGAGATTCCCCATT
TATTCAATCATTTGGTGTATTTTTCTATAAGTCTTTGATCATATTTATAATAGCTGCGTT
AAAGTCTGCATCTACGTACAACTTTGCCATTTCAGACTTAGTTTTTATTGACTGCTTGTT
TTCTTTTATGGGGTCACATTTTCCTGTGTATTCTGTGCCTAGTGATTTTCTATTGATACT
GGATATTATGGATGATACATTGTAGAGGCTCTTGATTTTGTTATGTTCCTCTGAAGAAGT
ATTTTTGTTCTGATAGCAATTAATTTGGCTGGATTCAGAGCCTACCCTGTTTCCCCTGTT
ATGTATGGCAGCTGCAGTGTCTAGGTAGTTCCTTCACTTTCCAGCTGCTGCGTTTTTCTC
TGGGTCCTTGGGCCCCATACAAATGTAGTTTAGGAGTCAGCCAAGAATTTGGGTCAAGTT
TTTATGTAGGTTTTTGCTCTTGCCCCTTCTGTGGCTGCCTTCCCTCCAGGATTTTATCAC
TCACCTCTGCCTGTTCTCCTAGCCTCAAACTCTCTGCTCTGACCATTTAAACCAGTAAGG
TTGCAGCTTTCTGCCACGTGTGACTTGGAGAAGGCCTTCAGGAAAAAAGTCACAAGTTCA
CAAACTTTATAGATTATAGTTAATTTTCAACCTTGACACTTCTCCAACTCTGCCTCTTTG
GTCAATCTCCAGTGCCTACAGATAGTTTGAAAAATATTTTTTTCCTGAATTTACAATGAT
TTTATTGGCAGTAATTACTTTAGTTATGCTGTTTTTCCATTTTACCTTGAACATTGTTTT
TTAAAAATTAACAGCACAAATGAATACACATTTTAGTTAGAAAATTACTACTCAGTGCTT
TGTGTATTCTGCACAGTGGTCATAGAAGTCTTCTAAAGTTTTGGATCACATATATTATGT
ACAGAATATATCTTATTTAATGGTAGTTTGGATTATACTAGGATCAAAGTGTTCTCATGG
GAAAAGTGCACTATACTTTATGTGTTAAGGGGCATGTGGTTTAATCTGGAGAATTTTCCA
ATCTAAGCCTAAGACTTTTGCAGTAAGTTATTCTACTACAGTTGTTTTCAGTTCTTCCCA
CCCCCACAGTTACTTCATGTGTAATATATATATATATATATAGGCAATAACATCTGTGTA
TGTGTTGATCCTCAATTTGTAGGAAGGAAATGGGGAATTGTAGTGGGGAGGGGCAGACAC
TTTCCCTCAGTAGAATAATTTCTCTGATAAAAGAAAGACTTAACTTGACCAAAAATTGGA
CCAATGTGAGCTGGTCCCTGCAAACAACTCCTTTTCTTTCAGAATTGTTTTGTACTGCAA
CTGCTTCTGTGCTACTGCTTATAATAATAGTTCAACATGTATTTCATTTCAAATACGTTT
TCTTTCCCTTGGTAGATGTCCCACATAAAATATGAAGCACGTTTTTGGGCACTTCTCTTT
GAAAATACGAATGAGAGTAATTTGACATTGGTCTGGAATATCGCATGTGTACAATGTACT
TAAAATGCTAAAGCTTCAAAATAAGATAGAAGAGTCTTTGGATTCAGGTAATCTTTTTAT
AAACTAAGACCGTGGGAGAAGTACTTTATAAGAACAAGATTAGGTTACTTAATTCCTTTA
AAGACAGTTTAGTACTTTAGAACAGTTTAGTACCTGAATCCTGCTAATTAAAAGTTAAAA
CAATTAGACTTATTCTGTGGTGCTGTTATTTTTTAAAAAATTGTTTTGTTTGTTTAAGTA
ATAAATGATGGGGATCAATAGGCCAATATGAGAGATTTTTAAAAATTAATTCGCAGGATG
CATTTTGGTTTATTCAGACATGAGTAACTTTCATATGTCTTTTGCAGCTTTAGGACCATA
ACTGTGGTTATTGGTCTTTATGTAGATTATCTGAAACTAACTTGATATTTTGGAACCTTT
GGAATCCTTAGGAACAGGACAAATAACATGAATTCATGTTATTTGACTTATCCAAGATCA
TATAATAAATGCCAGAGCTGTAACTGAGACCTAGCTCTGACTAACTTTAAAGCCCATGTA
CTAAGGCATATCACTGTATAGCTGCCTAAATTTACTCTTTATATGTTTGGTTTTTGTTTG
CCTTTTTTGATCTGCCCTTGCGATCTCTCCTGGATCATCTCTCAGTTTAACTCTTTAATC
CTTTATATGTAGGGGAATTTTTGCTGTTGTCAGGCTTTTTCATTTTTCAGCCAATACAGT
TTATTATTATTATTATCATCACTATTATATATATATTTTTTATTTCAACAGGTTTTTGTG
AAACAGGTGGTGTTTGGTTACATGGATAAGTTATTTAGTGATGATTTCTGAGATTTTGGT
GCACCCATTACCCGAGCAGTGTACACTGTACCCAGTTTGTAATCTTTTATCCCTCACTCC
CCGACCCTTCCTCCCAAGCCCTCAAAGTCTGTGGCATCATTCTCATGCCTTTGCATCCTT
ATACCTTAGCTCCCACTTATAAATGAGAAAATACAATGTTTGGTTTTTCATTCCTGAGTT
ACTTTACTTAGAATAATGCTCTCCAATTACATCCAGGTTGCTGCGAGTGCCATTATTTCA
TTCCTTTTTATGGCTGAGTAGTATTCCATGGTGTATTTGTATATATATAGAGAGAACAAA
TCTGGAGGCATCACGTTTTATATATATAATATATATAATTATATATAATGTTATATATAA
TATAATAATATATTATATATCCTATATAACATTATATATAATATATAATATAATATATAT
AATATAATATATAATAATATAATATAATATAATTATATATAATAATATATGTTAATATAT
AATATATAATAATATATTAATATATAATATATAATAACATGTTATTAATATATAACATGT
TAATATATAATATGTTATTAATATATAATATACTAATATATAATAATACGTTATTGATCT
ATAACATATTAATATATGTTATTGATATATAATATATCAATATATAATAATGTTATTGAT
ACATAATATATTAATATATGTTATTGATATATATAAATATATTAATATATGTCATTACTA
TATAATATATTAATATATGTCATTACTATATAATATATTAATATATGTCATTACTATATA
ATATATTAATATATGTCATTACTATATAATATATTAATATATCATTACTATATAATATAT
TCATATAGTAATATATGTTATTACTATATATTAATATATCTATATATTACTATATATTAA
TATATCTATATATGTTATTACTATATATTAATATATCAATGTTATTACTATATATTAATA
TATCAATATGTTATCACTATATATTAATATATCAATATATGTTATTAACATATGTCAATA
TATGTTAATAACATATAACAATATATCACTAATATATGTAATTAACATGTAACAGTATAT
CACTAATGTTATTAACATGTAACAATATATCACTAATATATGTTATTAACGTAACAATAA
TATATCACTAATATGTTATTAACATGTAACAATAATATATCACTAATATATGTTAATATA
TAACTAATATATCACTAATATCTACTGTTAATATATAACAGTAATATATCACTAATATAA
TGTTAATATATAACAGTAATATATCACTAATATGTGTTAATATATAGCAGTAATATATCA
CTAATATGTGTTAATATATAGCAGTAATATATCACTAATATGTGTTAATATATAGCAGTA
TTATATCACTAATATGTGTTAATATATAACCGTAATATATCACTAATATGTGTTAATATA
TAACAGTAATATATCACTAATATGTGTTAATATATAACAGTAATATATCACTAATATATA
ATAATATATAACAGTAATATATCATTAATATATAATATATCATTAGTATATAATATTAAT
ATATATTAATATATAATATATCATATACAATATTAATATATATTAATATATAATAATATA
TTATTAATGTATAATAGTAATATAATATATTATCAATATATATTACTAATATATAATAAT
ATATCGTTAATATATAATAGATCATTAATATATAATGTTAATATATTATGAATAGATAAT
ATATCAGTATATAATATTAATATATTAATATATTATATATTATTTAATAATATATAATAT
ATTAATAAATAATTATATATTAATATAGCAATATATTAATATATGACTGTATTATATTAT
TAATATATAACAATATATTATATATTATATAATAATTTATTATATAATATATAATAATAT
ATTATATATTATATAACATATTAATAATACATAATAACATTAATAATATATAATAATGTT
AATATATTATTATATTATATATTAATATATAATAATATATCAATAATGTATCATGAATAT
ATAATATATCAATAATATATCATGAATATATAATATATCATTAATATATCATGAATATAT
AATAATATATCATTAATATATCATGAATATATAATAAATCAATATATCATGAATATATAT
CATTAATATATCATGAATATACAATAATATATCATTAATATATCATGAATATATCATTAA
TATATAATAAAATATTAATAATATATCATTATATAATAAAATATTAATAATCTATCATAT
AATAAAATATTAGTAATATATCATTAATATGTAATAAAATACTAATATTATGTCATTAAT
ATGTAATAAAATATTAATATTATATCATTAATATATAATAAAATAATAATATATCATTAA
TATTAATATATTATATAATATTATTAATAATACATAATAATATGCTATTAATATACAATA
TCTGATAATATATTATTAATATATAATAATATATAATATATGATTAATATATAATAATAT
AATATATAATTAATATATAATAATAATATAATATATAATTAATATATAATAATATAATAT
ATAATATATAAAACATATAATTTGACATTTTATATATATATAAAGACTTGACCAAAAATT
GGACCAATGTGACTATATATTTATAATATATAAATATATATTATCTATATTTATTACATA
ATATATTATATATTATATATCATTTATATATAATATAATATATTATATGTATATTGTATA
TATAAAATGTCAAATTACTCTCATTTGTATTTTCAAAGTGAAGTGCCCAAAAACATGATT
CATATTTTAAGTGGTACATCTACCAAGTGAAAGAAAATGTATTTGAAATGAAATACATGT
TGAACTATTATAAGCAGTAGCAAAGAAGCAGTTGCAGTACAAAACAATTCTGAAAGAAAA
GGAGTTATTTGCAGGGACCAGTTCACATTGGTTCAATTTTTGGTCAAGTTAAGTCTTTCT
TTTATCAGAGAAATTATTCTACTGAGGGAAAGTGTCTGCCCCTCCCCACTACGATTCCCC
ATTTCCTTCCTGCAAATTGAGGATCAACACATACAGAGATGTTATTGACAAAAAAAAATT
ACACATGAAGTAATATATATAAATATATGTATATATATATATATTAGTTTCTTTATCTAC
TCATTGACTGATGGGCATTTGGGCTGGTTCCATGTTTTTGCAATTGCGAATTGTGCTGCT
ATAAACATGTATGTGTAGGTGTCTTTTTCATGTAATGACTTCTTTTCTTCTGGGTAGTCA
GCCAGTAGTGGGTTGCTAGATCAAATGGTAGATCTACTTTTAGTTGTTTAAGGAATCTCC
ACACGGTTTTCTGTAGTGGTTGTTCTATTTTACATTCCCACCAGCAGTGTAAAAGTGTTC
CCTTTTCACCACATCCACACCAACATCTATTATGTTTTTGATTTTTAAATTATGGCCATT
CTTGCAAGAGTAAGGTGATAATGCACTGTGGTTTTGATTTACATTTCCCTAATAATCAGT
GATGTTGATCATTTTTTCATATGTTTGTTGTCCATTTGTATATCTTCTTGTGAGAATTGT
TTATTCATGTCCTTAGCCCACTTTTTGATGGGATTATTTGCTTTTTTCTTGCTGATTTGT
TTTTTCTTGTAGATTCTGGATATTAGTCCTTTGTCAGATGCATAGTTTGCGAAGATTTTC
TCCCACTCTGTGAGTTGTCTGTTTACTCTGCTGATTATTTCTTTTGCGTGCAGAAGCTTT
TTAGTTTAATTAAGTCCCATCTATTTATCTTTGTTTTTATTGCATTTGCTTTTGGGTTCT
TGGTCATGAAGTCTTTTCCTAAGCCAATTTCTAGAAGGGTTTTTCTGATGTTATCTTCTA
GAATTTTTATGGTTTCAGGTCTTAGATTTAAGTCTTTAATCCATACTGAGTTGATTTTTG
TATAAGGTGAGAGATGAGGATCCAGTTTCATTCTTTTACATGTGGCTTGCAAATTATCCC
AGCACCATTTGTTGAATAGGGTGTCCTTTCCCTACTTTATATTTCTGTTTGCTGTGTCAA
AGCTCAGTTGGCTGTAAGTATTTGGCTTTATTTCTGGGTTCTCTATTCTGTTGGTCTATG
TGCCTGTTTTTATACCAGTACCATGCTATTTTGCTGGCCGTAGCCTTGTAGTACAGTTTG
AAGTCGGGTAATGTGATGCCTCCGGATTTGTTTCTTTTGCTTAGTATTGCTTTGGCTAGA
CTTGTTTTGGGCTGTCTTTTGGTTTCATATGAATTTTGGGATTGTTTTTTCTAGTCCTGT
GAAGAATGATGGTGGTATTTTGATGAGAATTTCATTGAATTTGTAGATTACTTTTGGCAG
TATGTTCATTTTCACAATGTTGATTCTACCGATCCATAAGCATGTGATATGTTCCCATTT
GTTTGTGTCATCTATGATTTCTTTCAGCAGTGTTTTGTACTTTTCCTTGTAGAGGTCTTT
TACCTCCTTGGTTAGGTATATTCCTGTTTTGTTTTTTGTTTTTGTTTTGTTTGTTTGTTT
TTTTGCAGCTATTGTAAAGGGTTGAGTTCTTGATTTGATTCTCAGCTTGGTAACTGTTGG
TGTATAGCAGTACTACAGATTTGTGTACTCTGGTTTTGTGTCCTGAAACTTTGCTGAGTT
CATTTATCAGTTCTAGGAGTTGTTTGGATGCATCTCTTGGGTTTTCTAGGTATATGATTA
TATCGTTGGCAAATGGTGACAGTTTGACTCAGTGACAGTTTGACTCATTGACTCTTTACT
GATTTGGATGCCCTTTATTTTTTCTCTTGTCTGATTACTCTGGCTAGGAATTCCAGTGCT
ATGATGAATAGAAGTGTTGAAAGTGGACAGTCAATATAGTTCTAATTTATTTTATTTTTT
ATGTCTCAGGTACTAGTTCTTGGATGTTGTCATGAGTTTCTTAGGCCTGGGCTAAATTTT
TTTAAATGTCCATTAGTGATGGAGAAGTAAATATATTTAGGCAAAGGCTTTCAGAGTCTC
CTCTTTCTTGATCTCCAGTTATCTCTGTTCTTTCAGCCTTCCAGGCCACAAGACTAATCA
TAACTCTTAGGTTAGGATACTCCTGGTAGATTGAAAAAGGAGCTTTTATATTTCCACTGG
TATCATGCTATTCTATAGAGCTCTTCTTCCTGCATCTTCTAAGCTACCAACGTGAAGTTG
TAAAAAGTGGCACATGCTGATGAAGATTGAACTAGTCCCCATACTGTTTGGCTTGCATTT
AATTTTGTACTGTGAATATTTTCACCATGGCAATTTGATGCAGATTATAAATATTGAGCA
TTTATACATTATTGTAATTGGACTACAGTTCAAAATGTACTTACATTTATGTAAAGTGCT
AGTTATTCTGTTTACTTTGTTTCCAGCAACTTTGCCAAGTTATTTAATTTTAGTAGTTTT
TGAACCTTATATTTTCTAGCTGTAGAATCATGTTATCTATAGAATTAGGATAATTTTGGC
TCTTCTGACCTATCTACTGCTTTCTTTTCTTGTCTTTTTAGCTGAACCCTATAAACTTTA
AATAAAAATGGTTAAAATTGGTCTGTTCTTATTCCTGATTTTAATAGAAATTCTCTTAAT
ATTTTAGTATTTTAAGGTTGATATTAGATTCTGATAAATAGTCATATCATGTTTAGTATG
GTTCATTTTATTTTTACTATTTTTTCAGGAATAACTTGAATTATTTAAAAATGTTTTGGT
ATAGAAATAGTTTTGCATTTTCATGTGTTAATGTAAGTAATGATATTGGTAGATATCCTA
ATGTAATATACTATGCTTGTGTTCCTGGAATAAGTTCAATCTTATGATACCTTTTTATTT
TTATACTCTGTTAGATTAAATTTGCTAATATTTGGTTTAGGACATCTCTTATCTATATTA
TGGTTAGTCCGTATTTTTCTTTATGTATGCCTTCTATGTGAGATTTTAATGTTAGAGCAC
TGAATTATTTCCATATACGGTCAGGCACAATTTGAATAATTGAAAAATTATGTTTCTTCA
TGGAACTCTCCTGATCTGGGCCTGATGCCTGCTTTTAGTAGTTGATAATTCTGGCAGAGG
AATAGGTAAGTTAGGCCAGGAAAAAAAAGAAGAATGAAACACCCAGAAACAGATAAGAAA
AATACGTTTAATTTATAAACACATATCAGTTCAAACTGATGGAGAAAGGATATATTATTC
AATAAATGATGTTGAGAAAATTGGCTTTCCATTTTGAAGAAAATAATGTTAAAGTACTAC
TTTATGCCATATTCAGAAACAAATTTCTATTGAATTAAGTCTTAATATAAAAATTAAAAC
AAGGCATTTGAAGAAAGTATGGGAAAAATATTTTGATTATGCCTGTACACTTTCTTAAGA
TGATAGGGAACCTGGAATCCTAAGGGAAAAACTGGTAGATTTACCTAAATAAAAAGGAAA
AATACTTCTATGCAAAAGACACTGTAAATAAAGTCAGAGGCAAATAATAGCCTGCCAAAC
AATATACTGAGATATATTATCTACCACACTTATAAAAGAAGGTTTTTAAAAAATTGTCTA
CTTAGTAACAAAAAAGATAAAACTCAGTAGAAATTTTGGGCATTATGTGTGACATACTAC
AGAATAATAAATACGCATAGTAAATATTACGACTTTACTATCAGGTAAATTGAAAATAAC
TAGTTACCATTTTTTGTTCATTAACTTATCAACATTTAAGCAATTGATAATATCCACTGT
TGGCAGAAAGGAGTATTATCGAACATTGCTTGTGGAGGTATAAATTAGTATAGCCTTTCA
AAGTCACTTGTAGTGTCTTTTAAATTTTTAAATATACAATACACTTTGATCCAGAAATTG
CAATCCTAGGTATTTAAACCACAGAAATAATATTTGTACTTTTAGTCCTGTATATGTTTA
TGCATATGTATTTGTAGATATATTTGCTTAAACATAGGAAAAATTGAGAAATATACGCAT
GCAATAGTTAATATAGCTGTTTGGGAGTAGTTCCTCTAGAAGGTAAGATTGGATGGATGT
ATTTTTAATGATACATATATATATATAATTGAGCTATTGTTCATGTAGTATTAGTATAAC
AGCTCATATAAGTGCCATTGGTAATAGTTAAAATCAAGCTGTTTTGTATTAATAGTTAAT
TTCTTTTATATTTCTATCATTTAACTTTAAATAAAAATGGTCAAACCTATTTTGGATTTC
AGAAGAATATTTGCCATACCAGATATAAAGACTGTTGTCAGCCATTTTAAGCTATTCATT
TTTTATATACTCTTTGTGAAGAGCATTTTAATAATATCAAAATGGCTTCTCATGCAGAAA
AAAAAAATTAGCTCTAGTCCCTAGAGGTGGTTGATAGTAAGGAATTTGGAGTTTTGAAAA
ACTTGAGTATTTTAAATATATATATTTTTTAATTTTAGAATTTTGAGTACATGTGTATCA
CTTGGAATATATAAACTACCATTTGTGTAGAAGCTGTGTCTTGTTTAATTTACTGTAGTT
CTTAGCATAATCAGCAATACCACTAGTTCAGTATGTCACTTGGTTTAATTCATAACTGTT
ACAGCATTTGGTCATTTGTTGTACCAAGCTACTCAGTCCTATTAAGTCCTGTTTATGACA
GTTTCCAAAAATGATATGAACTATTTTCTAATTTAGATTCATGATGAATATTTAAATAAT
TTAGTTAAAATTTAGTTATTAGAATAGTTTATGCCTAAGTTTGATAATATGGACAGTATT
CCATTGGCATTTCTTTCCTGAACTTAATGAGGGAATGTTATTTCAGGCTACTTGAATGTC
CTTTAGAACTGGACTAAGCAAACTACAGCCCATGGGCCAAATTAGGCCCACTGCCTGGTT
TTGTAAAGAAAGTTTTATTGGAACATGGCCATGGTCAGCCATATATGCATTGTCTGTGAC
TGCTTTCATGTTACAAAGGCAGAGTTGAGTAGTAGTGACAGACACTGTATGGCCCACAGA
GTTTAATCTGTTTACTCTCTGGCTTTTTACAGAAAAAGTTTGCTAATCCCTGCTTTAGAA
CATGGAATAATGACTACAGATTGCTTTATATACCTATATCCTGGCTCTTAAGGGAATCTT
TGGACAAATTGTTTATGTTCAAACTTCATTTAGTCAGAAATATTTATTGAGCATCAGTTT
TGTGCTAGGCACAGTTGAAGGTACTGGAGACAAGGGAGGAACAATGAACAAGGCATGTAA
AGTTTCTGCCTTCATGAAGACATCACTCTCGAGTAGAGGAGAAGGACAATTTGCCATGGA
CAATTATGAATTTGTTAACAAAATATGATAGTGTCTTAGGTTTGCCAACTGCATTAAACT
TTGGGTATTTTATGGGATACAATGTCCATTGTTATTGAGATTTATTTACTTTATCAGCAA
AGTCTGTAGAAGTCACTCTCCTGTTTGGGTTATTTTGGGTTTGCCTGTAATCCCAGCACT
TTGGGAGGCTGAGACAGGCGGATCACCTGAGGTGAGGAGTTCGAGACCAGCCTTGCCAAC
ATGGTGAAACTCTGTCTCTACTAAAAATACAAAATTTAACCAGGCATGGAACAGTGCACA
CCTGTAATCTCAGCTACTTGGGAGGCTGAGGCAGGAGAACTGCTTGAACCAGGGAGGCAA
AGGTTGCAGTGAGCAGAGATTGTGCCACTGCACTCCAGCCTGGGTGACAGAGCAAGACTC
TGTCTCATTAAAAAAAAAAAAAATTAGCTTAAGTTTAATTCCTCACTGTGGATGTTAGGG
TTTAATAAGTAGTATATGTAAAGTTCATTGGATAGCTATAAGTCAGATTTTCTGTTAGAG
AAATTCAATTCTACAATTAAAAAAATAACATGTATCAGGTACTCTGCTAGATAGTTTACA
TATCTTACTTCATTTACTTTTCCTAATAATTCCATGAATTATAATTCCCATTATCCAGAT
GATGAAACCAAAGTTCAGAAAGGTGCGATGAAATAGTTAAGGGATGGAGCCTCCATTGGC
ATCTCAGCCTGGTAGAATGCACGGCTGGAGCTCTTGGCCATTTTGCTGCTTAATGCTTAC
TGAGATTTGCACATAAGTGTTTCCAAGTTAGCATTACTATAAATGGACCTTTAATCTTAC
TTGCCCTTTTATCCTTTTTATTTTCTTTCTTTCTTTTTTTTTTTTTTTTTTTTTTTTTAA
CACAGAGGCTCGCTCTGTCACCCAGACTGGAGTGCAGTGGTGTGATCTCGGCTCACTGCA
ACCTCCACCTCCTGGGTTCAAGTGATTCTTATGCCTCTGCTTCCTAAGTAGCTGGGACTG
CAGGTGCACACCACCACACCTGCCTATCTTTTGTATTTTCAGTAGAGACCGGGTTTCACC
ATGTTGGCCAGGCTGGTCTCGAATCCTTTTTCTTTTTTCTTTTTTTGATATGGATTATTG
ACATTTGAAGATACAGAAGATAATTTTCTTCTTTTTCTTTATGTGTTTAAGGTAATGTAA
TCCAGGGAAGTGGAAAAGAAGAAATCTGCAAAGATAAATCCCAGCTAAACACAACCCAGC
AAGGAAGAAGGCAATTAATTTCATCAGGAAGTTCAGAAAATACATCAGCAGAACAAGACA
CAGGAGAAGAGTGCAAAAATACTGATCAGGAAGAGTCTACCATTTCATCCAAGGTGATTT
TAAAAAATTCATTATTTGATTGTTTTTTTGTTAGGTGTTTTAGATAGAAATTAATCATAT
GCTATATAAAGAGAAATCAAAACTGCCTTTTATTGTTGAGTTTATGAAGACAAAACTAGC
CCAATTTTTTCAGACTTACTGAAACTAATCTTTAATATAGTATTTGTTGAAAAGTTAGAA
ATTTTAGGAAGTGGCTAACTATGGCGACCGCCACGGAGCAGTGGGTTCTGGTGGAGATGG
TACAGGTGCTTTATGAGGCTCATGCTTACCATCTTATTTTGGAAGGGATTCTGATACTCT
GGATAATCAGACTTCTTTTCTCTAAGACTTACAAATTACAAGAACAATCTGATCTTACAG
TCAAGGAAAAAGAAGAACTGATTGAAGAGTGGCAACCAGAACCTCTTGTTCCTCCTGTCC
CAAAAGACCATCCTGCTCTCAACTACAACATCGTTTCAGGACGGAGTCTTGCTGTGTCAC
CAGGCTGGAGCGCAGTGGTGCGATCTCGGCTCACTGCAACCTCCACCTCCTGGGTTCAAG
CCATTTTCCTGCCTCAGCCTCCCGAGTAGCTGGGACTACAGGCACAAGCTACCATGCCCG
CCTAATTTTTGTGTTTTCAGTAGAGACGGAGTTTCACCATGTTGGCCGGAACGATCTCGA
TCTCCTTTTTTTTAATTAAAAAGTAAACTTTAATGTCGAAAATGCAAACTTGGGGAAGGC
AGAAAGATCACACACAAGGCTGTCACTTCACACTTGGAAGGTTGCGCAGTAGCTGGGCAG
AGACGCTCCTCACTTCCCAGATGGTGAGGGGGCCGGGTAGAGGCGCTCCTCACTTCCCAG
ACGGTGCAGGGGCTGGGCAGAGGCGCTCCTCCCTTACAAACAGTGAGGGGGCCGGGCAGA
GGTGCTCCTCACTTTCCAGACAGGGCAGTGGCTGGGCAGAAGCGCTCCTCACTTCCCAGA
TGGGACGGTGGCCAGGCAGAGGCGCTTCTCATTTCCCAGACGGTGAGGAGGCGGGGCAGA
GGCACTCCTCACTTCCCAGATGGGATGGTGGCCAGGCAGAGGCGCTCCTCATTTCCCAGA
CGGTGAGGAGGCGGGGCAGAGGCACTCCTCACTTCGCAGACAGGATGGTGGCTGGGCAAA
GGTGCTCCTCACTTTCCATACTGTGAGGCGGCCGGGCAGAGGTGCTCGTCACTTCCCAGA
TGGGGTGGAGGCCGGGCAGAGGCGGTGCTCCTCCTCAATTCCCAGATGGTGGGCAGCTGG
GCAGAGGCGCTCCTCACTTCCCAGACAGGGCAGTGGCCAGGCAGAAGCGCTCCTCACTTC
CCAGAGTGTAAGGGGGCCGGGCAGAGGCAGTCCTCGATTCGCAGACAGGATGGCAGCCGG
GCAGAGGCGCTCCTCACTTCCCAGACAGGGCGGCGGCCTGGCAGAGGCACTTCTCACTGC
CCAGACAGGGCAGGGCCCGGGCAGAGGCGCTCCTCACTTCCCAGACTGTGAGGCAGCCGG
GCAGAGGTGCTCGTCACTTCCCAGAGAGGGCGGGGGCCGGGCAGAGGCGCTCCTCACTGC
CCAGATGGTGCGGTGGCCAGGCAGAGGCGCTCCTCACTTCCCAGACGGTGGAGTAGCCGG
GCAGAGGCGCTTCTCACTTCCCAGACAGGGTGGCGGCCTTTCAGAGGCACTCCTCACTGC
CCAGACGGGGCAGGGCCCGGGCAGAGGCGCCCTTCACTTCTCAGACTGTGAGGCGGCTGG
GCAGAGGCGCTCGTCACTTCCCAGAGAGGGCGGGGGCTAGGCAGAGGCGCTCCTCACTGC
CCAGACAGTGCGGTGGCCAAGCAGAGGCGCTCCTCACTTCCCAGACGGTGGAGCAGCCGG
GCAGAGGTGCTCCTCACTTCCCAGATGGTGCAGGCAGAGATGCTCCTCAGGTCTCAATCT
CTTGACCTCCTGATCCGCCCACCTGGGCCTCCCAAAGTGCTGGATTACAGGCGTGGGCCA
CCATGCCTGCCCTGCTGTCTCTTCTTTCTCCTCCTAAGCAGCTGTCTTAGTCTCCTGAAT
TTTGATGTTCTACTTAACACCCTCATGTTCTTACGCATGTTGCCCTGCTGGAGGCGTCCT
TCTCTTTGGGAAGCCTGACCCACCAACAGTGCCTCAGGAGATAGACATGGAAGCTTAGCC
GGTGGGGGCCTCTCATCTCTCTCCCACCTCAGTTGCAGGGGAGGGGTTGGTTGCAGCTGC
AGTGGTGGCCCCGACAGTTTTCTTTTGCGGGACCTGTGGCCGGCAGCTCTGGGTGGAGAA
GACCTACTTGATCCAAGAGCTGCAGGATCCTTGGGCTGCATGTCCTCCCCCACCGTCAGC
AAGCCTGGAGAGCTGGGCAGGTGGTCTTTACCCAGCACCTTCAAGGCCGCCTTCTCTGGC
CACAGGGAGCAGCCCGGAACTGGGGCAGGGAGCACTGTTGGAAGTGGGTCAGGCTTCCCA
AAGGGAAGGATGCCTCCAGCAGGGCTGTGTGAACTGGCGACTCCATGGCCCTTGGAGTAG
AAACTCACTGCATGCACCTGGGCCTTGTCAGTCTGGTTGTTTTCTGTCAAGCTCTTGAGG
TGGACATTTCCCTCCAAGGGCCTGGGATTGTACCAGGAGGAAGTGAGGTTTCCCTGAGTC
TCCAGGGGCCTAGAGGTGGAGGCTGCTTCCCCATTGCTACAGGGGCCCCTTTTATTGTCC
TCCTGCTCCTGGGTCTGTACCTGGTCTTTCACCTCCGTTGCTTCTTTGGGCTCTTCTGCC
CTCACCTCCATTTTCGGGAGCCTGGCTGGGATCACCTGCTCATCTAATGAAGGAAGTTGA
AGGTTAAACTTGCCTCTGAGACGAGGGATCCTCACGGGGCTGAGGTATCCAAACATCCTG
GAGTTGCGAGCAGACAGCACGGGTTTCTTCCTTGAGGGGGGGCTCCAGACAACAGGAGGC
AGGACCCTCTGTGGGGTGCCCGTGTTCCAAGGGATAAGACACAGCCTCATAAGGGTGCCG
TCCCACCTGCCTGGAAAAGAAGGCCCAAGATGTCGCTGACGGTTGAAGAGGAGTGGGAAA
CAGCCAAAGAGTCCTGGGGCAGGCACAGGTGCAGGAGCCGCGGGGTGAGCCCGGCCAGCT
GGGAAGGCCTCACGGACAAGACGAGCAGGTTGCCGATGGCATGGCCAGGACCTGCGGCGG
AACCAGGAACAAAATACGCTTAGTGAGTTGTCCATTTTGAGCGAGTTGTGCACAGACGAA
ACTAAGGGTCAGAAGCGGAGAGGATACTCCTAAGTCACCCACTTCTCTGTGGCTGGGTGC
ACACTGGGCATCTGGGAGTTTATGACATCACCATGGGGCTGGTGACAGAGCCAGGGTGTG
GAGGAGTGCTTAGGAGCCCAGCGAGGGTGCCTGCAAGAGGAGTCAGAGGGCAAAGGGTGA
GACCCTTCCACCGGTCCAGCTGGACTCTAGCCTCAGGGACGTCCTGCTCCTGGGGGCAGG
TGTGTGGCCCTGGATGGGCCCCCCGTGGGGCTGTTGGGGGTGTGGGGCTGATCCGCCAGA
GCCCTTCTGCCTGGCGCCTGGCCCAGGTGCTGGCTGGCACCCAGTGGCCCTGTCTTGGCC
GGCCCCGTCCCCCGGGTTACAGGGCCAGAACCTGGAAGCAGAGCGCAGGACCAGCCAGAT
CCCGCCAGGCTCCCCCGGGGCCTCTCCAGTGCCTCTGTGCCGCCTGGAGCCAGGCCCGCC
TTCTCCATGGCTGCTGTGGCCTCAAGGGCCACCAGCCTCGCTCCGCAGGTTTCCAAAGAG
AGGACGCGGTGCCCTGACCTGACTGGATGCACCTCTTACCACATGCCTCCCTGGCAGGCA
GGGTCTCCACTTTTTACAAATTTGCCTGAGACCATTCCTCAGGTCATTCAGGTGGTCATG
GCCCAGCCAGGCTTTGAACCCGGGCTGTGCGATTCCACAGCTGGCGCTCTGGCCTGTGTG
CCTCATGATCATGGATACAGCATCTATTCTTATTTTTTCCTGTAGTCCTGGGGTACTTAG
CACCATGGCATATCTGTAATAAGCACATGCACACCTCGAAGGAGGTCTTCACTTCAACAT
ACAAGTTGACCATGGCATGCTCTGGGCTCCAGTCCTCTACAAAGATGTAGGGCAGGAACT
ACCAGTTGTCAGCACAGCACCATCCCACATTGCTCTTCTAATGGAGCCTTTCACCCCAGA
TGTTCTTTCTCGTCTGATGGGAAGGATCCAAGTATGTAAAGATTATGTTCTAGATCAGCT
TTGGTCTGTCCTAAAAGAAATTTGCCAGTGGATTATTCCATATGGATAAAAGTCAGTTTC
TCTGGTCTTCCTGGAATGTGTCTAGAAAGCAAATACATTATTTACAAGTTCATAGTAGAT
CAATGTATTGGATTAAAATATGATAAACATAATTTGGTTGTTGTGAGCATGCCAGCTTGG
TCAACTATTCACCACACACATGATGCCCTAAATATAACTCTAGGTTTTCTTATGCCCAAG
AGAGGGACATACTCTTGGGTGTCTGGACTAGGGAAACATGTATGAAAAACCATTTGGCCA
CTCTACATCTTGTTATTGGAGAATTGAAACCATCTATATTCAAAGATATTATTAAAAGGC
AAGAAGTTAAAAAAAAATTTTCAGACTGGAAAAAAAAGGGAGGACCACTTGACTCTGGTC
ATAATTTGGCACCTCCATTCTGAAAACCTGACTTCTCTTATTCCATTGGTTGTTCTCAGA
TTGCATTTAACCACCATTTTCTTGCTAAGTGTGATGAGAAAAACAAATTGATGGGATAAT
TCTTAAGAGCCTATTGTAGGATCACTTCTGGGCTGACAGTATTTCTAGACCTTCTTTCCT
CTTTCAATTTTTGCTAACTCACTAGGATGGTTTGGCTGAAATACGCATTCTGTAACACTG
GGTACTTAAAGAAAATGAGGACTATTTATTGGAAGTACTTAAAAAGAGAGAGAAAGATAG
AGATGGCCCCAGGACAGAAAGTTCAGGCATGCTTCCTCTCTAGCGAGAGGTAGCTTATGA
TGACAGTTTTCATGATCCTTGTAGTCCCATGGCTGAGCTCTGTGGATCCCTGTCTTAGTC
TCAGGTAAAACCAAAGGAAGAGGATTGGTCATGGAAGACTGTGCACCGAAATGATTGAAA
TGCCAACATCTACCTTAGAGGTTAGTCTTCGAATATATTCTCCTCACTCCTACCCTCTCT
CCCAGAGAGAGGAACCAGCTTCTCACTGGAGCCTGTCTTCCAGCTACAGAAGTGGGGCCT
GGTCGCTATACACTCAGTTCCTTTGCTTTACTTATGGAGGCAAGCTTAATAAATGAAAAC
AAAATGTTTTCTGGCTCACATATATTTTCCATAAAACTTATTAAAACAAAATTTGTTTTG
TATAAACTTTGAGCCCTTATGTACTCTATTCTCTGAACTCTGAACATGTCAATTGACGTT
GCCTTTTTTCAAGAGAAATTATTGTGTTCAGAAGAAAATCTGTAGTATACGTGTTTTCCT
CTGTTTATCCCAACCCATAAGGTTTGATAATCACAAGAAAAACTTTGAGAAACATCTTAA
TTGATAGATTATAGAGAGGAGCAGATCCAAGATATTCAAGCTATTTGTGAGGTTTTGATG
ACATCAAGGGAGTATTACAACCAGGTCCGAGGAATGCCCAAGTTCTATTTGGCCAGTTGC
TTTTCCTTCCCTTCCTTGTGAGGAAGATTTACCTCTTCTAGCACAGGAAAAATAAGGCTT
AAATTTTCATGATCCTTTATGCAGGGCTCTCTGGTAAAGCTGAGCCAGAGAATATGACTT
AGACTGAAAATCCCAGCAGAGCCTTTCCAAACCCCACCCTCCATCCCTGCCCAGTTTGAG
TCTGAACACTGAACCTTTAGAACAGCTAGTCCTAAAGGGATAGCTGTAGTGCAGAGCAGG
TGAGAGAGAAAACAAGAGGCTAGGTTCACCTATCTATTCTAATGGCAGGAGGTTGCCAGC
TACAAAAAACTAACAACAGTTTGGCCAGGCCTACATTTGGATCAATCTACTTGGAAAGAA
TTACATTCTCTTAGGGAAAAGTAGGAGAATCAGTGGAGAGAAGGGACAAAAATCACTTAT
GCCCAACTAGACCTTGTTTCTGAGATTCTGATTCATTTGGTGTGTGGAGCCTGTGCATCA
GTGGTATCTTAAACTCTCCCAATTTTAGTGTCCCTTCAAAATTAAGAGCTACTGTTGTAT
CATCATTGAACACCTCAGAGGAAACTGAGGCCCAAGGTCACATTGTTAGGAAACTTGGCT
TCAAATGTAGGTATTTTCATTTTGGGTATAATGAATTTTTCTACCATACGTATTAGACTA
TGTAAAGAGTTTTGTGACTGTAGTAACTTCTCTTCATAAGACAGTTGTCAGAAATAGTCT
ATATTTTTCATCAGTTCTTGTATGTCTTTCTACAACTCCTTCCCAGTTATGTGACTTTCT
AATTTAGATGTGAAAATGAGGGTACTTGAATTGATTAACTTTAGTGAAAAGGATGGTTGC
CATGGTTTGAGTGTTTTTATCTCCTCTAAAGATTTATGTTGAAACTTAATCCTCAGAGCA
ACAGTATTGGGAGGTGGGCCTAATGGGAGGCTGTTTAGGTTATGAGGGCTCTGTGCTCAT
GAATGGATAATGCTGCTATAAAAAGGGATTGTGAAGCTGGATGCAGTGACATGCACCTGT
AGTCCCAGCTACTTGGGAGGCTGAAGCAGGAGGACTGCTTAAGCCCAGGAGTTTAAGGCC
AGCCTGGGTGACGTAAGGAGACCTCATCTCTAAAAAAAAGGTCGGGGGCTTGGCTTGTAG
AAGTGGGTTTACACTCTTTCACTCTTCTGCCATATAAGGGCACAGCATTCATCCTTTCAT
GCCCTTCCACCTTCCCTCATGTAAGAATGCAGTAAGGAGCCTCACACCAGATGCTGGTGC
CTTGATCTTGGACTTCCCAGACCCCACAACTGTGAGATAATAAATTTCTGTTCTTTATAA
ATTTTCAAGTTTGTGATATTCTGTTATCACAGCTACAAAACAGACTATGTATTTCCTTTA
TAATCTATATTATATTATAATCTAATGAGAACTCTTGTAAATGACAGAAGGAAGCCTAAC
TGAAACAACATAAGCGAAAATAGTATGGTAAAGTGTTTTAACTGTCTATTGCTGTGAAAC
AAGCTACTCCAACTCTTAGTGGCTTAACACAACATGATCATGTCAGTGATTATGATTATA
TTCTGCCTTATAATTGTGTGGGTTGGCTGGGGTCAGCTGGGCAATTCTTTTATGACATGT
TTTTGGTGTCAGCTGGGCTTCATTCAGCTGAGAACTCAGCTGAAGATGAAGCATCTGTGA
TAGCTTTACTCGTGTGAATGGTGCCTCAGCAAAGGTTGATGGAATGGCTGGGGGCTGGCT
GGGCCCACCTCCCTCCCTGTACCATGAAGTAGCCTAGACTGAGCATCTTCACCTGACATC
TGGGCCCCAAGAGAGTGATGTCAAAGCTGTTAGATCTTTTAAGGCCTAGAACTGGAATTG
TAATTTTTGCTGAATTCTTTTGGTCAGAGCAAGTTACCAGGTCTCATAGGGTGAAGACAG
CAGTGTGACCAGTTCATAGAGAAGGGCCCTTGAAATGTTTTCAGTCACAGAGGTAATCCT
GGCAGCTCACTAGAGGAGAGATTGGAAAAGAACAAGATAAAAGACTTGGAGGTAAGGGAA
GAGATTGTGGCATTAACAAAGTGAAGAAATAGAGAATCTAAACTAGGGCAGTGACTTTAA
GGATGGTAAGAAGTATTGGATTATAAAAGTATTCAGGAATAAAATTGTAGGACTTCTTGC
TTGGATCTGGGGAGAGAGGGCAAGAAGGAGTAAAAAGCTTCTAAATTTCTGGCTAGCATG
AATAGATGAAATATGTTGGCAGAAACTATGGCAGAGAACTCAGAGGCAGAATGTCAGTTT
TGACATTTAGAGTTTGAGGAGCATAGAACATTGAGAAAGAAATGTCTGGCTATATGAGTT
TGAAGCTCAGGAGTGAAGTTGGGGCTAGAGGTTAGGAGTTTTAGTCTTTAGCGTTAGTCA
GTGTTAATGGGATTGAGACAGGACTTTTAAGGTAATTTGTCACCACAGACATTCTTGCCA
GGAGCAGTTTGGAAACAGCAATAAATTACTTGATTTAAATTGTTCTAGGTGGAAGTTCTT
TATCTTGTCCCTTCTAGTACATAACACTCAGATGGTTGAGGGGCAGGGGAATGGCTTGTT
TGAGAAGTTAACCGGCTATTTTAATAGCCTTAATAATACATTCCCACCACCTCCAAACAC
CCAGGTCACCCTCTACCAGCTCCATGCTCTTCCGTCCCTCAGGTCTCTAACATGTATATT
TACATTGTAGGGGATTTGGCCACTCTATCATGAGTCGCCAGCCTTCCACATTTAGTCCTG
CCCATTTTCATCTAATGTAAGAAATAAGCAATGTGGGATGCTTAGGAAATATAGAGCTCT
CTGCCTTTCTCCTACTTCTTCCAAGTACAGAGCAACTTCCATGTTTCCTGTTCCCTCACT
CGTCAGTTCAGTGACTTACTCTAGCTCCTGAGCTTTTTAATTGGCACAGTGCAAATTTAT
GTCTCAGCAAACTTACAAATTACTGCATGTAATGGATTTTGGGGTCATTTATAAATAATT
TAAACCATGAATGTTAAATTCTTGAATGCCAAGGGTGTACTATAAATCAATATTTCATGG
AGTTCCATAAAGAGCATTATGATTTCCAGCTTTTGTGCCTCTTAAAATATATTCGAGAAC
CCCTGATCCATAGTATTGATATTTGGGACTTTAACATTCCTTTCTCTTTTAGAATAAGTT
AACATGTTAAACCTATTCCTTGTGAGGATTTAAAAATAAAACAAACTCTTCTCTAATTCA
TGGAAGTAGATGGAGTTGAAATATGATACTATGGATTTTGTTATATTTCATTTTCATTGG
CTTATTTTTTATTTTTAAATGGCAACATAATAGATGCTTATTGTCAAAAATGGAAGTATC
AGAAGCATTTGAAGTAAATAATGAAAACCTCCATTTGCCTCATCCTTCGACCTCATTGCG
TTACTAATTTTTTGGTTTGTATCCTTCTAACTCTTTTCATTTGGATTTACACAGATGAAT
GCACACATAGATATATAAGGAATTTTTTTTAAAAGCTAAATGGTACCAAGTATGGATATT
ATTCTTGTTCAGTTAAAAAATATCTTTAGGTGTGTCATTATTATTTTAATGTCTGCATAG
TATTTCATAGTAAGAATATAATTAATTTATTTAACCACTTCCCTAGCTGTGCTCTTTTTT
TTTTTTTTTAATGTGATAAGATATTGAGTGGGATTGTTTCCTTGTCCCAGAACTGCTGCT
AAGGCTCAAAGCTGGGAATAGAAGTACTAATAAAGTATCCCATGTTAAGGGGCCCTCAGC
AGTAAGAAACAGCCCTTTCCCTTTATGGTTTATTGAAAGGTATGAAAAGCGATTGCCATC
CCAACCCCCTAGGCTTGATACAAAGGGAATTGAGAGGCCAAAAGGTTTTAAGGTTAAGAG
AAGTGCAGTGTTTATGGGGGAAATTATTTCTTCCTTTTCTAAAATCAAGAGAAGAGGGGC
ATTCTAAGATAATTACTTGTGGAGCTTGGAAATACCAGCAGGAACAAGAGATACATTTTA
TTGAACATCTGTTAGCCAGTGGATTTGCTGATCTGCTCCACTGCTACCTGAAAAAGGAAA
AAGAAAACTGGGGAGAACTGACCCAGGGGGAACTGCCTAGTAGGGAGGTGGGTTAGGATT
GCCCAATTCTCACTCGAGAGTTCCAGTTGCTGGTACAGACCAGTTGGTCCTGGAGTTGGG
GGGTTGAGATTGGGGTGTACTTGTGCAGCGTGGGAGCAAAGAGCGTATGTTTTAGAGAGA
CATGACATGAATGTTGCCAGTGTAGCCAAAGGATTGCTTTCCCCATAGGTTATCTGTTAC
TATACAGGAACCATGATAAGATCTAGGTTCCTTTTTTCAAGGCAGTTAGTCAGTTTGGGT
AGCATTTTAATGTACTGTTTCTTAAAAAATGAAATATCTTCTTAAGAAATTTAAGCTATT
GAATATTAGGTCATGTAAAACCAGCTCTTTTTCAGATGGCATCCAGCATACATGAGTCTT
TAGTTATAAGTGGAAGCAAACATTGATGTGTATCTGGTATGTTGTTATCACATCCTAGAA
ATGGTTACCAGGAGAACTGGGGTATATCTGAGCATTGTTTCTACTCCACGGGAAGTATAA
GTAATTAAGGGGTCATTTTTAACAGAATAAGACCAGGCTTATTGTTTGTGCTGTTGGTAA
GTACAAATTATAAAGGTTCTGCAGTGCTAATGAGAGTATTTATTTGGTTCAAAGCACCTT
CAGTTTGGTTAAACTCAAAACTTTATTAAGACAAATTTAAAGGAATCCTATCTTTTTCCA
AGTTGGTCAGAACATAGCTTTATGCAAAATTTTCCGTGAGGGCAAAACAGTTTTGTCATT
CAGCTATGGTAAAATCATGATTACATTTAGAGGGCAGAAATAAAGTATTGCAGTAGCTTA
GAAGAAATTATAAGGGGCTAGGCATGGTGTCTCATGCCTGTAATCCCAACACTTTGAGAA
GCCAGGGCAGGCAGATCACCTGAGGTCAGGAGTTCGAGACCAGCTTGGCCAACAGTGAAA
CCCCGTCTCTACTAAAAATACAAAAATTAGCTGGGCATGGTAGCATGTGCCTGTAATCCC
AGCTACTCGGGAGCCTGAGGTGGGAGAATCACTTGAACCTGGGAGGCGGAGGTTGCAGTG
AGCAGATATCGTGCCACCACACTCCAGGTTGGGAGACAGAGCAAGACTCCATCTCAAAAA
AAAAAAAAAGAGAAATTATAAGGACCGTGCATGTTAAGAACATGACTCATTGTTGAACAG
TGACATTTAAGAGAAGTTAAAGATTCAAATGAAAGCAAATGTCTTCTCTTATATTTTATT
TGTATTTTCTGGTTATTTTTCACTGAATGTTTGACATGATTGTAAAGGTTTGATACAACT
GTAAATTTCTTTTCTTTCCTTTTTTTTTTTTCTTTGAGATGGAGTCTTGTTCTTGTTGCC
CAGGCTGGAGTGCAATGGTGCAATCTCAGTTCACTGCAACCTCTGCCTCTCAGGTTCAAG
CGATTCTCCTGCCTCAGCCTCCCAAATAGCTGGGATTACAGGCACCCACCACCATGCTCA
ACTAATTTTTTGTATTTTTTAGTAAAGACGGGGTTTCACCTTGTTGGCCAGGCTGGTCTC
AAACTCCTGACCTCAGGTGATCCACCCGCCTCAGCCTTCCAAAGTGTTGGGATTACAGGC
CTGAGCCACCGTGCCTGGCCAAATTTCTTTTCAAAAAACTAAAAATGTTTTAAGTTATTA
AACTAAGCGCATAGAAAATAGTGGCATTTAAGAACTTTAAAATGTGAATCTTGAAGTTTT
AAGTTTACATTTTGCATGGATCTTGTAGTTTTGTGCTGTTATGCTCATATCTTTTTAAAA
ATGTTTCATTTATTTCTGATGTTTTTCATATTTGTTTTACAGGAAATGCCACAATCATTT
TCTGCAATCACATTAAGTAACACAGAGATGAATAATATTAAGACTAATGCACAGAGAAAC
AAACTTCCAATAGAGGAACTTGGTAAAGTTTCTAAACATAAAATTGCCACTAAAAGAACA
CCACATAAAGAAGATGAGGCAATGAGCTGTTCTGAAAATTGTTCGAGTGCCCAGGGCGAC
TCACTTCAGGATGAGTCTCAAGGGTCTCATTCTGAGTCCAGCTCTAATCCCTCCAATCCT
GAAACTTTGCATGCAAAGGCAACTGATTCAGTTCTACAAGGTTCTGAAGGAAACAAGGTC
AAGAGGACATCCTGCATGTATGGGGCAAACTGCTATAGGTAAAATGAAATTACAGTAACA
TTTAATTCCATTATTTTGATAGCGTGTAGCTATGTAGATACATGCTACAGTATATTAAAA
ACTTAATAAAACCCACTGGCCTAAAGGTTAGGGGCTTTATCGTGTTTCTACTATTTGTAC
TTCCTCAGTATATTTTCTAGAAAATCCTTTTAAGGCTTTTAAGATACAGTGGGAGAATTA
AATGTTTTATATATAGACATGCTGACTAATGTGAGGATCTGAATACTGGGGAATCCAGAC
ATGAAGACTGAATCCCCCAGATCTAAATACCTGTTATTTAGTCTTTTCTTAAATATTAGA
GAGATGGCTTCCTACAGAGTTGTTGTCTACAATATAACTATAATTTTAAGTTGTATTTAG
GTGTCTTTTCTTTATATTTTTGTAATGGTGCTTTGAATCATCATGGTACCCTGTAAAACA
ACTGAATATAATAATCCTGGATTGATGGGTTGCTCCTATACTTGCTTCATTTATTTACAC
TGCCCTATATACTCTAATTTCTTATTTTGAGAATTCAAATTATAATCTCTTAGTTTTAGG
CTATACTTTCATCCATAGTGTTTATAGTAACATGTTTATAATTACATAACCCTATTTCAG
AAAGATTTCTTGCCATTCCAACTTGCCAAACCAAATATCCTAGCAATCCTTTCCAGTAGT
TTGTCTTCTGTGTCAATAAGACACTAGTCAGCATGTATACATATAAAACATTCAGTTCCC
CCCACTGTATCTTAAAAGCCTATAGCAGGATTTTCTAGAAGATAGATATCTTTATTGCAA
TAGTATATTTTAATATATTCTGTTAATTTCACATTCATATTCTCTTTAAAAGGTATTGCC
ATTTTAGCACTTGAATAACTCATATTTTAAAATTTGAATAGTTCTGATTTATGCTTTTTG
AAACATTTTTGTATATATGCAATGGCTTTAGTTCCACATCTGGACCATAATGTAAAAACT
TGCAGAATGGAAGTATATATACCTTCTGTTACCTTGGATTGTATTAGTTTGCCAGGGCTG
CCATAACAAAATACCAGATTGGGTGCTTAAAAAACAGAAATGTATTTTCCCATAGTTCTG
GAGGCTGGAAGCCCTAGATCATGGTGTCAGCAAGTTTGTTTTCTCCTGAGACCTCTTTTC
TTGGCTTGCAGACTGCCACTTTCTCACTGTGTCTTCACATAGCCTGTTCTCTGTACATGT
ACCTTCCTGGTCTCTTTTCCACATCTTGTAAGGACACCAGTTATATTAGGTTGGGCCCCA
CCCTTATGACCTCGTTTAACCTTAATCATCTTTTTAAAGCCCCTATCTCCAAATTAGTCA
CACTGGAAATTAGGGCTTCAACATATGAATTTTGGGAGGTGGGGAACAATGCACTTCATA
ACACAATTTAAAAGAGAAAATTCATAATGGTCATCTCAATAGAGAAAAGTCATATGATAA
AATTCAACATCCCATTTATGAAAAAAATTCTTAATTATATAAGAATAGAAAAGACTTCTT
CAGTTTAATCAAGAATATCTACAGAAACCAACAGCTAACTTCATACTTAATGGTGAAAGA
TTAGAGTTTCTCCCATGATGTTGGGAACTAACCAGTATGTCTGCTATCACCACTCCTATT
CAACATTGCAGTAGAGATCATAGCCAGTACACTAAGGCAAAAAAAAGAAATAACATGTAG
AGTAGAAAGGAAAAAATAAAACTGTAATTATTTACAGGTGACATGATTGTATAATTTTGA
AAATTCAGAATCTTTTTCTTATTATACTCTGAGTTCTGGAATACATGTGCAGAACGTGCA
GGTTTGTTATATAGGTATACATGTGCCATGGTTTTCTGTACCCATCAACCCATCATCTAG
GTTTTAAGCCCCACATGCATTAGGTATTTCTCCTAATGCTATCCCTCCCCTTGCCCCCAC
CCCTCAACAGGCACCAGTATGTGATGTTCCCCTCCCTGTGTCCATGTGTTCTCATTGTTC
AACTCCCACTTATGAGTGAGAACATGCAGTGTTTGGTTTCCTGTTCTTGTGTTAGTTGGC
TGAGAATGATGGTTTCTAGCTTCATCCATGTCCCTGCAAAGGACATGAAGTCATTGTTTT
TTATGGCTGCATAATATTCCATGGTGTATATGTGCCACATTTTCTTTATCCAATGTATCA
TTGATGGGCATTTGGGTTGGTTCCAAGTCTTTGCTATTGTGAATAGTGCTGCCATAAACA
TACATTAGCATGTATCTTTATGGTAGAATGATTTATATTCCTTTAGGTATATACCCAGTA
ATGGGATTACTGGGTCAAAAGATATTTCTGGTTCTAGGTCCTTGTGGAATTGTCACGCTA
TCTTCCACAATGGTTGAACTAATTTACATTCCCACCAACAGTGTAAAAGTGTTCCTATTT
CTCCACATCCTCTCTAGCACCTGTTGCAAGAATCAATATTGTAAAGATATATATTTCCTC
AAAATCGCTCTGTAAGTTTAAAGCAGTCTTTATCAGAATCCCAATAGGGTGTATGTGCAT
GCGTGTGTGTGTGTGTGTATGTGTGTGTATGTGTGTAAGTTGACAAACTGACTTTATAGA
GGAATAGCAAAGGACGTAGAACTCTGAATACAATCTTCAAGTGCAAACTTGAAAGACTTA
CATGACCAGATAGAAAGCCTTATTATAAAGCTACCATATATAATGCAGTTTAATATTGGT
GCAAGGATAGATAAACAGTAATCAGTGCAAGAGATTAAAGAGTTCAAAACCAAACCTACA
TGTCTGTGTTTATGACAAAGGTACCACTGAAGATCTGTGGGTTAAGCATGAACTTTCAAT
GAGTGGTGTTTGGTAATTGGATATTCATATGAAAAGATAATGAATCTTAACTCCTGCCTT
ATACCTATCACAAAATAAATCTCAGATAGATTTTTGTAAAACATATAAAGTACAGGTAGC
AGAGGATAACATAGAATATATTCATGACATTGGGCAAAGATTTCTTAAGCATGTTATAAA
ATGAAGTAATCATAATCATGTTATCCAGTTGATCAGTTGGACAAAATTAAAATTAAAATT
ACCCTTTATGTTATATTTAAATATAATATTAGAAGGGTGAAAAGGCAAGGCACAAAGTAG
ATGAGGATATTTGTTACACATATGTCAAAGAACTTGTATCAAAAATAAATAACTAGCAAC
CAATAAGAAAATGACAACTCAGTTAAGAAAAAAAAATGAGCAAAAGGCACTGCACAAAAG
AGAACAGTGAAATGGCCAATAAGCATACAAGAAAGGTTTAATGCTTGTTAGTCATGTAGG
GAAACACATTTTAAAAGATAATACTACAGATCAGTGGTTGTCAAACTTTTAAAAGTGCCA
GACAGTAAATATTTTTGGCTTCATGGGCCGTACAGTCTTTGTTGCCACTGCTTAATTATG
CTGTCACAGTGTGCAAGCAGCCATAGACAGCACAGGCAGTGAAGATGTTCATACTATTCA
AGGTGATCTACAGAATTAATGCAATCTCTATCAAAATCCTAATGGTTTTTTTTGGCAGAA
ATAGAAAAAATTATTCTAAAATCATGTGGGATCTCAAGTAGCCAAAACAATCTTGAAGAT
GATCAAAGTTGGAGGTCTCACACTTCCTGATTTTAAAATGTATTACAAAGCCACAGTAAT
CCAAACAGTGTGGTACTGGCATAAAGATAGACATATAGACAAATGGAATAGACTAGAGAG
CCTATAAATAAATCCTCATATATATGGTTAAATAATTTTCAACAATGGTCTCAAGACAAA
TCAAAGAGGAAAGGACAGATTTTTTTCAATAAAGAGTGCTCAGAAAACTGCATATTCACA
TGCAAAAGAGTGAAGTTGGATGCTTGCCTTACACTTGTTTTCAAAATATAACTTAAAATG
GATCAAATAATCTGAACATATAAAACTATAAACATCTAAAACTACAAGACTCTTAGAAGA
AAATGGGGGAGAAGCTTCATGACATTGGATTTGACAAAGATTTCTTGGATATGACACCAA
AGCACAGACAACAAAAGCAAAAATAGAAAAATTGGACTTTTTAAAGTTAAAAACTTCTGT
ACATGAAAGAACAAAATTAACACAGAGTGAAATGACAACCTATGGAATGGGATAAAATAT
TTGCAAATTATATATCTGATAAGGATTAATGTCTAGAATACATAAAGAACTATAACTAAA
CAACCAAAAAACAAATTACCCAATTTGAAATTGGGGACAGAACTTAAATAGATATTTCTC
TAAAGATAATATACAAATGACCAACAAGCATATTAAAAGATGCTCAACATCACTAAACAT
TAGGGAAATGCAGACCATAACCACATTGAGATATCACCTCACACCTATTAGGGTGGCTGC
TTTCAAAAACGAAATGAAAAACAAGTAACAATTGTTGATGGGGATGTGGAAAAATTGGAA
CCTTTGTGCATTGTTGATGGGAGTGTAAATTGGTGTAGCCACTGTGGGAAACAGTATGGT
AGTTCCTCAAAAAAATTAAAGATAGAATTACCCTATTATATAGAAATTCCACTTCTGGGT
ATATATCCATAAGAATTGAAAGCAGAATCTCAAAGAGTTCATAGCAGCACTATATTCACA
ATACCCAGGAGGTAGAAGGAACCCACATGTCCATCAATTATTGAAGGAATAAAGAAAATT
TGGTATATACATATGATGGAATATTATTCAGCCTTAAAAGGAAGGGAAATTCTGACACAT
GCTCCTATGTGTATGAACCTTGAGGACATTATGCTAAGTGAAATAAACCAGTCACAAAAA
GATAAATACTTCATAATTCTACTTGTAGGAGGTATCTAGAGTAGTTAGATTCATAAAAAC
AAATTAGAATGGCAGTTACCAGTGCCTGTGGGGAAAAACAGAAATCAGAATGGTGGATTC
CGGGGAGGACAGGAGGAGCTGGGAAGTTGTTGTTTAATGGGTATAGAGTTTTCAGTTGCA
CAAGTTGAAAAAATTCTAGGGATTGGTTGCACAACAATGTGAATATACTTAACATTACTG
AACTGTGCACATAGAAATTGTTAAGATGGTAAATTTTATGTTACGTATATATTCTTAGCA
CAGTTTAAAAAAAGCAGTAGGCCAGATTTGGCCTGCTGTTCATGGTTTGCCACTCTCTGC
TATAAATACTGCCATGTGAAAAAACAAAAAAGAAACCTAACAGTGCTAAATGTTGGTGAG
GTTGTTGAAAAACTGGAACTCTAATAACCTACTGGGAGTGAAAATTAATACAGTCATTTT
GGAAATTTGGCAATATTTATCAAACCTGAGCATATACATACCCTGTGACCATTCTTAACT
ATATCCCCAGGAAAATGCATATAGATGTGCATCAGAAGGCTTATACGAGAATGCTCATTG
CAGTATTACTTATAGAAGTCAATACCTGAAATGAACCCAAAAGTTTATCAGTAGTAAAAT
GGATAAATTATAATACCATCATCAAATGGATGATGCTATTACTACATGGTATTGAAAACG
TACTTACTGCTACATGTAACAACATGAATTAATCATATAAATATAAAAGGGCTGGTTCAA
AGAAGTGCATACTAGTATATATTTTCATTTAAGTTCAAAGGCAGACAATACTGATCTGTT
GTTTTATAATATCACTTCTTAAAGTATGATCCAGAGATCCCTGGATGTCCCCAGAACACG
TTTAAGAAATCTGTTAAGTCAATTGTATTTTCTTTTTTTTTTTTTTTTTTGAGATGGAGT
CTTGCTCTGTCACCCAGGCTGGAGTGCAGTGGCACAATCTTGGCTCACTGCAACCTCTGC
CTCCTGGGTTCAAGCAGTTCTCCTGCCTCAGCCTCCTGAGTAGCTGGGATTGCAGATGTG
CGCCACCAAGCCCGGCTAGTTGTATTTTTAGTAGAGATGGGGTTTCACCGTGTTGGCCAG
GCTGGTCCTGAACTCCTGACTTCAAGTGATCTGCCCTCCTCGGCCTCCCAAAGTGCTAGG
ATTACAGGTGTGAGCCACCACAGCCGACCCAAAAGTATTTTCATAATAATATTGTGACTT
TTTGTGAATGCCTTTTTTTACTGCCATTCACTCTCTCACAAGTGTACAGTGGAGTTTCCC
AGAGGCCACAAGTTATGTGTTGTTGTTAATGATTGAATGCAGAAGCAGGCATGAGAAGCC
AAATGCCTTCTCTAAAGTAGAGATTAAATAAATTTCCATAGTATAAAACAATAATTTTTT
CTTGGAAGTTAATAATTATTTATGTTAAGACATGTTATTATGATAATATGTAAAGGGTTT
ATTATTGTTCTATTTAAGTCAATAAATGCACTTTTTCAATTTCTCATTTATAATTTCTAA
TAGGGTAAATATCCTATATAAACAAAAGCTCTCTGGAGTTTTAATCTTTTTTTTAGTGTA
AGAGTCTTGAGACCGAAAAGTTTGAAAAACACTTTTAGAAGTTAGGATAGTTACCTTTGC
GTAGTAAATGGATTTAGTGATTGAAGAGGGCACATGGGACCTTTCTAGGATGTTGGAAAC
GTTCTGTTTTTTATCTTAGCAGAGGGTACAATATATGTGCTCATTTTATTAAAAGTTTTG
AAAAGCTATATATATTTATGATATTTATGTTATATGCTTACATACATATGTGTCATATAT
ATAGTAATGTTTGCAAGTTGTCTATTGATATCATGGCTCATCACATGACACCAGAAATGT
AGTATGTTACTGTGAGAGTCCTGTACTGAGTTTATGTCATCAACTTTATGTCATCAATTT
AGCATGTTGATGTAATCTGCGCTTATGTCATCAATGTAGCATGTTGGTTTATGTTCAAGG
ATAGCCAGATGTGGATTGTCTGGTTTCCTGCTATATCCACTAAAAATCTAGAATATCCTA
TTTTTTTTTTCTGACAGTATATTTGTCGCCCTCCTAGGAAGAATCCTGTTCATTTTCAAC
ATTTTAGCCATCCTGGTGATAGTGATTATGGAGGTGTACAAATCGTGGGCCAAGATGAGA
CTGATGACCGGCCTGAATGTCCCTATGGACCATCCTGTTATAGGTATAGAAACTGAATGT
TTGGCTGCACTCCTTTTCTTTCTTATCTCTGTTACTTATCTAGGAGAAACTGACAGCAGC
TTGTTATCTCAAGCCTTTTAATTTTCATTTTTAAACTTCTGTAGATTACAGGTTTTCATG
TTGGTAATAGGTAGGATGATATTTCTTTTAGCTAATTCTGAATTACTGAAGTTACACATC
TACGAGTGCCTGAAATTTTTCCTTATTTCCAACTTTCTGTAATGCAAATTAGATCACTTA
AAAGCTGTTGATGCTACCCCAATATACACTTAATTCACTCTGTATGTCCTAGGTGTGACA
TATAAATCTATTTGGGATGTTATCTCTGCATCCCTCTGCTTCCTCAACTTTTACTACTCC
ACTATTCTTGCCAACACAGAAAGTCCAATCCTAAAGGAAGAGTAAGAATACTTCTCCTCT
CAGTTTTCATGGCATCTTGTCCTTGTCCGTATCATGCACAGAGTAGGATTTATCTCATGA
GATTATGTTTGTTTCTTTATCAGAACATCTTTTCCTACAGGCAGCAAGTATCTTGACAGC
AAGGACTCTCATCTTTGTATCTTGCAACTTTGCTTAATAGATGAATGAACTTGAAATGAA
ACAAACTATCAAAGAAAAAAGTAGTGATTTCAGCTTTACAGAGCTTTAATTCCAGACAGC
CATCTTTCTTAGATAATTTTAAATACAGATTGCTGAACCTACTGGGCTATTTGAAGTTGT
TTCTATTTCTGTGATTGTGGTTTTCAATGAGAAGGCAAAGTAAGTTTCTAGGACCAGAAA
GGAGAATGACTTATACTTTTTTTGAAAGGTAAGTGTTCATTATAATCAACTTTACCAATA
AACTTGAAAATTTTTGGAGAAATTAACAAATTCCTAGAAAAATACAACTTTAAGAAACAG
ATACAATCAAAAATTGAGTTAATATAAGAGAAATTGAATATATAATTTAAAGCTTTCCAC
AAAGAAGTGATAGATCTGTTTGGTTTTAATGGCAGGTTCTAACAAACATTTAAAGAAGAA
GCACTTCATTTTTACACAGACTACTCCAAAGAAAGTAAAAGAGGGTGTATTTCCCAATTC
ATGATGTGAGACCAGCACAAGTTTGATACCAAAACCCAGCAAGAATAATACAAGAATGAA
AAATTATAGGATAAGCTTACTTTTGAACATAGTTGTAAATATCCTGAGGGGAGAAAAGTT
ATGAGAATCAAGTGATAAATAAAAAGGAAAATATAATATGACCAAATAGGGTCTATCTAA
GGAATGCATGTTTTAATGTTAAAAAATAAATTCATTTACCATGTCATCAGAATAAGTAGA
AAAGCCATCTCCATAGATGATTGGAAAGAAAAAAACCTGACAAACCAAAATCAGCATTCA
TTTATGAAAAAAACTTGTTATAAAGTAAGAATAGAAGGGAACTTCTTTAATATCAAAAAG
AATATCTACAAAAAATTTATAGCAAATATTATACTTAAAATATTAAAAATTTCCTTTCTG
AAATCAGAACTGAGACAAGAATGCCTGTTATTACCACTTCAGTTCATCATTATGTGGCGA
TTCAAGACAGTATACTAAGACAAGAAAAGGAAAATGGATAAGGATTGCAAAGGAAGAAAT
AAAACTTTGTGTTAACAGATGGTATTATTGTATATGCAGTAAATACAAAGTGGCCCACTG
ATGAGTTATAAATTTAGTAAGTGCTTAGGATGCTTACTGGATACAAAAATCAATATATAA
AACCAATTGTATTTGTATATTCCAGCATTAACCGGTAAGAAAATAAAATTTTTTAAAGAT
TATAACATCAAAAAGTAAAGAGTCCTTAGGAATAAATATAAAAGGCGTAGAAACCTCTAT
GAAGAAAACTATAAAACTTTAAATGTAAAAATGAGAAAATGTTTTTCAGAAAGACCTAAA
TAATTATGAAGATCAAAATGTTCATGATTGAATTATTCAGTAGTGTCAAAATACCAGTTT
TCCTCAAATGGATTTGTATACAAACTGATTCAAAATCATATTAGCTTTTATAAAGAAATT
TACAATGTGATTCTAAAATGTATATGGATTACAAAGGATAAAAATAGCCATGACAATCGT
ACATAATGAAGAATAGGTGGCAGGATGTGTTATACTTTATAGTTACTAAAGCAGTGTGGT
ATGGGCACAAAGATAAAGTAACATGACCAGAACAGAATGGTACTTCAAAATAGGCTTATA
TATGTAAGGTGACATATTTATGAAAAGGGACGTTGCAGGTATTGAGAAAAATGAATTTTT
TCAATTAATTATAAGGGGATAAGTAGATATTCATCTGAAGAAAAAATAAAATTTGACCCT
TATATCACACCATAGTCAAAAACTGAATTCCAGATGACTCATAGTACTAAATGTAAAAAA
CAAAATAATATAGCTTTATTTTTTTTTGTTTGTAAATTACCCAGTCTCAGGTATGTCTTT
ATTAGCAATGTGAGAACAAACTAATATGCCATCTAAATTTATTGTAATTACTTATTTTAC
AACTATAAATGAAGTCAGGATTCAGGAATTACACTTAACTTATTTACAGTTAAATCTCCA
ATATCTAACAGACTGCTGACTTACATTAGATAGATGTTCAAGAAATCTTTGTTGAATAAA
AAATGGATCCAGAGACTAAAATGGAATCAACTGTGCCTTTTGTTCCACTTTACTGTTTAA
GAAGGAAGGTAAGTTTAGATAACTCAAAACATTACTGACAAAACTCTGCAGTCATCTGAA
CAAATAACTTCCAGATGAATTGGTGTCTTCTCTAACGTAATTAAAAATAATATAGCTTTA
AAAATAAATATAAGGGAATTGTTTCATGATCTCAGAGCAGGGATTATTTTCTAAAACAAG
AAACAAAAATTAATTAAAATGAAAAACATTTAATTATTTGACTACATTAAAAGTAAGGTG
TTTTTAATCCATCAGTACACAACATTAAGAGAATAAAAACAAAGCACACAGTAAGAAAAA
ATATATTTGCAACCCACATAATTGACAGTAGCATATATCTAGAACACATGAAAAAATATT
TTAAATTGCTATTGCTTTTTGCTTGGTAACATACATAGCCTTTTTGCCCAAAAGGAAATC
CAAATATTAAACACATGAAAAAATACTCAGTGTCATTAGTAATCAGGGACATTAGACACA
CATGCACACACACATAAACATATAACCTTGAAGTAACTGTTTTCTCCTATTTATTCATTC
AACAAATTCTTTTCCAAAGAATCATCAAATGCCAAGTGTTGATGAAACAGTGTTGAGATG
TACTTGTAGAACAAACATACTTTTATATATTTATTTATAATTTTGGAACAAAGCCACCTT
TCATAGCTCATGTTGTATATAATTCGTGGCACTGTGGTGATATGCCTTTTCATTTGTTAA
AAAAAAACTTTTGTAATGGAGAATTTTATCCATAAACACAAGTGGAGAGAATGTAGAATA
AGTTCTAGTGAAATCCATCACCTAGTTTGTGCAGCTATCGACTCATGATCAATATTGTTT
CATCAATCCCCAAACCACTTGCTACCCCATCCCTGTATTATTTTGAAGCAAATACCTAAC
CCCATATCTTTTCATCCCATTTTATCTATGAGTATCTTAGGGTGTATCTCTAAAGATAAG
CTCTAAAAACCTACCACAACACTGTTATTAAATAAATCTTTAATATTATTCAATATCCTG
TCAAGTATCTACATTTCCCTATAGTGTCATTTTTTTTAACAGTTTATCTGAATCAGGATC
TGCTTAAATTCTACATGGCAAAAGATGGCCATGTCTCTTAACTTATTTAATCAATAGGTT
TCTCTTCATTTTTTCCTTGCTATATATTTGTTGAAGAAAGCTAATCATTTGTTCTGAAGA
GGATTCCATCATTTGCATTTTGTTGATTGTATTTTCAGGATGTCATTAATCACATTTCCT
GTATTTCCTAATAATTTATAGTTTGAACTAGAGGGTTGATCAGATATCAGTTCTAAAAAT
TGTGAAAGTTGCCTGGTCCTTTGAATATTATTTCCCTCTTAGTCTCTAAAATGTTTTTAC
CTGAAAGTCTACTTTGATATTTATAAATGTTTGAGAATTGCTCTAATATCTATTATAATT
ATCATTATTGATTTATAATTTAATTCCATATGGTTATATAGCACACACTTTGGAAATTAA
ATCTTTGGAAATTTATTGAGATTTGTTTTGGCCCAGCATATGGGTGACTTTTATTGAACA
TATGGTGTGCACTTACATGTGTATTCTCTAGTTGCTGGAAGTAAGGTTTTATAAATGTCG
ATTTGGTCAAATGGTTATAGTGTTGTTCAGAATTTTTTATATATTTGCTAGTTGATTTTT
TTCCTGTGGTGGTTCTACTAGTTACTGAGAGAGGAATATTAAAACCTTCACTATGATTAT
AGGTTTGTTTATTTCTCTGCTTAATTCTGTCAGTTTTTCTTAGTACTCCAGCTGTAAATT
TGTCCTCAGTGAAAAAGCCATAAAAGTGGGAAATTTACTCAGAGCTGTATCTTTCTTCCA
CATATTGACTCTCCAGTTTCTGTTTGCTTTTGGTAGCTATCCACTACCTTCTGATTATTG
TTTTTAATATTTTTTCCAGAGTGTAATTGTAACCTGTCGGAGTGTTGGTCCGATATAATC
TACTCTGTCATTATTGAAAGTGGAATCCTTGTTTTGTCTAATATAATATAACTACCCAAG
GTTATGTGGTTAGTGTTTGTGTAATATCTTTTTTAATCCTTTTAGTTTCAACTTCTGTTC
TTATATTTAAAACATGTCTTTTATAAAGAGCATATAGTTGCTTCATTGGTTTTTATTTTT
AATCCAGTCTGATAGTATCTGTGTTTTAGGTGGAATACTTAGTCCATTTACATTTTTTTT
GAGATGGAGTTTTACTCTCTTGTCTAGGCTGGGGTGCAGTGGCGCAATCTCGGCTCTCTG
CAATCTCCGCCTTCCAGGTTCAGGCAATTCTCCTGCCTCAGCCTCCTGAGTAGCTGGGAT
TATAGGCACCCACCACCACGCCCGGCTAATTTTTGTATTTTTAGTAGAGACGGGGTTTCA
CTATGTTGGCCAGGCTGGTCTCAAACTTCTGATCTCAAGTGATCTGCCCACCTCAGCCTC
CCAAAGTGCTGGGATTACATGCGTGAGCCACCACACCAACCCCATTTACATTTAATACTA
TTAATGATATATTTTAATTTTTTCTTTTTTGTATTTGTTTTCTATTTATCCTACATATTC
TTTGTTTTTTATTCTCCTCTTTTTGACTTATTTTGGATTAAATGTTTTTCATTCTGTTTT
TTTCTCCTCTGTTAATTTTTCAATAGCCACACTTTATTTCCATAGGCATCTGTGACTTAT
TACAATCTACCTTACTGTTGGTGCTTTTACCATTTCCCAAACAGTGCAAGAACCTTACAT
CACTTTAATTTCATTTACTTCCTCTTTTGTCTTTTTAAACCATTGTTATTATATAGTTAT
ACCTCTGTACATTAACTCACAAGACATTGTAATTATTGTTTAAAAATTGTTTTAAGCATC
AACATTCCCTTTATTTACATATTTATTATTTTGAGTGCCCTTTATTTCTTCCTAAACGTC
TATCCTTTCATCTGGGATCCTTTTCTTTTAGTTTTAAAAACTTCTTTGCGTTTTTCTTAT
AGTGAAGATCTACTAAAAAGAAATTCTTTACATTTTTGTGTGTCTGAAAGTGTTCTTATT
TTAAATTTTTAAAGGCTGTTTTCACTAGGTATGTAATTCTAGCTTAGCATACCTTTTCTT
TTATCATTTATGTCATGCCATGGACTCTTGCATCCATAGTTTCTCTTGAAACTCAGTTGT
CTATATTATTATTGCCATTATATTTTTAAATCAATGTGCCTCTTCTTTCACCACTCTTAA
GATTTTTATCTTTGCCTTTAGTTTTTAACAGTTTAACTAACGTGCCTAGGTATATTTTTC
TTTGTATTCCATCCTATTTGGGGGTTCACTGAGCTTTTTTGCAAGTTAATGCCTTTTATT
AGTTTGAGGAGACTGCTTGGCTATTATCTCATCAGATATTGTGTCTACTCTATTTTATCT
TTTCTCTTTCTTGTACTCCAACTAAACATATTTTAAACCCTTTGACCATGTCCCACATGT
TTCTTCTAGTCTGCTGTTAAGCCCATTCAAAGAGTTCCTAATTTCAGATACTGTATTTTC
CAGTTCTAGGATGTTTATTTAATTCTTCTTCTTCTTTTTTTTTTTTTTTTTGGCCAATTC
TAATTTTGGTGGAACTATCCATTTTTAATTCATTTTCCCCAATTTTCTACTCTTTTTTAA
AAAACATATTAATCTTAGTTCTTTTAATGTTCTTATTTATGAACCAACATTTCTGGTTCT
GCTTCTTTTTTTTTTTTCTTGATTGTTGGGTCATATTTTTCTGCCTCTTTGTGTCTAGCA
ACGCTTTATTGCAATTCTAACATATTTTAATGAAAAGAACTATAGGTACCCTAGATGTTG
TCTTCCATCAGTAAGGATACCACCTCTACTTGGCAGGTAGGGGCTAGTCATCTCTGTCCA
GTCAGAAATTTAGATAGATAGTAGCTAGTTTGGAGTTTTATTAAAACTCAGTACACTTTT
GTTTTATTTCTGCTTGTTTGGCATGGCTTTTCCCGACTTTTATGTGAGAGGCAAGTCTGT
ATTCTTAGCTATAAAACTTTCCTTTGGCGATTTTGAGCTTAGCCTATTAGCCTACTACCC
ATGCATCTTAAATTTTGGTTCATTTCTTGAGGGGAGGCTAGTTATGTTTGTTGCAAATAC
CTTCCCTCCAGTGGGACTTTGTCTCTGAAACACGACTTGAGCTGGATATTTCACATTGCC
TTTTTTGAAATTTCAGACCCTCAGCCTCTCACACCTCTCAGGGAACTCAACAAATATTTC
TTGGGAAAAATCAGCTTTGTGTTTGGGGCTCCATTTGTTTCCAGATGGTCATGACAACTC
TATGAGAGCTCTTTCTTTGAATAGTTTCTCCACTTGGTTTAAATCTTATCCTTAACCAAT
ACCAAGAATTGACAAATATCTTCAGGGAAGAAAGCAGCCTGTGATTGTCAGCTTACAAAG
GAAGGACTGTCATTATTAAATCTCTGGAATTTTAGATAATCTAAAATTTTCATTGCTCTC
ACAATTCTGTCATAAAAGTGATTTTTACAGCCTATCAGGCTTTTTTTTCCTGTTGTTAAA
AAGAGTATTCTCCTACCATGAGGTCCTACATTCTTTTCAGAAGCAAAATAAAAATAATGC
CTATTCTTCAGAAGAATAAAAACAAAATACAAAGCCTTGCTTAGGATAGTAATGTCAAAA
ATTGCTGTCTTCTTGTCATCAGTCTTTTTAAAATAGGTCAGAGAAGGGGCTAGTCAAGAG
AAACAACTCCAAAACCAATTAGCTTACATGTGCTAATAAAAACTTTCATGTCTGTAGATA
CGTGTAGATGTATACGTATAGATATGGTGCTTTCTTCACCTACTGAACTGCTTTGTGTCC
TGATTCTGGTTGCAGATAAAAACTTACATTTTTTTCTCTTGTTAATTTTAATTACAGTTC
AGAGAGACTTTTAGAGAATGTTAGATATGATTGATTACTCTGCCTACTGCTTTAAAAATA
AGGGGATGTAAACTAAGAAAGATTAAATGAGCTGTGTAAGACCCCAAAGCTGGTGAGATA
AAACCAAATCTCTTCCCTCCTCGAGACCAGAATTTCTCCATGGCATTGCCTGACTCCACG
ACTGTTAGTCTTGGCTTTCTAAAGTATCACTGGGGGGTTGTCTTTTCAGCCAAATGTCAA
AATAATATTTTGGAGTTTTAAAAATAATATTTGGAGTTTTCAAAGTACCTCTAGATAAGG
AACTTTGAAGAAATCATAAATTTTCCAGGTCAGCAAAATAATAGAAATCCTTACAAACTG
TCTGTTGTCACATGATCATTATTGAGCAAAAAACATACTTAATAGATTTATTTTGTTTCA
TTGCTGAAACTAAACCAATGTTCAGTTTAGTTATATTATAATCAGTTTACTCTTTTAAAA
ATATTGATTTGTGAGAGTATATTATTTTTGAGGGTATATTTGTGAAGTATATTATTTTTA
TTAGCTATATACTGTTTAGTGCTAGAAAATATGCCCAGTGTATCAGAATTATAAAATGTA
CTAATTTAGTTTGCTTAAAAGTGAGTTTTCATGCATATGCATGCTAGGTTTTTCCTGTAG
CCACAGAAAAAAATATTGAAGTTCCACAGATCATAAAATAAGCCATCAAAATGAGCAATA
AATGATTATATTTAGAAAAATGGAAAGATATGTATTCCAAAGTAGAGTTGTGATAAGCCT
GTTTTCCATGACAGATGACATATTTGGAAGAGAGATGAAATTCATGAGCTACAACATGTT
TACTTGCTTTTTTATCTTTAAAAATTTGCCTTCACAAAACAGTGTAAGAATTATTCTGAA
GTAAAAACAATTATTCCCTTAAGTGTAATGCTAGGTTGATTTCATATTTTGTTATTATTA
TTATTTTGCTTCCCAGTCCTACCTTTTAATCACTGGAATGTGTGCAAGTCAGTTTCCTTT
TTTATACACCTAGGTGATCTCAGATGTTGTATGCCATGTTAGATAATCTTACTATTATAC
TACATATCAATGCCTACATTTATATGGTAGTATATTGTATTTCCAAGTATTGTCTTATAG
GTTCAAAGTTTTATCACTGTAGAGCAAGTATGTAAACATAAAAACTGTACGTATATGGGT
ATATATTTCATTTGTAGCCATTCCATCCCATGAGTAAAATGAGAAAAAAATAGGATATGG
ATCATATATGTAAATGTATACCATAGTAAAAATAAAGATTACCACAGCCCTGCTAATATA
GCAGGTTGATCTTTAGAAAAGGATCTGTAATTATTAAATTTTACTTGTACTACTTATACT
ACAGGCATTGTTAACATTTTCTGTGACTTGTTATACTTTTTTAAATCTAACAAAATTAAA
TTCAACATGAAAAAATGGTAATTTGAAAGAACTAATTGGTGTTTTCATTTGAAGTATCTT
GCCTGATGGGAATTGAGTTGAATTTGTGGATTACTTTGACAGTGTGATCATTTTTACAAT
ATTGATTCTACCTATCCATGAACGTGGGATGTGTTTCCATTTGTTTGTGTCGTCTATGAT
TTCTTTCAGCAGTGTTTTGTAGTTTTCCTTGTAGAAGAAACCACCTCCTTGGTTAGGTAT
ATTCCTAAGTTTTTTTTTTTTTTGCAGCCATTATAATAGGGGTTGAGTTCTTGATTTGAT
TCTCAGCTTGATTGCTGTTGGTGTATAGAAGAGCTACTGATTTGTGTACATTGATTTTGT
ATCCGGAAACTTTGGTGAATTCTTTTATCAGTTCTAGGAGCTTTCTGGAGGAATCTTTAG
GGTTTTAGAAAAAAAAATCCTAAAATTCATATGGAACTAAAACAAGACTAAGCAAAAAGA
GCAAATCTGGAGGCATCACATTACCTGATTTCAAACTATGCGATAAGGCCATAGTCACCA
AAACACCATGGTACTGGCATAAAGATAGGCACATAGACCAATGGAACAGAATAGAGAGCC
CAGAAAAAAACCCCTAATACTTACAGCCAACTGATCTTCAACAAAGATGTTTGTGTTTAT
AAAGTGGGGAAAGGATACCCTATTCAACAAATGGTGCATGAATAATTGGCAAGCCACATG
TAGGAAAATGAAACTGGACCCTCATCTCTCACCTTATACAAAAATCAACTCAAGATGGAT
CAAGGACTTAAATCTAAGACCAGAAACTGTAAAAATTATAGAAGACAAAACTGGAAAAAC
CCTTCTAGACATTGGCTTAGACAAGGATTTCATAACCAAAAACCTAAAAGCAAGTGCAAT
AATAACAAAGATAAATAGCTGGGACTTAATTAAACTAAAGAGCTTTTACACAGCAAAAGC
AACAGTCAGCAGAGTAAACAGACAACCCACAGAGTGGGTGAAAATCTTCACAATTTGTAC
ATCTGACAAAGGACTAATATCCAGAATCTACAATGAATTCAAACAAATTAGCAAGAAAAA
ACAAGCAATCCAATCAAAAAGTAGGCTAAGGACATGAATAGACAATTTTCAAAAGAGGAT
ATATAAATGGCCAACAAACATATGAAAAAATGCTCAATATCACTAGTGATCAGGGAAATG
CTAATTAAAATGCTAATGATCAGGGAAATGCTAATCAAAATACTAATCAAAACCACAATG
CAGTACCACCCTGCGCCTGCAAGAATGGCCATAATCAAAAAATGAAAAAATAATAAATGT
TGGTGTGGATGTGGTGAACAGGGAACACTTCTACACTGCTGGTGGGAATGTAAACTAATA
CAACCACTATGGAAAACAGTGTGGAGATTCCTTAAACAACTAAAAGTAGAACTATCATTT
GATCCAGCAATCCCACTACTGGGTATCTACCCAGAGGAAATGAAGTCGTCATATGAAAAA
GATACTTGCACACGCATGTTTATAGCAGCACAATTTGCAATGGCAAAAACATGGAACCAA
CCCAAATGCGCATCAATAAACGAGTGGATAAACAGTGCAAAGAAAGTATGATGGAATACT
ACTCAACTGTAAGAAGGAATGAATTAATGGCACTCACAGTGACCTGGATGAGATTGGAGA
CTATTATTCTAAGTGAAGTATCTCAGGAATGGAAAACCAAACATGGTATGTTCTCACTCA
TATGTGGGAGCTAAGCTGTGAGGATGCAAAGGCATAAGAAAGAAAGATACAATGGGCTTT
GGGAACTTGGGGAGAAAGTGGGAAGGGTGTGAGGGATAAAAGACCACAAATTGGGTGCAG
TGTATGCTGCTCGGGTGATGGGTGCACCAAAATCTCACAAGTCACCACTAAAGAACCTAC
TCATGTAACCAAATACCACCTGTTCCCCAATAACCTATGGAAATAAAAAAAATTTAATAA
AAAAAGGTATCTTGCCTGTCAACTAATTTATTCTTTTTGTGCTGTCCACTGCTGTTTATC
AGAAGACTCACTCAGTTTAATGGATTTCATTAGTTTAAGGCACTTGTCTGAATTAGAACA
TTGGATACTTAATGTCCAGTGATTGCTGTTCTTCCCTCTGACTCATTCAGTTCCTCTGAT
GAATAATAGGATTTTATGCAGTGTGTATTCCTGTTCTTACTTGTTGAATTAAGCACTTAT
CTTAGAATATAAACACACTGATATGAATGGAGTCTATTTTCAACCAACTTGGTGTAAGAA
TGTAAAGTCACAATCATGTACCTTGCCTTGGATTACAAAACCTTAGGCTACCATGTGTCA
TGCAGATGAAAATGTTGGTGTCTTGATGTCTTTCAGAAGCTAGTGTCCTATTTTTTAAAA
TTATAATGTCTTCTGAGAGGGAAGGCCTTAGGAGGTGTGTCAGTTATCAACTATAAGTGC
TCTCAGTGTAATACTGAATCTGCAACATGGCCTGTGTAGTGTGACAGAACACAATGTTTT
ACCACAAGCACAATTCCATTTTCTCAAGACATATATGTGATGGTGAGTAAATCAATAATT
TTTTATTTGCTGATCCTGATATGATCTAAAATTTTTTGCTAGTTCCTCTTTTATTTTTGA
AAAGTGTTCCAAGTTGTTGTAATGTTATCTTAATTGACAGAAAGTACAATCTGTCCCTGG
TATCTGCAGGGGATTGGTTCCAGGACCCCAGGGCATACCAAAATCTGGGGATGCTCAAGT
CCCTTATGTACAATAGTATAGTATTTGCATATATCCTACACACATCCTTCCATGCACTTT
AAATCATCTCTAGATTCCTTAAAATACCTAATAAAATGTAAATACTATGTAATTGTTATT
GTACTTTACTGTTTAGGGAACTATGACAAGAAACAAAAGTCTGTACATGTTCAGTAAGGA
TGCAATCATTGTAGACCTAACTACATTTTCAGTCTGCAGTTGGTTGAATCTGCAGGTGCT
GAATCCAGCTATGAGGGCTGACTATATCTGCAGATGTACACTTCAAGCTGCAAGATAATG
ATTTTTAGAAACCACTTAACAAAAAATAAGAATGTGTGTTGTTTAGTATAAATCCAGATT
ATATTTCATGAAGCAAAAATAAATCTTCATAAGGAGACCTCTAGTTATCAGGTAGTTAAG
ATTTTCAGAATCAGTCATGTGATGCTATCAATCTATTTGTAGTTAAGAATAGTCAAAGTT
GGCTGGACGTGGTGGCTCACACCTGTAATCCCAGCACTGTGGGAGGCTGAGGTGGGTGGA
TCACCTGAGGTCAGGAGTTCAAGACCAGCCTGTCCAACATGGTGAAACCCCATTTCTACT
AAAAACACAAAAATTAGTTGGTGTGGTGATGCAAACCTGTAGTCCCAGCTACTAGGGAGG
CTTAGGCAGGAGAATCACTTGAACCCGGGAGGTGGAGGTTACAGGGAGCTGAGATCGCAC
CACTGCACTCCAGCCTGGGCGATAGAATGAGACTCCATCTGAAAAAAAAAAAAAATAGTC
AAAGTTGATAGCACCTTAATCCATTTTTATAGGTTCTGCATATATAGAAAGTAACTTATC
ATCATTTGCCATGCTTACAGTTCTTTAATTGTACATAAGAATATGATCTTGGAAAAAAAC
TATCTTAAATATTAATCACTTGCTACATAGTTTTACATAAGACTCCGCTGTAATTTTTTT
AAACTTCATTTAGAAATTACAGTAACAACATCAATTATATTCATGTAGCTTTGACAAAAT
TTACTGGAATGTCTTCCGTGGTTTTGTTTTTCATTTAATGTGCATTAATTTTCATAATAA
TAAATTTGTTCTTCTTTGTTATATTTACTGTTAATTACACATATATAAAAATTTTCAGAG
TTATTTTGGCATACATAGTAAATTGTAGTAATTATCAGGTAACAAAGTGAGTACTTTTTA
CTATTTTATGCTGGTTTACTTGTTTTTTATTTAATAAAGACCATATTTAAACATTTTCCT
TTTTCTTCTAAATTTTGAAACCTAGATTTTTGATAATGTGGGATTTATGGTTTTGCTTCA
GGTTTTAAAATACATATTGAATTTCAAAAATGCAAGATAAACCATTTTGTTTTGATAGGA
CAAAAATATAGTATGTTCATTTCTCCACTGGGTAAATATTGAGCATCTAAAATGTTCTAG
TCACTGATCTAGGAGCTTATGTAAAACAGTTCTGTTTTTTTTCTCTTCAGCTTTTATTTT
GATTTCTGGGGTACATGTGCAGGATGCACAGGTTTGTTACATAGGTAAACATTTGCCATG
ATGGTTTGCTGCACAGATCAACCCGTCACCTAGGTATTAAGCCCAGCATCCATTAGCTAT
TCTTCCTGATGCTCTCCCTCTGCCTACGCCCCGACCACTCACCACCGACAGGACCCAGTG
TGTGTTGTTCCCCCCAGTGTGTCCATGTATTCTCATTGTTCAGCTCCCACTTGTAAGTGA
GAACATATGGTGTTTGGTTTTCAAACAGTTCTTCAGGTTCATTTACAATCATGGTGTTAA
GTTAGCAAATCTTTGGAAGTAAATAAAACTAAAAACTATTATTCTGTTGTTGCTACCAGT
GTCTAGTTAATCTTTAGGTACTTCTTTATGACAAAGTGATAAAGTGTTTTTAAATTAGCA
GACTTAGGTTCTAGTTATGGTTATGCTAATTCTGTAGCATGACTTTGCATCAGCTAGTTG
ATTTTCCTGGGTTTCAGTTTCTTGTGAAAACATGAAAAATACAGAGGTGGATTGCTTGTG
CTCTGGGGGGTCTTGATTCACTGTGGAGAGATCTAGAGCAGAGAGCAGTGTCTTCATATT
CATAAAGTCAGCTCAGTTATGTGCCTGCTACCCTTCCTTAGCCTTCTTTTCTGTCTCCTC
TTTTTCTTCCCTACTTGTAAATATTGCAGAGCCACGGGGCTCAGTTCTCAGATCTCTTCC
TTTCTGTTCTTATTTCTTAGGCGAGCTAATTCAATTTAATGGTTCAGATACATATGTTTA
AGTGCCTCCACTTTGTGTAATAGGTAGATCAAATTTACCACCTCTAAGTCAGAACTCTTG
ATTTTTATCATGAAAACAACTCTTTCCCAAGTGTTCTTTACCTCTGTAAATGACTCCACC
ATTCACATAGTATTCAGGTGCTTCACCAAGAAGCACCTTTGACTCTTCTCTTTCCTTCAC
ATCATTCATTCAGTCTATCAGCAGTCCTTGCCATTCCAACCTTTAAAATATATTAGGAAC
CTGTTCATTTCTTAGGTCCTCTACCTTTGCCCTCTACCACCCCAGTCATAACCACCATCC
TCTCTTGCCTGGAATACTGCAGTAGTTTCCCGATATCCCTGTTTTCTCTTTTGTCCTCAT
GTAGTTCATTCTCCTCATAGCAACTGGAGCAATTCTTTAAAGATAAGTCGTTTCATGGTA
TCTTCTTACTCATAACTTTCCAGTGGCTTCCTATAACAAACTGTCATGGCTTACAAGTTC
CCTGACTTCATTTCCTACTATTTTCATTTTTACTATACCCCTTGAAGTGTATCAATCTTC
ATTATGTTTTTGTGTTTTACCCAATATCCTAGCTTGTTTTCACATCAGGGCCTCAGCAAA
TATAAAGACATTTGCTATTTCCTCTTCCTTAAGTGTTCTTCCTTCAGATATGTGTGTGAT
ATACCTCCTCAGAAATGCCGTCTCTGACCTCTCTACCTGTATGTTCAATCACTCTCTATA
TCCTTCTCTTTATTTTTCTTCATGGCAATCACTTCCTGAAATTATAAATATATATTTGTT
TACTGTCTTATCCACCAGCATATAAACCCCATGAAAGCAGAAACTCTCTGCTTGTTTACT
ACTGACTGAGTCTCTGGAACCTAGAACAGTGCTTGGCATATAGTAGGTATTCAGTGAATT
TTTATTGATAGACAGTTTGAGTGAAATGGATGGCAATAGGACTGTTTTATTTATTTCTAT
TTAAACATGGTTTGTAGGAGCATCATCAGGAAATATTAGGGTCAAATTTTCCATTGGTTT
ATTATAATTACAAAGATTTATAACTTTGTCATAATGGAAAAATTTATAAACTACTATGTT
CCTTACAGTATTTAAATAAGCTATTACCTAAACTTTTTGTTACTTATGCACCTACATCAT
TAAAATCAGAATAATGTTTTTGAAAATACATATTTTAAAATACAGCAGCTCACAAAAATC
TGATGTGGTTATGGTTATATAGCTTTATGTTTAGATCTCAAACTGTTAATAATTAACAAT
GAAAAAAACAAAAAGGACTTTGAGACCGGCTGAGTTACAGAAAATGCCATTTGAGAAAAA
GGTTGATGTAAATCTTTTATGAATGAGCTCTGATTAAGTAATCCTCTTCATTGTTAGGAA
AAAGATCTGGTGGAATTTGGCATTGCCCTTGAAAGTTATTTCAAATGCTCGTATTCCCCC
AAAGAGTTGTACAGAGTTGCCATTTAGCTTTGACTTAGAGTTACATGCAAAAGGTATTTT
GCCTTGTTATGAAATAACTGACTTTCGAAAATGGAATATGCATAGACAGATGTTAGAAAA
TATTATATAAATGTGTGAGATATGACAGGGAAAATATTCAGCAGGAATTTTATATATTAT
TGAAGGAAAAATTCAGCTATTTAATATTAATTGACAGTGACTTTTACCAGCACATAGGAT
TTCTAGCCATTGTTGAATATCCTAAAGTAAAATTGATTTTTATGTCTATCTGAATAACTG
ATATCTCTAAAATGCTTAATAGCATGCAGATTTTTATACACACTACTTTAACCCTTGGAA
CAATCTTATGTGAGGTAGACAGTGTTATCCCTCCTTTTCAGATGAGGAAAGAGAGTTGGT
TCAAAGGAGTTGCTGTAACTTGTACAACCAATAAACAGTGGAGTTTGAATTAGGCTCAGC
TCTCCTGATCTTGAAATCTGAGCCCCTTTCACAACATAATGCTAGTGATCCAAAGTTTAA
ATTGCCAGATGAGAACAGGCCCAAGACACTGTGGCATCTACATCTTCAGCATTTGTGGAG
GACTCTTGGTGTTTCTGGTTGAACTGAGTGATTGATTGACTAGAGCTAAGTGTCTTACAA
TGCGGAGCAGTCTGTATCTCAGGAATCTGATTGCAATAGAGTCTGATTAATATGAGTGTC
ATATTTTCATTGTTTCCTGAGGAAGTAATGTGCGTTGTTAATGGCAGGAAATTCTGACAT
ATTTTAGTCTTGGGTTTGTGTAAGAAGATTTAATGAGTACTTTGATTATTAACTTTATAG
GTGTGAGTGCAGAGCGATTTCAGCACATTGACAGTATCTTTAACCTGATAAGAATAGCCA
TTCCCTGGAACATATCCCACAGAAAAACTGTTTTTCAAAGGGTAGATTTCTGAAAATCAT
TGGAATCTATAGATTAGGGTTTACTAAAAATAAAAAATTATAAGTGTTAGCATTAACTCG
AGAAAGTTTTAGTCCAGAAATTATTAGAAACTGTTTTTTGTACTCCAACCAATGAGAATT
TTAAACTTCTGGTTTGTGTTGCAAATGATGGAATCCATGTAAGTGTCCATCAGTGGATGA
AGGGGTAAAGAAAATGTGGTATATATACACAATGGAATACAATTCAGCCTTAGAAAAGAT
GGAAATGATACCGTTTGTGATAAGGTAGATGAACCTAGAGAACATTATGTTAAGTGAAAT
ATGCCAGGCACAGAAAGGCAGTTACCACATGGTATCACTTATATGTGGAATCTAAGAACT
TCCCACTCATAGAAGCAGAATAGTGGTTACTAGAGGCTGGAAGGAGGGGTGGGTTGGAGA
GGTATTGGTCAAAGGATACAAAACTCATTTTGAAAACTTATGTGTAAGCTTAATTTAAAA
CATGTTTTTGAAGGAAAAAGGTTGATTATATTCTAATAGATGGACTGATCTGTGAAAAAT
GTAATTGAAAACCAGCTGGAGAGAGATACTTTTGTAGGTGCTATGAAAGATATTAAAAAG
TTTAAGAAAAATCTCATGCCCTCCAGCCGCTGATTTGACAGATGATAGAGATAATGCATA
CATGTGCAAGTGTGTGTTTGTATGTGTGCTGAAAATTTAGATGACAGGACAAGAAATGAC
ATGGTAGGTACCAAGTGGTAAATATAGACAATATATTCTGGAGCTATTTCCCAGTGATTA
TTAAAGTTACTTTCATGAAAGCGATATGATTTGAACTTAGGTAGTAGTATAGAGTTAGAA
GAATATACTTGGCAAAAAAGCTATGAACAAGTTCATAAAAATGGGGAAGAATCACAAAGT
ACTCCCCTAGAGTAGAAACAAAAGATTGAGCTGCTAATAATTGGCACTGAGATTATGAAG
GACCTTGAAGGAAAAGATAATTTAAGAATGTAGCTTTTGAAGACTCAATTTAGCATTTAA
ATTTTTATGTAAACCAAACATATCTAAAATTTGTTTTTGAGTGTGTGATTTTGTGTGTGA
TAAACTATCTTTTCTGTTTGGGCTCATTTTCTTGTTAAAGTCCATCTATTCTGTGAGTTC
TGTTTACCATCAAAGAGAATAAATACCCCAACAGCAAATTTTTGAGCCTGTCATAGATAC
TCTTTTCCTTCATTTTCAGTGAAATAGCTGGCAAAGTTTTATCGATATTATTTCTTTTGC
TTTAGGTTGGAAGTTCAGTGTCCAGTTGAAAAACACCAACTCAGCTAGTTTCTTCTGGTC
TGCATTACAGTATTTTACCTGTCTTTTTATGAAAAGAGCACGTTCTAGGAAAGGATGGAA
GATTCTCAAAGAAACAACTTTCCCCTTCTAAGGCAGATGAAAACCTGTACATGTACCTAA
CATTTTTTCCCCTTTTTAAAATATAAAATTTCACATTACATTTTCTGCTCTTCCTTTTTG
GAATAATTAAATGTAACACTTCTTTCATAGTTATTTGCTCATTTATTCTGAAATGACTTG
CCTTTTCCTAAGTAGGATGTGAGGTTGGTGGATGCAGATGGTGCATGCGAGTGCAACTGG
GAATGTTTTCCAGGATAATAGAGAATGAGGAACTACCTTCTGAAACTTTTAAGTTGAACC
CCACTCCCCCACTTTGTGATACTCTGTCTTCACTTTCTCTTCTTAAAAAGTTACTCTCCT
TTTTAATCTTTCTAGCCTGACAACTGATGTCAGCAGTTGTTTAATCGGTATTTGGTGCTT
AAACCATACTTGAGTCTCTAACTCCTTAGGTTTCATTACTGTACTTTATTTAAAAAGCCT
GACATTTAGTTACTTGAGCATTTCTAAAGCAGCTTTTGAAGTAGCAAACAATTAAGACCA
TATTCAACTTTTCAATGATCCTACTTAACTGTTAAGGGCAAAGCAGGAAAAGAGAACTGC
TTGGTACCCGAAGCAAACATATATTAAAAGAAGGAGGAAAAGCCTTAATCTCAAATGATT
ATAGATAGATAATAACAGTAAGACACCCATATAGAATGTTAACACTTGAAAAATCTTGAT
GAAGATATATGGAATTTCAGTGTACTAGTCTTGCCTGCTTTTTAAAGTAGGTATGAAATT
TTTTCAAAATAAAATTTACTGAAAATCTCAAATGACTAGTAACCATTTTTTCTAAAGTAA
AGATGAAAAATATCTTTGGTATTAATGTTCCCCATTTTTATCTTTCTCCGTTCCTGATGC
CCAGCACTAATTATACTTTAATAAAGACTGAATTTAATTAAGTCAGTGACCTGCACCAGC
ATGGTCAGTAGGAAAGATCTTCCCACAAATCGTCACCATAGCTTTGTTCATTTGCAGCTG
TCTTCATCACAACTAAGTTGTACAGCTTATTTTATTTTCAAGTTTAAATTTCTTTTTCAT
CAAAAGGTCAAATTTGGGTTAGTTATGCTAAACACACAATCTTGTATAGAATCTTTTTTC
CAGTTTTCAAAGCTGTTGAATTAGGACCTTAATTAACTGTGGAGTTACACTTTTGCACTG
TGTTTAATACTTGCATTGTAGGAAAAGTTACCAGAAAGAAGAGAGATTAGGGATGAGTGT
CACACTGACACAAGGCCTGGCATGTAATAAGTATTCTGTAACTGTTTCTTGAGCTAATAA
TGAAGGGATCAAAGGCTAACATTATTTATTTAACACCTACCAAGCCCTTAGATTAAAGAC
TTATTTTGCATTATCTCATGAATCCTCACAACAGCTTCTTGTGAGTATGGGTTCTGTTGT
TATCTCCCTTTTACATGTGGGAAAACTGAAGCTCAGACAGCGTGCAGGGAGGTGGCTGAG
TCAGGATTCCAATGGGGTCTTTCTGACTATAGTCACTAACCTCATACTTTCAATCATAGC
ATTTCTACCTATAGAATGTTTACTTCGTTTGAGAGTCACTTCATAAGAAAGAGGGTGTTT
GGCTGTGGTTTGAGAAGGATTAATTGTAATTAATCTTGGCTGAGGAGAGAGGATCACTCT
TTTCTTGGTTTTTGAATTAAAACTGTTGTCCAATATGATAGCCACTAGCCACATGTGGCT
GTTTACATTTAAATATGAATTAACTAAATACAATTTAAAATTCATTTTCTCAGCTTTGTT
ACCCATATTTCAAGTGCTTAACAGTCACATACAGTTAGTGGTTTTATTGGACAACACAGA
GCAAATTTCCCTCATGACAAAAAGTTCTGTTGGATAGCATTACAAAGATTCCAGGGTTAT
CAGTTGAAACTCTTGAAAGTAACACTAGTTAAAACCTATCTCGGAAAATAGATTTCATGA
TTATCACAGCTCTCAAAAGCAATAACACTCTATTTTTCTTGGTTTTATCAAGTAATTTAA
ATTTATGTATTTATAATACTTCCTATTGCCCAACAAATTATGATGGAGGGACAGGAAATT
AGGATGGGCTCAATGACCCCATACCTGCAGTCCTAGCTGTACTCAAGAGGCTGAGGTGGG
AGGATCACCTGAGCTCAGGAGTTTGAGGCTGAAGTGAGCTATGATTGTGCCCTGCACTCT
AGCCTGGATAACAGAGTGAGACCTGTCTCTAAGACAGATGGATTGATGGATGGATGGATA
GTTAGATAGACAGATAGACAGATAGATACATACATACATACATACATACATACATACATA
CATACATAGATAAAAGAAGTTAATATTTGGAGCAAATATAGTAGGCAGTGCTGGAAACAA
GAAGACAAATATTTTTCAAGCAGATGGTTCTATGTTGTTAGAAATTATTTTACTTTGTTT
ACCAATATCACAATAGTATCGAAGGCACGGAGGAAAAAATGCAATATTTTTAAAGTATAA
TTTTTATTATGAAATATTTTAAACACACTATACTTTTTTAAATGGTGAAAAAGCAGTTGG
ATACATTTTTTTACAATAGACTCATAAAGGAATTTATAAGTGGAAAATTTAATCGCCTGA
TTATTTCAGAGATATTTTAAGAATGTAGTCCATAATTTTGCCTGGACGTCTTTCTTAATA
TGTTCGTTACCCAAGTTGGAAAGCACAAACCTGGGGGTGAACTTCATCTCCTTAGGCTCA
CATTGCTCATCTGTCACCTGGAGGAGGCAAGTATCTGCTCTGAGATCATTCCTAGTACAT
ATTTACATCCTATGACTCATAGACTAGGTTCGGGGCTAGAGATCCACTTCCTGAGACTGG
CCATTTTTCTCCACTGCAGTAGATGTGGAATTATAAAGTTGAATGGGAGGATTTATAGAA
AAATTTAAAGTCATATTTTACCTGTTATATACTTTTTAAAAATTGCCTTACTTGCCCTAT
TGAAAAGAAAGAAAATGAAGAACGAATGTTATTTAGCCTGAGAAAGAGAAGATTTAAGGC
TTGACTTAGTTCCTGTGCCCTAAAAGATATATTATAAGGAGTATTTCCTATCTTCACAGA
AGATGTTCTTATTTTTCAGTGAAGAAAGTGCTTCTTTAATGTCTACCTTGCTCCTGCCCC
CAGACTCTGTCTCCTTAGGGGCAAGAATGTGTATCTGGTTAAATATTTTATCCTCATTGC
CTGCTTAGAGCCGGAATATAGTGAAACATTCAGCCAATACTTGCTGAATGAACAAATGAA
CATTTGTCATGTAAAAATAATCACTCCTGACACAGGTATATTCGAAAGTTGTCACCTCAG
CACATATCTGTTGTTAGTGTACCCCAGCTGTGCTTTGTCAGTTCCCTAAGAAAGGGGTAC
CAGTCAGTTTGGTCATGATGAATCTGTTGCCTTGGATTTTACTGCTGGGATATTTGGAGA
ATGTCTTGTACATATAGGGTACCCAAACATTTGTTTAACTAACAAAATAATAGAAGGGAT
CATAAGTACGTATAATCAAAAATAGATCTTCAAACACTTTTTGTTTGATTCCAGAATATG
TTTTTTTTGTTTGACTTCAGAATATGTTATCTGAATTTATCAACAAAATTAACTTTTGTG
TTTTTTCATAACAAGTGATTGGTGTTCTTTTGAAAGAATACTGTTTTCTTTAGATTCAAG
AAGAGCCTTAGAATTTTTTAATACTGTAGGCACATATGTACTTAATACATATTTGATATT
TGTGTCATAGTTTTGGATTCTATTTTATATTTGCATATATGTGATACATGACAGTTTAAA
AATATGATATATTATGGAAATATATATTTTGTCTTTTCCCTCTTTCTAGAGTATAAGTTC
TTGAGGTAAGAACTTTGTCTTCTTCATCACTCTATCTTTGCATCTAGAAATGTGCTTGGC
ATGGAGTAGGCACACAGGAAATATTGTAATTAAACAACAAATGCTTTTTCATAAGAGGCC
TATTGGGTCCTAAGTTTATTTGTAAGTTAGTCAGTGTTCTGGTTTAGTGTAAATAGTCAT
CAACTTTTAGTAATTGGAAGACTAGCTCTTATTTTTGCATTCTTCTTTCAGGAAGAATCC
CCAGCACAAGATAGAATATAGACATAATACGCTTCCAGGTAAGTAAGTTTACTTCAGAAA
ATTCAAAATGAAACCTTTAAATGATTTTCCTATTAAACCTAGTTTCCAGTTATTATGAAA
ATATTTTAAAATCTCTGCTTCTGTGAATTTGTTGAATTGCTGATTTTAATGATTTTTCTT
ATATTAAAAAAAAACACAACTGTGACCCTTTTGTATAGCAAATGCTTTCCCCATTGTCCA
CAATATATATTTGCCTTGTATCTCTTAGGATTCTTTTGTTTGCAAGTACCTGAAAGCAAA
ATCTCAAACTGGCCTAAATGATAATTGACTTCTGTAACTAAAACGTCCAGAGCTAGGGCT
GGATTTAGATAAGCTATATTGCTTTGGCTCATTAATAATGTCAATAGTGTCCCCAAAGAC
CCAATTTTTTCCTTCATTCTGTCTTTAGAGGGGTCATTATCATCCTAAGGCTGGCTCCTC
TTCCAACGAGGGACTTTATGTGTCCTTATTCAGCTGGGACGATAATCACCCGTAAGGAAT
ACAAACAACTTTGACCCTCATGATTCCTAGGAAAAATCAGAAAATTCACTTTTTATTACT
GGATTAGATCACAGTCTTAACCTTGATCCAATCACCATGGCCACTGATTAGTTTGTACCG
CTCCTGAAACCAGAATGGAGTCACCTTCATCAGAACCATAGCCATCTCCAATAAAAGCTA
GAGCTTTGAGGAAGAGAGGAGGGGGAGAGACACCAGAGAAGCAACCATCAAATGTCCTTC
TGTCCTACTTACCTCAATCTGTTTTACCTTCTGTTTGTTATGCTTCTAAACTGTATTTTT
CTTCTTTAATAAAATCTGGCTTTTTCATATCATTCATATAATACAGAGGCTGATTCAGCG
CATAATATTTCTGCTCACAGAATGAGAAAATAAAATGCATACTATCCAGGCTGCACTCAC
TTGCATTTATATGTGCATACAAACAGCTGACTTGTAATCAA
>hsa_circRNA_102786
AAGCTCCACCATGAGGCGAGGTGGATGGAGGAAGCGAGCTGAAAATGATGGCTGGGAAAC
ATGGGGTGGGTATATGGCTGCCAAGGTCCAGAAATTGGAGGAACAGTTTCGATCAGATGC
TGCTATGCAGAAGGATGGGACTTCATCTACAATTTTTAGTGGAGTTGCCATCTATGTTAA
TGGATACACAG
>hsa_circRNA_102887
GAATAATCAAGCTGGGAAGGTGGAACCCTCTCCCCCTCAGTTATGTGACAGATGCACCCG
ACGCGACAGTGGCCGACATGCTACAAGATGTCTATCATGTTGTGACGTTGAAAATCCAAT
TACAAAGTTGTTCAAAGTTGGAAGACTTGCCTGCGGAGCAGTGGAACCATGCCACAGTCC
GCAATGCCTTAAAGGAACTGCTCAAAGAGATGAACCAGAGCACATTAGCCAAAGAATGCC
CTCTCTCCCAGAGTATGATTTCATCCATTGTAAATAGCACATATTATGCCAATGTGTCAG
CAACCAAGTGCCAGGAGTTTGGGAGATGGTATAAAAAGTACAAGAAGATTAAAG
>hsa_circRNA_102897
ATGATCGTTGCCAGCCCAACAGAAAATGGACAGGTACTTCGTGTAATTCCACCTACCCAG
ACAGGAATGGCACAAGTGATTATACCTCAGGGGCAACTTGTGGATGTGAATAGTCCTCGG
GATGTCCCTGAAGAGAAACCCAGTAACAGAAACTTACCAACTGTAAGAGTGGATACTCTA
GCAGACAATACCAGCAATTACATTCTTCATCCTCAAACATCCTTCCCATTGCCCAAAAAG
TCAGTGACCGGAATGCTGGAAGAACCCCTTCTGGGGCCTCTTCAGCCACTTTCTTCTAAT
ACACCTATATGGGCCTGCCGTCTTAGGAGCTGTGAGAAAATTGGAGATTCATACCGTGGC
TACTGTGTAAGTGAGACTGAATTAGAAAGTGTCCTAACATTTCACAAGCAGCAAACACAG
AGTGTTTGGGGGACCCGTCAGTCTCCAAGCCCAGCCAAGCCTGCTACACGCTTGATGTGG
AAATCCCAGTATGTTCCATATGATGGAATCCCATTTGTTAATGCAG
>hsa_circRNA_102898
ATATTGTCAGCATGTGCTTTGTGAAACTGTTCGAACTGCCAAACTGACTCCAGTTTCTGC
CCAGCTTCAAGATATTGAAGGAAAAATTGACCGATTTATTATTCCTAGAGAGACCCTCGT
CCTTTATGCCCTTGGTGTGGTACTTCAGGATCCTAATACTTGGCCATCTCCACACAA
>hsa_circRNA_102904
GTTTCCAATACTTATCTACAGGAATCGCCATGACCCCAGCTCTGAGGGAGGCAACAGCAA
AGGGTATCAGCTTTTCATCTTTGCCAAGTACCATGGAGTCTGACAAGATGCTCTACATGG
AAAGTCCCAGAACTGTAGATGAAAAGCTAAAGGGAGACACCTTTTCTCAGATGCTTGGAT
TTCCAACTCCTGAACCTACTCTTAATACTAATTTTGTGAATTTAAAACATTTTGGCTCCC
CTCAGTCTTCAAAACATTACCAGACTGTTTTTTTAATGAGATCTAATTCTACATTAAATA
AACACAATGAGAATTATAAACAAAAGAAATTAGGGGAGCCCAGTTGCAATAAGCTGAAAA
ACATACTGTATAATGGCAGCAACATTCAGCTCAGTAAAATCTGTCTTTCTCATTCTGAAG
AGTTCATCAAAAAGGAGCCTCTATCAGATACCACGAGCCAGTGCATGAAAGATGTACAAA
TTATTCTGGATTCAAATATAACCAAAGACACTAATGTAGATAAAGTACAACTACAAAACT
GTAAATGGTATCAAGAGAATGCACTTTTGGATAAAGTTACTGATGCTGAGATTAAAAAGG
GTTTATTGCACTGTACTCAAAAGAAAATTGTACCTGGCCACTCAAATGTGCCTGTTAGTT
CTTCAGCTGCTGAAAAAGAGGAGGAAGTACATGCTCGTTTACTTCATTGTGTAAGCAAAC
AGAAAATTTTACTTAGCCAGGCTAGAAGAACTCAGAAACATTTGCAGATGCTCCTGGCAA
AGCATGTTGTTAAGCACTATGGTCAGCAGATGAAATTGTCTATGAAACATCAACTCCCCA
AAATGAAGACATTTCATGAACCTACCACAATTTTGGGTAATAGTTTACCTAAATGCACTG
AAATTAAGCCAGAAGTTAACACATTGACTGCAGAGAATAAATTGTGGGATGATGCAAAAA
ATGGCTTTGCACGGTGTACAGCTGCGGAAATCCAAAGATTTGCATTTTCTGCTACAGGGC
TGTTGTCTCATGTTGAAGAGGGTTTGGATTCCGATGCAACTGATAGCAGCTCTGATGACG
ATTTGGATGAATATACCCTTAGAAAAAATGTGGCAGT
>hsa_circRNA_102924
GTCGTCCTTGGTGGAAGGAACCATGAACTGGCATCTCCCCCTCTTCCTCTTGGCCTCTGT
GACGCTGCCTTCCATCTGCTCCCACTTCAATCCTCTGTCTCTCGAGGAACTAGGCTCCAA
CACGGGGATCCAGGTTTTCAATCAGATTGTGAAGTCGAGGCCTCATGACAACATCGTGAT
CTCTCCCCATGGGATTGCGTCGGTCCTGGGGATGCTTCAGCTGGGGGCGGACGGCAGGAC
CAAGAAGCAGCTCGCCATGGTGATGAGATACGGCGTAAATGGAGTTGGTAAAATATTAAA
GAAGATCAACAAGGCCATCGTCTCCAAGAAGAATAAAGACATTGTGACAGTGGCTAACGC
CGTGTTTGTTAAGAATGCCTCTGAAATTGAAGTGCCTTTTGTTACAAGGAACAAAGATGT
GTTCCAGTGTGAGGTCCGGAATGTGAACTTTGAGGATCCAGCCTCTGCCTGTGATTCCAT
CAATGCATGGGTTAAAAATGAAACCAGGGATATGATTGACAATCTGCTGTCCCCAGATCT
TATTGATGGTGTGCTCACCAGACTGGTCCTCGTCAACGCAGTGTATTTCAAGGGTCTGTG
GAAATCACGGTTCCAACCCGAGAACACAAAGAAACGCACTTTCGTGGCAGCCGACGGGAA
ATCCTATCAAGTGCCAATGCTGGCCCAGCTCTCCGTGTTCCGGTGTG
>hsa_circRNA_103514
GTGATTGAAGATAGTACTGGAGTCCGCCGGGTGGTGGTCACACCCCAGTCTCCTGAGTGT
TATCCCCCAAGCTACCCCTCAGCCATGTCTCCAACCCATCATCTCCCTCCCTATCTGACT
CACCATCCACATTTTATTCATAACTCACACACGGCTTACTACCCACCTGTTACCGGACCT
GGAGATATGCCGCCTCAGTTTTTTCCCCAGCATCATCTTCCCCACACAATATATGGTGAG
CAAGAAATTATACCATTTTATGGAATGTCAACCTACATCACCCGAGAAGACCAGTACAGC
AAGCCTCCGCACAAAAAACTGAAAGACCGCCAGATCGATCGCCAGAACCGCCTCAACAGC
CCTCCTTCTTCTATCTACAAAAGCAGCTGCACAACAGTATACAATGGCTATGGGAAGGGC
CATAGTGGTGGAAGTGGCGGAGGCGGCAGCGGTAGTGGTCCCGGAATTAAGAAAACAGAG
CGACGAGCAAGAAGCAGCCCAAAGTCGAATGATTCAGACTTGCAAG
>hsa_circRNA_103394
ATCATGATGCTGCGATTAATAGATATAGCCGTTTATCAAAAAAAAGAGAAAATGACAAGG
TGAAGTATGAAGTAACAGAAGATGTGTACACATCCAGAAAGAAACAACACCAGACCATGA
TGCATTATTTTTGTGCATTAAATACTCTTCAGTACAAGAAGAAAATAGCATTGTTAGAAC
CTCTACTTGGGTACATGCAAGCTCAGATAAGTTTCTTTAAGATGGGTTCTGAAAATCTTA
ATGAACAACTGGAAGAATTTTTAGCTAATATTGGAACAAGCGTTCAGAATGTTCGCAGGG
AAATGGACAGTGATATAGAGACCATGCAACAGACAATAGAGGATTTGGAAGTAGCCAGTG
ATCCCTTATATGTGCCTGACCCAGACCCCACCAAATTTCCTGTTAATCGAAATTTAACCC
GAAAGGCTGGATACCTTAATGCTAGGAATAAAACAGGCTTGGTGTCATCTACCTGGGACA
GACAGTTTTACTTCACGCAGGGTGGAAATTTAATGAGTCAGGCCCGTGGGGATGTAGCAG
GAGGCCTGGCCATGGACATAGACAACTGTTCAGTGATGGCTGTGGACTGTGAAGACAGAC
GATATTGTTTTCAGATCACCTCTTTCGATGGAAAAAAATCTTCAATTTTGCAAGCAGAGA
GTAAAAAAGATCATGAAGAGTGGATCTGTACAATAAACAACATATCTAAACAAATATACT
TAAGTGAAAATCCAGAGGAAACTGCTGCACGAGTAAATCAATCAGCTCTGGAAGCTGTCA
CTCCTTCCCCATCTTTCCAGCAGAGGCACGAGAGCCTGCGGCCAGCAGCAGGACAATCTC
GGCCACCGACAGCTCGAACCAGCAGTTCAGGATCCTTAGGATCTGAGTCTACAAATTTGG
CTGCCCTCTCTCTAGATTCTCTTGTTGCCCCAGACACCCCAATACAGTTTGACATAATTT
CTCCTGTGTGTGAAGATCAGCCTGGCCAGGCAAAAGCCTTTGGCCAGGGAGGCAGGCGTA
CAAATCCATTTGGAGAATCTGGAGGAAGTACAAAATCTGAAACTGAAGATTCTATTCTTC
ATCAGTTATTTATTGTCCGATTCCTTGGTTCAATGGAGGTGAAATCAGATGACCATCCAG
ATGTTGTTTATGAAACTATGCGCCAAATCTTAGCTGCCCGGGCCATCCATAACATCTTTC
GTATGACAGAATCGCATTTATTAGTCACTTGTGACTGTTTAAAGTTAATTGATCCACAGA
CACAAGTTACAAGGCTCACGTTTCCATTACCTTGTGTAGTTTTGTATGCTACACACCAGG
AAAATAAGCGCCTTTTTGGATTTGTTCTTCGGACATCAAGCGGGAGAAGTGAAAGTAATC
TGTCATCAGTCTGCTATATATTTGAGTCAAACAATGAGGGGGAAAAGATATGTGATTCTG
TTGGACTGGCAAAACAGATAGCTTTGCATGCTGAACTG
>hsa_circRNA_103305
GATGGTACAAAACAGAAGAGGGAACGGAAAAAGACAGTCTCATTCAGCAGCATGCCAACA
GAGAAGAAGATCAGCAGTGCAAGTGATTGTATTAATTCAATGGTTGAGGGTTCAGAACTC
AAAAAGGTTCGCTCCAACTCTAGAATTTATCATAGGTACTTTTTACTGGATGCTGACATG
CAGAGCCTAAGGTGGGAGCCATCTAAGAAGGATTCTGAGAAAGCCAAGATTGACATTAAA
TCCATCAAGGAAGTGAGAACAGGAAAAAACACAGACATATTCCGCAGCAATGGCATTTCT
GACCAGATATCTGAAGATTGTGCGTTTTCCGTCATATATGGAGAGAATTATGAGTCACTG
GATTTGGTTGCCAACTCCGCAGATGTTGCAAACATCTGGGTTACAGGACTGCGGTACCTA
ATTTCTTATGGAAAACATACACTTGATATGTTAGAAAGTAGCCAAGATAACATGAGGACT
TCTTGGGTTTCACAAATGTTTAGTGAAATTGATGTAGATAACCTTGGACATATAACTCTG
TGTAATGCTGTGCAATGTATCAGAAACCTCAATCCTGGTTTAAAAACGAGCAAAATTGAG
CTTAAGTTCAAAGAATTGCATAAATCAAAGGACAAAGCTGGTACCGAGGTCACAAAGGAA
GAATTTATTGAGGTTTTTCATGAGCTTTGTACTAGACCTGAAATTTATTTCCTTTTAGTT
CAGTTTTCAAGCAATAAAGAATTCCTTGATACCAAGGACCTTATGATGTTTCTTGAGGCA
GAACAGGGTGTGGCACATATAAATGAGGAAATAAGCCTTGAAATTATTCACAAATATGAA
CCATCCAAAGAGGGTCAGGAAAAGGGCTGGCTCTCCATAGACGGGTTCACTAATTACCTT
ATGTCACCTGACTGTTATATATTCGATCCAGAACATAAGAAGGTCTGTCAGGATATGAAG
CAACCTCTGTCTCATTACTTTATAAACTCATCTCATAATACATACTTAATAGAGGATCAG
TTCCGAGGTCCCTCCGACATCACAGGATATATTCGAGCTCTTAAAATGGGTTGCCGGAGT
GTTGAATTAGATGTATGGGATGGGCCGGACAATGAACCTGTAATTTACACAGGCCACACC
ATGACCTCTCAGATAGTTTTCCGCAGTGTCATTGATATTATTAACAAGTATGCATTCTTT
GCTTCAGAGTATCCTCTTATCTTGTGTTTAGAAAACCACTGTTCCATTAAACAACAGAAG
GTAATGGTTCAGCACATGAAGAAACTTTTAGGAGACAAGCTCTATACAACATCACCCAAT
GTTGAGGAATCTTATCTACCATCCCCAGATGTCCTGAAAGGGAAAATACTAATTAAAGCA
AAGAAGCTGTCCTCAAATTGCTCTGGGGTAGAAGGAGATGTTACTGACGAAGATGAAGGA
GCAGAAATGTCTCAGAGGATGGGAAAAGAGAACATGGAGCAACCCAATAATGTGCCTGTG
AAGCGATTTCAGCTTTGTAAAGAACTGTCTGAACTGGTCAGCATCTGCAAATCAGTTCAG
TTCAAAGAATTTCAGGTGTCGTTTCAGGTTCAGAAGTACTGGGAAGTCTGTTCCTTTAAT
GAAGTGCTTGCCAGCAAGTACGCCAATGAAAATCCAGGGGACTTTGTAAATTACAACAAA
CGTTTTCTTGCTAGGGTTTTTCCCAGTCCAATGAGAATTGATTCCAGTAACATGAATCCT
CAAGATTTTTGGAAATGTGGTTGCCAAATTGTAGCCATGAACTTTCAGACACCAGGACTG
ATGATGGACCTGAATATTGGCTGGTTTAGGCAGAACGGAAACTGTGGCTATGTCCTCCGG
CCAGCCATCATGAGGGAGGAGGTCTCCTTCTTCAGCGCCAATACAAAAGACTCTGTCCCA
GGGGTCTCACCTCAACTTCTTCACATTAAAATCATCAGTGGGCAGAACTTTCCCAAGCCC
AAAGGATCAGGTGCCAAAGGTGATGTGGTAGATCCTTATGTCTATGTTGAAATCCATGGA
ATCCCTGCTGATTGTGCAGAACAAAGGACAAAAACAGTGCACCAGAATGGAGACGCTCCC
ATTTTTGATGAAAGCTTTGAATTTCAAATCAACCTGCCTGAACTGGCCATGGTGCGCTTT
GTAGTGCTGGATGATGACTACATTGGGGATGAATTCATCGGCCAGTACACAATTCCCTTT
GAATGTTTACAGACGGGCTACCGCCATGTCCCCCTGCAGTCCTTAACTGGAGAGGTCCTT
GCACATGCTTCTTTATTTGTCCACGTGGCTATTACTAACCGAAGAGGAGGAGGAAAGCCT
CATAAAAGGGGCCTTTCTGTGAGAAAAGGGAAGAAATCCAGGGAATATGCATCTTTGAGA
ACACTGTGGATTAAAACCGTGGATGAGGTATTCAAGAATGCCCAGCCCCCTATACGGGAT
GCCACAGATCTGAGAGAAAACATGCAGAATGCGGTGGTGTCATTCAAGGAGCTGTGTGGC
CTCTCCTCTGTGGCCAATCTCATGCAGTGCATGTTGGCGGTGTCTCCCCGCTTTCTGGGG
CCCGATAACACACCCCTAGTGGTCCTAAATCTCAGCGAGCAGTACCCCACAATGGAGCTG
CAGGGAATTGTGCCGGAGGTTCTGAAGAAGATCGTAACAACTTATGACATG
>hsa_circRNA_103340
GAGGTATATCGAATTCCAAAGAAAAGTCAAACTGAAAAGGAAAACACAACAACTGAACGA
GGAAGGGATGCTGTTGGCTTCAGAGATCAAACACCTGCCCCGAAGACTCCTAATAGGTCA
AGAGAGAGAGACCCAGACAAGCAAACTCAAAATAAAGAGAAAAGGAAACGAAGAAGCTCC
CTCTCACCACCCTCTTCTGCCTATGAGCGGGGAACAAAAAGGCCAGATGACAGATATGAT
ACACCAACTTCTAAAAAGAAAGTACGAATTAAAGACCGCAATAAACTTTCTACAGAGGAA
CGCCGGAAGTTGTTTGAGCAAGAGGTGGCTCAACGGGAGGCTCAGAAACAACAGCAACAG
ATGCAGAACCTGGGAATGACATCACCACTGCCCTATGACTCTCTTGGTTATAATGCCCCG
CATCATCCCTTTGCTGGTTACCCACCAGGTTATCCCATGCAGGCCTATGTGGATCCCAGC
AACCCTAATGCTGGAAAGGTGCTCCTGCCCACACCCAGCATGGACCCAGTGTGTTCTCCT
GCTCCTTATGATCATGCTCAGCCCTTGGTGGGACATTCTACAGAACCCCTTTCTGCCCCT
CCACCAGTACCAGTGGTGCCACATGTGGCAGCTCCTGTGGAAGTTTCCAGTTCCCAGTAT
GTGGCCCAGAGTGATGGTGTAGTACACCAAGACTCCAGCGTTGCTGTCTTGCCAGTGCCG
GCCCCCGGCCCAGTTCAGGGACAGAATTATAGTGTTTGGGATTCAAACCAACAGTCTGTC
AGTGTACAGCAGCAGTACTCTCCTGCACAGTCTCAAGCAACCATATATTATCAAGGACAG
ACATGTCCAACAGTCTATGGTGTGACATCACCTTATTCACAGACAACTCCACCAATTGTA
CAGAGTTATGCCCAGCCAAGTCTTCAGTATATCCAGGGGCAACAGATTTTCACAGCTCAT
CCACAAGGAGTGGTGGTACAGCCAGCCGCAGCAGTGACTACAATAGTTGCACCAGGGCAG
CCTCAGCCCTTGCAGCCATCTGAAATGGTTGTGACAAATAATCTCTTGGATCTGCCGCCC
CCCTCTCCTCCCAAACCAAAAACCATTGTCTTACCTCCCAACTGGAAGACAGCTCGAGAT
CCAGAAGGGAAGATTTATTACTACCATGTGATCACAAGGCAGACTCAGTGGGATCCTCCT
ACTTGGGAAAGCCCAGGAGATGATGCCAGCCTTGAGCATGAAGCTGAGATGGACCTGGGA
ACTCCAACATATGATGAAAACCCCATGAAG
>hsa_circRNA_103343
GAGGTATATCGAATTCCAAAGAAAAGTCAAACTGAAAAGGAAAACACAACAACTGAACGA
GGAAGGGATGCTGTTGGCTTCAGAGATCAAACACCTGCCCCGAAGACTCCTAATAGGTCA
AGAGAGAGAGACCCAGACAAGCAAACTCAAAATAAAGAGAAAAGGAAACGAAGAAGCTCC
CTCTCACCACCCTCTTCTGCCTATGAGCGGGGAACAAAAAGGCCAGATGACAGATATGAT
ACACCAACTTCTAAAAAGAAAGTACGAATTAAAGACCGCAATAAACTTTCTACAGAGGAA
CGCCGGAAGTTGTTTGAGCAAGAGGTGGCTCAACGGGAGGCTCAGAAACAACAGCAACAG
ATGCAGAACCTGGGAATGACATCACCACTGCCCTATGACTCTCTTGGTTATAATGCCCCG
CATCATCCCTTTGCTGGTTACCCACCAGGTTATCCCATGCAGGCCTATGTGGATCCCAGC
AACCCTAATGCTGGAAAGGTGCTCCTGCCCACACCCAGCATGGACCCAGTGTGTTCTCCT
GCTCCTTATGATCATGCTCAGCCCTTGGTGGGACATTCTACAGAACCCCTTTCTGCCCCT
CCACCAGTACCAGTGGTGCCACATGTGGCAGCTCCTGTGGAAGTTTCCAGTTCCCAGTAT
GTGGCCCAGAGTGATGGTGTAGTACACCAAGACTCCAGCGTTGCTGTCTTGCCAGTGCCG
GCCCCCGGCCCAGTTCAGGGACAGAATTATAGTGTTTGGGATTCAAACCAACAGTCTGTC
AGTGTACAGCAGCAGTACTCTCCTGCACAGTCTCAAGCAACCATATATTATCAAGGACAG
ACATGTCCAACAGTCTATGGTGTGACATCACCTTATTCACAGACAACTCCACCAATTGTA
CAG
>hsa_circRNA_103342
CAACTGAACGAGGAAGGGATGCTGTTGGCTTCAGAGATCAAACACCTGCCCCGAAGACTC
CTAATAGGTCAAGAGAGAGAGACCCAGACAAGCAAACTCAAAATAAAGAGAAAAGGAAAC
GAAGAAGCTCCCTCTCACCACCCTCTTCTGCCTATGAGCGGGGAACAAAAAGGCCAGATG
ACAGATATGATACACCAACTTCTAAAAAGAAAGTACGAATTAAAGACCGCAATAAACTTT
CTACAGAGGAACGCCGGAAGTTGTTTGAGCAAGAGGTGGCTCAACGGGAGGCTCAGAAAC
AACAGCAACAGATGCAGAACCTGGGAATGACATCACCACTGCCCTATGACTCTCTTGGTT
ATAATGCCCCGCATCATCCCTTTGCTGGTTACCCACCAGGTTATCCCATGCAGGCCTATG
TGGATCCCAGCAACCCTAATGCTGGAAAGGTGCTCCTGCCCACACCCAGCATGGACCCAG
TGTGTTCTCCTGCTCCTTATGATCATGCTCAGCCCTTGGTGGGACATTCTACAGAACCCC
TTTCTGCCCCTCCACCAGTACCAGTGGTGCCACATGTGGCAGCTCCTGTGGAAGTTTCCA
GTTCCCAGTATGTGGCCCAGAGTGATGGTGTAGTACACCAAGACTCCAGCGTTGCTGTCT
TGCCAGTGCCGGCCCCCGGCCCAGTTCAGGGACAGAATTATAGTGTTTGGGATTCAAACC
AACAGTCTGTCAGTGTACAGCAGCAGTACTCTCCTGCACAGTCTCAAGCAACCATATATT
ATCAAGGACAGACATGTCCAACAGTCTATGGTGTGACATCACCTTATTCACAGACAACTC
CACCAATTGTACAG
>hsa_circRNA_103354
CACCTGGCTGCAGTGGAAGAAAGAAAGATCAAGTCCCTGGTAGCTCTCTTGGTTGAGACA
CAAATGAAGAAACTAGAGATCAAACTTCGACATTTTGAAGAGCTGGAAACTATCATGGAC
AGAGAGAAAGAAGCTCTAGAACAACAGAGGCAGCAGTTGCTTACTGAACGCCAAAACTTC
CACATGGAACAGCTGAAGTATGCTGAATTACGAGCACGACAGCAAATGGAACAGCAGCAG
CATGGCCAGAACCCTCAACAGGCACACCAGCACTCAGGAGGACCTGGCCTGGCCCCACTT
GGAGCAGCAGGGCACCCTGGCATGATGCCTCATCAACAGCCCCCTCCCTACCCTCTGATG
CACCACCAGATGCCACCACCTCATCCACCCCAGCCAG
>hsa_circRNA_103462
TATTTGGCATGATCATTACTATCGGCCAGTCTATCGTGTATGTGATGACCGGGATGTATG
GGGACCCTTCTGAAATGGGTGCTGGAATTTGCCTGCTAATCACCATTCAGCTCTTTGTTG
CTGGCTTAATTGTCCTACTTTTGGATGAACTCCTGCAAAAAGGATATGGCCTTGGCTCTG
GTATTTCTCTCTTCATTGCAACTAACATCTGTGAAACCATCGTATGGAAGGCATTCAGCC
CCACTACTGTCAACACTGGCCGAG
>hsa_circRNA_001416
GTCCCTCTCTAATATGAAGAAGCAAGGAACTTTCCACTGCCTGCTTCGTTACTCAGGAGA
AAGTCTTGTCAAGTAAAACCTTCCTCTGTTTCCATTGGGAGGGACAGATGCTGGACACAG
GTCCCAGAGCCGAACTTCAGTGGTGCTTTTAACCTAGTAAGCAGGATTGATTTCCCACTG
GGGCACATCTGAACTCACTCAGTGGGAACGTGAACTAGGAATCCCTGGAAAGCAGCTTTC
AGCCCTGCTGCACGGGCCTGACTACTGGGACCTGCCCACAGTGGACTGCTGATGTGTTGA
GGCCCTTCTCTGTGCAGGCACTGTGCAAGTATTGATGGTGCCAAGAGGAATAAGACAGGG
TCTTTCTCCTCAGGGAACCCATTCCTGATGGCAAGAGAGGGACATAGGAACCAGGAGCCA
AGTGGTAGCCCGAG
>hsa_circRNA_103472
CTTTTCCTAAAAGGATTGTACACCTTAGAAGTGCTTAAGGAAGAGTGATGAAGCTCTGAA
TCGTGTCCTGCAGCAGATTCGAGTGCCACCCAAGATGAAGAGAGGGACAAGCTTGCATAG
TAGGCGGGGCAAGCCAGAGGCCCCAAAGGGAAGTCCCCAAATCAACAGGAAGTCTGGTCA
GGAGATGACAGCTGTTATGCAGTCAGGCCGACCCAGGTCTTCATCCACAACTGATGCACC
TACCAGCTCTGCTATGATGGAAATAGCTTGTGCTGCTGCTGCTGCTGCTGCTGCATGTCT
ACCAGGAGAGGAGGGAACTGCGGAGCGG
>hsa_circRNA_103479
CCATCCTTACCCGACCTGGGATGGAGATCACCAAAGATGGCTTCCACCTGGTTATTGAGC
TGGAGGACCTGGGGCCCCAGTTTGAGTTCCTTGTGGCCTACTGGAGGAGGGAGCCTGGTG
CCGAGGAACATGTCAAAATGGTGAGGAGTGGGGGTATTCCAGTGCACCTAGAAACCATGG
AGCCAGGGGCTGCATACTGTGTGAAGGCCCAGACATTCGTGAAGGCCATTGGGAGGTACA
GCGCCTTCAGCCAGACAGAATGTGTGGAGGTGCAAGGAGAGGCCATTCCCCTGGTACTGG
CCCTGTTTGCCTTTGTTGGCTTCATGCTGATCCTTGTGGTCGTGCCACTGTTCGTCTGGA
AAATGGGCCGGCTGCTCCAGTACTCCTGTTGCCCCGTGGTGGTCCTCCCAGACACCTTG
>hsa_circRNA_103525
GTGTGGAAATTAAAAGAACACACATATTTTGACTGGGGCTTTGATCAACCAAATGCTAAA
AAGCCACATAAAGAAGATCCCTAATAGTCATTTCTCAACAATTATATAGTCAACTGATGT
AACAATGGTACTAATATTGGGACGCAGACTAAACAGAGAGGATCTTGGGGTGCGTGATTC
CCCAGCAACTAAGCGAAAAGTTTTTGAAATGGACCCCAAATCTCTGACAGGTCATGAGTT
TTTTGACTTCTCTTCAGGATCATCCCATGCCGAAAACATACTCCAGATATTTAATGAATT
TCGTGATAGCCGCTTATTCACAGATGTTATCATTTGTGTGGAAGGAAAAGAATTTCCTTG
CCATAGAGCTGTGCTCTCAGCCTGTAGCAGCTACTTCAGAGCTATGTTTTGTAATGACCA
CAGGGAAAGCCGAGAAATGTTGGTTGAGATCAATGGTATTTTAGCTGAAGCTATGGAATG
TTTTTTGCAGTATGTTTATACTGGAAAGGTGAAGATCACTACAGAGAATGTACAGTATCT
CTTTGAGACATCAAGCCTCTTTCAGATTAGTGTTCTCCGTGATGCATGTGCCAAGTTCTT
GGAGGAGCAACTTGATCCTTGTAATTGCTTAGGAATCCAGCGCTTTGCTGATACCCATTC
ACTCAAAACACTCTTCACAAAATGCAAAAATTTTGCGTTACAGACTTTTGAGGATGTATC
CCAGCACGAAGAATTTCTTGAGCTTGACAAAGATGAACTTATTGATTATATTTGTAGTGA
TGAACTTGTTATTGGTAAAGAGGAGATGGTTTTTGAAGCCGTCATGCGTTGGGTCTATCG
TGCCGTTGATCTGAGAAGACCACTGTTACACGAGCTCCTGACACATGTGAGACTCCCTCT
GTTGCATCCCAACTACTTTGTTCAAACAGTTGAAGTGGACCAATTGATCCAGAATTCTCC
TGAGTGTTATCAGTTGTTGCATGAAGCAAGACGGTACCACATACTTGGGAATGAAATGAT
GTCCCCAAGGACTAGGCCACGCAG
>hsa_circRNA_103526
CCACATAAAGAAGATCCCTAATAGTCATTTCTCAACAATTATATAGTCAACTGATGTAAC
AATGGTACTAATATTGGGACGCAGACTAAACAGAGAGGATCTTGGGGTGCGTGATTCCCC
AGCAACTAAGCGAAAAGTTTTTGAAATGGACCCCAAATCTCTGACAGGTCATGAGTTTTT
TGACTTCTCTTCAGGATCATCCCATGCCGAAAACATACTCCAGATATTTAATGAATTTCG
TGATAGCCGCTTATTCACAGATGTTATCATTTGTGTGGAAGGAAAAGAATTTCCTTGCCA
TAGAGCTGTGCTCTCAGCCTGTAGCAGCTACTTCAGAGCTATGTTTTGTAATGACCACAG
GGAAAGCCGAGAAATGTTGGTTGAGATCAATGGTATTTTAGCTGAAGCTATGGAATGTTT
TTTGCAGTATGTTTATACTGGAAAGGTGAAGATCACTACAGAGAATGTACAGTATCTCTT
TGAGACATCAAGCCTCTTTCAGATTAGTGTTCTCCGTGATGCATGTGCCAAGTTCTTGGA
GGAGCAACTTGATCCTTGTAATTGCTTAGGAATCCAGCGCTTTGCTGATACCCATTCACT
CAAAACACTCTTCACAAAATGCAAAAATTTTGCGTTACAGACTTTTGAGGATGTATCCCA
GCACGAAGAATTTCTTGAGCTTGACAAAGATGAACTTATTGATTATATTTGTAGTGATGA
ACTTGTTATTGGTAAAGAGGAGATGGTTTTTGAAGCCGTCATGCGTTGGGTCTATCGTGC
CGTTGATCTGAGAAGACCACTGTTACACGAGCTCCTGACACATGTGAGACTCCCTCTGTT
GCATCCCAACTACTTTGTTCAAACAGTTGAAGTGGACCAATTGATCCAGAATTCTCCTGA
GTGTTATCAGTTGTTGCATGAAGCAAGACGGTACCACATACTTGGGAATGAAATGATGTC
CCCAAGGACTAGGCCACGCAG
>hsa_circRNA_103531
ATCTCCAGTCTGGCTCAGCTGCCAGTGGTGGGAGTGGTGCCGGAGGAGGAGGAGGAGGAG
GAGGAGGAGGCGGCAGTGGCAGCGGTGGAGGCGGCAGCACAGGAGGAGGAGGAGGAACAG
CAGGAGGAGGAACTCAAAGTACTGCTGGCCCTGGAGGGATATCTCAGCACCTGACTTACA
CATCTTACATCCTCAAGCAAACTCCCCAGGGCACATTTTTAGTTGGCCAGCCATCACCCC
AGACTTCTGGAAAACAACTCACCACTGGGTCAGTGGTCCAAGGAACACTGGGAGTCAGCA
CATCTTCTGCACAAGGACAACAAACGCTAAAAGTCATCTCTGGACAGAAAACCACATTGT
TTACACAG
>hsa_circRNA_103548
TTTCGTAGAAACCCCAGCTCATTTCTCTTGGAAAGAAAGTTATTACCGATCCACCATGTC
CCAGAGCACACAGACAAATGAATTCCTCAGTCCAGAGGTTTTCCAGCATATCTGGGATTT
TCTGGAACAGCCTATATGTTCAGTTCAGCCCATTGACTTGAACTTTGTGGATGAACCATC
AGAAGATGGTGCGACAAACAAGATTGAGATTAGCATGGACTGTATCCGCATGCAGGACTC
GGACCTGAGTGACCCCATGTGG
>hsa_circRNA_103571
AGTGATGACAGACCTAATGCTCTATTAAGTTCACCTGCAACAGAAACAGTTCATCATTCC
CCTGCATATTCTTTTCCTGCTGCTATCCAGAGAAATCAGCCTCAGCGCCCTGAAAGCTTC
CTTTTCCGAGCAGGTGTCAGGGCAGAAACCAACAAAGGTCATGCTTCACCCCTTCCTCCA
TCTGCTGCACCTACCACTGATTCTACAGATTCCATAACAGGACAGAATTCAAGACAGAGA
GAAGAAGAGCTGGAATTAATAGACCAACTGCGTAAACATATTGAGTACCGGTTGAAAGTG
TCTCTACCTTGTGATCTCGGAGCAGCTCTAACTGACGGTGTTGTTCTTTGCCATTTGGCC
AATCATGTGCGACCTCGATCTGTCCCAAGCATTCATGTTCCCTCACCAGCTGTA
>hsa_circRNA_103584
TGTTCTAAGAACGGAAGCATCTGGGCTGGATGGAATTTAGCATCAAGCAGAGTCCCCTTT
CTGTTCAGAGTGTTGTAAAGTGCATAAAGATGAAGCAGGCACCAGAAATCCTCGGCAGTG
CCAACGGGAAGACTCCGAGCTGCGAGGTGAACCGCGAGTGTTCTGTGTTCCTCAGCAAAG
CCCAGCTCTCCAGTAGCCTGCAGGAGGGGGTCATGCAGAAGTTTAACGGCCACGACGCCC
TGCCCTTTATTCCAGCCGACAAGCTGAAAGATCTTACTTCCCGGGTGTTTAATGGAGAAC
CCGGCGCACACGATGCCAAACTGCGTTTTGAGTCCCAGGAAATGAAAGGGATTGGGACAC
CCCCTAACACTACCCCTATCAAAAATGGCTCTCCAGAAATTAAGCTGAAAATCACCAAAA
CATACATGAATGGGAAGCCTCTCTTTGAATCTTCCATTTGTGGTGACAGTGCTGCTGATG
TGTCTCAGTCAGAAGAAAATGGACAAAAACCAGAAAACAAGGCGAGAAGGAACAGGAAGA
GGAGCATAAAATATGACTCCTTGCTGGAGCAGGGCCTTGTCGAAGCAGCTCTTGTGTCTA
AGATCTCAAGTCCTTCAGATAAAAAGATTCCAGCTAAGAAAGAGTCTTGTCCAAACACTG
GAAGAGACAAAGACCACCTGTTGAAATACAACGTTGGTGATTTGGTGTGGTCCAAAGTGT
CGGGTTACCCTTGGTGGCCTTGCATGGTTTCTGCAGATCCACTCCTTCACAGCTATACCA
AACTTAAAGGTCAGAAAAAGAGTGCACGCCAGTATCACGTACAGTTCTTTGGTGACGCCC
CAGAAAGAGCTTGGATATTTGAGAAGAGCCTCGTAGCTTTTGAAGGAGAAGGACAGTTTG
AAAAATTATGCCAGGAAAGTGCCAAGCAGGCACCCACGAAAGCTGAGAAAATTAAGCTAT
TGAAACCAATTTCAGGGAAATTGAGGGCCCAGTGGGAAATGGGCATTGTTCAAGCAGAAG
AAGCTGCAAGCATGTCAGTGGAGGAGCGGAAAGCCAAGTTCACCTTTCTCTATGTGGGGG
ACCAGCTTCATCTCAACCCTCAAGTAGCCAAGGAGGCTGGCATTGCTGCAGAGTCTTTGG
GAGAAATGGCAGAATCCTCAGGAGTCAGTGAAGAAGCTGCTGAAAACCCCAAGTCTGTGA
GAGAAGAGTGCATTCCCATGAAGAGAAGGCGGAGGGCCAAACTGTGTAGCTCTGCAGAGA
CCCTGGAGAGTCACCCCGACATAGGGAAGAGTACTCCTCAAAAGACGGCAGAGGCTGACC
CCAGAAGAGGAGTAGGGTCTCCTCCTGGGAGGAAGAAGACCACAGTCTCCATGCCACGAA
GCAGGAAGGGAGATGCAGCATCCCAGTTTTTGGTCTTCTGTCAAAAACACAGGGATGAGG
TGGTAGCTGAGCACCCAGATGCTTCAGGTGAGGAGATTGAAGAGCTGCTCAGGTCACAGT
GGAGTCTGCTGAGTGAGAAGCAGAGAGCACGCTACAACACCAAGTTTGCCCTGGTGGCCC
CTGTCCAGGCTGAAGAAGACTCTG
>hsa_circRNA_103583
TGTTCTAAGAACGGAAGCATCTGGGCTGGATGGAATTTAGCATCAAGCAGAGTCCCCTTT
CTGTTCAGAGTGTTGTAAAGTGCATAAAGATGAAGCAGGCACCAGAAATCCTCGGCAGTG
CCAACGGGAAGACTCCGAGCTGCGAGGTGAACCGCGAGTGTTCTGTGTTCCTCAGCAAAG
CCCAGCTCTCCAGTAGCCTGCAGGAGGGGGTCATGCAGAAGTTTAACGGCCACGACGCCC
TGCCCTTTATTCCAGCCGACAAGCTGAAAGATCTTACTTCCCGGGTGTTTAATGGAGAAC
CCGGCGCACACGATGCCAAACTGCGTTTTGAGTCCCAGGAAATGAAAGGGATTGGGACAC
CCCCTAACACTACCCCTATCAAAAATGGCTCTCCAGAAATTAAGCTGAAAATCACCAAAA
CATACATGAATGGGAAGCCTCTCTTTGAATCTTCCATTTGTGGTGACAGTGCTGCTGATG
TGTCTCAGTCAGAAGAAAATGGACAAAAACCAGAAAACAAGGCGAGAAGGAACAGGAAGA
GGAGCATAAAATATGACTCCTTGCTGGAGCAGGGCCTTGTCGAAGCAGCTCTTGTGTCTA
AGATCTCAAGTCCTTCAGATAAAAAGATTCCAGCTAAGAAAGAGTCTTGTCCAAACACTG
GAAGAGACAAAGACCACCTGTTGAAATACAACGTTGGTGATTTGGTGTGGTCCAAAGTGT
CGGGTTACCCTTGGTGGCCTTGCATGGTTTCTGCAGATCCACTCCTTCACAGCTATACCA
AACTTAAAGGTCAGAAAAAGAGTGCACGCCAGTATCACGTACAGTTCTTTGGTGACGCCC
CAGAAAGAGCTTGGATATTTGAGAAGAGCCTCGTAGCTTTTGAAGGAGAAGGACAGTTTG
AAAAATTATGCCAGGAAAGTGCCAAGCAGGCACCCACGAAAGCTGAGAAAATTAAGCTAT
TGAAACCAATTTCAGGGAAATTGAGGGCCCAGTGGGAAATGGGCATTGTTCAAGCAGAAG
AAGCTGCAAGCATGTCAGTGGAGGAGCGGAAAGCCAAGTTCACCTTTCTCTATGTGGGGG
ACCAGCTTCATCTCAACCCTCAAGTAGCCAAGGAGGCTGGCATTGCTGCAGAGTCTTTGG
GAGAAATGGCAGAATCCTCAGGAGTCAGTGAAGAAGCTGCTGAAAACCCCAAGTCTGTGA
GAGAAGAGTGCATTCCCATGAAGAGAAGGCGGAGGGCCAAACTGTGTAGCTCTGCAGAGA
CCCTGGAGAGTCACCCCGACATAGGGAAGAGTACTCCTCAAAAGACGGCAGAGGCTGACC
CCAGAAGAGGAGTAGGGTCTCCTCCTGGGAGGAAGAAGACCACAGTCTCCATGCCACGAA
GCAGGAAGGGAGATGCAGCATCCCAGTTTTTGGTCTTCTGTCAAAAACACAGGGATGAG
>hsa_circRNA_103582
TGTTCTAAGAACGGAAGCATCTGGGCTGGATGGAATTTAGCATCAAGCAGAGTCCCCTTT
CTGTTCAGAGTGTTGTAAAGTGCATAAAGATGAAGCAGGCACCAGAAATCCTCGGCAGTG
CCAACGGGAAGACTCCGAGCTGCGAGGTGAACCGCGAGTGTTCTGTGTTCCTCAGCAAAG
CCCAGCTCTCCAGTAGCCTGCAGGAGGGGGTCATGCAGAAGTTTAACGGCCACGACGCCC
TGCCCTTTATTCCAGCCGACAAGCTGAAAGATCTTACTTCCCGGGTGTTTAATGGAGAAC
CCGGCGCACACGATGCCAAACTGCGTTTTGAGTCCCAGGAAATGAAAGGGATTGGGACAC
CCCCTAACACTACCCCTATCAAAAATGGCTCTCCAGAAATTAAGCTGAAAATCACCAAAA
CATACATGAATGGGAAGCCTCTCTTTGAATCTTCCATTTGTGGTGACAGTGCTGCTGATG
TGTCTCAGTCAGAAGAAAATGGACAAAAACCAGAAAACAAGGCGAGAAGGAACAGGAAGA
GGAGCATAAAATATGACTCCTTGCTGGAGCAGGGCCTTGTCGAAGCAGCTCTTGTGTCTA
AGATCTCAAGTCCTTCAGATAAAAAGATTCCAGCTAAGAAAGAGTCTTGTCCAAACACTG
GAAGAGACAAAGACCACCTGTTGAAATACAACGTTGGTGATTTGGTGTGGTCCAAAGTGT
CGGGTTACCCTTGGTGGCCTTGCATGGTTTCTGCAGATCCACTCCTTCACAGCTATACCA
AACTTAAAG
>hsa_circRNA_103586
ATTCCAGCTAAGAAAGAGTCTTGTCCAAACACTGGAAGAGACAAAGACCACCTGTTGAAA
TACAACGTTGGTGATTTGGTGTGGTCCAAAGTGTCGGGTTACCCTTGGTGGCCTTGCATG
GTTTCTGCAGATCCACTCCTTCACAGCTATACCAAACTTAAAG
>hsa_circRNA_103587
GTCAGAAAAAGAGTGCACGCCAGTATCACGTACAGTTCTTTGGTGACGCCCCAGAAAGAG
CTTGGATATTTGAGAAGAGCCTCGTAGCTTTTGAAGGAGAAGGACAGTTTGAAAAATTAT
GCCAGGAAAGTGCCAAGCAGGCACCCACGAAAGCTGAGAAAATTAAGCTATTGAAACCAA
TTTCAGGGAAATTGAGGGCCCAGTGGGAAATGGGCATTGTTCAAGCAGAAGAAGCTGCAA
GCATGTCAGTGGAGGAGCGGAAAGCCAAGTTCACCTTTCTCTATGTGGGGGACCAGCTTC
ATCTCAACCCTCAAGTAGCCAAGGAGGCTGGCATTGCTGCAGAGTCTTTGGGAGAAATGG
CAGAATCCTCAGGAGTCAGTGAAGAAGCTGCTGAAAACCCCAAGTCTGTGAGAGAAGAGT
GCATTCCCATGAAGAGAAGGCGGAGGGCCAAACTGTGTAGCTCTGCAGAGACCCTGGAGA
GTCACCCCGACATAGGGAAGAGTACTCCTCAAAAGACGGCAGAGGCTGACCCCAGAAGAG
GAGTAGGGTCTCCTCCTGGGAGGAAGAAGACCACAGTCTCCATGCCACGAAGCAGGAAGG
GAGATGCAGCATCCCAGTTTTTGGTCTTCTGTCAAAAACACAGGGATGAG
>hsa_circRNA_103600
AGCTCTTTGACATCTGTCTTGCCCGAGCCAAGGAGAGGTGGCGGTCCCTTAGCACAGGAG
GCTCTGAAGTGGAGAACGAAGATGCTGGTTTTTCAGCAGCAGACAGAGAAGCCAGTCTGG
AGCTTATTAAACTGGACATTTCTAGAACATTTCCTAATCTCTGCATTTTCCAGCAAGTCC
AGGGCATGTCCTTCATAGCAGCAGTGTTGATCTTGAACTTAGATACTGCAGATGCCTTTA
TTGCCTTTTCTAACCTTCTGAATAAACCCTGTCAAATGGCGTTTTTTAGAGTGGACCATG
GCCTTATGTTGACTTATTTTGCTGCATTTGAAGTATTCTTTGAAGAAAATTTGCCGAAAT
TATTTGCGCATTTCAAGAAGAACAACCTAACTCCAGATATCTACCTAATTGATTG
>hsa_circRNA_103621
ATTATTCAGAGCTGGGAGAGCTTCCCCCACGATCTCCTTTAGAACCAGTTTGTGAAGATG
GGCCCTTTGGCCCCCCACCAGAGGAAAAGAAAAGGACATCTCGTGAGCTCCGAGAGCTGT
GGCAAAAGGCTATTCTTCAACAGATACTGCTGCTTAGAATGGAGAAGGAAAATCAGAAGC
TCCAAGCCTCTGAAAATGATTTGCTGAACAAGCGCCTGAAGCTCGATTATGAAGAAATTA
CTCCCTGTCTTAAAGAAGTAACTACAGTGTGGGAAAAGATGCTTAGCACTCCAGGAAGAT
CAAAAATTAAGTTTGACATGGAAAAAATGCACTCGGCTGTTGGGCAAGGTGTGCCACGTC
ATCACCGAGGTGAAATCTGGAAATTTCTAGCTGAGCAATTCCACCTTAAACACCAGTTTC
CCAGCAAACAGCAGCCAAAGGATGTGCCATACAAAGAACTCTTAAAGCAGCTGACTTCCC
AGCAGCATGCGATTCTTATTGACCTTG
>hsa_circRNA_103631
GCAGAACTCACAGTTTGGAGATGAAAAAACATTTAGTGATTCATCATTGCTGGAAAATCT
CCAAAATAATCATCCAACTGCACCTATAATATGTGAATTTCTTACAATGATGGCAGTCTG
TCACACAGCAGTGCCAGAGCGAGAAGGTGACAAGATTATTTATCAAGCAGCATCTCCAGA
TGAGGGAGCATTGGTCAGAGCAGCCAAGCAATTGAATTTTGTTTTCACTGGAAGAACACC
CGACTCGGTGATTATAGATTCA
>hsa_circRNA_001302
GTGCCCTTGCTGACCTGGGTGATGGCCTTCTCCCCGCGGCTCTCGGCCCTCTGGCTGGCG
GCGCGCAGCTGGCAGCCGCTCGGGTAGGTG
>hsa_circRNA_103662
ACCATAAATACTGTATCAGAAGTTATTCGAGGCTGCCAAGTAAACCAAGACTACTTTGCA
TCTGTAAATGCACCTTCAAACCCACCAAGACCGGCAATTGTAGTACTTCTCATGTCCATG
GTTAATGAAAGGCAGCCATTTGTTTTGCGCTGTGCTGTTCTCTATTGTTTCCAGTGTTTC
TTGTATAAAAACCAAAAAGGACAAGGAGAAATCGTGTCAACACTTTTACCTTCTACCATT
GATG
>hsa_circRNA_103704
AGCATCTGCTGCACCCAAGCCTGAGCCGGTTCCTGTTCAAAAGAAAACACAAGTGACAAA
TAACCCTGGCACTGTGAAAATCCCACCTAAACGCCCACCAAGAAAACACATTGTGGAGCG
CTATACAGAGTTTTATCATGTACCCACTCACAGTGATGCCAGCAAGAAGAGACTGATTGA
GGATACTGAAGACTGGCGTCCAAGGACTGGAACAACTCAGTCTCGCTCTTTCCGAATCCT
TGCCCAGATCACTGGGACTGAACATTTGAAAGAATCTGAAGCCGATAATACAAAGAAGGC
AAA
>hsa_circRNA_400082
CACTCATGGACAGCTGTCCTTCACATTCAAGCACTCTCCCTTGCACACTGTTAAGCAGCC
TCACACACCCATGAGCAGCATTGCACACAGGGACAGTCCTGTACAGTCTCCTTTGCACGC
TCACAAGCAGTCACTCACGAGCAGCCTCACACACACGGACAGCTATCCTGCACACAGGCA
CTCTCCCTGGCACGGTCACAAGCAGCCTCACACACTCGTG
>hsa_circRNA_103848
GTAGAAGTATAGGTACAGATAATGTGTGTAGAGATAGACTGGAAAAGACCATCATTCTTT
TTACTAAAGTGCTTTTGGACTTCTTGGATCAGCATCCTTTTTCATTTACTCCTCTAATTC
AGAGATCACTGGAATTTTCTGTAAGCTATGTTTTTACAGAAGTTGGTGAAGGCGTTACAT
TTGAACGATTCATTGTCCAATGTATGAATCTTATTAAGATGATTGTCAAAAATTATGCTT
ATAAGCCATCCAAAAATTTTGAAGATAGCAGCCCTGAAACTCTTGAAGCCCATAAGATTA
AGATGGCATTCTTCACATATCCTACTTTGACAGAGATATGTAGAAGATTAGTCTCTCATT
ATTTCCTATTAACTGAAGAAGAACTGACAATGTGGGAAGAAGACCCAGAAGGCTTTACAG
TGGAAGAAACAGGAGGAGATTCTTGGAAATATAGTTTGAGGCCATGCACTGAAGTATTAT
TTATAGATATATTCCATGAATATAATCAGACTCTTACTCCTGTACTTCTAGAAATGATGC
AAACACTTCAAGGACCCACAAATGTGGAAGATATGAATGCACTGTTAATCAAAGATGCTG
TGTATAATGCTGTTGGATTAGCTGCTTATGAGCTCTTTGACAGTGTTGATTTTGATCAGT
GGTTTAAAAACCAGCTTCTTCCAGAATTACAAGTCATTCACAATAGGTATAAGCCATTGC
GACGCAGGGTGATTTGGCTCATCGGTCAGTGGATTTCTGTGAAATTCAAGTCTGACTTAA
GACCCATGCTTTATGAAGCAATCTGTAACTTGCTTCAAGATCAAGATTTAGTGGTCCGTA
TTGAAACAGCTACAACTTTGAAGTTAACTGTTGATGATTTTGAATTTAGAACAGATCAGT
TTCTACCGTATTTGGAAACCATGTTCACACTACTTTTTCAGTTACTGCAGCAAGTTACAG
AATGTGACACAAAGATGCATGTTTTGCATGTCCTTTCTTGTGTGATCGAAAGAGTCAACA
TGCAGATACGACCATATGTGGGATGTTTGGTACAATATTTGCCCCTCCTTTGGAAGCAGA
GTGAAGAACACAATATGTTGAGATGTGCTATTTTGACAACACTTATTCATCTTGTTCAG
>hsa_circRNA_103885
GAAAATGTTCTGCTGCTGCCCTGGATGTTCTTGCAAATGTGTATCGTGATGAACTGCTGC
CACATATTTTGCCCCTTTTGAAAGAATTACTTTTTCATCATGAATGGGTTGTTAAAGAAT
CAGGCATTTTGGTTTTAGGAGCAATTGCTGAAGGTTGCATGCAGGGCATGATTCCATACT
TGCCTGAGCTTATTCCTCACCTTATTCAGTGCCTCTCTGATAAAAAGGCTCTTGTGCGTT
CCATAACATGCTGGACTCTTAGCCGCTATGCACACTGGGTGGTCAGCCAGCCGCCAGACA
CGTACCTGAAGCCATTAATGACAGAATTGCTAAAGCGCATCCTGGACAGCAACAAGAGAG
TACAAGAAGCTGCCTGCAG
>hsa_circRNA_103925
CTCTCTATCAATATCAGCTCACATCATTGAAAAGATAATTTTGAAGACATGTTTTGCTGA
AAAGACACTAAGAAAAATTTTACGAATGGGATGAACATGCTCCAGTTAATTGACTACCTA
CTGCAATTTGAATGTTAACATTACCCATCTGGTACAGTTACCTAGTGATGTACCTATTTT
CACAATACCCTGTTTCAGTGTGCTTGTCTTGATTAAAGAATTCAAAGTGGAGTACCGCAA
ACTTGATATGGAAAATAAAAAGAAAGACAAGGACAAATCAGATGATAGAATGGCACGACC
TAGTGGTCGATCGGGACACAACACTCGAGGAACTGGGTCTTCATCGTCTGGAGTTTTAAT
GGTTGGACCTAACTTTAGAGTTGGAAAAAAAATTGGATGTGGCAATTTTGGAGAATTACG
ATTAGGGAAAAATTTATACACAAATGAATATGTGGCAATTAAGTTGGAGCCCATGAAATC
AAGAGCACCACAGCTACATTTGGAATACAGATTCTATAAGCAGTTAGGATCTGGAG
>hsa_circRNA_103979
TTGATATTCACTGATGGACTCCAAAGAATCATTAACTCCTGGTAGAGAAGAAAACCCCAG
CAGTGTGCTTGCTCAGGAGAGGGGAGATGTGATGGACTTCTATAAAACCCTAAGAGGAGG
AGCTACTGTGAAGGTTTCTGCGTCTTCACCCTCACTGGCTGTCGCTTCTCAATCAGACTC
CAAGCAGCGAAGACTTTTGGTTGATTTTCCAAAAGGCTCAGTAAGCAATGCGCAGCAGCC
AGATCTGTCCAAAGCAGTTTCACTCTCAATGGGACTGTATATGGGAGAGACAGAAACAAA
AGTGATGGGAAATGACCTGGGATTCCCACAGCAGGGCCAAATCAGCCTTTCCTCGGGGGA
AACAGACTTAAAGCTTTTGGAAGAAAGCATTGCAAACCTCAATAGGTCGACCAGTGTTCC
AGAGAACCCCAAGAGTTCAGCATCCACTGCTGTGTCTGCTGCCCCCACAGAGAAGGAGTT
TCCAAAAACTCACTCTGATGTATCTTCAGAACAGCAACATTTGAAGGGCCAGACTGGCAC
CAACGGTGGCAATGTGAAATTGTATACCACAGACCAAAGCACCTTTGACATTTTGCAGGA
TTTGGAGTTTTCTTCTGGGTCCCCAGGTAAAGAGACGAATGAGAGTCCTTGGAGATCAGA
CCTGTTGATAGATGAAAACTGTTTGCTTTCTCCTCTGGCGGGAGAAGACGATTCATTCCT
TTTGGAAGGAAACTCGAATGAGGACTGCAAGCCTCTCATTTTACCGGACACTAAACCCAA
AATTAAGGATAATGGAGATCTGGTTTTGTCAAGCCCCAGTAATGTAACACTGCCCCAAGT
GAAAACAGAAAAAGAAGATTTCATCGAACTCTGCACCCCTGGGGTAATTAAGCAAGAGAA
ACTGGGCACAGTTTACTGTCAGGCAAGCTTTCCTGGAGCAAATATAATTGGTAATAAAAT
GTCTGCCATTTCTGTTCATGGTGTGAGTACCTCTGGAGGACAGATGTACCACTATGACAT
GAATACAGCATCCCTTTCTCAACAGCAGGATCAGAAGCCTATTTTTAATGTCATTCCACC
AATTCCCGTTGGTTCCGAAAATTGGAATAGGTGCCAAGGATCTGGAGATGACAACTTGAC
TTCTCTGGGGACTCTGAACTTCCCTGGTCGAACAGTTTTTTCTAATGGCTATTCAAG
>hsa_circRNA_103999
CCCCATGTTATAGTACATTGTGCAGCAGAGAGAAGACCAGATGTTGTAGAAAATCAGCCA
GATGCTGCCTCTCAACTTAATGTGGATGCTTCTGGGAATTTAGCAAAGGAAGCAGCTGCT
GTTGGAGCATTTCTCATCTACATTAGCTCAGATTATGTATTTGATGGAACAAATCCACCT
TACAGAGAGGAAGACATACCAGCTCCCCTAAATTTGTATGGCAAAACAAAATTAGATGGA
GAAAAGGCTGTCCTGGAGAACAATCTAGGAGCTGCTGTTTTGAGGATTCCTATTCTGTAT
GGGGAAGTTGAAAAGCTCGAAGAAAGTGCTGTGACTGTTATGTTTGATAAAGTGCAGTTC
AGCAACAAGTCAGCAAACATGGATCACTGGCAGCAGAGGTTCCCCACACATGTCAAAGAT
GTGGCCACTGTGTGCCGGCAGCTAGCAGAGAAGAGAATGCTGGATCCATCAATTAAGGGA
ACCTTTCACTGGTCTGGCAATGAACAGATGACTAAGTATGAAATGGCATGTGCAATTGCA
GATGCCTTCAACCTCCCCAGCAGTCACTTAAGACCT
>hsa_circRNA_104031
GATCAGTTCCATGACAAGACCCCTTATACGATTATGTTTGGTCCAGATAAATGTGGAGAG
GACTATAAACTGCACTTCATCTTCCGACACAAAAACCCCAAAACGGGTATCTATGAAGAA
AAACATGCTAAGAGGCCAGATGCAGATCTGAAGACCTATTTTACTGATAAGAAAACACAT
CTTTACACACTAATCTTGAATCCAGATAATAGTTTTGAAATACTGGTTGACCAATCTGTG
GTGAATAGTGGAAATCTGCTCAATGACATGACTCCTCCTGTAAATCCTTCACGTGAAATT
GAGGACCCAGAAGACCGGAAGCCCGAGGATTGGGATGAAAGACCAAAAATCCCAGATCCA
GAAGCTGTCAAGCCAGATGACTGGGATGAAGATGCCCCTGCTAAGATTCCAGATGAAGAG
GCCACAAAACCCGAAGGCTGGTTAGATGATGAGCCTGAGTACGTACCTGATCCAGACGCA
GAGAAACCTGAGGATTGGGATGAAGACATGGATGGAGAATGGGAGGCTCCTCAGATTGCC
AACCCTAGATGTGAGTCAGCTCCTGGATGTGGTGTCTGGCAGCGACCTGTGATTGACAAC
CCCAATTATAAAGGCAAATGGAAGCCTCCTATGATTGACAATCCCAGTTACCAG
>hsa_circRNA_104032
GGATGAAGATGCCCCTGCTAAGATTCCAGATGAAGAGGCCACAAAACCCGAAGGCTGGTT
AGATGATGAGCCTGAGTACGTACCTGATCCAGACGCAGAGAAACCTGAGGATTG
>hsa_circRNA_104076
GCAACTGAGGAGATAGAGGACCGGGAAACGCTGGCTCTCCTGGCAGCAAGGAGTGAAAAC
GAAGGCACATCAGATGGGGAGACGTACATTGAGAAGTACACTCGAGGCGTGCTGCAGGTG
GAAAACATTCTGAGTCTTGAACGGCTCCGGCAGGCCGTCACAGTCAAAGAAGCACTTTCC
ACCAAAGCCCGGCACATTCGGAGGAGCCTCAGTACACCAAATGTTCATAATGTCTCTTCC
AGCCGACCGGACCTTTCTGGCTTTGATGAAGATGACAAGGGTTGGCCAGAGAACCAGTTG
GACATGTCTGACTATAGCTCCAGTTACCAAGATGTAGCATGTTATGGAACTTTACCCAGG
GATTCTCCTCGAAGGAATAAAGAAGGTTGTACATCAGAGACTCCTCATGCCTTAACCGTC
AGCCCTTTTAAAGCATTCTCTCCTCAGCCACCAAAGTTTTTCAAGCCCCTAATGCCTGTA
AAAGAGGAGCATAAGAAAAGGATAGCCCTGGAAGCAAGGCCTCTTCTAAGCCAGGAG
>hsa_circRNA_104155
GAAGATTCTTACCTCTGAAGACAATGTTAGGACCAAGATATGATAGTCAAGTTGCTGAAG
AAAATCGGTTCCATCCCAGCATGCTCTCAAATTACCTAAAGAGCCTAAAGGTTAAAATGG
GCTTGTTGGTGGACCTGACAAATACTTCAAGGTTCTATGACCGAAATGACATAGAAAAAG
AAGGAATCAAATATATAAAACTTCAGTGTAAAGGACATGGTGAGTGCCCTACCACTGAGA
ATACTGAGACCTTTATTCGTCTGTGTGAGCGGTTTAATGAAAGAAATCCACCTGAACTTA
TAGGTGTTCATTGTACTCATGGCTTCAATCGCACTGGTTTCCTCATATGTGCCTTTTTGG
TGGAGAAAATGGATTGGAGTATCGAAGCAGCAGTTGCTACTTTTGCCCAAGCCAGACCAC
CAGGAATCTACAAGGGTGATTATTTGAAGGAACTTTTTCGTCGGTATGGTGACATAGAGG
AAGCACCACCCCCACCTCTATTGCCAGATTGGTGTTTTGAGGATGATGAAGACGAAGATG
AGGATGAGGATGGAAAGAAGGAATCAGAACCCGGGTCAAGTGCTTCTTTTGGCAAAAGGA
GAAAAGAACGGTTAAAACTGGGCGCTATTTTCTTGGAAGGTGTTACTGTTAAAGGTGTAA
CTCAAGTAACAACACAACCAAAGTTAGGAGAGGTACAGCAGAAGTGTCATCAATTCTGTG
GCTGGGAAGGGTCTGGATTCCCTGGAGCACAGCCTGTTTCCATGGACAAGCAAAATATTA
AACTTTTAGACCTGAAGCCATACAAAGTAAGCTGGAAAGCAGATGGTACTCG
>hsa_circRNA_104206
GGCAGCCATTCTACAAAAGTGGAAGCTGTGGTCAGAACTCTGATGAAAATACAGCTTAGA
GATCCAGGGGCCAAAGCACTCGTTTTCTCAACGTGGCAAGATGTATTAGATATTATTTCA
AAAGCTCTTACTGACAACAACATGGAATTTGCACAAATCAGTCGTGTTAAGACATTTCAG
GAGAACCTTTCAGCATTTAAACGTGATCCCCAAATCAATATTTTGCTGCTGCCCCTGCAC
ACAGGTTCTAATGGATTAACTATCATTGAAGCAACTCATGTTCTCTTGGTGGAGCCCATA
TTGAACCCTGCCCATGAGCTTCAGGCCATAGGGAGGGTGCACCGAATTGGACAGACAAAA
CCTACTATTGTACACAGATTCTTAATTAAAGCAACAATAGAAGAAAGAATGCAGGCAATG
CTGAAAACTGCTGAGAGAAG
>hsa_circRNA_104234
TTGTATTCCCTGAATGACTATAAACCACCCATTTCGAAAGCGAAAATGACCCAAATTACT
AAGGCAGCCATCAAAGCTATTAAGTTCTATAAACATGTGGTACAGAGTGTTGAGAAGTTT
ATTCAGAAATGTAAACCAGAATACAAAGTACCTGGACTTTATGTTATTGACTCCATTGTG
CGACAATCCCGACATCAGTTTGGTCAAGAAAAGGATGTGTTTGCACCCAGATTTAGTAAT
AACATCATTAGCACTTTCCAGAATTTATATCGTTGCCCTGGGGATGACAAG
>hsa_circRNA_104248
GTGCTGTTTGGCACGGCCGATGGGCAGGTGATTGTCATGGATTGCCACGGCAGAATGCTG
GCCCACGTCCTCTTGCACGAGTCAGACGGTGTCCTCGGCATGTCCTGGAACTACCCGATC
TTCCTGGTGGAGGACAGCAGCGAGAGCGACACGGACTCAGATGACTACGCCCCTCCCCAA
GATGGTCCGGCAGCATATCCCATCCCAGTGCAGAACATCAAGCCTCTGCTCACCGTCAGC
TTCACCTCGGGAGACATCAGCTTAATGAACAACTACGATGACTTGTCTCCCACGGTCATC
CGCTCAGGGCTGAAAG
>hsa_circRNA_104331
GACTAAATCATTTTGCTACTTTAAAAAAATCACGAAAGTACATTATTTGAAGTTTGGAGA
AGAAAGGGATTTGGTAACAAAGGACAGCCATTTCCATTTTAAGCAGCTAAACAGCAGGAG
AGATTTCTGTAAGAAGGTACCAGCTCAGATTCCATTGTTCATCATTTTGCAATGCAGCAA
GTCTTGGAAAACCTTACGGAGCTGCCCTCGTCTACTGGAGCAGAAGAAATAGACCTAATT
TTCCTCAAGGGAATTATGGAGAATCCTATTGTAAAATCACTTGCTAAGGCTCATGAGAGG
CTAGAAGATTCCAAACTAGAAGCTGTCAGTGACAATAACTTGGAATTAGTCAATGAAATT
CTTGAAGACATCACTCCTCTAATAAATGTGGATGAAAATGTGGCAGAATTGGTTGGTATA
CTCAAAGAACCTCACTTCCAGTCACTGTTGGAGGCCCATGATATTGTGGCATCAAAGTGT
TATGATTCACCTCCATCAAGCCCAGAAATGAATAATTCTTCTATCAATAATCAGTTATTA
CCAGTAGATGCCATTCGTATTCTTGGTATTCACAAAAGAGCTGGGGAACCACTGGGTGTG
ACATTTAGGGTTGAAAATAATGATCTGGTAATTGCCCGAATCCTCCATGGGGGAATGATA
GATCGACAAGGTCTACTTCATGTGGGAGATATAATTAAAGAAGTCAATGGCCATGAGGTT
GGAAATAATCCAAAGGAATTACAAGAATTACTGAAAAATATTAGTGGAAGTGTCACCCTA
AAAATCTTACCAAGTTATAGAGATACCATTACTCCTCAACAGGTATTTGTGAAGTGTCAT
TTTGATTATAATCCATACAATGACAACCTAATACCTTGCAAAGAAGCAGGATTGAAGTTT
TCCAAAGGAGAGATTCTTCAGATTGTAAATAGAGAAGATCCAAATTGGTGGCAGGCTAGC
CATGTAAAAGAGGGAGGAAGCGCTGGTCTCATTCCAAGCCAGTTCCTGGAAGAGAAGAGA
AAGGCATTTGTTAGAAGAGACTGGGACAATTCAGGACCTTTTTGTGGAACTATAAGTAGC
AAAAAAAAGAAAAAGATGATGTATCTCACAACCAGAAATGCAGAATTTGATCGTCATGAA
ATCCAGATATATGAGGAGGTAGCCAAAATGCCTCCCTTCCAGAGAAAAACATTAGTATTG
ATAGGAGCTCAAGGTGTAGGCCGAAGAAGCTTGAAAAACAGGTTCATAGTATTGAATCCC
ACTAGATTTGGAACTACGGTGCCATTTACTTCACGGAAACCAAGGGAAGATGAAAAAGAT
GGCCAGGCATATAAGTTTGTGTCACGATCTGAGATGGAAGCAGATATTAAAGCTGGAAAG
TATTTGGAACATGGGGAATATGAAGGAAATCTCTATGGAACCAAAATTGATTCTATTCTT
GAGGTTGTCCAAACTGGACGGACTTGCATTCTGGATGTCAACCCACAAGCACTGAAAGTA
TTGAGGACATCAGAGTTTATGCCCTATGTGGTATTTATTGCGGCTCCGGAGCTAGAGACG
TTACGTGCCATGCACAAGGCTGTGGTGGATGCAGGAATCACTACCAAGCTTCTGACC
>hsa_circRNA_104405
TCCAGAGGCCAGTCATCCACCCACTGTCCAGCCCGAGCAACAGGTTCTGTGTCACCAGCC
TGGACCCTGACACGCTGCCTGCTGTTGCCACACTCCTCATGGATGTCATGTTCTACTCCA
ATGGAGTGAAGGACCCCATGGCCACTGGGGATGACTGCGGCCACATCCGCTTCTTCTCCT
TCTCCCTCATCGAGGGCTACATCTCCCTGGTGATGGACGTGCAGACGCAGCAGAG
>hsa_circRNA_104414
GCAGGGCAATGTGAGCAGCCAGGCCATCCTGCCCACCTGGTTGCCCTTCAGGACCACGGT
GTTCTCAGAGGAGAAGCTGACTTTCTCTCTGCGTCTGATGGAGGAGAACTGGAACGCTGA
GAAGAGGTCCCCCACCTTCCACCTGGGAGATGCAGCCCACCTCCAGGCAGAAATCCACAC
TGGCAGCCACGTGCCACTGCGGTTGTTTGTGGACCACTGCGTGGCCACACCGACACCAGA
CCAGAATGCCTCCCCTTATCACACCATCGTGGACTTCCATGG
>hsa_circRNA_104420
ATGAGGAGCTTTTCTCTGGAATGTATATAGATTTCATGGGGACAGATGCTGCTATTTTTC
GAAGTTTAACCAAGAGGAATGCGGTCAGAACTGATCAACATAATTCCAAATGGCTAAGTG
AACCTATGTTTGTAGATGCACATGTCATCCCAGATGGTACTGATCCAAATGATGCTAAGG
TGTACTTCTTCTTCAAAGAAAAACTGACTGACAATAACAGGAGCACGAAACAGATTCATT
CCATGATTGCTCGAATATGTCCTAATGACACTGGTGGACTGCGTAGCCTTGTCAACAAGT
GGACCACTTTCTTAAAGGCGAGGCTGGTGTGCTCGGTAACAGATGAAGACGGCCCAGAAA
CACACTTTGATGAATTAGAGGATGTGTTTCTGCTGGAAACTGATAACCCGAGGACAACAC
TAGTGTATGGCATTTTTACAACATCAAGCTCAGTTTTCAAAGGATCAGCCGTGTGTGTGT
ATCATTTATCTGATATACAGACTGTGTTTAATGGGCCTTTTGCCCACAAAGAAGGGCCCA
ATCATCAGCTGATTTCCTATCAGGGCAGAATTCCATATCCTCGCCCTGGAACTTGTCCAG
GAGGAGCATTTACACCCAATATGCGAACCACCAAGGAGTTCCCAGATGATGTTGTCACTT
TTATTCGGAACCATCCTCTCATGTACAATTCCATCTACCCAATCCACAAAAGGCCTTTGA
TTGTTCGTATTGGCACTGACTACAAGTATACAAAGATAGCTGTGGATCGAGTGAACGCTG
CTGATGGGAGATACCATGTCCTGTTTCTCGGAACAG
>hsa_circRNA_104465
GAACTAAACAACTTAAGCATATTTTATTAAAAGATGTGGACACTATTTTTGAATGTAAGT
TATGCCGCAGTCTCTTCAGAGGATTACCAAATTTAATTACCCATAAAAAATTCTACTGCC
CACCAAGTCTCCAGATGGATGACAACCTTCCTGATGTAAATGATAAACAAAGCCAAGCCA
TAAATGATCTCCTAGAAGCCATATATCCAAGTGTGGACAAACGAGAATATATTATTAAGC
TAGAACCCATAGAAACTAATCAAAATGCAGTATTTCAATATATTTCGAGGACTGATAATC
CTATTGAAGTCACAGAGTCAAGCAGTACTCCTGAACAAACCGAAGTTCAGATACAGGAAA
CTAGCACTGAACAGTCAAAAACAGTACCGGTTACAGATACAGAGGTGGAAACTGTAGAGC
CCCCTCCTGTTGAGATTGTTACAGATGAAGTTGCACCTACATCTGATGAACAACCTCAGG
AGTCGCAGGCTGACTTGGAAACTTCTGACAATTCTGATTTTGGTCACCAGTTGATATGTT
GTCTTTGTAGAAAAGAATTCAATTCTAGACGAGGTGTTCGCCGTCACATTCGAAAAGTAC
ACAAGAAAAAGATGGAAGAACTAAAAAAGTACATTGAAACACGAAAGAATCCAAACCAAT
CCTCTAAAGGACGCAGTAAGAATGTTCTAGTTCCATTAAGTAGGAGTTGTCCAGTATGTT
GTAAATCATTTGCTACAAAAGCGAATGTAAGGAGGCATTTTGATGAAGTTCATAGAGGAC
TAAGGAGGGATTCAATTACTCCTGATATAGCAACAAAGCCTGGGCAACCTTTGTTCCTGG
ATTCTATTTCTCCTAAAAAATCTTTTAAGACTCGAAAACAAAAGTCTTCTTCAAAGGCTG
AATACAATTTAACTGCATGCAAATGCCTCCTTTGCAAGAGGAAATATAGTTCACAAATAA
TGCTTAAAAGACATATGCAAATTGTCCACAAGATAACTCTTTCTGGAACAAACTCTAAAA
GAGAAAAAGGCCCTAATAATACTGCCAACAGTTCAGAAATAAAAGTTAAAGTTGAACCAG
CAGATTCTGTAGAATCTTCACCCCCTTCCATTACCCATTCTCCACAGAATGAATTAAAGG
GAACAAATCATTCAAATGAAAAAAAGAACACACCGGCAGCACAGAAAAATAAAGTTAAAC
AAGACTCTGAAAGCCCTAAATCAACTAGTCCGTCGGCTGCAGGTGGCCAGCAAAAAACCA
GAAAACCAAAACTTTCAGCTGGCTTTGACTTTAAGCAACTTTACTGTAAACTTTGTAAAC
GTCAGTTTACTTCCAAACAGAACTTGACTAAACACATCGAGTTGCACACAGATGGAAATA
ACATTTATGTTAAATTCTACAAGTGTCCTCTTTGCACTTATGAAACTCGTCGGAAACGTG
ATGTGATACGACATATAACTGTGGTTCATAAAAAGTCATCTCGTTATCTTGGGAAAATAA
CAGCCAGTTTAGAGATCAGAGCTATAAAAAAGCCTATTGATTTTGTTCTAAATAAAGTGG
CAAAAAGAGGCCCTTCGAGGGATGAAGCAAAACATAGTGATTCAAAACATGATGGCACTT
CTAACTCTCCTAGTAAAAAGTATGAAGTAGCTGACGTCGGTATTGAAGTAAAAGTCACAA
AAAACTTTTCTCTTCACAGATGCAATAAATGTGGAAAGGCATTTGCCAAAAAGACTTACC
TTGAACATCATAAGAAAACTCATAAGGCAAATGCTTCCAATTCACCTGAAGGAAACAAAA
CCAAAGGCCGAAGTACAAGATCTAAGGCTCTTGTCTG
>hsa_circRNA_104474
CTGGATCTACCATGAAAGACCTCTGAATCCAGGAAGAGAGACTGACTGAGCAACATGTTA
TTCAGGGTCTCCATCTGTTGTCCAAGGCTGGAGTGTAGTAGTGCTATCACAGCTGACTGC
AGCCTCAACCTTCCAGGCTGAAGCGATCCTCCCATCTCAACCTCCCACGTGGCTGAGACT
ACAGGTGCTTGCCACTATGCCCAACTAATATTTGGAATTTTCGTATACGTGGATTCCAGA
GGGGTGACAGTGAAAC
>hsa_circRNA_001655
GTTGCCATTATCACAGATATTGATCTTCTCCTGGGAGAAGCATACACAGTGGAATGGAGC
ATAAAGATAAGGGATGAAGAAAAAATAGACTGTTACCCTGATGAGAATGGTGCTTCTGCC
GAAAACTGCACTGCCCGTGGCTGTATCTGGGAGGCATCCAATTCTTCTGGAGTCCCTTTT
TGCTATTTTGTCAACGACCTATACTCTGTCAGTGATGTTCAGTATAATTCCCATGGGGCC
ACAGCTGACATCTCCTTAAAGTCTTCCGTTTATGCCAATGCCTTCCCCTCCACACCCGTG
AACCCCCTTCGCCTGGATGTCACTTACCATAAGAATGAAATGCTGCAGTTCAAGATTTAT
GATCCCAACAAGAATCGGTATGAAGTTCCAGTCCCTCTGAACATACCCAGCATGCCATCC
AGCACCCCTGAGGGTCAACTCTATGATGTGCTCATTAAGAAGAATCCATTTGGGATTGAA
ATTCGCCGGAAGAGTACAGGCACTATAATTTGGGACTCTCAGCTCCTTGGCTTTACCTTC
AGTGACATGTTTATCCGCATCTCCACCCGCCTTCCCTCCAAGTACCTCTATGGCTTTGGG
GAAACTGAGCACAGGTCCTATAGGAGAGACTTGGAGTGGCACACTTGGGGGATGTTCTCC
CGAGACCAGCCCCCAGGGTACAAGAAGAATTCCTATGGTGTCCACCCCTACTACATGGGG
CTGGAGGAGGACGGCAGTGCCCATGGAGTGCTCCTGCTGAACAGCAATGCCATGGATGTG
ACGTTCCAGCCCCTGCCTGCCTTGACATACCGCACCACAGGGGGAGTTCTGGACTTTTAT
GTGTTCTTGGGGCCGACTCCAGAGCTTGTCACCCAGCAGTACACTGAGTTGATTGGCCGG
CCTGTGATGGTACCTTACTGGTCTTTGGGGTTCCAGCTGTGTCGCTATGGCTACCAGAAT
GACTCTGAGATCGCCAGCTTGTATGATGAGATGGTGGCTGCCCAGATCCCTTATGATGTG
CAGTACTCAGACATCGACTACATGGAGCGGCAGCTGGACTTCACCCTCAGCCCCAAGTTT
GCTGGGTTTCCAGCTCTGATCAATCGCATGAAGGCTGATGGGATGCGGGTCATCCTCATT
CTGGATCCAGCCATTTCTGGCAATGAGACACAGCCTTATCCTGCCTTCACTCGGGGCGTG
GAGGATGACGTCTTCATCAAATACCCAAATGATGGAGACATTGTCTGGGGAAAGGTCTGG
CCTGATTTTCCTGATGTTGTTGTGAATGGGTCTCTAGACTGGGACAGCCAAGTGGAGCTA
TATCGAGCTTATGTGGCCTTCCCAGACTTTTTCCGTAATTCAACTGCCAAGTGGTGGAAG
AGGGAAATAGAAGAACTATACAACAATCCACAGAATCCAGAGAGGAGCTTGAAGTTTGAT
GGCATGTGGATTGATATGAATGAACCATCAAGCTTCGTGAATGGGGCAGTTTCTCCAGGC
TGCAGGGACGCCTCTCTGAACCACCCTCCCTACATGCCACATTTGGAGTCCAGGGACAGG
GGCCTGAGCAGCAAGACCCTTTGTATGGAGAGTCAGCAGATCCTCCCAGACGGCTCCCTG
GTGCAGCACTACAACGTGCACAACCTGTATGGGTGGTCCCAGACCAGACCCACATACGAA
GCCGTGCAGGAGGTGACGGGACAGCGAGGGGTCGTCATCACCCGCTCCACATTTCCCTCT
TCTGGCCGCTGGGCAGGACATTGGCTGGGAGACAACACGGCCGCATGGGATCAGCTGAAG
AAGTCTATCATTGGCATGATGGAGTTCAGCCTCTTTGGCATATCCTATACGGGAGCAGAT
ATCTGTGGGTTCTTTCAAGACGCTGAGTACGAGATGTGTGTTCGCTGGATGCAGCTGGGG
GCCTTTTACCCCTTCTCAAGAAACCACAATACCATTGGGACCAGGAGACAAGACCCTGTG
TCCTGGGATGCTGCTTTTGTGAATATTTCCAGAAATGTCCTGCAGACCAGATACACCCTG
TTGCCATATCTGTATACCTTGATGCAAAAGGCCCACACGGAGGGCGTCACTGTTGTGCGG
CCTCTGCTCCATGAGTTTGTGTCAGACCAGGTGACATGGGACATAGACAGTCAGTTCCTG
CTGGGCCCAGCCTTCCTGGTCAGCCCTGTCCTGGAGCGCAATGCCAGAAATGTCACTGCA
TATTTCCCTAGAGCCCGTTGGTACGATTACTACACGGGTGTGGATATTAATGCAAGAGGA
GAGTGGAAGACCTTGCCAGCCCCTCTTGACCACATTAATCTTCATGTCCGTGGGGGCTAC
ATCCTGCCCTGGCAAGAGCCTGCACTGAACACCCACTTAAGTCGAAAGAACCCTCTTGGT
CTTATTATTGCCCTAGATGAAAACAAAGAAGCAAAAGGAGAACTTTTCTGGGATGATGGG
CAAACAAAGGATACTGTGGCCAAGAAAGTATATCTTTTATGTGAGTTTTCTGTCACTCAA
AACCACTTGGAGGTGACTATTTCACAATCAACCTACAAGGACCCCAATAATTTAGCATTC
AATGAGATTAAAATTCTTGGGATGGAGGAACCTAGCAATGTTACGGTGAAACACAATGGT
GTCCCAAGTCAGACTTCTCCTACAGTCACTTATGATTCTAACCTGAAG
>hsa_circRNA_104640
TGCTCCAGACAATGAAACATCCAAATCTGCTAATCAAGATACCTGTAGTCCTTTTGCAGG
GATGCTCTTTGGAGGTGAAGATCGAGAACTTATTCAGAGAAGGAAAGAGAAATACAGACT
AGAACTGTTGGAACAAATGGCTGAGCAACAGAGGAACAAGAGACGAGAAAAAGATTTAGA
ACTCAGGGTTGCAGCGTCTGGAGCACAAGACCCTGAGAAATCGCCTGATAGACTAAAGCA
GTTTAGTGTGGCACCAAGACACTTTGAAGAGATGATACCACCTGAAAGACCCAGAATAGC
TTTCCAGACACCTCTCCCTCCTTTATCTGCCCCATCTGTCCCACCCATCCCATCAGTTCA
TCCTGTTCCTTCTCAAAATGAAGATTTGCGCAGTGGACTCAGCAGCGCCCTTGGTGAAAT
GGTGTCTCCCAG
>hsa_circRNA_001449
CCCCATCACTGAGAAGAATTTTTTCACTGTATAGTTGCCTCTGCACTTAAAGCAGGCTTG
GTCCATGAATCCCATGACAAGAGCTTTGAGGACATGAGGAGCATTCTTTGTTCAAACATA
CTGTGTTTTCCTTTGGATCACTGGATTAATTTATTTTTGGAAATCAAGTGCAATATTGGA
AGCCATTTCTACTAATTTTATTTCACTTTTAAATTTATGATTTGATTTGAATACTATCAT
GGGAGGAGCTGTGAGTGCTGGGGAAGATAATGATGACTTAATTGATAATTTAAAAGAAGC
TCAGTATATTCGTACTGAAAGAGTGGAGCAAGCCTTCAGAGCGATTGATCGTGGAGATTA
CTATTTGGAAGGCTACAGAGACAATGCTTACAAAGACTTAGCCTGGAAGCATGGAAACAT
CCACTTGTCAGCACCTTGCATTTATTCTGAAGTTATGGAAGCATTGAAACTTCAACCAGG
ATTGTCTTTTCTTAACCTGGGAAGTGGAACCGGATATTTAAGTACAATGGTGGGCTTAAT
TTTAGGTCCTTTTGGAATAAATCATGGGATTGAGCTTCATTCAGATGTGGTGGAATATGC
CAAGGAAAAACTGGAGAGCTTCATCAAAAATAGTGATAGCTTTGATAA
>hsa_circRNA_104633
GACTTAAAGAGAGATCTACTTCAGAGCCAGCAGTCCCGCCAGAAGAGGCTGAGCCACACA
CTGAGCCCGAGGAGCAGGTTCCTGTGGAGGCAGAACCCCAGAATATCGAAGATGAAGCAA
AAGAACAAATTCAGTCCCTTCTCCATGAAATGGTACACGCAGAACATGTTGAGGGAGAAG
ACTTGCAACAAGAAGATGGACCCACAGGAGAACCACAACAAGAGGATGATGAGTTTCTTA
TGGCGACTGATGTAGATGATAGATTTGAGACCCTGGAACCTGAAGTATCTCATGAAGAAA
CCGAGCATAGTTACCACGTGGAAGAGACAGATTCCAGTGAACCAGTAGTAGAAGATGAAA
GATTGCACCATGATACAGATGATGTAACATACCAAGTCTATGAGGAACAAGCAGTATATG
AACCTCTAGAAAATGAAGGGATAGAAATCACAGAAGTAACTGCTCCCCCTGAGGATAATC
CTGTAGAAGATTCACAGGTAATTGTAGAAGAAGTAAGCATTTTTCCTGTGGAAGAACAGC
AGGAAGTACCACCAGAAACAAATAGAAAAACAGATGATCCAGAACAAAAAGCAAAAG
>hsa_circRNA_104645
ATGTTCTCAGTGCAGCTGAGTCTTGGTGAGCAGACATGGGAATCCGAAGGCAGCAGTATA
AAGAAGGCTCAGCAGGCTGTTGCCAATAAAGCTTTGACTGAATCTACGCTTCCCAAACCA
GTTCAGAAGCCACCCAAAAGTAATGTTAACAATAACCCAGGCAGTATAACTCCAACTGTG
GAACTGAATGGGCTTGCTATGAAAAGGGGAGAGCCTGCCATCTACAGGCCATTAGATCCA
AAGCCATTCCCAAATTATAGAGCTAATTACAACTTTCGGGGCATGTACAATCAGAG
>hsa_circRNA_104656
GATGAAGATGAGCTGGATTCCCACACCATGGTGAAGACTAGTGTGGAGAGTGTGGGCACC
ATGCGGGCCACAAGCACGATGAGTGAAGGGGCCCAGACCATGATTGAACATAATAGCACG
ATGTTGGAATCCGACTTGGGGACCATGGTGATAAACAGTGAGGATGAGGAAGAAGAAGAT
GGAACTATGAAAAGAAATGCAACCTCACCACAAGTACAAAGACCATCTTTCATGGACTAC
TTTGATAAGCAAGACTTCAAGAATAAGAGTCACGAAAACTGTAATCAGAACATGCATGAA
CCCTTCCCTATGTCCAAAAACGTTTTTCCTGATAACTGGAAAGTTCCTCAAGATGGAGAC
TTTGACTTT
>hsa_circRNA_000482
ATCATCCAGTCACTCGATGGGGATTACCAGCGGACCACCTGTTTGTATCACCTTCCCACC
TCTCTGTAGCAAGAAAAATCACTTCAGCACCTCTTCAGTAATAATGATGAAACTGGTATT
AACTGAATGGCAATTATGGATTTTTAACTCTAATTCACAGTAAACCAGCAAGCCATATGT
TTAAAATCCAACCAAAAATCGTTCTGTGTTGCTGCATGTCTCATACCGTTGTGAGAAGTT
GTGAGATAGCCACTTGTGCAAAGAGGAATGTAAGTGTTACCTGCCCGAGGAACACAGCAG
AAGCAGAAAGAGAAGACGTCTTAATTTATCATTACAGATATATGAAAGCATTATTTATAT
AGATAGAATATATAGATAAATACATATATTTTTGGTGGTAATGAAAATGGCTCCGCAGAA
TGCCGACCCGGAATCTATGCAAGTTCAAGAGTTATCCGTGCCCCTGCCGGACCCGCAGAA
AGCCGGAGGCGCAGAGGCCGAGAACTGCGAGACCATCAGCGAGGGGTCCATAGACCGAAT
CCCCATGCGCCTGTGGGTGATGCACGGGGCGGTGATGTTTGGCAGGGAGTTCTGTTACGC
CATGGAAACCGCTCTGGTCACACCAATACTGTTGCAGATTG
>hsa_circRNA_104756
CTCCAAAGACAACAGGCCCTCCCTCTGCCCTCCCGTCTGTGAGCTCCCTGCCCAGCACCA
CCTCCTGCACTGCACTTCTGCCGTCCACATCCCAGCACACTGGCGACCTGACTAGCAGCC
CTCTCTCTCAGCTTAGCAGTTCGCTCTCCAGCCACCAGAGCAGCCTCTCTGCACATGCAG
CCCTCTCCTCGAGCACGTCACACACA
>hsa_circRNA_104826
CCAGACCCGGTCCGTTTGGAATGCCTGGGATGGTGCCGCCGCATGTTCCTCCTCAGATGC
TCAACATTCCGCAGACCTCTCTGCAAGCAAAGCCCGTGGCCCCACAGGTGCCCAGCCCAG
GGGGCGCCCCGGGCCAGGGTCCATACCCGTACAGCCTCTCTGAGCCAGCACCTCTCACTT
TGGACACGAGCGGGAAGAATCTGACGGAGCAGAACAGCTACAGCAACATTCCTCACGAAG
GGAAGCACACGCCGCTGTATGAGCGGTCCTCGCCCATCAACCCGGCCCAGAGCGGCAGCC
CCAACCACGTGGATTCCGCCTACTTCCCTGGCTCTTCTACATCGTCATCTTCCGACAACG
ACGAGGGCAGCGGAGGGGCGACAAA
>hsa_circRNA_104871
TAAAACAGACCATCAGTAACATTTCAGGATTTAATGAAACCTGCTTGAGATGGAGAAGCA
TCAAGACAGCTGATATGGAGGAGATGTATTTATTCCACATTTGGGGCCAGAGATGGTATC
AGAAGGAATTTGCCCAGGAAATGACCTTTAATATCAGTAGCAGCAGCCGAGATCCCGAGG
TGTGCTTGGACCTACGTCCGGGTACCAACTACAATGTCAGTCTCCGGGCTCTGTCTTCGG
AACTTCCTGTGGTCATCTCCCTGACAACCCAGATAACAG
>hsa_circRNA_104906
ACTCTTAGATCCTCAGACAAACACTGAAATAGCAAACTACCCTATCTACAAAATCCTCTT
CTGTGTCAGAGGGCATGATGGAACTCCTGAGAGTGACTGTTTTGCTTTCACTGAAAGTCA
TTACAATGCAGAGCTCTTCAGAATACACGTCTTCCGGTGTGAAATACAAGAAGCTGTAAG
CCGGATACTTTACAGTTTTGCCACTGCCTTCCGCCGTTCTGCCAAGCAGACCCCACTTTC
AGCCACTGCTGCACCCCAGACTCCTGACAGTGACATCTTTACCTTCTCTGTGTCTTTAGA
AATAAAAGAAGATGATGGTAAAGGTTATTTTAG
>hsa_circRNA_001745
GTAGTTATGTTGGGGAAATAACTTTTTGAATAGCCTTATCCTTAATGGCTCTTTTCAGAG
CCATTATTTTACTTGAAGTTTGCTGCAAAAGAACTTAATAGGAATGCCAAGAAATGTGAT
AAAGAAGAAAAGGCTGAAAAGGCCAAGATTAAAAGGCTATTCAGAAAGGCAATAAGGAAG
CTGCAAGAATACATGCTGAAAATGCAATCCACCAGAAAAATCAAGCAATTGATTTCTTAA
GAATGAGTGCTAGAGTTGGTGCTGTGGCAGTCAGAGGTCAAAATGCAGTAACAATGGGCA
GGACTTCTGCCTTGATGGACAAATTCAAACACCAGTTTGAAACACTGGATATTCAAACAC
AACAAATGGAAGATAAAATGAGTAGCTCTACAACCCTAATAACACCACAA
>hsa_circRNA_100525
GATTCTAAACTGCCTTCCTCGGTTCGCAGTACACTTCTGGAACTGTTTGGTCAAATAGAA
AGAGAATTTGAAAACCTTTATATCGAAAACTTAGAATTACGTAGAGAAATCGACACTCTT
AATGAACGTTTAGCTGCTGAAGGACAAGCGATTGATGGAGCAGAGCTGAGTAAGGGCCAA
CTCAAAACAAAAGCCAGTCACAGCACCAGCCAGCTCTCCCAGAAACTGAAGACCACTTAC
AAGGCTTCCACCAGCAAGATTGTCTCCAGCTTTAAGACCACGACATCGAGAGCTGCCTGC
CAGCTCGTGAAGGAGTACATCGGCCACCGGGACGGCATCTGGGATGTCAGCGTGGCCAAG
ACACAGCCAGTGGTGCTCGGGACTGCATCAGCCGATCACACGGCTTTGCTGTGGAGCATA
GAGACAGGGAAGTGCCTAGTCAAGTACGCAGGCCACGTGGGCTCAGTAAATTCTATCAAA
TTTCATCCCTCAGAGCAGTTGGCTCTCACTGCTTCTGGAGATCAGACTGCTCATATCTGG
AGATACGCGGTGCAGCTGCCGACACCCCAGCCTGTTGCTGACACTAGT
>hsa_circRNA_100527
TACGTAGAGAAATCGACACTCTTAATGAACGTTTAGCTGCTGAAGGACAAGCGATTGATG
GAGCAGAGCTGAGTAAGGGCCAACTCAAAACAAAAGCCAGTCACAGCACCAGCCAGCTCT
CCCAGAAACTGAAGACCACTTACAAGGCTTCCACCAGCAAGATTGTCTCCAGCTTTAAGA
CCACGACATCGAGAGCTGCCTGCCAGCTCGTGAAGGAGTACATCGGCCACCGGGACGGCA
TCTGGGATGTCAGCGTGGCCAAGACACAGCCAGTGGTGCTCGGGACTGCATCAGCCGATC
ACACGGCTTTGCTGTGGAGCATAGAGACAGGGAAGTGCCTAGTCAAGTACGCAGGCCACG
TGGGCTCAG
>hsa_circRNA_100546
TCACCAGGAGACTAAAGTCCATCAAAAACATCCAGAAAATTACCAAGTCTATGAAAATGG
TAGCGGCAGCAAAATATGCCCGAGCTGAGAGAGAGCTGAAACCAGCTCGAATATATGGAT
TGGGATCTTTAGCTCTGTATGAAAAAGCTGATATCAAGGGGCCTGAAGACAAGAAGAAAC
ACCTCCTTATTGGTGTGTCCTCAGATCGAGGACTGTGTGGTGCTATTCATTCCTCCATTG
CTAAACAGATGAAAAGCGAGGTTGCTACACTAACAGCAGCTGGGAAAGAAGTTATGCTTG
TTGGAATTGGTGACAAAATCAGAGGCATACTTTATAGGACTCATTCTGACCAGTTTCTGG
TGGCATTCAAAGAAGTGGGAAGAAAGCCCCCCACTTTTGGAGATGCGTCAGTCATTGCCC
TTGAATTACTAAATTCTGGATATGAATTTGATGAAGGCTCCATCATCTTTAATAAATTCA
GGTCTGTCATCTCCTATAAGACAGAAGAAAAGCCCATCTTTTCCCTTAATACCGTTGCAA
GTGCTGACAGCATGAGTATCTATGACGATATTGATGCTGACGTGCTGCAAAATTACCAAG
AATACAATCTGGCCAACATCATCTACTACTCTCTGAAGGAGTCCACCACTAGTGAGCAGA
GTGCCAGGATGACAGCCATGGACAATGCCAGCAAGAATGCTTCTGAGATGATTGACAAAT
TGACATTGACATTCAACCGTACCCGCCAAGCTGTCATCACAAAAGAGTTGATTGAAATTA
TCTCTGGTGCTGCAGCTCT
>hsa_circRNA_100551
TTGATCATGGCCTTGCCAGGTTGGTGACAGTATATTGTGAGCATGGTCATAAAGCTGCCA
AAATCAACCCCCTCTTCACCGGACAAGCCCTGCTGGAGAATGTGCCTGAAATCCAAGCCC
TGGTGCAGACACTGCAGGGACCCTTCCACACGGCAGGATTATTGAACATGGGGAAGGAAG
AGGCCTCACTTGAGGAAGTGTTAGTCTATCTCAATCAAATCTACTGTGGGCAGATTTCTA
TTGAAACCTCCCAACTTCAGAGCCAGGATGAGAAAGACTGGTTTGCCAAGCGGTTTGAGG
AACTGCAAAAGGAGACGTTTACCACAGAAGAGCGAAAACATCTGTCGAAACTAATGCTGG
AATCTCAGGAGTTTGACCACTTTCTGGCCACCAAGTTCTCGACAGTGAAGCGATATGGAG
GCGAAGGGGCTGAAAGCATGATGGGCTTTTTCCACGAGCTGCTGAAAATGTCGGCCTACA
GCGGGATCACTGATGTCATTATTGGGATGCCCCATAGAGGGAGGCTGAATTTATTGACAG
GCCTTCTGCAGTTCCCTCCAGAGCTGATGTTCCGTAAAATGCGAGGCTTAAGTGAATTTC
CAGAGAATTTCTCAGCCACTGGAGACGTCCTGTCTCACCTGACCTCCTCTGTGGACCTGT
ACTTTGGGGCGCACCATCCCCTCCATGTGACAATGTTGCCCAATCCCTCGCACCTGGAGG
CCGTCAACCCCGTGGCCGTGGGCAAAACTCGCGGCAGGCAGCAGTCTCGCCAAGACGGCG
ATTACTCTCCAGACAACTCAGCCCAGCCGGGGGACAGGGTCATTTGCTTACAGGTCCATG
GTGATGCTTCTTTCTGTGGTCAAGGGATTGTTCCTGAAACATTCACGCTGTCCAATCTCC
CACATTTCAGAATTGGTGGGAGTGTGCATTTGATTGTTAATAACCAGCTGGGTTACACCA
CTCCAGCTGAAAGAGGAAGGTCTTCTTTATACTGCAGTGATATTGGGAAGCTTGTGGGCT
GTGCCATCATCCATGTCAATGGAGACAGCCCAGAGGAAGTGGTCCGTGCCACACGACTGG
CTTTTGAATACCAACGCCAGTTCCGCAAGGATGTGATTATTGATCTGTTGTGCTACAGGC
AGTGGGGCCACAATGAGCTGGATGAGCCATTCTACACCAACCCCATCATGTACAAAATCA
TCAGAGCTCGAAAGAGCATTCCAGACACATATGCAGAGCACCTCATTGCTGGCGGACTCA
TGACGCAGGAGGAGGTGTCTGAAATAAAATCCTCCTACTATGCCAAGTTGAATGATCACT
TAAATAACATGGCCCACTACAGGCCCCCTGCCCTGAACCTGCAGGCCCACTGGCAGGGCC
TGGCTCAGCCAGAAGCGCAAATCACCACCTGGAGTACAGGTGTGCCCCTCGACCTCCTGC
GGTTTGTTGGCATGAAGTCTGTAGAGGTGCCAAGAGAGCTGCAGATGCACAGTCACCTGC
TGAAGACACATGTTCAGTCCAGAATGGAGAAGATGATGGACGGAATCAAGCTAGACTGGG
CCACCGCGGAAGCTCTTGCCTTGGGTTCTTTACTTGCTCAAGGTTTTAATGTTCGTCTAA
GTGGCCAAGATGTTGGTCGTGGAACTTTCAGTCAGAGGCATGCAATCGTGGTTTGCCAGG
AGACGGATGACACCTACATCCCCCTGAACCATATGGACCCAAATCAGAAGGGGTTTCTAG
AG
>hsa_circRNA_100549
TTGATCATGGCCTTGCCAGGTTGGTGACAGTATATTGTGAGCATGGTCATAAAGCTGCCA
AAATCAACCCCCTCTTCACCGGACAAGCCCTGCTGGAGAATGTGCCTGAAATCCAAGCCC
TGGTGCAGACACTGCAGGGACCCTTCCACACGGCAGGATTATTGAACATGGGGAAGGAAG
AGGCCTCACTTGAGGAAGTGTTAGTCTATCTCAATCAAATCTACTGTGGGCAGATTTCTA
TTGAAACCTCCCAACTTCAGAGCCAGGATGAGAAAGACTGGTTTGCCAAGCGGTTTGAGG
AACTGCAAAAGGAGACGTTTACCACAGAAGAGCGAAAACATCTGTCGAAACTAATGCTGG
AATCTCAGGAGTTTGACCACTTTCTGGCCACCAAGTTCTCGACAGTGAAGCGATATGGAG
GCGAAGGGGCTGAAAGCATGATGGGCTTTTTCCACGAGCTGCTGAAAATGTCGGCCTACA
GCGGGATCACTGATGTCATTATTGGGATGCCCCATAGAGGGAGGCTGAATTTATTGACAG
GCCTTCTGCAGTTCCCTCCAGAGCTGATGTTCCGTAAAATGCGAGGCTTAAGTGAATTTC
CAGAGAATTTCTCAGCCACTGGAGACGTCCTGTCTCACCTGACCTCCTCTGTGGACCTGT
ACTTTGGGGCGCACCATCCCCTCCATGTGACAATGTTGCCCAATCCCTCGCACCTGGAGG
CCGTCAACCCCGTGGCCGTGGGCAAAACTCGCGGCAGGCAGCAGTCTCGCCAAGACGGCG
ATTACTCTCCAGACAACTCAGCCCAGCCGGGGGACAGGGTCATTTGCTTACAGGTCCATG
GTGATGCTTCTTTCTGTGGTCAAGGGATTGTTCCTGAAACATTCACGCTGTCCAATCTCC
CACATTTCAGAATTGGTGGGAGTGTGCATTTGATTGTTAATAACCAGCTGGGTTACACCA
CTCCAGCTGAAAGAGGAAGGTCTTCTTTATACTGCAGTGATATTGGGAAGCTTGTGGGCT
GTGCCATCATCCATGTCAATGGAGACAGCCCAGAGGAAGTGGTCCGTGCCACACGACTGG
CTTTTGAATACCAACGCCAGTTCCGCAAGGATGTGATTATTGATCTGTTGTGCTACAGGC
AGTGGGGCCACAATGAGCTGGATGAGCCATTCTACACCAACCCCATCATGTACAAAATCA
TCAG
>hsa_circRNA_100552
GGAAGCTTGTGGGCTGTGCCATCATCCATGTCAATGGAGACAGCCCAGAGGAAGTGGTCC
GTGCCACACGACTGGCTTTTGAATACCAACGCCAGTTCCGCAAGGATGTGATTATTGATC
TGTTGTGCTACAGGCAGTGGGGCCACAATGAGCTGGATGAGCCATTCTACACCAACCCCA
TCATGTACAAAATCATCAGAGCTCGAAAGAGCATTCCAGACACATATGCAGAGCACCTCA
TTGCTGGCGGACTCATGACGCAGGAGGAGGTGTCTGAAATAAAATCCTCCTACTATGCCA
AGTTGAATGATCACTTAAATAACATGGCCCACTACAGGCCCCCTGCCCTGAACCTGCAGG
CCCACTGGCAGGGCCTGGCTCAGCCAGAAGCGCAAATCACCACCTGGAGTACAGGTGTGC
CCCTCGACCTCCTGCGGTTTGTTGGCATGAAGTCTGTAGAGGTGCCAAGAGAGCTGCAGA
TGCACAGTCACCTGCTGAAGACACATGTTCAGTCCAGAATGGAGAAGATGATGGACGGAA
TCAAGCTAGACTGGGCCACCGCGGAAGCTCTTGCCTTGGGTTCTTTACTTGCTCAAGGTT
TTAATGTTCGTCTAAGTGGCCAAGATGTTGGTCGTGGAACTTTCAGTCAGAGGCATGCAA
TCGTGGTTTGCCAGGAGACGGATGACACCTACATCCCCCTGAACCATATGGACCCAAATC
AGAAGGGGTTTCTAGAGGTCAGCAACAGCCCACTGTCAGAAGAGGCCGTCCTGGGATTTG
AATATGGGATGAGCATTGAGAGCCCAAAGTTACTGCCCCTGTGGGAGGCACAGTTTGGCG
ATTTCTTCAATGGTGCCCAGATCATCTTTGACACATTCATCTCTGGAGGAGAGGCCAAGT
GGCTCCTACAAAGCGGCATCGTCATCCTCCTTCCACATGGCTACGATGGGGCTGGGCCAG
ACCACTCATCCTGTCGAATAGAGCGTTTCCTGCAGATGTGTGACAGTGCGGAAGAGGGGG
TGGACGGAGACACTGTGAACATGTTTGTGGTTCACCCAACAACTCCTGCACAGTATTTCC
ACTTGCTTAGGAGACAGATGGTCCGGAACTTCAGAAAACCACTCATTGTTGCTTCCCCTA
AGATGTTACTCAGGCTCCCGGCAGCCGTGTCAACTCTTCAAGAAATGGCACCAGGAACAA
CATTTAACCCGGTCATTGGTGATTCATCTGTGGATCCAAAAAAGGTTAAGACCCTCGTGT
TCTGCTCCGGCAAACATTTCTACTCCCTGGTGAAACAAAGAGAATCTCTGGGGGCCAAGA
AGCATGACTTTGCCATCATCCGAGTAGAGGAACTCTGCCCCTTCCCGTTGGATTCTTTAC
AGCAAGAGATGAGCAAATACAAACATGTTAAAGATCATATTTGGAGTCAGGAGGAACCTC
AGAACATGGGTCCGTGGTCGTTTGTTTCTCCAAGGTTTGAAAAGCAGCTGGCCTGCAAG
>hsa_circRNA_100583
GTTTAAATGTGATACTGGTGTAGATCTCCTTGTTCTAAGCTATATTCATCCAACAAGCCA
TAAAGCCATAATGTGGTATAACATCCTTTTTGAGAGGTGAATATTATTGAATGAAAATGG
CTGACAGAAGTGGGAAGATTATTCCAGGACAAGTGTATATTGAGGTGGAATATGATTATG
AATATGAAGCAAAGGACAGAAAGATTGTGATAAAACAAGGGGAGAGGTACATCTTGGTGA
AAAAGACCAATGATGACTGGTGGCAAGTCAAGCCAGATGAAAACTCCAAAGCGTTTTATG
TGCCAGCCCAGTATGTGAAGGAGGTCACGCGCAAAGCTCTCATGCCACCTGTTAAGCAGG
TAGCTGGTCTGCCAAATAACTCCACGAAAATAATGCAGAGTTTGCATCTTCAGAGATCAA
CAGAAAATGTGAACAAATTGCCTGAGCTTTCAAGTTTCGGAAAGCCATCGTCATCTGTTC
AAGGAACAGGTCTTATTCGTGATGCCAATCAGAATTTTGGACCCAGTTATAATCAAGGTC
AGACTGTCAACCTAAGCCTGGACCTGACCCATAATAACGGAAAGTTTAACAATGACTCAC
ATTCTCCTAAAGTTTCCAGCCAGAATAGGACACGCTCATTTGGTCATTTTCCCGGTCCAG
AGTTCTTGGATGTAGAGAAAACTAGCTTCTCCCAGGAACAATCTTGTGATTCCGCAGGAG
AAGGCTCTGAAAGAATACATCAAGATTCTGAATCTGGTGATGAACTTAGCAGCAGCTCCA
CTGAACAGATAAGG
>hsa_circRNA_100604
ATTTCAGAAGAAAGTGGTAGCTTCCTTTCCAAGAACAGTTCTGAGCACAGGAATGGATAA
CCGGTACCTGGTGTTGGCAGTCAATACTGTACAGAACAAAGAGGGAAACTGTGAAAAGCG
CCTGGTCATCACTGCTTCACAGTCACTAGAAAATAAAGAACTATGCATCCTTAGGAATGA
CTGGTGTTCTGTTCCAGTAGAGCCAGGAGATATCATTCATTTGGAGGGAGACTGCACATC
TGACACTTGGATAATAGATAAAGATTTTGGATATTTGATTCTGTATCCAGACATGCTGAT
TTCTGGCACCAGCATAGCCAGTAGTATTCGATGTATGAGAAGAGCTGTCCTGAGTGAAAC
TTTTAGGAGCTCTGATCCAGCCACACGCCAAATGCTAATTGGTACGGTTCTCCATGAGGT
GTTTCAAAAAGCCATAAATAATAGCTTTGCCCCAGAAAAGCTACAAGAACTTGCTTTTCA
AACAATTCAAGAAATAAGACATTTGAAGGAAATGTACCGCTTAAATCTAAGTCAAGATGA
AATAAAACAAGAAGTAGAGGACTATCTTCCTTCGTTTTGTAAATGGGCAGGAGATTTCAT
GCATAAAAACACTTCGACTGACTTCCCTCAGATGCAGCTCTCTCT
>hsa_circRNA_100613
GTTCGAGACTATAAGAGGCTTACCCCCATTTCTGTGCTGGACCATGCACTAGAATCTTTA
GATAACCTTCGGCCTGGGGACTGCATTGTCTGTTTTAGCAAGAATGATATTTATTCTGTG
AGTCGGCAGATTGAAATTCGGGGATTAGAATCAGCTGTTATATATGGCAGTCTCCCACCT
GGGACCAAACTTGCTCAAGCAAAAAAGTTTAATGATCCCAATGACCCATGCAAAATCTTG
GTTGCTACAGATGCAATTGGCATGGGACTTAATTTGAGCATAAGGAGAATTATTTTTTAC
TCCCTTATAAAGCCCAGTATCAATGAAAAGGGAGAGAGAGAACTAGAACCAATCACAACC
TCTCAAGCCCTGCAGATTGCTGGCAGAGCTGGCAGATTCAGCTCACGGTTTAAAGAAGGA
GAGGTTACAACAATGAATCATGAAGATCTCAGTTTATTAAAGGAAATTTTGAAGAGGCCT
GTGGATCCTATAAGGGCAGCTGGTCTTCATCCAACTGCTGAGCAGATTGAAATGTTTGCC
TACCATCTCCCTGATGCAACACTGTCCAATCTCATTGATATTTTTGTAGACTTTTCACAA
GTTGATGGGCAGTATTTTGTCTGCAATATGGATGATTTTAAATTTTCTGCAGAGTTGATC
CAGCATATTCCACTAAGTCTGCGAGTGAGGTATGTTTTCTGCACAGCTCCTATCAACAAG
AAGCAGCCTTTTGTGTGTTCTTCACTGTTACAG
>hsa_circRNA_100622
CTGTTTTTCAGAGTGACGGATGACCGGGCCAAGCAATCTGAACTGTACTTAGTTGGAATG
ATCTGTTACTATGGCAAACATTATTCTACATTCTTTTTTCAAACAAAGATTCGCAAATGG
ATGTATTTTGATGATGCTCATGTCAAGGAGATTGGGCCCAAATGGAAGGATGTGGTGACC
AAATGCATCAAGGGGCATTATCAGCCCCTGCTGCTGCTTTATGCAGATCCCCAGGGTACC
CCAGTTTCCACCCAGGACCTGCCTCCCCAAGCTGAGTTCCAGTCATACAGCAGGACATGC
TACGACAGTGAAGATTCAG
>hsa_circRNA_100625
GTTGCCAAGCTGTTCTGCCTTTCTGGAATGGTGCATGGAGAATATCAAAACCAAGAAATG
CACAATCTGGGCCATTTTATTACAGTTATGAAGTTTAGGCCTCTCACATGGCAGACTTCT
CATCCTTATATCCTGGCAGACAGGGTGGAAGATTTGACAAACCCAGAGGATATCCAAACA
AACATCAGATGTGACCAGCAGATGTTACTTTACGGTTATTTAAGAGGAGCGCACTTGAAA
AATAAAAGCCAAATTCACATGCCAGGACGAGGTGGGGCCCACCCATGAGCTGGTCCAGAG
TCTCATCTCCACCCACTCCACCATTGATGCCAAGATGGCTTCAAGTCGAGTGATGTTGTT
TTCTGATTCCAAGCCACTTGGGTCAGAGGCTATAGATAATCAAGGGGACGAGTTCTCACT
ATGTTGCCCAGGCTGGCCTCGAACTCCTGGGCTCAAGCAATCCTCCTGCGTTGGCCTCCC
AAAGTCCTGGGATTACAGGTGTAAGCCACTACGGCTGGCCTATTATTGCTGTATTCTAAC
TTATTCATCTCCTATGTGTCAGAGATGGCTTTGGATTCCCCGTTCTGTGTGCTGCTGTCT
GGCTCCTGAACCCAGCTGTAGAGGTGTGTCAATCCCAACTGGTGAAGTACTGAGAGGAAG
CTACACAAAAGGCAGCAAAGTATTAGTGAGTGGTGTCATTGAGCAAACACGAAGTCGGGC
TCATCCAAGGATGAGATTTTGCCAGAGAAAGGACGAGCAGCAAGTCAGGGAGCTTAAG
>hsa_circRNA_100626
GTTGCCAAGCTGTTCTGCCTTTCTGGAATGGTGCATGGAGAATATCAAAACCAAGAAATG
CACAATCTGGGCCATTTTATTACAGTTATGAAGTTTAGGCCTCTCACATGGCAGACTTCT
CATCCTTATATCCTGGCAGACAGGGTGGAAGATTTGACAAACCCAGAGGATATCCAAACA
AACATCAGATGTGACCAGCAGATGTTACTTTACGGTTATTTAAGAGGAGCGCACTTGAAA
AATAAAAGCCAAATTCACATGCCAGGACGAGGTGGGGCCCACCCATGAGCTGGTCCAGAG
TCTCATCTCCACCCACTCCACCATTGATGCCAAGATGGCTTCAAGTCGAGTGATGTTGTT
TTCTGATTCCAAGCCACTTGGGTCAGAGGCTATAGATAATCAAGGGGACGAGTTCTCACT
ATGTTGCCCAGGCTGGCCTCGAACTCCTGGGCTCAAGCAATCCTCCTGCGTTGGCCTCCC
AAAGTCCTGGGATTACAGGTGTAAGCCACTACGGCTGGCCTATTATTGCTGTATTCTAAC
TTATTCATCTCCTATGTGTCAGAGATGGCTTTGGATTCCCCGTTCTGTGTGCTGCTGTCT
GGCTCCTGAACCCAGCTGTAGAGGTGTGTCAATCCCAACTGGTGAAGTACTGAGAGGAAG
CTACACAAAAGGCAGCAAAGTATTA
>hsa_circRNA_100630
GTCTTGATTTCCCAGTTAAAGATGTTCTTCACCCGAATGCAGTCTTTCCTGTTGGTAAAA
TAAGACAACCATCAACATTGCCTGTTTGTCTGCTTTTGAATCTCTTAAGGATGGATGTTT
GTAAGATGTTGCTTAATACAGTCTGGAATACTCTGTCCATTTGTTGAATTGTAAATGACT
TTCAAATGTGCAAGTTCTGTTAAATACAAAGAGAACCTCTATGGGTAACTTTTGTGTTGA
AGAAGTCATTTGTCAACCATGGTAAAACTTGCAAACCCACTTTATACAGAGTGGATTCTT
GAAGCTATACAGAAAATAAAAAAGCAAAAGCAAAGGCCCTCTGAAGAGAGAATCTGCCAT
GCGGTCAGTACTTCCCATGGGTTGGATAAGAAGACAGTCTCTGAACAGCTGGAACTCAGT
GTTCAGGATGGCTCAGTTCTCAAAGTCACCAACAAAGGCCTTGCCTCCTATAAGGACCCA
GACAACCCTGGGCGCTTTTCATCAGTTAAACCAGGCACTTTTCCTAAGTCAGCCAAGGGG
TCTAGAGGATCATGTAATGATCTCCGCAATGTGGATTGGAATAAACTTTTAAGGAGAGCA
ATTGAAGGACTTGAGGAGCCGAATGGCTCCTCCCTGAAGAACATAGAGAAGTATCTCAGA
AGTCAAAGTGATCTCACAAGCACCACCAACAACCCAGCCTTTCAGCAGCGGCTGCGACTG
GGGGCCAAACGCGCTGTGAATAATGGGAGGTTACTGAAAGACGGACCGCAGTACAGGGTC
AATTATGGGAGCTTAGATGGCAAAGGGGCACCTCAGTATCCCAGTGCATTCCCATCCTCG
CTCCCACCTGTCAGCCTTCTACCCCATGAGAAAGACCAG
>hsa_circRNA_400015
CCTGCAACTTTCCTGCCCTCCTAGGGACAGAGTCCAGGTTCCTAGAGCCTCAGCCTTTGG
CCACCAAGGTCACCCACTGGCCCTTACGCTCCCGGCTGCCCAGACCAAGTTTTACTCCTA
CTGCCACTGATTCCTGGAAAGTACCCCCACTGGGTGGCAGCTCCCCCTGGGATCCGTGAT
CTTAGGTCCCCATGAGAGGCCCAGTGAGGTTAGGCCACCTAGCCGAACTCCCACAGTGTG
>hsa_circRNA_100655
ACAGTCCCTGGGTCTCCGACCCCAATATTCCCCTAGTGGCCCGTGAGATCATGCAGCGAA
TGATCCAACAATTTGCTGCTGAATATACCTCAAAAAATAGCTCTACTCAGGACCCCAGCC
AGCCCAATAGCACAAAGAACCAAAGCCTGCCGAAAGCATCTCCAGTCACCACCTCTCCCA
CGGCTGCAACTACTCAGAACCCTGTGCTCAGCAAACTTCTCATGGCTGACCAAGACTCAC
CTCTGGACCTTACTGTCAGAAAGTCTCAGTCAGAACCTAGCGAACAAGACGGTGTACTTG
ATCTGTCCACTAAGAAAAGTCCATGTGCTGGCAGCACTTCCCTGAGCCACTCTCCAGGCT
GCTCCAGTACTCAAGGGAACGG
>hsa_circRNA_100669
GTTTCTCAGTTTGGGTGCAGATCATTTGCTTTGCTTTTTGATGATATAGACCATAATATG
TGTGCAGCAGACAAAGAGGTATTCAGTTCTTTTGCTCATGCCCAAGTCTCCATCACAAAT
GAAATCTATCAGTACCTAGGAGAGCCAGAAACTTTCCTCTTCTGTCCCACAGAATACTGT
GGCACTTTCTGTTATCCAAATGTGTCTCAGTCTCCATATTTAAGGACTGTGGGTGAAAAG
CTTCTACCTGGAATTGAAGTGCTTTGGACAGCTGACAGTGAAGATAGTACTGTGTCCATC
CAGATAAAATTAGAAAATGAAGGCAGTGATGAAGATATTGAAACTGATGTACTCTATAGT
CCACAGATGGCTCTAAAGCTAGCATTAACAGAATGGTTGCAAGAGTTTGGTGTGCCTCAT
CAATACAGCAGTAGGCAAGTTGCACACAGTGGAGCTAAAGCAAGTGTAGTTGATGGGACT
CCTTTAGTTGCAGCACCCTCTTTAAATGCCACAACCGTAGTAACAACAGTTTATCAGGAG
CCCATTATGAGCCAGGGAGCAGCCTTGAGTGGTGAGCCTACTACTCTGACCAAGGAAGAA
GAAAAGAAACAGCCTGATGAAGAACCCATGGACATGGTGGTGGAAAAACAAGAAGAAACG
GACCACAAGAATGACAATCAAATACTGAGTGAAATTGTTGAAGCGAAAATGGCAGAGGAA
TTGAAACCAATGGACACTGATAAAGAGAGCATAGCTGAATCAAAATCCCCAGAGATGTCC
ATGCAAGAAGATTGTATTAGTGACATTGCCCCCATGCAAACTGATGAACAGACAAACAAG
GAGCAGTTTGTGCCAGGTCCAAATGAAAAGCCTTTGTACACTGCGGAACCAGTGACCCTG
GAGGATTTGCAGTTACTTGCTGATCTATTCTACCTTCCTTACGAGCATGGACCCAAAGGA
GCACAGATGTTACGGGAATTTCAATGGCTTCGAGCAAATAGTAGTGTTGTCAGTGTCAAT
TGCAAAGGAAAAGACTCTGAAAAA
>hsa_circRNA_100911
ACTTAATTCAGTGCACAAATGAGATGAATGTGAACATCCCACAGTTGGCAGACAGTTTAT
TTGAAAGAACTACTAATAGTAGTTGGGTGGTGGTCTTCAAATCTCTCATTACAACTCATC
ATTTGATGGTGTATGGAAATGAGCGTTTTATTCAGTATTTGGCTTCAAGAAACACGTTGT
TTAACTTAAGCAATTTTTTGGATAAAAGTGGATTGCAAGGATATGACATGTCTACATTTA
TTAGGCGGTATAGTAGATATTTAAATGAGAAAGCAGTTTCATACAGACAAGTTGCATTTG
ATTTCACAAAAGTGAAGAGAGGGGCTGATGGAGTTATGAGAACAATGAACACAGAAAAAC
TCCTAAAAACTGTACCAATTATTCAGAATCAGATGGATGCACTTCTTGATTTTAATGTTA
ATAGCAATGAACTTACAAATGGGGTAATAAATGCTGCCTTCATGCTCCTGTTCAAAGATG
CCATTAGACTGTTTGCAGCATACAATGAAGGAATTATTAATTTGTTGGAAAAATATTTTG
ATATGAAAAAGAACCAATGCAAAGAAGGTCTTGACATCTATAAGAAGTTCCTAACTAGGA
TGACAAGAATCTCAGAGTTCCTCAAAGTTGCAGAGCAAGTTGGAATTGACAGAGGTGATA
TACCAGACCTTTCACAGGCCCCTAGCAGTCTTCTTGATGCTTTGGAACAACATTTAGCTT
CCTTGGAAGGAAAGAAAATCAAAGATTCTACAGCTGCAAGCAGGGCAACTACACTTTCCA
ATGCAGTGTCTTCCCTGGCAAGCACTGGTCTATCTCTGACCAAAGTGGATGAAAGGGAAA
AGCAGGCAGCATTAGAGGAAGAACAGGCACGTTTGAAAGCTTTAAAGGAACAGCGCCTAA
AAGAACTTGCAAAGAAACCTCATACCTCTTTAACAACTGCAGCCTCTCCTGTATCCACCT
CAGCAGGAGGGATAATGACTGCACCAGCCATTGACATATTTTCTACCCCTAGTTCTTCTA
ACAGCACATCAAAGCTGCCCAATGATCTGCTTGATTTGCAGCAGCCAACTTTTCACCCAT
CTGTACATCCTATGTCAACTGCTTCTCAGGTAGCAAGTACATGGGGAGGATTCACTCCTT
CTCCAGTTGCACAGCCACACCCTTCAGCTGGCCTTAATGTTGACTTTGAATCTGTGTTTG
GAAATAAATCTACAAATGTTATTGTAGATTCTGGGGGCTTTGATGAACTAGGTGGACTTC
TCAAACCAACAGTGGCCTCTCAGAACCAGAACCTTCCTGTTGCCAAACTCCCACCTAGCA
AGTTAGTATCTGATGACTTGGATTCATCTTTAGCCAACCTTGTGGGCAATCTTGGCATCG
GAAATGGAACCACTAAGAATGATGTAAATTGGAGTCAACCAGGTGAAAAGAAGTTAACTG
GGGGATCTAACTGGCAACCAAAGGTTGCACCAACAACCGCTTGGAATGCTGCAACAATGA
ATGGCATGCATTTTCCACAATACGCACCCCCTGTAATGGCCTATCCTGCTACTACACCAA
CAGGCATGATAGGATATGGAATTCCTCCACAAATGGGAAGTGTTCCTGTAATGACGCAAC
CAACCTTAATATACAGCCAGCCTGTCATGAGACCTCCAAACCCCTTTGGCCCTGTATCAG
GAGCACAG
>hsa_circRNA_100923
ACTTAATTCAGTGCACAAATGAGATGAATGTGAACATCCCACAGTTGGCAGACAGTTTAT
TTGAAAGAACTACTAATAGTAGTTGGGTGGTGGTCTTCAAATCTCTCATTACAACTCATC
ATTTGATGGTGTATGGAAATGAGCGTTTTATTCAGTATTTGGCTTCAAGAAACACGTTGT
TTAACTTAAGCAATTTTTTGGATAAAAGTGGATTGCAAGGATATGACATGTCTACATTTA
TTAGGCGGTATAGTAGATATTTAAATGAGAAAGCAGTTTCATACAGACAAGTTGCATTTG
ATTTCACAAAAGTGAAGAGAGGGGCTGATGGAGTTATGAGAACAATGAACACAGAAAAAC
TCCTAAAAACTGTACCAATTATTCAGAATCAGATGGATGCACTTCTTGATTTTAATGTTA
ATAGCAATGAACTTACAAATGGGGTAATAAATGCTGCCTTCATGCTCCTGTTCAAAGATG
CCATTAGACTGTTTGCAGCATACAATGAAGGAATTATTAATTTGTTGGAAAAATATTTTG
ATATGAAAAAGAACCAATGCAAAGAAGGTCTTGACATCTATAAGAAGTTCCTAACTAGGA
TGACAAGAATCTCAGAGTTCCTCAAAGTTGCAGAGCAAGTTGGAATTGACAGAGGTGATA
TACCAGACCTTTCACAG
>hsa_circRNA_100787
GTGGTAAATTCACTCCAGCAGCAACCTCAGGCTGCATCCCCTTCAGTACCAGAGCCCCAC
TCTTTGACTCCAGTGGCTCAGGCAGATCCCCTTGTGAGAAGACAGCGAGTACAAGACCTT
ATGGCACAAATGCAGGGTCCCTATAATTTCATACAGGATTCAATGCTGGATTTTGAAAAT
CAGACACTTGATCCTGCCATTGTATCTGCACAGCCTATGAATCCAACACAAAACATGGAC
ATGCCCCAGCTGGTTTGCCCTCCAGTTCATTCTGAATCTAGACTTGCTCAGCCTAATCAA
GTTCCTGTACAACCAGAAGCGACACAGGTTCCTTTGGTATCATCCACAAGTGAGGGGTAC
ACAGCATCTCAACCCTTGTACCAGCCTTCTCATGCTACAGAGCAACGACCACAGAAGGAA
CCAATTGATCAGATTCAGGCAACAATCTCTTTAAATACAGACCAGACTACAGCATCATCA
TCCCTTCCTGCTGCGTCTCAGCCTCAAGTATTTCAGGCTGGGACAAGCAAACCTTTACAT
AGCAGTGGAATCAATGTAAATGCAGCTCCATTCCAATCCATGCAAACG
>hsa_circRNA_100789
TTCATTCTGAATCTAGACTTGCTCAGCCTAATCAAGTTCCTGTACAACCAGAAGCGACAC
AGGTTCCTTTGGTATCATCCACAAGTGAGGGGTACACAGCATCTCAACCCTTGTACCAGC
CTTCTCATGCTACAGAGCAACGACCACAGAAGGAACCAATTGATCAGATTCAGGCAACAA
TCTCTTTAAATACAGACCAGACTACAGCATCATCATCCCTTCCTGCTGCGTCTCAGCCTC
AAGTATTTCAGGCTGGGACAAGCAAACCTTTACATAGCAGTGGAATCAATGTAAATGCAG
CTCCATTCCAATCCATGCAAACG
>hsa_circRNA_100791
GTTCCTTTGGTATCATCCACAAGTGAGGGGTACACAGCATCTCAACCCTTGTACCAGCCT
TCTCATGCTACAGAGCAACGACCACAGAAGGAACCAATTGATCAGATTCAGGCAACAATC
TCTTTAAATACAGACCAGACTACAGCATCATCATCCCTTCCTGCTGCGTCTCAGCCTCAA
GTATTTCAGGCTGGGACAAGCAAACCTTTACATAGCAGTGGAATCAATGTAAATGCAGCT
CCATTCCAATCCATGCAAACGGTGTTCAATATGAATGCCCCAGTTCCTCCTGTTAATGAA
CCAGAAACTTTAAAACAGCAAAATCAGTACCAGGCCAGTTATAACCAGAGCTTTTCTAGT
CAGCCTCACCAAGTAGAACAAACAGAGCTTCAGCAAGAACAGCTTCAAACAG
>hsa_circRNA_100876
GTTGATATGTCAGATCTCTCTCCAGAAGAGCAATGGAGGGTCGAGCACGCACGCATGCAT
GCCAAGCACCGTGGCCATGAAGCTATGCATGCTGAAATGGTCCTCATCCTCATCGCAACC
TTGGTGGTGGCCCAGCTGCTCCTGGTGCAGTGGAAGCAGAGGCACCCACGCTCCTACAAT
>hsa_circRNA_100910
GCCCCTAGCAGTCTTCTTGATGCTTTGGAACAACATTTAGCTTCCTTGGAAGGAAAGAAA
ATCAAAGATTCTACAGCTGCAAGCAGGGCAACTACACTTTCCAATGCAGTGTCTTCCCTG
GCAAGCACTGGTCTATCTCTGACCAAAGTGGATGAAAGGGAAAAGCAGGCAGCATTAGAG
GAAGAACAGGCACGTTTGAAAGCTTTAAAGGAACAGCGCCTAAAAGAACTTGCAAAGAAA
CCTCATACCTCTTTAACAACTGCAGCCTCTCCTGTATCCACCTCAGCAGGAGGGATAATG
ACTGCACCAGCCATTGACATATTTTCTACCCCTAGTTCTTCTAACAGCACATCAAAGCTG
CCCAATGATCTGCTTGATTTGCAGCAGCCAACTTTTCACCCATCTGTACATCCTATGTCA
ACTGCTTCTCAGGTAGCAAGTACATGGGGAGATCCTTTCTCTGCTACTGTAGATGCTGTT
GATGATGCCATTCCAAGCTTAAATCCTTTCCTCACAAAAAGTAGTGGTGATGTTCACCTT
TCCATTTCTTCAGATGTATCTACTTTTACTACTAGGACACCTACTCATGAAATGTTTGTT
GGATTCACTCCTTCTCCAGTTGCACAGCCACACCCTTCAGCTGGCCTTAATGTTGACTTT
GAATCTGTGTTTGGAAATAAATCTACAAATGTTATTGTAGATTCTGGGGGCTTTGATGAA
CTAGGTGGACTTCTCAAACCAACAGTGGCCTCTCAGAACCAGAACCTTCCTGTTGCCAAA
CTCCCACCTAGCAAGTTAGTATCTGATGACTTGGATTCATCTTTAGCCAACCTTGTGGGC
AATCTTGGCATCGGAAATGGAACCACTAAGAATGATGTAAATTGGAGTCAACCAGGTGAA
AAGAAGTTAACTGGGGGATCTAACTGGCAACCAAAGGTTGCACCAACAACCGCTTGGAAT
GCTGCAACAATGAATGGCATGCATTTTCCACAATACGCACCCCCTGTAATGGCCTATCCT
GCTACTACACCAACAGGCATGATAGGATATGGAATTCCTCCACAAATGGGAAGTGTTCCT
GTAATGACGCAACCAACCTTAATATACAGCCAGCCTGTCATGAGACCTCCAAACCCCTTT
GGCCCTGTATCAGGAGCACAG
>hsa_circRNA_100909
GATTCACTCCTTCTCCAGTTGCACAGCCACACCCTTCAGCTGGCCTTAATGTTGACTTTG
AATCTGTGTTTGGAAATAAATCTACAAATGTTATTGTAGATTCTGGGGGCTTTGATGAAC
TAGGTGGACTTCTCAAACCAACAGTGGCCTCTCAGAACCAGAACCTTCCTGTTGCCAAAC
TCCCACCTAGCAAGTTAGTATCTGATGACTTGGATTCATCTTTAGCCAACCTTGTGGGCA
ATCTTGGCATCGGAAATGGAACCACTAAGAATGATGTAAATTGGAGTCAACCAGGTGAAA
AGAAGTTAACTGGGGGATCTAACTGGCAACCAAAGGTTGCACCAACAACCGCTTGGAATG
CTGCAACAATGAATGGCATGCATTTTCCACAATACGCACCCCCTGTAATGGCCTATCCTG
CTACTACACCAACAGGCATGATAGGATATGGAATTCCTCCACAAATGGGAAGTGTTCCTG
TAATGACGCAACCAACCTTAATATACAGCCAGCCTGTCATGAGACCTCCAAACCCCTTTG
GCCCTGTATCAGGAGCACAG
>hsa_circRNA_100908
GCACCCCCTGTAATGGCCTATCCTGCTACTACACCAACAGGCATGATAGGATATGGAATT
CCTCCACAAATGGGAAGTGTTCCTGTAATGACGCAACCAACCTTAATATACAGCCAGCCT
GTCATGAGACCTCCAAACCCCTTTGGCCCTGTATCAGGAGCACAG
>hsa_circRNA_100913
CACATCAAAGCTGCCCAATGATCTGCTTGATTTGCAGCAGCCAACTTTTCACCCATCTGT
ACATCCTATGTCAACTGCTTCTCAGGTAGCAAGTACATGGGGAGATCCTTTCTCTGCTAC
TGTAGATGCTGTTGATGATGCCATTCCAAGCTTAAATCCTTTCCTCACAAAAAGTAGTGG
TGATGTTCACCTTTCCATTTCTTCAGATGTATCTACTTTTACTACTAGGACACCTACTCA
TGAAATGTTTGTTGGATTCACTCCTTCTCCAGTTGCACAGCCACACCCTTCAGCTGGCCT
TAATGTTGACTTTGAATCTGTGTTTGGAAATAAATCTACAAATGTTATTGTAGATTCTGG
GGGCTTTGATGAACTAGGTGGACTTCTCAAACCAACAGTGGCCTCTCAGAACCAGAACCT
TCCTGTTGCCAAACTCCCACCTAGCAAGTTAGTATCTGATGACTTGGATTCATCTTTAGC
CAACCTTGTGGGCAATCTTGGCATCGGAAATGGAACCACTAAGAATGATGTAAATTGGAG
TCAACCAGGTGAAAAGAAGTTAACTGGGGGATCTAACTGGCAACCAAAGGTTGCACCAAC
AACCGCTTGGAATGCTGCAACAATG
>hsa_circRNA_100916
GATTCACTCCTTCTCCAGTTGCACAGCCACACCCTTCAGCTGGCCTTAATGTTGACTTTG
AATCTGTGTTTGGAAATAAATCTACAAATGTTATTGTAGATTCTGGGGGCTTTGATGAAC
TAGGTGGACTTCTCAAACCAACAGTGGCCTCTCAGAACCAGAACCTTCCTGTTGCCAAAC
TCCCACCTAGCAAGTTAGTATCTGATGACTTGGATTCATCTTTAGCCAACCTTGTGGGCA
ATCTTGGCATCGGAAATGGAACCACTAAGAA
>hsa_circRNA_100915
GCTTTGATGAACTAGGTGGACTTCTCAAACCAACAGTGGCCTCTCAGAACCAGAACCTTC
CTGTTGCCAAACTCCCACCTAGCAAGTTAGTATCTGATGACTTGGATTCATCTTTAGCCA
ACCTTGTGGGCAATCTTGGCATCGGAAATGGAACCACTAAGAA
>hsa_circRNA_100920
GCCCCTAGCAGTCTTCTTGATGCTTTGGAACAACATTTAGCTTCCTTGGAAGGAAAGAAA
ATCAAAGATTCTACAGCTGCAAGCAGGGCAACTACACTTTCCAATGCAGTGTCTTCCCTG
GCAAGCACTGGTCTATCTCTGACCAAAGTGGATGAAAGGGAAAAGCAGGCAGCATTAGAG
GAAGAACAGGCACGTTTGAAAGCTTTAAAGGAACAGCGCCTAAAAGAACTTGCAAAGAAA
CCTCATACCTCTTTAACAACTGCAGCCTCTCCTGTATCCACCTCAGCAGGAGGGATAATG
ACTGCACCAGCCATTGACATATTTTCTACCCCTAGTTCTTCTAACAGCACATCAAAGCTG
CCCAATGATCTGCTTGATTTGCAGCAGCCAACTTTTCACCCATCTGTACATCCTATGTCA
ACTGCTTCTCAGGTAGCAAGTACATGGGGAG
>hsa_circRNA_100919
GGCAACTACACTTTCCAATGCAGTGTCTTCCCTGGCAAGCACTGGTCTATCTCTGACCAA
AGTGGATGAAAGGGAAAAGCAGGCAGCATTAGAGGAAGAACAGGCACGTTTGAAAGCTTT
AAAGGAACAGCGCCTAAAAGAACTTGCAAAGAAACCTCATACCTCTTTAACAACTGCAGC
CTCTCCTGTATCCACCTCAGCAGGAGGGATAATGACTGCACCAGCCATTGACATATTTTC
TACCCCTAGTTCTTCTAACAGCACATCAAAGCTGCCCAATGATCTGCTTGATTTGCAGCA
GCCAACTTTTCACCCATCTGTACATCCTATGTCAACTGCTTCTCAGGTAGCAAGTACATG
GGGAG
>hsa_circRNA_100925
ACTTAATTCAGTGCACAAATGAGATGAATGTGAACATCCCACAGTTGGCAGACAGTTTAT
TTGAAAGAACTACTAATAGTAGTTGGGTGGTGGTCTTCAAATCTCTCATTACAACTCATC
ATTTGATGGTGTATGGAAATGAGCGTTTTATTCAGTATTTGGCTTCAAGAAACACGTTGT
TTAACTTAAGCAATTTTTTGGATAAAAGTGGATTGCAAGGATATGACATGTCTACATTTA
TTAGGCGGTATAGTAGATATTTAAATGAGAAAGCAGTTTCATACAGACAAGTTGCATTTG
ATTTCACAAAAGTGAAGAGAGGGGCTGATGGAGTTATGAGAACAATGAACACAGAAAAAC
TCCTAAAAACTGTACCAATTATTCAGAATCAGATGGATGCACTTCTTGATTTTAATGTTA
ATAGCAATGAACTTACAAATGGGGTAATAAATGCTGCCTTCATGCTCCTGTTCAAAGATG
CCATTAGACTGTTTGCAGCATACAATGAAGGAATTATTAATTTGTTGG
>hsa_circRNA_100993
GACATTTCTGATTTATTTGCATCCTTGAAGAGCATCTGTAGAAGAGGAAGTAAAAGATGG
GTGTGAAAACATTTACTCATAGCTCCTCTTCCCACAGCCAGGAAATGCTTGGAAAGCTAA
ATATGCTGCGAAATGATGGACATTTTTGTGATATCACTATTCGTGTCCAGGACAAAATCT
TCCGGGCACATAAGGTGGTACTAGCAGCTTGCAGTGATTTCTTTCGCACCAAACTTGTAG
GCCAAGCCGAGGATGAGAACAAGAATGTGTTGGATCTGCATCATGTTACAGTGACTGGCT
TTATACCTCTTTTAGAATATGCTTACACAGCCACTCTATCAATTAACACAGAAAATATTA
TTGATGTTCTAGCAGCAGCCAGCTATATGCAAATGTTCAGTGTTGCCAGCACCTGCTCAG
AGTTCATGAAATCAAGCATTTTATGGAATACACCCAACAGCCAACCTGAAAAGGGTCTAG
ATGCTGGACAAGAAAATAATTCTAACTGCAATTTTACTTCTCGAGATGGGAGCATTTCTC
CCGTGTCCTCAGAGTGCAGTGTGGTAGAAAGAACCATTCCTGTCTGCCGAGAATCCCGGA
GAAAGCGCAAAAGCTACATTGTTATGTCTCCTGAAAGTCCTGTAAAGTGTGGCACACAAA
CAAGCTCACCCCAGGTATTGAATTCTTCAGCTTCCTACTCAGAAAATAGAAACCAACCAG
TTGACTCTTCCTTAGCTTTTCCTTGGACTTTTCCTTTTGGAATTGATCGAAGGATTCAGC
CTGAGAAAGTTAAGCAAGCAGAAAATACCCGGACTTTAGAATTACCTGGCCCATCTGAGA
CCGGTAGAAGAATGGCTGATTATGTGACTTGTGAGAGCACAAAAACTACCTTGCCTTTAG
GTACCGAAGAAGATGTCCGGGTCAAAGTAGAAAGATTAAGTGATGAGGAGGTCCATGAGG
AAGTGTCCCAGCCTGTCAGTGCATCTCAGAGTTCGCTGAGTGATCAGCAGACAGTTCCAG
GAAGTGAACAAGTCCAAGAGGACCTTCTGATTAGTCCACAGTCTTCCTCTATAG
>hsa_circRNA_101002
CAATGCCTCCTGCACCACCAACTGCTTAGCACCCCTGGCCAAGGTCATCCATGACAACTT
TGGTATCGTGGAAGGACTCATG
>hsa_circRNA_101084
ATATGGCAAGATTGTTTCCACTAAGGCCATACTGGACAAGACCACAAACAAATGTAAAGG
CTATGGCTTTGTAGATTTTGACAGCCCTTCAGCAGCACAGAAAGCTGTAACAGCACTGAA
GGCCAGCGGTGTACAGGCACAGATGGCAAAGCAACAGGAACAGGACCCCACAAATTTATA
CATCTCAAACCTCCCACTGTCAATGGATGAGCAGGAACTGGAGGGGATGCTGAAGCCCTT
TGGCCAGGTTATCTCCACCCGTATCCTTCGAGATACCAGTGGGACCAGCAGAGGTGTTGG
CTTTGCAAGGATGGAGTCCACAGAGAAGTGTGAAGCCATCATCACCCACTTTAATGGAAA
ATATATTAAGACACCCCCTGGAGTACCAGCCCCATCCGATCCCTTGCTTTGCAAATTTGC
TGATGGCGGGCCAAAGAAACGACAGAACCAAGGAAAATTTGTGCAAAATGGACGGGCTTG
GCCAAGGAATGCAGACATGGGCGTCATGGCCTTGACCTATGACCCCACCACAGCTCTTCA
GAATGGGTTTTACCCAGCCCCCTATAACATCACCCCCAACAGGATGCTTGCTCAGTCTGC
ACTCTCCCCATACCTTTCCTCTCCTGTGTCTTCGTATCAGAGAGTGACTCAGACATCTCC
TCTACAAGTACCTAACCCATCCTGGATGCACCACCATTCATACCTCATGCAGCCTTCA
>hsa_circRNA_101083
ATATGGCAAGATTGTTTCCACTAAGGCCATACTGGACAAGACCACAAACAAATGTAAAGG
CTATGGCTTTGTAGATTTTGACAGCCCTTCAGCAGCACAGAAAGCTGTAACAGCACTGAA
GGCCAGCGGTGTACAGGCACAGATGGCAAAGCAACAGGAACAGGACCCCACAAATTTATA
CATCTCAAACCTCCCACTGTCAATGGATGAGCAGGAACTGGAGGGGATGCTGAAGCCCTT
TGGCCAGGTTATCTCCACCCGTATCCTTCGAGATACCAGTGGGACCAGCAGAGGTGTTGG
CTTTGCAAG
>hsa_circRNA_101094
GACCCTGATGCTCCCATAAGACAGAAAATGCCCCTTGATGATCTGGATAGAGAAGATGAA
GTTAGATTACTCAAATATCTCTTTACTCTAATCCGTGCTGGAATGACAGAAGAGGCACAA
CGACTCTGTAAACGCTGTGGTCAAGCATGGAGAGCTGCAACACTTGAAGGCTGGAAACTG
TACCATGACCCTAATGTTAATGGAGGAACAGAATTAGAACCTGTTGAAGGGAATCCATAT
AGACGCATTTGGAAAATAAGTTGCTGGAGAATGGCAGAAGATGAGCTTTTTAATAGATAC
GAGAGAGCAATTTATGCAGCTTTAAGTGGGAATCTTAAGCAGCTGCTTCCTGTCTGTGAC
ACCTGGGAAGACACAGTTTGGGCCTACTTCCGGGTGATGGTGGACAGTCTGGTAGAACAG
GAGATCCAGACATCAGTAGCAACTCTGGATGAAACTGAAGAACTCCCTAGAGAATATCTG
GGAGCAAACTGGACGTTAGAAAAGGTTTTTGAGGAACTTCAAGCTACTGACAAAAAGAGA
GTTCTGGAAGAGAATCAAGAACATTATCATATAGTTCAAAAGTTTCTTATCCTGGGAGAC
ATTGATGGTTTGATGGATGAGTTTAGCAAATGGCTTTCCAAAAGCAGAAACAATCTACCT
GGACACCTGCTTCGCTTTATGACTCACCTTATTTTGTTTTTCCGTACTCTGGGACTACAG
ACCAAGGAGGAAGTTTCTATTGAAGTTTTAAAGACATACATACAGCTTTTAATAAGAGAG
AAACATACAAATCTTATAGCATTTTATACCTGTCATTTGCCTCAAGACCTAGCTGTTGCC
CAGTATGCATTATTTTTGGAAAGTGTTACAGAATTTGAACAGCGCCACCATTGCCTGGAG
TTGGCTAAAGAAGCAGATTTGGATGTTGCAACAATAACAAAAACTGTAGTTGAGAATATT
CGAAAGAAAGATAATGGTGAATTTAGTCATCATGACCTGGCCCCAGCCCTAGATACTGGC
ACTACTGAG
>hsa_circRNA_000569
ATGCTGCACTTAAAAGGATGCTTGTTTTGATGTCCTGCTCATTGTTTTCCCTATGAAGTA
TCAGTAATCCATCCTAGAGGTGGTGTTCTTTTTAAGAATTTGAGAAGGAAAACGTAGTTC
CCAGCTACTTTTATATAATGTGAGCAAACAAAATATTTGTTACAACACTTCATTCAAATT
TATTTAATATCAAGGTTGTACTCAGTTTAATTCATATTTCCACTATGTGATTATAATAAT
ACCTTTTTTATTTTACAAATACTGTATAAAGAAAGAATGCAGGTTACTCTGTGGCATATT
TCTGTAATTTAGAAGTAAAGTAGCCTGAGTATAGGGTTTATTTCTATTTTTGCCATAACT
CCTTTCACTGTAATAACTAAGATATGCTAGTTGCAACTTTAAAGAAATAGAATAAACTAG
ATTCAATTGCAGTTCTTATTTTCACCCTTAATTTTTCTTAATGATAGACACTTTGTCAGT
ACATCTTAGCATGTCTCCCTTGAATGACTACTCTTTTAAACTTTCAAATCTGAGGAGAGC
TAACATAATTAGGCTAGTGTCTCTCATCAGTAAAAAGTCATTCCATTTTCAGCTGCAGCT
GAAAAGGTTGAATAGCACTTCTTTTTGTTTAAACCAAGGTTCAGTTAGAAATTGTATCTT
GACAAGCTTAAAATTAAATCTGGTAAGTGTTGGTTTGATCTTAGGCTTCTGTATAGATAG
GGATAGATTTTCTTTAGCCTTGAAGGAGATTAGTCAGTTATAGTTGTAACTCAATTGCTT
TTCCTTATTTTTCTATTTAGCATTTTTGTTAGTGTATTTAATCATTTCCCTTTCTTTTCT
TTTTTTTTTAATTGCAGTTGTGCCTTTAAATGGCTCCAGTGAAAAGTAAGATGTAAATGC
AGATAATTACAGAACTTACATACAAAGAGTGTGTAAGAGGGGAAGGGAGAGTGAGAAACT
CAGGCTTCACAGAGGTGACACTTGAATTGGGGTTAAGTTGAAGAACAGACAAACTTAGAC
ACAAAGCTATGCAAAAATTGTGATGAACAAGGAAAAAGTAAGTTTGGAAAGGAAAGCACA
GGTCAGATTATATTTATTCTCAGGATTTTGGACTTTTTTATTAGGGAAATTTAAACAAGG
GGAATGATCTTATATTTGTATTCTAGAAAGATTACTCTGGCAGCAGCAGTATGAAGGATG
GCTTGTAGGAGATAAGAGAAATATCTTATCACCAGGGTAAACTCTCCTGTGGTAGGTAAA
ACTGTGGAGGTGCATTAGAATGCTCAAAATGAGAAAGAGGCTAAGTAGTGCTCCCTGAAG
AGCACCATTATTTCACAAGTTAGAGAGAAAAGACTCAATGGAGACTTAAAAGACAAAACA
CAAATAGGGAAACAAAGGGAGATGCGGAGTTATGGAAGCCAAGAGAGAAGTGGTTTATGG
TGTCAGATTCTCAGAGGGGTCAGGTAAAAAAAAATAAAGTTTGAAAACATTGATAGGGAA
ACTTAGCCACAGCAGTCTCTCTAGATTAATGGGACAGAAACCAGATTCCATTTGGTAAGA
AGGGTACAGAGAAACTAGTTTTCTTTCAGGATACTTGGCTTTGAAGAGATCAGAGAACCA
GAGATTTACTAGAACAGTTTTGCTGTAGAACTGTTAAGATTTTCAGATGTACTTATTGCT
TATTTTTGTTTCTTAGATGATGGTAATTCTCATTTTTAGAACTGGTCATCAGGAGAGTTT
AAAAACCTTTTCTGCTGCTTGCCCTGTGAGGTGTTTAAACAGAAGAACCGTATTTGGGGT
ACTGTATTTTACATCCTAGCCAACTGAAAATAATCTATAGGCTGGGTGCAGTGGCTCACA
CCTGTAATCCCGGCACTTTGGGAGGTCAAGGTGGGCGGATTACCTGAGGTCAGGATTTCA
AGACCAGCCTTGTCAACATGGTGAAACTCCATCTCTACTAAAAATACAAAAATTAGCTGG
GCATGGTGGCACGCACCTGTAATCCAAGCTACTCAGGAGGCTGAGACAGGAGAATTGCTT
GAGCCTGGGAGACGGAGGTTGCAGTGAGCCGAGATCGCACCACTGCACTCCAGACTGGCT
GACAGTGCGAGACTCTGTCTCAAAAAAAAAAAAAAAAAAAAAAAATCTATAAATGATGTA
TTAAAACCACAGGAGGTACTGTCTTTTCTCTTGCTAATATCTGGCCTGGAAAAATGAGGT
ATAACAATTCTCGTGTATGAATTGTTTAGAATAAAAATTGTAGTTTGAAATTTTGTAGCT
GTTTCTAAGGAAAAAGTTACCTTTTGTGTATCACTGTGTTAGAGAAGAAAGTAAGAACAG
TTGCTTCAGATTATTTTCATAACATTTTCCCTTGTCTGTAGGAGAAAAATAGATATATTT
TGAGTACTATTTTAAAGTGTTTTTTTTTTTCTTTTTTTTGAGATGAGGTCTCCCTCTGTT
GCCCAGGCTGGAGTGCAGTGGTGTGATCTTGGCTCCCTGCAACCTCCGCCTCCTGAGTTC
AAGCAATTCTCTTGCCTCAGCGTCTCAAGTACCTGGGACTACAGGCCTGCACCACCACGC
CTGGCTAATTTTTTAATTTTTAGTAGAGATGGGGTTTCACTGTGTTGGCCAGGCTGGTCT
CAAACTCCTGACCTCAAGTGATCCTCCTGCCTCGGCCTCCCAAAGTGCTGGGATTACAGG
CGTGAGCCACCGCGCCTGGCCCCCTGAAGTGTAAACTATCCGCATCTGTGACAAAGCATT
CAGTTTCTCCCCTCTTCCTTCAGAAAATAATCTCTAACATACAGCTAATTATGGACTTTC
CTGGCACAGAAGGAATGATGCTATAACCTAACTAGGTGGACTGTCTGTGGATACTACTGG
TAATTATGACACTAGTGATTTTGTAAGTGGACTGTTTATATGGTACTTACTAAATTCAAA
TATGGGCACGTAATGAAAGTGGGCATTAGCTGCACATACATTAAATGGAATTTAGTAATT
TAAAAATATCGATTCATTTTTCTTGAAAAATTAAAAAGGGAGAAAATTCATCTATAATCT
AAGTTTTTTTGTTAAATTTAACTGTGGAAAATTTTTGGAAACTGGTTTCCTTAATATGCT
GTTCAGCCAAAAGTTTTGGAAGGTCTCCATCAAGAAAACAAAATTATTCATCAAAAAATG
AAAACTGTGTGGAAGAAACTTTTGAAGATTTGCTTTTAAAGTATAAACAAATACAGTTGG
AACTAGAATGCATCAATAAGGATGAAAAACTAGCATTGAGTAGCAAAGAAGAGAATGTGC
AGGAAGATCCTAAAACATTGAACTTCGAGGACCAAACTAGCACTGATAATGTCAGTATTA
CAAAGGATTCAAGTAAAGAAGTAGCTCCTGAGGAGAAAACACAAGTCAAAACTTTTCAGG
CATTTGAATTAAAACCACTCAGGCAAAAATTGACTTTACCAGGAGATAAGAACCGTTTGA
AAAAAGTTAAAGATGGAGCAAAACCACTTTCCCTGAAATCCGACACTACTGATTCTAGTC
AAG
>hsa_circRNA_101227
GGTTCAGCACCACCCCCTTCTCCAACACCTAACAAAGAGATGAAGAACAAAGCAGTTCTT
TGCAAACCTTTAACAATGACAAAAGCTACTTACTGTAAACCTCACATGCAGACCAAATCT
TGTCAGACAGATGATACTTGGAGGACAGAATATGTTCCAGTGCCTATCCCTGTGCCTGTG
TATATCCCAGTTCCTATGCACATGTACAGTCAGAATATTCCTGTTCCTACTACAGTTCCT
GTTCCTGTGCCAGTTCCTGTTTTTCTGCCTGCTCCATTGGACAGCAGTGAGAAGATTCCT
GCAGCAATTGAGGAGCTAAAAAGCAAGGTTTCTTCAGATGCTCTTGATACAGAGTTGCTT
ACAATGACGGATATGATGAGTGAAGACGAGGGGAAAACAGAGACAACCAACATCAACAGT
GTAATTATTGAAACAGATATAATTGGTTCAGACCTTTTGAAGAACTCTGACCCAGAGACA
CAGTCCAGCATGCCTGATGTACCATATGAACCAGATTTGGATATCGAAATAGATTTTCCC
AGAGCTGCTGAGGAGCTTGATATGGAAAATGAATTTTTATTACCACCTGTTTTTGGCGAA
GAATATGAGGAACAGCCCAGACCTCGATCTAAAAAAAAGGGAGCCAAGAGAAAGGCTGTA
TCAGGATACCAGTCTCATGATGATAGTTCTGACAATTCAGAATGCAGCTTTCCTTTCAAA
TATACGTATGGCGTAAATGCATGGAAACACTGGGTCAAAACTAGGCAACTTGATGAAGAT
CTTCTGGTATTAGATGAGTTAAAATCTTCTAAATCAGTAAAGTTAAAAGAGGATCTACTC
TCTCACACCACAGCTGAGCTTAACTATGGGTTAGCTCATTTTGTCAATGAGATCCGACGG
CCAAATGGAGAGAATTATGCACCTGACAGCATCTATTACCTTTGCCTTGGAATACAGGAG
>hsa_circRNA_101231
TACACGAGCAAGAAGCCATTAACTCTGACCCAGAGTTGTCTAATTGTGAAAATTTTCAGA
AGACTGATGTGAAAGATGATCTGTCTGATCCTCCTGTTGCAAGCAGTTGTATTTCTGAGA
AGTCTCCACGTAGTCCACAACTTTCAGATTTTGGACTTGAGCGGTACATCGTATCCCAAG
TTCTACCAAACCCTCCACAGGCAGTGAACAACTATAAGGAAGAGCCCGTAATTGTAACCC
CACCTACCAAACAATCACTAGTAAAAGTACTAAAAACTCCAAAATGTGCACTAAAAATGG
ATGATTTTGAGTGTGTAACTCCTAAATTAGAACACTTTGGTATCTCTGAATATACTATGT
GTTTAAATGAAGATTACACAATGGGACTTAAAAATGCGAGGAATAATAAAAG
>hsa_circRNA_000574
GTGAGAGAGGAAGGTGTGCAGACAGCAAGATGACCAATGGGGCCCTGCAGATTCTGGGGA
ACACCCTGGGCAGAGGATGGCAGTGAGAAGGGAACTCTTGTGTGGCAGATGGCCAACTCG
CCCATCTCATGTCATCCTAACAACCCTAAGAAGTAACTGCTACTAGGATCTCAATGTTAC
AAACGAGGGAGAAGGCAAAGAG
>hsa_circRNA_101313
TGTCCCCATGAACTCCCTTGTCCCCAGTTGACCAACCTGGCCTGTAGCTTCTCACAGGCG
TACCATCCCATCCCCTTCAGCTGGAACAAGAAACCAAAGGAAGAAAAGTTCTCTATGGTG
ATCCTTGCTCGGGGGTCTCCAGAGGAGGCTCATCGCTGGCCCCGTATCACTCAGCCTGTC
CTTAAACGGCCTCGCCATGTGCATTGTCACTTGTGCTGTCCAGATGGGCACATGCAGCAT
GCTGTGCTCACAGCCCGCCGGCACGGCAG
>hsa_circRNA_101359
GGGAACTGATCACAGCCGCACATGAGCTTGGAGTTGCCCATCCTCCTGGCTATCCTTTGT
TCACGCTGGTGGCTAAACTGGCAATTACACTGTTTCCTTTTGGTTCAATTGCCTACCGCG
TCAATCTTCTCTGTGGCTTATTTGGAGCAGTAGCTGCATCATTACTTTTTTTCACCGTTT
TCAGGCTTTCTGGCTCATCTGCTGGAGGAATCCTTGCTGCGGGGGTGTTTTCATTTTCTC
GTCTAACATGGCAGTGGTCCATTGCAGCAGAGGTTTTTAGCTTAAACAATCTCTTTGTGG
GGCTGCTTATGGCTCTTACTGTACATTTTGAGGAAGCAGCAACTGCTAAGGAGAGATCAA
AGGTAGCTAAAATTGGTGCTTTCTGCTGTGGCCTTAGTTTATGTAACCAGCACACAATAA
TACTCTATGTTTTGTGCATAATACCTTGGATTCTCTTTCAACTTTTAAAAAAGAAGGAAC
TCTCCCTGGGCTCTTTGTTGAAGTTGAGCCTGTACTTCTCTGCTGGTTTGCTGCCCTATG
TCCACCTTCCCATCTCATCTTACCTTAATCACGCCCGGTGGACCTGGGGAGACCAGACAA
CACTGCAAGGATTTTTGACACATTTTCTCAGGGAAGAATATGGAACCTTCAGCCTGGCCA
AATCTGAAATAGGATCCAGTATGTCTGAAATACTGCTTTCTCAAGTAACAAATATGAGGA
CCGAACTCTCATTCAACATCCAAGCCCTTGCAGTTTGTGCAAATATATGTTTAGCAACAA
AGGACAGACAGAATCCATCATTAGTATGGCTTTTTACTGGAATGTTTTGCATTTATTCAT
TGTTCTTTGCTTGGAGAGCAAATTTAGATATTTCAAAACCACTTTTCATGGGTGTGGTGG
AACGATTCTGGATGCAGAGCAATGCAGTAGTGGCCGTCCTCGCTGGCATTGGTTTGGCTG
CAGTTGTGTCTGAGACTAACCGAGTGCTGAATAGCAATGGGCTTCAGTGTCTGGAATGGC
TTTCTGCAACTCTTTTTGTAGTTTACCAAATATATTCTAATTACAGATGATGACTTACGA
GTGGTATTTACCCAAGATGGCAAAGCACTTGCCAGGTGTCAACTTTCCTGGGAACCGGTG
GAATCCTGTGGAAGGAATATTACCTAGTGGAATGGTCACATTTAATCTTTATCATTTTCT
TGAAGTAAATAAACAAAAAGAAACATTTGTTTGCATAGGAATTCATGAAGGCGACCCAAC
CTGGAAAAAGAACTATTCACTTTGGCCATGGGGGTCTTGTGACAAATTAGTTCCTTTGGA
GATTGTATTCAACCCTGAGGAATGGATTAAACTTACAAAAAGTATCTATAACTGGACCGA
AGAATATGGAAGGTTTGATCCATCTTCTTGGGAATCTGTGGCCAATGAAGAAATGTGGCA
AGCGAGGATGAAAACACCGTTCTTCATCTTTAACCTGGCAGAAACTGCTCACATGCCTTC
AAAAGTGAAAGCTCAACTCTACGCTCAAGCATATGAC
>hsa_circRNA_101408
CCAAACCAGATCTCCCTGGAAGAGAACATTTTGGTCTCCCGTTACATTAACAACCCCCTG
CTCATAGATGATTTCAAGTTTGACGTGCGCCTCTATGTGCTCGTGACTTCCTATGATCCT
CTTGTCATCTATCTCTATGAAGAAGGATTGGCTAGGTTTGCAACTGTGCGATATGATCAA
GGAGCCAAGAACATTCGGAACCAGTTCATGCATCTGACAAACTACAGTGTCAACAAGAAA
AGTGGAGATTACGTCAGTTGTGACGATCCAGAAGTGGAGGATTATGGAAACAAATGGAGC
ATGAGTGCTATGCTTAGGTACCTGAAACAAGAAGGCAGAGATACAACCGCATTGATGGCC
CATGTAGAAGACCTGATCATTAAGACTATAATCTCTGCTGAACTAGCTATTGCTACTGCC
TGTAAAACCTTTGTTCCTCATCGCAGCAGTTGTTTTG
>hsa_circRNA_001754
GGAAGGATGACTAAGAGTTTAGTGCTGGAAGAGCAGAAGAGGAAAGCTGGAAGATCAGAA
ATGAAATTGGAGCTGTTGATGCGTGTGTCTCTATGCACATCAGGTCCACCCATCTGGCCG
GGCAGTACCTTCTTCAAGAGAAATGGAGCCCTTCTCCAAG
>hsa_circRNA_101435
CAGAGGCTGACCATGTGGAGGCCGCCATCCTCGAAGAAGACGAGGGTCTGGAGATAGAGG
AGCCAAGTGGCCTGGGGCTGATGGTGGGTGGCCCCGACCCTGACCTGCTCACCTGTGGCC
AGTGTCAAATGAACTTCCCCTTGGGGGACATCCTGGTTTTTATAGAGCACAAAAGGAAGC
AGTGTGGCGGCAGCTTGGGTGCCTGCTATGACAAGGCCCTGGACAAGGACAGCCCGCCAC
CCTCCTCACGCTCCGAGCTCAGGAAAGTGTCCGAGCCGGTGGAGATCGGGATCCAAGTCA
CCCCCGACGAAGATGACCACCTGCTCTCACCCACGAAAGGCATCTGTCCCAAGCAGGAGA
ACATTGCAG
>hsa_circRNA_101469
GTGGCAGTGACGAAAGAAGAGACTCTCCCGGCCGAGGCCCCAGTGCATGGAGAGAAGGAA
GAAATCAATTTCCTAATTGGTACCATATACATCAGATGGATGGTTTCTAGTGTGCTTCCA
AACCCCACCTCGGCTGAGTGTTGGGCAGCACTTCTACATGATCCTATGACTCTTGATATG
GACGCAGTCCTGTCAGACTTTGTTCGGTCCACGGGGGCAGAACCTGGTCTGGCCAGAGAC
CTGCTGGAAG
>hsa_circRNA_101492
AGCACCAGCCTCCCTACATCATTGCAGTGTTGCCTCGATATGTTGAGATCCGAACATTTG
AACCGAGGCTTCTGGTCCAAAGCATTGAATTGCAAAGGCCCCGTTTCATTACCTCAGGAG
GATCAAACATTATCTATGTGGCCAGCAATCATTTTGTTTGGAGACTCATCCCTGTCCCCA
TGGCAACCCAAATCCAACAACTTCTCCAGGACAAGCAGTTTGAATTGGCTCTGCAGCTCG
CA
>hsa_circRNA_101504
GTGTGGACACTGCAAGAGACTTGCACCTGAGTATGAAGCTGCAGCTACCAGATTAAAAGG
AATAGTCCCATTAGCAAAGGTTGATTGCACTGCCAACACTAACACCTGTAATAAATATGG
AGTCAGTGGATATCCAACCCTGAAGATATTTAGAGATGGTGAAGAAGCAGGTGCTTATGA
TGGACCTAGGACTGCTG
>hsa_circRNA_101505
GTTGATTGCACTGCCAACACTAACACCTGTAATAAATATGGAGTCAGTGGATATCCAACC
CTGAAGATATTTAGAGATGGTGAAGAAGCAGGTGCTTATGATGGACCTAGGACTGCTGAT
GGAATTGTCAGCCACTTGAAGAAGCAGGCAGGACCAGCTTCAGTGCCTCTCAGGACTGAG
GAAGAATTTAAGAAATTCATTAGTGATAAAGATGCCTCTATAGTAGGTTTTTTCGATGAT
TCATTCAGTGAGGCTCACTCCGAGTTCCTAAAAGCAGCCAGCAACTTGAGGGATAACTAC
CGATTTGCACATACGAATGTTGAGTCTCTGGTGAACGAGTATGATGATAATGGAGA
>hsa_circRNA_101508
CACCAGTAACTCCAGATAGTGGTTATTCATCAGCCCACGCGGAGGCCACCTATGAAGAAG
ACTGGGAAGTATTTGACCCCTATTATTTCATCAAACATGTCCCGCCACTGACAGAAGAAC
AACTAAATAGGAAACCTGCTCTTCCGTTGAAAACAAGAAGCACACCGGAATTCTCCCTAG
TTTTAGACTTG
>hsa_circRNA_101564
ATGTAACCTTCTGTAATGGAAGATGATTGAAGACAAGGGGCCTCGTGTTGCTGACTACTT
TGTTGTAGCAGGATTAACTGATGTTTCAAAGCCTCTAGAAGAAGAAATTCACTTCAATGA
TGCTTGTCATAAAGTAGCTAAACCAAAAGAACCTATTACAGATGTTTCAGTTATTATCAA
ATCTCTTGGGGAGGAAGTCCCACAGGATTATATCTGTATTGATGTTACCCCAACTGGATT
GTCAGCTGATCTTAATAATGGAAGTCTTGTGGGGCCACAGATTTACCTTTGCTATAGAAG
AGGAAGAGATAAGCCTCCACTTACAGATCTGGGGGTTTTATATGACTGGAAAGAAAGATT
GAAACAGGGTTGTGAAATTATTCAGAGTACTCCCTATGGGCGCCCCGCAAATATTAGTGG
GAGTACCTCATCACAAAGAATTTATATCACTTACCGAAGAGCCTCTGAAAACATGACTCA
GAATACGTTGGCTGTCACTGACATATGTATTATTATACCCAGTAAAGGAGAAAGCCCACC
ACACACGTTCTGCAAAGTCGACAAGAATCTCAATAACAGTATGTGGGGATCAGCAGTATA
CTTGTGTTATAAAAAATCGGTGGCAAAGACGAACACTGTATCTTACAAAGCTGGCCTAAT
TTGTAGATATCCTCAAGAAGATTATGAGTCATTCTCACTACCGGAATCTGTTCCTCTATT
TTGTTTACCAATGGGTGCAACCATTGAATGTTGGCCATCAAATAGCAAATACCCTCTGCC
TGTATTTTCTACTTTTGTTTTAACTGGAGCCTCAGCTGAAAAGGTTTATGGTGCTGCTAT
TCAGTTTTATGAACCATACTCTGAGGAGAATCTCACAGAAAAGCAGAGACTTCTTTTGGG
TTTAACATCAGCAGATGGGAAGTCTGATAGTTCCAAAACAATTCATACTAACAAATGCAT
CTGTCTTCTTTCTCACTGGCCTTTTTTTGATGCATTCAGGAAGTTTCTGACTTTTCTGTA
TCGTTATTCCATCTCTGGGCCTCATGTCCTTCCAATTGAGAAGCATATTTCTCATTTTAT
GCATAAAGTTCCTTTTCCATCTCCTCAGAGACCACGGATTTTAGTTCAGTTATCACCACA
TGATAATCTGATTCTCAGTCAGCCTGTGTCTTCACCTCTTCCACTAAGTGGTGGCAAGTT
TTCAACACTACTGCAGAATTTAGGCCCTGAAAATGCTGTGACACTACTGGTGTTTGCAGT
AACAGAACATAAAATTCTTATCCATTCCCTACGGCCATCCGTGCTTACTAGTGTGACAGA
AGCATTAGTGTCTATGATTTTCCCTTTCCACTGGCCATGCCCGTATGTTCCTCTCTGCCC
ACTGGCTTTAGCAGATGTCTTGAGTGCACCATGTCCATTCATAGTAGGGATTGATTCAAG
ATACTTTGATCTCTATGATCCTCCACCAGATGTCAGTTGTGTTGATGTAGATACCAACAC
TATTTCTCA
>hsa_circRNA_101563
GCCTAATTTGTAGATATCCTCAAGAAGATTATGAGTCATTCTCACTACCGGAATCTGTTC
CTCTATTTTGTTTACCAATGGGTGCAACCATTGAATGTTGGCCATCAAATAGCAAATACC
CTCTGCCTGTATTTTCTACTTTTGTTTTAACTGGAGCCTCAGCTGAAAAGGTTTATGGTG
CTGCTATTCAGTTTTATGAACCATACTCTGAGGAGAATCTCACAGAAAAGCAGAGACTTC
TTTTGGGTTTAACATCAGCAGATGGGAAGTCTGATAGTTCCAAAACAATTCATACTAACA
AATGCATCTGTCTTCTTTCTCACTGGCCTTTTTTTGATGCATTCAGGAAGTTTCTGACTT
TTCTGTATCGTTATTCCATCTCTGGGCCTCATGTCCTTCCAATTGAGAAGCATATTTCTC
ATTTTATGCATAAAGTTCCTTTTCCATCTCCTCAGAGACCACGGATTTTAGTTCAGTTAT
CACCACATGATAATCTGATTCTCAGTCAGCCTGTGTCTTCACCTCTTCCACTAAGTGGTG
GCAAGTTTTCAACACTACTGCAGAATTTAGGCCCTGAAAATGCTGTGACACTACTGGTGT
TTGCAGTAACAGAACATAAAATTCTTATCCATTCCCTACGGCCATCCGTGCTTACTAGTG
TGACAGAAGCATTAGTGTCTATGATTTTCCCTTTCCACTGGCCATGCCCGTATGTTCCTC
TCTGCCCACTGGCTTTAGCAGATGTCTTGAGTGCACCATGTCCATTCATAGTAGGGATTG
ATTCAAGATACTTTGATCTCTATGATCCTCCACCAGATGTCAGTTGTGTTGATGTAGATA
CCAACACTATTTCTCA
>hsa_circRNA_101565
GCCTAATTTGTAGATATCCTCAAGAAGATTATGAGTCATTCTCACTACCGGAATCTGTTC
CTCTATTTTGTTTACCAATGGGTGCAACCATTGAATGTTGGCCATCAAATAGCAAATACC
CTCTGCCTGTATTTTCTACTTTTGTTTTAACTGGAGCCTCAGCTGAAAAGGTTTATGGTG
CTGCTATTCAGTTTTATGAACCATACTCTGAGGAGAATCTCACAGAAAAGCAGAGACTTC
TTTTGGGTTTAACATCAGCAGATGGGAAGTCTGATAGTTCCAAAACAATTCATACTAACA
AATGCATCTGTCTTCTTTCTCACTGGCCTTTTTTTGATGCATTCAGGAAGTTTCTGACTT
TTCTGTATCGTTATTCCATCTCTGGGCCTCATGTCCTTCCAATTGAGAA
>hsa_circRNA_101566
TTATTTCTCAAACTCTGAGGCTGCGGAGTTCACACATTGAAATCTGTCATCTTTTTCAGA
GAGAAACTTTCGATGTAACCTTCTGTAATGGAAGATGATTGAAGACAAGGGGCCTCGTGT
TGCTGACTACTTTGTTGTAGCAGGATTAACTGATGTTTCAAAGCCTCTAGAAGAAGAAAT
TCACTTCAATGATGCTTGTCATAAAGTAGCTAAACCAAAAGAACCTATTACAGATGTTTC
AGTTATTATCAAATCTCTTGGGGAGGAAGTCCCACAGGATTATATCTGTATTGATGTTAC
CCCAACTGGATTGTCAGCTGATCTTAATAATGGAAGTCTTGTGGGGCCACAGATTTACCT
TTGCTATAGAAGAGGAAGAGATAAGCCTCCACTTACAGATCTGGGGGTTTTATATGACTG
GAAAGAAAGATTGAAACAGGGTTGTGAAATTATTCAGAGTACTCCCTATGGGCGCCCCGC
AAATATTAGTGGGAGTACCTCATCACAAAGAATTTATATCACTTACCGAAGAGCCTCTGA
AAACATGACTCAGAATACGTTGGCTGTCACTGACATATGTATTATTATACCCAGTAAAGG
AGAAAGCCCACCACACACGTTCTGCAAAGTCGACAAGAATCTCAATAACAGTATG
>hsa_circRNA_101595
TGGTCTCACGTGTGAAACATGGCTACAGATTGGCTGGGAAGTATTGTGTCCATCAATTGT
GGAGATAGCTTGGGTGTCTATCAGGGAAGAGTGTCAGCTGTGGATCAGGTCAGCCAGACC
ATTTCTCTCACCCGGCCTTTCCATAATGGAGTGAAGTGTCTTGTTCCAGAAGTCACCTTC
AGGGCAGGTGACATTACGGAGTTAAAAATTCTGGAGATACCAGGACCTGGAGACAACCAA
CATTTTGGAGACCTTCATCAAACAGAATTAGGCCCCTCTGGTGCTGGCTGCCAAGTGGGC
ATCAATCAGAATGGCACAGGCAAGTTTGTCAAGAAGCCAGCCTCTTCCAGCAGTGCCCCT
CAGAATATCCCTAAGAGGACAGATGTGAAGAGCCAGGATGTTGCCGTTTCCCCGCAGCAG
CAACAGTGCTCAAAGAGCTATGTCGACAGGCACATGGAATCCTTGAGTCAGTCCAAAAGT
TTCCGTCGTCGGCACAACTCCT
>hsa_circRNA_101604
GCCTCATTGCTACGATTTCAGAGTACCCTGGTAATAGCTGAGCATGCAAATGATTCCCTA
GCACCCATTACTTTAAATACCATTACTGCAGCCACACGCCTTGGAGGTGAAGTGTCCTGC
TTAGTAGCTGGAACCAAATGTGACAAGGTGGCACAAGATCTCTGTAAAGTAGCAGGCATA
GCAAAAGTTCTGGTGGCTCAGCATGATGTGTACAAAGGCCTACTTCCAGAGGAACTGACA
CCATTGATTTTGGCAACTCAGAAGCAGTTCAATTACACACACATCTGTGCTGGAGCATCT
GCCTTCGGAAAGAACCTTTTGCCCAGAGTAGCAGCCAAACTTGAGGTTGCCCCGATTTCT
GACATCATTGCAATCAAGTCACCTGACACATTTGTGAGAACTATTTATGCAGGAAATGCT
CTATGTACAGTGAAGTGTGATGAGAAAGTGAAAGTGTTTTCTGTCCGTGGAACATCCTTT
GATGCTGCAGCAACAAGTGGCGGTAGTGCCAGTTCAGAAAAGGCATCAAGTACTTCACCA
GTGGAAATATCAGAGTGGCTTGACCAGAAATTAACAAAAAGTGATCGACCAGAGCTAACA
GGTGCCAAAGTGGTGGTATCTGGTGGTCGAGGCTTGAAGAGTGGAGAGAACTTTAAGTTG
TTATATGACTTGGCAGATCAACTACATGCTGCAGTTGGTGCTTCCCGTGCTGCTGTTGAT
GCTGGCTTTGTTCCCAATGACATGCAAGTTGGACAGACGGGAAAAATAGTAGCACCA
>hsa_circRNA_101608
GCCTCATTGCTACGATTTCAGAGTACCCTGGTAATAGCTGAGCATGCAAATGATTCCCTA
GCACCCATTACTTTAAATACCATTACTGCAGCCACACGCCTTGGAGGTGAAGTGTCCTGC
TTAGTAGCTGGAACCAAATGTGACAAGGTGGCACAAGATCTCTGTAAAGTAGCAGGCATA
GCAAAAGTTCTGGTGGCTCAGCATGATGTGTACAAAGGCCTACTTCCAGAGGAACTGACA
CCATTGATTTTGGCAACTCAGAAGCAGTTCAATTACACACACATCTGTGCTGGAGCATCT
GCCTTCGGAAAGAACCTTTTGCCCAGAGTAGCAGCCAAACTTGAGGTTGCCCCGATTTCT
GACATCATTGCAATCAAGTCACCTGACACATTTGTGAGAACTATTTATGCAG
>hsa_circRNA_101610
GCCTCATTGCTACGATTTCAGAGTACCCTGGTAATAGCTGAGCATGCAAATGATTCCCTA
GCACCCATTACTTTAAATACCATTACTGCAGCCACACGCCTTGGAGGTGAAGTGTCCTGC
TTAGTAGCTGGAACCAAATGTGACAAGGTGGCACAAGATCTCTGTAAAGTAGCAGGCATA
GCAAAAGTTCTGGTGGCTCAGCATGATGTGTACAAAGGCCTACTTCCAGAGGAACTGACA
CCATTGATTTTGGCAACTCAGAAGCAGTTCAATTACACACACATCTGTGCTGGAGCATCT
GCCTTCGGAAAG
>hsa_circRNA_101670
GTATGGATCCTGGCGGGAGCCAGTCAACCCCTATTATGTCAATGCCGGCTATGCCCTGGC
CCCAGCCACCAGTGCCAACGACAGCGAGCAGCAGAGCCTGTCCAGCGATGCAGACACCCT
GTCCCTCACGGACAGCAGCGTGGATGGGATCCCCCCATACAGGATCCGTAAGCAGCACCG
CAGGGAGATGCAGGAGAGCGTGCAGGTCAATGGGCGGGTGCCCCTACCTCACATTCCC
>hsa_circRNA_101720
AATCCCTGCCCAGAGTCCAGCGCTTCCTTCCTGTCGAGGATCACCTTCTGGTGGATCACA
GGGTTGATTGTCCGGGGCTACCGCCAGCCCCTGGAGGGCAGTGACCTCTGGTCCTTAAAC
AAGGAGGACACGTCGGAACAAGTCGTGCCTGTTTTGGTAAAGAACTGGAAGAAGGAATGC
GCCAAGACTAGGAA
>hsa_circRNA_101778
GCTGGGGCTGCCCCGACCTCGTCTGCTACACCGATTACCTCCAGACGGTCATCTGCATCC
TGGAAATGTGGAACCTCCACCCCAGCACGCTCACCCTTACCTGGCAAGACCAGTATGAAG
AGCTGAAGGACGAGGCCACCTCCTGCAGCCTCCACAGGTCGGCCCACAATGCCACGCATG
CCACCTACACCTGCCACATGGATGTATTCCACTTCATGGCCGACGACATTTTCAGTGTCA
ACATCACAGACCAGTCTGGCAACTACTCCCAGGAGTGTGGCAGCTTTCTCCTGGCTGAGA
GCA
>hsa_circRNA_001484
GTCCCTAATATTAAGGAGCTTTGTGGATGATACTATGCATCTTCTAGAGAAGCAGTCCTC
AACCTTTTTGGCACCAGGGACCGGTTTCGTGGATGGGGTAGGGAAATGGGGTGTGGTGGA
TGGAGGGAGATGATTTCAGGATGAAACTGTTCCACCTCAGGCATTAATTAGATTCTTATA
AGGGAGCACAGCCTAGATCACTTACATATGCAGTTCACGATAGGGTTCGGGCTGCTATGA
GAATCTAATACTGCCGCTGATGTGACAGGAGGCGGAGCTCAGGCAGTAATGCTGGCTGAC
CTGCTGCTCATCTCCTGCCGTGCAGCCTGGTTTCTAACAGGCCACGCACCCATTCCATCT
GCAGCCTGGGGTTTCGGGACCCCTGTTCTAGAGTTGTCATTTGTGACAGAGTCAGTAAAA
ATCATTTCAGTAAATTTTGAAGTTTTAAATTTTGATTGATTAAAATGATCTTGATAGCTT
ACCCTGTCTCAAAAAAATTTTTTTTCCTGAGTCATTTAAAAATATGTCTACTCTAGAGTT
CTTATTTATTTTAAAATTTTTCCAGCGCTTAATTTTTACTTATATTACTAGCTTATTTTA
ACATTGTTATAAGTTTCAAAGTTGTATTAGATAAAATATTTTCTTTGAGAAGACACAGAC
TTCCACTGTAACTTAAATCATCCAAAGTAACTTCACCTACTTAATTTTTTCTCAGAAAGA
TCTACCTTGCAAATACTTGCCAAGTAAAATTAGTTGGTAATTAGATTGAATAAAATCAGT
TTTGTTTTTTTTTTGAGACAGTGTCTCACTCTGTTGCCCAGGCTGGAGTGCAGTGGCACA
ATTATGGCTCACTGCAGCCTCAACCTCTCAGGCTCAAGCAGTCCTCCCACCTCAGCCTCC
CAGGTAGCTGAGACTACAGGTACACACCACCATGGCCGAGTAGTTTTGAAATTTTTTCTG
AGATGGGTGTCACTCTTGTTGCCCAGGCTGGTCTCAAACGATCCTCCTTATCTAAAAGAT
ACAACAGAAAATTAGAAGTTTCAAAATAATTTTACTTATATAATTTTTATTCTTAAAGTA
GCTTTATTGAGATATAATTCAGATACCATACAATTCATTCATCTAAAGTGTATATTTAGT
GGCTTTTAGCATACTCAGAGTTGTTTATCCATTACCATAACCAATTTTAGAGCATTTTCG
TTACCCCCAAAAGAAATCCCATAACCTGTAGCTATCACTCACCAATCACCAGTCCTTTCT
ACCCACCCACCATGCCACCAGCTCTAGGTGACCCACTAATCTATTTTCTCTCTATATATA
CTTGCCTACTTTTGACATTTTATATAAATCGAGTCATATAATATGTGGTATTTTGTGACT
GACCTCTTTCACTTAGCATAATGTTTTCAGAGTTCATTTTTGTTGTAGCATGTATCAGTA
CTTAATTTCTCTTTATTGTTTTTGTTCCTTTTTTTCTAGGATTTTGACACTTCATGACAT
GTCATTATTTAGAGCAATAATGAATATTGACCTGTTTTGGATTAGTTGATGACCTTCGGA
AATGATCCAATAATATCTACTATAGAGAAGCTGAATATACTCCATTTGGAGTGAACAGCC
CGGATTGTTACAGAATTTTCAAGATGACAGATCCAATGATGGACTTTTTTGATGATGCCA
ATCTTTTTGGTGAGACCTTAGAAGGTTTGTCAGATGATGCATTTGTACAACCAGGACCTG
TTTCACTAGTTGATGAATTGAATTTGGGTGCAGAATTTGAACCGTTGCACATAGATTCAC
TGAACCATGTTCAAGGTACTCCAACACATCAGAAGATGACTGATTTTGAACAGTTAAATC
AATTTGATTCAATAAAATTTCACCATGTTAATCAATCTTTTGGTAGCCCAGCTGAACATG
TGTTATCTCCACACTCTCAGTTTAATTGTTCTCCAATCCATCCCCAAAACCAACCCAATG
GTTTGTTTCCAGATGTATCAGATGGCAGTCCAATGTGGGGCCATCAGACAGCTACTACCA
TTTCAAATCAAAATGGATCTCCTTTTCACCAACAAGGACATTCACACTCTATGCATCAAA
ATAAAAGCTTTGTGGCACACCATGACTTTGCCTTATTTCAGGCCAATGAACAACAAACAC
AGTGTACTTCACTACGCTCACAACAAAACAGAAATAATCTCAACCCAGGGCAGAATTCTC
TTAGCCAGTCTAAAAATTTTATGAATGTTTCTGGTCCACATAGAGTCAATGTTAACCACC
CACCACAGATGACTAATGCATCTAATTCACAACAGTCTATTTCAATGCAGCAATTTTCTC
AAACGTCAAATCCTTCAGCACACTTCCACAAGTGTAGCAGTCATCAAGAAGGAAATTTTA
ATGGACCTTCCCCAAATATGACTTCTTGTTCTGTCAGTAATTCACAGCAATTTTCTTCAC
ATTATTCCTTTTCCAGTAATCATATATCACCAAACAGTCTACTTCAGTCCTCTGCAGTTC
TTGCATCTAATCATACAAATCAGACTTTATCTGATTTTACTGGAAGTAATTCCTTTTCAC
CTCATAGAGGAATCAAGCAAGAATCTACTCAGCATATCCTAAACCCCAATACATCATTGA
ATTCAAATAATTTCCAAATATTGCATTCATCACATCCTCAGGGTAATTATAGCAATTCAA
AATTATCTCCTGTGCACATGAACTTCCCAGATCCTGTTGACTCAGGAACTCAAATGGGCC
ATTTCAATGATCATGTAGAAACTAATGGCTTTTCATCTTTAGAAGAGAATTTACTTCATC
AAGTGGAATCTCAAACTGAGCCATTCACAGGACTTGACCCCGAGGACCTCCTTCAGGAGG
GTCTTCTTCCTCACTTTGATGAGTCAACATTCGGACAAGATAATTCAAGTCACATTTTAG
ATCATGACCTTGATCGGCAGTTTACTTCGCATCTGGTAACACGGCCTTCTGATATGGCTC
AGACTCAGTTGCAAAGTCAGGCTCGGAGTTGGCATTCATCATTTTCTAATCATCAGCATT
TACATGACAGAAATCACCTATGTTTACAGCGACAG
>hsa_circRNA_101814
GATTTTGACACTTCATGACATGTCATTATTTAGAGCAATAATGAATATTGACCTGTTTTG
GATTAGTTGATGACCTTCGGAAATGATCCAATAATATCTACTATAGAGAAGCTGAATATA
CTCCATTTGGAGTGAACAGCCCGGATTGTTACAGAATTTTCAAGATGACAGATCCAATGA
TGGACTTTTTTGATGATGCCAATCTTTTTGGTGAGACCTTAGAAGGTTTGTCAGATGATG
CATTTGTACAACCAGGACCTGTTTCACTAGTTGATGAATTGAATTTGGGTGCAGAATTTG
AACCGTTGCACATAGATTCACTGAACCATGTTCAAGGTACTCCAACACATCAGAAGATGA
CTGATTTTGAACAGTTAAATCAATTTGATTCAATAAAATTTCACCATGTTAATCAATCTT
TTGGTAGCCCAGCTGAACATGTGTTATCTCCACACTCTCAGTTTAATTGTTCTCCAATCC
ATCCCCAAAACCAACCCAATGGTTTGTTTCCAGATGTATCAGATGGCAGTCCAATGTGGG
GCCATCAGACAGCTACTACCATTTCAAATCAAAATGGATCTCCTTTTCACCAACAAGGAC
ATTCACACTCTATGCATCAAAATAAAAGCTTTGTGGCACACCATGACTTTGCCTTATTTC
AGGCCAATGAACAACAAACACAGTGTACTTCACTACGCTCACAACAAAACAGAAATAATC
TCAACCCAGGGCAGAATTCTCTTAGCCAGTCTAAAAATTTTATGAATGTTTCTGGTCCAC
ATAGAGTCAATGTTAACCACCCACCACAGATGACTAATGCATCTAATTCACAACAGTCTA
TTTCAATGCAGCAATTTTCTCAAACGTCAAATCCTTCAGCACACTTCCACAAGTGTAGCA
GTCATCAAGAAGGAAATTTTAATGGACCTTCCCCAAATATGACTTCTTGTTCTGTCAGTA
ATTCACAGCAATTTTCTTCACATTATTCCTTTTCCAGTAATCATATATCACCAAACAGTC
TACTTCAGTCCTCTGCAGTTCTTGCATCTAATCATACAAATCAGACTTTATCTGATTTTA
CTGGAAGTAATTCCTTTTCACCTCATAGAGGAATCAAGCAAGAATCTACTCAGCATATCC
TAAACCCCAATACATCATTGAATTCAAATAATTTCCAAATATTGCATTCATCACATCCTC
AGGGTAATTATAGCAATTCAAAATTATCTCCTGTGCACATGAACTTCCCAGATCCTGTTG
ACTCAGGAACTCAAATGGGCCATTTCAATGATCATGTAGAAACTAATGGCTTTTCATCTT
TAGAAGAGAATTTACTTCATCAAGTGGAATCTCAAACTGAGCCATTCACAGGACTTGACC
CCGAGGACCTCCTTCAGGAGGGTCTTCTTCCTCACTTTGATGAGTCAACATTCGGACAAG
ATAATTCAAGTCACATTTTAGATCATGACCTTGATCGGCAGTTTACTTCGCATCTGGTAA
CACGGCCTTCTGATATGGCTCAGACTCAGTTGCAAAGTCAGGCTCGGAGTTGGCATTCAT
CATTTTCTAATCATCAGCATTTACATGACAGAAATCACCTATGTTTACAGCGACAG
>hsa_circRNA_101873
ATCTCCAGTCTATGTGCTGAAGAAGCAGCAGCCCAAGAGCAGACAGGTCAGGTGGAGGAG
TGCCTCAAGGTCAACCTGCTCAAGATCAAAACAGAATTGTGTAAAAAGGAAGTGCTAAAC
ATGCTGAAGGAAAGCAAAGCAGACATCTTTGTTGACCCGGTACTTCATACTGCTTGTGCC
CTGGACATTAAACACCACTGCGCAGCCATCACCCCTGGCCGCGGGCGTC
>hsa_circRNA_101903
GTCACCTTTTCTATAAATTTGGCATCACAGAATCCGACTGGTACCGAATCAAGCAGAGCA
TCGACTCCAAGTGCCGCACGGCGTGGCGGCGCAAGCAGCGGGGCCAGAGCCTGGCGGTCA
AGAGCTTCTCGCGGAGAACGCCCAACTCGTCCTCCTACTGCCCTTCAGAGCCGATGATGA
GCACCCCACCTCCTGCCAGCGAGCTCCCGCAGCCACAGCCGCAGCCGCAGGCCCTGCACT
ACGCGCTGGCCAACGCACAGCAGGTGCAGATCCACCAGATCGGAGAAGACGGACAGGTGC
AAGTAATCCCACAGGGACACCTCCACATCGCCCAGGTGCCGCAGGGGGAGCAAGTCCAGA
TCACGCAGGACAGCGAGGGCAACCTCCAGATCCATCACGTGGGGCAGGACGGTCAG
>hsa_circRNA_400029
CCGTCCTGGTGCGCGGGGACAGTGAGGCTTGGCTCCTTTATCAGTGACACCGGTCCCTGG
GTCTTGCTGGGGTGAGAAGAACCAAAACATTGTGGGTGATGAGCTAAGCGGGACTGCTAA
GGTTCACCTGTGCGTTTCCGCAGAGATAACCTTAATGGACATGGCAAGGCTGTGTGACTT
GGAGGCAGCTTTTTCCATTGACGTTGCTCTCCCTAAAATGCTTCGTATTCCAAAATATTT
CTAGAAAGACCTTGTAGGATAAGGTTGATAAAGAGTCCATTGTATACGTTTCCGGGTAGT
TAAATTAGGGAACAGTTTTCTCTGCCCCGCCCGTGGTTCACAGGTAGATAACTGTCTCGT
>hsa_circRNA_102173
GCTGCTCCCGGCAGATCGGCTTCTCCTTTGTACGACCCAAGCTCTGTGCCTTCTCTGGCC
TCTATTACTGTGACATCTGCCACCAAGACGATGCCTCAGTGATTCCGGCCAGGATCATCC
ACAACTGGGACCTCACCAAGCGCCCGATCTGCAGGCAGGCCCTGAAGTTTCTGACGCAGA
TCCGGGCCCAGCCCCTCATCAACCTGCAGATGGTGAACGCGTCTCTGTACGAGCATGTGG
AGCGGATGCACCTCATTGGGAGGAGCCGGGAGCAGCTGAAGCTCCTGGGGGATTACCTGG
GCCTGTGCCGGAGTGGCGCCCTGAAGGAGCTCAGCAAGAGGCTCAACCACCGGAATTATC
TCTTGGAGTCTCCGCATAGGTTCCGTGTTGCTGACCTCCGGCAGATCGCAGATGAGGTAT
ATGAAGGATTCCTCAAGGCCCTGATTGAATTTGCCTCCCAGCATGTCTACCACTGCGACC
TGTGCACCCAGCGCAGCTTCATCTGCCAGATCTGCCAGCACCACGACATCATCTTCCCCT
CTGAGTTTGACACCACAATCAG
>hsa_circRNA_101981
GTAAACGCAAAGCACTGAAGTTGAATTTTGCAAATCCACCTTTCAAATCTACAGCAAGGT
TTACTCTGAATCCCAATCCTACAGGAGTTCAAAACCCACACATAGAGAGACTGAGAACAC
ACAGCATTGAGTCATCAGGAAAACTGAAGATCTCCCCTGAACAACACTGGGATTTCACTG
CAGAGGACTTGAAAGACCTTGGAGAAATTGGACGAGGAGCTTATGGTTCTGTCAACAAAA
TGGTCCACAAACCAAGTGGGCAAATAATGGCAGTTAAA
>hsa_circRNA_102035
AATGATGCCAATGGGTGGAATGATGCCACCTGGACCAGGAATACCACCTCTGATGCCTGG
AATGCCACCAGGTATGCCCCCACCTGTTCCACGTCCTGGAATTCCTCCAATGACTCAAGC
ACAGGCTGTTTCAGCGCCAGGTATTCTTAATAGACCACCTGCACCAACAGCAACTGTACC
TGCCCCACAGCCTCCAGTTACTAAGCCTCTTTTCCCCAGTGCTGGACAGATGGGGACACC
TGTCACAAGCTCAAGTACAGCTTCATCCAATTCAGAAAGTCTGTCTGCATCTTCTAAAGC
TCTGTTTCCTAGCACAGCACAAGCTCAGGCAGCTGTCCAAGGACCTGTTGGTACAGATTT
CAAACCCTTAAATAGTACCCCTGCAACAACTACAGAACCCCCAAAGCCTACATTCCCTGC
TTATACACAGTCTACAGCTTCAACAACTAGTACAACAAATAGTACTGCAGCTAAACCAGC
GGCTTCAATAACAAGTAAGCCTGCTACACTTACAACAACTAGTGCAACCAGTAAGTTGAT
CCATCCAGATGAGGATATATCCCTG
>hsa_circRNA_102049
ACTTCAGATTTTCCTGTCCTTGATCCCAGCTGGACTGCTCAAGAAGAAATGGCCCTTTTA
GAAGCTGTGATGGACTGTGGCTTTGGAAATTGGTAAGAGCTTGGTGTTAAGAGTTGTCCT
GCCCTAGTGGACTCAGAGAAGAAGCTGTTGTTGAAGAGTAAAGGAAGGAACCTCAGGAAG
AGAAAGTATGTGTTGCTTTCCTATCAACCCATGATTTAGAGGCAGGATGTAGCCAATCAA
ATGTGCACCAAGACCAAGGAGGAGTGTGAGAAGCACTATATGAAGCATTTCATCAATAAC
CCTCTGTTTGCATCTACCCTGCTGAACCTGAAACAAGCAGAGGAAGCAAAAACTGCTGAC
ACAGCCATTCCATTTCACT
>hsa_circRNA_102051
GCAGGATGTAGCCAATCAAATGTGCACCAAGACCAAGGAGGAGTGTGAGAAGCACTATAT
GAAGCATTTCATCAATAACCCTCTGTTTGCATCTACCCTGCTGAACCTGAAACAAGCAGA
GGAAGCAAAAACTGCTGACACAGCCATTCCATTTCACT
>hsa_circRNA_102130
ATTTCAGCCTTCCAAGTTCTGATGTAACAAACAACTTAAAACCCAGTCTTCATCCACAGA
TGAACTTGCTAGCCTTGGAGAATACAGAGATACCCCCTAGAGACCTGGTTTTACCATGTT
GGCCAGGCTGTGGTCTCAAACTCCTGACCTACGGTGATCTGCCCACCTCGGCTTCCTGAA
GTGCTGGGATTACAGGCATGAGCCACTGTGCCCGGCTCATAGGCCATATTTATGACCCAT
TTACTAACAGGCAACAAGCTAAGAAGTATAGAAATGCTTACTAATTACTTAACCTATGAG
GTTTGCCCAAAGGACCAGCCAAAACCTCACCTCAAGCCACGCATATGATAAT
>hsa_circRNA_102159
GTGATGCTGAACAGGAGCTTGGCCCCCCTCCATCTGTAGATGAGGCAGCAAACACACTCA
TGACTCGTCTGGGTTTCCTCCTTGGAGAGAAAGTCACAGAAGTTCAGCCAGGTGACCAAT
ACAGCATGGAAGTACAGGATGAAAATCAGACCTCAGCAATCACCCAGCGGATAAGTCCTT
GTTCCACTCTGACTAGCAGCACTGCCTCTCCACCAGCCAGTAGCCCCTGCTCTACACTCC
CACCCATCAGTACAAATGCAACTGCCAAGGACTGCAGCTATGGGGCTGTTACTAGTCCAA
CCTCTACCCTTGAAAGCAGAGATAGTGGCATCATTG
>hsa_circRNA_102295
ATTCAGATCCAGGACATACAAGTGAAAATTGGGGGGAGAGACTTATATCTTCTTACAGGA
CATACTCAGAGAAAGAAGGTCCAGAAAAGAAGAAGACAAAAAAGGAAGCTGGAAATAAGA
AATCCACACCAGTTAGCATTCTTTTTGGTTATCCACTCTCTGAGCGAAAACAGATGGCAC
TTCTTATGCAGATGACAGCAAGAGACAACAGTCCAGATTCCACACCAAATCATCCATCAC
AAACAACGCCTGCCCAAAAGAAAACTCCCAGTTCTTCATCTCGACAGAAAGATAAAGTTA
ATAAAAGAAATGAACGTGGTGAAACTCCTTTACACATGGCTGCTATTCGAGGAGATGTGA
AACAAGTTAAAGAATTAATAAGTTTAGGGGCAAATGTGAATGTGAAAGATTTTGCAGGTT
GGACACCACTGCATGAAGCTTGCAATGTTGGATATTACGATGTTGCTAAGATACTTATAG
CAGCTGGAGCAGATGTTAACACACAAGGATTAGATGATGACACTCCACTCCATGATTCTG
CTAGTAGTGGGCACAGAGATATAGTAAAGCTGTTACTTCGTCACGGTGGAAATCCATTTC
AAGCTAATAAACATGGGGAGCGTCCAGTGGATGTAGCAGAAACAGAGGAGTTGGAGTTGC
TACTAAAAAGAGAGGTGCCTTTATCTGATGATGATGAAAGTTACACAG
>hsa_circRNA_102311
GACACTTTCTTCATGAGCAACAAACCCCAAAGATACAAAGACAAGCTACCAGATAGTGGT
GATTCTATGCTTAGGATCAGCACCATTGCTTCAGCCATTGCAGAGGCATCAGTTAATACT
GATCCTTCCCAACTTGCTGCAATGATCAAGGCACTTTCAAATAAAACCAGAGACAAGACT
TTTCAGGAAGATGAGAAACAAAAGGACTATTCTCATGTGCGTCATTTCTTACCTAATGAT
TTAGAAAAAAGTAATGGATCCAATGCACTTGATATGGAGAAATACCTTAAAAAAACAGAA
GTTAGTAGATATGAAAGTGCATTGGAAAACTTTTCAAGGGCTAGTATGTCTGATACTTGG
GATTTATCTTTGCCCAAAGAACAAACTACTCAAGACATTCATCCGGTGGACTTAAGTGCT
ACTAGTGTAAGTGTGAGGGCACCAGAAGAAAACACAGCAGCTATTGTTTATGTTGAAAAT
GGAGAGAGTGAGAATCAAGAGTCATTTAGAACCATAAACTCCTCAAATTCAGTTACAAAT
AGAGAGAATAACAGTGCAGTAGTTGATGTGAAGACATGTTCCATTGACAACAAATTACAA
GATGTTGGTAACGATGAAAAAGCTACCTCAATTTCCACTCCATCTGATAGTTATTCATCA
GTGAGGAACCCCAGAATAACATCCCTTTGTCTGTTAAAAGACTGTGAAGAAATACGAGAT
AACAGAGAAAATCAGAGGCAAAATGAGTGTGTCAGTGAAATAAGCAACAGTGAGAAGCAT
GTGACTTTTGAAAACCATCGCATAGTCTCACCTAAAAATAGTGATTTGAAAAATACCTCT
CCTGAGCATGGTGGACGTGGCTCAGAGGATGAGCAGGAGAGCTTCAGACCTTCCACGTCA
CCACTGAGTCATTCTTCTCCTAGTGAAATTTCTGGAACGAGTTCATCAGGGTGTGCGTTA
GAGTCCTTTGGTTCAGCAGCTCAGCAGCAGCAGCCTCCCTGTGAGCAGGAGTTGTCTCCC
TTGGTGTGCTCGCCTGCTGGGGTGAGCAGGCTGACGTATGTGTCTGAACCAGAGAGCTCC
TATCCTACCACAGCCACAGATGATGCCCTGGAGGACCGCAAGAGTGATATCACCAGCGAG
TTGAGTACCACAATTATTCAAGGCAGTCCAGCCGCATTGGAGGAACGGGCTATGGAAAAA
TTGAGAGAAAAAGTTCCATTTCAGAATAGAGGAAAAGGAACATTATCATCTATTATCCAG
AATAACTCTGATACAAGAAAAGCAACTGAAACTACTTCTCTGAGTAGCAAGCCTGAATAT
GTAAAACCTGACTTTAGATGGAGTAAAGATCCTTCCTCCAAAAGTGGAAATCTGTTGGAA
ACCAGTGAGGTAGGTTGGACATCAAACCCTGAGGAATTGGACCCGATCAGGCTGGCTCTC
CTGGGCAAGTCAGGTCTGAGCTGTCAGGTGGGGTCAGCCACATCACACCCTGTGTCCTGC
CAGGAGCCTATAGATGAAGATCAAAGAATAAGTCCTAAAGATAAGTCAACTGCTGGCCGT
GAGTTCAGTGGCCAGGTTTCTCATCAGACCACCTCTGAAAACCAGTGTACTCCTATTCCC
AGCAGCACAGTTCACAGCTCTGTGGCTGACATGCAGAACATGCCTGCTGCTGTGCACGCA
CTCTTGACACAACCCTCTCTCAGCGCTGCTCCTTTTGCTCAGCGGTATTTGGGAACACTC
CCTTCAACTGGAAGCACCACCTTGCCTCAGTGCCATGCTGGCAATGCCACAGTCTGTGGC
TTCTCAGGAGGCCTTCCCTATCCAGCTGTTGCAGGAGAGCCTGTGCAGAACTCTGTGGCT
GTGGGAATTTGTCTAGGATCAAATATCGGCTCTGGATGGATGGGTACCTCTTCCCTCTGT
AACCCATATTCTAATACCTTAAATCAGAACCTGCTAAGCACAACAAAACCTTTTCCTGTG
CCGTCTGTTGGTACAAACTGTGGAATTGAACCATGGGATTCAGGAGTGACATCAGGATTG
GGGAGTGTCCGAGTGCCCGAGGAGTTGAAGCTTCCTCATGCTTGCTGTGTCGGGATCGCT
TCCCAGACCCTCCTCAGTGTGCTTAATCCAACTGACCGCTGGCTGCAAGTCAGCATTGGG
GTCCTCAGCATTAGTGTTAATGGTGAAAAGGTGGATCTTTCAACATATCGTTGTTTAGTT
TTCAAGAATAAAGCCATCATAAGACCTCATGCCACAGAAGAGATAAAAGTGCTTTTTATA
CCATCCAGTCCTGGGGTTTTCAGATGCACATTCAGTGTTGCTTCTTGGCCATGTTCGACA
GATGCTGAGACCATCGTACAGGCAGAAGCTTTGGCCAGCACCGTCACTCTCACTGCCATT
GCCGAGAGTCCTGTTATTGAGGTAGAAACAGAAAAGAAAGACGTTCTTGATTTTGGTGAC
TTGACTTATGGAGGCTGGAAAGCCCTCCCACTAAAATTGATAAACCGAACGCATGCCACT
GTGCCAATTAGACTGATTATTAATGCTAACGCTGTAGCCTGGCGCTGTTTCACGTTTTCC
AAGGAATCCGTCCGAGCTCCTGTGGAAGTTGCTCCTTGCGCTGATGTGGTCACTCGGCTA
GCAGGCCCTTCTGTGGTCAACCACATGATGCCTGCTAGTTATGATGGACAGGATCCAGAA
TTTCTGATGATTTGGGTTCTTTTCCATAGTCCAAAGAAACAGATCAGCTCTTCAGATATT
CTGGACTCAGCAGAAGAATTCTCGGCAAAAGTTGATATCGAAGTTGACAGCCCAAACCCT
ACGCCCGTTCTTAGAAGTGTGAGTCTCCGAGCAAGAGCAGGAATAGCTAGGATCCATGCT
CCCAGGGACTTGCAGACGATGCATTTCTTGGCCAAAGTGGCTTCCTCAAGAAAGCAGCAC
TTACCTTTGAAAAATGCTGGGAACATTGAAGTTTATTTGGATATCAAGGTCCCAGAACAA
GGAAGTCACTTTTCAGTGGATCCAAAGAATCTACTCCTTAAACCTGGAGAAGAACATGAG
GTTATTGTTTCATTTACTCCAAAGGATCCTGAAGCCTGCGAGGAAAGGATCTTGAAAATA
TTTGTGCAGCCATTTGGACCTCAGTATGAGGTAGTGTTAAAAGGCGAAGTCATTTCTTCA
GGAAGTAAACCTCTGTCACCTGGACCTTGCTTAGATATTCCATCGATTTTGTCCAACAAA
CAATTTCTGGCTTGGGGAGGAGTCCCTCTAGGTAGAACACAGCTTCAGAAACTAGCTTTA
AGAAATAATTCTGCATCTACAACTCAACATTTACGACTGCTTATTAGAGGACAAGATCAG
GACTGCTTTCAGCTTCAGAACACTTTTGGTTCAGAACAGCGATTGACCAGTAACTGTGAG
ATCAGAATTCACCCAAAGGAAGACATTTTCATCTCTGTATTATTTGCACCTACTCGATTA
TCTTGCATGTTGGCTAGACTAGAAATCAAACAACTTGGAAATCGATCACAACCAGGCATT
AAGTTCACA
>hsa_circRNA_102370
GCACTCTTAAAAGACCCATTTTACATGGGCTTGTACCAGAAACGAGATCGCACACAACAG
TATGATGACCTGATTGATGAGTTTATGAAAGCTATTACTGACAGATATGGCCGGAACACA
CTCATTCAGTTCGAAGACTTTGGAAATCATAATGCATTCAGGTTCTTGAGAAAGTACCGA
GAAAAATATTGTACTTTCAATGATGATATTCAAGGGACAGCTGCAGTAGCTCTAGCAGGT
CTTCTTGCAGCACAAAAAGTTATTAGTAAACCAATCTCCGAACACAAAATCTTATTCCTT
GGAGCAGGAGAGGCTGCTCTTGGAATTGCAAATCTTATAGTTATGTCTATGGTAGAAAAT
GGCCTGTCAGAACAAGAGGCACAAAAGAAAATCTGGATGTTTGACAAGTATGGTTTATTA
GTTAAGGGACGGAAAGCAAAAATAGATAGTTATCAGGAACCATTTACTCACTCAGCCCCA
GAGAGCATACCTGATACTTTTGAAGATGCAGTGAATATACTGAAGCCTTCAACTATAATT
GGAGTTGCAGGTGCTGGCCGTCTTTTCACTCCTGATGTAATCAGAGCCATGGCCTCTATC
AATGAAAGGCCTGTAATATTTGCATTAAGTAATCCTACAGCACAGGCAGAGTGCACGGCT
GAAGAAGCATATACACTTACAGAGGGCAGGTGTTTGTTTGCCAGTGGCAGTCCATTTGGG
CCAGTGAAACTTACAGATGGGCGAGTCTTTACACCAGGTCAAGGAAACAATGTTTATATT
TTTCCAG
>hsa_circRNA_102404
GCCCCACCTCTTCCAGAACCTCCTGCTCTTCCTGTGGGCCCTGCTGAACTGTGGTTTGGG
GGTCAGTGCTCAGTAGGGTCCGGGCGAGTGGACCCCGTGGGTGTCCTGGACCCGCTGCTC
CAGCTCCTGCGGGCGTGGCGTCTCTGTGCGCAGCCGGCGCTGCCTCCGGCTTCCTGGGGA
AGAACCGTGCTGGGGAGACTCCCATGAGTACCGCCTCTGCCAGTTGCCAGACTGCCCCCC
AGGGGCTGTGCCCTTCCGAGACCTACAGTGTGCCCTGTACAATGGCCGCCCTGTCCTGGG
CACCCAGAAGACCTACCAGTGGGTGCCCTTCCATGGGG
>hsa_circRNA_102417
CCCGTCTGCCGTTTAAGCGCCTGAATCTTGTCCCAAAGGGGAAAGCCGATGACATGTCAG
ACGATCAGGGTACTTCTGTGCAAAGTAAAAGCCCCGATTTAGAGGCCTCTTTGGACACCT
TGGAAAACAACTGTCATGTGGGTTCTGACATAGACTTTAGACCGAAACTTGTCAACGGGA
AGGGTCCCTTAGATAACTTTTTAAGAAATAGAATCGAAACCAGTATTGGCCAGAGCACAG
TCATCATTGATTTGACAGAGGACTCGAATGAGCAGCCAGACAGTCTTGTGGACCACAATA
AACTAAATTCTGAAGCCTCTCCCTCCAGGGAGGCAATAAATGGCCAGCGAGAAGACACTG
GGGATCAGCAGGGGTTGTTGAAGGCCATTCAGAACGACAAGTTGGCATTTCCTGGAGAGA
CCCTTTCAGACATTCCTTGCAAAACAGAGGAGGAGGGTGTTGGCTGTGGAGGTGCAGGGA
GGAGAGGCGACTCCCAGGAATGTTCGCCACGGAGCTGCCCGGAGCTGACGAGTGGCCCGA
GAATGTGCCCCAGAAAGGAGCAGGACAGTTGGAGTGAAGCTGGGGGCATCCTGTTCAAAG
GGAAGGTGCCTATGGTGGTCTTGCAGGACATCTTGGCTGTGAGACCACCGCAAATCAAGT
CCCTTCCAGCCACACCCCAAGGCAAGAACATGACCCCTGAGAGTGAGGTGCTGGAATCTT
TCCCCGAAGAAGACTCTGTACTCAGCCATTCGTCCCTGAGCTCTCCCTCTTCCACCAGCT
CGCCCGAGGGGCCGCCTGCTCCCCCAAAGCAGCACAGCAGTACCAGTCCCTTCCCCACCT
CCACGCCCCTCCGCAGA
>hsa_circRNA_001100
GATGGAGTCCGGCTCGGCCCCCGCGGCCTTGATGTCCTCCAGCACAGCCATGTCCCACGA
GAAGGTCAGGAGGGCAGAGGGCACCTGCGGTAGGGGTAGGCCGTCACTCTGAGACCGAGA
GTCGGCCCTTGCCGCGGCAGGGAACTCAGCGGGCAACCTGGGCGCGGGGATGCCCCGGCC
TGGAAGCCATCTCAGCTGGTGGAGGCTGTGGCTCGCACCCAGGCCTCCTGCCCTCTCCCT
CCGGGACTCCAGGACCTAAGCCTAAACCTACTGCACTAGCTAACGCACGTCACCGCTCCC
ATTTGATGGGGAAACTGAGGCGTGGAGTAGTTATGAACTTGCTCGAGGCCCTGCTGCCAG
TAAGTGGGAAAGCAGGATTCAAACCCAGGGACCTGCCCAGGCCCCCTGCTCTGAGAACAA
GGAGGCTCCCTCCTGGGGGTGTCTGTGCCGGTCCCAGGAGAACCTGCAGAGGCATCGGGT
CAGCGGTGCTCCTGCGGGCCGACACTCACCAGCCCGCACTCGTTCAAGGCCAGGTTCTCG
TCCTCGGACAGCTTCTGCCCTCCCGAGGCCAGCAGCTCAAAAGGCAGCCAGTCGCTCTGC
AGGGCCTCCCGGACGAACCCGTACACCGCCCCCAGCCGCTCCCGAGCGTAGAAAGTGCCT
GGGGAGTGGGGGAGTCAGAGCGGGTGGGGCCCAGGGCCCCCTACCAACCCGAGCCGCCCT
CCACGGGCATCGTTGGTGCCCACCCTGCAGGAGGCAGCCATCGGGGAGGCGCACGCGCAG
CAGCGTGTAGTTGTACTTGCGCAGCCCCCGCTGCTCCTCCTTCTCCCGCATGGCCTTGGT
CCGCAGCACGCTCAGCCGCTCCACCGCCTCGGACCTGCACACGCGGGCCAGGTCACGAGG
GCTGGCCGGGGTTCTTCCACCCCGCCCCGCCCCACTCTGCTCCGCGGACGTCAGGCCCAC
CTGAGCCTCTGCTCCCGCTTGATCTCCTCTGCTGTGAGGTTGAAGAAGTCCCCAGGCAGT
TCGAACTGCGAGGCCAGGGGCGAGGGCTGGAAGACGCGGCGCTGCCTGTCCAGCTTGGCG
CGCACGGGCTCCGCAGCCAGCAGCTGTTCCTTGTGCCTCTCCAGGCTCTGGGGCTGGGCC
AAGGTGGTCTCGCTCAGCACGTAGAACTCCTCGGGGTCCTCTACAGCGTGGCAGGACATG
GGTGTCACTGTGCAATGGAGAGACCCCCAAGCCGGGCCCTCCTGCCCCGAGGCCCCTCGT
CCCCATTCCCTACTCAGCCAGGCCCTGTCCACTTACCCTGATCCTGGGCGGGAAGCAACA
CCTTCTGGAACCCAATGGCCTCAAAAAACTCGTGGGTCCCTTCCAGGCAGTTAATGCGCT
CCTGGGGGTGGAGATGGGCGTCACTGGGGGCCCCTGGCTTCCTCCATGGCCTGGCCACAC
CCCACCCAGTCCAGGGGCCCGGCTCTCGCTATTGGGAGCAGCTGTCGACCCCTGGATGGG
GCCCAGCCCTGGGGGTGCCTCAGTGCTGGATGCAAACCTGCTTTTCTACGGTGGGGGCTG
TGGAGTCTCCAACAGCTCTGCACAGAGGAAAGAGTCACAACCAGGCACGAAGAGTGAGGC
TGAGGAGCCAGACACTGCTGGGGCCTGATGCGAGGCTAACACCGCCCAGGACCCCAGTCC
CTGCCCTTTCCCCCAGAAGAACCAGACATCTGGTTTGCATGAGAAACCTCCCCAGAGTCG
ACATGTTCCCAAACAAGCCCAGCTGAAGAGGAGGAAAAGGATGCAGGTGAGGAGAGGCAG
AATTTGTTGATTTGGGGTGACCGGTGCATAAAAGTCTTGCTCTCCATCTTGTCCTGCTAC
CTTCTACTGGCCGAACCCTTCACTGCTTGTGGCTCAACTCTCGCTAGCTCCTCCAGGGAG
CCCACCGCCTGGTGTGGGCCACCACCGGCTCCTGCAGGCCAGCTGCCCCCACCCCCAGCC
TGGGCCCCGGGGGCCAGAAGGCACGCCCACCTGAAACACCTTGTTCTGCAGCTTGATCTT
CCGGTACTTCTCCTCCTCGGGGTGCAG
>hsa_circRNA_102422
GTGTGCTTCCCGCACAGCTGCAGCCATGGGGTCTGAGGACCACGGCGCCCAGAACCCCAG
CTGTAAAATCATGACGTTTCGCCCAACCATGGAAGAATTTAAAGACTTCAACAAATACGT
GGCCTACATAGAGTCGCAGGGAGCCCACCGGGCGGGCCTGGCCAAGATCATCCCCCCGAA
GGAGTGGAAGCCGCGGCAGACGTATGATGACATCGACGACGTGGTGATCCCGGCGCCCAT
CCAGCAGGTGGTGACGGGCCAGTCGGGCCTCTTCACGCAGTACAATATCCAGAAGAAGGC
CATGACAGTGGGCGAGTACCGCCGCCTGGCCAACAGCGAGAAGTACTGTACCCCGCGGCA
CCAGGACTTTGATGACCTTGAACGCAAATACTGGAAGAACCTCACCTTTGTCTCCCCGAT
CTACGGGGCTGACATCAGCGGCTCTTTGTATGATGAC
>hsa_circRNA_102451
GACAAAGTATTTTGGACAGATATCATCAACGAAGCCATTTTCAGTGCCAACCGCCTCACA
GGTTCCGATGTCAACTTGTTGGCTGAAAACCTACTGTCCCCAGAGGATATGGTTCTCTTC
CACAACCTCACCCAGCCAAGAGGAGTGAACTGGTGTGAGAGGACCACCCTGAGCAATGGC
GGCTGCCAGTATCTGTGCCTCCCTGCCCCGCAGATCAACCCCCACTCGCCCAAGTTTACC
TGCGCCTGCCCGGACGGCATGCTGCTGGCCAGGGACATGAGGAGCTGCCTCACAGAGGCT
GAGGCTGCAGTGGCCACCCAGGAGACATCCACCGTCAGGCTAAAGGTCAGCTCCACAGCC
GTAAGGACACAGCACACAACCACCCGACCTGTTCCCGACACCTCCCGGCTGCCTGGGGCC
ACCCCTGGGCTCACCACGGTGGAGATAGTGACAATGTCTCACCAAGCTCTGGGCGACGTT
GCTGGCAGAGGAAATGAGAAGAAGCCCAGTAGCGTGAGGGCTCTGTCCATTGTCCTCCCC
ATCG
>hsa_circRNA_400048
TTAGAAAGCCAGGGACCCAGGGAGCGGGTGGGTGGCATGGTGGGACACCTTGGTTGGTGC
TGTCTTCCCTGGGCCCTGTCTGTTAAGTGAGGAGAGGTGATGGCTATCTGGTCAGTGGGT
GGTAGCTAGGTTGGCCCAGACAGGTTCCAGGAGACTTGAGTTCAGGAACTGCATCTGGGG
CTGGGTTGGTGTCCGTGGCAGAAGCCTGGACTTCAGGCTGTTGCCATGGGAAGTTCCCTT
ACCTCACGCTCCCTGAGGATGCCTGAAGGTAGGTGGGGCTGGGAAACTGAGGCACAAGAG
TCTGGCCATAGAGTAGGCCTGGAGCCTGGGGTGTGCTTTAGAGGCAGAGGGTTCAGTGAG
GATGGGGCTAGGGCACATCGGCTTGCTGCTCTCACATCTCCCTGTGGCCTCTCCTTGGCA
>hsa_circRNA_102571
GCGCCCGCTCCGGCCGGCACCATGGACAGCGAGGCATTCCAGAGCGCGCGGGACTTTCTG
GACATGAACTTCCAGTCGCTGGCCATGAAACACATGGATCTGAAGCAGATGGAGCTGGAC
ACGGCGGCGGCCAAGGTGGATGAACTGACCAAGCAGCTGGAGTCGCTGTGGTCAGACTCT
CCCGCGCCTCCTGGCCCGCAGGCCGGACCCCCTTCTAGG
>hsa_circRNA_102579
AAATATCTTCCCTTCCAACCTGGTGTCAGCAGCCTTTCGCTCATACTCTACCACCTATGA
AGAGAGGAATATCACCGGAACCAGGGTGAAGGTGCCCGTGGGGCAGGAGGTGGAGGGGAT
GAACATCCTGGGCTTGGTAGTGTTTGCCATCGTCTTTGGTGTGGCGCTGCGGAAGCTGGG
GCCTGAAGGGGAGCTGCTTATCCGCTTCTTCAACTCCTTCAATGAGGCCACCATGGTTCT
GGTCTCCTGGATCATGTG
>hsa_circRNA_102586
ATTAAACTCCCATCGGTCACATCCTTCATCCTGGACACCGAAGCCGTGGCTTGGGACCGG
GAAAAGAAGCAGATCCAGCCATTCCAAGTGCTCACCACCCGCAAACGCAAGGAGGTGGAT
GCGTCTGAGATCCAGGTGCAGGTGTGTTTGTACGCCTTCGACCTCATCTACCTCAATGGA
GAG
>hsa_circRNA_400062
TTGGCATGTCTGTCAACATGTTTGAGTGGCTCTCCTCTAGACAGAAACGAGAATAAGCAA
GCTGGCAGGCTTCCTTGCATCCTGGGGCATTGAGTATCAGCCCATGTTTAGTGCCGGAAG
CGCCACAGCAGACAGCTTGTGTTTTCTTACCCCTCGAATAGCTGCGCTTCCCTGGTCTGG
GTGCCCAGCTAAATTCTCAGCCTGGGCTTGTGGAGTTCTTTGTAGATGTATTTAAGAAGG
>hsa_circRNA_103038
TGTGTTCGAGGGCGAGCTCTCCGATACCATCCCCGTGGTGCACGCGTCTATCGCCGGCTG
CCGCATCATCGGGCGCATGTGTGTGGGGAACAGGCACGGTCTCCTGGTACCCAACAATAC
CACCGACCAGGAGCTGCAACACATTCGCAACAGCCTCCCAGACACAGTGCAGATTAGGCG
GGTGGAGGAGCGGCTCTCAGCCTTGGGCAATGTCACCACCTGCAATGACTACGTGGCCTT
GGTCCACCCAGACTTGGACAGGGAGACAGAAGAAATTCTGGCAGATGTGCTCAAGGTGGA
AGTCTTCAGACAGACAGTGGCCGACCAGGTGCTAGTAGGAAGCTACTGTGTCTTCAGCAA
TCAGGGAGGGCTGGTGCATCCCAAGACTTCAATTGAAGACCAGGATGAGCTGTCCTCTCT
TCTTCAAGTCCCCCTTGTGGCGGGGACTGTGAACCGAGGCAGTGAGGTGATTGCTGCTGG
GATGGTGGTGAATGACTGGTGTGCCTTCTGTGGCCTGGACACAACCAGCACAGAGCTGTC
AGTGGTGGAGAGTGTCTTCAAGCTGAATGAAGCCCAGCCTAGCACCATTGCCACCAGCAT
GCGGGATTCCCTCATTGACAGCCTCACCTGAGTCACCTTCCAAGTTGTTCCATGGGCTCC
TGGCTCTGGACTGTGGCCAACCTTCTCCACATTCCGCCCAATCTGTACCGGATGCTGGCA
GGGAGGTGGCAGAGAGCTCACTGGGACTGAGGGGCTGGGCACCCAACCCTTTTCCACCTG
TGCTTATCGCCTGGATCTATCATTACTGCAAAAACCTGCTCTGTTGTGCTGGCTGGCAGG
CCCTGTGGCTGCTGGCTGAGGGTTCTGCTGTCCTGTGCCACCCCATTAAAGTGCAGTTCC
CTCCGG
>hsa_circRNA_103041
GATTGACTTGGCCTCTACTTCTTGTTAAGGAAATTCATCTCTTGTTTTATCAGGTGTGTG
TGGTTTCAGCGCAGCATGGCTGTGGTCATCCGTTTGCAAGGTCTCCCAATTGTGGCGGGG
ACCATGGACATTCGCCACTTCTTCTCTGGATTGACCATTCCTGATGGGGGCGTGCATATT
GTAGGGGGTGAACTGG
>hsa_circRNA_103114
CCTCGTCACGTGTTCAATATGCTAAAGAAGTATGTCCGCGCAGAACAGAAGGACAGACAG
CACACCCTAAAGCATTTCGAGCATGTGCGCATGGTGGATCCCAAGAAAGCCGCTCAGATC
CGGTCCCAGGTTATGACACACCTCCGTGTGATTTATGAGCGCATGAATCAGTCTCTCTCC
CTGCTCTACAACGTGCCTGCAGTGGCCGAGGAGATTCAGGATGAAGTTG
>hsa_circRNA_400067
CAATTGCTTGCTGGATGTGTACTGGTGTTTCCCATTCTCTCTTCCATGTCTTTTAGCCTA
GTCCCGCCATTTAAGTCTTAGTTCTCTCTTCAGGTGTGGCAGGTCTCTGTGAACCCACCT
GCTGGATTACTTTCAAAGAGCACTTTCCATTTTCTAGGTTTCTATTTGTCTGTACATCAC
TACCCAGCCTGTCTCATAAC
>hsa_circRNA_103191
CCGTGTGGTTTTGCCATGTTCTGTTCAGGAGTATCAGGTTGGGCAGCTTTACTCTGTTGC
AGAAGCTAGTAAGAATGAGACTGGTGGTGGAGAAGGAATTGAAGTCTTAAAGAATGAACC
TTATGAGAAGGATGGAGAAAAGGGACAGTATACGCACAAAATTTATCACCTAAAGAG
>hsa_circRNA_103205
TTCTAATACCCGATTTACAATTACATTGAACTACAAGGATCCCCTCACTGGAGATGAAGA
GACCTTGGCTTCATATGGGATTGTTTCTGGGGACTTGATATGTTTGATTCTTCAAGATGA
CATTCCAGCGCCTAATATACCTTCATCCACAGATTCAGAGCATTCTTCACTCCAGAATAA
TGAGCAACCCTCTTTGGCCACCAGCTCCAATCAGACTAGCATGCAGGATGAACAACCAAG
TGATTCATTCCAAGGACAGGCAGCCCAGTCTGGTGTTTGGAATGACGACAGTATG
>hsa_circRNA_400071
CAGGACTTCTCCCACTCTGGGCTCTGGCTGGAGCCACCACGGCAGAGCTGGCCTTGGACC
CAGCCGGCAGAAGCACAGGCCAAGTGCCAGCTGCTCCCCAGGCGCTTAGGGGAAAATGTC
CAGGCACCTGGACCTGAAAGGTCCCCCTCTGGCTTCTGTGTTGGGTGTTCAGAAGTTTCT
AATCTTCCCTTTTCTGGGAGACCCAAGACTCTGGACCCCAAGGGTTTGGTGGGATCCTGC
TGCCACCTTCCTCTGGCCCTGCTCATGCCCTCCAGCCAGGGCCCCAGCCCTCCCCAAGGT
>hsa_circRNA_103226
AAGTGATTATTTTTCTGTTGCCCACTTTTCAATATGAAGGAGGATCAAGTTGTGGCGGAA
GAACCAGGATTCCAAGATGAAGAGGAATCTTTGTTTCAAGATATTGACCTGTTACAGAAA
CATGGAATTAACGTGGCTGACATTAAGAAACTGAAATCAGTAGGAATCTGTACCATCAAA
GGTATACAGATGACAACAAGAAGAGCTCTATGCAATGTCAAAGGACTCTCAGAAGCCAAA
GTAGACAAGATTAAAGAGGCAGCGAACAAACTAATTGAACCAGGATTCTTGACTGCATTT
GAGTATAGTGAAAAGAGGAAAATGGTTTTCCATATCACCACCGGGAGCCAGGAATTTGAT
AAGTTACTAGGAGGTGGAATTGAAAGTATGGCAATTACAGAAGCTTTTGGAGAATTTCGT
ACTGGAAAAACCCAGCTTTCTCATACCCTCTGTG
>hsa_circRNA_000676
CTGTCCCATTCCTTTAAGGTACGAGCAGTCTACACAGAAGGCGGTTGGTTTGAGGAAGGG
ATGAAGCTGGAGGCCATTGACCCCCTGAATCTGGGCAACATCTGCGTGGCAACTGTCTGT
AAGGTGAGCCAGGGGCCGGCTCTCCAGCCTCCAGATTTCTGAGCGGGGGGACCCATGTGG
CCCAGAGCTCTAACCCCACTCGCCACCGTCAGGGGGTCTGTGTCCCAGCCTCTCATCACT
GGCTGCACCCAGAGTCCCTGACTTTTGTGAGTGGGGCCTGGCCTGCCCCTTGCTCAGAAT
CTGCTTTCGTGTCAGGGTCCAAGGCTCCCTGGACGAGTGCTTATTCAACACCTGAGCCTG
GTCCTGTGTCAGAGTAGGCCCCTCCCTGTCACCTCACTGGGGCCTTCTTGCTGTGTGCCA
TCTCCTTTGAGCGCTGGCCTAGGCAAGAGCCACAGCTGGGGTCACCTTGCTCCAAACCTC
ATCGCCTCCTCCTGAGCAGCACCCCCACCCCTCCTTGGCCCTCCTGGAGGAGGCTGCTGA
CTCGTCCTCGCCGCGGATCCGCTCCATGCCGGGCGCGTGTGCTCACCCAAGAACACGGTC
CAACAGGATGGACGCGGCCCCTGCTGGCGTGGTGTTTGCTGTCTAGTGGGGAAGAGAAAG
AATCCCACGCGTATGCATCACAGAAGTACTGTGTGCCCCAGAGAGGCTCAGGTGTCCTCC
AGGAGGGCCATGCCCTAGATCCGTTTGGATCCATTTGCCTCGTGTCCCTATTGGGGTGCG
GTACCAACCCAGGATGGGGTGCAGTTCATGATATGATCTGTCTGCCTGCTCCCCCCACCC
CCCAGGTTCTCCTGGATGGATACCTGATGATCTGTGTGGACGGGGGGCCCTCCACAGATG
GCTTGGACTGGTTCTGCTACCATGCCTCTTCCCACGCCATCTTCCCGGCCACCTTCTGTC
AGAAGAATGACATTGAGCTCACACCGCCAAAAGGTAAGACTAGAGAGGCCACCACCTGCT
GTCCTTGCCATCAGAAGGGGCAGGGTGTCCAGGCGCGGTGGCTCCCGCCTGTAATCCTAG
CACTTTGGGAGGCCGAGGCAGGTGGATGACCTGAGGTCAGGAGTTTGAGACCAGCCTGGC
CAACATGACAAAACCTCGTCTCTACTAAAAATACAAAAATTAGCCAGGCATGGTGACAGG
TGCCTATAATCCCAGCCACTCGGGAGTCTGAGGCAGGAGAATTGCTTGAACCCAGGAGGT
GGAGGTTACAGTGAGCCGAGATCATGCCATTGCACTCCAGCCTGGGCGACAGAGCAAGAC
TCTGTCTTCAAAACAAAACAGAAGGGGCAGGGTGTGGCCACAAGCCCAGATTCCTGGTCA
AGTCAGGCCCCAGAA
>hsa_circRNA_007211
CTGGATCTACCATGAAAGACTTGTGAATCCAGGAAGAGAGACTGACTGGGCAACATGTTA
TTCAGGTACAAAAAGATTTGGACTGTAACTTAAAAATGATCAAATTATGTTTCCCATGCA
TCAGGTGCAATGGGAAGCTCTTctggagagtgagagaagcttccagttaaggtgacattg
aagccaagtcctgaaagatgaggaagagttgtatgagagtggggagggaagggggaggtg
gagggaTGGGGAATGGGCCGGGATGGGATAGCGCAAACTGCCCGGGAAGGGAAACCAGCA
CTGTACAGACCTGAACAACGAAGATGGCATATTTTGTTCAGGGAATGGTGAATTAAGTGT
GGCAGGAATGCTTTGTAGACACAGTAATTTGCTTGTATGGAATTTTGCCTGAGAGACCTC
ATTGCAGTTTCTGATTTTTTGATGTCTTCATCCATCACTGTCCTTGTCAAATAGTTTGGA
ACAGGTATAATGATCACAATAACCCcaagcataatatttcgttaattctcacagaatcac
atataggtgccacagttatccccattttatgaatggagtgatgaaaaccttaggaataat
gaatgatttgcgcaggctcacctggatattaagactgagtcaaatgttgggtctggtctg
actttaatgtttgctttgttcatgagcaccacatattgcctctcCTATGCAGTTAAGCAG
GTAGGTGACAGAAAAGCCCAtgtttgtctctactcacacacttccgactgaatgtatgta
tggagtttctacaccagattcttcagtgctctggatattaactgggtatcccatgacttt
attctgacactacctggagttagcacagaccccacaagttaggggctcagtcccacgagg
ccatcctcacttcagatgacaatggcaagtcctaagttgtcaccatacttttgaccaacc
tgttaccaatcgggggttcccgtaactgtcttcttgggtttaataatttgctagaacagt
ttacggaactcagaaaaacagtttattttctttttttctgagagagagggtcttattttg
ttgcccaggctggtgtgcaatggtgcagtcatagctcattgcagccttgattgtctgggt
tccagtggttctcccacctcagcctccctagtagctgagactacatgcctgcaccaccac
atctggctagtttcttttattttttgtatagatggggtcttgttgtgttggccaggctgg
ccacaaattcctggtctcaagtgatcctcccacctcagcctctgaaagtgctgggattac
agatgtgagccaccacatctggccagttcatttcctattactggttcattgtgaaggata
catctcagaaacagtcaatgaaagagacgtgcatgctggatgcagtggctcatgcctgta
atctcagcactttgggaggccaaggtgggaggatcgcttaaactcaggagtttgagacca
gcctgggcaacatggtgaaaacctgtctctataaaaaattaaaaaataataataataact
ggtgtggtgttgtgcacctagagttccaactactagggaagctgagatgagaggatacct
tgagctggggactggggaggcttaggttacagtaagctgagattgtgccactgcactcca
gcttggacaaaagagcctgatcctgtctcaaaaaaaagaaagatacccagggcaagttaa
gttcggaggggcacagagctcccatgccctctgttgaacatgcgaccctcccagcatctc
ctgtgtccagcaaccctgaaagctctgcaaacccctttcagggtgtttatggaggcttta
ttatgcaagcatgattgataaaacctttggctgttggtgattaagtcagtctccagcccc
tcttccccctggagttcagtgcatgaggctgaaagttccaagcctcttaccatgtggttg
catggtaatcagccctcctcttgaagaaatttaggagcttgcagtcacccagtcatctca
acaacatccccaaatgcattcttaccatgctggagatcccaaagttcttagaggctcttg
tgttagaaacctgggaccaagatcaaatattaaaacaaaagatgctcctgtcacatctat
cactgaggtctttgtaagagctttagaagctctgtgccaggaaccagggacagagattaa
atatatatttcttttcttttttttgagacagaatctccctgtgccatccaggctggagtg
cagtgatgtgatcatagctcactatagctttggccttctgagatcaagcaatcctcccat
ctcaacctcccaagtagctaggactacacatgcatgtcacccatgcccagatcatttttg
tagagtcagagtttcaccgtggtggccaggttggccatgttggccagatggggtcttctt
ttgttgcccaggctggccacaaattcctgggctcaagtgatcctcccacctcttccttgt
agagatgagatttagttacgtcgtccaggctgatctcaaactcctgggctaaatcgattg
tctcacctcagcctctcaaGTTTGTTATGAAGGTTATATGTTAGGAAGGGTCCCAGGAGG
TAGACCCACACAGATGGGATTTGGGCATAGGTTTGGTTTCCCAGGGGGCAGTGCTGAGCT
CTTTGCCAGTGGGAAATGGGATGCTGGTGATTTCCAGTAGGTGACCTCACAGTGACTCAA
GCTACCACTTACTGTTGATTGTGACGAAATGCCAGCTGAGGCACATGCCTTGGGAGCTAA
GTGGTTGCTGCCCTTGACCACTGTGAAGACTGGTGTGGGAAGGGTCGTTTTGGATGCACT
TGAGcaggggtccccaacccctgagccatggagccgcaaggagccacacagcaggaggtg
agcggtgtcgagtgagggagtgagggaagcttcgtctgtatttacagccactcccctttg
ctcacattcccacctgagctccaccttctcagatgagcagcagcgttagattctcatagg
agaacgcaccctgttgtgaaccgtgcatgtgagggatctaggttgcgctgtccttatgag
agtctaatacctattgatctgtcactttctcccatcacgctcaggtgggaacatccagtt
gcaggaaaacaagcttaacacgcccactgattctacattatggtgagttctataattatt
ttattatatatcacagtgtaataatggaaataaagtgcctaataaatgcaaatgtgctta
catcTTTTGGCCCAGCTCCTACCTCCCGGCAGCCTCTCCAGGCCCAGAACTTTCTCCAGT
CAGCCTCTACAGACCAAGCTCATGACTCACAATGGCCTATTTAGGCCCATACCCTACGTC
ACGGCAGCCTCCGCAGATGAGGCTACTGCCTCACAACAGCCTCCACAGGCACAGCTCCAT
CGTTACAATGGCCTCTTTAGACCCAGCTCCTGCCTCCCAGCCTTCTCTCCAGGCCCTGAA
CATTCTCAGTAAGTTCAGgtagctgggactgtaggtatacatgacgatacttggctaatt
tttaaattgttttgtagacacggggtctcactttgttggccaggctggtgtcaaactaat
ggcctcaagtgacccttccacccctgcctcccatcctcgaggcatgtgccaccacAAGGA
GCACTTGTTCAATTTTCTAAAAAAAAAATTTCTAAAGTAAGGCTGTGGGATGATGGCAGG
AAGATAAAAGAAAAACAGAAGAATAAGTTAAAATGACTTATTCACGCATATTCTTTTGAC
AGCAAGAAGAACTTTTAGTATATACATTCCTTACAAACAAACAAAAGGCAGATAAACAAT
GTTGTATAGGAACTTCAACACACACTGTACAATATTCCCACTTTGCTGACATAAGTTATG
GAAATTTCATGGTTTACTTGAGTGTCGCTACCAGTATTTTGCTTCTCTGATGATTTTTAT
CAACTTCCTCATCTGTTAACTTCTCTCCAAGGTATGTCATGTCACGACATACTGCCGCTG
CACGAACATGGCCAGTGTCTTCCTATTCAACATGTAGAATGCTTTCCTAATTTCTCTTTT
TACTCTCTGTCTTTGTGTTCTGCATTTTCCTTACTTTTATTGTCAGAAACTCCAGAAAGC
CAATCGTACTAATTTATCACGATTTGCTTTATTAATTTATACTTTGCTTATATGGAATTT
TGCCCAGCAGACCTCATCACAGTTTCTAACCTGttttatttatttatttttttttttctg
agacagggtctccctctgttgtccaaggctggagtgtagtagtgctatcgcagctgactg
cagcctcaaccttccaggctgaagcgatcctcccacctcaacctcccacgtggctgagac
tacaggtgcttgccactatgcccaactaatatttggaattttcgtatacgtggattccag
aggggtgacagcaaaac
>hsa_circRNA_092361
GTGGCCAAGAAGCTGGACACACCTAATTAGACTAAGACCCTCCCGGGCCGGCCGCCCCAA
AGGCCATACCCAGCAGGTGCAAACAATGATTCTGACATCAGTAAAGAGCCTTGGGGCAGG
CTGGCCCATCACCTGAGAGTCTCCAGGGTCCACCCACCCCACCAGGTGGAATCAAGCCCA
TCTCTGCCCTGAAAACCCAACTCTCCTGA
>hsa_circRNA_010096
GATGCCCACCCCCTCCTCCTGTCCTGGATGGTGAGGACGTGCTTCCTGACCTGGACCTCC
TCCCACCCCCTCCACCGCCCCCTCCAGTGCTTCTGCCTTCTGAAGAGGAGGCTCCTGCTC
CAATGGGGGCCTCACTCATTGCAGACTTAGAGCAGCTGCACCTGTCCCCGCCCCCGCCCC
CACCACAGGCCCCAGCGGAGGGACCTTCAGTCCAGCCCGGTCCCCTCAGGCCCATGGAGG
AAGAGCTGCCACCTCCCCCGGCAGAACCTGTTGAGAAAGGGGCATCCACAGACATCTGTG
CCTTCTGCCACAAGACCGTGTCCCCCCGAGAGCTGGCTGTGGAGGCCATGAAGAGGCAGT
ACCATGCCCAGTGCTTCACGTGCCGCACCTGCCGCCGCCAGCTGGCTGGGCAGAGCTTCT
ACCAGAAGGATGGGCGACCCCTCTGCGAACCCTGCTACCAGGACACACTGGAGAGGTGCG
GCAAGTGTGGCGAGGTGGTCCGGGACCACATCATCAGGGCCCTGGGCCAGGCCTTCCACC
CCTCCTGCTTCACGTGTGTGACCTGCGCCCGGTGCATTGGGGATGAGAGCTTTGCCCTGG
GCAGCCAGAACGAGGTGTACTGCCTGGACGACTTCTACAG
>hsa_circRNA_404458
TGAAGAATAAGAAAAGACCTCCTGGTACTTTGCAAGACAGAGGGCAAGTCAGCACCACTT
TGAACATACCAGTGATAACAGTGAATAGTGTGAGTCCCAGGACagggttgccaaataaaa
tgcaggatacccaattcatttcaaatttAAAAACAGACACCTTGCATTTTTGCTAAATCC
GGCAGCCTTTCCCAGGGTTGGATTGCCAGCTGCCACGAACTGAACGTTAACTTACGGAAT
TAACGCTACTCCGCCTCTGCTTCTTCACAAAGACTCTGCAAAAAGCTAAGGCCAGACATG
GTATATTAAAGCAATTCTAGCCAATCTCACACTCAAAAATTACCCAGGTAACTCCAAAAA
GTACCTCCATACAGTTtgttaaagctggaaggaagccagcttagttaccataatcctttc
attttacagagaagctaaccaaggctcagagggagtaaagtgacatgcccaacgtcacac
aactcatagtgTCTTACGCCATTTGTCTCTTATTTGGCATTCACCTCCTGCTTAGGGACA
CATATATGGGTGTCTAACCAATAAAAGATGTTTGCTTGTAGAATAAAGGTGAACAGTTCT
GGATGGAATGTATAttttctttcttttttttttgagacagtctcactctgtcacctaggc
tggagggcagtggtgcaacctcgactcactataacctccacctcctggggtcaagccatt
cccctacttcagcctccccagtagctgggactacaggcacacgccaccacgcctggctaa
tttttgtatttctggtagagacagggttttgccatgttggtcaggctggtctcgaactcc
tgacctcaagtgatctacctgtctcagcctcccaaagtgctgggattacaggcgtgagcc
actgcacctggccTGAATGTGTATTTTCTTTTTTTCTTTTTTTTTAGACAGAGtctcggc
tcactgcaacctctgcctcccgggttcaagcaattctactgcctcagcctcccaagtagc
tgggatccaacaccacgcctggcttattttttaatttttagtagagatggggtttcacca
tgttggccatgctggtcttgaatcctgatctcagatgatctgcccacttcggtctcccaa
actgctgcaattacag
>hsa_circRNA_012172
CTCTTTCCAGCCAGCGCCGAGCGATGGGCATCTCTCGGGACAACTGGCACAAGCGCCGCA
AAACCGGGGGCAAGAGAAAGCCCTACCACAAGAAGCGGAAGTATGAGTTGGGGCGCCCAG
CTGCCAACACCAAGATTGGCCCCCGCCGCATCCACACAGTCCGTGTGCGGGGAGGTAACA
AGAAATACCGTGCCCTGAGGTTGGACGTGGGGAATTTCTCCTGGGGCTCAGAGTGTTGTA
CTCGTAAAACAAGGATCATCGATGTTGTCTACAATGCATCTAATAACGAGCTGGTTCGTA
CCAAGACCCTGGTGAAGAATTGCATCGTGCTCATCGACAGCACACCGTACCGACAGTGGT
ACGAGTCCCACTATGCGCTGCCCCTGGGCCGCAAGAAGGGAGCCAAGCTGACTCCTGAGG
AAGAAGAGATTTTAAACAAAAAACGATCTAAAAAAATTCAGAAGAAATATGATGAAAGGA
AAAAGAATGCCAAAATCAGCAGTCTCCTGGAGGAGCAGTTCCAGCAGGGCAAGCTTCTTG
CGTGCATCGCTTCAAGGCCGGGACAGTGTGGCCGAGCAGATGGCTATGTGCTAGAGGGCA
AAGAGTTGGAGTTCTATCTTAGGAAAATCAAGGCCCGCAAAGGCAAATAAATCCTTGTTT
TGTCTTCACCCATGTAATAAAGGTGTTTATTGTTTTGTTCCCACA
>hsa_circRNA_404514
GAGGAGGCGTCTCCCTATTCCTTACTTGATATCTGCTTGAATTTCTTGACTACTCACCTT
GAGAAGTTCTGTTCAGCCAGACAAGATGGAACATTGTGTCTGCAGGAACCTGGAGTATTC
CCACAGGAGGTGGCTGATCGACTGCTTCGGACCATGGCTTTTCATGGTCTATTGAATGAT
GGAACTGTGGGTATTTTTAGGGGCAACCAGATGCGCTTAAAGCGAGCCTGCATTCGCAAA
GCAAAGATCTCTGCTGTTGCTTTCCGGAAAGCTTTCTGCCACCACAAGTTAGTGGAACTT
GATGCCACAGGTGTGAATGCTGATATCACGATTACAGACATTATCAGTGGGCTTGGCAGT
AACAAATGGATCCAGCAGAATCTCCAGTGCCTGGTGCTGAATTCATTAACTCTCTCCCTC
GAGGATCCTTACGAGCGCTGCTTCAGCCGGCTTTCTGGCCTTCGAGCTTTAAGCATCACG
AATGTTCTCTTTTACAATGAAGACCTGGCTGAAGTTGCCTCATTGCCAAGATTAGAGAGC
TTGGATATTTCTAACACCTCAATCACAGACATCACTGCTCTACTGGCCTGCAAAGACCGA
CTCAAGTCTCTAACCATGCACCACTTGAAATGTTTAAAAATGACAACTACCCAGATACTG
GATGTAGTTCGGGAACTCAAACATCTGAATCATCTTGATATCTCAGATGATAAACAGTTT
ACATCAGACATAGCTCTTCGCTTACTAGAACAAAAAGACATCCTACCTAACCTTGTTTCT
CTGGATGTTTCTGGGAGAAAGCACGTGACAGATAAAGCCGTTGAAGCCTTTATACAACAA
CGTCCAAGCATGCAATTTGTAGGTTTGCTGGCTACTGATGCTGGTTACTCTGAATTCCTC
ACAGGCGAAGGACATTTGAAGGTGTCTGGGGAAGCCAATGAAACTCAGATTGCAGAAGCA
CTGAAGCGTTACAGTGAACGGGCATTCTTTGTTCGGGAAGCTCTATTTCATCTTTTTAGT
CTGACTCATGTGATGGAAAAAACAAAGCCAGAAATTTTAAAGCTTGTGGTTACTGGGATG
AGAAACCACCCTATGAATTTGCCAGTGCAACTGGCTGCAAGCGCCTGTGTATTTAACTTA
ACCAAGCAGGATCTTGCTGCAGGGATGCCTGTCCGACTCCTGGCTGATGTGACCCATTTG
CTGCTCAAAGCCATGGAACATTTTCCCAATCACCAGCAG
>hsa_circRNA_012889
CTCTCGTGGCATTATCCTTCAGTGGGGCTATTGGACTGACTTTTCTTATGCTGGGATGTG
CCTTAGAGGATTATGGGTGTACTTCTCTGAAGTAAGATGATTTGTCAAAAATTCTGTGTG
GTTTTGTTACATTGGGAATTTATTTATGTGATAACTGCGTTTAACTTGTCATATCCAATT
ACTCCTTGGAGATTTAAGTTGTCTTGCATGCCACCAAATTCAACCTATGACTACTTCCTT
TTGCCTGCTGGACTCTCAAAGAATACTTCAAATTCGAATGGACATTATGAGACAGCTGTT
GAACCTAAGTTTAATTCAAGTGGTACTCACTTTTCTAACTTATCCAAAACAACTTTCCAC
TGTTGCTTTCGGAGTGAGCAAGATAGAAACTGCTCCTTATGTGCAGACAACATTGAAGGA
AAGACATTTGTTTCAACAGTAAATTCTTTAGTTTTTCAACAAATAGATGCAAACTGGAAC
ATACAGTGCTGGCTAAAAGGAGACTTAAAATTATTCATCTGTTATGTGGAGTCATTATTT
AAGAATCTATTCAGGAATTATAACTATAAGGTCCATCTTTTATATGTTCTGCCTGAAGTG
TTAGAAGATTCACCTCTGGTTCCCCAAAAAGGCAGTTTTCAGATGGTTCACTGCAATTGC
AGTGTTCATGAATGTTGTGAATGTCTTGTGCCTGTGCCAACAGCCAAACTCAACGACACT
CTCCTTATGTGTTTGAAAATCACATCTGGTGGAGTAATTTTCCAGTCACCTCTAATGTCA
GTTCAGCCCATAAATATGGTGAAGCCTGATCCACCATTAGGTTTGCATATGGAAATCACA
GATGATGGTAATTTAAAGATTTCTTGGTCCAGCCCACCATTGGTACCATTTCCACTTCAA
TATCAAGTGAAATATTCAGAGAATTCTACAACAGTTATCAGAGAAGCTGACAAGATTGTC
TCAGCTACATCCCTGCTAGTAGACAGTATACTTCCTGGGTCTTCGTATGAGGTTCAGGTG
AGGGGCAAGAGACTGGATGGCCCAGGAATCTGGAGTGACTGGAGTACTCCTCGTGTCTTT
ACCACACAAGATGTCATATACTTTCCACCTAAAATTCTGACAAGTGTTGGGTCTAATGTT
TCTTTTCACTGCATCTATAAGAAGGAAAACAAGATTGTTCCCTCAAAAGAGATTGTTTGG
TGGATGAATTTAGCTGAGAAAATTCCTCAAAGCCAGTATGATGTTGTGAGTGATCATGTT
AGCAAAGTTACTTTTTTCAATCTGAATGAAACCAAACCTCGAGGAAAGTTTACCTATGAT
GCAGTGTACTGCTGCAATGAACATGAATGCCATCATCGCTATGCTGAATTATATGTGATT
GATGTCAATATCAATATCTCATGTGAAACTGATGGGTACTTAACTAAAATGACTTGCAGA
TGGTCAACCAGTACAATCCAGTCACTTGCGGAAAGCACTTTGCAATTGAGGTATCATAGG
AGCAGCCTTTACTGTTCTGATATTCCATCTATTCATCCCATATCTGAGCCCAAAGATTGC
TATTTGCAGAGTGATGGTTTTTATGAATGCATTTTCCAGCCAATCTTCCTATTATCTGGC
TACACAATGTGGATTAGGATCAATCACTCTCTAGGTTCACTTGACTCTCCACCAACATGT
GTCCTTCCTGATTCTGTGGTGAAGCCACTGCCTCCATCCAGTGTGAAAGCAGAAATTACT
ATAAACATTGGATTATTGAAAATATCTTGGGAAAAGCCAGTCTTTCCAGAGAATAACCTT
CAATTCCAGATTCGCTATGGTTTAAGTGGAAAAGAAGTACAATGGAAGATGTATGAGGTT
TATGATGCAAAATCAAAATCTGTCAGTCTCCCAGTTCCAGACTTGTGTGCAGTCTATGCT
GTTCAGGTGCGCTGTAAGAGGCTAGATGGACTGGGATATTGGAGTAATTGGAGCAATCCA
GCCTACACAGTTGTCATGGATATAAAAGTTCCTATGAGAGGACCTGAATTTTGGAGAATA
ATTAATGGAGATACTATGAAAAAGGAGAAAAATGTCACTTTACTTTGGAAGCCCCTGATG
AAAAATGACTCATTGTGCAGTGTTCAGAGATATGTGATAAACCATCATACTTCCTGCAAT
GGAACATGGTCAGAAGATGTGGGAAATCACACGAAATTCACTTTCCTGTGGACAGAGCAA
GCACATACTGTTACGGTTCTGGCCATCAATTCAATTGGTGCTTCTGTTGCAAATTTTAAT
TTAACCTTTTCATGGCCTATGAGCAAAGTAAATATCGTGCAGTCACTCAGTGCTTATCCT
TTAAACAGCAGTTGTGTGATTGTTTCCTGGATACTATCACCCAGTGATTACAAGCTAATG
TATTTTATTATTGAGTGGAAAAATCTTAATGAAGATGGTGAAATAAAATGGCTTAGAATC
TCTTCATCTGTTAAGAAGTATTATATCCATGATCATTTTATCCCCATTGAGAAGTACCAG
TTCAGTCTTTACCCAATATTTATGGAAGGAGTGGGAAAACCAAAGATAATTAATAGTTTC
ACTCAAGATGATATTGAAAAACACCAGAGTGATGCAGGTTTATATGTAATTGTGCCAGTA
ATTATTTCCTCTTCCATCTTATTGCTTGGAACATTATTAATATCACACCAAAGAATGAAA
AAGCTATTTTGGGAAGATGTTCCGAACCCCAAGAATTGTTCCTGGGCACAAGGACTTAAT
TTTCAGAAGAGAACGGACATTCTTTGAAGTCTAATCATGATCACTACAGATGAACCCAAT
GTGCCAACTTCCCAACAGTCTATAGAGTATTAGAAGATTTTTACATTTTGAAGAAGGGGA
GCAAATCTAAAAAAAATTCAGTTGAACTTCTGAGAGTTAACATATGGTGGATTATGTTGA
TTTAGAACTTAAAATAGATGTGTAAATTTGGGTTCAAAATGTAGATTTGAGTCCAGTTTG
GATGTGTGATTAATTTTCAAATCATCTAAAGTTTAAAAGTAGTATTCATGATTTCTGGCT
TTTGATTTGTCATATTCCTGGTCATAAAACATTAAGAAAATTATGGCTGTTGCTGTCATT
ACATATCTATTAAATGTCATCAAATATGTAGTAGACAATGCTGTAATTAGGTGAACTCTA
AAACTGCAACATCTGACAAATAGCTTTAAAAATACAATGATTATAAGTATGGAATCAGTG
AAAATATTTAGTTTGTATTTTTATGTCCAAACTTTTCCATTTTAGATTCCTTTATAGACA
CGTCAGCCTAAAAATCAGCCTATTCGGGTGTTCTTTTGAATATCTCCTGGCATTTTTGTA
TCTAACTTTGTTCAATCTGGGAATTTCAGTTTTCAATATCCTTGAAAATGGCTTAAGTGA
TAACTTCCGTTTCAGTTAAAAGGAAGCCCGAAGTTGTGTTTGTGCTGCCCACAGGACAGT
GGGAGTTACAGTTCATATCAGGATGACCCTACATACCCAGGTCAGATTGACGGGACCAGA
AGGGAACATCGACTTCTAATCCAGCTTTCTTGTTTAATTATGACCTAAATCTAATTTACT
TCCACTGAACCATCCAAGACCTCTGGCAGGCAGGGAAATGGGCAGTGATGCAAAAAAGGG
AGACTCTTTGGAGCTTTTATGAATAGTTCATGGTGAGGACAGAACTTTTCTACTTTCAGA
CAGACTGCTTGCTAGTTTTATGAATTCAGCACACGAATTATGCTGCGTTGCTCACATTCA
AACCAAACCAACGACTATGTTTAATGAACTCAGTATTCAAATTTATTATATATGCGTATA
TATGTATATATGGATCCCTTATATTTAGATTTAACTCGTAGTTTTATTTGAAAGTAGAAA
AGAACTCTACAAAAACGGGAAGAATGTGTCTTTCTTCCCTTCTTGACTTCTAATAGGTGT
CATTGAAATGTAAAATCTAAGTATGAAATTATGAAAGGACATTCTTTAATTACTGCCCAC
TCAACACATATTTAATATGTGCCCAGATTATTCTAAAATCTTAAAAAAAGATGCATATAG
TGAAATTTTTTAAATGGATATACTTTTAATAAAGTTTTATAACTCACTGACAAAACATAT
TTCAATAGTATATGAGTATGAGATTTCTTATCAATTATGAGTGAAATATTCTATCTGAAT
GCATTGGAAGGCATTTACAGTATTTGCTTTCAACAGTTACTGAGTATGACATTTTAGCAT
GAAATATATCAAACACATCATTTGAAGGACATATGTAATCTTGACTATGGTTATGGTTTT
TTTGTATGTATTCCTTGTTTTCATATTGATAGCATCTAATTCTTTTGACAATCTTAATAT
GTAGGTTCATTTAAATTTTAAGACAGTTCAGTGCATATATAGTAGAAGCCTTAAGAAAAA
AGAAAATGAGCAAGCAAATATTTGAAGAAATGTATAAAACCATAGATTTCTTTCAGAAAA
AAAAAACAGGCATAGGAACAGTTTTCTCTTCATATATTATGATTATGAATAATAGGAAAG
TTGTATTAATTCAGTATTTGTCATTATGCAGTATTTTAATACCTACATAAGTCTATTCCA
TTATTATATTTTGCGCTTGGCATATTTATTCCTTTATGCTTTTAATCACTAACATATTTT
ACTTAAGAGTATAAAACTATGCTAAATAAATTGTATTGTATATGGAATATGCTTGCCATT
ATGAAGAACAGCTGGGTATACCATTATTTCAAGTAATAAATCTGAATTCTATTAGTTTAA
AAATTGTAAAATTCAAGTTAAATGACGTGTATGATATATAAGCTGAACACATTTTCTATA
GCCCTTAATTTAGTTGTGTTAATTTTTCAAGGTGATGTATCAACAGCTTTTTTTATTTTG
CATTTGTTTTTTCAATGTGTTTACATTGTATGAATTGAGCTTTTTGCCCACAGATTCTTG
ATTTGTAGTTGTTTGGCAGGATTTTTCTTTGTGATATAATCACTTCTATAAAAAATATGA
TGTACA
>hsa_circRNA_400283
GTTTGATTTAATTTTGGATGAGATCGTTCTTGCAGCAAGATGTTAATAAGACAAAATCTA
GACTAAATGTGTTAAATGGGCTTGCCAACAATATGGATGATTTGAAGATAAACACCGATA
TTACTGGTGCTAAAGAAGAACTCCTAGATGACAACAATTTTATCTCAGACAAAGAGAGCG
GAGTTCATAAGCCAAAAGATTGTCAAACATCATTTCAGAAAAATAATACGTTGACTCTGC
CTGAAGAACTGTCAAAGGACAAATCTGAAAACGCCTTAAGTGGAGGCCAGTCTAGTCTAT
TTATACATGCTGGTGCTCCTACTGTTTCTAGTGAAAACTTTATCTTGCCTAAAGGAGCTG
CTGTTAATGGACCAGTTTCACACTCCTCCTTAACTAAGACTTCCAATATGAATAAAGGCA
GTGTTTCATTAACCACTGGACAGCCTGTGGATCAGCCAACAACAGAATCTTGTTCAACTT
TGAAGGTAGCAGCTGATCTTCAGCTGTCTACACCACAGAAAGCAAGTCAACACCAAGTTT
TATTTTTGTTATCAGATGTAGCACATGCTAAGAATCCCACCCATTCCAATAAAAAACTAC
CTACCTCTGCTTCAGTTGGTTGTGACATTCAGAATTCAGTAGGGAGTAATATAAAGTCAG
ATGGCACTTTAATAAATCAAGTAGAGGTGGGTGAGGATGGTGAAGATTTATTGGTGAAAG
ATGATTGTGTCAATACAGTAACGGGAATTTCCTCAGGTACAGATGGATTTAGGTCAGAAA
ATGATACAAACTGGGATCCCCAAAAAGAGTTCATTCAATTTCTTATGACTAATGAGGAAA
CAGTAGATAAAGCTCCACCTCATTCTAAAATAGGTCTAGAAAAAAAAAGAAAGCGAAAAA
TGGATGTAAGCAAGATAACTCGTTATACCGAGGATTGCTTTAGTGATTCTAATTGTGTAC
CCAATAAATCAAAAATGCAAGAAGTAGACTTTCTAGAACAAAATGAAGAGCTACAAGCAG
TAGACTCACAGAAATATGCATTATCAAAAGTGAAGCCTGAATCAACTGATGAAGACTTAG
AATCTGTGGATGCCTTCCAACATCTAATTTATAACCCAGATAAGTGTGGAGAAGAGAGTT
CACCTGTTCATACTAGCACTTTTCTTTCAAATACCTTAAAAAAGAAATGTGAAGAGAGTG
ATTCTGAGTCACCTGCTACTTTCAGTACCGAAGAGCCATCATTCTACCCCTGTACAAAGT
GCAATGTGAATTTTAGGGAGAAGAAGCACCTCCACAGGCATATGATGTATCATTTAGATG
GGAATAGTCACTTTCGCCATCTTAATGTCCCAAGGCCATATGCTTGTAGAGAATGTGGAC
GGACATTTCGAGATCGCAATTCACTTCTAAAACATATGATTATTCACCAGGAGAGAAGAC
AGAAGTTGATGGAGGAAATTCGTGAATTGAAAGAACTTCAGGATGAAGGAAGAAGTGCAC
GATTACAGTGTCCTCAGTGTGTGTTTGGTACCAATTGCCCTAAAACATTTGTGCAACATG
CTAAAACCCATGAAAAAGATAAAAGGTACTACTGCTGTGAAGAGTGTAACTTCATGGCAG
TGACAGAAAATGAATTGGAATGCCATCGAGGCATTGCACATGGGGCAGTGGTAAAATGCC
CTATGGTCACTTCTGATATTGCCCAGAGAAAAACACAAAAAAAGACTTTCATGAAAGACT
CTGTAGTAGGATCATCCAAAAAATCAGCTACCTACATATGTAAGATGTGTCCTTTTACTA
CTTCAGCCAAAAGTGTTTTAAAAAAGCACACGGAGTACTTGCATTCATCATCATGTGTTG
ATTCATTTGGTAGTCCTCTTGGACTTGATAAAAGAAAAAATGACATCCTTGAAGAACCTG
TAGATAGTGATAGCACTAAAACATTAACTAAACAACAGTCAACCACATTTCCAAAGAACT
CTGCTTTAAAACAAGATGTGAAGCGAACATTTGGATCAACCTCACAATCAAGTAGTTTTT
CAAAAATTCATAAGCGGCCACACAGAATACAGAAAGCTCGGAAAAGCATTGCCCAATCAG
GTGTAAACATGTGCAATCAAAACAGCTCTCCTCATAAGAATGTTACAATTAAAAGCAGCG
TTGACCAAAAACCTAAGTATTTCCATCAAGCAGCAAAAGAAAAGTCTAATGCCAAGGCAA
ATAGCCACTATTTGTATAGACACAAATATGAAAACTATAGGATGATCAAAAAATCAGGTG
AATCATATCCTGTGCATTTCAAAAAAGAAGAAGCTAGTTCATTAAATTCTTTACACCTGT
TTTCATCATCAAGTAATTCTCACAACAATTTTATTTCAGACCCTCATAAGCCTGACGCCA
AAAGGCCTGAAAGCTTCAAAGATCACAGACGTGTAGCTGTAAAGAGAGTAATTAAGGAAT
CTAAGAAGGAAAGTTCTGTTGGAGGGGAAGACTTGGATAGCTATCCAGATTTTTTGCATA
AAATGACTGTTGTCGTTTTGCAAAAACTTAATTCTGCTGAAAAGAAAGATAGTTATGAAA
CAGAAGATGAAAGTTCCTGGGATAATGTTGAGTTAGGAGACTACACTACACAGGCCATAG
AAGATGAAACCTATAGTGATATTAATCAAGAGCATGTAAATTTATTCCCTTTATTTAAGA
GCAAAGTGGAAGGTCAGGAGCCTGGAGAAAATGCTACTCTTAGTTATGACCAAAACGATG
GCTTTTATTTTGAATACTATGAAGATACTGGAAGTAACAACTTTTTGCATGAGATACATG
ATCCTCAGCATTTAGAAACTGCAGATGCTTCATTGTCAAAGCATAGTTCTGTTTTTCATT
GGACTGATTTGTCTCTTGAGAAGAAATCGTGTCCTTACTGCCCAGCAACATTTGAAACAG
GTGTTGGGTTATCAAATCATGTCAGGGGGCATCTTCACAGAGCAGGATTAAGCTATGAAG
CCCGTCATGTTGTATCACCAGAACAAATAGCCACAAGTGACAAAATGCAGCATTTCAAAA
GAACTGGCACAGGAACACCTGTTAAACGAGTTAGAAAAGCTATAGAGAAGTCTGAAACCA
CTTCTGAACACACTTGTCAGCTCTGTGGTGGTTGGTTTGATACTAAAATTGGATTATCAA
ATCATGTTAGAGGCCACTTGAAAAGACTTGGAAAGACGAAATGGGATGCTCACAAATCTC
CAATCTGTGTTCTGAATGAGATGATGCAAAATGAAGAAAAATATGAAAAAATCTTAAAGG
CATTGAACAGTCGTCGTATTATTCCCAGACCATTTGTAGCTCAAAAACTTGCATCAAGTG
ATGACTTTATATCTCAAAATGTTATACCTCTTGAAGCATACCGTAATGGCCTAAAGACTG
AAGCTCTGTCAGTGTCTGCATCAGAAGAAGAAGGGCTGAATTTCTTAAATGAATATGATG
AAACAAAACCAGAACTGCCCAGTGGGAAAAAGAATCAGTCTCTTACACTCATAGAACTTC
TTAAAAATAAAAGGATGGGAGAAGAAAGGAATTCTGCTATTTCTCCTCAAAAGATCCATA
ATCAGACAGCAAGAAAGAGATTCGTTCAGAAATGCGTTCTTCCATTAAATGAGGATAGTC
CGTTGATGTATCAGCCACAAAAAATGGACTTGACTATGCACTCAG
>hsa_circRNA_013141
GTCACACTTCACCTGAATCCCATCTCCTCAGTCCACATCCACCACAAGTCTGTTGTGTTC
CTGCTCAACTCCCCACACCCCCTGGTGTGGCATCTGAAGACAGAGAGACTTGCCACTGGG
GTCTCCAGACTGTTTTTG
>hsa_circRNA_404558
GAAAAATTGAGGCTTCAGAAATTGTCCAGTCTCTCCAGACACTGGGTCTGACTATTTCTG
AACAACAAGCAGAGTTGATTCTTCAAAGCATTGATGTTGATGGGACAATGACAGTGGACT
GGAATGAATGGAGAGACTACTTCTTATTTAATCCTGTTACAGACATTGAGGAAATTATCC
GTTTCTGGAAACATTCTACAGGAATTGACATAGGGGATAGCTTAACTATTCCAGATGAAT
TCACGGAAGACGAAAAAAAATCCGGACAATGGTGGAGGCAGCTTTTGGCAGGAGGCATTG
CTGGTGCTGTCTCTCGAACAAGCACTGCCCCTTTGGACCGTCTGAAAATCATGATGCAGG
TTCACGGTTCAAAATCAGACAAAATGAACATATTTGGTGGCTTTCGACAGATGGTAAAAG
AAGGAGGTATCCGCTCGCTTTGGAGGGGAAATGGTACAAACGTCATCAAAATTGCTCCTG
AGACAGCTGTTAAATTCTGGGCATATGAACAG
>hsa_circRNA_400305
GTTGGACGTGATAAGTATGAGCCTGCAGCTGTTTCAGAACAAGGTGATAAAAAGGGCAAA
AAGGGCAAAAAAGACAGGGACATGGATGAACTGAAGAAAGAAGTTTCTATGGATGATCAT
AAACTTAGCCTTGATGAACTTCATCGTAAATATGGAACAGACTTGAGCCGGGGATTAACA
TCTGCTCGTGCAGCTGAGATCCTGGCGCGAGATGGTCCCAACGCCCTCACTCCCCCTCCC
ACTACTCCTGAATGGATCAAGTTTTGTCGGCAGCTCTTTGGGGGGTTCTCAATGTTACTG
TGGATTGGAGCGATTCTTTGTTTCTTGGCTTATAGCATCCAAGCTGCTACAGAAGAGGAA
CCTCAAAACGATAATCTGTACCTGGGTGTGGTGCTATCAGCCGTTGTAATCATAACTGGT
TGCTTCTCCTACTATCAAGAAGCTAAAAGTTCAAAGATCATGGAATCCTTCAAAAACATG
GTCCCTCAGCAAGCCCTTGTGATTCGAAATGGTGAGAAAATGAGCATAAATGCGGAGGAA
GTTGTGGTTGGGGATCTGGTGGAAGTAAAAGGAGGAGACCGAATTCCTGCTGACCTCAGA
ATCATATCTGCAAATGGCTGCAAGGTGGATAACTCCTCGCTCACTGGTGAATCAGAACCC
CAGACTAGGTCTCCAGATTTCACAAATGAAAACCCCCTGGAGACGAGGAACATTGCCTTC
TTTTCAACCAATTGTGTTGAAGGCACCGCACGTGGTATTGTTGTCTACACTGGGGATCGC
ACTGTGATGGGAAGAATTGCCACACTTGCTTCTGGGCTGGAAGGAGGCCAGACCCCCATT
GCTGCAGAAATTGAACATTTTATCCACATCATCACGGGTGTGGCTGTGTTCCTGGGTGTG
TCTTTCTTCATCCTTTCTCTCATCCTTGAGTACACCTGGCTTGAGGCTGTCATCTTCCTC
ATCGGTATCATCGTAGCCAATGTGCCGGAAGGTTTGCTGGCCACTGTCACGGTCTGTCTG
ACACTTACTGCCAAACGCATGGcaaggaaaaactgcttagtgaagaacttagaagctgtg
gagaccttgggGTCCACGTCCACCATCTGCTCTGATAAAACTGGAACTCTGACTCAGAAC
CGGATGACAGTGGCCCACATGTGGTTTGACAATCAAATCCATGAAGCTGATACGACAGAG
AATCAGAGTGGTGTCTCTTTTGACAAGACTTCAGCTACCTGGCTTGCTCTGTCCAGAATT
GCAGGTCTTTGTAACAGGGCAGTGTTTCAGGCTAACCAGGAAAACCTACCTATTCTTAAG
CGGGCAGTTGCAGGAGATGCCTCTGAGTCAGCACTCTTAAAGTGCATAGAGCTGTGCTGT
GGTTCCGTGAAGGAGATGAGAGAAAGATACGCCAAAATCGTCGAGATACCCTTCAACTCC
ACCAACAAGTACCAGTTGTCTATTCATAAGAACCCCAACACATCGGAGCCCCAACACCTG
TTGGTGATGAAGGGCGCCCCAGAAAGGATCCTAGACCGTTGCAGCTCTATCCTCCTCCAC
GGCAAGGAGCAGCCCCTGGATGAGGAGCTGAAAGACGCCTTTCAGAACGCCTATTTGGAG
CTGGGGGGCCTCGGAGAACGAGTCCTAGGTTTCTGCCACCTCTTTCTGCCAGATGAACAG
TTTCCTGAAGGGTTCCAGTTTGACACTGACGATGTGAATTTCCCTATCGATAATCTGTGC
TTTGTTGGGCTCATCTCCATGATTGACCCTCCACGGGCGGCCGTTCCTGATGCCGTGGGC
AAATGTCGAAGTGCTGGAATTAAGGTCATCATGGTCACAGGAGACCATCCAATCACAGCT
AAAGCTATTGCCAAAGGTGTGGGCATCATCTCAGAAGGCAATGAGACCGTGGAAGACATT
GCTGCCCGCCTCAACATCCCAGTCAGCCAGGTGAACCCCAGGGATGCCAAGGCCTGCGTA
GTACACGGCAGTGATCTAAAGGACATGACCTCCGAGCAGCTGGATGACATTTTGAAGTAC
CACACTGAGATAGTGTTTGCCAGGACCTCCCCTCAGCAGAAGCTCATCATTGTGGAAGGC
TGCCAAAGACAGGGTGCTATCGTGGCTGTGACTGGTGACGGTGTGAATGACTCTCCAGCT
TTGAAGAAAGCAGACATTGGGGTTGCTATGGGGATTGCTGGCTCAGATGTGTCCAAGCAA
GCTGCTGACATGATTCTTCTGGATGACAACTTTGCCTCAATTGTGACTGGAGTAGAGGAA
GGTCGTCTGATCTTTGATAACTTGAAGAAATCCATTGCTTATACCTTAACCAGTAACATT
CCCGAGATCACCCCGTTCCTGATATTTATTATTGCAAACATTCCACTACCACTGGGGACT
GTCACCATCCTCTGCATTGACTTGGGCACTGACATGGTTCCTGCCATCTCCCTGGCTTAT
GAGCAGGCTGAGAGTGACATCATGAAGAGACAGCCCAGAAATCCCAAAACAGACAAACTT
GTGAATGAGCGGCTGATCAGCATGGCCTATGGGCAGATTGGAATGATCCAGGCCCTGGGA
GGCTTCTTTACTTACTTTGTGATTCTGGCTGAGAACGGCTTCCTCCCAATTCACCTGTTG
GGCCTCCGAGTGGACTGGGATGACCGCTGGATCAACGATGTGGAAGACAGCTACGGGCAG
CAGTGGACCTATGAGCAGAGGAAAATCGTGGAGTTCACCTGCCACACAGCCTTCTTCGTC
AGTATCGTGGTGGTGCAGTGGGCCGACTTGGTCATCTGTAAGACCAGGAGGAATTCGGTC
TTCCAGCAGGGGATGAAGAACAAGATCTTGATATTTGGCCTCTTTGAAGAGACAGCCCTG
GCTGCTTTCCTTTCCTACTGCCCTGGAATGGGTGTTGCTCTTAGGATGTATCCCCTCAA
>hsa_circRNA_014213
GACCAGTCACTGTTGCAGCATGAGTTCCCAGCAGCAGAAGCAGCCTTGCACCCCACCCCC
TCAGCTTCAGCAGCAGCAGGTGAAACAGCCTTGCCAGCCTCCACCTCAGGAACCATGCAT
CCCCAAAACCAAGGAGCCCTGCCACCCCAAGGTGCCTGAGCCCTGCCACCCCAAAGTGCC
CGAGCCCTGCCAGCCCAAGGTTCCAGAGCCATGCCACCCCAAGGTGCCTGAGCCCTGCCC
TTCAATAGTCACTCCAGCACCAGCCCAGCAGAAGACCAAGCAGAAGTAATGTGGTCCACA
GCCATGCCCTTGAGGAGCCGGCCACCAGATGCTGAATCCCCTATCCCATTCTGCGTATGA
GTCCCATTTGCCTTGCAATTAGCATTCTGTCTCCCCCAAAAAAGAATGTGCTATGAAGCT
TTCTTTCCTACACACTCTGAGTCTCTGAATGAAGCTGAAGGTCTTAGTACCAGAGCTAGT
TTTCAGCTGCTCAGAATTCATCTGAAGAGAGACTTAAGATGAAAGCAAATGATTCAGCTC
CCTTATACCCCCATTAAATTCACTTTCAATTCCA
>hsa_circRNA_014772
GCTACTCCCACCCCGCCCCGCCCCGTCATTGTCCCCGTCGGTCTCTTTTCTCTTCCGTCC
TAAAAGCTCTGCGAGCCGCTCCCTTCTCCCGGTGCCCCGCGTCTGTCCATCCTCAGTGGG
TCAGACGAGCAGGATGGAGGGCTGCATGGGGGAGGAGTCGTTTCAGATGTGGGAGCTCAA
TCGGCGCCTGGAGGCCTACCTGGCCCGGGTCAAGGCGCTGGAGGAGCAGAATGAGCTGCT
CAGCGCGGAGCTCGGGGGGCTCCGGGCACAATCCGCGGACACCTCCTGGCGGGCGCATGC
CGACGACGAGCTGGCGGCCCTGCGGGCCCTCGTTGACCAACGCTGGCGGGAGAAGCACGC
GGCCGAGGTGGCGCGCGACAACCTGGCTGAAGAGCTGGAGGGCGTGGCAGGCCGATGCCA
GCAGCTGCGGCTGGCCCGGGAGCGGACGACGGAGGAGGTAGCCCGCAACCGGCGCGCCGT
CGAGGCAGAGAAATGCGCCCGGGCCTGGCTGAGTAGCCAGGTGGCAGAGCTGGAGCGCGA
GCTAGAGGCTCTACGCGTGGCGCACGAGGAGGAGCGCGTCGGCCTGAACGCGCAGGCTGC
CTGTgccccccgctgccccgcgccgccccgcgggcctcccgcgccggccccggAGGTAGA
GGAGCTGGCAAGGCGACTGGGCGAGGCGTGGCGCGGGGCAGTGCGCGGCTACCAGGAGCG
CGTGGCACACATGGAGACGTCGCTGGGCCAGGCCCGCGAGCGGCTGGGCCGGGCGGTGCA
GGGTGCCCGCGAGGGCCGCCTGGAGCTGCAGCAGCTCCAGGCTGAGCGCGGAGGCCTCCT
GGAGCGCAGGGCAGCGTTGGAACAGAGGTTGGAGGGCCGCTGGCAGGAGCGGCTGCGGGC
TACTGAAAAGTTCCAGCTGGCTGTGGAGGCCCTGGAGCAGGAGAAACAGGGCCTACAGAG
CCAGATCGCTCAGGTCCTGGAAGGTCGGCAGCAGCTGGCGCACCTCAAGATGTCCCTCAG
CCTGGAGGTGGCCACGTACAGGACCCTCCTGGAGGCTGAGAACTCCCGGCTGCAAACACC
TGGCGGTGGCTCCAAGACTTCCCTCAGCTTTCAGGACCCCAAGCTGGAGCTGCAATTCCC
TAGGACCCCAGAGGGCCGGCGTCTTGGATCTTTGCTCCCAGTCCTGAGCCCAACTTCCCT
CCCCTCACCCTTGCCTGCTACCCTTGAGACACCTGTGCCAGCCTTTCTTAAGAACCAAGA
ATTCCTCCAGGCCCGTACCCCTACCTTGGCCAGCACCCCCATCCCCCCCACACCTCAGGC
ACCCTCTCCTGCTGTAGATGCAGAGATCAGAGCCCAGGATGCTCCTCTCTCTCTGCTCCA
GACACAGGGTGGGAGGAAACAGGCTCCAGAGCCCCTGCGGGCTGAAGCCAGGGTGGCCAT
TCCTGCCAGCGTCCTGCCTGGACCAGAGGAGCCTGGGGGCCAGCGGCAAGAGGCCAGTAC
AGGCCAGTCCCCAGAGGACCATGCCTCCTTGGCACCACCCCTCAGCCCTGACCACTCCAG
TTTAGAGGCTAAGGATGGAGAATCCGGTGGGTCTAGAGTGTTCAGCATATGCCGAGGGGA
AGGTGAAGGGCAAATCTGGGGGTTGGTAGAGAAAGAAACAGCCATAGAGGGCAAAGTGGT
AAGCAGCTTGCAGCAGGAAATATGGGAAGAAGAGGATCTAAACAGGAAGGAAATCCAGGA
CTCCCAGGTTCCTTTGGAAAAAGAAACCCTGAAGTCTCTGGGAGAGGAGATTCAAGAGTC
ACTGAAGACTCTGGAAAACCAGAGCCATGAGACACTAGAAAGGGAGAATCAAGAATGTCC
GAGGTCTTTAGAAGAAGACTTAGAAACACTAAAAAGTCTAGAAAAGGAAAATAAAGAGCT
ATTAAAGGATGTGGAGGTAGTGAGACCTCTAGAAAAAGAGGCTGTAGGCCAACTTAAGCC
TACAGGAAAAGAGGACACACAGACATTGCAATCCCTGCAAAAGGAGAATCAAGAACTAAT
GAAATCTCTTGAAGGTAATCTAGAGACATTTTTATTTCCAGGAACGGAAAATCAAGAATT
AGTAAGTTCTCTGCAAGAGAACTTAGAGTCATTGACAGCTCTGGAAAAGGAGAATCAAGA
GCCACTGAGATCTCCAGAAGTAGGGGATGAGGAGGCACTGAGACCTCTGACAAAGGAGAA
TCAGGAACCCCTGAGGTCTCTTGAAGATGAGAACAAAGAGGCCTTTAGATCTCTAGAAAA
AGAGAACCAGGAGCCACTGAAGACTCTAGAAGAAGAGGACCAGAGTATTGTGAGACCTCT
AGAAACAGAGAATCACAAATCACTGAGGTCTTTAGAAGAACAGGACCAAGAGACATTGAG
AACTCTTGAAAAAGAGACTCAACAGCGACGGAGGTCTCTAGGGGAACAGGATCAGATGAC
ATTAAGACCCCCAGAAAAAGTGGATCTAGAACCACTGAAGTCTCTTGACCAGGAGATAGC
TAGACCTCTTGAAAATGAGAATCAAGAGTTCTTAAAGTCACTCAAAGAAGAGAGCGTAGA
GGCAGTAAAATCTTTAGAAACAGAGATCCTAGAATCACTGAAGTCTGCGGGACAAGAGAA
CCTGGAAACACTGAAATCTCCAGAAACTCAAGCACCACTGTGGACTCCAGAAGAAATAAA
TCAGGGGGCAATGAATCCTCTAGAAAAGGAAATTCAAGAACCACTGGAGTCTGTGGAAGT
GAACCAAGAGACATTCAGACTCCTGGAAGAGGAGAATCAGGAATCATTGAGATCTCTGGG
AGCATGGAACCTGGAGAATTTGAGATCTCCAGAGGAGGTAGACAAGGAAAGTCAAAGGAA
TCTGGAAGAGGAAGAGAACCTGGGAAAGGGAGAGTACCAAGAGTCACTGAGGTCTCTGGA
GGAGGAGGGACAGGAGCTGCCGCAGTCTGCAGATGTGCAGAGGTGGGAAGATACGGTGGA
GAAGGACCAAGAACTGGCTCAGGAAAGCCCTCCTGGGATGGCTGGAGTGGAAAATGAGGA
TGAGGCAGAGCTGAATCTGAGGGAGCAGGATGGCTTCACTGGGAAGGAGGAGGTGGTAGA
GCAGGGAGAGCTGAATGCCACAGAGGAGGTCTGGATCCCAGGCGAGGGGCACCCAGAGAG
CCCTGAGCCCAAAGAGCAGAGAGGCCTGGTTGAGGGAGCCAGTGTGAAGGGAGGGGCTGA
GGGCCTCCAGGACCCTGAAGGGCAATCACAACAGGTGGGGGCCCCAGGCCTCCAGGCTCC
CCAGGGGCTGCCAGAGGCGATAGAGCCCCTGGTGGAAGATGATGTGGCCCCAGGGGGTGA
CCAAGCCTCCCCAGAGGTCATGTTGGGGTCAGAGCCTGCCATGGGTGAGTCTGCTGCGGG
AGCTGAGCCAGGCCCGGGGCAGGGGGTGGGAGGGCTGGGGGACCCAGGCCATCTGACCAG
GGAAGAGGTGATGGAACCACCCCTGGAAGAGGAGAGTTTGGAGGCAAAGAGGGTTCAGGG
CTTGGAAGGGCCTAGAAAGGACCTAGAGGAGGCAGGTGGTCTGGGGACAGAGTTCTCCGA
GCTGCCTGGGAAGAGCAGAGACCCTTGGGAGCCTCCCAGGGAGGGTAGGGAGGAGTCAGA
GGCTGAGGCCCCCAGGGGAGCAGAGGAGGCGTTCCCTGCTGAGACCCTGGGCCACACTGG
AAGTGATGCCCCTTCACCTTGGCCTCTGGGGTCAGAGGAAGCTGAGGAGGATGTACCACC
AGTGCTGGTCTCCCCCAGCCCAACGTACACCCCGATCCTGGAAGATGCCCCTGGGCCTCA
GCCTCAGGCTGAAGGGAGTCAGGAGGCTAGCTGGGGGGTGCAGGGGAGGGCTGAAGCCCT
GGGGAAAGTAGAGAGCGAGCAGGAGGAGTTGGGTTCTGGGGAGATCCCCGAGGGCCCCCA
GGAGGAAGGGGAGGAGAGCAGAGAAGAGAGCGAGGAGGATGAGCTCGGGGAGACCCTTCC
AGACTCCACTCCCCTGGGCTTCTACCTCAGGTCCCCCACCTCCCCCAGGTGGGACCCCAC
TGGAGAGCAGAGGCCACCCCCTCAAGGGGAGACTGGAAAGGAGGGCTGGGATCCTGCTGT
CCTGGCTTCCGAGGGCCTTGAGGCCCCACCCTCAgaaaaggaggagggggaggagggaga
agaggagTGTGGCCGTGACTCTGACCTGTCAGAAGAATTTGAGGACCTGGGGACTGAGGC
ACCTTTTCTTCCTGGGGTCCCTGGGGAGGTGGCAGAACCTCTGGGCCAGGTGCCCCAGCT
GCTACTGGATCCTGCAGCCTGGGATCGAGATGGGGAGTCCGATGGGTTTGCAgatgagga
agaaagtggggaggagggagaggaggatcaggaggaggggagggagCCAGGGGCTGGGCG
GTGGGGGCCAGGGTCTTCTGTTGGCAGCCTCCAGGCCCTGAGTAGCTCCCAGAGAGGGGA
ATTCCTGGAGTCTGATTCTGTGAGTGTCAGTGTCCCCTGGGATGACAGCTTGAGGGGTGC
AGTGGCTGGTGCCCCCAAGACTGCCCTGGAAACGGAGTCCCAGGACAGTGCTGAGCCTTC
TGGCTCAGAGGAAGAGTCTGACCCTGTTTCCTTGGAGAGGGAGGACAAAGTCCCTGGCCC
TCTAGAGATCCCCAGTGGGATGGAGGATGCAGGCCCAGGGGCAGACATCATTGGTGTTAA
TGGCCAGGGTCCCAACTTGGAGGGGAAGTCACAGCATGTGAATGGGGGAGTGATGAACGG
GCTGGAGCAGTCTGAGGAAGTGGGGCAAGGAATGCCGCTAGTCTCTGAGGGAGACCGAGG
GAGCCCCTTTCAGGAGGAGGAGGGGAGTGCTCTGAAGACCTCTTGGGCAGGGGCTCCTGT
TCACCTGGGCCAGGGTCAGTTCCTGAAGTTCACTCAGAGGGAAGGAGATAGAGAGTCCTG
GTCCTCAGGGGAGGACTAGGAAAAGACCATCTGCCCGGCACTGGGGACTTAGGGGTGCGG
GGAGGGGAAGGACGCCTCCAAGCCCGCTCCCTGCTCAGGAGCAGCACTCTTAACTTACGA
TCTCTTGACATATGGTTTCTGGCTGAGAGGCCTGGCCCGCTAAGGTGAAAAGGGGTGTGG
CAAAGGAGCCTACTCCAAGAATGGAGGCTGTAGGAATATAACCTCCCACCCTGCAAAGGG
AATCTCTTGCCTGCTCCATCTCATAGGCTAAGTCAGCTGAATCCCGATAGTACTAGGTCC
CCTTCCCTCCGCATCCCGTCAGCTGGAAAAGGCCTGTGGCCCAGAGGCTTCTCCAAAGGG
AGGGTGACATGCTGGCTTTTGTGCCCAAGCTCACCAGCCCTGCGCCACCTCACTGCAGTA
GTGCACCATCTCACTGCAGTAGCACGCCCTCCTGGGCCGTCTGGCCTGTGGCTAATGGAG
GTGACGGCACTCCCATGTGCTGACTCCCCCCATCCCTGCCACGCTGTGGCCCTGCCTGGC
TAGTCCCTGCCTGAATAAAGTAATGCCTCCGCTTCAA
>hsa_circRNA_404607
ACCCTGAAAACCAAACCTTGAGAAAGGATTATGAAAAAACCTTTAAAAAGTACCAGGGGC
TTGTGGTAAAACAGGAACAGCTATTACGAGGTATGAATTCCTAAGCAATGAGGAAAGCAA
CAAAGTACTTACTCCAAATACATTTGTTTTGTTCACTTTTTATCATACCTGTAAAGCTAA
TGTGAGAATAGCTGAAAGTTCTATAAATGTTAATATGCTACAAGTTCGTCTGTCTTTAGC
ATGGGTAATGTTTTAAATTTCACTCTACTATTTTTCCCCATTTAGTTCCTAAATGTTTGT
ATACTTATTATTTATTTCCTAAGAAAGGATTTTTTAATCCAGTGTGTGACCTTTTCAATA
ATATCAATCTTTGTCTCTTCAGCCCTAACTTACTTGTTTTATAAAGTGAATTATTTTGTT
GCTTTCCTAGGAAATTGATATAAACATTTTAAAATATTTCTCTTGTTTAATAGAAAAGAA
TTCCTTGTCTCTAGCTTTATTAAGATATTTAAAACTTCAATAGTATGGTTTCTTGGTTAC
TGATAAGATGTAAAATCTTATGGTGGTTAGTGATAATGACATGGGGCTTTTAAGTGTGAA
TTTAAGTCCGGATTTATACTTGACTATTTGATGATTCATGTAGTTTATTGGTGTTTGACT
AACTTTGTACATGGAAATACTTGTTAACTCCCAAAATATTTTCATCCTGTGAAGATTAGT
AGCAATTTTAACTACACTGAGTTTTTTAAATATTTGAAGCCAAGTAATTTAGTTCAACCT
GTTGGAGAAAATGTCAGATTTTCAAAGGTTCATTTTAAAATATGCTAGAAAATAATAGGT
ATTATCTGTGTTAGCATATAATCCAAAATGCATCAGATCTCAAGAAAGCAATTGTTTTCA
TGTAAAAGTTTCAAAGAACTAATTTGACTTTTTTAACATGCAAAACTTTAAGCTCTGTTT
CTAACCAAATATTTATGCAAATATTGTATACTCTCTTaacagctttattgaggtataact
gatagacaataaactgtatagttttaaagtatataatttgataaattttaacatatgtaa
atacccatgaaataatgaccataatcaagataaGGTacatatccatcactcccaaaattt
cctcatgcatctttacaatctctccctttccttcttccttctgccttcttcctcattccc
aagtcatcactgatctgctttctgtcactttagcttagtttgcattttctagagttttat
ataaatgaaatcatatagtatgtatgcatttttgtcttttactcagcataattaaagatt
catccatattattgcatttatcaatagtttattcctttttgttattgaatagtatttcct
tatattcacctgttgatgatcattagaatatttccagtttttggcaattttaatgctgct
gtgaacatttttctacaagtctttgtatggacatacgctttcttttctcttagttaaata
cctaatgatggaatggctgagtcataggataggtgtatgtttaactttgtaagaaactgc
caaatgtttttctataatagttgtttttatattctcaccatgaatgtatgtggttttgat
ttgaatttccctagtgactgattaatgttgagcatctcctgatgtgcttatctgccatct
ctttatgtttattgaagtgtgccttcataacttttgccttattattaaattggatagttt
tgtatccattctttatatgttttggatataagcatttatcagatacatgatttgcagaaa
tttttgttctcctaaagtatctttttaagagcagaattttacatttttatgaattccaac
ttagtgttttttggatcatggttttggtattgtgtctaagaaatcctttcctaactaaag
gttacaattattttctaatatgttttcttctagaagttgtatagtctcagagtttagtta
aggctataatatattttgagttaatttttgtatatggggtgaggaatggatcaaagttct
tcattctttttgcatataaatagctaattatttaagtactacttttgaaaacactatctt
ttatctactgaattgatttatatctttgtcagaaccatttgtccaatgtgtcatgcctat
ttttgggtttctattttgttctatccatcacttttgtgtgtttttgatgccaatagcaca
gtgtcttcattaccatagcttatggaaaatgttgatattgggtgcttttagccctaccaa
ttttttattccattgatttctactttgatctttataattttttttcttcagcttactttg
ggtttaatatactcttattttttgttgttgttgttgttgttgttgttgtttaagtggaag
ctgaggtcatttactcaagacctttcttctcaaatacagatatttagtgctataaatttc
ccattaagcacttctttgatggcatcccacagattttcatatgtcctgttttcattttca
ttcagtttaaatactttccagtttctcttttggtttcttttttggcccttgggttattta
gaagggagttatttttttcccaaataattgatgttcaagGCTTTACATGTGttgatgctt
ttctgtactttttctattattgagagagtaatattgaaatctctgactataattgtgatt
tatttattgctcctgcacatctatcagttttcagtacatgtatttttgaagctctgtatt
cttggggacataaagatataggatgtagatgtgctattgatgaattgtccttgttatcag
tatgaagtgttcttcatcatggctggtaacattttttggtctgaaatctaccttttctta
tgttaatctacttcttcttgtgactagtgttagtatgggatatatttgtctatcctttta
tttttaatatatttatgtctatattaagtgtgtttttttatgaacagcatttagattggc
tttgcatgtttGTGTGAGTATGTGtcttcttcctcctttttccttcttgtctgccttctt
acgtatttgagattttttaaattctattttatttccattgttagcttagctataagtctt
ttgttattttattgattgctttaaggtttatattatacatctttaatcatagttgtctac
ctacaagtgatacatgcttaacttatcataagttaactctgctgtcaagtattttgtgcc
atttcatgcttagtgttgcaatcatttcttccctctcccaactctatgctattactaaca
tttattatacttatacatatgttataaaccctataataaggccagatgtcgtggctcaca
cctgtaatcccagcattctgggaggcctaggtgggcagatcacttgaggtcaggagtttg
agaccagcctgggcaacatggggaaaccctgtctccaccaaaaaacaaaaattagctggg
tgtggtggcacacgcctgtagtccccagctactcaggaggctgaggcaggagaatcactt
gaacctgggagcggaggttgcaatgagccaagatcgcaccattgcactccagtcaggtga
cagagcgagactccgtctcagaaaaaaaagccaaaaacaaacaaacaaaaaactgtataa
cacattatcattttatatacataattttattttaaagatatatttaataagaaaataatc
ttatatatttccttgtagagttaccatttccattgatattattcctttgtgtagatccat
atttctgtgtgctgtcattttctttttgcctgagcaatttactttaacgtttcttgtagg
acatatttaccagtggttaattatcttttgtgtgtctaaaaaagtctcattttaaaaata
tttttatctttttgaaatattttcactgggtttagaactctaggttgacaacttttttta
atactgtaaggatgttgctccactgttgccttgtttgcattgtttttgatgagaagtctg
ctgtcatgctatctttgtctatatattaatataaggtctctttttcttggactgctttta
agattgtctcttcatcattcgttttgagcaatttattataccgggccttggtgtaatttt
tttttctgtttcttgtttttagagtttagtgagcttattgaaactctgggtttataattt
tcactaaatttggaaatgtttctgttattattttttcagggacttcagttaaacatatat
taggccactcgaagttgttccacagttctctgatactctacatttttgtcatgtttttct
gtctgtttaattttggatagtttctgtgattatgtcttcagtttcactaatctttttttc
ttctatctctaaactgctgttaatttcatctagtttatagtctcaagcattgtagttttc
agtgatagaagtttgaatattttttattatatctcccttgtctctacttaacttttagaa
gatctggaatacagttatatgacataatgttccgtttttataattaaactctaggtcaat
tcttggacagttgcaattggttcatttttctcttccttgtgagttatattccctgcttct
tgtatgactgaaaatctttgattagaagcaagacagggtcaggcgcggtggttcatgcct
gtaatcccagcactttgggaggccaaggcaggcagatcacctggggtcaggagttcgaga
ccagcctgaccaacatggtgaaaccccatctctactaaaaatacaaaattagccaggcgt
tggtggtggatgcctataatcccagctactcaggaggctgaggcaggagaattgtttgaa
cccaggaggtggaggttgcagtgagccaaggtcacgcattgcattccagcctgggcaaca
agagcaaaactctgtctcaaaaaaaaaaaaaaaaaaaaaaagaagcaagacagtgaaatt
tacattgttgtaggtggacttttttattcctaaaaatatctttgagttttatttggggac
atagttaaattacttggaaacagtttgatccttttggatcttaatcttataatttgttag
tctggacagaagcagcatttagtataaagctagttatttcccactacggaggtaagaccc
ttctcagggctctacccactaatgcatgaattatgggattgccagtatggttggtagaag
caggcattattttcagctttgttcttctactcctctcatttttttctgtcccagcctcac
ttaaattcctatgctccaatcaatactcaactcagtatttgagggagacctctgttagaa
ctccagagtttctctctgctcagctctttcttcttcagtactcttttctgtgaactcttt
ggcgtctctggattcttggcttcatctccttaactcagggattctatcaggttctgcctg
gattctccttcactgttttgtgacctggaaactctcaaggcaatattctagggcaaacat
aggactatctcatttatttcttatctctcagggattactgtccttcattgtctggtgtcc
actattgtgaaaatctttgttttgtgtatttcagttagatttttttgtggtgttgtcagg
caaaggtttaaaaccccatcctattaattttctggggtgctataacaaattaccgtaaac
cgggtggcttaaaacaacagaaatttattctgtcatagctctggatgggggaaggccaaa
gtcaaggtatcatcaggcccacgttctctctgaaggctctggaaaagaatcttctctcgt
ctctttctagcttttggtgggtcccagcaattcttggtgcttcttggcttttagctacat
cactccagtctctgcctttgtcttcatatggccttcttcccactctgtcggtctctgtta
tgtcacctcctcctcttcttaagacaccactcattggattcacggtccaccttaatccat
tattacctcaccataaccaattacatctgcaaagaccctatttccaaataaggcacatcc
tgaggttctgggtgaacataaattttagaaggacagtattcaaccGGCTACCTCTATCTT
GGCTGTAAAGAGAAGTCTGTTTGTTTTTTCAATGTAATTCTAAAACCTTTTGACAGTGCC
TTGCATAGAAAGTcagcataatgtaatagtgtaaatatatgagctttggattctgataga
cttgaattttaatttagcactaccactttctagctgtatggtagggaaagttgtttaatt
tctttgaatcaggggtttccaatctgtaaaatttttataatacttctttcctcataaaac
tgttttagaatttaaacagcctttatacatcaacaggcctggcatacaataggtacttaa
taagtgtGATTTAACTTTCCATCTCtaatatttgttaaataaataaattttatatttatC
TACTTATGTATATACATATGCATGTATTTCTTCTTTTCATAAGTGTTGAGAGGTAGTTTG
caagaatacatgaagtgaaatactaaaacaatgaggccacaagagagcaaaaagactata
ttgaccataaaagcctatataattcttacagaaattgaactctgaagctcactgtcaatc
aaggaaaaatggaaagcattatctattaatatcattttcactataaaaagcaaatgtttc
ttttgagaacctaagcatttttattacacaaatctgaaagaaattttacttaaaactagc
aaacaatggcttcaactctgtctagtgcaataattgtattactgaatttcataaggtctt
ttcttatagtgacTAACAGAAAATCAGTTTGCATATGAAAAGTTGATTTTAGTAGGCTCA
AATTTAGCTGTAGCTATACTGTATATTTTGGATTATTGCACTTTTTAACACAGCAGACTT
TAGTTATTAAAGTTTTATGATATGttatcttgttttctatatgtgtaaaaactattttcc
tctgtctgctttattttttcctgacttatctacctttaattgccatttgatttctattaa
actctaagctccaagagggcaggaatcgttgttttattttggttattgtgtccttctcag
caTTGTATGAATTATTTTATATGTGTGTTTTGTTTTAGATAACACACACACACAAACACA
TATCCCATTCAGTAACAATAAATGTTTTTTAATTAACCAATTATTAACCAGTTAAAATTT
TCAAAATAATATATTACCTTTTTAGGGCTATCTCTGTTGCCTTGGTGAGTAGAAATGATT
TTCTAAATTATTAATTCAGTATACTAATTCTTTATCTCTCATATATTTTACTTTTCTAGT
TGCTCTTTATTTGCTTCTGAATCTTGCTGAGGATACTCGTACCGAACTGAAAATGAGGAA
CAAGAACATAGTTCACATGTTGGTGAAAGCCCTTGATCGGGACAATTTTGAGCTGCTAAT
TTTAGTTGTGTCATTCTTGAAGAAACTCAGCATTTTTATGGAGAATAAAAATGATATGGT
AACTTACAAAGCTTTTTCTTGAAATAGTTCATTTTTGCCATTTTCAAGTTAGAATATTTT
GAAAAAAATTAAACACTTTATTCCCCTACCGAGATAATTCTGAATAAAGATTTTATAATa
gcaataactcactgatattgcttcattaagaaatgtattccatattagttaatattccag
gtgattgaagcttTCTGAATAAAAATCATTTCTAATATATAGAATGGATCTTGCCATATT
AAACATAATATATAGAAAGTTTGTTTAAATTTAAAATTTTACTTCAGAGTCACCTGGTCT
TGTTGTTTTACCCTAAGCTATTTTGCCTTCTGCATCTCTGACTTTAGTTTGTGGAATTAA
AATTTAGCCAGATCTCTTCATTGTTACCTACACTTCCACTTTGTTACCTACAATTCTTCT
TTGTTACCTGCTGTTCTACTTGGCAGCCACAACCTGTTGATTGTTTCTTAAAAATCTCTT
GAAACTGTAATATTTCTTCTTTTCATTCTAGTGCCATTGTATTAATTGATACCCTCTTTA
TTCATACCTTCTTTATTTCTTGCTTGAATTATTATACTAGGCTTTCATTTGCCATCTTTT
ACTGTGTTGATACAATGATCCTTGGAAAATACAAGTTGAGCATATATCATTTTCACCTGT
GTAGAATATACATAGTATAGAAATATATAAAGATAAAATATAAATTCtcatctgcttttt
accatgtcattaaaaagtctttgttatgtacaataatgtagtcaatatatcatatattaa
cctaccttgttttcagataactgagctgtttacaattttatctattacaaataattcttc
actgcacatatttgtacatacatatttgtctatatttctgcttattttcttggagcagtt
tcctataaatgaagttattggattaTTGACCTTAACTCCATTGAGGATAATTTTTAGAAC
TATGTATCATTATGTGGCTGTGTAGTACTGGCAAAAGTGGCTTCTCCTTTAGATAGTCTG
AATGTATAGTATGTCTACCTACTCTATTTTATTTTAAAATCAAATGAACTAGGAAGTAGC
TAATACTATAGTGAATGATATGGCAGGCCCTTTGAAAACCTGAGACTTATTTATCAGATT
TAATAAGTACCTTGaattataattattgaatttatgaaattttatttttCCCCTATATAT
TTAGTATCTGTCATTTTCATTATCAGTATATATTTATGTTCATGATGTGCCTGATATTAT
TTTGGGATTGAATATTCTTAGATTAATCAAACATGTTTTTTGTTTTCACTTATATCTAAG
AAGAATATGATAAGATGGTAGTATATAAACAGTCCTGAGTAGTTAGAGTATGGCTAAATA
ATTGCTTCCCCTTGCTATAAGTTAAGGTATGTTCTTCCATTTATGTGGTCAAAGTAAGTT
CACTTGTAGTAAGTTTTCAAAATTCAAAGTGATTTGTATCAGCATATATCTATTATGTAT
GTATTAGAGTTAGATTTAACTAATACAATTATGTGTTTATTCTATCAAAAAGATCTTGAC
TATTATTAAAAGTTATTTTCTGGtaagatcatagaattggaatatatgatataaattatc
tcattaaacctcattttttattgaggaaaaactgaggttcagaaaagtTTGTTATTCTAA
GATTAAGAGAAGTATTTGATTAGCCAGATTTTTACTAGAGATGATATGGATTTTACCTTT
TATTGTGAAAGAAATACACTTTATTTAAGGACATCTGtagaatcaagatttttagaattt
gactggaccttaaatccaaggccagacttagtgaatctagcctcccaatttcacagatga
agtaggagaggaccagagacattaatttgcttaaggAAGCAAATTAGAGTATCTAGAGAG
ATACTCAACTTCCTACTCTTCTTCTTTGCCTCCTGGGAAAAATATCTTAGGTCTTTTTTT
TTTAAAGACATTTTTAGTAAGATTAACAATAAGCAATTTTTAAATGTTAATTTCCAGAAA
CACTGAGAAAGGTGCAACTAAAGGCTGAAACAAACTTGCTGATAGATTGTTGGTAAAACC
TCACTTTACATTGACTGTTTAATAAAAATACTAATAAGTTGTGTGTTATAGAAATAGACT
TGAGGAGggctgggcaggatgactaatgcctgtaatcccagaactttgggaggccaaggc
agatcgatcatctgaggtcaggagttcgagaccagcctgccaacatggtgaaaccccgtc
tctactaaaaatacaaaaattagctgggcatggtggcacatgctggctatcccagctttt
tgggaggctgaggcaggagaatcacttgaacccaggaggtggaagttgcagtgaactgag
atcatgccactgcactccagcctgggcgacagagcaagcctctgtctcaaaaaaaaaaaa
aaaaaaaaaaaaaagaaaGAAAAGAAAGAAATAGACCTGAAGGCATTGCATGTTGAGGCA
ATTACTAAATTTAGCTCTCAGGTTTGGGTTTTTATCAACCAAAAAGACATGACTAGAAGG
CTGTGTTAAATACTAGTCTAGTGTTTAAACATCTGATTGACTAATTGCACATATTTCACA
TTCTATTCTGTGCAATAGAAATACAAATTAATAACGggctgggtgtggtggctcacatct
gtaattccagcactttgggaggctaaggcaggtggatcagttgaagtcagcagttcaaga
ccagcctggccaatatggtgaaacaccatctctactaaaaatacaaaaactagccaggtg
tggtagcacacacctgtaataccagctacttaggaggctgaggcaggagaattgcttgaa
cccaggaggtggaggttgcattgagcggagatcatgtcactgcactccagcctgggtgac
agagtgagacctcatctcaaaaaaaaaaaaaaaaaaaaaaaCTTAATAACAAACTCTCCA
AGTTTTTTTTTATTAAGTTTTGCTGTAACAACCAGTGTATGCATACACTGTTTTTTTTCC
AAAAGGAAAATACTACCTGATATAATTAGCAACAATTGAAGCTTGTGGCAGTTTTATTTA
TAAAAGGAATAAGGAGATGGCTGAGCTATTTGTGAGGTAGTATTATTTATTTAAATAAAG
TGTTTATTTTACTCTTGATGTGAACTAATATCAGCCTGGCTTTTAGACAGTTTTTTAGAG
GAACAACAGAGAGGATATATGttgcgtagtttgcttaattttcttactgctaacttttga
gagttcttcctgtatttggatacaagttgtttatcagttatatgttttgcaagtattttc
acttttctgtgccttcttttcattctcctatgaaaagcagaagtctttaattttcatgaa
gtcagcatataaaaaaaatttagtggactgtatttgggtgtcatatttaagaaatctttg
tctaacccaagttcacaaagattttttcctatgttttcttcaagttttatagaggttttt
gtcattgtcgttttagtatatgatacatgagttaattttgtatatggtacaagatatgga
ccaagatttatgttttttaatatggatgtctagttgttccagcactatttgttgaaaaga
tgcattgaattgcttttgtaccttattgaaattgcctttgcaccttattgaaattgcctt
tgcatggatcacgaggtcaggagatagagaccatcgtgactaatacagtgaaaccccatc
tctactaaaaaatacaaaaaattatcctggcatggtggtgggcacctgtagtcccagcta
ctcgggaggctgaggcaggagaatggcgtgaaccctggaggcagagcttgcagtgagcca
agatcgtcgctccagcctgggcgacagagcaagactccgtctcaaaaaaataaaaaagaa
aatttggccatatatgtttgcctctatttctagactctggtttctgttccattaatctgt
gtgtctgtgctttcattgatacctctttctcttgattactatagcctcttagtaagtatt
gaaatcaagcagtaagaggctgccaatgttggtattctttttcagagttattctattctg
tatttttccatgtacattttaaaatcattggggttgcattgaatctgttgaggggatcaa
tatattgaccatattggatttttccaatccatgaatatagtatagctttctatttatgtg
ggtctttttttatttcttccatcatttatagtttagcatatgtattttgttagatttata
cctaagtattttaccattataagtggcagtttaaaaaattaccagtttcctggttttggt
tgatattatatagaaatataattgattttgcatattgaccttatgtcctgtgactttcta
aacacactttttagttgtactgactctctcacagattttggagattttctaagtagacaa
ctgtgttatctgcaaatagaaagttttgtttcttcctttctaatctgtatgatttttatt
tctttttcttgccttattgcactgggtatgccctctagtatgatgttgaggaggaatcgt
gtgagcggctatccctgccttgttactgatcttatgaggaaaacaatgtctttcactatt
gagcatgatgttaacagtggggttttttagatacttgctatcagtttaaggaagttcttc
tatttcttgcttgctgagactttttatcatgaatggatgttaaattttgtgaaatgcctt
tcctgtatctattactgagataatcatatgggtttttcgcatattcgcaacagtctaaag
actgttgatatagtgagttacattgattgacttttgaatgtttaccagtcttgtattgag
gggataaacattacttggtcatgatatattgctcttttatatatattgctaagttttatt
agctaattatttttgagaatttttatgtttatgaggcattattctatagttttcttttct
cctaatgtcttggtctggttttattattagagtaactgtgtcctctataatgaactggga
agcatcccttcttctttaatttttctggaaggatttgtgtagaattggtattatttctac
ataaatgtttaatagaattcaccagtaaaaagtcatgtaggcctggaattttctttctgt
aaattggtttaatagatacaggactgtttaggttgtttcttcttgagtggtagctctgta
gtttgtctttcaaggaatttaattcatttgtatgttagcagatgtaggagcataaaattt
ttggtactgtttcctttttatctctgtctgaagggctgaagtgattttctctgttttatt
tctgatattggtcatttttttctagattagtggtttatcagttgctttggtattttcaaa
gaatcagctcttattttgtgtttgattttTGGAAGTCTTTGGCAATAGAATTATACTCTA
TAATGAACAGCTCTAGGGTATGACTACAGTGTGGCTGTGGAGTGTAGATAGAAGTCTGAA
GGAAAAATCAGGTGTTAATTTGTCACTTTAGCAATTTAAAACAATTTGTGTTTATTCCTT
GCATAGAGTGAAAGGAAAAAAGTATATCAAGGGCTCAGTTATTAATGTGATTTTTATGAG
GTCAGTGAAAGATTGGAACAAAAATATGAAATGGGTGGTATAAATAAATATTTTAGATCT
CCAATAAAAGAAAAAGTAGAGCAAGATTAATCATAAATCCTTTGATTAAATAATCAAAGG
ATTAATAATCCTTTGattaaattaaatttaaaggattaaattaaaataatCCTTTGATTG
AAAAATCATAAATTTTTTTCAAATTTCTTTTTTTGCCATTGCTTTGTAACTAAAAGACGT
GAGATGTTTTTACAACCAAAGTTTTCCGATTGCTACCTTAAAAAATCTGAATGCAGAGCT
TCTCTTACTAAATAAGTTGTGTCCTCTGTTACTATAAAGTAAGTTCTCTTAATGCAATTT
TATAATCTTCTAGAGcaggggtttgcaaaccttttcttcaaagggccagatagtcaatat
tgtaggttttgcaggccatatgatctgtcttgcaactactaactctgctctagttgtagc
gtgaaagcagccattgacagctggtaaaaaaaatgagcatggctttgttccagtaaatat
ttatcaaactgaaattggaatttcatatgattattgtaggtcatgaaatatcattcttca
tttgattttcgtttccaaccatttaaaattgtaaaagtcaaaagccattcttagctcata
ggttgaatgaaaacagatagcaggccagataggcccactagccatagtttgctgatccct
gTCTTAAAGTTTCAACTATTGCTTTTAGTCTAGCTTCTCTCCTGAGTTGTATATGATTTT
TAAATATTCACTGAGTACCATCTCAAATTAAATGACAAAAATTAAAATAATTTTTTGCCT
TCATTGCCCTAAACCTCTTTTTCCATTTGTCAGTTAACAGAAAATACATCTACCTTATTG
ACCATACAGAAAAGGACTctgagactgctgtttttaaataggccttttacaagttggtgt
ttagttagtgtcaaggactttggattttaggagtattccTGGTCTAGGAACGCATCTGAC
CACATCACCTCCTGGACTTAAAATCTTTCAGAACACTTCACTGCCTGTGTAATAAAGTTA
AACTTCTTAGTACAGCATTAAAAGCCTTTATGATTTTATGTAGATCTgtcttatagcctt
ctgccagtcttcaacatgtactttatactatgattatactaaatcacttgcaattcccta
acaggctcttttattcctaaatgccgatccactggctttttcctcaacttgtattgccat
tgcctttctgaaccagagaacaaattcttagtcattttttttttttactttattcctaat
ttgaagtcttctgttcttccaggtgggttagtagttctctcaatgctgttttcagagcat
tgtattcattcagtttttatcacattgtattttcattattcattctatttgtctactctt
ttttttttttttttttttttgagacagtctctctctctgccaccaggctggaatgcagta
gcatgatctcggctcactgcaacctctgtttcccgggttcaggtcattcttctgccttag
cctcccaagtagctgggactacaggtgcatgccaccacagccagctaagttttgtatttt
tagtcgagatggggtttcaccacgctggccaggatggcctcaatctcttgacctcgtgat
ctgcccgcctcggcctcccaaagtgttgggattacaggcgtgagccactgtgcccagcct
catctccttttatactgaggaatccttgaaggccaaggtgagatcttctttgcatagggc
ctggtacttagtaggtggtgttcaataaTGCAGAGTGTTTTCAAGGATCAAATGTAATTT
GTCTTCCAGTTGATGCAATTAAATGAGGGAAGGAGGGGATGATGTGGCATATATATTTTC
TCCTCAAAAGTTTGATTTCAGGAAAGTTTACAGAATGAAATGGAGTATAAGATTAACATA
TAATTATAAAACAGATATACATTAGGGTAAAAACAAAGAAAAAATAATTATATTCTTTTT
GTCCTATTTTGCAACAGAACTTCACTGTATTTGTATTATTATTTTACTTAGGTGGAAATG
GATATTGTTGAAAAACTGGTGAAAATGATACCTTGTGAGCATGAAGACCTGCTGAATATC
ACCCTCCGACTTTTACTAAACCTATCCTTTGACACAGGACTGAGGAATAAGATGGTACAA
GTTGGACTGCTTCCCAAGCTCACTGCACTCCTAGGTATGCTTTTTAGAAATTAATGACAG
TGTTGTCTGGAATTTCCAACATCGCTGGAAAATTGAGCTCTGTGTTGAAAAGCCTCCTGA
ACAAAAAGCATTCTGTCTATATTCTTTGACTGGAAACTAAATAATAAAAATAAGCAGAGT
AAGTAAAAAATGACCTGTACCAGGATTTCCATGGTGCTATGGAATGAAATAAAATAGCAA
CTTTTAACCCTTTGACTTCATTTATCCATACTAAGCCAAAAAGTAATGATGCAAGGAAAA
ATAAGGAAGCAAGAAGGAAAAAAATATTTTATCTTCAGGATTTTTCTTAAAAAAAACAAC
GCAGGTATCGTTTAAGTTCTTATATTCTGCTATACTTTCAAAATACTACTTAAAAATGAG
CTAATTTGTGGAAACTTTTTGTTACTAAGTTAAAAAGGGtatattttttttaatagagat
agtctcaccatatcacccaggctggtcttgaactcctgggctccagtgatcctcccacct
cagcctctaaaaAGGGTATTTTTTATAGCATGACTTAGAAAGTACTGTATTGGAGAATTC
AGTTTATAAGTTATTTTGTTTTAGCTGCCAGCAAGATACCTGTCTATGACAAGGTGAGTT
GAAGAGTTAACATTGTGCAGTCAACATAATGCTAACTTTCTTAGTAGGGCGTTAAATCTC
TTTACAATCTATTCAAtttccatctttatgggctcctgccagttcccagcatatacttta
caccatgaccatactgaaacacttgcagtttcctaaataagctcttttatgcctaagtgc
ctgtctacctgttttacctgcttttttcctctacctgcaatgcattgcctttcttaacca
gaaagtaaattgttacttatgtcttaactctttgttcCTTTGTTTCAGTACTGCAGTTTC
ATTCTTTTTAACAGCTTTCTCCATATATTCAATACTGCACAACAATGTTATTATACATTT
TAGAAGTTACTCTATTAAGGAGCACTTTCAAAAATTGGTTTTGGAGAACCAAAGCAATGT
AGACATTTGAGGAGGAATAAGGAAAACTTTAAGAGTAAAGTTGATTGGTCTTGAATTTAA
ATCATGTGACCTTTCACTTATTATAAATCTGACATAATTATGTGTcacctattaggtcag
cttctcaatgtatgaagataaacaatttacagccattggcctgaaggaattcatagtcta
TTTGGTTTGTTCAGTTTCTAGTCATGTACTTTTATTAAATAATTGCCTTGTAACATATGA
TAAAATGTATGATTTAAAAGAGATTTTTAAGAAATCACTCATGTGATACCCACTTCATAA
TTTGTTAACAAGTGGAAAATTTTGGGATATAAGACATAATATCCAATGTATAAATTAATG
TTTTATCTCCTTTGgagcccagtttcttgagcgagactgttttattagaactgtgactgt
ttacatctaaccatgtgaccttgggcaagttatgcaaactctttgttactcagtttcctc
atctcttaaatgagggtaataactatattcaacttagagtttttgaagatcaaatgaaga
attgcctgcaaagtacctgacacattttcttagtaaatattggctactgttATTTTTCTA
ATCAACATCATCATCGTTATGAAGTAGACATTCTATAAATGTTGCTGACTTATGTTACTC
TGAGTACAAATACGTTTCTCGTGTTACATTTTTGTTGACAAACCAGGtaatttttttaaa
aaaaatttaCTCTCTTGAATATGCATTTCAATTTATTTCAGTAAAATGTTGATACTCTAC
CATAGCAAAGCACAGCGCTAAGCACTATAGAGAAATGTTTTTCAACCTACAGATATATAG
GGATTCAAAAGAGGATGTTCCTATATTGATACTTTATAGATAAGATTTCATTTGAAATGG
ATATTGAAAAAGTTGTCATTTTCATAGGGTGATATTTATAAAGTAAGAGTTGAGGCTATA
GAAAGTAATTCAGATAAAGCAATAAACATTACCTAAGGCATAGCTAGAGCTAGGCCAGTA
GGAGGAACAATAAGTTGCCATTTCAACTTGAGCATAGAATATGACTAAGAATAAGTGAAA
GATAACATTTAGAAAAATGGATTTATGCTCTTAAGTGGTATTATGAAGTTTAAAGCATTG
CTAAGAAGTTTGTACTTACAACTGATGGTGGGGATCATTGTAGACTTTTGAGCTCGGTAG
GTTATAATCAGAAATCTGCTCAAGGGAAATTAATCTGATGTATTCTATTTGATGGACTCA
CATTAGAGTCTGAAGATGAGATCAGTAGCCTGCTGTAATAGGCAAGACAAGAAGTAAAGA
AAACCTCGTTTAGAGAAGATGTAGTATGTCCAGTATGAGGCAAAAGGAAAGGGCAGAAGG
GATATATCGTAGGTGAAATGAATGTTATAGTTACTGTTTGGATGTGGGTGATGATAGAAA
AAGATGTCATAAAATCTATGACTATTAGAATGCTAGTACCAGGAACAGAAATAGAGAAGT
GTgacggaacagggatatggagaattgcatgcttttcttaaaggcttccacttttgaagt
gacaaattcatattgctacattctgttgataaaagcaaatcacatcgccatgcctaactt
caagggagtggacaaatgcTTGGAATGAGTAGAACTGGAACATTGATGAGCAAGAAAATT
GATCCTGAAAGTTATTTTTGGGTTTTCAGGATTACCAGAATCTCTTAAATATCACGTCCT
GACACATCGTAGCAAATCCTACAGGACGTAGTCCATCTGGCAACTGTGGTATTCCAGagc
acattgattagagctaggattgtggagccaggctatatgcctttgaatattggcttcatc
agataccagttatgtggtattatgcaattacctaaaatatacatatatatatgtatttta
tatatatatatatatatgtatgtcagttttctcatcttcagtatgtagataataatagta
tatatgaatagggaaaagttaaatgagataatgcaATATTACAAAATTACAAATATGTGA
AATTATCATCAAAAGAAATATACATAGAATCCCAAAACACTAGATATCTAGAAAGGATCT
TTTTTGATAAGTTCTCCAGGCTTATATTATTAAGGGTGTTTAATCATTTCATACACAGTt
atcttaggtcgttcaggtttctataagggaatagactgggtgacttataaacaacagaaa
tttattactcacagttctggaagctgtaaagttcaagatcaaggtgccaacagatgcagg
ctctggggatggcctgcttcccggttcatagacagctgtcttctcaccatgtcctcacat
ggcagaaggggaaatggagcctttgaggtgtcttttctaaaggcactGtatggtttggct
gtgtccccacccaaatcttaccttgaattgtaataatccccacgtttcaagggccgggcc
aggtggtgataattgaatcataggggcattttccgcatagtgttctcatggtagtgaata
agtctcaccagatctgatgtttttataaatgggagttcccctacacaagctcttcttgtc
tgccaccatgtaagatgtaattttgctcctcatttgccttcggtcatgattgtgaggcct
ccccagtctttttttctttataaattaccccgtcttgggtatgtctgtattagcagcatg
ccaacagactGTCACAggcaccaatcccgtacatgatggctctgctttcatgacgtaacc
acctctcaaaggacccagccccaaatattatcacattcaagattatgtttcaacataaga
attttgggggaacatagacattcagtttatagcaGAATGTCTTTTAAAAATCAATTACAT
CTTTGTTTTCTAAAGTATTTTCTTAAATTTACTTTAATATCTTGAACGTAATTTTAAATT
TTAGTGAGAAGcagtatagtgtagtggttaaaagcatgggatttggagccagagtcccta
ggttcaaaGGCTATAATGTGTGTAGCTGTTATTGTTCTTACTATCATTTATTAAAGTTTG
CAAGTCTGAAGATAATTTATTATACAGGGCCATAAATATTATTACCATGCCCAAGGATTT
CTCCTTGctaaatggccccagaacgccatgtatttttcatttttatatacaatttttctg
tttttcccctggccttggctgtcacttcacatttcttctgtaccagcagcatttctatag
cagcaatttttcttttctataataatctatttctattctcttgtggtcttggaaactgac
aactgaacttatttgaattgtatattttttaaaaaatgaattacaaatgagttccccaag
ggttctattcctagtaatgttcttgagttttattgtgtggaccttgtaacatttcttttg
actctgaagaaactgattttgcttaattgtatctctctgctgtgttcAAAGAAATTGCAT
TTAGTGTATAATTGATTTCATGATATTACTAGAATGGTCATTTTTACATTTGTTAATATA
TATGTTACATGTGTAGACAATTAAATCATTAACTCCTAACACAGTAAGCTAAACTTCTCA
ATTGAGTAATTCAGTGATACATTTAACATATGTGGTCTTTGGCTACAATGCTTATACAAA
AGATATAGTAAGGAAACTGTGTTATAAAGGACATGAATTTGAAAAGGACAAGAAAAATTT
ATTTAGAGCACTGACTTTCACACTTGTTTTACCTCAATCCGTAGTAAGATATATTTTTCC
TAAGGTTAAAAAGTATATTATTTTAAATATGTATTTTACAGTGTAGCCCAACCCTCACat
gtgtatgtaatgtgtatatgtttatatacatgtatatTCACATGTCAATATATGTCtata
tattacatattatatttgatatatatttaaacatttgtttaatatatgtaattaaaCAAA
AATGTTCACAAAACAGTATTTACCTTTTCTATTTGCAATGGACACTTTGTATTTTACTGT
ATTCCCTTTTTTATGCTAGTTATTAGCTACTCATTGATTTGATCTTCCTGGTTGGTTTGA
TGAAAGATAGTGAACTAGAGGAGGTGGTTAGACTTGTTTTCCTTCAAACCTTCAGAAATA
TCACTGTTTCTGATGGATTTTTTTAAGTTTTATTTTTAGTTGATTTTTAATGTGTTAAAT
AGTAGACAATCTAAATTATTTTAGATTATTTTTTGGCAAATAACTGGAGTGATTTACATG
GAATTAAAATTTAAAGAAATTCAATGGCAGAAACCTTCTGTAAATCAAATATTTAAAGTA
TTTGGGGTACATTTTCTTCACTGTGGAGAAAAGAATTTAAAAGTATGCAGTAGACATGAA
TGGTCAGTTTGCTTTTTTCTTCAGAAATAAACTCACTGTTTGATATATGTTCAAGTTGAC
AGTTGACTGAATTAAAGAATTACCTATTTCATATATAGAAATTACTTATTTTTTAAGAGG
TGTAGAAGCCTCTCTGTGGAGCTAATGCACATGGTAGAACTTAGCATAAGTGATTTTTAT
GCTGTTTCAACTAGAAATGCTATCAGCTTTTAAGCAGGTTTTCTTTATTATAATTTGGGG
ACCCCCACAACAGAAAAATCTTTTTTATATTTAATGATAGATTATTTTCACTAGAGTACA
ATGAGTTGTGAATCTTTCATGCTCTAATAAATCTATGCAATATGAACAGTTAATCTGCTT
CTCAGTTTCCTGAAACATTTAACTAGTACATTGCGACCCCTGCTGTTGTGAGATTGGTGT
TAATGACTGAATAACTTCACTCAAAGTTTACTTGGAAAACAAACTGAAAAAAATATATAA
AATTAAGGTTCTGTGATTTGAATAATTAAAGGCAAAGGAGAAATTGTGTTATAGCTCAGC
CCTTTTTCCATGGAAGGCTCTAAGGGAAACTGTAATTCAATAGAACCAAAAATTATTTTA
ATATTGTTTTGTCACATAAAGCATTTCATTTAAGAATTTTGATTTTAGCTTTTTCTATTA
ACACCAGAGACACAAAAAGGGATTTGTAAAGaatattataaataattattttaaattttC
TATCTCATGCTGAAATTGTTTGAGTAGTTTTGATCTTTCCCTAAGAGTGCAGAAAATCTA
AAATTTTAATTGGTTCCATGGAAAACCTTATATATGAATATTCCTTTGTTTTCCTTCTCT
TAAATATTGCCAAATTTATTCGTTTCTTATTTTTTAATGTTATTTTCCTGAGATTTCATA
AGGATACTAAATTTATTTCTGCTTAGTTCAGTATCAGTTATAAATCATTTCAGTTCTATC
ATTCCTATACTTTGACAGATAGTTTCTTATGTCTGGTAACTTAATGCTACCATCTGGGAG
ATCTATCATAGCCATTGGCTTCAGCAAATGTGATTATCTGCAAATTGAATTGGACTTACA
AAACTTGGCTTTACTTAATTGTTAGATGCAGTCTTTTTGGGGATTTTTATAGTGTTACGT
TTTTAAAAGTGTTTAAAGATTTTTTTGGCTTATCCAAGAATCAGATCTTCAAAAAAATTT
TTTTCCTTGTCAAAACTTATTAAGCCATTTGACATTGATATGTCTCAAGGGTGCTTCCTT
ACGTCAGACTATCCTGGGTTGGAAGATGGCAAGGAAATTCCTTGTCATAGTGTATTCTTC
AGTACCCTAGAATATGTACTGATAGTGTTTCAAAAGTAACTTGAAAAGTTAAATTTTCCT
AGCTTTTTGTCTGATGCATCATGCATATATTTTGTTGCACCTCTCATTTGCTTTGGTTTA
GAGATTTCATAAGCTGAGGATTGTTTGATATGCTTGAGGATGGTTTTAGCACAAGAGCAA
GCATAAAATACGCAATTGAAATGTGTTCTTTGGAAGGGCCTTCATTCTTGGATAAAAGTT
AAACATCACATAGTGACAGATGGCAGTGTTTTACAGAGTGCATACataataataataata
ataaaaGTGGCATTTCACTGGTGAACTCTTTTGGACAATTCTGAATTTTTGAGTTTATTC
ACACTTTTTTTTCTGTTGTGTGTGATATTATTGTACATTTTAAATTAAGTAATGTTCCAA
ATTTTTATGTCAGCTTTTAAAATATTAACTAAAGtttttttaattatagtgtaagttctg
ggatacatatgcagaatgtgcaggtttgttacataggtatacatgtgccatggtggtttg
ctgcacccatcaacccatcatctacattaggtatttctcctaatgctattcctgcccctt
ccccccaccacccgacaggtcctggtgtgtgatgtccatgtgttctcagtgttcacctcc
cacttatgagtgagaacatgcggtgtttgattttctgttcctgtgttagtttgctgagaa
tgatggtttccagcttcatccatgtccctgcaaaggacatgatctcatccttttttatgg
ctgcatagtattccatgttgtatatgcaccacattttctttatccagtctatcattgatg
ggcatttgggttggttccatgtctttgctattgtgaatggtgctgcagtaaacatatgtg
tgcatgtgtctttatactagcatgatttataatcctttgggtatacccagtaatgggatt
gctggttcaaatgctatttctggttctggatctttgaggaatcgccacactgtcttccac
aatggttgaactaatttacacttccaccaacagtgtaaaagcgttcctatttctccacat
cctctccagcatctgttgtttcctgactttttaatgatcatcattctaactggcataaga
tgatatctcattgtggttttgatttgcatttctctaatgaccagtgatgatgagcttttt
ttcatatgtttgttggctgcataaatgtcttcttttgagaagtgtctattcatatctttc
tcccactttttgatggggttgtttgtttttttcttgtaaatttgttgaagttccttgtag
attctggatattagccctttgtcagatggatagattgcaaaaattttctcccattctgta
ggttgcctgttcactctgatgatagtttcttttgctgtacagaagctctttagtttaatt
agatcccgtttgtcaattttggcttttgttgccgttgcttttggtgttttagtcataaag
tctttgcccatgtctatgtcctgaacggtattgcctaggtattgttctagagtttttatg
gttttaggtcttacgtttaagtctttaatccatcttgagttaatatttgtataaggtgta
aggaaggggtccagttgtagttttctgcatatggctagccagttttcccaacaccattta
ttaaatagggaatcctttccccattgtatgtttttgtcaggtttgtcaaagatcagatgg
ttgtagatgtttggcattatttctgaggcctctgttctcttccattggtctatatatctg
ttttggtacgagtaccatgctgttttggttactgtagccttgtagtatagtttgaagtca
ggtagtgtgatgcctctagctttgttctttttgcttaggattgtcttggctatatgggct
cttttttggttccatatgaaatttaatgtagtttttttctaattctgtgaagaaactcat
tggtagcttgatggggtagcattgaatctataaattactttgggtagtatggccattttc
acaatattgattcttctatccatgagcgtggaatgtttttccatttgtttgtgccctctc
ttatttcgttgagcagtggtttgtagttctccttgaagaggtccttcacatcccttttaa
gttgtatacctagatgtcttattctcttcgtagcaattgtaaaATAGATTatttttcact
gtcacttcttttaccttctagttaccatgttatttcttttcttcccatttcaactctcct
caaaagagttatctTCAtttcctgtcttcattttccctcttccctttcatatatattaat
atgccctctctccctattctttatctctttctgtttctctttccctatctgcccatctcc
ctctctgtctccctcttcccacttccttctattctctcctctttctgtcccctcccctca
ttgttttacacactactgaatcttttccaatcaggctgtcactcccacccttcacctccc
acacaaacaccccatcacactactctggtcaagttccagtgacctgcacattgccaaagc
caatggtcaattcctagtactcatattactcaacctatgagcagtatttgttacagttcc
ctccttctttaactttttccattggttttccaggactcagtactcttaatagctttcctc
ctaaatatccagtcgttctcagtctccttttctgcttccacctcttctttacaatttcta
agcattagaatgcccccagggcttagtccttggactttatctatgcttactactttgctg
acttcattcattccatttaaatactctgcctatacggatgtcttctaaatagcaatagaa
ataatctcagcctcctccctgattttgttggtccagatattactccttggatgccttatt
agcatctgagatttaacaggttcaaaattaagctcccgatctctgccctaccctcacctc
aatttactattttcactgtctttctcatgtcagtaaatggtaacttcatcttttagttaa
ctggaccaaaactggcagagttatcctcagcccttctctttccctcctgtgctttatcca
aactcttaggaatccagtcagctctatcttcaaaatataGCTGCTACCCCATAGTACTTA
ATCATCATTGGATATAAATTCCATGTAATCATCTTGTTTACTACCTGTGCACCACCCACC
TCCCCTATCCACCCTCCAGGCCCCAGCAACATAAGCTCTATGACAATATGGAGTTCCATC
AGTCTCAGCCAATGTGTAGGAAGAGGCAGATGAATAATATTGAACCACCATTAGCATGGC
ACTTCTTTACttcacttctttactcctaatacctagaacaatgtctagcacattgtatgt
tctcaataaatatttggtgggtgGTTAGAGGGATGAATGCATGAAAGGATGAAAGGAACA
CATGAAAGGAAGGAACATCAAaggagctgagcttgagtcttccctttgccctttattacc
tgagtgactttaggcaagtcagttgatcttcactgaacctttcgtcttatttagaaagtt
aggggataaaataggtcctattctgataaaataggtttgttctgagaatcagatgagaga
ataaacatatattttcttgataactagaaagtcgtatacaaatgttagTCATGATAAGGA
GGGAGAAAAGGAAGGGAAAGACTCGAGGGGGCTAATGGTTGCCAAATGAGAGATCAGGGA
CACAGAAAACAGTTTTCTTCACAGTTTTGAGTATTTCTAGACCTGGGTATACAGGGTTTT
TTTTTTAAttttattattattgtactttaagttttagggtacatgtgcacaacgtgcagg
tttgttacatatgtatacatgtgccatgttggtgtgctgcacccattaactcgtcattta
gcattaggtatatctcctaatgctatccctcccccctccccccaccccacaacagttccc
ggtgtgtgatgttccccttcctgtgtccatgtgttctcattgttcaattcccacctatga
gtgagaacatgcagtctttggttttttgtacttgcgatagtttggtgagaatgatggttt
ccagcttcatccatgtccctgcaaaggacatgaactcatcattttttatggctgcatagt
gttccatggtgtatatgtgccacattttcttaatccagtctatcattgttggacatctgg
gttggttccaagtctttgctattgtgaatagtgccgcaataaacatacatgtgcatgtgt
ctttatagcagcatgatttataatcctttgggtatataccctgtaatgggatggctgggt
caaatggtatttctagttctagatccctgaggaatcaccagactgtcttccacaatggtt
gaactagtttacagtcccaccaacagtgtaaagtgttcctatttctccacatcctctcca
gcacctgttgtttcctgactttttaatgatcgccattctaactggtgtgagatggtatct
cattgtggttttgatttgcatttctctgatggccagtgatgatgagcattttttcatgtg
ttttttggctgcataaatgtcttcttttgagaagtgtctgttcatatcctttgcccactt
tttgatggggttgtttgtttttttcttgtaaatttgtttgggttcattgtagattctgga
tattagccctttgtcagatgagtaggttgcgaaaattttctcccattctgtaggttgcct
gttcactctgatggtagtttcttttgctgtgcagaagttctttagtttaattagatccca
tttgtcaattttggcttttgttgccattgcttttggtgttttagacatgaagtccttgcc
catgcctatgtcctgaatggtattgcctaggttttcttctagggtttttatggttttagg
tctaacatttaagtctttaatccatcttgaattaatttttgtataaggtgtaaggaaggg
atccagtttcagctttctacatatggctaaccagttttcccagcaccatttattaaatag
ggaatcctttccccattgcttgtttttctcaggtttgtcaaagatcagatagttgtagat
atgcggcattatttctgagagctctgttctgttccattggtctatatctctgttttggta
ccagtaccatgctgttttcgttactgtagccttgtagtatagtttgaagtcaggtagcat
gatgcctccagcgttgttcttttggcttaggattgacttggcaatgcggggtcttttttg
gctccatatgaactttaaagtagttttttccaattctgtgaagaaagtcattggtagctt
gatggcgatggcattgaatctataaattaccttgggcagtatggccattttcacaatatt
tattcttcctacccatgagcatggaatgttcttccatttgtttgtatcctcttttatttc
actgagcagtggtttgtagttctccttgaagaggtccttcacatcccttgtaaattgcat
tcctaggtattttattctctttgaagcaattgtgaatgggagttcactcatgatttggct
ctctgtctgttattggtgtataagaatgcttgtgatttttgcacattgattttgtatcct
gagactttgctgaagttgcttatcagcttaaggagattttgggctgagacaatggggttt
tctagatatacaatcatgtcatctgcaaacagggacaatttgacttcctcttttcctaat
tgaatgccctttatttccttctcctgcctgattgccctggccagaacttccaacactaca
ttgaattggagtggtaagagagggcatccctgtcttgtgccagttttcaaagggaatgct
tccagtttttgtccattcagtatgatattggctgtggttttgtcatagatagctcttatt
attttgaatacgtcccatcaagctcgaactgggtggagcccaccacagctgaaggaagcc
tgcctgcctgcctctgtaggctccacctctgggggcagggcacaaacagacaaaaggcag
cagtaacctctgcagacttagatgtccctgtctgacagctttgaagagattagtggttct
cccagcaggcagcttgagatctgagaacgggcagactgcctcctcaagtgcgtccctgac
tcccgagtagcctaactgggaggcaccccccagtaggtgtggactgacacctcacacggc
cgggAGGATTTGTTATAGAGGGTTTGTTTTAAACATTGAAATAGCACCTTAATTTCACTT
ATATTTTATAGCTTTCTCATGTATCAGTGAATTCAGGGCAGGAATCTTCTAATAcagtga
tactcaaagtatggtccacagagcaatacttggtctatttgttattggttgttactggtc
tataatgagtaagtccaaaaattgaaagtaagcacttagacacatatagcagtttgactg
aataagattttgtctgctgaatgtaataataaaaatttgcatcttctattttatatatct
tttgtttaatttcatttttattgtactttaataaaaatgttaggggaagaaatgaaaaaa
cctggctcaccaccacagatagtttgagaaccactgTTCAAATAGATGAAATGGCAGTCT
TAATCCTAGGTTAGTAAACTGTTCTTTAAACGTATTCAGAAGTCCATATAATTAGAACCC
AGTATCACAGAATTACCCTGCCTTGGGATACCTCCTTAGCTCATTTATAAGCAGAGATGA
GAATGTTTCTCATCCTTAAAAACTGAGGAATTAGTAGTGTTACCAATAGATGTTGCTAAG
CTTTTCTATACTTAGAATAAGTGAATATTCATCTGGTGTACTTGTGTTAAGCATTTTCAT
ATATAATTTATAAACCTATGCAAATTAACTAAAAAAGTTAATAGCTCTGACATATTTCTT
AAAGTTATCTTTTAATCAGCAGAGCCACCCTGGTCAGTGATAAACGTATGGCACTGAAAG
CTACTAGTATGAAGGTTTGAGCCATCATTTAAATTTTGATTCTGAGTTCTACCTGTGTAA
ATTTTGATTCTTCTAACTTTAAGAGTTTTAAATCTGTGCCAGTTTGCATGGCTGGCTTGT
GCAGAAACTAATGTTATTGGTTATGACAGGAAAATTGGGACTCCTAAATTCAATAGCACA
TCAGGCCTGTTTCACAATTTTATGTGAATAATTTCAAAAGGTCTAATTTTTAGTCAGTAA
TGTTAGACCATATTGTCTTCATTGGAAGACAAATTAGAGTTTCTAAGGTGTTCCATATTG
ATATAAATGTTTCTCTATTCTGTGAGTAGACCCAAAATTGATTTTGAGAGTAAGAATGGC
ACCTGATTCATTTTTGTCTAGATTACATTTAGGTAATATGGGTTTGGGGCATTTTACAGA
GCTGTAGAACAGTTTCATCAGCATGTAAGGAGTCAGACCAGGTCAAGAGTTAAGTGACAA
ATGTTTGATTTCTTCCGGTTTAGACAAGTCTGATTTCCCTTATTTTTGGAGATCACCAGA
GCAGATACTGTTGAACTCTAAACTTTGATCATATAAAAACTAAGGGTTATTTCCTTTGAC
CATTCTGTCATATGTCTTTAAAAGAAAATTGACAAAGTTAACTTCTGAACACCTTTGAAA
TTTTTCCACAATTTTAAATTCACTTATTTACTTTATATTAATATGATCTAACTTTTAATT
TACCAACAGCATCATAAAGAATGAAAAAATGAAACTTTATTTTGTGAAGAAAGCAACATT
TTGCCTTTTCTGACTTATTAAAAACTGTTTGGAAATGGTCAGAATAATGATTTCCAAGCA
AAATGAAGTGTTTTCCATTTTTTTGAAACTAGGTTGCCTTTATGATAGTTTCTTTAAGAA
ACTTAAAGTAGATTTTTTAAAAAATAAATTGGTTTGGTTGTTCTGTTTATTACCGAACTG
TTATGGAATTTCACACATCTGTTTCAGAACACAACTCCTCATAGACTACTACACTGTTTC
TCAATTTTAATAGGCCTCATTTATCCTATAAATAAACCTACATTTTCTTACCTGATCAAG
TGAGCAAACAATAGGGGTCAGAAGTGGCAAACAGTTTAACAGAAAGCACATGTCTCGCCG
TCAGGGTGAGGTAGACTCATATCAAGATTGCTTGAAGTTATTAATGGCAGTAAAATTTAT
GCTTCCTCCTGTTTTCCCAATTAAATCAAGAAGCCTTTTTTCTTAAGATTCTTCTGTCAC
CAGCTGGTTCCAATACTGTGTGTGTGTGAATATTGCCTAGGGTGTCTCCATTTCTAGATG
GTAAAATTTGGCCAAAGCATATTAAGTCAATGATTTGGACATACAGGCTAGAAAGCAGTC
ATTGTTAAGGGCTTTATTTTGATCCTTATCATTTGTACCACAAGTATGTGTATTCTTTAG
ATCTTATTGCAAATAACTTGTATTCTATGGATGTAATAAAAATTCTACAGAAGACATAAT
AAAATAATTGAAGATATGATGAAAAATAAGCTGTGTGGCAAAATGTACAGTTGTACATAC
TAAAACAAATGAAAATCTATCAAAAATGTTCTATATAAGAGTACTCATTTAGTGACTATC
TCTAAAAACAATGTTTAGCTTACTGGTAGATCTGCAATGTTAGTTTCTCATACTTTTAAA
ATTAAATAATTGGACATAAAAAATTACTTATCCGTGAACCACTGTACCTCAGAAACTATT
GTTGTACTTAATGTTTTCATACTGATCTTTGTAACCTATAAATTATGTTATTTTTTCCCC
TTAACTGTTGGTTAACAACTGTTGGTTTTTATCTGTTCATCTCAAATCTCGACTATAGAC
AAATATATTATAAAAGAGATCATCCAATGTAGTTACAGTCTTAAACATTGGTCTGTGCAA
ATTCAAGTTTAAACTAAGGCTATCTGTTTATATTGAGTATATATCTGCAGTATATGCTCT
AATAAGTTAAGCATAAAATTATATGGAAACATGTATCAAAGATGTTCTGATATAGCTTCA
ATGTGTTTTTAGTCTATGTCAGTGTGTAGTTAACATGTTCAATAATTGTTGCAATTATCT
TTTAAGTGGTGGTTTTCACCTGTGGCATTTTCACTGTATTGATAGAACTTTAGGGGCTCT
CACTCCGTAATAAATGTAAAGACACCTGCAAATTTTGAAGCACGTTGTATTCATATAGAC
TTTCCAGGGGTAATATATCACCTTAATGCTATTCTATCCTAATATAGGTGTGCTTATATT
CCCACTTCTATTATCTTTTCATGGAGCCTCTGTGACATCAAAGGGAGTGTTCCACTTTGA
AAGAAGAAGACATAGAGTATAGAAGGGAATGAGAATCTGGCTAATAATGTGGCCCATAAC
TTGTGTTCTCACTTTGTTTTCACAGTGTTGGGCTGGATCTACTGCAGAAGCGGAAATTTG
GCTTTTGAGTTCTCATGTTCAGAACTCGTATTTCTGCTTGACTGAACTGTGAATGAAAAA
TCCCAAGTGTCTTACAAAATTAGTAATTGAATGGTGTTTTTACTGATCACTTCACAGATG
AAAAAACTGAAGACATTTTAAAATTCAAAACCCATCAGCATGTGTTTTGCCCTTTAATTG
GCAGAAAATCGATTGTGAGAGCAGCCCAGAGAGCTGATAGTTTTTTCTCCTTCAGCTGCT
CCAGCTGAACTACAGCTGTAAATTTCTTTAAAAAGAAAAAAAGATGCAATGTTTCttata
aactcttgaatgtactttataagtgcaataattcccacaaaatcagttactggagttaat
gaccagtttgttaaggcattaactgccctcagctGGGAATGACCAATTTGAGGGGAATGG
CTGCACAAATGCTAAGATAATtcagtaacactttcaaataatgatccagctaattaacgg
tgaattcctgtggaaatcctatcgaagtacttatgacctctgcgtttaatagccagtgag
ttcatcatgattcatgtttattaccataaataccaaaggaatcataatgactaggcCATT
TTTTTTCTACCCTGCCCTTATTACTTGAACAGATTTAACTAATCCACCTCCAGTCATTAA
GAACCTAGTTCTCAAGATACTCAGTCTTTTCACTGCCCTTGCTTAAAATTCACAGTCTTT
GGTGCTGTGCCAGCATGCTGACTGTTGGCAGCCTGTTTTTACTTGGGATGCCGTTAGGGA
ATAATTGATGTCTTTATGTCTTAAAGGAGCCTTTTTGAAATGTCTACCATTTGTAGGATG
TAGAGGAATCATAGCCGGTTAGCTACAGTTTATGGCTTCTAGTCATGAATTCTTACGAGA
AAATCATACCCTCCAATCCTCATTTCTTGTAGGAATTCACTTAGGGTATATAAGATTTTT
TTTCTTGAGCTTTATTTTGTAAGAACTCAGATGTTCTTTCTTTCAGTGAATGAAGAAGAC
TATTAGTTTACAATAAAAGATAAGCTCTTTATTTTACTTAGACCATTTAATCTCTCTAAT
AGCTGTTTATTGCTATGTGATCTGCAAATTAGCCTTTAAGTCGTAATATTAAATGTTGGC
TGCCAAAGAGTCTTTACTTTCTTTGCAGACCTGTGTTTGAATAGATGAATTCAGGTTATT
GCCAGACATCTTCCCCCTCCACGTACTCAATTTTGTTCTAAAATGCCTTGTCTTTTTGTT
GTAGGTTCCAGATATCTGCTAGATGCCGTGAAGTTATAGGCTGCATTTTTATTAAGTATT
GATTATTTATGTAATCATTTATGATTCAGTGAATAAGATACATATGGTTTATATACTGTA
GTCTTCATATATTGAAATTATTTAGAAGAGAAAGAAAATATGTGATTTGTAACTGTAGGA
TAGAACTAGAATCATCAAGATAATATGTGGGTAACAAGACCGTTTATAAAATATTTACGT
ATTTTTCTGAATAAAAGGCCAAATGCCAGTTTATATCTTTTTCATTCCCTAATTACAAAA
AGGGGGGGAATTAAATTTATAGTTATTTGTAAATCAGTTGTTTAAATTCTAGGGGAAACT
TTACTCACATAAAATCCAGAAGACACATTAGCAACTTGGGTTAGAATATTATAGTCCCTT
AGCTCTGTCATCACCTCCTTTCACACTGTTTCCTCAAGAAAAAAAAAAAgtgtgtgtggt
gtgtgtgtgtgtgtgtgtgtgtgtgtgtgtgtgtgtATATATATATATATATATCTGGTG
AAGCACTAGTTGTAGTCCGATTTCTTTTGTTCAGTTGTGTTCAGCTAAAACATGGGGAAA
ACACCTCTGTCATATAGGTTTTATTTGCCTGGGACATGCTGTTTAAAGGTAAATGAAACA
GGGTAGCTAATTGTGAGGTTTCTCTTCAGTGTCCTCAGACTTCTGTCTGTTCTTTCGTCT
GCTTGATAGCCCATCATCTCCATGACTGTTCCCCACTTTAAGAGTGAAAGTAAGTTCTGT
TAAAAGAAGGAAACCTGAAAGGATAAGAGATTTCTGAATGTGTGTGGAGGGGGGTATTGA
GAGGGGATCATTTTCTTTACTAAAGTTTTTTTTTTTTTCCATTAAGGGATTTATAACTCT
ATGAGAGTGAGAGAATGATGATGGGTTCTTATTACATATGGGTCACTGAGTAGAGCCTCA
GGTATAAGATGATTCTCCTAAGCCTAAATTTTATGAACAGCAGAGtttttttttttttat
ccttttttttttcttttttttttttttttgagacgtctcactcagctgcccaggctggag
tggagtggtacgatctcggctcactgcaaccaccatctcccagattcaagtgattctcac
atctcagcttcctgagtagctgggattataggcacctgccatcatgcctggcaaattttt
atgttttagtagagacagggtttcatcatggtggccaggctggtcttgaactcctgacct
caggtaatccacatgcctcagcctcccaaagtgctaagattacaggcatgaacctctgtg
tccggccAAACAGCAGAGCTTTATAGGAAAATGACTAGGTAGAAAGGTAAGTGGCTCGGC
CATAGGCTCAGAGTATACCTCTGAACTGTGTCTAGCTTATCTCAGAAATCTCGGCTGCCT
CTCCAACTTACTTTACTTCTAACTACAGTTCAAGTCTTGAGGATAAAAAACACAAAGCAT
CATATATATTAGGAACACATGATAGTACTGTTGTATTAGTAAAACAGAAAAAATGTTATT
GTCAACATAATaataagaaatgatatttattgaattgatttattgtatgtcaaacttagt
gctaattgctttaccaggattctctcatctcatcctcacacaacaaccttttcaggtagg
tacagttattatcccatttttacagatgatgaaactgaaacacagaatttaaataacatt
cacaagactgtatagctaatgagtggaagagccacagattgaacccgagcattctgcctc
cagagcctgagctgtcagccaatgttaGAGTATTGCTTTTATCAGTCTACCTATGTTTTA
AGCTTCTAGCACCTTGTTTTTCTCATAAAATCACAGATCGATGCAGTTATTGTCCAATTT
AGTGAGAATGAGTTTCAGAACTTAGGCTGCTGTAGGTCTAGTCCTCAAAACTGCTTGGGG
GATAATGCAGTTTGCCCCATCAGGAAATTCTTTCATCCATTGGAACCTGCTATATCTGGG
CACAGGTCCTCTGAGAAATATCTGATTGCATTTCTCCATTTCATGTCTTCTCTTCACCAC
TGCCAATCTTCTCACCCTTTTCCCCATGAGTCCCAGGTCCAGCAGATCGTACAGAGTCCC
TCTAGATGCATCTCCTTCCTGTACTTCGCCCTAAGGAATGATGATGATAACTTACATTTA
TTTGGCATTATTGATTTCACTCCCTCTGCTGCCTCCTGGAAGGCTTGGTTAAAAGTACAT
gcatgagctttatagtcagacctaggtttgaatcccagattcacatctgtgtttcctttt
gaaagggtcatagccttagtgaatgtcattgcctcatctctgaatcaaagataataccta
cccctttaattactgtaaggtctaaatgagaaaaactatgtTGAACATGCAATAGGAACA
ATACCATTGTTTGTTTAACCCATTCTCTTTAACCTTCTCTCAGAGAATTGTGGTATAAGA
AAGATTAGTTGTCCATAGCCTTGTGTCCCTAGAGCTTCTCTTAACTTCAGTCCTTTAGTT
TTTAGCAAACTTTTGGATATGATGATCATTTTAGATGAATATTATAGGAAATTGGAAACG
TATTCAGAGTTTTTTTAATAGAGGATCACAGATCCTCTGTTAAAGCAGGAAGGTGTGGGA
GAACTGCAAGGAACTTTCACCTTTGACCATAAGTGTGAAGAGAAAAGGAAAATGAGAAAG
TACATAAGAGCAGAATTAGGACTGGCTGCAAAATGAATCATCCTACTTTTGGAAATTAGA
CGTTTAGTTTCACtatataaaattaatataaattGTTATATCTGAGAACTGCTTCTTATC
TATATTATTCATCTGCCAGTAGAAATTATTATAATTTTTGGACTCTTCTCTGTACTTTCT
GTTCTAACAGATACCCTTTATCCTGAGTTTGCCTTTGGAAGCTACACACACACACACAAG
CTATATGTATACATACATGTATATAAAATTAATTAGAGAATTTCCCTTGTTATTCtttta
tttattttaatttttttaGCTTCTCCCAATGTTCAGGAATTTCTTGTTCTTTTAATGTAG
TACCTATGTTTTAAAGGTGAGTCTTTCCTTCCTCTCACCTTACCTGAATGATGTGCCACC
TCAGGACATTGCTTTTTAGAATTTTTTCATTGACATGAGCAGCAGACAGATTCTCCTAGA
GTATAGAATAGCTTCCTGTTTCATTCCTAGCCTCACATTGAATTTTAATGTTTGATTATT
TACTTTGTTGTTGAAGAATCTTTTATATTGGTTATTGATTTCTCTTTGTTTCTTTTACCA
TTTAATAAGTTGTATTACTTGGAATCCTACTTTTCAGTGAATCCATTACTAGAGAAAATA
TCTTCAAATATTTTTTAAAAATTAAGTAAGACTAGGACTTATCCACAGCTGAATGACAGA
TAGAAAATAACTAGAATCACAGGGAAAGAGAAACTTTCCTTCAGAATATGAGTTTGCTTT
AAAACTCTGTTTGAAAAGATTTTCAAATATCTCAATTTCCGGGGGAAAAAAAATAATGTA
AAATACAGTCAGACCAAGACTAAGGGATTCCTACCTTCTTGGGGAATAAAGTTGGAATTT
TTCATGTTTAACCTACGTATCACGAGAACCTGTTCAAACGTTAAGTTTTGCTATGGCAAA
TGTGCTTTATACTAGAATAAGTATAAATTGGTGCCTTCAACAGTATAAAAATGTGGTCTG
TTAAAATCTAACATTAAAATTGATAAATCTTACATATTTAGATTGCTCCAAACTCAAGGA
CAAAATTGTTGGGGTTAAGAACATTTATTTGTCTGCACTTTTCTCTTACTTGGAGCGATT
TCACAATTTTTACCTACTGCCCGCCAAATAAAATTCTTACCCCTAAACAAAAACTTTAAA
TATTATTTTCTCCCACATTACTTTATCTTAGCTTTATTTTAACCTTAGTCAATAATCATT
ATCCTTAGAGCCTATCTCTGACTCTAATTCAGCTTCTCTCTTCTTTATAAATTTTGTAGT
AAAGCTCTTCAAACAATAGAAGAAATGTGAAATTTACCTTAAATGATTTGACTCTCTATT
CTGtaaattttctataaatttaatttttctataaataataCCATAGGGaaaaattaaaaa
tagatgaaataaataaatattatttcatataaataaaatGTATTTCCTGTATATGTTGTA
TTCCAAATAGTTGAATTAGTGAATTTATAGATTTTATTTAAGGTGAAAATGCTTACTAGT
GTCCATTCATCTGAAAAACATATATTGTTTTTATCTTATCCCAAGGAGTTGTTCTTACTG
CTATTGTAAGCAGTAGGAAATAGAATTAGCCAAACAGTTTTGCAAGATGCAAAATCTAAA
ACCTGGATTTAAAAAGCAGTATATTTTTAAAACATGTTTAATTCCCTCATATATCAGTGT
TTATCAGTCTTTTATACCTGATAATGTCTTACTTAGAAAACAGTTTTACCTTGTGATATA
AAAATGTTGAATACCAAAGGCATCAAATGAGGAAGAAAAATGTTTGAGAGTAGTATTGTA
ACATAACCTGgtaaagatttgggaatcagagagacctgtggttaaatccccactcaacca
ctgacaaggctgtgtggcaagtatttatttttctctaaactgtagatttctcatctgaaa
catagggatgataagacctatttgacagattgttttgagattcaatgccatacagtctgt
ttagcatggctcttgatatatagtaaatgtttaataaatTATTATTAACcaatcaacaat
tattaaatacctactctgtgctaggtactattcttgcatctggggataatgcagtgaata
aagtccttgctttcatggaggttatatgttagATAAATATATCAAATGGTAAGGAAGTTC
AAAGTAAATTTGAGAGATAGAAGATCACTGTAttttttgcttactttttttttgagacag
tcttgctctgttgcccaggctggcgtgcagtggcatgatctgggctcactgcaacctcca
cctcctgggtacaagcaattctcctgcctcaaccttcctagtacctgggattacaggtgc
acaccaccacatccagctaatttttatatttttagtagagacagggtttccatgttggcc
aggctggCgttcagtggcacaatctgggctcactgcaagcctcaccttctgggtacaagc
aaatcacctgcctgaagcttgctagaccctgggaAACTGAATACTTCTGTCTCAAATCTT
TGTCTCTAATTCTGAACCCCTTTTAGAACTAGTAATTTCTATCTTTGATTAAATGAGTTT
ATTTCTTCAGCttttatatttaaatattaaaaaCAGAATCAATCAGCAGATACTTACTGA
ACAACTTCCATGTTCTACACTAGGCCTTGTGAAAATACCAGTTTAGggccaggcgcggtg
gctcacgcctgtaatcccagcacttagggaggccaaggtgggcagatcatgaggtcaaga
gttcgagaccagcctggccaatatggtgaaaccctgtctctactaaaaataaaaataaaa
aattagccaggtgtggtagtgggcgcctgaatcccagctactcaggaggttgaggcagga
gaatcccttgaacctgggaggtggaggttgcagtgagccaagattgtgccactgcactct
ggcctgggcgacagagtgagactctgtctctgaaaaaaaaaaaaaaaaaGGACAGAAAAG
AAAATACCAGTTTATTTCCTCTAAAGAATTTCTAACTACCTTGGGAATATCTTCAGAATT
TCTCATGGCCTAGAATTTTCAAAAAGGATATTGTTTTTTGGATAAAATTTTTAGTTAGGC
AACTTTTCTGGCTCTAGTTTTATCACTGACTTTGAGATTGTAAGTAGGTCCTTAAAATAT
GTTCTGTCTGAAAGCAGGTAGGATTAAATAATATATTAAAGTCCCATTTTGTTTTTCAAA
TCTTGATATGTATTCACTTTTTTTCAGTTTCAAAGCATATAAAACCAGAATAATCTTACC
TTAGAAGTTCTGAGACATTCTTCATACTATATTTCGGCTGTGTTATAGCCTATAGCATTT
TATAGTCATATATTTTATTTTTTTGTTATAACTACTACTTTACTTCTTTCATCATTTGGA
TGATATTTTCAGTTTCTGATTTGTAGAAAGATGCTTTTTTATTTACTATATCTAAACATC
ACCACTGTCAATGAATGTATTAATCACATATTTTGATAAAACAGTAAAGATGGGGAGGCT
AATGACCCAATTGTTTTTATATTGGACTCATGAAAATAATTAATTCCTATGGTTAATTTT
CTTTTTCAAAACTATACCTTGGGAAATAGACATTCTTTCTTGGAAATTAGTGATGTTTCA
CATATAACATGAATATGCTTGCTCTAAATTTTGGATTTGAAATAGATAGCTCAAAATATT
TTTCAGATTAAGTTTATATAAAGATTTTATTCAGTAGTTTAAGTTGTAGTACATTAACAT
GAGTGTGCtatataaaaaatatatatttataGCATCATCACCATGATGTTTTATTCCTAG
GCAATGACAACTACAAACAAATAGCAATGTGTGTTCTTTACCACATAAGCATGGATGACC
GCTTTAAATCAATGTTTGCATACACTGACTGTATACCACAGGTAAGTGGTTTAAGTGTTT
TATGAAAAACATTTAACAAATATATATATTTTTTACTCTTTTCTCTTGATTTGTCAAGAT
TTTCTCTCTAAAAAAGTTCTCTTCTtaataatactacaaatttattatagaaaattgagg
aagtacagaactgtataaaaatgaaaataactttccattatcccaaacttagagataact
atttaacactttggtacacttctctctaCATACTTAAAAAATAATATattgagattacat
ggtatatgtaatatttacatattgctttattaatatatcataattatactctcatgtcac
tgaacattcttcaaaaattatttttaattgtataatattctattacatggatgtaacata
atttaaatattgttaaattgtatgtttagattttttcccatttatcacataaaaatgaat
gtaagcaaatgaaaataatgtgagatatcatatttgtaaatgcttccccacgtctctgaa
tttttctttagtttaaattcttaaaagtaggatagctaagtcaaaagataataaacactt
gtgtctttgttttggccaaaatatcttctaagaaaacataagtttttatttccagctagc
atttaatttttagcaacactggatattattgttcttctaaatatgcagtggttcgttatt
tctttttatttgcatttccatgaatattggtgaggttgaacattttttcctgtgtttatt
atccatattctgttacagatcattcatatctcttgccagtctttcCTTCCTTCCTTCCtt
ttttttttttgagacaggatcttgctctgttgcccaggctaaagttcagtggtacagtca
tagctcactggagccttcatacctaggctcaagcaatcctcctgcctcagcctcctgggt
agctaggactacaggtgtgcaccaccatgactggttaatttttttattttttatttttta
tacagacagggtctggctttcttgcccaggatagtctcaaactcctggcttcaagtaatc
ttcccccgcttgtcctcccaaagtgctgggattgcaagtatgagccaccAAAATGGGCCT
TCCCAATTTTTTAACTGATTTGttaatatttttattattaacaaataagatcaatgtata
taataactattttaattttatGTTACAAATATTGCTTAAGTTTGTCACATGTCTTTTAAT
TTTGTTTATGGTTAATATTAATAGTTTTAATTGCTTTGCATTCTCTGATGGGAAAATGTT
TCATCAAAATTCTTTCATTTTTATACAACTGCTCTCAAGAAAGATTTTTGCTATGATTCA
GTGGCTAGATATGTATTATATGTTAGGTCTAAATAGACCTAAATAAATATCTGTCCTAAA
TGTCTTGAAGGAGTTTATTGATTTTTTTTGTAACATGGACTGTATGTTATAAGGGTAGAG
ATTCTGTACATCATAACAATTTTACTCTTAGGGAATTAACATTCATAGGATCACTATTAT
GTCATTACTCTTTATTAAACTACCTTCCACTAATTTGAATTATGATTATTGTAACACTAT
TTGGGCTGatttttaatattacattattttttataaaataGTTTTCTAAAACAAAAATTG
TAGGATGTATGATATACAATAAACATACTCTGTGTAAAAACTTCACTAGAATTTTTGAAA
TATGAGCAAAATTATTCCAATGCTATCTTTGCATAATCTGCATTCCTGAGTTAAGGTATG
CACTACTCTAAAGGATTGCTTTATTTGCATTTACTTTTCCTACCATGACACTTCCATAAA
CACTAAAAGATATTTACCTTCTGTACAACCAACAGACATGGGCTTGCTGAAAGAAGTCAA
TCTAGTCAATGTTAAAGTAAAGTTATATGCTAGTGTGAATTTTTGGTATTTCAAAAATGC
CAGAATTTCTCAAATACACTCACCTCTAAACATCTGTAAAGTGTTCTCATTTCATACTGA
ACTCTGTGCTTCTTGTAAATATGCACTGATTGGAGAAGAGTAAATCGCTCTATTTTCCTT
GGAGGTTCATGTCTGAAATTAATGGACAAAACAAAACCTGAGTCACTATGATAACAAAGC
ATAATTCCATAATTTTGTTAGAAGAATATGAACAAATCGTACTTATGAAGGTAATTCCTC
TTGACTCCTACTACATAATTCCTTGTCTAAAAAGAATTATTAAATGCATGTTACTTGAAA
AATAATATATAGTAAAAAATAGACCATAACTTTTTATTAATTCTAATTGACTGTTCTTTC
ATTCATTCCAAATTAAATAAAACAGTACTAAAAGTGATTTGCTATTCAAGAATTTTAACA
TTTCACTTACATGTATTTAAAAAATTGATAAACTCTCAAGGGTAATTTCTTAGACTTTTA
TATCAGGGGATAAACTAATTACGCTTGTTTATAGGAAATAGACATCCCTGAAAGAATATA
CAGCATATCTTATCTAGCAAGGCAGGTGTCTTATAGAGATAATGCATGTCAGACTATACT
CAATGCAAAGTGTAATCAAACTCTTTGTCAAACAAGTTTTCAATAAAAGAGTAGCCAAGT
CAAAGTGAGATTACAGGTGATTTACTACAGTCTCACTCCATATGTTCTAAAGGTTTCTGC
TTTGCAGTTTCAAAGGGTGTTCCTTTTCCGATTCCATTTAGAGTCAGAACTTCATTGACC
ACAGGATATGAACTGGAAAGCAGCCAAAAACATAATATTCTTACCGAGATTGACTGTCTT
TATCCAGATTTAGATTTTAAAGAGAATAGCATTAAATAAAAGATAAATAAATGCAAACCA
AGAAGGATAGGAAACTTACTTATAGAATTTTGAATTTGGAGTTATCCTATTCTTCTAGAA
TGTATAATCTCaaatataaaatgtaaaattttattttaaatGAAAGAATCAGAAATAAGA
GTCTGTCTAGATTACTTTTTAGATACTGTTATTATTGCAATTTAAAACTGTGTATACAGA
AAATTGCTCCCATACCTTTTCAGGAGCAATATCCGTGCATATTTTCTTACCAGACAGTTT
TCTAACATCAAACATGTATGCAATGAAGTTTTCAGAACATGTGTAATCTGTATTTTGTGA
ACAATATTTCCCAAATTTAGGAGGTCAAGGATTTTTGATGTTTTCTTTTTCCCATTTTTT
TCTTTTTGAAATTTCAGCCCTTAACAGAATAAGGTTATGTTACCCAATTATGTTGTAAAC
ATCCCAAAGCTTCTATATGAGCTGGTATTTTGAGAAAACCAAATGATACTGTACAATATA
TTTGCTCCTAATGTGGTATCCAGCCTATAACTTTTAACTTATAGTGCCAAATTTTACATA
TTTAAAGAGAAAAGTTGACGTGGTTTTATTGCCACCCAGTGCCAAGTTAATTGCAAAATA
AAAGAATCATGGAAAACAAGTCAGAAATTAAATGAAATTTCCAAGTTTCCTTCAGGAATT
AAAAAGGTACTCCTTTAGAGGTATTGGCTACTCAAAGTAATGTATATAATATCAATAAGG
CTTTAAACTCATTCATGAGTTTAATCAGCCACTGATTAACCTACTTACTAAAGTCATAAC
CCCGGTTGGAATATCTTAGAGTTAATATAATATTCTGTTCGTTTGTAATTATGCATATTA
ATTTTTGCTTGGTAAAAATCCTCATGTATTGCAAATAACATGACTTTGAATGTAGGAAAG
CAGTGGCTTAGTAGTAATTCATATTCATTTCAATGATGAAAAAAATTGAATATAGTCATC
TTCATTAATTACatatattaaaggagctttataaactgtaaactatatgaaagtaagata
ttcttagtaAAATCTTTGTCACCATTTTGACCCATTTATAGTCCATTTTAAGTACTGCCT
ATCACATATGTGTTTTATAGAATAAACCTATAATTAGATTAGAATTCACTTTTAGAAAAT
ATTTAGCATCCGGAGTGGGTGATTATATATACAACATGTCTCATAATCTCTCCCAATATT
ATATTGCTTTGCTTCCTTTGTACTTTATTACCTCTAGTTATCCAATGTATTCTAATTTTC
TTACCCTATTGTATCACTGTTCTGTAAAATTTAGGGGCCAGGTCAAGTCTTTATACATGA
TCTTAATGGTCTCAGTGGGTAGATTGTTTCAGGTAGGCATACTTGAGGATAAGCGGGAGT
TAATGGTTGTATTCTAATAATAGTTAAAAGTACACATTAACAGTTCATTGTTATTTAGAC
CTCTGAGATGCATGTTTTGTTTAAATGGGTGCAAATGCCATCCAGATGCTTATAAAAGTA
TTTATTGGTAATAGAATGGCCAATGAAAGTACATGGTTAGGTAGTGATGTCATGGTGTTA
TTTAATATTTTATCCTAGAACAGTGTGCAAGAATCTTCATAGTGATCCACATGTTTTCCA
CCACAGTTGTCCTATATGGCCCCCTTTGATCTACATGCTTCTTTTTAGCTGAATGCTGGT
AAACGTCCTTTCTGACAGCCCCCTTTGCTCTTGCCTGCCATTATCTGCTGAAGTTCAGAA
ACCAGAGCATCACTTCAAACAGGAGAGTTAGGGAGTAGCCAGTCAGAAGAGATTCCGGAG
GCATGCAAAGTTCTGGTATAATCATTCAAAGATGTTTGGGTAGGGGATGGGGGTGGTAGA
GTTATATGTGAATACAGAGAGCTGTGGGGGTTGGCCTCTGGTCAGTGGTAAATAAGTGAA
GTCAGGTGCCAGAGAGTCTAGACACAGTGATTTCAGTCATGGGTCTTTGGTATCTGATAC
TCAATATGGGACTTGTCTGATTGAACACTATTGCCTCTTCATCGCACAGACTGAAGCCCT
TTTAGTGCTTTTCTGGTAAATTAGTAAAAGATGACAATGGACATAGTTAAAACAGAACAA
ATCTAGTTTTAATATTTTCTAGTTGTCAGCAATTACACTTACTTTTGAAGTGCCATCATA
GCAATCAAATTAAAGACATACTCTTTCATGTGGAGTTTGAACTAAACATTGCTTTTTTAA
ATTTGAAAGCTTTAATTAAAATTGAAATGTTTATCTCTCTTATTATGAAAAACTAATTCT
ATATCATTATGCATTCCATTTATATTTAGTCCTAATTTAGCTCGATATGGGGAATGGGAG
TTGAGTAAGTTTTCGAGCCATGCATTATTTTCTAAAAATCTAGTTTCTGATTGTTTATTT
CTAGGTAGAATTTAATATGGAAATTACTTTAGAGAAAATTTACCTTCTAAAATAATGACC
TGTAGCCCTGTGTTTAAGGCTAATTTTCATACTACAAAGGTTGATTTGAAGTAAATACTT
TTTGTTAGCAATAAATACTTTGCTTGAAACATTGCTTCAATGTAACCGATTCTCAGATTG
AAAAAAATCTATGGTAGGTTTTTAATTACAGTTTAGAAAACATAGCAATTAATTAGAGGA
TTGTCACCTACATTTTTGGTAatttgtaatttaatttttattggcaattttatttgtaat
ttaatttttattGGGCAGATAGGTAGTGAAATCTGTTAAATATATATCCAGTAAATTAAG
ATTATTTTACTTTTGCCCTTGAATCTTTTTTTATTCTGTGGCATTATTAAGTATTAATGA
TTCTTACCCAGAGATACTATCAGTGGTAATATTTGTGGTTAAAGATCTGCCCTCAAGGGG
AGCATATGATACATGCCAGCCGTTCACCTGCTAcagtgttttgtaattttcagcatacag
atcagtgtatttgcttagaattatacctaacaatttgagtggtattgtgttttttattta
atttaatttaaccaaatttaattttggttttcagctgttcattgctaacacatagaaatg
tgattgatttttgtatattgaccacatatcatttttgaaatgcagaagtcatctTGAACT
AACAGTAATCAAAACAAGATTTAACAGAAAGAGGTCtaaaataaataaatatttattatt
CGCTGTGTTGGATTCATGAAGGCATGAATCCAACATGTTCTAAAAAGGTATTGCCCTGAG
ATAAAACATAGTAAGTTTTTATATTATAAATTTTAGGAATAACTTCTATTTGTTGTTAAC
AATTTGGGCTGAGAAAAAACTCTCTTTATGTACTATACACTAAGTTAATTTGCTGATTTG
ACAATAATAGAAGACTAGCTTCTCCAAAACATAGCATAAAATTTGTTCATTTGTCCTTTA
TTATAGCAGCTGTTTCTCACCATGACAAATCTAGATTACTGCTAAATGGCATAGGTAGCC
TACCTTTTCCTTCTTACCTTTTTGTCTGTTGTTTTTCAGACCCTCTTTCTTTTTCTCTTA
TCACTAAAAATGtttttttctcattttatacccatgcccaagtgattggatttagcctgc
agcttcagttttcaaccatatatgccagttcctaaaattatacctctagtccagacattt
cttctaaactcaggcctgtgtttatgacttcctactgaatacctgcactagactatcact
taagcagcttaaactcaacatatctaaaaccaaaattactatctttcctttaaagttttt
ttctaccctagtttctccttttcggtagatgttggcagcaccatgtatgtcatttctcag
tgcataaatccagaagtcatctttgactcctccactcctttaaccataacatctagtcag
ttactacattccattttggttctgttttctaaatatatgtctaatcaatccttttatctc
tacctagttcagacacccatcttctcacttggacttttcctctagcatcctacctggttc
cccatattttcttgcaattttattctattttctacactgggtaaatctttttgagacaca
aattttatcctgacactttcctatttagaagcttttagcagcttcccattatccttctta
gcacgaaggccaaaatctttaacatgtacttcaagaccctgcatgatctggtttttacct
tcttatctcttaaaactgttgtttccctttcaccaacaatgcttgcttgcttttaattct
tcaaagagtactgttttttcctgcattgtgacctttgcataagctattttctttgcttgg
aatgctctgcttccAAACAATATGTTTAATTATTTAAGGACAGATGTTTTATCTAATATT
TCTCTTATATTCTCCACTGTACTTAGAAGTTTATATTTAATGCTGAGCATCTAAGAGTTC
ATTAACTGTTTATTCATCCAGTTGTTGAACAGTGAACGCCTGCCAGTTTTATGTGTTGAA
ATGTAAATAATTATATTATGCCCAATGTACAATCTAAGATAACACATTATGATAAAAATA
TTGCTTCTGTGTTTGGTTTTTTGTCTTTGTTTCTTGAGTAAAATGTGCCCTGTGCTTCTT
GCTAGTTAATGAAGATGCTGTTTGAATGTTCAGATGAACGAATTGACTTGGAACTCATTT
CTTTCTGCATTAATCTTGCTGCTAACAAAAGAAATGTACAGCTTATCTGTGAAGGTCAGT
GCCTTTGAGTGTAGGTAACTTTTTTAGCATATGGTATTTGGTATATGATGGAAAATAGAT
ATAAGGAATTAAGAATTATAATGATTATGTAAGTCCTGTTTTCAAATAATTTCTTCATTA
TAGCTATAATCCTTAAAGGTCAGATAGAATATTCTTACGTCATAAATGCAGACACTTACC
TTCTGATAACATTTTACAAACCATGGTGAGTTAGCCTTAATTGAAATTTGATTTTTAAAA
CATTTTCTAGATAAAATGAAACTTTTTCTTTGCAAAGCAGTCTATTACAATATAAGGTAA
TAAAATACAAATGTATTAGATTATTTCTGTAATATCTTTGTAGAATAGCCTGTCATACAT
TATGATGTTTCAGAGTCTGCCCGATAGTTTTTGCCTTATTTGAAAAGTAGTATGTGTTTG
TTATAAAAAGCACAAATGAGCAAAAAGGAAAAGATTTAAATCTTTATTTCCTACCATCCA
CAGATAATCATAGGTAAGATTTTAGTGTAATACTTCTGCATATTTTTAAATAAAAATGTG
ATTGTCTATATATCATGATACATTCTTTTAAAATTAGTAATATCTTGAAATAATATTTTa
tgtgattaagtgtttttataaagcatatttgttaataactgcaaaattgtctattaaaga
attttgccatagtttacttcactattatggatatagttcattgccacttattttccgtta
caaacagtgctatagtaattacccattctctgaatctttacacattttcatttttatatt
gttaggataaattcccagaagtacaatttttctgagtcaaaagtatttttgtttttaaca
tttgtagtagatattgTaggcacaaaagagcacatatggtatgattctatttatatgaag
ttctatatcaggcaaaatttatatatgtttaaaaatgagacagggaagaggaaaagtgat
tatatctgggaaacaggattgactgggaaggggcacaagtgaactttctggagggaatga
aaatactctgtatgttgatatatggtatgggttgcatctaaattaatcaaattgtaccct
taagagttatgcattttactagatgtaaattgtTGTGGCTTTTTTGAGAACTAAACAAAA
AATTATTAAACTTAAGCTAACCTTAATTTTATTGGGGGACTTTTCTGTTTCAGGAAATGG
GCTGAAGATGCTCATGAAGAGGGCTCTGAAGTTTAAGGATCCATTGCTGATGAAAATGAT
TAGAAACATTTCTCAGCATGATGGACCAACTAAAAATCTGTTTATTGTAAGTATCATTTT
GGCTTTCTATTCAAATAGACTGGGAATTGAAATTGCTACATTTGGAAATACAGCTCTTAC
TGAGGTCTCGTCAAATATTAATTTATAATCCAAATTGCTCTTATGTTATCAACTTTGTTA
GTTTAGCACCTAGAAATCTCAACCTATGTTTCAATGTTGTTTTTGTTTTGTGACCCTTAC
CCCTAATCCCTCCACCCCACTACAGTCTTCTTGCCTTAAACCAGTTCACCATAGGCTTCT
TTAGCAATTTAGCTCAAGATTATTAAAACAAGAAAATCACATTTGATATTTACTTTTTCT
TTCAATGAGTTAAATTGTTAGATTCCTGTGGGTTATTAGattaaataaaaaataatttaa
atttatattaaaattatgttttattCAGGATTATGTTGGGGACCTTGCAGCCCAGATCTC
TAATGATGAAGAAGAGGAGTTTGTGATTGAATGTTTGGGAACTCTTGCAAACTTGACCAT
TCCAGACTTAGACTGGGAATTGGTTCTTAAAGAATATAAGTTGGTTCCATACCTCAAGGA
TAAACTAAAACCAGGTTTGTGCTAAGTATTTCACTTTTGTATAATCACTAAGTTATTTCT
TTCTGTTATGGATAAGGCTGCTAGAGCAGTATTGTGTGACTATTATTATGTTAGGAAAAG
CCATTTCTTCTCACAGCTCTCTTCTCCCAGAAAGGTAGTCACTGGATCACCTCTTACATA
TATGTTCTCTTTTTCCTAAAAGTGTGTTTTCTTATGTTAGTTTCTATTTCCTATTCTACC
TTTCTTGTGGTCTTTTGGTATTTTTTTATTCTGTCTCTTTAAAATTACCAAATACCATCC
CTCTGCATATACATAAACACGCACAAAGGTCTTTGAGGCATTCAAATGAGTCTTTTATTT
TCTGTGTCTATGTTGTCATTCAGTTGTACTCTCAAAGGCTCATTTCCACTTTTCTACTGC
CCCCTGCCCCCACTATCACAAACTGTCATCAGCAAACATGGAAATTTGGAAAAAGGACAA
ATTTATAGCATATCAAGGATTCATATGACTTGATTTAATAGCTTTCAGTATCCTTTCTGT
GTATTTACATTTTGATACTCTAAATGAATTTGGATCAGGACATTTCAGTGAAAACTTTCT
ATGGTTTGACTTCACTAGGTGCTGCAGAAGATGATCTTGTTTTAGAAGTGGTTATAATGA
TTGGAACTGTATCCATGGATGACTCTTGTGCTGCATTGCTAGCCAAATCTGGCATAATCC
CTGCACTCATTGAATTGCTAAATGGTAAATAACCTTAATTTATTTTTATGTTAATGTCTA
AACAGCTTATTGatttaaatatttaaatataaaatGCAGAGTCTGTAATCTGTTTTTCTC
ATTACATTAATTGTTTCATAGCAACTTATATAATCAAGAAAAATGAATTAAATATACTGC
TAACTGGGATTGGATAGAGTAATATCAAAGATCTTTAGCTTTCAAAGTTAAGAATGTTGC
TGTAAAGCAGTTCAGGACCAATTTTACAGAAGTACTCTCCTCACCAACCTTGAACAACCA
ATATagtagtcacaacttaatcaaggggaatacattccaagacccccagcagatgcctga
aactacagatactatcaaaccctatatatactttttttttctaaacataccaatgataaa
gtttaatttataaattaggcacagtaagagattaacaaccataattaataataaaacaga
aaaattataacagtatgcttagcatcactactcttatactttggagccattattaaatga
aataagggttacttgaatacaagcattgcaatactatgctagtggacctgataactgaga
tggctactaagggactaatgggcaggtggcatgtacatcctggatacactggacaaaggg
atgattcatgtcttggatgggatggagtggaacagtgggaaattacatcacactattcag
aattgtgcataatttaaaacttatgaattatttctaggatttttcatttaatatttttga
ccatggttgactgcagttaactaaaaccatggaaagaaaaaccacagataagggaggacc
actgTATTATATCACTTCTTTTTGtttgtttgtttgtttttgttttgactttttgagaca
tagttttgctcttgttgcccaggctggagtgcaatggcatgatctcggctcaccacaacc
tccgcctcccgggttcaagcgattctcctgcctcagcctcctgagtagctgggattacag
gcatgcgccaccacacccagctaattttgtatttttagtagaaatggggtttctccatgt
tggtcaggctggtcttgaactcccgacctcaggtgatccgcccacctcggcctcccaaag
tgctgagattacaggcgtgagccactgtgcccggcTATATCACTTCTTTCTGTTGAGATT
TGTGTTGGTTTGAATTGGATCTCTTCTCTTGTGCAAATCTTATTTTTTAAAACTTGATTT
CTAAGTTGGAAGGTCCATTTGGAAGCTGATTCTAAACATCATATTCCCTTCTAGATCCGA
ATTTATTGTCCTCTgaaatttcttagttgatgaaaatgttctatatatgtggtgtccaac
acatgtagctgtagaacacttgaaatgtggctgtcacaactgataacctgaatttttgaa
ttaatttaattagctgcagtggtttatggctacaatatttgacattgcagGCCTAGAGTT
TTCCCCTTGCATTTATATTACTCTTAAGGGGCAGGGCTCATTCTTCTCCATATTGCATAC
AAAATTTATCTGAATCTTATTAGGGCCAAGTTCTCTAGGATCTTACACATCATAACTAGC
GAATAGTATAGAAGTTAAAAATGCTAATATGAGATCCCTGAAGAAGATACTCTCATCTCA
GTTCATCTTGTACTAGGCATAATATATGTGCATTTTGTGTTAAttttaatagacttttca
aatatgtaataacatacataaattgtaagtatagctcaatgtattttcagtgtaagcata
cccatgttattatcactcatgtaagaaaataaagcattaccagtaccttagaagtgcctc
ttctccctcctctcagtcattaccacctccttcaaagtggttagtttgaacaaaagatag
tttattttgtcaccactagattagtgttgcttggttttgaactttaatatataagtggaa
tctagtttattttgttctaccttatatttgtgacattcatctatgttgtatacaaaagtt
tgttcattttcattgttatgtataatattttattatataaacataccaccatttatcctt
tctactactgatggatagtagagttaggtttttgtgggggggaggactattataaataat
gctcctatgaatattttgaaacctttcatttggtgaacatatgtactcatttccattagg
ttcacacgtaggagtagaatggctgggtcacagagtttgtatgtgtttggccttagtaaa
ctatgccaatctgtagttctgctggttttcattcttaccagtagtgtaagagagctgcaa
tttttccacatcacctccaatactgggcattgtcagtcctttcaattgtagccatcatac
tggtatttcattgtgattttaatttgtatttccctaatgactaatgaagttcatcacctg
tttatgtttattgattatttagggatagccagtaaaaagatgtgcctatttaagcctttt
gtgcatttttctcttttgagtttttttaatttaatttgtaagttccttaatataATTCAT
TTTAATAGGTCATCTAGAGATAATGCCCCATATTTGAAGTATTCCTTCCCAAAATTTTAG
CATATTTGTATTTACTTTGGTACACTCTTCTCACAGTCAGTTTTCAGATCAGAAATAATT
AAAAGAAAGACTAAGTAGTTGGGAGGTAAAAGTAAAGACACGTAGTTGATAGAGTGAGAA
TGAAGATTTTGTGGAGAGCTGAAGAAAGTTGAAGCAAAATGACCTGCATCCTGGAATTGC
TGTCCCATAGTGATTATAATCAAGAGAGCTAAGATATTCATAAAGTGATCTGACACAGCC
AGCTCAGAGTGTTTTACTATGTTTTGGTGTTCTCTGACATGAGATTATCACAGGCAGAGG
CTTTATAATACTCTTTTTAAGAAATATACAGATTTTCAAGATTAAAACCATTGGTATTAA
GTGAGGGAATACTGTATACCAAGATAGTAATTAATAGTGAGAAATTTAGCCCAATTTGTT
TGGGAGAGTAGTACTTTGGCAAGTTAGTGAGGGAGATCATTTGGGACAAATTGAACTTTA
AGGGACCCACAATTTATTCTACACAACTGGTTTGATACTCTGTTGACCTGAAACTCTGTT
TCTAAAATGTCATTGAACTTTTACCAAGAGTTGATAGCAAACTATACTATTAAATCTAAT
TTCATAATCATTACCTAAGGTTAGATTTCTATAAGCAATTATGCTTTTTCCATTACATAT
TAATCAGTGGACATCAGCTGTTATGTAAATTACTTTGTATGATATTAAAGGTTTATTAAT
TAGCCTTTATGATTATGTAACTTTTTTACTATTATAATTAATTAGATGGAAACTAAATTA
CTTATTATTTCATGCAATCTGTAAAGTTTAACATTATTCAACAAAAGGAAATACCTTTTT
ATGATAGTTCAATTTCCACCAAAAACTTAGAGTTTAGAAGGTATAATAATTTTTAAGAAT
TATTTTTCTCCTGAGAAGTCAACATTATAAAGACAAAATAGAACCAGGTTTATTTTACAA
ATTAGAATTCTTTAAAGAATTCTTATGATGAATAAAACAAGTGGTGATAACTGTTACTAT
TTTACATTAGGAACATAGAAGTTAAATCCATTTCTGCTTGCTTGTCTCCTTATCACTTTT
AGTTTTTCTCGTTCTATATTATTCCCCTCAATTATTTTAAATTTGGTATATAAACATAGT
ATTCTTTATTTGAATTTTTTGTTTATTTACAGCTCAACAAGAAGATGATGAATTTGTGTG
TCAGATAATTTATGTCTTCTACCAGATGGTTTTCCACCAAGCCACAAGAGACGTCATAAT
CAAGGAAACAC
>hsa_circRNA_404617
GCTTAGAGTGGGACCTGAATGTGCGGCTGCATGGCCAGCATTTGGTCCAGCAGCTGGTCC
TAAGAACAGTGAGGGGCTACTTAGAGACGCCCCAGCCAGAAAAGGCCCTTGCTCTGTCGT
TCCACGGCTGGTCTGGCACAGGCAAGAACTTCGTGGCACGGATGCTGGTGGAGAACCTGT
ATCGGGACGGGCTGATGAGTGACTGTGTCAGGATGTTCATCGCCACGTTCCACTTTCCTC
ACCCCAAATATGTGGACCTGTACAAGGAGCAGCTGATGAGCCAGATCCGGGAGACGCAGC
AGCTCTGCCACCAGACCCTGTTCATCTTCGATGAAGCGGAGAAGCTGCACCCAGGGCTGC
TGGAGGTCCTTGGGCCACACTTAGAACGCCGGGCCCCTGAGGGCCACAGGGCTGAGTCTC
CATGGACTATCTTTCTGTTTCTCAG
>hsa_circRNA_016229
GACTCCAGCCAGGCAATTCCTCTGGTGGTGGAAAGCTGTATCCGGTTTATCAGCAGACAC
GGACTACAGCATGAAGGAATTTTCCGGGTGTCAGGATCCCAGGTGGAAGTGAATGACATC
AAAAATGCCTTTGAGAGAGGAGAGGACCCCCTGGCTGGGGACCAGAACGACCATGACATG
GATTCCATAGCTGGTGTCCTGAAGCTTTACTTCCGGGGGCTGGAACACCCTCTCTTCCCC
AAGGACATCTTTCATGACCTGATGGCCTGCGTCACAATGGACAACCTGCAGGAGAGAGCT
CTGCACATCCGGAAAGTCCTCCTAGTCCTGCCCAAAACCACTCTGATTATCATGAGATAC
CTCTTTGCCTTCCTCAATCATTTATCACAGTTCAGTGAAGAGAACATGATGGACCCCTAC
AACCTCGCCATCTGCTTCGGGCCCTCGCTAATGTCAGTGCCAGAGGGCCACGACCAGGTG
TCCTGCCAAGCCCACGTGAATGAGCTGATCAAAACCATCATCATCCAGCATGAGAACATC
TTCCCAAGCCCCAGGGAGCTGGAGGGCCCTGTCTACAGCAGAGGAGGAAGCATGGAGGAT
TACTGTGATAGCCCTCATGGAGAGACTACCTCGGTTGAAGACTCAACCCAGGATGTGACC
GCAGAGCACCACACGAGCGATGACGAATGTGAGCCCATCGAGGCCATTGCCAAGTTTGAC
TACGTGGGCCGGACAGCCCGAGAGCTGTCCTTTAAGAAGGGAGCATCCCTGCTGCTTTAC
CAGCGGGCTTCCGACGACTGGTGGGAAGGCCGGCACAATGGCATCGACGGACTCATCCCC
CATCAGTACATCGTGGTCCAAGACACCGAGGACGGTGTCGTGGAGAGGTCCAGCCCCAAG
TCTGAGATTGAGGTCATTTCTGAGCCACCTGAAGAAAAGGTGACAGCCAGAGCGGGGGCC
AGCTGTCCCAGTGGGGGTCATGTAGCCGATATTTATCTTGCAAACATCAACAAGCAAAGG
AAGCGTCCAGAATCTGGGAGCATCCGGAAAACTTTTCGGAGTGACAGCCATGGGCTGAGC
AGTTCCCTGACTGACTCCTCCTCCCCAGGGGTGGGGGCTAGCTGCCGCCCATCCTCCCAG
CCCATCATGAGCCAGAGCCTCCCCAAAGAAGGGCCAGATAAGTGTTCCATCAGTGGGCAC
GGGAGCCTCAACTCCATCAGCCGCCACTCATCCCTGAAGAATCGGCTGGATAGTCCACAG
ATCCGGAAGACTGCCACAGCGGGAAGGTCAAAAAGCTTCAATAACCATCGGCCCATGGAC
CCTGAGGTCATTGCTCAG
>hsa_circRNA_404646
AATCATGTGAGGGCCAACCGGGGAAGGTGGAGCAGATGAGCACACACAGGAGCCGTCTCC
TCACCGCCGCCCCTCTCAGCATGGAACAGAGGCGGCCCTGGCCCCGGGCCCTGGAGGTGG
ACAGCCGCTCTGTGGTCCTGCTCTCAGTGGTCTGGGTGCTGCTGGCCCCCCCAGCAGCCG
GCATGCCTCAGTTCAGCACCTTCCACTCTGAGAATCGTGACTGGACCTTCAACCACTTGA
CCGTCCACCAAGGGACGGGGGCCGTCTATGTGGGGGCCATCAACCGGGTCTATAAGCTGA
CAGGCAACCTGACCATCCAGGTGGCTCATAAGACAGGGCCAGAAGAGGACAACAAGTCTT
GTTACCCGCCCCTCATCGTGCAGCCCTGCAGCGAAGTGCTCACCCTCACCAACAATGTCA
ACAAGCTGCTCATCATTGACTACTCTGAGAACCGCCTGCTGGCCTGTGGGAGCCTCTACC
AGGGGGTCTGCAAGCTGCTGCGGCTGGATGACCTCTTCATCCTGGTGGAGCCATCCCACA
AGAAGGAGCACTACCTGTCCAGTGTCAACAAGACGGGCACCATGTACGGGGTGATTGTGC
GCTCTGAGGGTGAGGATGGCAAGCTCTTCATCGGCACGGCTGTGGATGGGAAGCAGGATT
ACTTCCCGACCCTGTCCAGCCGGAAGCTGCCCCGAGACCCTGAGTCCTCAGCCATGCTCG
ACTATGAGCTACACAGCGATTTTGTCTCCTCTCTCATCAAGATCCCTTCAGACACCCTGG
CCCTGGTCTCCCACTTTGACATCTTCTACATCTACGGCTTTGCTAGTGGGGGCTTTGTCT
ACTTTCTCACTGTCCAGCCCGAGACCCCTGAGGGTGTGGCCATCAACTCCGCTGGAGACC
TCTTCTACACCTCACGCATCGTGCGGCTCTGCAAGGATGACCCCAAGTTCCACTCATACG
TGTCCCTGCCCTTCGGCTGCACCCGGGCCGGGGTGGAATACCGCCTCCTGCAGGCTGCTT
ACCTGGCCAAGCCTGGGGACTCACTGGCCCAGGCCTTCAATATCACCAGCCAGGACGATG
TACTCTTTGCCATCTTCTCCAAAGGGCAGAAGCAGTATCACCACCCGCCCGATGACTCTG
CCCTGTGTGCCTTCCCTATCCGGGCCATCAACTTGCAGATCAAGGAGCGCCTGCAGTCCT
GCTACCAGGGCGAGGGCAACCTGGAGCTCAACTGGCTGCTGGGGAAGGACGTCCAGTGCA
CCAAGGCGCCTGTCCCCATCGATGATAACTTCTGTGGACTGGACATCAACCAGCCCCTGG
GAGGCTCAACTCCAGTGGAGGGCCTGACCCTGTACACCACCAGCAGGGACCGCATGACCT
CTGTGGCCTCCTACGTTTACAACGGCTACAGCGTGGTTTTTGTGGGGACTAAGAGTGGCA
AGCTGAAAAAGATTCGGGCCGACGGTCCCCCCCATGGTGGGGTCCAGTACGAGATGGTCT
CTGTGCTCAAGGACGGAAGCCCCATCCTCCGGGACATGGCCTTCTCCATTGATCAGCGCT
ACCTGTACGTCATGTCTGAGAGACAG
>hsa_circRNA_404663
AGTCAAGAAATTGGAGCATGGCTATGAGCAATGGAAACAATGATTTTGTGGTTCTGAGCA
ACAGCAGCATCGCAACCAGTGCTGCTAACCCGAGTCCCCTCACCCCCTGTGATGGAGACC
ATGCAGCCCAGCAGCTCACACCCAAAGAAGCAACAAGAACAAAAGTGAGTCCAAATGGAT
GCCTGCAACTTAATGGCACGGTCAAATCATCCTTTCTGCCTTTAGACAACCAAAGAATGC
CTCAGATGTTACCCCAATGCTGCCATCCTTGCCCATACCATCACCCTTTGACTAGCCATA
GCAGTCACCAAGAGTGCCATCCCGAGGCTGGCCCTGCAGCACCCTCTGCTTTGGCCTCGT
GTTGCATGCAGCCACACTCCGAGTATTCTGCATCTCTTTGTCCAAATCATTCACCTGTGT
ATCAGACTACGTGCTGTCTTCAGCCCTCTCCATCCTTCTGCCTGCATCATCCGTGGCCTG
ACCATTTTCAGCATCAGCCTGTGCAACAGCACATAGCCAACATAAG
>hsa_circRNA_005322
GTTGCTGTAGTAAAACTAAAAAATGCAGATAAAGTGTTTGCCATGAAAATATTGAATAAA
TGGGAAATGCTGAAAAGAGCTGAGACAGCATGTTTTCGTGAAGAAAGGGATGTATTAGTG
AATGGAGACAATAAATGGATTACAACCTTGCACTATGCTTTCCAGGATGACAATAACTTA
TACCTGGTTATGGATTATTATGTTGGTGGGGATTTGCTTACTCTACTCAGCAAATTTGAA
GATAGATTGCCTGAAGATATGGCTAGATTTTACTTGGCTGAGATGGTGATAGCAATTGAC
TCAGTTCATCAGCTACATTATGTACACAG
>hsa_circRNA_016771
AGCCCGCGGTTCCCTTCAAAAAGCGGCTGCAAGATCTGGAGGTGCGGGAGAAGGAGTCGG
CCACGTTCCTATGTGAGGTGCCCCAGCCGTCCACTGAGGCCGCGTGGTTCAAGGAGGAGA
CGCGGTTGTGGGCGAGCGCCAAGTACGGCATCGAGGAGGAGGGCACCGAGCGCCGCCTGA
CCGTGCGCAATGTCTCGGCCGACGACGACGCGGTGTACATCTGCGAGACGCCAGAGGGCA
GCCGCACGGTGGCGGAGCTCGCAGTCCAAGGAAACCTCCTCCGAAAGCTCCCTCGGAAGA
CGGCGGTGCGCGTGGGCGACACGGCTATGTTTTGCGTGGAGCTGGCGGTCCCGGTGGGCC
CCGTCCACTGGCTGCGGAACCAGGAGGAAGTGGTGGCGGGGGGCCGCGTGGCCATCTCCG
CGGAGGGCACGCGCCACACACTAACCATCTCCCAGTGCTGCCTGGAGGATGTGGGCCAGG
TGGCCTTTATGGCTGGCGACTGCCAGACGTCCACCCAGTTCTGCGTGTCGGCCCCCAGGA
AGCCTCCCCTGCAACCCCCTGTGGATCCTGTGGTAAAGGCCAGGATGGAGAGTTCCGTGA
TTCTCAGCTGGTCCCCACCACCCCATGGGGAACGCCCTGTCACTATCGACGGCTACCTGG
TAGAGAAGAAGAAGCTTGGCACCTACACCTGGATCAGGTGCCACGAGGCTGAATGGGTGG
CTACACCTGAGCTGACCGTGGCTGATGTGGCGGAGGAGGGGAACTTCCAGTTCCGAGTGT
CCGCTCTCAACAGCTTTGGTCAGAGTCCCTACCTCGAGTTCCCGGGGACTGTCCACCTGG
>hsa_circRNA_017037
TTACCTGACCTTAAAGATGCTGAAGCTGTTCAGAAGTTCTTCCTTGAAGAAATACAGCTT
GGTGAAGAGTTACTAGCTCAAGGTGAATATGAGAAGGGCGTAGACCATCTGACAAATGCA
ATTGCTGTGTGTGGACAGCCACAGCAGTTACTGCAGGTCTTACAGCAAACTCTTCCACCA
CCAGTGTTCCAGATGCTTCTGACTAAGCTCCCAACAATTAGTCAGAGAATTGTAAGTGCT
CAGAGCTTGGCTGAAGATGATGTGGAATGAGAAACAAATGTCAACATAATAAAATCTCAG
TTAAAAATATTTTAAAAATTCTTGGTAGTTGAGCAGCTCTGGGGGAATAAGGGCAAATAT
GCTTGTTATGAACTACACTGAAATCTACCAAAGTTAATGTTTACTTTGTGTAGATCCATT
TGTCTATTTTATTTATTTTTCCCAGTGAAAAGTGTATTTTGATAGAGAACTTTTCATTCT
ATAAATACACTATGAGTTACTAAAATATCATGGATTTTGTTTATTCCTGAAACATAGTTA
CATAGTTAAACTGTACATATGACATGGCTTATGTTAAAAATACCCAGTGCTCAGTTTTGA
AAGATAGGCAAAAAAAAAAAAGTATAGGAGAAACTGAAGAATGTACACTTTTTTAGAGGG
CACATTTTGCTGTAAATCTGGAAATTTGATAGACTTGACTGTGTTTGTGAAAACTGAGCA
TTAAAGGTTTTGATTGATCCTTTCTTTCCATTTAATCTCTGAGACGTAAATATGTGAGGT
GTGCTGCTGTGCTGGGTTAACAGCTTCCTTCCCTTTCTGTGTAGCAGTCTTGAAATGTTC
TGTTTAAATCAGTAGGCTTAATGTGTTCTGGGTATTTATCTCCTTGTATTTTAAATATAT
GTAGTTGCAAATAGCACCAGGAATTAGATTTCTGTACACCCCTAATCTAGCCTTGTGAGC
TTCGCTAGTTAATGTGTGCTCACTTTCCCTCCATTTGTTACGTGAGAGAATGCGTCTGCT
GATCACTGAAGTGTCCCTTTTAGCTTCTGATTCATTGGGTTCTGTTGGGCATCTTTAAAT
CCACCTTAACCTGAGGAATGTATGTGGGCAACCAGGCCCTGCATTTTTTTATATTCTGAA
TTTTGCATGCTTGCCTGACTTAGTATTTCTGAATTGATGTTTTTTTTAATGGTATAACTA
TCTTGATTTTCACTGAAATTATATGGTTCTGTCACTACTCTGTAAATTAATCCGAAACTT
TTAAGGTAACTGGGATGATCTGCTTGTAAAAATGCTTGTTGCCTTTTGCTTTATCTTCAG
TGTACCTCCTTAATCCTGCTTCAACTTGATTATCTTGTGAAACGATGAGAGTAAGTTGCA
ACCTTGTGACTGAAAACTTGAAAAGAGTGGAGCAGGTGGGACCTCTTATTCTCAAATAGT
GACATATTCTCCGTAGTCACAGTTTCAGAACTGAGTAAGGATCCTTGGTACTTGGTGGCA
TCTGTTGAACTGAGGAGCATTTCTCATTGTAAAGATTGCCTTTGTTCTGTCTAAAAGTCT
GGAGAAATCCCAAAGACTTTTCCTATGTACTAGGCATTTTATTTTGATTGACTTACAAAC
TCTTCTTAATCATTATCAATCTCGGTTTTTTTGTGGTGCAGTGGAaggagaaataggtct
agtttctgcctctgattagccgcacagccttgaacaaatcacatttcatctttgaactta
cctctactgttagactaggcgactcacatttgaggacttttctcgggtatcttGAGGGTT
TGTGATCCTGAACCCTTAAACAGTGCTTTTTTGTTACACAGGAGGGCTTTTTTGGGGGGA
TGACCAGTACAGACATGCCAGTTAGTTTTACTAGTGGGATCCCAAATCCAAAGCAGTGTA
GTGGTGATTGGTCAGTGACTAACCAGGCAGCTAAGAAGTCTTAGGCAGCAGCCCAGACAT
GTATAGAGGGGCAGTTAGAGGGAGAACAGGGGTGGGAAAGGGAGCAAGGGGCAGATAGCT
CAGCAAGGAAAGAATGGGCTCAGAAAAAGGAGGGCTGGCTGGAGGAGTGAGGGGCAGCTT
AAGTTTGGGGAGGGTAGAAACGCCGTTTCCTTGGGAACTGGAGTGCAGTATGAGCTGGGT
GTCACTTGGCTCTGAACATACTGGCTTTGCTGTAATGCTTGAAAAGGCGTTGGTATCTTC
ATTTtacagttcattaacccaagtacgttttcttatttaaatgacaactttggtgcttta
aaatgaggtaccactttttaaagctagctgtgtcgagttaaagaaaaaatcagcagtttt
ttctcccagaaatgtaattgccaaacactattcatccccatcttaagttttacaaggtga
tgtaatcagcttgttgtagtgatgctggccaaatggtgctcagcaggtgagaacaaaaaa
accccagatctcagtgaactaatacacagcttgagcgtttccatgtgctaatgttgcaca
cttactaaaaaactttggaaatggaaaatAATGTATTAGTGCAACAGTTGATGTGCTTCT
TTGGGCAAAGATATAGTTTTGTTCCACAATTTGTACTTAAAAGCGAAAGAACATTGAAAA
CATAGACTTACTGGCTGTAGCAATGCTGGCCTGTTAACTGATAACTAGAACTTAGGTTCA
CGTTTatgtaaagtgtgtaaaacctagtagagcttgcatagtcggcactcagtaaatgtt
tggttCCTTTTGCCCCTtggtaagtttattttaccatcctcccacctgccattctgactt
tattaaatcaacatgtggaccagagtgttaatgagatgttattgcagaagagattgagaa
aattggtatatcatgcagataacatacaaaatctttttgtaacgtaaaaaatgcagtttt
attattgcttgtgcctcaactgtttaagtgaatattaaagggcttggagaa
>hsa_circRNA_017215
GCGACGTCAGAGGCGCGGGTGTTCGCCTACGTCACTGGGGCGCTACGGTGCCTGGAGCTG
GGCGGTCTTCTCGTCAGAGTGGGGACTGGTGAGAGCGACCTCCCCGCCAGGTCCTGTGTG
TTGCCGGCTGAAGAAGGGTAGCTGAAAAATTCAGACCCAGCACAGTGTTTATGTTGGTCA
AAAATAGAAAactatggcgcggccgaggcgggaggacccttcaggccaagagcagcctag
caacatggcgcaaccccatctctGTAGTCCTACCTCAGCCCCCCAGCTActtgaacccaa
agattcaaggctccagtgagctatgatcccaccacagcattccagcctgcgagattgagA
TGATGATTATTCCCCACCTTCTAAGAGACAAAGACCAACGAGCCACCACAGCCACCAGTC
CCAGAACCCGCCAATGCTGGGGAACGGAAAATGAGGGAGTTCAACTCTGgccctcacaat
ccagtggaggagacgaaACTCATCTGCCTCTGTCCCTCTGGGCACGCCTCATGCCAGGTG
CATCTGTGGACAGGGGCCACGCTCCTGGGCTTCCAAAGTTGGAGAAAGCTGCCAGGCTCA
Ggtctgaaggccagaattctacagtaagtcctactgagtcaaggtgggagcagggtcggt
ggcttccgaggctctgcgggagaatccgtttcctggcggtagaggtggcctgcactcctc
agcttgtgctgcccgtctcgaatgactggagtttcctgcttctgtcactacacctcccac
cctctcccatcacctgctctgctcttacaaggatccgagtggagtcttgctctgtcatcc
aggctagcagtggcgtgatcttggctcgctgcaatgtctgcctcctgggttcagatgatt
ctcctgcctcagcctcctgagtagctgggactgcaggcgcccgccaccatgccctgctgt
tttgtatttttgAGAAATGGAATAATCGTATCGCTGATCTATGTAAACAAATTGAAGAAT
TGTCTGAAAGAAAATATGACATGAACTTATGAATTCAACAGGTGAAGATTTACAACTTGA
TAAATCAGCTTTGTGAGCTCGAGCTGTAAAAGCCAAAGGTCCGGTGATGATCCCATACCC
TTTTTTCCAGTCTCATGTTGAAGATTTTTATGTAGAAGGCCTTCCCAAAGGAAttttttt
tttttttttgagatggagttttcactcttatcgcccaggctggggggcaatggcgcaacc
ttgctggtcactgcaacctctgcctcctgggttcaagaaattctcctgccttagcctccc
aagtcactgggattacaggtgcccaccaccacacgaggctaatttttgtatttttagtgg
agatggggtttcaccatgttggccgggccagtctcgaactcctgacgtcaagtgatcttc
ccgcctcgactcctgacatcaagtgatctttccgcctcggcctcccagagtgctgagatt
acagacgtgaacccatgcctggccAGGAATTTTGTTTTTCAGGAAGGCTTTCTACTAATG
GAATTCCTGGCCTTGAGAGGATGTTACTTTCGAAGGAAAGGATTTTTTTGTTATTAAAAG
AGCCACCTAAGCTGAAGATTCCCTTGAGAACAAGTACTGTCCTGCGGTTTCATGGCCCTT
CTTCCATTTGTGGTTCTTGCGAAGTGGAATTTAAATGACATCTTATCAAGATGGATAAAC
CCTAGTTTCCCAGTGCTGGAATATAGAAAATGGATGGACAAGTAAATCCCACTCAGCACC
CATAGTCCAGGCATGGGGACCTCAACACACCTGAGCCCCAGACATCACCTTTCATTCTGG
ACCTACCATGAAAGACTTCTGAATCCAGGAAGAGAAACTGACTGGGCAACATGTTATTCA
G
>hsa_circRNA_400499
GCTAAGTGCTATTTATGGAGGTACCTATATGCTGAATAAACCCATTGAAGAAATCATTGT
ACAGAATGGAAAAGTAATTGGTGTAAAATCTGAAGGAGAAattgctcgctgtaAGCAGCT
CATCTGTGACCCCAGCTACGTAAAAGATCGGGTAGAAAAAGTGGGCCAGGTGATCAGAGT
TATTTGCATCCTCAGCCACCCCATCAAGAACACCAATGATGCCAACTCCTGCCAGATCAT
TATTCCACAGAACCAAGTCAATCGAAAGTCAGATATCTACGTCTGCATGATCTCCTTTGC
GCACAATGTAGCAGCACAAGGGAAGTACATTGCTATAGTTAGTACAACTGTGGAAACCAA
GGAGCCTGAGAAGGAAATCAGACCAGCTTTGGAGCTCTTGGAACCAATTGAACAGAAATT
TGTTAGCATCAGTGACCTCCTGGTACCAAAAGACTTGGGAACAGAAAGCCAG
>hsa_circRNA_017667
GGGAGGGGCGCGCTGGGGAGCTTCGGCGCATGCGCGCTGAGGCCTGCCTGACCGACCTTC
AGCAGGGCTGTGGCTACCATGTTCTCTCGCGCGGGTGTCGCTGGGCTGTCGGCCTGGACC
TTGCAGCCGCAATGGATTCAAGTTCGAAATATGGCAACTTTGAAAGATATCACCAGGAGA
CTAAAGTCCATCAAAAACATCCAGAAAATTACCAAGTCTATGAAAATGGTAGCGGCAGCA
AAATATGCCCGAGCTGAGAGAGAGCTGAAACCAGCTCGAATATATGGATTGGGATCTTTA
GCTCTGTATGAAAAAGCTGATATCAAGGGGCCTGAAGACAAGAAGAAACACCTCCTTATT
GGTGTGTCCTCAGATCGAGGACTGTGTGGTGCTATTCATTCCTCCATTGCTAAACAGATG
AAAAGCGAGGTTGCTACACTAACAGCAGCTGGGAAAGAAGTTATGCTTGTTGGAATTGGT
GACAAAATCAGAGGCATACTTTATAGGACTCATTCTGACCAGTTTCTGGTGGCATTCAAA
GAAGTGGGAAGAAAGCCCCCCACTTTTGGAGATGCGTCAGTCATTGCCCTTGAATTACTA
AATTCTGGATATGAATTTGATGAAGGCTCCATCATCTTTAATAAATTCAGGTCTGTCATC
TCCTATAAGACAGAAGAAAAGCCCATCTTTTCCCTTAATACCGTTGCAAGTGCTGACAGC
ATGAGTATCTATGACGATATTGATGCTGACGTGCTGCAAAATTACCAAGAATACAATCTG
GCCAACATCATCTACTACTCTCTGAAGGAGTCCACCACTAGTGAGCAGAGTGCCAGGATG
ACAGCCATGGACAATGCCAGCAAGAATGCTTCTGAGATGATTGACAAATTGACATTGACA
TTCAACCGTACCCGCCAAGCTGTCATCACAAAAGAGTTGATTGAAATTATCTCTGGTGCT
GCAGCTCT
>hsa_circRNA_003074
TTGATCATGGCCTTGCCAGGTTGGTGACAGTATATTGTGAGCATGGTCATAAAGCTGCCA
AAATCAACCCCCTCTTCACCGGACAAGCCCTGCTGGAGAATGTGCCTGAAATCCAAGCCC
TGGTGCAGACACTGCAGGGACCCTTCCACACGGCAGGATTATTGAACATGGGGAAGGAAG
AGGCCTCACTTGAGGAAGTGTTAGTCTATCTCAATCAAATCTACTGTGGGCAGATTTCTA
TTGAAACCTCCCAACTTCAGAGCCAGGATGAGAAAGACTGGTTTGCCAAGCGGTTTGAGG
AACTGCAAAAGGAGACGTTTACCACAGAAGAGCGAAAACATCTGTCGAAACTAATGCTGG
AATCTCAGGAGTTTGACCACTTTCTGGCCACCAAGTTCTCGACAGTGAAGCGATATGGAG
GCGAAGGGGCTGAAAGCATGATGGGCTTTTTCCACGAGCTGCTGAAAATGTCGGCCTACA
GCGGGATCACTGATGTCATTATTGGGATGCCCCATAGAGGGAGGCTGAATTTATTGACAG
GCCTTCTGCAGTTCCCTCCAGAGCTGATGTTCCGTAAAATGCGAGGCTTAAGTGAATTTC
CAGAGAATTTCTCAGCCACTGGAGACGTCCTGTCTCACCTGACCTCCTCTGTGGACCTGT
ACTTTGGGGCGCACCATCCCCTCCATGTGACAATGTTGCCCAATCCCTCGCACCTGGAGG
CCGTCAACCCCGTGGCCGTGGGCAAAACTCGCGGCAGGCAGCAGTCTCGCCAAGACGGCG
ATTACTCTCCAGACAACTCAGCCCAGCCGGGGGACAGGGTCATTTGCTTACAGGTCCATG
GTGATGCTTCTTTCTGTGGTCAAGGGATTGTTCCTGAAACATTCACGCTGTCCAATCTCC
CACATTTCAGAATTGGTGGGAGTGTGCATTTGATTGTTAATAACCAGCTGGGTTACACCA
CTCCAGCTGAAAGAGGAAGGTCTTCTTTATACTGCAGTGATATTG
>hsa_circRNA_404741
GGATAAAGAAAATCGACCAGAAGCAGTGAAAAGTTGTGAAGCTCTGGCACAGAAAATTGA
AGAATTCTTAGAAGCCCACTCAACTGATGAATTTAAAGATGTTTCTGCAACAGAACCACA
AACTGCTCATTCAATGACTAATCGATTTAATGCCATGTTGAAAGTATTTGAAAACCAGGC
AAATATGTTGGAGAGAGCTGTAAATGATCAAGTTTTGTTAGATGCTGAATACAAACAGAT
GCAGTGTGATTTTCAGTTGTTATCAGAAGAGAAGTTGGTGCTGGAAAATGAACTACAAAA
GTTGAAGGACAAAGAG
>hsa_circRNA_018225
GAAGTGACCTCACAATGACTCAAGCTACCACATGCTGTTGATTGTGAAATGCCAGTTGAA
GCATATGTCCTGCGAGCTTAGGGGTGCTACAAGTTGACCACTGCAGCAGTAAAGATGACT
CTGAAGAATGGCGTGGGATGGATCCTTTCGAATGCACTTGAGCAGCGGTCTCCAACCaca
gggccacagagctggaggtgagcagcagCTGGATCTACCATGAAAGACTTCTGAATCCAG
GAAGAGAGACTGACTGGGCAACATGTTATTCAGggtctccctctgttgtccaaggctgga
gtgtagtagtgctatcgcagctgactgcagcctcaaccttccaggctgaagcgatcctcc
catctcaacctcccacgtggctgagactacaggtgcttgccactatgcccaactaatatt
tggaattttcgtatacgtggattccagaggggtgacagcaaaac
>hsa_circRNA_018242
AGGAGCTCTACGGTGACTTTGAAGACTTGGAAACAGGGGACGTGCACAAGGGAAAATCAG
GCCCCAATACTCAGAATGAAGATATAGAGAAAGAAGTTAAGGAAGAAATTGACCCCGACG
AAGAAGAAAGTGCCAAGAAAAAGCATTTGGATAAGAAGAGAAAATTGAAGGAGATGTTTG
ATGCAGAATATGATGAAGGAGAAAGCACATATTTTGATGATCTTAAAGGAGAAATGCAGA
AACAAGCACAGCTGAATCGCGCAGAATTTGAAGATCAAGATGATGAAGCCAGAGTTCAGT
ATGAGGGTTTTCGACCTGGGATGTACGTCCGCATTGAGATTGAAAATGTTCCCTGTGAAT
TTGTGCAGAACTTTGACCCCCATTACCCCATTATCCTGGGTGGCTTGGGCAACAGTGAGG
GAAATGTTGGCTACGTGCAGATGCGTCTGAAGAAACATCGCTGGTATAAGAAAATCCTCA
AGTCCCGAGATCCAATCATATTTTCTGTAGGGTGGAGGAGGTTTCAGACCATCCCACTGT
ATTATATCGAAGACCACAATGGAAGACAAAGGCTTCTAAAGTATACCCCACAGCACATGC
ATTGCGGAGCAGCCTTTTGGGGCCCTATCACTCCACAGGGAACTGGTTTCTTGGCAATAC
AGTCTGTCAGTGGCATAATGCCTGATTTTCGGATAGCTGCTACAGGAGTTGTCCTTGATC
TGGATAAATCCATAAAAATTGTGAAGAAATTAAAGCTAACTGGTTTTCCATATAAAATTT
TCAAGAACACTTCATTTATTAAGGGAATGTTTAATTCTGCCTTGGAAGTGGCCAAATTTG
AAGGTGCTGTGATTCGAACAGTCAGTGGGATAAGGGGGCAGATCAAGAAAGCACTCCGAG
CTCCAGAAGGAGCTTTCAGGGCCAGCTTTGAGGATAAGCTGCTGATGAGCGATATTGTCT
TCATGCGAACTTGGTATCCTGTTTCCATCCCAGCGTTCTATAACCCAGTAACATCTTTGT
TGAAACCAGTGGGTGAGAAAGACACCTGGTCAGGAATGCGGACCACGGGCCAACTCAGGC
TCGCCCATGGCGTCAGACTAAAGGCGAACAAGGACTCTCTGTATAAG
>hsa_circRNA_007010
GTACTGATGCTTATAGATGCCAGCTTTGGGTTTGAAATGGAAATGTTTGAGTTTCTAAAC
ATCTGTCAAGCACATGGCTTTCCTAAAATTCTGGGAGTTCTCACCCACCTCGACTCCTTC
AAGCATAACAAGCAACTGAAGAAGACAAAGAAGTGATTAAAACACAGGTTCTGGACAGAA
GTTTACCAGGTTGCCAAACTGTTCTACCTTTCTGGAATGGTGCATGGAGAATATCAAAAC
CAAGAAATCCACAATCTGGGCCATTTTATTACAGTTATGAAGTTTAGGCCTCTCATGGCA
AACTTTTCACCCTTATATCCTGGCAGACAGTTAAAAGGATGGAAGATTTGACAAACCCGG
AGGATATCCAAACAAACATCAAATGTGACCTGCAGGTGTCACTTTATGGTTATTTAAGAG
GAGCACACTTGAAAAATAAAAGCCAAATTCACATGCCAGGACAAGGTGGGGCTCACCCAT
GAGCTGGTCCAGAGTCTCATCTCCACCTACTCCACCATTGATGCCAAGATGGCTTCAAGT
CGAGTGATGCTGCTTTCCAATTCCAAACCACTTGGGTCAGAGGCTATAGATAATCAAGG
>hsa_circRNA_018315
CTTCTTGGTGAATTTTTGGATGAAGCCATTAAATTAATTGCTTGCCATCATGAGCAGAAG
CAAGCGTGACAACAATTTTTATAGTGTAGAGATTGGAGATTCTACATTCACAGTCCTGAA
ACGATATCAGAATTTAAAACCTATAGGCTCAGGAGCTCAAGGAATAGTATGCGCAGCTTA
TGATGCCATTCTTGAAAGAAATGTTGCAATCAAGAAGCTAAGCCGACCATTTCAGAATCA
GACTCATGCCAAGCGGGCCTACAGAGAGCTAGTTCTTATGAAATGTGTTAATCACAAAAA
T
>hsa_circRNA_404786
GTCCTGGCATTGATGTGCCTGCTCCAGACATGAGCACAGGTGAGCGGGAGATGTCCTGGA
TCGCTGATACCTATGCCAGCACCATAGGGCACTATGATATTAATGCACACGCCTGTGTTA
CTGGTAAACCCATCAGCCAAGGGGGAATCCATGGACGCATCTCTGCTACTGGCCGTGGTG
TCTTCCATGGGATTGAAAATTTCATCAATGAAGCTTCTTACATGAGCATTTTAGGAATGA
CACCAGGGTTTGGAGATAAAACATTTGTTGTTCAG
>hsa_circRNA_019225
GTTTATAATTGGAGATTTGTTGGATTCAGACAATGACATCTTTGAGCAATCCAAAGAATA
CGACTCTCATGGTTCAGAGGACTCACAGAAGGCCTTCGACCATGGGACGGAGCTCATCCC
TTGGTACGTGCTGTCCATCCAAGCCGATGTGCACCAGTTCCTGCTGCAGGGGGCCACGGT
CATCCACTACGACCAGGACACACACCTCTCTGCCCGCTGCTTCCTCCAGCTTCAGCCCGA
CAATAGCACCTTGACCTGGGTAAAGCCCACAACTGCCTCCCCAGCCAGCAGTAAAGCAAA
ACTTGGTGTACTTAATAACACAGCTGAGCCTGGAAAATTCCCACTACTGGGTAATGCTGG
ATTAAGTAGCCTGACGGAAGGGGTCTTGGATCTTTTTGCAGTGAAGGCTGTATACATGGG
CCACCCTGGCATTGATATACACACTGTGTGTGTTCAGAACAAACTGGGTAGCATGTTCCT
GTCAGAGACTGGTGTGACATTGCTCTATGGGCTTCAGACCACAGACAACAGATTATTGCA
CTTCGTGGCACCAAAGCACACAGCTAAAATGCTCTTCAGCGGATTATTGGAACTCACTAG
AGCTGTGAGAAAGATGAGGAAATTCCCTGACCAAAGACAGCAGTGGCTGCGGAAACAGTA
CGTCAGCCTTTATCAG
>hsa_circRNA_019618
GTTTCTCAGTTTGGGTGCAGATCATTTGCTTTGCTTTTTGATGATATAGACCATAATATG
TGTGCAGCAGACAAAGAGGTATTCAGTTCTTTTGCTCATGCCCAAGTCTCCATCACAAAT
GAAATCTATCAGTACCTAGGAGAGCCAGAAACTTTCCTCTTCTGTCCCACAG
>hsa_circRNA_000261
GAACTCTAATGAATCATTGATTGACCAGCACTATTTTACCAGTTGGAATGAATGATCAGA
AATGGGCATAGTGCTTTTAGATCCAACATGTAACAGATGGATGTTACTCCATGCTGATTA
CTTCTTCAAGCCAGTACTTTTTTGATTGTGTAGGATCTTTGTCTCTTCATCTTTGAATTC
AATTACTGGAAAATAAAAGGAGTTCATGTAGTTTTTGTCCAGGCTTGAGTCACCATGAGT
AGTAGTTTAGGAAAAGAAAAAGACTCTAAAGAAAAAGATCCCAAAGTACCATCAGCCAAG
GAAAGAGAAAAGGAGGCAAAAGCCTCTGGAGGTTTTGGGAAAGAGAGCAAAGAAAAAGAA
CCTAAGACCAAAGGGAAAGATGCCAAAGATGGAAAGAAGGACTCCAGTGCTGCCCAACCA
GGGGTGGCATTTTCAGTTGACAATACGATCAAACGGCCAAACCCAGCACCTGGGACTAGA
AAAAAATCCAGCAATGCAGAGGTGATTAAAGAGCTCAACAAATGCCGGGAAGAGAATTCA
ATGCGTTTGGACTTATCCAAGAGATCTATACACATATTGCCATCATCAATCAAAGAGTTG
ACTCAATTAACAGAACTTTATTTATACAGTAACAAATTGCAGTCCCTCCCAGCAGAGGTG
GGATGTTTAGTAAATCTCATGACACTGGCTCTAAGTGAAAATTCACTTACCAGTTTGCCT
GACTCTCTTGATAACTTGAAGAAGCTGCGGATGCTTGATTTACGGCATAATAAACTGAGA
GAAATTCCTTCAGTGGTGTATAGGCTGGATTCTCTCACCACTCTTTACCTTCGCTTTAAT
CGTATAACTACTGTGGAAAAGGACATCAAAAACTTGTCAAAACTCAGCATGCTTAGCATT
CGAGAGAACAAAATTAAACAACTACCTGCTGAAATTG
>hsa_circRNA_404820
GAATAGCTATTCAGTCAGACAGAACCACTTATCACGTTTTGCAGTATCTCCTGAGGAAGT
CAGAATTCTGAGCCAGCATGAAGACGGAATCTTGTCTTTGATCTGATTTGCAAACCGTAC
TTTTATTCTAATCATGTGCAAGGTGGAGGTTATAGCGTGGGAACTAAAATCTTAGTAAGT
GTGGTTTTTATTTTAGCTATTAAGTAGTATACTTTCTTATAGTGATTTTTTTTTCTTCTT
AGCAGAGTTCACACTATAAATGGTGTATGGACTTGGCAGGCAGGAACATAATACAGTATA
CTTCAAAAGTGAAAGATTTAggccaggcgtggtggttcatgcctgtaatcctagcacttt
gggaggtcgaggtgggtggatcacgaggtcaggagttcatcaagagaagcccggccaaga
tgctgaaaccctatctctactaaaaatacaaaaattagccgggcatggtggcatgcacct
gtaatctcggctacttgggaggctgaggcaggagaatcgcttgaacctgggaggtggagg
ttgcagtgagcttagattgcaccactccactgcattccagcctgggcaaaacatagcaag
actccatctcaaaaaaacaaaaatgaaaaCAACAACAACAAAAAAACAAACAAACAAAAG
ATTTAACCCTCTAGGTTCAGGAAAAATCCCTGAGAAAGAGAGAGCAAAGCTTCTATACTC
TGCCTAGGATTTCTTTCTCTTTCCGGGTGAAAAATAGGTGTTGGGATGATACTGAGTTGA
TAAAAGTATTTAGGAAAAGTGGCCAGTGTCTAAATTCAAGCCattaaaaaaaaaaaaatt
aaatttGTTATGTAAGTTGCTTCATTTATGAATTAGTTGCCATTAAATTATGAAGTCTTT
CTTCATTATAGTGTAGTGTTAGCCCATTGTTGAATCCTAGAAATCTTTTAAGTAGTGTGA
ATATCTTTTAAATATGAATTGGATTTTTTGGGGGGCAGgggatggagtctcactctgtca
cccaggctagagtgcagtggtgcgatcttagctcactgcaacctctgcctgccgggttca
agcagttctctgcctcagcctcctgagtagctgggattacaggcacctaccaccatgcac
ggctaatttttgtatttttatagagacggggctttaccatcttggccaggctggtcttga
actcctgaccttgtgatctacccgcctcagcctcccaaaatgctgggattataggcttga
gctactgcccccggccATGAATTAGATTTTGAGtatattttaaatattcaaaatttaaaa
tattttaattatGAACATTCACAATTATATTGGAATGATTATGCTACTGGTTATTTCAGT
GACCTTCCACAGATTTAATTTTCCCCAGTACAGTCTTCTTTTTTTTACTCCAGATAGAAC
TAGATTTTGAGGCTACAGATTATCAAGGAACTACCTATTTCATAATGTTACTTTGTTAAT
TGTAGCCATTACTTCTCAACATGTTTCTTTACTACCTGTGCTAATTAAGAACAGTGGATA
ATTAGCATTTTAAGTTGCTTTTCTCCCTTAGCGAGAATGATAAAATAGACGTTGCTTGAT
CTTCTGAATTCATGAATCATAATCTGTGTTCATAATTTGAGAATGGTTATGTGTTTAAGC
TATTTTTTAGTTTGTGTTGTTTCCTCTACCTTTGTCTCTTTAAACTATTGGTTACTTTTC
TAAATTGATGTGATGGCCTCCCTGAAATTAAACATTTCTATTAGTGGCTTCCCGTTAATC
TCATCCTTCTTAGATCAAACCTCGTTATATCTCCTGCCTATCTCTTTTGCATTCCAAAGT
TCAGTTTTATTAAATCCCAGGGTCTAAGATTTTTTCTTTGAGAATTTATCTCCAGTGTTT
CTATGGAAATTAAAAAAGAAAATTAGGATAATTCAATGTCGAAATGTTGCATGCATCTTT
TGAGAAATTTATATTTTGTAGGTTGAAGGACTTGCTTTTTGGGCAGCGTATTTTTGGAGG
TGGAATGTAGTTATTTTAATAACCATGTCCTAATTATTTATAGCTTCCTGCCTGACACAG
CTCACTTCAAGAAGTGCACAATGTCAGAACGTGGAATTAAGTGGGCTTGTGAATATTGTA
CGTATGAAAACTGGCCATCTGCAATCAAGTGTACTATGTGTCGTGCCCAAAGACCTAGTG
GAACAATTATTACAGAAGATCCATTTAAAAGTGGTTCAAGTGATGTTGGTAGAGATTGGG
ATCCTTCCAGCACCGAAGGAGGAAGTAGTCCTTTGATATGTCCAGACTCTAGTGCAAGAC
CAAGGGTGAAATCTTCGTATAGCATGGAAAATGCAAATAAGTGGTCATGCCACATGTGTA
CATATTTGAACTGGCCAAGAGCAATCAGATGTACCCAGTGCTTATCCCAACGTAGGACCA
GGAGTCCTACAGAATCTCCTCAGTCCTCAGGATCTGGCTCAAGACCAGTTGCTTTTTCTG
TTGATCCTTGTGAGGAATACAATGATAGAAATAAACTGAACACTAGGACACAGCACTGGA
CTTGCTCTGTTTGCACATATGAAAACTGGGCCAAGGCTAAAAGATGTGTTGTTTGTGATC
ATCCCAGACCTAATAACATTGAAGCAATAGAATTGGCAGAGACTGAAGAGGCTTCTTCAA
TAATAAATGAGCAAGACAGAGCTCGATGGAGGGGAAGTTGCAGTAGTGGTAATAGCCAAA
GGAGATCACCTCCTGCTACGAAGCGGGACTCTGAAGTGAAAATGGATTTTCAGAGGATTG
AATTGGCTGGTGCTGTGGGAAGCAAGGAGGAACTTGAAGTAGACTTTAAAAAACTAAAGC
AAATTAAAAACAGGATGAAAAAGACTGATTGGCTCTTCCTCAATGCTTGTGTGGGTAAGT
TTCTGTATTCTGCATTTTTTGCGTGGGATGGGAAAAGGTAGTAAAAATGATATGAAAAGA
gctgggtgcgctgacacacgtttgtggtcttagccacttgcttgaaaccaggagtttgag
gctgtagtatgccatgatcggtctgtgaatagcacttgcactccagcttgggtaacatag
tgagactgtgtctcCACGCACATGCAAAAAtgtgagtgtgtgtgtgtgtgtgtatatata
tatgcgCAAAGTCACTAGCATTTGATTCATTCAGCACGATAGCTGTACTTTCAAGTATGC
ATACATAAAAATTTGTGTATTTGTGATCTTGTCGTAACTTTGTACTAAATTGCCCACAAT
TAATTGTGTTCATGTCTCTCCATTACTGGGGGCAGTGGAAACGTTTAAGTTAAAGCAAAG
TTTTTACACATCAGCAGTAAAATATATACCTGGACTTTAAAACTGCTACTCTGTTTATTG
TAACAAGATGTAACTGAGGAACACCAGCTGCTGTTTCCAAGTATTTGTAAACAGTGTGAG
CATCTTGTGATGATAGAAGCTTTAGTCAGATGTTAAAAATACCACAAAAATGTGTGACTC
CAAGAAGTTGAACAAACATATTGACCTTGAAAATACTGGTGTTAATTTAACATGAATGTC
ATGTAGTAAATGTTTGCAAACTTTATGGAACTGATTACATGTAGCCAGCTGATTCCATAC
TTCAAGTTATGGTTCATATGTATTGTGACATTTTCCTCAGGAAATGCTGTTAAAGGACAG
AGACATAGGAGAGCAGAGTTTTTCTTCAGTTCTTGACCTTGTGAGTTAATTGTGATGTAA
TTCACAAAAGCAGTGACTTGAGTCTTCAGTATTTTTTTTTTGAGTAGATTAGATGTTTGA
TTTTTATTAAATTATTTGGATGGGCTGCTTGCTTTGACATTTGGTCTTATGAGGGAAATT
TTGAATGATTACTAAGTTTAAACTTTGTGTGGAACAATAGCTAAGCTTTAACTATACCTT
AGCTGTATGTTTTCCCTCAGTACCAATTTCTTTTATTTATCCCTCTGGGTACAGCCCAAG
AATATGGAAAGTTTAGGTGTATGAACCTGTGAGTCCTAGGAATTGATTTCCAAGAAATCG
TGAGttttaaaattaaattatatatatCATTCCCCCCCCCCCCCCGCCCCAagatgggat
ctcactctgtcacccaggctagagggcagtgatgcaatcatggctcactgcagcctcaac
ctcctgggttcaagtgacctgccatctcagcctccccagtagctgggactccccattagc
atgtaccactatgccctgctattgttttaaattattatttgtaaagatgggggtctacct
atgttgcccaggatggtcttgaactcctgggctcaagcgattctcccacctcagcctcct
aaagtgttgggattataggcataatttgctgtgcccagcTGAAATCCTGAGTTTTCAATT
TTAGCTTTGTTCTGGCAAAAAAGAATATCCCAGCAGATGAATCCTTCTGACCTCCAGACT
TAGTAGGCACTTAGCAAGTCTTAGTTCTAGTTTCCTCCCATCCTGAGGATGAGGGGATGA
AAACATACCGGGCTATCTTCTGTCTGTGTTGTCCCATTTTATTCCTCTGATTTTTCTGCT
CCAAATTGAGGGGCAACATACAGTATGATTGTCAGTTAAAAAAATTTAAACAGGAGATAC
AAAAGGGTTTTGTTATTAGTTTCCTTAgagatcaaattgatttaacataaaaattcaccg
ttttgcaagtgaacaactcatttggcatttagtgcattcacattgtgtaaccactacctc
tgtgttgttccagaacattttcatcatcccaaaaggaaactatgtacccattaagcagtt
actgccccctacccctacccgctaacccttgataactgccagtctgcttttggtgtctgt
ggatttacctattctggatattcatataaatggaatctttacatatctgtgagcttttat
gttgggTGTGATTGTCTTTTAATTGCTTGTATGCCTTTGGAACAGTCTTAAAATCAtttt
tttttttttttttttttttttCAGGGAGTAGTGTACTATGAATACTTGGACTACAAGGTG
GTGTTATAGTACATGTAGGTTTATAGATGAAAATGAACTAGACTTCATTGTGACGGTTCT
TAACCTCACAGTGAAGGTCACTAAACCTCACTAAAGGTCATAGAATCCTTTAGGAATCAG
GGCTTCATTTCAACCCCCGGTTGCTTCAAGTCAGTGGATCTCAGGATAAGAACACCTGAT
TTGAAATATTTTCTTTCCTTGAAACACACAAGTTAGATGAATCAACATGTTTGTCTTTAT
GACATTATTTCTTCTTGGTCCTGCCTTTTTCTACATATCCTTACTACTTTTGACTAGACG
ACTAGCCATCCTTGTACCTCTTTGCAttttatttatttttttgagacagggtcgcgaggc
tggagtgcagtgctgcaatcatggctcactgcagccttgacttcctaagctcaagccatc
cgcccacctcagcctcctgggtagctgggactacaggcgcataccaccacgcctggcaaa
tttttgtattttttttggagagacggggttttaccttgttacccaggctggcatcttatt
cctgtgctcaagtgatccacccacctcagcctcccagagtgccaggattacaggggtaag
ccactgggtccggccCATCTCTTTGCATTTTAATCACTGAGTTCAATTTAAAAGTGGAAC
AAggccaggcacagtggctcaggtctgttaatcccagcactttgggagattgagttgggc
gggtcacctgaggtcgggagttcgagaccagcctgaccaacatgaagaaaccccgtctct
actaaaaatacaaaattagccgggcatggtggcacatgcctgtagtcccagctacctggg
aggctgaggcaggagaatcgcttgaacctgggaggtggaggttgcagtgagccaagactg
caccattgcactgcagcctgggcaacaagagcaaaaccctgtctcaaaaaaaaaaaaaaa
aagaaaagaaaaGTGGAACAAAAACTTCTACCAATAGGACCAGTATTGGATTTGACGTTG
TTTTATTTATAAAATGATTTGTCATTAAGTTGCTGTTTCTACCTGCAAAGTTTCTAGATT
CTTAGGGGCAAGGGTTGATTGTATTTGGTTCTTGGTAATGTGGACTATGTCTTTCCTATT
GGCAAATAATTTTTACTATTAACTCTACAATGTCATTCTGAACTGTTATACGTAAGGTTA
TAATTATAGGCCTGTTTCTATGGGATAGCCATATTCTGATGTGTAAACATAACTGAAATA
TGTTAAATACTTTTTTTAAACTTGTTTACATTGTGTTGGGTTAATTTAAAAAAAGGCTTG
AGCAGTAAGACTAACAGAAGTTCACATGTACTCAAAATTAATCTTTACGTCCCTTTTCTG
CCTGCCTTATGTTCCCCAGATTTCATTAGATACAGTGTATTTTGGGTTATTGATGTTAAG
TGTTTTTTAAAAAATACATCTCTAAAGTAGTATATACACTGAGTATAAAATGTGAGACTT
TTCCATTTAAAGTTGGAAAAAAATTGCAACCTCAGGTCAGCTTTGTAGCTGATAAACTAG
GAATGAGGAAGATTCAGTTGTTGAGAGGGCAGATGTCAACTAACACATCAGCAGTATCGA
GCAAACATATTGACATAGCTGTTGGGTGTTAAGTTTCACATAAGTCATATTATCTTATGT
GGTGAGAGGATGTTGGGGACAGCTGTGCCAAAACCTGATATCAGTAGTAGAGCCTGAGGT
TGAGAACCAGGGTGGTAAAGGTAGAGGTGTGAATGTAAATGTACAGTTGTCTCTGGAATG
TCTGCAGTTGGTACTAGATGTTTTTAGGTACATCAGGTTTTTAGGGCGGTCATGTGAGCA
CTCACCATAGACTGCTTTTCTCACTGGGTAGACAATAATGTATCTAGAGAATAGAGCAGC
ACTACCTAATGCCCTGCTTTTGTTCTGCTATTGTATTGAATCAGTTGCCTTATGAAATTG
CACTTCAATTTGTGTACATAGATACGTCCTTAAAAAGACACAGGGTTAGATAAGAACACC
ATATTAAATCTGTGCTGTAATGTGTATTcctgaatcctagactcatatatccagctgcct
attcagcatctttcctggagtgtttaaaaactcaagctcatttcaagctcagtaatgcta
aaacagaactgatctctccttcaaatctattttttcccaggctctcatcttggttgatgg
caaatttctcattccattgcttgtgccaaaagccttggccctccttgattcttctttctc
ttatgccccacttctatttctgagaagattctttggctctaccttcaaaatatatctgta
ctctgaccacttctcactattcttgtccaaaccatgatctacccttgcctttgccctccg
tacaatctgctgtcatcagaggagctaattcttctcagaaccctctagtgatcacctgtt
ttacttggattaaaagccagagtccctcaaaaactctacaaggccatctacatgctctgt
attgcacacttcagcttccctccatatacttttgacccttgaataacacaggtctgaact
gtgcgcgtccacttatacgtgagttttctaccagctctgccacccctgagacagcaagaa
taatgcctcttcttcctcctccccctcctcagcctactcaaggtgaagatgatgatgatg
aagacctttatgatgagccactttgacttaatgagttggtaaatgtattttctcttcctt
atgattttcttaataacattttcttttctctaatgtattacaagaatacagtgtataata
catatacaaatatgtgttcgactgtttatgctattagtaaggcttccggtcaacagtagg
ctatcagtattttggggggagttaaaagttatacatggattttctactgtgtgggagatt
ggtccccctaatctccatgttgttcaagggccaaatatagtttatctctgaactaatctg
ttttccaccttttccatttcattccagccactcttgccaccttttttttttttcctataa
ataagcctcaagccttttacttgctgtttgctctgcctggattgctctccaccttcgctt
cttttctcatgtattgccttctcaatgaggtcctccatgactgccgtatctaaaatttca
tccctgtccattatccctccccacagcattaattttcttcataacacttctaatatgctt
catcatcttgtttattatttgtctctctctactctagaatttaagcttcctgagggccag
taattttatgttttgttcaaagctgtatcttagtatgtacaacagtgcctgctacataca
tactaggcactcaggtatttttatatcaatgaacgaatGAATATTTTTGGGAACTAGGGT
CTGGGCAAACCTTTATCCTACTCCTCCTATGAATTTCTAGATTCTTTGCCTGCTTCCTAG
CTCTCTATGTTTTTCAATAGTTGGGGCTCAACCCAGGAGAGCCAGTTTTACTTCTCACTG
GTTGTCAGGAAGACTGAGGTAAGTAGTGGGTATGAAAGGGTCTTACAGGAAAGGGTATAG
AGGCTTCAGTTTATCACCAGGCAGTCTATGGACATGAAAAGTCTAAAGTCAGGTTTATGT
TTAATTTCTCTACCTCCCTACTTTCACTCATGGCAATATTTGTTTTTTCAAAAAAATCAT
TCTATGTGTTTGCTATAACTATCAAATGAGATTTTTACTTGAAATATTTTATTCAGTTGT
CATTGGACCTGCTGCTTCCTAGTTGGCGTTTATCTTACTTCCTAAACAATAGCTGCATCT
TTCTTAAGTTTAGGAGCTGAGATTTGGTTGGGGCTGTTGAAGGTATAGGGGGAAAAAAAT
CAAACTTAAGTAACAAGTTCACATTGAAACtatgtatacacatatatatgtatatatata
tgtttacacacatatgtatatatatatgtttacacacacatatatgtatatatatTcacg
tatacacacacacacacacacacacacacattttttttttttttttgagacaggatcttg
ctctgttgcccatgctggagtgcagtggtgcgatcacagctcactgcagccttgacctcc
tgggcttaagcagtcctcccacctcagcttccctagtagctgggcgtacaggtgtatacc
accatgccccgccaattttaaaaatgatttgtagagatggggtctctctgtgttgcccag
gctggtttcagactcctggactcaagTACTGGGACTGCAGTTGTGAGCCACCACCTGGCC
TGAAACTGGAATTTTTATGCTGAAATACTCAGTTGCCCAATAGCAGTGGTATGAACAGCT
TTCACTATAGGGAATATGTGAATCAGTAATGCCTCCCGGTGCTCTGAAGTTTTGGGGTGA
CGTGAAGTGCACATGCAGTGGTGTTCCCTGTTGAAAATCAATGACTTACGGACTGAACCA
GAATCTCTTCTTTATCAAGTAGCAGGATGAAGTGGCATCATGAGGATTATAATTCTGATG
GTTTCTGAGCAAAATTTGTCCCACTTTCAGAATTTTGACATGTCTGTAAAGACTTAGATG
atttttattgttttattttttaattaattaactaattaaCttttttgaggcaaggtggtc
tcactgtctcccaggctagagtgcagtggtgtgtgatcttggctcacttcaatctctgcc
tcctgggctcaagcaattctcctacctcagccacccaggtagatgggactacagacgtgc
accaccacgcctggctaattttgcattttttgtagagatgaggtttccccttgttgccca
ggctggtctcaaactcctgggttcaagcagcccgcccgcctcggtctcccaaagtgctgg
gattacaggtgtgagccactgtgcctggtcTTACATGATTTTTAAAACATAGAACATGTA
TTGGTAACGTTTTCTTATATTAGTTGTCTGCAAAAATATTGTTATATTTAATCTATTATT
TTCCCTTTTCTCATAACTTAATTGTGTTGAGAATCAATGTTTGAGGCAAATCCATTTGGA
TTCTAATTGTATTTGGGCCTCTTGCCAGAAATCCGTATAACGTGTCATATGGTGTCTGTC
CACTCTAGAGTGCCAAGTGTAACTCTAGAAATATCTAAATATTTCCACAGTTTCTGGATG
GGTctggatatggtggctcagtcctgtaatcccagcactgtgggaggttgagaagagggg
aggatcgtttcagcctaggactctaaaaccaacctgggcaacttggcgagacctcgtctc
tataaaaaataaaaaaaattagcaggacatggtggtgttcccatgtggtccccacctatg
caggaggctgggatgggaggaacacttgcgcccaggctgcagcgggccatgattgtgtca
ctgcattgcagcctgggtgacagagcaagaccatgtcttaaaaCTTGCATGGTATTAAAT
ATGTCAGAAGGTATTTGTCCATTTGGTTTTACTTACACACCTTGTTTAAAAAAAAAAATA
GCAAAGTGTAGGCGTATTACATTTTAAAATATTCTTTTCAATTTGTTTTGGTATTGATAT
TAAGAATTACGTATATAGATGGACATTTACAATTTGTCAGAGGTTTTTCTCAAGTAAATT
ATTAAATTAGTATTACTTTTTTCTCTGGAGAAACAAAACCGTTGCAAAATGTAATCTTCT
ATAATGATTTTTTTAAAAAAAGTTTCTACTGTTGAAATATGTGCCTGGTGTAATGAAAGG
GAGGTTGTACAATAATCCAAACAAAATTAAATTAACTTCTGTGAAGGAAAAGTCATTTAG
TTTTTGAGAGATTATATTCCTTTGAACTGGAATGATTTTAAAGTGATTTATATTACCAAG
AAAATTACCATGTCAAAACGGAAAAGGAAATCCTTGCATTGGACACTGGTGATTTTGCCC
ATTTAAGACATCTTTGGGGTGACTTTTTAACTTGAGAGAAAACTCAGGGCATACAAACGA
TTGTGAAGAAAAAAATAGAAGAGGCTTCTATTCTCTAGTTCATTACTCCTTAGCTTTAAA
AATTATTTCTTTCACAAGGATATTTTATTGATGACTTACCTGAAGGCACAAAACATTTGG
TGTTTTTAAAAACACACCATCTgctggtcgcggtggctcatgcctgtaatcccagcactt
tgggagagcggggcggtcggatcacttgaggtcaggagttcaagaccagcctggccaaca
tggtgaaacctcgtctctactgaaaatacaaaaattagctgggtgtggtggcgggcatct
gtaatcccagctacttgggaggctgaggcagaagaatctcttggacctgggaggcggagg
ttgcagtgagctgagatcatgccaccgcactccagcccgggcaacaaagtgaaactctgt
ctcaaaataaataaataaataaaaacaaaaaaaTAAAAACAGTATTGATGAAATAAGTTA
TAATGTCCAAATTTACATTTTTAACTTGCCCATTGACTTCCTTATAGGTTCATCTCCCTC
TACCCCCTCTTTGGGCTTTTTGGGTGATTTGCATGACCAATATAAATAGAgtggcaggca
agataatgtccacaccccacctccccatgcgtgcgtcccagtccccaggatttgtgagta
tgccaccttacgtggcaaaagagattttacagaagtgattaaaggttgcttaaatggcag
ggttatctgggtgggtggtgtaatcacaagcgtccttgtaaatcacagcgggagacagga
gagtgaagattatagatgggaccatgagaagagaagcggaggcttgagagagttgcaggg
ccctgaggcaaggaatgccagcagcctctaggagaaaaggcaaggcttttctagagcctc
atgaaggagcacagccttcccaacaccttgattttagctcagtgagagccttgctgaact
tctgacctcctgaattctaagacagaaagtttgtgttgttttaagtcactaaggttgtaa
tcattgtttgagcagcaataagaaattaatacaAATAGCTTTTTTAAAAACAAATAATAT
Ctttttttttttggagatggagttttcgctcttgttgcctaggctggagtgtaatggcgt
ggtcttggctcactgcatcctctgcctcctgagttcaagtgattctcctgcctcaacctc
tcaagtagctggaattataggcgcccgccaacattcccagctaatttttgtatttttagt
agagacgggtttcaccatgttggccaggctagtctcgaactcctaacctcaggtgatctg
tccaccttggcttcccaaagtgctgggattacaggcgtgagccaccacgcccagccCTAA
ACAAATAGTAtttttttaaattttattttgagatggagtcttgctctgtcacccagcctg
gagtgcagtggcgtgatctcggctgactgcaacctctgcctcccaggttcaagtaattct
cctgcctcagcctcccaagtagctgggattacaggtgcacaccactgtgcctggctaatt
tttttttttttttttttaagtagagacagggtttcaccatattggccaggctggtctcaa
attcctgaccttgcctcctgccttggcctcccaaagtgctgggattacaggcgtgagcca
ctgtgtccagccAACAAATAATACCTTAATTTGACAATTTCAGAAAAATTTTACTTAATT
TTCACCAGTTCCTAGAGGAGGTCAGAGCCATTGTTAATAATGAAAGAAGTTGAGGTACAG
AGGGACTGACTAGTATGGGAAGTAGCTGTCCTTTCCAAGACACAAATGGTAACGGGTTTC
TTTCTGCTGGATATGTTTGGGGGTTATTACTGGAGCTTTTGAATTATGTTTGATGCCTGG
GAATATTAATGTTTTCAGCCCTGCCTTTTTTCAGGTCAGCGAAATAAATATGCCTGTATG
AAGctgattgctgtggcccagggtaatctgctacttgctaatattttacagcattccatg
gttaggttacattatttggacttgacgttttgtgtgcggtgtttctgtagtgtgtgttct
gtttgctctgctcatgttggcctgtttttggcttggtataccaaaggtgtttggacagtc
ctTCAGTGTTTAGAACTTTTCCTGTTCTGTGGATTGCTTTGCAGTCATCATTACTTCTGT
GTTGATAGCTCAGTTGCAGATCTGTGTTCTAATATGTCATTTTTTGAGATCAACATCTGT
GAGTTTAGAGAGGAAACTCGTGAAGTTGTTCACAGTTATGGCTACTTTTTAAGTGCTGGG
TTATGAACTCTGATTGTATGCTGATGCCAAACTAGTGTTCTACTGAAAGATACTCTTCTG
ATTTAGTGTCCTTTTTTTTTttcttttctctttcttttcttttttttctggagacaggat
tttgctctgttgcccaggctggagtgcagtggcgttgatcacagctcactgcagcctcga
atgcccaggctcaagtgattctcccactttcagcctcctgagtagctggttccagaatag
tgcaccaccatccccagctaattcctgttttttttttttttttttttttttttgtagagg
cggggtttcaccatgttgcccaggctggtctcaaactcatggggtcaagtgatcagcccg
attcagcctcccaaagctctgggattacaggcgtgagccacggtgcctggccCCTTTTTT
CTTAATACATTGTTTTACGTATGAATGGAGGCAGAACCAGTAAACAGGTCTTGCATCATA
TTAATAGTTTTGAACATTTAAAACCATCTAATTGCCCTTTTATTAAAGACAACAACACAA
AAATGGTTTGAGTTAAAAATGGTACATTAAAAGttttttttttttttttttggaaacagg
gtcttgctctgttgtccaggctggagtgtagtggtgtaacctcagctcactgcaacctct
accttctgggttcacacaatcctcctgcctcagcttccctagtagctgggattacaggtg
tgtgccaccatgcccgtctaatttttgtatttttagtagagatggggtttcaccatgttg
gccaggctggtctcgaactcctgacctcaggtaatcagcccaccttggcctcccagagtg
ctgggattacaggcgtgagtcacagtacctggccCCTTTTTACTTAATACATTGTTTTAC
ATATGAATGGAGGCAGAACCAGTAAACAGGTCTTGCATCTTATTAATAGTTTTGAACTTT
AAAACCGTCTAATTggccgggcacggtttctcacgcctgtaatcccagcactttgggagg
ccgaggtgggcagatcacgaggtcaggagatcgagaccatcctggctaacatggtgaaac
cccatctctactaaaaatacaaaaaattagccgggcgtggtggcaggcgcccgtagtccc
agctactctggaggccgaggcaggagaatggcgtgaacccgggaggtggagcttgcagtg
agccgagattgcgccactgcactccagcctgggccacggagactctgtctcaaaaaaaca
aacaaaaaCGAACAACCAAAACCCACCTAATTGTCCTTTTATTAAAGACAAAACAAAAAT
GGTTCGAGTTAAAAATGTTACATTAAAAGGtttttttttgttttttttttgtttgttttt
gaaacagggtcttactgtgttgcgcaggctagagtgcagtggtataatctcggctcactg
caacctccacctcctgggttcaagtgatcctcctgcctcagcttccctagtagctgtgat
tacaggcatgagctaccatgcctggACACATTAAAAGCTTTTAATAGGATCCAAAATGTA
CACAGACTTCTGTAGCGTCTTTTGGCCTGCATCCGTAAAAGGAAAGTGAGTGCTAGAGTA
CTGGCAATGCTTTGTAGTCCTTGGCTAACTTTGCGTGATACTCTTAAGTGTGATGCGTGT
GTAGCTATGAAGACTGTGATCATTTCACTCCACAAACGTTTGTGATTGTGGGTTTACTTC
CTGTCCAAGGTAGTTCATATAGGTAATAGAGTTATTTTTAGCAACATGAAATAAGTATTA
TCTTCAGGTAGTTTTTGTTTTTCAAGTTTTTAAGGATTTCCTGTTTTGATCTTGGAACAC
TGGATATAAAATAACATTTTATGTCATGATTTTTAAGTGAATTGTGAGAATTTCCAGCAA
CATAAAATATTCTCATCTGTAGGGAACACACATGCCTGTGTGCACACTCACACTTTTCAC
CTCTTCCCTTTCTACTATTAAATGATGCTGGCCCGTTTGGTCCGGGATTTGAAAGTACTT
CCTGACACCTGTGATAAAAAGAAAGCTTCCAGGAATGAATGTTTCTATTAAGGCAAATGG
GCGGTGATGGCAGAAATAAAGCGCCAGTATTCTTCTTGGTTGCCTTTAGTATGTCTGAGA
CGTAGTTCTCGGCTTTCAGAAATGATTGATTACACAGGGTTGCCAACTAGTAATGTGCCT
TTTTATGCTGAGAAAGGGACTATGTCGCGTGATTCTTGATTATGTGATAACTGACATTTG
AATATGCAGCATTGATTCAGTAACGGCTTTCATTTAAAAAAGAAAGTACTATATTAAACG
AACACATTGAAATATGAAATCCAGATGTATCCTTTAAATATCAAGTATAAAAGGATGTGT
TTTGACTCTAGAGAATTGTTGGGATCTAAACTAACTTTAAAAAGTTGCGTTAAACTAGGC
ACACGGTTTAAAAAAACCCAGGCAGCACAGAAATGCAAATATAAAGAAATGCAATAGTTT
CTTCTTCTCTCTACCTCCAGTCCTGCTGTGCATAGACAACCACTATTTTCCCTGTCATTC
TTTTAttttacttttatttatttttatttttttgagacggagtcttgctctgtcgcccag
gctggagtgcagtggtgctatctgggctcactgcaatctctgcctcccaggctccagcga
ttcttgtgcctcagcctcccaagtagctgggactataggcaagctcgccaccacgcccag
ctcatatttgtgttttttagtaatggcggggtttcaccatgttggctaggctggtctcga
actcctgacctcaagtgatccacctgccttggcatcccaaagtgcttggattacaggcat
gaaccaccatgcctggccCCTGTCAttattttataatgagaaatttcaaaacctgtataa
aggttacaagtgtaatatattgaacaccacatgcctttgacctagattttccagttcttt
gctgtatttggtgtctctgtatgtctttctcgtgtgtattctctgaactgtttgagagtt
agctgaagacatcatgacactttacccctaaatatttcagcatgtgtttcctaagaacaa
ggacattttttcctacacaaccacacagtataattatccaagaaatttaatactgaaagt
ctatatttagtttcaccaatagtttcagtaattgctgttgccccaccttgttcagttaag
gattatacattgtgtgtagttttgtctcttcagtcttctctaatctagaacagcacctgt
ttttttttttttatttcatgattgacatttttgaagattccacttttgcagaatgatctt
caatttagatttgtggatttccttatgattagattcagtttaaacatttatcttttttag
aggagggaggaatactatataggtgatattatTTGAGGCAGCACCTCCGATACCTCTGAA
TAATGTCCTTGTATCATTGTTCCTTTTTTTTGCAATTTATTttgaggtaaaatatacgta
agataaaatttataccattttactcattaagtgtatattattagcattgggtacattctt
attgttgtgtaaccatttctaccattctctctagagcttttttacatcttggaaaactga
aactctgtatccattaaatagctccattcccccttcctccagcccctgacaactgtcatt
ctacttcctgtcaatcaatttgactgtcgtaataacctcatgaatggaatcatacagtat
ctgtccttttgcttatttcacttagtataatgtctttaaggttcatctgtgttgtgatct
gggtcagaatttccttccttttttttttttcgagaggaagtttcgctctgttgcccaggc
tggagtgctgtggtgcaatctgcgcttgctgcaccctctgcctcccaggttcaagggatt
ctcctgcttcagcctcccaagtagctgggactataggcgtgtgtgccaccatgtgtgtct
aatttttgtatttttaatagagtcgggggtttcaccatgttggccaggctggtctcgaac
tcctggcctcaagtgatccacctgcctcggcctcccaaagtgttgggattacaggcgtga
gccactgcgcctagccagaatttccttcctttttgagactgaataatatttcattgtatg
tgtataccacattttgtttatcctttcctcagttgatgaaAATATATTATTTCTTTTTCA
CCAAATTTAGACATTTGTACTGACTTCTTGTAACGATCTTTGATAGTTTAGTTCATTTTT
GAATAATAAAGGCAGACAACTTGCgactagcatgtgcaacgtagcgggacctcttctcta
ttaaaaataaaaaacttagctgggtgtggtggcagggtgcctgtagtcccaggtatgtga
ggctgaggtgggaggattgcttgaggcaagagtttgatgctgcagggagctatgatcagt
cattgcattctagtctaagcgacagagcaaggctccatctcaaagaaaaGCAGACtatat
gcattgtagactatttcagagataagaaaagctatgaaaaaataaaaatagtttgtaatc
tcactgcctagaggaagtctgtcagattttttgtgtattttcagtctttttttttgcatt
tatttacttttacataGTTGAGATTATATTGTATATCCTTTTTCATTGAACTTTATATTT
TGAATCAACATGTTACCTTTTAAAAATGAATGTGTAATATGACATTGAATTGCTGCACCT
TAAATTAACCTGTTCTTTATTAGCAACAGTTTGGGAGTCCCTGTGGAGCTGTCTTTGCTG
ATGTTTGTTGTTAAGAATGGcatgctgtctcattttattaatcatttgtatttttttctg
tgagttgttgattcatgtcttttgttcactttCGTTCACTTTCTTTGGTGATTTTATCAA
GTTACATGAAATCTATATGAAAAATACACATCTCCAGTCCCAGTCTGGGCAACATAAAAT
CATTTTTGgcctcggcctccccaaattgctgggattacagcggcgagccttggcacctgg
ccTCAGTTACTTTGAAAAATTGTCTTAGCTTTTACCTTTTCTTTGTTCATTCATTCATGC
ATTCAGGTACTCCCTGAGTGTGCTCCCAAGCACTTTGAAAGAAGTCATGTctctcaaaga
gtttatagggcaaatagaatttagcaagccaggatagctcagcagaggaagtacagggtc
ctagaaggagcatagaacctaatctcattaggagatttggagaggacttttggtgacatc
taagctgaaacttgaaagagaagaaggaatagtgtttctattagtgagaattttatgtgt
taaaaatccagggtggagagaccaaggcatgtcaaataacccgagagaagtcagttggtt
ggagtgtagaatgaggactgtgagagagaacctgtagggaatattgggactatttaacct
ggttaaataggttaattccttaacctggttaaggaatttagctgttaacctgagggcagt
ggtaaactttttttttttttccccctgagatgagatctcactttgtcacccaggctgggt
ggagtgcagtgacatgatcacggctcactgcagcctcaaccttcttgggctcaagggatc
ctctcacctcagtctcccaagtagctgggactacaggtgcatgccagcacgcctggctta
ttctttaaattttttgtggagattgggtttctcccaggctggtcttgaactgctgagctc
aagcagtctgccctccttgggcttccaaagtgctcagattacaggtgtgagccactgcgc
ccagcctagtggtcaacttttgaaaagggaatgccgtaattaaatttgtagtttaagaag
accacactcaccctagtgtagagggagcaacacttgagatggcagaccagtagagtaaat
gatagcaacttaggtatagccaggtatagctggggtagagtcagtggagatggggaaagg
gagatttatttgaaaaagactgaagtagaattggcaaaacttggaagaattgatactggg
ctgagatgaggaggagtttagaaagccagatttttggtttggacatctggGTTGGCTAAC
AGTATCATTTTTCCTGGACATAGGAGAGGGAAAGTTTAGGTTTTTTAAGAGGTTTTGTGG
TGAGGATGCCTGATGGATTATTGGATACATGGGGTCTGAAACTTTTGGGGATGGATGCTT
GTGGGGCTGTGAGTGTCTACAGAAGCCATGAACTTTCTTTTTCAGTGGCAAATTATAGGA
GCTTTCTTGTTTAGTGTTTCTAATTGGAGACCTTAGTAAGATTGACTGGGTTACTTTTGA
ACATTTCTTCCAATTTGATGATTTTCTGTCTTAATTCTGTCTACTTTTGTCTAGAAGAAT
TAAATGTATATAATATGAACAGTATAAAGTTATAATAAATTATGAAAGTTTTTCCTTTTA
TCCTTTCTTCCTTGCCCCTGCTTCGTTTTTTAAACAgagacagggtctcactctgttacc
caggttggagtgcaatggcgtgatcatagctcattgcagcctcgaattcctgggctcagg
tgatcctcacaagtagctgggactacaggcatgcgtcactatgcctgactaattttaaaa
aatttttgtaaagatgagatcttaccatcttgcccaggctggtcttgaaatcctgggctc
taagcgattctcctgccttggcctcccaaagtgctgagattataggtgtgaaccactgca
cccagccTCCCATTTCCACTTTTAAAATGTTCATTTACCCTCTAGTAAAAAAAAGGTGGG
CTAGACTATTCAGTTTCTCTCGGCCTACCTGAGATATAGTGTAATTATAAAAATCTAAAA
TTTAGTTTCAAATTCAGCCAGGGTAACTTGGCAGTGTGGCAATTGAAATTTTTATTTTGA
AGTCAGAAAAACCTTTGGATGTGATTTCAGTGGTGAATGTGGTTTTGGCATACACTATTT
TATGAGTTTCAAAATCTACTTTTGGAACCTAAGAGtttttgttttgttttttgttttttt
tttttagacagagtttcgctctttgttgtccaggctggagtgcagtggcgcaatctcggc
tcactgcaacctccgccacctgggttcaagcgattctcctgcctcagcctcccgagtagc
tgagatgacaggcgcacgcccccacgcccggctaatttttttttgtattttgagtagaga
cagggtttcaccatgttggccagactggtcttgaactcctgacctcaggtgttccaccca
cctcggcctcccaaagtgctaggattacaggcgtgagccactgagcccagcTGGAACCTA
AGATTTTTAAGAACCGTAATTTCCTTTCAGTTGAATATTTTCAGTAATGTTTTAAGTGAC
TCATGATGTGAACTCATGTTCATCTGTTTCAGCCCTGTTAACATTTGTCCCCATCTCTGA
TCACTTGTCCCAAAGATAACTTTGTGGCATGTTTCCTTTAAGTCCTGCCATGTTGCTTTC
AGCAGCAATTCTTCCTGCTTGGCAGGATCTTCTTTCTTACGAAGTTATCTGTTAGGTTAG
GTATTTTTTCATGACTTTGGGGACTTATATTTTCACAAGAGTGGGTTGTTAACACTCTGA
TCAAAGATGTAAGGAGAAAAGAGCTCAGTAGTATAGACTATATTTGACATAGTTTGTCAC
AACTTACAGATAATTTAGAAAGCTTTAATTAGTGACTATTTGACTTCCTTCTCTCATTGA
ATCTTTTATTTTTCTAAAGAGGATGTTTTAGTAATGGACAGTGAGATTGTTGAATAGAAG
CTAGTCTTGATATGTTATAGATTAAATTTAAGAATTTGTTTATAATTTTGATTTTCATCT
GATTTTTTGAATAGGCTGTTGTTTTGTAGCACTGTTACTAGGAATAGAAATAGTGGATCT
TAACTTGTTGCTATTATTATGTGGAAAATACAACCAGGAGGTGTTTTGGCCTGCTCAAAT
TATTTCTGAGATTGTTCCTGTGCTTTTGCCTACTTGAAGGTACACTTTAAAAAATATTGA
AGTCATTTTATTTAAAAAACAGCTCATTAGTTTTGAAAGAGTTTGCTGTGAATATCTCCA
GGTTCAGGATTAAACTATAGCCAAATGCTTATGATATAAAAAAGTATTACTGGGTGGTAT
AGTTTCCTTTTAATATGAAAACCGGTTAAATGAGTTAAACTCTGGCTAGAGGAAAACCAC
ATCTGCATCTTTCTCTGACCATGGTAAAGGACATTCTGAACATTACCACTTAAAACTAAC
TTTTCTCTTTAAGGGTTCCTGAAATTGTGCCAGCCGACTCCAGGTCCACCCTGACCCCAC
AGCATAAACCATGCTGTGATGTCACAGCTACCATAGAACTCCAGGGTAGTGTTGGGCTGG
CCCATGTGGGCTCAG
>hsa_circRNA_020704
GGTTTAACCCCGCCTCTTGCGTCGGCGCCTTCCTTTTCCTCCCTGTCGCCACCGAGGTCG
CACGCGTGAGACTTCTCCGCCGCCTCCGCCGCAGACGCCGCCGCGATGCGCTACGTCGCC
TCCTACCTGCTGGCTGCCCTAGGGGGCAACTCCTCCCCCAGCGCCAAGGACATCAAGAAG
ATCTTGGACAGCGTGGGTATCGAGGCGGACGACGACCGGCTCAACAAGGTTATCAGTGAG
CTGAATGGAAAAAACATTGAAGACGTCATTGCCCAGGGTATTGGCAAGCTTGCCAGTGTA
CCTGCTGGTGGGGCTGTAGCCGTCTCTGCTGCCCCAGGCTCTGCAGCCCCTGCTGCTGGT
TCTGCCCCTGCTGCAGCAGAGGAGAAGAAAGATGAGAAGAAGGAGGAGTCTGAAGAGTCA
GATGATGACATGGGATTTGGCCTTTTTGATTAAATTCCTGCTCCCCTGCAAATAAAGCCT
TTTTACACATCTC
>hsa_circRNA_404833
GTCTCCCATTTTTCTAAGTATGGCCTTCAGGATTCTGATGAAGAGGAGGAGGAGCATCCG
TCTAAAACTAGTACAAAGAAGTTGAAGACTGCTCCTTTGCCTCCTGCAAGCCAGACTACG
CCCTTGCAGATGGCTCTTAATGGCAAACCTGCACCTCCACCTCAGAGCCAGAGCCCAGAG
GTGGAGCAGTTAGGGAGGGTTGTGGAACTGGACAGTGACATGGTAGATATCACCCAGGAG
CCAGTTTTGGATACCATGTTAGAAGAGAGCATGCCTGAGGATCAGGAACCTGTGTCTGCC
TCAACACATATTGCATCTTCACTGGGAATTAATCCACATGTCTTACAGATCATGAAAGCA
TCATTGCTTACTGATGAAGAAGATGTAGATATGGCACTGGATCAACGCTTCAGTCGCCTG
CCTTCCAAAGCAGATACTTCTCAAGAAATCTGTTCTCCCAGACTCCCCATTTCAGCATCC
CACTCGTCGAAAACTCGTTCACTAG
>hsa_circRNA_404839
GTCCTCCCCTTTCTGGGTACCCTCAGAAATTCCTCATAGTCAGTTATCTACACCTTTCAA
TGCTCTGTCCTCTAGATTGCACCCTGCTGTCTGATTTTATACCTTATTCATTAATTCATT
TCTTTattctctccctcatcaaacctgcctcctctgtgctaaacacaggagaccttgaga
cttacagacagtatccctgtcccccagaaatttctgagtccagtgaggagagacagacaa
tactatagggataaacacaatggagcaccttactgagggcagtagaatctcagagagagg
accagctcaaagaaccagagagagaattagagaagtcttctttaggcagaggccttatac
tgactttttgaaggagtaagagtttgccaaacttgccaggtgagaagggcagaccagaca
aagggaacagcatttacataagcATCCAAGATGATATAGCTAGGGCATTGCCAATAGAGG
AGAATTTTCTTATTCAACGCAACTAGAACCCAGTTggtgaatccaaaaaactaatgatgc
atacatagtttaagatttttattttagcttaaaatacatacatgtacatttatttactaa
cgttttaacctaatgacaagagcttttgtttgatttgatagttcctcactgcctttcttg
cattaatgtattgtctactatttctgctttcactttctgcaaagttgggcagcaacatga
agacacttttaaa
>hsa_circRNA_404841
tgatcaactgAAGCGTAAAGCAGCATAGGGACGAGACTGTGAGAGCAGACGTCCAGTGCA
GGCACATGGGAAAGTGGgtgctagtataaggccagcccttttagacgggcgttgggtccc
cacctcttcgttgcctactcaagcgtgttattcctgcatttgtgccctctgtatctgcac
tgacaacctttccctctctactggatcattccaattaCAGTCACAAGGTTggcatggtgg
ttcatgcctgcaatcccagcactttgggaggccaaggcaggaggatcactggaggccagg
acttcaagacctatctgggcaacatagtgagacccccatctgtgaaaaaaaaaaaaaaat
tagctggacctggtggcatgaacctgtagtcccagctattcatgaggctaaggtgggaag
atggcttgagcccaggatttttgggttacagtgagctatgtactccagcctgagcgacag
agcaagaccctgtGAGAgagaggaaggagaggaagaagaggaaggagaggaagagaagaa
agaatgaaagaaagaaaagaaaggagggagggaggaaggaaggagagagagagaaagaga
aagaaagaaaaagagagagaaagatgcttccattatgccatattcttctccagctaccat
cccatttctttgttccttttttaggaaaactctaaaagagttgtctgtactctgtctcca
ctgcttctcctcccttttcttgaatttttccagtcgtgcttcccttcctacctctctacc
aaaacctctcttcgtcaggtcaca
>hsa_circRNA_000286
ATAAAGTTCTAAAGGAAATTGTTGAGCGTGTTTTTCAGTCAAACTACTTTGACAGCACCC
ACAACCACCAGAATGGGCTGTGTGAGGAAGAAGAGGCAGCCTCAGCACCTGCAGTTGAAG
ACCAGGTACCTGAAGCTGAACCTGAGCCAGCAGAAGAGTACACTGAGCAAAGTGAAGTTG
AATCAACAGAGTATGTAAATAGACAGTTCATGGCAGAAACACAGTTCACCAGTGGTGAAA
AGGAGCAGGTAGATGAGTGGACAGTTGAAACGGTTGAGGTGGTAAATTCACTCCAGCAGC
AACCTCAGGCTGCATCCCCTTCAGTACCAGAGCCCCACTCTTTGACTCCAGTGGCTCAGG
CAGATCCCCTTGTGAGAAGACAGCGAGTACAAGACCTTATGGCACAAATGCAGGGTCCCT
ATAATTTCATACAGGATTCAATGCTGGATTTTGAAAATCAGACACTTGATCCTGCCATTG
TATCTGCACAGCCTATGAATCCAACACAAAACATGGACATGCCCCAGCTGGTTTGCCCTC
CAGTTCATTCTGAATCTAGACTTGCTCAGCCTAATCAAGTTCCTGTACAACCAGAAGCGA
CACAG
>hsa_circRNA_092385
GTCAGACATTTATAAAACAAGTGAATATTCACAAACAAATTGTGGGAGAAACACACCTTC
CCAGCAATAGAAAATCTCTATAAAGTGCATTTTGCCTGCAACCATCTCTTCCCCATGCTG
GCCCTTGGGTCAGGATTTGAGGCACTGTTCCGAGGGAGCCCTCAGGGCCACCTGAGCTGG
GAGAAGGGAGGCATGAAGCCACCATGGAGCTCCAGGCTACTGGACATACCCTCTCTACCC
TGCCCTTCCCTCTTGGCTCCAGGAGTGCACTGCCTGACTCCACTGGCAGGTTGATCTGGG
AACGGGCTGACATGCTAGGGATGGTGGAGAAGTAGGCGGAGGTGGTCCTGCCAACCTGTA
CCTTAGGGAAGAGAGCCAGCAGCAGACAGGCAGGAAAAGGAATCATCCTGCTACCCGAAG
GCGCTGCTAGTGAATACTAAATCTGGGCCTCGGCCTTTGGCCTTCCCACTCTCAGATTTG
CCCTTCCAGGTTTGCTTGACTCTCTTTCTGGCAGTGGCCCGATTCTCTTTCCTCTCGACT
GGGGCTGAGGGAACAGGGAAGCCCCCAACCCAATGCTCTGAATGCACACCATCCCCTGTG
CCCTGCTCCCCTCCCACGATGATGGGACATTTCTAGTGAAGGTGACATACGTACAACAGT
TGGACTCTAAAGGCAGCTCTCTGGCTGAGAAAACCTGAGGATATCTCAGGAAGAAGCCTG
TCAGTGTGATGGACAGCTACAGGAGATGGGTCTGACCCCAGGGTTCTGGTCCAAGGACAG
AGGACAGTGAGGGACAGGGCTGGGGCCAAAAGAATTAACAGATCTGAGGCTAGGAAAGGT
CACAGGGGAGGTAGAAAGGAAAAGGCCCAAAGGCCAGCTTAATGATACACGTGAGGACAA
AAATCCAAACAGGAATCAGCCTCATAGCcacacacacacacacgtaccacacacgcacac
acacacacacacTTTGTGGCTCAAGTGCAGGCCACAGGGTGGAAGGAAGACTTGCTTTAG
TTGGCCACCGTCGTCCTTTTGCATGACATCTTTCTCAACACAGGCCTTTGGCAGTGGGAA
GGAAGAGGTGGGAGGCACAGGCCACTCCTGGAATGCAAGGATTGGCTTCTCTGGGTCAAA
CCTCCCACCTACTGCTCCTGGAAGGAATGGTGTTCTGGGTGTAATCTCTACTTGGACTTT
TGCCAACTGCCCCTGGCAGTCCCCATCCCTGAGTCCCTCTGCCTGAGTCCTTGGAGCTCA
GCTACTGGGATAGCTGACATGGCAGTCTGGATGCTGACAAGTCCAGGACAGGCCCTGGAA
GCCAACAGAATAAAGACTAGAATGGTTTCCCTGGCTGGGTGTCAGCTGTCCTCACTGGCA
GCACTGTGGTGCCTTGGAGTGTGGCCAGAGAAACCAGGGGGCCTTACGCCACTGCAACCT
GGTCTCCTCCTGGTAGAGTGAGTCAGTTTGACCCTTGCCCCTTCACAGCTCCTGGGTAGG
CTCTGAGGCTGGCTCTTAGCTTCTGGGGAAGGAACAATGACAGCTGGGATTCTCTTTCTA
ATTTTAGGTTCTAAATCCTGAAAAGGTAGGTGTGCTGTCTTAGGCTCCTATTACAGTACC
AGGCATACCCCACACCAGTCAGGTATCTGTGTGTACTTCTGTAGGGTGGTGGAAACTTTT
TAGATCTGTCTATGGCCTCATGCTCAGTCCCAGAAGCCCAAGGAAGGGCCTGGGACTGAG
CCCAGTAGCAGAGAATTTTAAAATAAGAAACAGAGGCCAGGTGGCTACGTCTGGACAGCA
TCCATCCACTCCGGCCTGCTCAGCCTCCAGGTCAGAAAGCAGGAACTCAGCAGGGCTCTG
GCTGCCTCCAGAATCCCATGCTTTGGACAACAGCCAGAACTGCTGTGCTCCTGCTCCACA
GCCTGACGTGAGGAGGGAGGGAAGGAGGTCTAGGGAGGCAGATGCCAGAATCCCAGCTAG
GGTCCTACCACTACGTTCTGTTCAGACAAGGCAGCTGGCTTGCAGGAACAGGTCTCAGCT
GAAAGTCACTGCCATAACCTCGAGCCTTGTGTCTGGAGGCCGGGAAACAGCACTGGCGTG
CTACAGGTACTCCCCCAGCCCAGGCAACATTCAGAATCATGAGTGTCAacagatgcatgc
acacacaaacaggcacaccactccctcctctgcacacgcgcacacacacacacaTGCTCG
CTCTATCTCTGCCCGGTGATCAGCTTCTCTGCAGGTTGTACTCTGCTGCTGCGGTGGCTG
CTTGGGCACCCAGGCTTTGCTCACGGAGCAAGGGCTCTGCAGCTGGAAGAGAAAAACAAG
TGCAAAAGGAGCATTCAGGAGGCTGCTCAGTTGCCCAGGGACACAAGCTCCTCTGGCTGC
TTCTCTGGGGACATTCAGAGCGGGACCTGAGAAGAGCTGAAAGAGTGAGCTGAAAGGGCC
ACGGTACCTGGGGACAGGTTGTTGCTGGGATGCCACTGGGATGAGGGAATACTGCCCCTC
TGAGGTGCTGATGCAGGACAAGCTCCCCACTGCAGGCCCTCCACCCAGGGCTGCGGACAG
CAGAGGAGGAGGAGGACAAGGCTATGTGAGAGTCACGTGAAGCCCTGGGGGATACTTGCT
CAGATATGACAAGGGCAGCTTCTGAATCAAGGCACAGCAGCTGCTGCCAGAGATGGAGAA
TCAGGAAAAAATGGCTGGAAGAGAAGCCCGCTGGGACCAGTAATTTTGAAGAGTAAGGCA
ATGACTGAGTTTACAATCAGCAGGTGAGCACATTTCCACATATAGATGAAAGCACCCTGG
CACAGTGCTGGAAGATTGTGGGGGCAGGAGGGAGAGAGGAGACACAAGGATGACTCATTT
TAAAGATTTATGACATCCGGAATCTGGGGCAAAGAGAAGAAACAGCTTCATCCCTGATAA
TAAAGGAAGGACAGAGTGCGCCTGTCACAATGCTGAGTTGTCTGTTTAAATAGGTTTAGT
GTGTCTGGGAGTCTACAGAGACACACAGCGTCCCATTAAAAGTTTGTGCAGTTTAAATGT
GGGTGAGGTAGACAATAAGTAGGCTTACTAAGCCTGCCGTGGGTCAGGTACTATACACTT
GTGCTGTggctgaattctgtcccccacaaaattcttatgttgaagtcctaacccccagta
ccccagaaggtgactgtatttggagacagggtctttaaagaggtaattaagttaaatgag
gtcattagtgtgggccctaatccaatatgactggtgtccttaaaggaagaggaaatttag
acccagacagtacagagggaagaccatgtgaagacatagggagaagatggctgtttataa
gccacagagaggagcctcagaagaaaagaagccaaccctggcaacattttgatcttagac
ttccagcctccagaacagtgagaggacacatttctcttgattaagccacccagtctgtgg
tactttgtcatggcagcctgagcagactaacacaACTTGAGATCCCAGTAACCTTGAAGC
TTGCCctccatttttgtagatgagaaaacagaaaccagagaggagaaggaacttgcccag
gacaacagcattcataagtggcagagccaaaaaaggaaatccacatctgtctgattctca
aatctgtctttttactAGCAAGTAATCTCTATACGATAGTATTGCTCATTAAGACTTTTA
GAGAAGAAGACTTTTAGAAGAAATTCAACATGGCAGCATGAAGACTAATATCCAACAGAC
ATACATGTGAATTAAGCTGTTATTAGAAAAGGGAAAATGCTCTTAAAGTCAAAGACATTG
GAGACAAGGATTCAGTATCATGCGATGCTTTTAAGGCCGCATGGTAAATCTGAAGCAGAT
TTTATCTGATGATAATTTATCTGGAAGCTGGGCAAAATAAAGAGCAGACATAAGAGTGGG
TGCCTGTATAGGTCAGTACTGTGTGtcttattctttttttttttttgagacagagtttca
ctcttagtgcccaggctggagtgcaatggagtgatcttggctcactgcaacttctgcctc
ccaggttcaagcgattctcctgcctcagcctcctgagtagctgggattacaggcatgtgc
caccacacctggctaattttgtatttttagtagagatggggtttctccatgttggtcagg
ctggtctctaactcctgacctcaggtgatccacccacttcagcctcccaaagtgctggga
ttacaggagtgagccaccgagcccgacttttttttttttttttttttttttttttaatag
atggagtcttgttctgttgcccaggctagagtgcagtggcgcgatcttggctcactgcaa
cttctgcctcctgggttcaagcaattctcctgccttggcctcccaagtggctgggattac
agacacctgccaccacaactaatttttgtacttttagtagagatggggtttcaccatgtt
gcccaggctggtcttgaactcctgatctcaggtgatccgcccccctcagcctcccaaagt
gctgggattacaggcgtaagccaccgcacctggcTGTGTGTTTTATTCTTTAAAATGTGT
GTTATTTTCAATAATTTTTCCCTTTAAGCTTGTACTATAATAACCTAGCCATTTTTTTGC
TACAAATGTATGTATTATTAAGGTGTACATGTATTTATTGAAATGTGCTGATTCTGAGTA
TATACTCCACACACAGGGCTCTCTCTGGCCCCTGTTGTTAAACTAAAGAGATGGCTATTC
TTCTGAAATAGAAAACTTTCAGGATTGCAGGATATACCACAAAAGGTCCTCCTTGCCCAA
CACCTCCATTTTTTTTGTGTGTGTTTTATCCATTTTCAGGGATGGGGGAAGATAAAGAGT
GCATGAAGATTCCTTAGAATAACTGCTGTTAATCTggggttcctgggccttaaggagccc
aaggataggctttggtgcagtccatggagcctctggagtgatgtgcacattcctctctgt
gtgtgaacatatgcagttttctgggtatgggttccatcctccatcgactttccaaagtgg
ggagtaacccaaacagggtttaagaaccaatgCCTAAGCTTAGAAGATAAGAGGGTGAGG
TACAGTCAGGTGGATATAATGATAACAATTCAGACATATGTTGACTTCGGCACCAGTTAG
TTTTGGGCAGGCTCATGAAGGGAGGGGGCAGTGTCCTGGACTCAGATAAGCCCTAGTCAC
CCAAGTCCCTCTATGATGGTTTCAAAGCTACCAATGCAGAAAACCAAGGTTTAGAAGAAC
CAACTTGGCCTCGCCTACAAAGCTAGCCAAAGGCCTGTTCAACTAGTTACTCGAGCTGCT
TGATCAGCAGATAACTAGTTGGTGCCATGCTCTTGTCCTCAAGCTAGGGCATGCGTCTGT
AGAAAAAGGGGTCTGGGGAAATCAAATGAGGTCTTGCAAAAAAATGATGATAGCAGGACT
AAAGGGAAGGGAAGAACAGCCAAGGGGAGGCACCAAGGGAAAATCAACTCATAAAACATT
CACTGAAAAATCAATCTCTTAGTTGTCCAACTCTTTCAACCTGTCATTGATACAAGAAAC
ACAGTGGCGGCTAGAACAAAAAGCGTTAACGACTGTCTCCCTCTGCAACCCAATGTTAGT
TAGCATGGCCTCCTGGGTACCTTTGCCCTCACATCCCTTCCCATCCATTAGATGCTATCA
AGAACCCAAGTGTATAAGTCTGCCCGTCCCTATGCTCCTCGCCCTGGAGGGGTGGATGCA
CGTGTGCAGGCATGAGTTTATGCTGGCAGAGGGTCCACAACAGCTGATGGTTTGGAGGAA
ACTTTGTTTGCAGACTGTCACCGAGTCTCAATGTTTCCCTCTCCCCATCATATTGGGCAA
GGCACAGTGCCCAAGAGCTTGAGAAAGGCAGAGGGTTCGCTACCTGCTTCCAAGTGAGGG
TCAGGGAAGTACAGCTGGGCCTGGATGGGGGAGAGAGCTGAAGCTCTGAGCTCAATCTCA
TTCCTCAGGTCAACCACACCTTTACCCTTCCCACAGCATGCAGATCATGCAAGAAAGTGG
AAGGGACAGCCATCAGTCAACGCCTACTTATGAAGTGCCAGGGAAAGCGCTAGGGGATAT
GAGTCTAAACTTCTGATTTTAAAGGCAGGAACAGAGAATCCTGcctctgattttaaaggc
aggaacagagaggtgagactatttgggtggagtctcacaagaggcaagtggcaggtctgg
gacACAGACACTAGTTTGAGTGTAATGCTGGCAGGTCTGGGATGCAGACACTAGTCTGAG
TATAATGCAGGGCTCTCTGGCCAATGCCACACTGCCTTCACTTCCACTATTTAGCATTTT
ACCAATTGCTAGTGCCTTTCACCTTACAAGGACAGAGTATACAACTAAACTAGTGTCAAA
AAGACATCAAGGAGAATCCAGAAGTCAGGTTTTACTCGATGATCTACCCAGTCAGGCTTA
CTGCAGAGCTAACAAAAGCCCGCGGGGGAGGGGAAGAGGTGATCCTTGGCCGGGAACCTT
TTGTATTCAGTGGGGCTTCTCTCCACAGATCAGTCTGTACCAGCAGAAGGGCAAATGGAA
CACGTGAGCTGTTCTCCCCATGGCAAAATAATTGGACCAATGAGAGAAATCTGTACACAA
TTCAAGGCTAATGGAATCCGGAGCAGTCAGCAGCTTTGGGGATTATGGGGAACCATTTGA
AACAATAGCTATTTGGGGGCTGGCTTGTTTTTCAGTTTAGTGAATGCTGTAAAATAAAAC
TTAATGCAGAACAGATAGCTGGTGTGGATCTGAGGTAAGTGTAGAACCTACTGATTGGAG
GCCATGCTTTCCTACCAGATCAGTTTAAATTTTAAGTGACTGTACACCCTGTACACTGCC
ACAGGCCTGAGGCATTAGAAAAACAGAATCCAGAACTATAGAGCTCAGAGCTAAAGGAGA
CCTCAAAAGGCCCAGGATGTAGCCTTCaggctgatgaagaatgactattcacatcttaca
cctaaagcatggcagaaaggctatggatccagcccaaagtcacacaattaaaaattacag
agGAAATGGAGGAAAGAGGGGCAAGTCTCCCTGCCACTCCCCTCCCCCAACCCAATATAA
TATGATACCAATTTGGGCTACATAGCCACAGCTCTGTGGTCCATTCAGCTTAGGGTGCTG
GCTCTGACTGAAGTAACACCAACATAATCAAAGACACCCAGAGAAGAAAGTGCAagatga
taatgtgattccatttgcatagtgcattttacatattcaaagactttttcgatgggtagg
gcaggtgacaagatgctattatcaccattttacagctgaggatgctaagCATCTTTAGGC
CCAGGTGCCTCTGCCAGCACATGGTGAGACATGGTGTACTCTTCTTCTCTCAGGATTTCC
AAAGAACACAGCTGTTCCTCCCTAGTCTGTCTTGGAGGGAAGTCTGCACCACCCCAGATC
CTCTGACCTCTGCACCCCCAACCTTCACAGTCTAGCCTGGCCTAACTCCCCACTGAGCCA
CCAGTGGAGGGCAGAGTAAACCTCAAGAATCAGTCCTTAAAATCCCAGTAGGCTGACAAT
CTTCTGGACTCCAGGGCAAGAGACGGGCATTTACCTCTGCATCCTTGTCATGTCTTCCCT
TGGAATCACTGTCAAGCCTCTCAGCTGACTTTCTCTCCCCAACCTGTTCCTCTGCAGGTC
CCAGCCCAATGCCTAATTCATCCTCCCAAAATGCCAATTTGATCATTCCTGTTCCAAAAT
GTTTCTTCACTCCCAAAGAGTACATAGCAGACTCATGTGCCTGCCATTTACAACCCTCCA
TAATCAGACCCAACTGTAACCTTGTGTCCTCTACAATAATAACAATACCTACAATAATAA
CTACTGCTTACCAAGCACTCATGACCCACACACTTGAGTAAGTGTCTTGCCTATAAAGCA
GTCACCATTAGCTGTCTACCAGTATCCACACTTCCTGGTTAACAGAACCTAAAATGTGTT
CAGGAGGCAATGGGCTTCACCCAGAAAATGGATTATGATTGGTCTAAGTcagtgattctc
caagtatggtccctggaccagcaacCCTTATAATACAGAACTGcagcctcttctgtgccc
cgaccttactttcttactcaactttattttattgttttcatagcactgatggcctcctga
aatttttttttgtgagactgagtctagctctgtcacccaggctggagtgcagtggtacga
tcttggctcactgcaacctctgcctcccgggttcaagtgattctcctgcctcagcctccg
aagtagctgggactacaggcacctgccaccacgcctggctaatttttgtatttttagtaa
agacagcatttcaccatgttggccaggctggtctcgaactcctgacctcgtgatccacct
gcctcagcctcccaaagtgctgggattacaagtgtgagccaccacgcccggctggcctct
ttaaattttaaatatttatttgtttactgtctgtctccttccactaatatgcacccaagg
gggaagtgatattgccagtcttgtatacaaccataccctcaatgcctggaatggtgtctg
gcaaaacatgagctcttgacatgtgtacggaaggagtgCAGCTGCCCTTGCTGTCCCTTC
TCTTTCCTCTTTGATCAAGAATtgatggctgaagctggggctgccacccaagcccagacc
agcaacactatctctgggccccttgttaggtaagaaaaataagcccctatttgttttagc
cacagtaattGAGCTATTATTAATAGACCCCCACATTTCTAGCTGACACATACACATTTA
Atctttttttttttttagacagagttttgctcttgtcacccaggctggagtgcaatggca
cgatctcggctcactgcaacctctgcctcccgggttcaagtgattctcttgccccagcct
cccgagtagctggaattacaggcatacgtcaccatgccagctaattttgtatttttagta
gagacggggtttctccaagctgatgaggctgatctcgaacccccaacctcaggtgatcca
cccacctcggcctcccaaagtgctgggattataggcatgagccactgcgcccggccCAGA
TTTAAtcatttaattcttgcaacagcaacctaatttataggtgaggaaactgagtcccat
agcagttaagtcatttgtacaagatcacataAACCTTCAGCTGTTTTTCTTGTCCTAAGC
GCCCTGCTCACTGCCTGAATCCAATTCACTTTTCAGGCCCCCTAGCGCAAACTTCTGTGA
TATGTTCCCTGATTGTTCCAGACCACACCAGCAGCCTTCTGCTAAGCTTGTATAGTCTGT
ATCATTTGTCCAGGAATTCTAGGTTATTGTTCCTTTTTATCTAAGCAGACTGTTCAATCC
TTATGGATGGACAGCACATCACATTTTATATGTTTAATGCTCCCCCTTCTTCACCCACCT
GCTGGCAACAATTTCATGTTGAATTGGACAccattagcttactgagcaaccttgacccag
acatttaacctctctgttctttggtcttctcatccgaaaatcagagtgtcagcctggCAA
GTTCCAAATTTGTAATACAGGATGAACTTTGCTTAGTATCACAGAGCTAAGAGATAACTG
AGAGAGTAGTAGGTTGCTGGTACTCCCAGGAACAAGATAGCACACATCTGTCCATCAGCA
ATGTCTATGTCAAAGAGCCCAGGAAAGGTGAAGGGTGCAGGCATCAAATGCCCATCTCAG
TGAGCACACAAATCCAGACACTCAAACCAGATGGCTGCGGCCTGGCCCTGAAGTAAGAGG
GATCTGATAAAAAGAACCTATCAGCTCCATGGAGAAAAATCACCCTCCAATCTAATGACG
AAGACATGGTGCATAAGGAACAGCTTGAGATGATGACTCAGAGGGGACAGGAATTTACAT
TTCCCCAAGAGTGGCATAAAAGGCCCTTCCTCCCTTGGGAAAGGAGAAGCCAGTGTTTTG
ATGACATTCAGGAGGCTTCCAAGATGAGCGCTGCCAGGGAGGTGCAGAGCTGAGGCCACA
GGATGGGTGAGAAGGGAGGAGAGGCCGCAAAAGGCAAAGATGATGACAGACTGGGTCTAC
TGGTCCTCAGGCAGGGCTGGGCCAAGTAAGACACAGCACAGCCCTCTGTCCAGGCTTCTC
AAGGTCAGTGCTGCCCTCCACTGGCTGGCCTATAGAACACAGCCTGTCGGAAAGCAGGGG
GCCTGGAGCAGCCTCAGACCCTGCAATGCGCCTTTTCCCCGCTGCTTCACACGCAGGTCT
CAGCTTTCTTTCTCTTGAGTGTGACTCATTTTAATAGGTAGAAAGCGCCACCCCTCAGCC
CCCATGCCTCCCTTTTTCCCTTAGCTGGCAAAAAAATACAAAAGGGCTTGACTTTTAAAT
CTCTGATAAAAGTCAGAATGGTGGGATTTTTGAGCTGAAATCCTAAAAGTCATGCAGTCC
CACCAGattattattattattattattatGtttttagagatggagtctcactatgttggt
ttggccaggttggtcttgtactcctggcctcaagcgatcctcccaccttggcctcccaaa
gtgctgggattacatacatgagccaccatagccggccCaatggtaaaggtcacacagata
tcaaccagaaagtactcattccctaagccaggatggaacccggctgccactgtaaaatgg
taaagctttagtggctgagcattgggtggtcccACCAGATTTTCATCTAGTTTGCTATGT
TTCAACCTGCAGCTGGCAGGGCAGTAGGCCCCCCCACTCCCAACTTCCTTCCTGAGGTTG
AATCTAGGCTGCTGTCACTCACTCTCAGGCATCCTTGCTCGGCAGCTCTGGGGTTGGCAA
CTCTGCCACCCGGGCCCGTTTGCTGAGTTCTTCACCAGGTGGTTCCTCGGCTGCTTCCAG
CTTGCGTTTGGGGGATGCTGGGCCACTGGGTAGTGGTCTTGGGCCTGTAGGGAAGCGTGT
CAAAGGGTCACACAGACTGTGCATGCAGCCAAAATGATCCCACACTATGCAGCAGCAGCT
CTTTAGGGGACAGGGAGCACACTTATCAATGGAATGCCAGCATGCTGCTCCTCAGACCTG
CCCCTCGGCCTTGCTTTCAGCAGTGACTTTGCCTGGAAATGTCCAAGGAGGACATGACCA
AGCAGGCCTGCTGGTAGCAGGACCAGCTTTTGGGCCCCAAATGGCATGGGCTGTGGCCAG
AGACTGATTTGGCCTGCCTGCTGTCCTGCTTTGAAGGTGAGGCATTCCCTCTGCAACCCT
GAATCAGCCTCCCCAAGCAGCAAAGAGCAGGGCCCCTGTGGAGGAGTCATGCTGCCCATG
GAGGCAGCCTAGCTGGGCCAACTAGAAAAACCCGTGTTCTTCCCATCTCATGTTACTCAT
CTTCATCCCCAAGAAGGGAAGAGGCTCCGAATGCAGCGAATCTGTCCAGTCTTTCTCCTT
GCGGCCACCACCCTGTCTGTGCTgcctcctctctggcctccctgtgcccgctccggccta
cactgtccaatctccacccagcaggccagggagctttttcagacctaagtccaatcatgc
cctgccctactgaccatccttcagtgcactgaaggctgaatcctagtcctcgtctcggac
atcaggcctgccacatgctgctcatgctgtatcttgtcctcatctcattccagctcctca
ctgggacatgccgctacactgacctcccttcggttccttgaatggactaagctcggtact
gtttgtgagctttttcttgctactccctttgtctggaatgttattttctcagtgtgtggc
agggctggctcctgctcatgacgtgggtctctgcttaacagaggtgttccctgactgctc
caatctcaagtgacacagaagaaatccttctttcccagtccctctgtcaagatactcaac
tttcttttcctccaaagcacttgttatctgaaatgatccaacttggtttctttactatct
gactgccccaggtggaatataagctccactgggcaaggcctccttctgGCCTCAGTCCTG
AATGACTGAAGTGGTGGCACAGGCCACAGGAGGCCACAGGAGGTTGGTTGCTGCTGCTCA
CCTGCACTGCTCATGCTGCCAGCCTGGCTCGAGCTGGGCTCTGCCACAGGGTGACTGAGG
TCTTCCACACAGGAAGGGACAGATGCCAGTAGACCTGGGAGAGAGGCGAGGAGTAATCAG
AGTGCCGTCTCGCAGGATTGCAGAGGGCTACAGGGCAGGATGAAGCAAGTGGGGGTGGGG
AGGGTAGGAGCAAGACACTGAGGTTCCATTTCCTCCCACAGCCCCACAACTACTCAGGAA
GGCCCAGTTCATCCCAGCCTGCAGTGTCCCATACCCAGCGAAGGTGTCAACCTGAAAGAC
AGCACTCAGTCTCCCTTTGCAAGTATCTGGACATCCCCATCTGGCCCCCTGAGCCTGTAG
GTGCTGTCCTTCCCTTCAGTGAGCTAGGTGTTTGTCTCCTTACAGAGTCCCCGGTAGCGC
GAAAGCTGCTGGTAAATCTGCTTCATTCGTTCAATGTTAAGCCGGCTGGTCTCGGCATGG
TTGACGATGGGCCGTGGGTAGTCCACACCAATGATGCACTTGGCTGCCTTCTGAATTGAC
TCTGGGGCATTCCAGGGCTCATAGATGTATCGAGAGGGGAACGCTTTCAATTTGGGCAGG
TATCGCCTGAAATAAGATACACCAGATGACCCATCAGCATACCCAGACCCTCCTTCAAAA
GGCCCAGGGTATCCCATCCTAGTAGGAGGCCACAGTGGTCAGAGGCCAGAGAGCCTGGTC
TGTATCCTCACCTGATGTAGTCCCCACTGGGGTCCGTGCGACGGCCAAAGCCCACAGGGC
AGTAGCAGTGGAAGAACTGCTGGAAGAAAGCACTGCAGGACAGCCACATCCAGCTGCCTG
CGTTCACGCTGAAATCTGCATCCAGGAGCAGCTCATCAAATACCTAGATAGGGGAGGGGA
TGATCAGCCTCCTTGGGGACATGCAGCCATGTTTTTTCCCAAGTCACCACAGTGCCCCCA
GGAGCCAAAACCCTTCCATTGAAGGCAAGCCACAGAGGATCTGGAGGGGATCTCCTGGAC
CCAGAAATCCCACCTCATCCCTCAGCCCAGAAGGGGGCTGCCCTTTGACGGGCCTGACCA
GAGGGTACAGGCCAGCTTTTCGTTGAGAGAGCACTCACCCGGACCCCGCTCTCCCAGCTG
ACCCAGAGGTCCCCGCGGGTCAGGAAGCAGGCCACGGCATGCCGGGCCAGGTGGTGGATC
CAGCCCTCCTGCCTCAGTTGGGTCATGATGGCATCAATCCAAGGGAAGCCTGTCTTGCCC
TCAGCCCACTTGGCCAGGGCCTCAGGATTGCGGTCCCAGGGGATCTGGATGCAGATGGGG
TTCCCCTCCATGCGGTCAAACCTGGGGTTGTTGGTAGCTGCCGTGTAGAAGAACTCTCGC
CATAGGAGTTGCCCAAATAGGGAGAGGGGAGGTGTGCTGTTCCGCTTCACCTGAGAGGTA
GGGGTGGCACATGGATACAAACACTCGCCCAGCTCTTAGCATGGTGCCTCTCAGGTCTCT
TCTACAAAGGAATCTGGGCCCTCCAAAGACCTAGTGGCTCAGCTGCCAGATGTGGAGGGA
CTATCCCCTAGAAGTGGCACAGCATGCCTGCATGTGAAACACCCAGGCCCTGCCTGCACT
GTGCCACTGCTCTGAGCAAGAAGAAAGCTACAGAGGGCCAGGCAGTGGGAAGGGGCCTCA
CCACAGGACTCTGCACTAGGATTCAAACTTCCCAAGACTGGTCATGTTCCTTGTCCTCAA
GAGTTCCCTGTTTGGCTCCACCTTCTAGAAAGTCAAAAGGAATTTTCCTATCAGCACACA
TGAAAAATGCTCAGTCTAGATTTTGGTTGAATAAATTATACACACAGCCTGGATCTGGGG
CCATAAGGTAATTAAGAAATCAGACCTCCAAGCAAATAATGACTTCCCTAAAGTCACAAG
ATTACTCACCAAACTGGCAAAGCTATCCCATGCCACAAAATCTCAATAATGGCAAGGATG
AGGAGATAACATTTAAAAACCTAGATACAgccaggtgtggtggctagcatctgtcacttt
gagaggctgaggtgggtggatggcctgagcccaggagtttgagatcagcctgggcaacat
ggaaaaacccagtttctacaaaaaaatacaaaaaattagccaggtgtggtggcatgcacc
tatagtcccaactgctggggaggctgagataggaggatcacctgagcctgaaaggttgtg
gctgcagtgagctgtgatcataccactgtactccagcctgggtgacagaatgagatcctg
tctcaaaaacaaacaaaaaaacaaaTGTAGACACAACggctaggcatggtggctcacggc
tgtaatcccagcactgtgggaggccaaggcaggacaattgcttgtgcccaggagttcgag
accagcctgggcaacatagcaagaccctatctctacaaagaatgtaaaaaattagctcta
cttgagaggctgaggcagagggattgcttgagcccaggagtctgaggtttcagtgagctg
tgatcaggccacactacactctagcctgggtaacacagctagactttgtctcttaaataa
acaacagaaacaaaaaaCATAGGCACAAGATGAGGTGATCCCTCTGAATGCTGACTGTGT
TGCCCTCTCTCCTTCTGGGGACAGTTAACACAGGCTTATTTGCTTCTTGTCTGTATAGCA
CAGCCCTGTGTGCAGCCCCTCCACACCACTCCCTCCATCACTGATGGGCAACTGCTGTTC
CTGGACTCCCCTTTTGAATGCTGTGGACACAGCTCCAGAGCGGGCAGCTATGCTCTTCCA
CTTCAGACTGGCTCCAGCCTCACCCTCTCCATGCCTCTCACCCTGGGGACCTCGCCCCTG
TCCACCAGCTGCCAGAGGATATGCCACCTCTAGGGTCACACCTGAGGCCTGCTTTTCTGC
CTGTCCTTCTGCTCTACATGATGGTCTGGGCTTCATTCTGGTGGGCAGTTCACTCTGTGC
TTGGCTCTGCCCTCTTGGATATTGAGTCTTCTCTCCTCCTCCGGACTATCTGCACACACT
TAGGCCCTTCCAGGGGCCATAGCCCAACCCCCACCCACCAGTGCCTTTTTTAGGGTGACT
GACAAGCCCAAAAGGCCTGGCTGCAGGCCTTAGGTGCAATGTGGGCAGGTATGTCCCCCT
TACCTTTTTATACAGGTCCCACAGGCGGTAGTAGAAGAGGCGGCAGGAGAGACAACCAAA
GCGCAGGTAGGGGCTGAGGCCTGTGGGGCTGGCCAGGAGGGAGTTGGCGTTCATTCGGGG
TCTCTCATAGTTGGCAACCCAGGCCTACAGCAGAAAGAGAAGGTGGCAAAAGGAAAGGCT
TGGatgtaacagaggaaaaaatggaggcattgggtggttaaggaatctgcctacggtcac
agaacagccagccatggagccATGGAACACTGTGCTTGTCCAGCCGATTTTGAGACGGAA
CCACCATCAGACCAAACAACGAGTCTATGTCATTCTCTGACTTGCTCTTTAATTTGTGGG
GTGACTGTGAACACGTTGTTACTTCCCTCAGCTACGTATCTATTAAATAAGAACAAAATT
TCCAATCTTCTGTGGATTAAAATGAGATATGAAAGAATTCTGAAAGCACTGAATGAACTC
TCTAATTATACAGCAGGAAACAAGGCTTCTATGTTACAGAAAAGAATATCTCAGTCCCTT
CTCTAGTCACTAGCGGCCCTGAGGTTGTATCACAGACACCAGGGACTTCGCATTATTGTT
CAACAGCAGCTGGGGAAGGAGGAAACTTCCAATCCATTCCTGGGGACCAATGGAATCATT
CATTTCTGGGGCCATGTGTCATATAACATTACTGGTCATGTTTTTATCATCACTGGTTGC
TGGCATAGGACTTTACTTTCCTGACTTGCTGTTCCATGCAGTCTCTCACGACTTTTTTTA
tttatttttttttcttttttgagacagagttttgctcttgtcacccaggctggagtgcag
tggcgtgatctcggctcaccgcaacctccacctcccgggttcaagggattctcctgatcg
cccaccttggcctcccaaagtgctgggattataggtgtgagccactgtgcccggcctatt
tccactttcttaactcccaacatcctctcctcctctccatgatactgtttcacaaccttg
actctcttcagcctcctgagtagctgggattataggcacctgccaccacacctggcTAAT
TTTTGTATTTTTAGTAGACATGGGGTTTCGCCATGTTGGCCAGGCTGGTCTCTAACTCCA
AACCTCAGGTGACCACAAGGCTGGTTCCCAcaagagtctcctgtgacttctgtgccactg
agtcctgcaggcactttctgaccttgtattttgggatctctcagcagcgctatacctgcc
aactgtgctgtcttatcctcttgattccttggcctctgtgactccacatctcctggtatc
tcccagctgcctggcgctcttggtctttcatcagctccacctcctctgcctctcccttaa
atgtgggtacccagggctcagctctaggttctctactcaactgtgtgcctcagcaagctc
atccaggcccatggctcccagttccacccctttgcagacaaccaccacatccatagctct
agcccagattgctccacccagctgcctgctagaaacctctacttggctgcctctcaggca
gctcaagggagatgtgcccttttcttttaacccacccttccattggcctccctacctcag
ataatacactgctagctacctagctgcccaaggcacaatcctagccatcacctttgtccc
ctcaccaagtcctgtcaattctactgcctaaatatttcccaaatctgtccttttctttcc
attccctgctgccaccaacctggttcaggctaaggtcatatctagactggacaactgtgg
cagcctcctgactggcctccctgcgtccactcccatcccccgctaactcattctccacgc
tgggaccagagtaatGTAATGCCTGTTGCTCGGGATAATGTACACAGTGGGCTTCCTGTT
GCTCTGAGGACAGAGCCCAAATCTTCATGAAAGCTTCTGTGGCTCCCCAGCACCCAGGCC
TTTCCAGCTCTGTCTCTTGCCCCttttttttgagacagggtcagggtggagtgcagtggt
gtgatctcggctcactgtaccctccgcctcctgCTGCCCCTCTTCTTTacgcatctgctc
tcactggcctttgcctctgcacaagcagctgcctctggaccactgtcttcctttccctca
ccttcacctggttaactgagactcttccttcaagtcgcaacctcaaggcttcctcctctg
caggtaaccCCTGTGGTATCAGGTTAAGCACTTCTAACAGATACTAGGTATTTTTGCGTG
TACACACCCTTGCTAGCCCCCAGCttttaaaatatttttattttaaatgaaacttggata
cagaaaatcacacacatgtgtgacttaatgaattattctaaggcaaacatccacgcaata
gccaccaaggtttgggaaacagagctttgacagccaccccaagagtctatgtgctcatcc
caggaatagttccctcctgccccccagtatatgcaacccctacctcagcttttataataa
acacgttctgcatttctgaaatgtttacatTTTTCTATTTTGGCAAAACGTTTGAAAGGA
AGGACTTTATCTTTTCACAGTTATTCTTTGTGTTTAAGTAGCTTTTTTTTTTTTACCCAA
ATGTGCATTCCTAGGTATTACAATTTAGTCTTGGCCATTTAAAAAACTTTATTTCTGCcc
gggtgtggtggctcatgcctgtaattccagcactttgggaggctgaggcaggaggatcac
ttgcggtcaggagtttgagaccagtcaggccaacagggtgaaaccctgtctctactaaaa
ggacaacaattagccaggcatgattgtgggagcctgtaatcccagctactcagttttctt
ttttttttgagacagagtctcattctgtcaaccaggctggagtgcagtggcatgatctcg
tctcactgcaacctccgcctcccaggttcaagcgattctcgtgcctcaacctcccaagta
gctgggattacaggcactcgccaccatgcctaactagtttttgtatttttagtagagatg
aggtttcactatgttggccaggctggtctcgaactcctgacttcaagtgctccacctgcc
tcggcctcccaaagtgctgggattctttttcttttatttctgagaccccactctctgtca
cccaggcaggagtgcagtggcatgacttcctgggcttaagtgattctcccacctcagcct
cccaagtagttggcactacaggcacatgctgccacacccggctaatttgtttttatttag
agatgagggcttgtcatgttgcccaggctggttttgaactcctaggttcaagagatcctc
ctgccttggcctcccaaagtgctaagattacaggtgtgagtcactgtgcctggccTTAAA
AAAAACTttaatatgttatttaattttcttttaatctgcacattttatgccatttttttc
ttttcctttccattgttctgggaaagaatccaggccatctgacttgccaagattcccaca
gtctggattttgctgactgtatactcatggtgcagttcaacaagtgctgtgtcctgtgta
tcacctgcacattggtggctagtaccagaaactggactggactcaggtttgatccctttg
acaagactaCAGGGGGCACATAATGCTTGCCTCCttctatggtgtcagcagtcaccaata
cataatgcatcattattgagggttacaaaatggtggtattcaaattccaccattcctttt
taatttaataatcagaatacttttatagagagatgcttgccctcatctactattgagtaa
cccagtggtaaagatcatgtagCttcctctgcttttcagtaacagcatctcatattcctg
tggagaatcagccttccctgatcctagtccgagtggataaagcagagctaaacctacctt
ccagttctgggagcggactcatgatgcaagtctggccagggaaagcaccacctcctatac
ctggccacagtcattgagtcagggacagtcacatgacccaaaccaggacaatgaaaacat
gccttgggacttttcctggtgctttcggaaaagaggcacataccttcttctatctagtat
tgctaaactggcatgaGTAGGTGCTCCCTTCAGATTTGGAGAACTGAAGGAAGCTAAAAT
AAACATCCTGAAATCAGGTTCAACTCCTGTATCTCTAGCACCATTTGTTCTCCCAGATGT
GCAGGACACAGTATTTCCTCTGGGCACCACTGAGTCTGAATATGTCCATGGCGTAAGGGC
CCTTGAGAGAAGGGGCCCGCTCTCTGGGGGTATGTGGAAAAGGAGCTCCTGTCGGTGACC
TAAGGGACATCCTTCTACAAAATGTTCTCCAGCTGATAAAAACTAACCATAGATGATAGC
TCTTTACAGGTTTAAGCCTTACTCTACTCCTGCAATCCCATTTGTCATCTCCACCCTTCT
GCCCCTTGGCCCAACCTTTGTCTTCAAACTGGGCCCAAGAATCTCTAGGTGAACCTTTTG
ATGTGGACAGAGATAGCTAGTCTCATCCTTTAAGTCTGTGGGGCTTGCTTTCGTCCCAGG
CTGAAGGAAACAACCAGGTAGAAACATCGAGGCTGTGGGCCTTCACTGTTGACTGGACAC
CTCCAGGGCTGGAGAACATTCTTCCCAAGTAGATTTGCCTTGGCCTCCTTGTTCTATTAT
CGTCATCATCTGGCTGCTAGGCAAAATACCTAGCCATCTTAGCAGGCATAGAAAAAGCTG
ACATTTTATAAACCAGCTGCAGGGGGCAGGAAACTAGGAGCTGACTGTTCTCGGACATGA
GAACTTTCTCTGCTCCTCTAGCTGCAGGGGAGTGAGGACTTTGTGACACTGTGCCTCTGA
GGCCTGGGCTTCTTTCCTCCCCAGTTCTCACTGCACTGGGAGGTGGGCCATTTGCTCTGT
GTCCAAGCATATGGAAATCAACACGCTGAAAGAGTTCCAGCAAAAAGGTGCGGAGACACA
TCAACACAAAATAATCTTATAGATTTTACTAACCAGATATCCTCTTAGTAGGGGGAACCT
GCCCACAGATGAAAGAAAAGCAATCCGACATAGCTTTAGAATAACATAGAACAAGGtctt
actgtgttataaggtgagcattcctaattcaagaatctaaaatctgaaacacttttggtc
ccaagcactttggataagggatactcaacctgTAAttactaactttgtgacctcaggcaa
gttacttaacctctctaagcctcaattttgtaatctgtagaatgaacagcttagtaccta
ccttgcaggctattggaaagattaaaagaaatgccagcaggtgcttaacccaaaaatgct
gagcctagtgaccagcacatggtaagtactctctaaatggtagttgctgttaGTGTTGCT
GTTGTTATGGCCATCAGGAGGATAGGAGGATTTTTCATTTTCCAAACAATGTGAGCTAAG
AGGGACTAAAGGACATGGACATGACCTGTATCTCCTGCTGTGTGGATATCAGTATCTGCA
GCTCTGTGTCTCAGAAACGGCCCATACCTTCCGTTCCAAGTGCTTATCCAGGCGGGCCAG
AGCTTCTGTCTCTCCTCCCTGCCAGACAGCTGGACCAAGTCCTTCAGTGGGGAACCCTGA
AGAGAAGGAAAGGTCACAAGACAGGAGGTTTGACCATTTCAGTGATAGCCCGGCACGGCT
GTTCTGTTATTTGAACTTTATGAGAATTGAACCACAGTGTCTCGGTGCTACTGGGGGTTA
GATAATCCTTAAAGTTTTAGCGTTTTCTAGGTCAACTTGGTTCTCTTCCCACAGTCACTA
TTTTCTCTGCTTTCCCCTGCACCCTCATCGCTCCAGGTAGATGACAACAATCCCGGACCT
CCTGCCTTTTCAGATTAGCTGGCAACAACTGTGGTTTTCAGGTGAAAAAGGCTAATAGCT
TTGTTCAGATCAAAAGACTGGAGGTgtggctcacgtctgtaatcccagcactttgggagg
ccgatgtgggtggatcactcgaggtcaccagttcaagaccagcctggccaacatggtgaa
accccgtctctactaaaaatacaaatattagctgggcgtgatggcaggcgcctgtagtcc
cagctactcaggaggctggggcagcagaattgcttgaacccgggaggtggaggttgcagt
gagccaagactgtgccactgcactccagactgggcaacagagccagactccgtctaaaaa
agaaaaaaaaaaggtaagaaaGAGGGAGGGGTGAAAGAGTGTAGTTAGTAATCTGAGAGG
CTGACAGATTCCCTGCTTTCAACAGAAGCAATACTAGCTATCTTGTTACTGAGAAGCCCA
TGGACACCAGCACCAGGCAGTGCCTGTATTGTCTGCGAGAGGTTAGTACAAAAATAGAGG
CATGATCTAGAACCAGAAACAGAAGATTACATGTATGAGtatgaacagaacaaatactag
aaggacacagtttaaaattaattgtggttacctctgggtggtggagtaatagtgactgcc
atttccatttttgttttcctgtgctttctaacctttctataatgacatgcattactttca
caaagaaTTTCTTTACACAAAAGCAGGCACCAGCACAAGTGGCTCTGGGCAGGAAGTACG
CACCCAGCTCCTCCAGGGAGGGCACGCCGTAGGTCTCGTCGTGGTTCTCCTGGATCTCGG
CCCTGCAGCTCTCCATCTGCTGGCTGGTCACCAAGCCCACTGGCTTCTTGGGCAGCTCCA
TGCGGCTGATGATGGCCTGAAAGCGCTTGTATGTAAGGGGTGGCTTCTGCCCATTCAGCT
CAATGATCCTGGGGAGCCCAAAGCATAGCTAGTGTTACCCACATGGCCCTGTGATGTGGG
TCCCTGCCCACCCAAAAAAGAACCCAGACTCTGAAGGCTTTGAGGGTGGCTTTCCTCATC
CACTCACAGGTCCCATGCCTGAGTGGAAAGGAGGGGGCAAGGGAGGCCGCATctccattt
taccgagagggaaaataaagcccagagagctgaagcaggtgcctcagtaatggagcaagg
cagggccagagctgggactcaattccgggctccctgGTGTTGACGCAGAGCCGCCTAAAG
ACAGAGACTGACAAAATCTCTAATCACAGAAAAATCCCTACTAGCCTGCTTGGCACTTGG
CCTATCTGTCCAAGCTAAGGGAATCCCCATAGGCCTCTACCACCCATGTAAGCCCTGGAG
AAAGTTCTTTGATAAGAGCTGAAGACATGttttttttttttttttttttAACTCTAACAT
CATAAGGAATAGCAGACATGTTCCTTTCTTGGAAAATCATCCCCTTCTTAGCCTCCATTT
ATTAGAACATTGAACAGAGAGGTGGAAGACAGCTTATCCTCCCAAATTCAGAGACTGGAG
CTAGAGTTCATAGCCACAACTGATACTTAAAGAGAGTCTTGTAGTTTACAAAGTATTTTT
CATGACCAGGGAAAACATAACTGCACTCATGCAAGAAGGAAGGAGTATCAGAGGGCGAAG
AAGAGAACGGAGGCTGTTTATATAAGGATGAATTGGGATGGTATGGAGCCACATTCCCGG
GGCTCTTCTTGGCCAAGAAGTAGCTTACGCAAGGCCCATCTGGCTGGGTGAGTTCATTTC
TCAGTTTGCTCTCCCCACGTTAGTGGAGATATATGGTCGGCTGCTGCCTCTGCTATGCCT
CCCTCTCCTCTGGCACGCAGCAGGAGGAGGATCTCCACACCCAGCCTCTCCTCCTGAGGG
CCCGGCTCACGTGCACAGCTGTGTGACCTGGCTTCTTGGCAGCCAGCACTGGGTTGGGAA
GTGGGGGTGGGGAGCGGCGGCGGCTGCTGGCTTGgcagcagcagcaacagcagcagcagc
agcagGAGGGTGACAGCTCTGGCATGGCAGGGAAGGGGAGGAGAGGATTTCCTCCTAGAA
TCTCTGAAAGCACAGAGGCTGTCACCAGGGGAGGAGGCTCCTCTGTAGTTAGCAGCTCCC
TGCAGGGATCTCTAGAGCCCTCCCCGCCACCAAGCAACATGGCCTGGAAACCCAGATAGT
CATAGAACCTGGGAACTCttttttttttttttttgacacaggatcttgctctgtcaccca
ggctggagtgacgtggcatgatcacagctcatggcagcctcaagcccctgggctcaagtg
atcctccaacctcagcctcttcagtaattgggactacaggcatgtcccaccatgcatggc
taatatatttatttttagtagagacgggggtctcactatgttgcccaggctgatcttgaa
ctcatggactcatgtgatcctctcaaagtgctgggattacaggcatgagccagcatgccc
agccTAGGAACTCATCTTAGGTACAAAAACTGGACCTGTGTGAACAGAGGTCTGTTGGAG
GGGTAACAGACAGGGTCCACTGAGGTCAGAGGGCAGCTGTTGAGCAGGATGGAAGTGGGA
ATATGAGGCACAGGTGGGACTCGGGCATACTAGGAGCAGATTTGTAAATACCCTGAGTGT
GGGTCCTCACTGCTTCCATGCTTTGGGCCTAACAAGCCTCTCTGCCACCTCAATGGGGTA
AAGCTCTTTGTGACCTGTTCTACAGGTCCTGACTCTGGCCTATTCTCCTCCAGCTTCTAG
AAGATGCCATGCCTCCTGGGTCAGGTAGCCCTAATGCTGAACCTCTCTGAGTTCCGCTCA
GCAGGGGCCCAAATTACTAACTCTCACAATTGGTAACCTGATCCCTGGGCCCCATCTCTT
ACCTGTCCAGGTCATAGAGGGTATGAGAATTCTCCGTCACTACTTCCACACCAGCCTCCT
TGGCCATCTTCATGATGGCTGCATCCCGTTCTTTCCCAAAGGGTTCAGAGTCATATTCAA
AGGTCAAGCGG
>hsa_circRNA_000298
CTCTGTCTCCCACTCCGTGCTGTCTGAGATGCAGGTGATTGAGCAGGAAACCCCAGTGAG
TGCAAAATCCTCTCGCTCGCAGCTGGACTTGTTTGACGATGTTGGTACTTTCGCCTCTGG
ACCCCCAAAGTACAAGGACAATCCCTTTTCCTTAGGGGAAAGCTTTGGCTCCCGCTGGGA
TACAGATGCTGCCTGGGGTATGGACAGGGTAGAGGAGAAGGAGCCAGAAGTGACCATCTC
AAGCATCCGGCCTATTTCAGAAAGAGCCACAAACCGGAGGGAAGTGGAGAGCCGGAGCTC
AGGCCTCGAGTCTAGTGAGGCGCGTCAGAAATTCGCAGGAGCCAAAGCCATCTCATCTGA
CATGTTCTTTGGGCGGGAGGTGGATGCAGAGTATGAGGCCAGGTCTCGGCTGCAGCAGCT
CTCAGGCAGCAGTGCCATCAGCTCTTCAGACCTCTTTGGGGACATGGATGGAGCTCACGG
AGCAGGAAGTGTATCTCTGGGGAACGTGCTGCCTACAGCGGACATTGCCCAGTTTAAGCA
GGGTGTCAAGTCTGTGGCTGGGAAAATGGCTGTGCTGGCCAATGGTGTGATGAATTCCTT
GCAG
>hsa_circRNA_023115
GCCGCTGCGCGGCCCTGCGCATGCTGCTGGCAGATCAGGGCCAGAGCTGGAAGGAGGAGG
TGGTGACCGTGGAGACGTGGCAGGAGGGCTCACTCAAAGCCTCCTGCCTATACGGGCAGC
TCCCCAAGTTCCAGGACGGAGACCTCACCCTGTACCAGTCCAATACCATCCTGCGTCACC
TGGGCCGCACCCTTGGGCTCTATGGGAAGGACCAGCAGGAGGCAGCCCTGGTGGACATGG
TGAATGACGGCGTGGAGGACCTCCGCTGCAAATACATCTCCCTCATCTACACCAACTAT
>hsa_circRNA_023216
CCCTTTGTTTTGACCTCTCTGAGCCAAGGCCAAAACCCAGACAGGCAGCCCCACGACCTC
AGCATCGACATCTACAGCCGGACACTGTTCTGGACGTGCGAGGCCACCAATACCATCAAC
GTCCACAGGCTGAGCGGGGAAGCCATGGGGGTGGTGCTGCGTGGGGACCGCGACAAGCCC
AGGGCCATCGTCGTCAACGCGGAGCGAGGGTACCTGTACTTCACCAACATGCAGGACCGG
GCAGCCAAGATCGAACGCGCAGCCCTGGACGGCACCGAGCGCGAGGTCCTCTTCACCACC
GGCCTCATCCGCCCTGTGGCCCTGGTGGTGGACAACACACTGGGCAAGCTGTTCTGGGTG
GACGCGGACCTGAAGCGCATTGAGAGCTGTGACCTGTCAGGGGCCAACCGCCTGACCCTG
GAGGACGCCAACATCGTGCAGCCTCTGGGCCTGACCATCCTTGGCAAGCATCTCTACTGG
ATCGACCGCCAGCAGCAGATGATCGAGCGTGTGGAGAAGACCACCGGGGACAAGCGGACT
CGCATCCAGGGCCGTGTCGCCCACCTCACTGGCATCCATGCAGTGGAGGAAGTCAGCCTG
GAGGAGTTCT
>hsa_circRNA_023525
GGACCTCTCCCAATGTTGCTCGTAATGCCATTGTCAACTGTGCTGAGCTGGTGACCTATG
ACCTCATCAAGGATGCCCTCCTGAAAGCCAACCTCATGACAGATGACCTCCCTTGCCACT
TCACTTCTGCCTTTGGGGCAGGCTTCTGCACCACTGTCATCGCCTCCCCTGTAGACGTGG
TCAAGACGAGATACATGAACTCTGCCCTGGGCCAGTACAGTAGCGCTGGCCACTGTGCCC
TTACCATGCTCCAGAAGGAGGGGCCCCGAGCCTTCTACAAAGGGTTCATGCCCTCCTTTC
TCCGCTTGGGTTCCTGGAACGTGGTGATGTTCGTCACCTATGAGCAGCTGAAACGAGCCC
TCATGGCTGCCTGCACTTCCCGAGAGGCTCCCTTCTGAGCCTCTCCTGCTGCTGACCTGA
TCACCTCTGGCTTTGTCTCTAGCCGGGCCATGCTTTCCTtttcttccttctttctcttcc
ctccttcccttctctccttccctctttccCCACCTCTTCCTTCCGCTCCTTTACCTACCA
CCTTCCCTCTTTCTACATTCTCATCTACTCATTGTCTCAGTGCTGGTGGAGTTGACATTT
GACAGTGTGGGAGGCCTCGTACCAGCCAGGATCCCAAGCGTCCCGTCCCTTGGAAAGTTC
AGCCAGAATCTTCGTCCTGCCCCCGACAGCCCAGCCTAGCCCACTTGTCATCCATAAAGC
AAGCTCAACCTTGG
>hsa_circRNA_023787
GCAACTTCAGAGTGGACGTTGGATTACCCCCCTTTCTTTGCATGGTTTGAGTATATCCTG
TCACATGTTGCCAAATATTTTGATCAAGAAATGCTGAATGTCCATAATTTGAATTACTCC
AGCTCAAGGACCTTACTTTTCCAGAGATTTTCCGTCATCTTTATGGATGTACTCTTTGTG
TATGCTGTCCGTGAGTGCTGTAAATGCATTGATGGAAAAAAAGTGGGTAAAGAACTTACA
GAAAAGCCAAAATTTATTCTGTCGGTATTACTTCTGTGGAACTTCGGGTTATTAATTGTG
GACCATATTCATTTTCAGTACAATGGCTTTTTATTTGGATTAATGCTACTCTCCATTGCA
CGATTATTTCAG
>hsa_circRNA_023908
CGTTTTATTCAGTATTTGGCTTCAAGAAACACGTTGTTTAACTTAAGCAATTTTTTGGAT
AAAAGTGGATTGCAAGGATATGACATGTCTACATTTATTAGGCGGTATAGTAGATATTTA
AATGAGAAAGCAGTTTCATACAGACAAGTTGCATTTGATTTCACAAAAGTGAAGAGAGGG
GCTGATGGAGTTATGAGAACAATGAACACAGAAAAACTCCTAAAAACTGTACCAATTATT
CAGAATCAGATGGATGCACTTCTTGATTTTAATGTTAATAGCAATGAACTTACAAATGGG
GTAATAAATGCTGCCTTCATGCTCCTGTTCAAAGATGCCATTAGACTGTTTGCAGCATAC
AATGAAGGAATTATTAATTTGTTGGAAAAATATTTTGATATGAAAAAGAACCAATGCAAA
GAAGGTCTTGACATCTATAAGAAGTTCCTAACTAGGATGACAAGAATCTCAGAGTTCCTC
AAAGTTGCAGAGCAAGTTGGAATTGACAGAGGTGATATACCAGACCTTTCACAGGCCCCT
AGCAGTCTTCTTGATGCTTTGGAACAACATTTAGCTTCCTTGGAAGGAAAGAAAATCAAA
GATTCTACAGCTGCAAGCAGGGCAACTACACTTTCCAATGCAGTGTCTTCCCTGGCAAGC
ACTGGTCTATCTCTGACCAAAGTGGATGAAAGGGAAAAGCAGGCAGCATTAGAGGAAGAA
CAGGCACGTTTGAAAGCTTTAAAGGAACAGCGCCTAAAAGAACTTGCAAAGAAACCTCAT
ACCTCTTTAACAACTGCAGCCTCTCCTGTATCCACCTCAGCAGGAGGGATAATGACTGCA
CCAGCCATTGACATATTTTCTACCCCTAGTTCTTCTAACAGCACATCAAAGCTGCCCAAT
GATCTGCTTGATTTGCAGCAGCCAACTTTTCACCCATCTGTACATCCTATGTCAACTGCT
TCTCAGGTAGCAAGTACATGGGGAGATCCTTTCTCTGCTACTGTAGATGCTGTTGATGAT
GCCATTCCAAGCTTAAATCCTTTCCTCACAAAAAGTAGTGGTGATGTTCACCTTTCCATT
TCTTCAGATGTATCTACTTTTACTACTAGGACACCTACTCATGAAATGTTTGTTGGATTC
ACTCCTTCTCCAGTTGCACAGCCACACCCTTCAGCTGGCCTTAATGTTGACTTTGAATCT
GTGTTTGGAAATAAATCTACAAATGTTATTGTAGATTCTGGGGGCTTTGATGAACTAGGT
GGACTTCTCAAACCAACAGTGGCCTCTCAGAACCAGAACCTTCCTGTTGCCAAACTCCCA
CCTAGCAAGTTAGTATCTGATGACTTGGATTCATCTTTAGCCAACCTTGTGGGCAATCTT
GGCATCGGAAATGGAACCACTAAGAA
>hsa_circRNA_023928
ACTTAATTCAGTGCACAAATGAGATGAATGTGAACATCCCACAGTTGGCAGACAGTTTAT
TTGAAAGAACTACTAATAGTAGTTGGGTGGTGGTCTTCAAATCTCTCATTACAACTCATC
ATTTGATGGTGTATGGAAATGAGCGTTTTATTCAGTATTTGGCTTCAAGAAACACGTTGT
TTAACTTAAGCAATTTTTTGGATAAAAGTGGATTGCAAGGATATGACATGTCTACATTTA
TTAGGCGGTATAGTAGATATTTAAATGAGAAAGCAGTTTCATACAGACAAGTTGCATTTG
ATTTCACAAAAGTGAAGAGAGGGGCTGATGGAGTTATGAGAACAATGAACACAGAAAAAC
TCCTAAAAACTGTACCAATTATTCAGAATCAGATGGATGCACTTCTTGATTTTAATGTTA
ATAGCAATGAACTTACAAATGGGGTAATAAATGCTGCCTTCATGCTCCTGTTCAAAGATG
CCATTAGACTGTTTGCAGCATACAATGAAGGAATTATTAATTTGTTGGAAAAATATTTTG
ATATGAAAAAGAACCAATGCAAAGAAGGTCTTGACATCTATAAGAAGTTCCTAACTAGGA
TGACAAGAATCTCAGAGTTCCTCAAAGTTGCAGAGCAAGTTGGAATTGACAGAGGTGATA
TACCAGACCTTTCACAGGCCCCTAGCAGTCTTCTTGATGCTTTGGAACAACATTTAGCTT
CCTTGGAAGGAAAGAAAATCAAAGATTCTACAGCTGCAAGCAGGGCAACTACACTTTCCA
ATGCAGTGTCTTCCCTGGCAAGCACTGGTCTATCTCTGACCAAAGTGGATGAAAGGGAAA
AGCAGGCAGCATTAGAGGAAGAACAGGCACGTTTGAAAGCTTTAAAGGAACAGCGCCTAA
AAGAACTTGCAAAGAAACCTCATACCTCTTTAACAACTGCAGCCTCTCCTGTATCCACCT
CAGCAGGAGGGATAATGACTGCACCAGCCATTGACATATTTTCTACCCCTAGTTCTTCTA
ACAG
>hsa_circRNA_003391
ACAAAAAGCCTTGGCATCCACGGGAGGAAGAAGTGTTCAGGCAGCATGTGACTGGTTATT
CTCCCATGTCGGTGACCCCTTCCTGGATGACCCCCTGCCCCGGGAGTACGTCCTCTACCT
CCGTCCCACCGGCCCCTTAGCACAGAAGCTTTCCGACTTTTGGCAGCAGTCGAAGCAGAT
CTGCGGGAAGAACAAGGCACACAACATCTTCCCCCACATCACACTCTGCCAGTTCTTTAT
G
>hsa_circRNA_400862
TTTCCTACTATGTTGGAACCTTGGGGACTCACACTGAGATCAAGAGAGTGGCAGAGGAAA
AGGTCACTTTGCCCTGCCACCATCAACTGGGGCTTCCAGAAAAAGACACTCTGGATATTG
AATGGCTGCTCACCGATAATGAAGGGAACCAAAAAGTGGTGATCACTTACTCCAGTCGTC
ATGTCTACAATAACTTGACTGAGGAACAGAAGGGCCGAGTGGCCTTTGCTTCCAATTTCC
TGGCAGGAGATGCCTCCTTGCAGATTGAACCTCTGAAGCCCAGTGATGAGGGCCGGTACA
CCTGTAAGGTTAAGAATTCAGGGCGCTACGTGTGGAGCCATGTCATCTTAAAAGTCTTAG
TGAGACCATCCAAGCCCAAGTGTGAGTTGGAAGGAGAGCTGACAGAAGGAAGTGACCTGA
CTTTGCAGTGTGAGTCATCCTCTGGCACAGAGCCCATTGTGTATTACTGGCAGCGAATCC
GAGAGAAAGAGGGAGAGGATGAACGTCTGCCTCCCAAATCTAGGATTG
>hsa_circRNA_404959
GTGCTTCAGCGAAGAGTCCTGCGTCTCCATCCCTGAAGTGGAGGGCTACGTGGTCGTCCT
TCAGCCTGACGCCCCCCAGATCCTGCTGAGTGGCACTGCTCATTTTGCCCGCCCAGCTGT
GGACTTTGAGGGAACCAACGGCGTCCCTTTGTTCCCTGATCTTCAAATCACCTGCTCCAT
TTCTCACCAGGTGGAGGCCAAAAAGGATGAGAGTTGGCAGGGCACAGTGACAGACACACG
CATGTCGGATGAGATTGTGCACAACCTGGATGGCTGTGAAATTTCTCTGGTGGGGGATGA
CCTGGATCCCGAGCGGGAAAGCCTGCTCCTGGACACAACCTCTCTGCAGCAGCGGGGGCT
GGAGCTCACCAACACATCTGCCTACCTCACTATTGCTGGGGTGGAGAGCATCACTGTGTA
TGAAGAGATCCTGAGGCAGGCTCGTTATCGGCTGCGACACGGAGCTGCCCTCTACACCAG
GAAGTTCCGGCTTTCCTGCTCGGAAATGAATGGCCGTTACTCCAGCAATGAATTCATCGT
GGAGGTCAATGTCCTGCACAGCATGAACCGGGTTGCCCACCCCAGCCACGTGCTCAGCTC
CCAGCAGTTCCTGCACCGTGGTCACCAGCCCCCGCCTGAGATGGCTGGACACAGCCTAGC
CAGCTCCCACAGAAACTCCA
>hsa_circRNA_007579
CCTTCTCTTGGAGTCAAGAAGCCTACCAAAGCCCTGCTCTTTGTACTCTTGAGCCCAGTG
GGACCTTATTTTTCAAGTGGAACCTTTAATCCAGTGTCCCTGTGGGCCAATCCCAAGTAT
GTAAGAGCCTGGAAAGGTGGAACTGGGGACTGCAAGATGGGAGGGAATTACGGCTCATCT
CTTTTTGCCCAATGTGAAGCAGTAGATAATGGGTGTCAGCAGGTCCTGTGGCTCTATGGA
GAGGACCATCAGATCACTGAAGTGGGAACTATGAATCTTTTTCTTTACTGGATAAATGAA
GATGGAGAAGAAGAACTGGCAACTCCTCCACTAGATGGCATCATTCTTCCAGGAGTGACA
AGGCGGTGCATTCTGGACCTGGCACATCAGTGGGGTGAATTTAAGGTGTCAGAGAGATAC
CTCACCATGGATGACTTGACAACAGCCCTGGAGGGGAACAGAGTGAGAGAGATGTTTGGC
TCTGGTACAGCCTGTGTTGTTTGCCCAGTTTCTGATATACTGTACAAAGGCGAGACAATA
CACATTCCAACTATGGAGAATGGTCCTAAGCTGGCAAGCCGCATCTTGAGCAAATTAACT
GATATCCAG
>hsa_circRNA_404987
GTTCCTTTTGAGGATGGCCACACAGACAACCACTTACCTCTTTTAGAAAATAATACACAT
TAACACCTCCCGATTGAAGGAGAAAAACTTTTTGCCTGAGACATAAAACCtttttttaat
aataaaatattGTGCAATATATTCAAAGAAAAGAAAACACAAATAAGCAGAAAACATACT
TATTTTAAAAAAGAAAAAAAAGGATAAAAAAACCCAAACTGAAATTCTATATACGTTGTG
TCTGTTACAAATGTCGTAGAAGAAATCATGCAGCTAAACGATGAAGAAGCCCAACTGGAG
TGTTGCTTTGAAGATGACGCCTTCTTATATTTTCATAGCAAATGGGTGGTATCAAAATCA
GACATTGCTTCTTGCTGATAAAAAGCCTGAAGGAAATAAGTGAAACTACATCTATGGGAA
AAAAAAAAACATTGAGAAGTGCAAATGTTCGCATCCTTTTGTTTTTAAAAGATATGATGT
CAGAATAAAATGTGGAAAACATACGGAAAACTAGTCTAGACTTTAAAGAATTGTGATCAG
GTCACATTGTTAATAAAAAAAAAAAACGGGCTAGTCCCTATGTTATAGCCATATTAATGT
TAAGCCATATTGACAAGACCAGTTATCCAATAATTTGGTCTTAAAAAGTAACTACTTTTC
TTTGAACTCTGGTTATTGACTTATCTAACTGTTGAAGATAGAGTCTTAGAAGACTAAGGT
AAATTCTCACAGGGGCAGATATGTAGGTGTTATGTAACTAGGGTGTCATTCACAAATGGT
ATAGTAGAATCTTATACACGGAAAAGAAAGCACATTTTTTTAAAAAAGATGCCAAGTTTT
TTAATCTAATCATTATATTATTGGTGTATTTTGGGCAACATAGGGTGAGTTATAAAAAGA
TCCGCTACTGATAGTGAAAATTACCGGTTTGTAAAACATTAAGAGAAAAAATAGGATATT
TTATACATGTGGTGAGTGGAGAACAGGGTAACTTTAAATGAAAGTGTAAGGCAAATTGTA
AGCACCACAAGATATATCAGATTTGAGAGGTGCCATGTTAAACATTGTCCATTAAACTAT
AAAACTGTATTATGAAGTATTTGCATTCAGGGTGTCCTGAATATGATTGATTCTGTATTA
GATTGTGTTCTAACTTTCTTACTATTTAAGGATTGGTTCTAAATCTTCACATTATAAAAG
ATTAAAAACAGTGAGAGGGAGCTATCACACAGGTACTATTAAAAGCTGTATTTGGAATAT
GTGTACCAATATCAGTTTTCCTTTTGTAGTACTGAATGGCAGTAGAAGAATCAGCAGCCA
ATCCTCAAAGTTTAAATCATTTAAGGAAATGGGGAAACAAAATTCCAG
>hsa_circRNA_026462
gtggcagctatggctctggaggtggcggcggcggccatggcagctacggctccggaagca
gcagtgggggctacagaggtggctctggaggcggcggcggcggcagctctggcggcCGGG
GCTCTGGCGGCGGGAGCTCTGGAGGCTCCATAGGAGGCCGGGGATCCAGCTCTGGGGGTG
TCAAGTCCTCTGGTGGCAGTTCCAGCGTGAAGTTTGTTTCTACCACTTATTCCGGAGTAA
CCAGATAAAGAGATGCCCTCTGTTTCATTAGCTCTAGTTCTCCCCCAGCATCACTAACAA
ATATGCTTGGCAAGACCGAGGTCGATTTGTCCCAGCCTTACCGGAGAAAAGAGCTATGGT
TAGTTACACTAGCTCATCCTATTCCCCCAGCTCTTTCTTTTCTGCTGTTTCCCAATGAAG
TTTTCAGATCAGTGGCAATCTCAGTCCCCTGGCTATGACCCTGCTTTGTTCTTTCCCTGA
GAAACAGTTCAGCAGTGACCACCACCCACATGACATTTCAAAGCACCTCCTTAAGCCAGC
CAGAGTAGGACCAGTTAGACCCAGGGTGTGGACAGCTCCTTAGCATCTTATCTCTGTGCT
GTTTTGGTTTTGTACATAAGGTGTAAGCAAGTTGTTTTTCTTTTGTGGAGAGGTCTTAAA
CTCCCCATTTCCTTGTTTTGCTGCAATAAACTGCATTTGAAATTC
>hsa_circRNA_405025
GGTTCTGTTCTATGTCATTTCCTTTGAAGTCAGTGGGAACTCTGTGCAGGACGGCAACAT
GAACACCGGCCTCTATACATGAAGGTGAGAACTGCCATTACGATAAACTATTCAGCAGTG
TGGTGGAGGGAGCATTGGTTTAACACACTTGGTGGCTACCCTGCAGATCCCACTGTCTGT
GAGAGCTTTGTTCAACTGGAGCAAACAAGAACTTTTTGAATCTTGACATACAAGGGCTCA
TTCAGCAGAGCATCCCCTGTTATGAGAGGAGGCACAGTGCTGGGCAGACATTGCAGTTTT
TAGCCAGCACACTGAGGACATTTCTCTCATTCTCTCCATCTGTAAAGAGTCTGTTTTCAA
GACCCCCAAAATGGTTTTCTATAGATTAGAAAGGAGTATAAATATTTTTACATGTTTGTA
CCCAATTACACAAAAAAGAAGGCAAAGTGCAATTGTATAAAAGTAGGTAGGCCTTTTCAA
GATGGAAAGAAAGAATTCTTTGAAAATTTTAGTTGAAGGGGTTACGTGATGAAAAGCAGA
GCTCATAAAAGAAACAATGAAAAAAACTTTGACATGGAGAAGGTATTGAAAATGAAGAAT
CATGTATATTTGCTTTCTATCTCAGGATCATTATTTTATTCACTGGTCAACAGAGTCTTT
CTCCCTCCACTCCTTGTCACAATGGCTTACATGCCATTTATTAGAAACCTGAATCAAACG
ATGCTTCCAGGTTATTAGTCTACAAACATCTGAATGAGTAGAAGTTAAAGAGCAAATTGC
CCAAGGTGATTTTTTTTCCCTACCCATCCCATCGCCGGACTTTGCAGTGGCGGTGCACCC
TTCCTGATTCCTTCATCACATCATTCTGCTCCTGCCTCTAGGCCTTGACTTGAGCTGTAG
CATATACTCagcttcaagcctcctcacttacaagaacccctctgagggcagtacactagt
gttttgtatttgtaatttGTCCTATTGGATGGCATTGGTGGAGCAGGCATTTCCAACTTA
CAGTTTTGAATGCTTTCTCAGGAAATGTGTATCCATCTCTGTATATAGAATACTTTTTCT
TTCCACAGGCCATCAagtggttaacatatagacagtatttaaatccttgggactggatga
gattaccaagggaggaaatgtagatgaaggagaagagaaaggatggagttctggagcact
acaaatttaagagactggggagaagaggagaaacccagaaaaTCTACCTTGGAGATCACT
GCGTAATACTACACTGGGAGCAGTATCATTCTTTGaaataataattataatgtaatataa
tagttataaaCTATTCCAGTGTGTGAACATGCCCTTTATTCAAGCAGTTCTCTACcagta
gcttcttaactggtcttcctgctctcagtttatccttactccaatcctttgtaaatactg
cTTATGCTAACCTTGGATTAATCTTAGTTATTTATGCCTGCATGAAAAATGGAAAAATTG
GACACATATTGCATTTATATAATGAAATACAATGCAGTTTATTAAAAATCATGTTGAAAA
ACCCACAACATAATGTTGAATTAAAAAAACATAATCCCAGTCTacacacacacacacaca
cacacgtgcacacacaTAAATATATGACCAGAAATAAAATGCTGTACATTTAGCCATCAA
AGTTTAACATATTTATGGATGATGGATTTCCAAGTAAtttttattttcattttttatttt
actattatgtatgtatgtatgtatgtatgtatgtatgtatgtatttattgagacaaaatc
tcactctgtcacccaggctggagcgcagtggtgcgatctcggctcactgcaacctctatg
tcccagtttcaagagattctcctgcttcagtctctgagtagctgggattataggtgcacg
ccaATTTTTATTCTATTTTTGGTGGTTTTCTGTGTTTTGCAAATTTTCTTCATAAAAAAA
GAAAGATTTTTAGAAAGCATACTTTAATCATGTTGCTTCACGGGAAACCAGCTTTGATTC
TTTACTGCCTAAAAAGATAATGTCCAAATATCTTAATTTAGTAGTGAAGGCCCTTCAGAG
CAGAGGCCCAACCTACTTACTCAAAGTTTTCTCCTAGTTGGCACAAACCCTTTGTTGCAG
TTAAAAGGATCTGCTCAAGGTCTGCTAGATGTGCTTGGTACTTTGCTGCATCTGTACTTT
TTTTTTAATGCTAGGATCCTTTTCATGTCCCTTATTTTCCTATAATTTCCAAAATCCTTT
AAGACATGATTTAAGTTCTATCTCTTACCTGAAGACCATGAGTGAGGGACGAGGTCTCCA
AAAATGAATGACTCTGTTATTCATTTAGCATTTACCACAGGATCCTTAGCATTATTACGG
TTCTTTTTCTATGAGCCCATAACTTATCTCCCTAACTGGCACTTTTAAGCACTTAGAAGA
CTTGTTCTGTAACTTGGAGTTCTTGGTATTCCCCTGACCTCCTATGCATATTGAGTATGC
AATAAACATTTGTAGTAGTTTAGATCCAGGGTTATTTCAAATAAATATAATTTTTGAAAT
TTGAAATAATTCTGGATCTCTCTTTCTCTATGCGTTCTATGTGCATTGAACTTGCTGAAG
GAGTAACAGATTTTCAGCAGTTAATTTCCTATAAGGGAAAAATTTAAATAAACTTAATTA
TAAACTATTGCTTAAATATTTTTCCTGCACCAAAGGTCATTGGTTATTTTTGCTTCAGGG
AACGTTCTCTTTTTACTGTCTCCTGAAATACAACTGAAATACAATGTAGCTTTCCTTTTC
TTCTTTATTCCCTGGTCCCAAATATAATCTCCACATGTGCTCTATCTTTGTAGGTGAAAT
ACTTCCTGCCTCAGTGAAATCCGGCTCCCAGTGAATTTCTTTGGTTTAGAGAGCAACTTG
AGGATTTTGCATTTGGCACCATTCAATTTCCTTGGCATCTCTCCATAGTCACCATTTAGA
AGGCTCCTG
>hsa_circRNA_405026
GTTATCTTATGATGAGGCTTTTGCTATGGCTAATGATCCCTTGGAAGGCTTCCATGAAGT
AAACCTTGCTTCACCTACTTCTCCGGACCTTCTTGGTGTGTATGAATCAGGAACTCAAGA
GCAGACTACCTCACCAAGTGTCATCTACCGGCCACACCCTTCAGCTTTATCCTCTGTACC
TATCCAGGCAAATGCATTAGATGTTTCTGAACTTCCTACACAACCCGTGTATTCATCCCC
CAGACGTTTAAATTGTGCGGAAATATCTAGTATCAGCTTTCATGTTACAGACCCAGCCCC
TTGCTCTACCTCTGGAGTCACAGCTGGATTAACTAAATTAACTACAAGAAAGGACAACTA
TAATGCAGAGAGAGAGTTTTTACAGGGTGCTACTATAACAGAGGCTTGCGATGGCAGTGA
TGATATTTTTGGGTTGAGTACTGATAGTCTGTCTCGTTTACGAAGCCCATCTGTTTTGGA
AGTTAGAGAAAAGGGCTATGAACGATTAAAAGAAGAACTCGCAAAAGCTCAGAGG
>hsa_circRNA_028143
GTCGCCAGCTCTCCAGATCCTGCTGACCAACACCAAAGTCCCTCGCAATACCAGGGCCCT
TGTGGCTGGCGTCAGAAACAGGCTGCTCAAGTTCCCAGAGATCGTGGCCCCCCTCCTGAC
CTCAATAGATGCCATCTCCCTGGAGTGTGAGCGCGTGCTGGGAGAGATGGGGGAAGCCCC
AGCCCCGGAGCAGTACCTCGTGCTGGAAGAGCTCATTGACATGAACCAGCACCATCTGAA
TGCCCTCGGCGTGGGCCACGCCTCTCTGGACCAGCTCTGCCAGGTGACCAGGGCCCGCGG
ACTTCACAGCAAGCTGACTGGCGCAGGCGGTGGTGGCTGTGGCATCACACTCCTCAAGCC
AG
>hsa_circRNA_029021
AGCAGTAAACAGTCCTCAGCGAAGCCGCCTTTTTGCCTACCCAACCCTGGAAAGTTTGCA
GAAGTGGAAGGAGCAGAACGTGAGGGTGTAACTTACAAAAAGCTTGATCTTCTAGACTCC
ATGGCACCGGGCTGAGCGGGTTCTGGGCCGGAGAAGGGGCGACGTTCGGGCACCCCCCGA
ATGGACAATCTTTCCTTCTGTCAACGGCAGGGGCAGGCCTAGTTTGACTCTGACAGTCCT
CCCACTAAG
>hsa_circRNA_008068
GTCTCTGAAAGAAGATGAATTTGGCTGAGATTTGTGATAATGCAAAGAAAGGAAGAGAAT
ATGCCCTTCTTGGAAATTACGACTCATCAATGGTATATTACCAGGGGGTGATGCAGCAGA
TTCAGAGACATTGCCAGTCAGTCAGAGATCCAGCTATCAAAGGCAAATGGCAACAGGTTC
GGCAGGAATTATTGGAGGAATATGAACAAGTTAAAAGTATTGTCAGCACTTTAGAAAGTT
TTAAAATTGACAAGCCTCCAGATTTCCCTGTGTCCTGTCAAGATGAACCATTTAGAGATC
CTGCTGTTTGGCCACCCCCTGTTCCTGCAGAACACAGAGCTCCACCTCAGATCAGGCGTC
CCAATCGAGAAGTAAGACCTCTGAGGAAAGAAATGGCAGGAGTAGGAGCCCGGGGACCTG
TAGGCCGAGCACATCCTATATCAAAGAGTGAAAAGCCTTCTACAAGTAGGGACAAGGACT
ATAGAGCAAGAGGGAGAGATGACAAGGGAAGGAAGAATATGCAAGATGGTGCAAGTGATG
GTGAAATGCCAAAATTTGATGGTGCTGGTTATGATAAGGATCTGGTGGAAGCCCTTGAAA
GAGACATTGTATCCAGGAATCCTAGCATTCATTGGGATGACATAGCAGATCTGGAAGAAG
CTAAGAAGTTGCTAAGGGAAGCTGTTGTTCTTCCAATGTGGATGCCTGACTTTTTCAAAG
GGATTAGAAGGCCATGGAAGGGTGTACTGATGGTTGGACCCCCAGGCACTGGTAAAACTA
TGCTAGCTAAAGCTGTTGCCACTGAATGTGGTACAACATTCTTCAACGTTTCGTCTTCTA
CACTGACATCTAAATACAGAGGTGAATCTGAGAAGTTAGTTCGTCTGTTGTTTGAGATGG
CTAGATTTTATGCCCCTACCACGATCTTCATTGATGAGATAGATTCTATCTGCAGTCGAA
GAGGAACCTCTGATGAACATGAGGCAAGTCGCAGGGTCAAGTCTGAACTGCTCATTCAGA
TGGATGGAGTTGGAGGAGCTTTAGAAAATGATGATCCTTCCAAAATGGTTATGGTATTGG
CTGCTACTAATTTCCCGTGGGACATTGATGAAGCTTTGCGAAGAAGGTTAGAAAAAAGGA
TATATATACCTCTCCCAACAG
>hsa_circRNA_030254
AATGTTTCATCCATTTGTGGACCAAAAGATGGAGTTGGTTTTTATTTTTAAAAAGATAAT
GTTAATGATCTGATACCACTACAAATATTTACGTGAGAAGATTCATGGACTTGTCTTTTG
GTTGGACTGTCACTCATTTCTGAAAGTTTCTTCAGCCACAATTTCTATTTGAAAATTCAA
GTATCAAAGGATACCAGGTTTAGAATGGTATAATGATGTATTTTGTCTGAGGACTGCAAA
TTTTATAGAGACCACAGTTGGATTCCAGTGATATTCTGCAATCAAAGTGATTTGATAAAC
CTAATTTTGAAGCATTTTATATTTATAAGCGACATCAAAAGATGGGAGAAAAAAATGGCG
ATGCAAAAACTTTCTGGATGGAGCTAGAAGATGATGGAAAAGTGGACTTCATTTTTGAAC
AAGTACAAAATGTGCTGCAGTCACTGAAACAAAAGATCAAAGATGGGTCTGCCACCAATA
AAGAATACATCCAAGCAATGATTCTAGTGAATGAAGCAACTATAATTAACAGTTCAACAT
CAATAAAGGgagcatcacagaaagaagtgaatgcccaaagcagtgATCCTATGCCTGTGA
CTCAGAAGGAACAGGAAAACAAATCCAATGCATTTCCCTCTACATCATGTGAAAACTCCT
TTCCAGAAGACTGTACATTTCT
>hsa_circRNA_000492
CGGCTGTCTCCAAATAAGTGATGAGATATAATGCATCCTCCAGTCCATGCACGCTTCCTC
TTGCAATTTGTGCATCATTCCTCAGTGGAAACCTTTAAACCCTAAAATCCAGGAAAAGAA
AATAAATACATTATCATGGACCTGAGGGATTTTTACCTGTTGGCTGCTCTGATTGCCTGT
TTAAGGCTGGATTCCGCAATAGCTCAAGAACTTATTTACACTATTAGAGAGGAATTGCCT
GAAAATGTGCCCATAGGAAACATACCAAAGGATCTGAACATTTCTCACATCAATGCTGCC
ACAGGGACCAGCGCCAGCCTTGTCTACAGACTGGTTTCTAAAGCTGGGGATGCCCCTTTG
GTGAAAGTTTCCAGCAGCACTGGGGAAATTTTCACAACCTCCAACAGAATAGACAGAGAA
AAACTCTGTGCTGGCGCCTCATATGCTGAGGAGAATGAGTGTTTCTTTGAACTTGAGGTG
GTGATCCTCCCCAATGATTTCTTCAGGCTGATCAAAATAAAAATAATTGTCAAGGATACC
AATGATAATGCCCCCATGTTTCCATCTCCTGTCATCAATATTTCCATTCCAGAAAACACT
TTGATCAACAGCCGCTTTCCAATTCCATCAGCAACAGATCCTGACACAGGCTTCAATGGT
GTACAGCATTATGAATTGTTAAATGGGCAGAGTGTTTTTGGACTGGATATCGTGGAAACT
CCAGAGGGAGAGAAGTGGCCACAACTGATTGTTCAGCAAAACTTGGATAGAGAACAGAAA
GATACCTATGTGATGAAAATCAAAGTAGAGGATGGAGGCACTCCACAGAAATCCAGTACG
GCCATACTGCAGGTCACAGTAAGTGATGTAAATGACAACAGGCCAGTGTTTAAAGAGGGT
CAAGTGGAGGTGCATATTCCAGAGAATGCTCCCGTAGGTACCTCTGTAATTCAGCTCCAT
GCCACTGATGCAGATATAGGCAGTAATGCTGAAATCCGGTACATTTTTGGTGCCCAGGTC
GCCCCTGCAACCAAAAGACTCTTTGCTTTAAATAATACTACTGGGCTGATTACAGTTCAG
AGGTCCTTAGATAGAGAGGAGACAGCCATTCACAAAGTGACAGTGCTGGCTAGTGACGGC
AGCTCCACTCCTGCTCGAGCAACGGTTACCATCAATGTCACCGATGTAAATGATAACCCT
CCTAATATAGACCTCAGGTACATTATAAGTCCCATCAATGGCACCGTGTATTTATCTGAG
AAAGATCCTGTCAATACAAAGATTGCCCTAATTACAGTTTCAGATAAGGACACAGATGTG
AATGGCAAAGTGATCTGTTTTATTGAAAGAGAGGTCCCATTTCATTTGAAGGCGGTATAT
GACAACCAATATTTGTTAGAGACCTCTTCTTTGTTGGACTATGAGGGCACCAAAGAATTC
AGCTTTAAAATTGTTGCCTCTGATTCTGGGAAGCCCAGTTTAAATCAGACTGCCCTGGTA
AGGGTTAAGCTTGAGGATGAAAATGACAACCCACCAATTTTCAACCAGCCTGTAATTGAG
CTGTCAGTTTCTGAAAACAACCGACGTGGGTTATACTTAACAACTATTAGTGCCACAGAT
GAAGACAGTGGGAAAAATGCAGACATTGTTTATCAGCTTGGACCGAATGCCTCCTTCTTT
GATCTGGACCGAAAAACAGGAGTTTTGACAGCCTCCAGAGTATTTGACAGAGAAGAACAA
GAACGATTCATTTTTACAGTAACTGCCAGGGACAATGGGACCCCTCCCCTCCAAAGCCAA
GCGGCTGTGATTGTTACTGTTCTGGATGAGAATGACAATAGCCCCAAGTTTACTCATAAT
CATTTTCAATTTTTTGTGTCTGAGAATCTGCCAAAGTATAGTACTGTGGGGGTAATCACA
GTGACAGATGCAGATGCTGGAGAGAATAAAGCTGTGACTCTTTCCATTCTAAATGACAAT
GATAATTTTGTGTTGGATCCCTATTCTGGAGTCATAAAGTCAAATGTCTCATTTGATAGA
GAGCAGCAGAGTTCCTACACTTTTGATGTCAAAGCCACTGATGGAGGACAACCACCTCGT
TCCTCTACTGCAAAAGTAACTATCAACGTCATGGATGTCAATGACAACAGCCCAGTTGTC
ATTTCTCCACCGTCTAATACTTCCTTTAAGTTGGTGCCCCTCTCAGCCATTCCTGGCTCC
GTGGTAGCAGAAGTTTTTGCAGTGGATGTTGACACTGGAATGAACGCTGAACTAAAGTAT
ACTATAGTGAGTGGAAACAATAAAGGCTTATTCCGGATTGATCCAGTAACAGGTAACATT
ACTCTGGAAGAAAAACCAGCACCTACTGATGTGGGATTGCATCGTTTGGTGGTCAACATA
AGTGACCTGGGGTACCCTAAGTCTTTGCACACGCTTGTGCTTGTATTCCTTTATGTTAAC
GACACTGCTGGAAATGCCTCCTATATCTATGACTTGATCCGCAGGACTATGGAGACCCCG
TTGGACAGGAACATAGGGGATAGTAGCCAACCCTATCAAAATGAGGACTATCTAACCATC
ATGATTGCCATCATCGCCGGTGCCATGGTGGTCATTGTTGTGATCTTCGTCACCGTTCTG
GTGCGCTGTCGCCATGCATCAAGGTTCAAAGCAGCTCAGAGGAGCAAGCAAGGTGCCGAA
TGGATGTCCCCAAACCAGGAGAACAAGCAAAACAAGAAAAAGAAAAGAAAGAAAAGGAAG
TCTCCCAAAAGCTCTCTTTTGAACTTTGTTACTATCGAAGAGTCCAAACCCGATGATGCA
GTTCATGAACCTATCAATGGGACAATAAGCCTGCCGGCTGAACTGGAGGAGCAAAGTATA
GGAAGATTTGACTGGGGCCCGGCACCTCCAACAACATTCAAGCCTAACAGTCCTGACCTG
GCCAAGCACTACAAATCTGCTTCTCCACAGCCTGCTTTTCATCTCAAACCAGACACTCCA
GTTTCCGTGAAAAAGCACCACGTGATTCAGGAACTCCCTTTGGACAACACCTTTGTTGGG
GGTTGTGACACCCTTTCTAAACGCTCTTCCACTAGTTCAGATCACTTCAGTGCCTCAGAG
TGCAGTTCCCAAGGAGGCTTCAAGACAAAGGGCCCCTTACACACCAGACAG
>hsa_circRNA_000510
GTGCAGTCACTGCTCAGGGACACGGGTTCTTTTCGGGGAGGCAAGCGTGTTCGCAGCGTG
TTCTGTATGGGGAGAGATGCAGTCACTGCTCAGGGACACGGGTTCTTTTCGGGGAGGCAA
GCGTGTTTGCAGCGTGTTCTGGATGGGGAGAGGTGCAGTTACTGGTCAGGGACACGAGTT
CTTTTCGGGGAGGCAAGCGTGTTTGCAGCGTGTTCTGGATGGGGAGAG
>hsa_circRNA_002722
GTCTTAAAACATTTTGGAAAAAGTTGAAGCTCTCCTTTTCTACCCTCCTGATTCTGTGCT
TCTGTTGGAGTGCATATCACTTGATGGCTTCTAAGACAAATGCTAAATTCTTGTCAGATT
ACGCAGTTTTGAGAGATTACCTGAAGTTGCACTCAAAAGCAAGATATACTACTAACTTTG
AAATGGAATAAGAACATAAGAGAGCAGCTGCCCATGCCAAATAGTTACCTCTTTTAAACT
CATTCTACTGGAGCAAATG
>hsa_circRNA_401303
ATGACATGGCAGAGCTTCTCCTCGGGGAGTCGAAGCTGGAGCAGTACCTGAAGGAACACC
CCCTGAGGCAGGGGGCCAGTCCCCGAGGCCCCAAGCCCCAGCTGACTGAGGTCCGCAAGC
ATCTGACCGCCGCCCTGGACCGAGGGAACCTTAAGTCAGAATTCCTACAAGAATCCAATC
TGATCATGGCCAAGTTGAATTATGTGGAAGGTGATTATAAAGAAGCTCTGAACATTTACG
CCCGGGTGGGCCTGGACGATCTGCCACTGACAGCTGTCCCGCCCTACAGGCTGCGGGTGA
TCGCAGAAGCCTACGCTACCAAAGGACTTTGTTTGGAGAAGCTGCCTATTTCTTCTTCTA
CCAGTAATCTCCATGTGGACCGGGAACAGGATGTCATCACCTGTTATGAGAAAGCAGGGG
ACATCGCACTCCTGTATCTCCAAGAGATAGAAAGG
>hsa_circRNA_401372
AGAGCTGCTTTTGCACATTTTCCTGAACTCTATGATTTTGCCCTCTCAAATGTGGCAGAA
GTAGATACTCGGGAGTCCTTGGTCAAGTTTTTTGGACCTCTTAGTTCAAACACACTCCAC
CAGGTGGCATCATACCTCTGCTTGTTGCCAACTCTTCCTAAAAATGAAGACACAACTTTT
GATAAAGAATTTCTTCTAGAATTGCTGGTATCTCGTCATGAACGTCGAATTTCTCAGATT
CAGCAGTTGAACCAGATGCCTTTGTATCCAACTGAGAAAATTATATGGGATGAAAATATT
GTCCCAACTGAGTACTATTCTGGAGAAGGTTGTCTTGCTCTTCCCAAATTGAATTTGCAG
TTTTTGACTCTTCATGACTACCTGCTAAGGAACTTTAACCTCTTCCGCTTAGAATCAACT
TATGAAATTCGTCAGGACATTGAAGATAGTGTCAGCAGAATGAAGCCATG
>hsa_circRNA_034776
GTGCATGCCTACATCATCAGCTACCTGAAGAAGGAGATGCCAAGTGTATTTGGAAAGGAA
AACAAGAAGAGAGAGCTTATCAGCAGGCTACCGGAAATCTACATTCAGCTACAGCGAGAA
TACCAGATTTCTGCAGGGGACTTCCCTGAGGTCAAGGCTATGCAGGAACAGCTTGAGAAC
TATGACTTCACCAAATTCCACTCGCTGAAGCCCAAGCTGATCGAGGCAGTGGACAACATG
CTGAGCAACAAGATCTCGCCCCTCATGAACCTCATCAGCCAGGAGGAGACGAGCACGCCC
ACGCAGCTGGTGCAGGGCGGCGCCTTCGATGGCACCACCGAGGGCCCCTTCAACCAGGGC
TACGGGGAGGGTGCCAAGGAGGGCGCCGACGAGGAGGAGTGGGTCGTGGCCAAAGACAAG
CCCGTCTACGACGAGCTCTTCTACACTCTGTCGCCCATCAATGGCAAGATATCAGGTGTC
AACGCCAAGAAGGAGATGGTGACCTCCAAGCTGCCCAACAGCGTCCTGGGCAAGATCTGG
AAGCTGGCCGACTGCGACTGCGACGGCATGCTTGATGAGGAGGAGTTCGCGCTGGCCAAG
CACCTCATCAAGATCAAGCTCGACGGCTACGAGCTGCCCAGCAGCCTGCCCCCCCACCTC
GTGCCCCCCTCGCACAGGAAGTCCCTGCCCAAGGCCGACTGAGGGGTGGGCTGCagaacg
gggtgggaactgggggacctgggcctcaggcctgctccaccactgactcaccgaatgacc
ttgggcaaggcactgccctctctgtgccttggtttccccatctgtagaatggggagggtg
gacactggaaactagatgacttctttcacctccaaaattcccttagtttctatgaAAATA
TTGGGGGTAGGGGGGTGGATTAGGAGATTGAAGGGTTGAGAAGAAAGAGAAATTGTCCAA
AGAGTCCTCAGAACCTGCCTGGAGAAATGCGCATGGGGGTGGGCCTGGTAAGTCCCAGGA
ACCACAGGAAGTGAGCTAAGGCTCACCCAGAGCAGCTGGGTCTCCAGGCTGCCTGGGCTT
TTTGTCCTCATGAACAACTCTGGAGCAGCTGTCTGTCCCTCAGAGGGCACCTGGAGGCAG
CAAAGATTATCTTATTTATTTTATTTTGTTTTCTGCTATATTTAGAGTGGCAAAAAAATA
GAGCAGAGGGTTTCTGCTGTCTCCAGACTGTCTACCAAAGAGAAGGCGACAGATGCCTCC
TGGGTTTGGAAGGGGGATGCACTGTGGATCTGCCATCCATTCTGCAGTCTCCAGCAGAGC
AGGCAGTCAGGCCCCAGCGTGCCTCCATCCCAGTGCCCCGATGACCATCTGGTCAGCCCT
CCCAACCTCCCTTCCAGGGGGCTTACCAGCAAAGCCATATTCGGCTAGGAATTTGGAATT
CACAACCTTTATTAACCCCTGGCAAAACTTCCCGTTTGCATGTCAAATCACATTGAAGCC
TGAAAATTAGCTTTTCTTACTGGTTTTTCCAATAAGTAATAGCAAAGCCCACTTATCATA
CTTAAACTACAGTAAAGAAAAGAGGTGGTTCTCTGCAGTGATCGTTTAGTGTGGCCCTCA
AACATTAAATATCCCGAGGTCTCCTTGGTGGGTGGCAGGATTTAAATTCAATCAAATCCT
GTCCTAGTGTGTGCAGTGTCTTCGGCCCTGTGGACACAGGTGAATGAGGGACCAGCCCTG
CCCTGGGCTGTTGAGAAGAGATCAGTCCACCCAGAGTTAGACATTGTTTTTGTAGAAAAC
AGGCATTTATTATGTCTAGGGTTTTGTGTTTTTTTTTTTTCCTTACAGGATAAAAGCCTT
TATACAGAAACAAAATGGAACCTTTCATATAAAACCTTTTCTTTAA
>hsa_circRNA_405330
GCGTGATGGGAAGGCTCTGGAGAGGTTCCTGCAGGATTACTTTGATGGCAATCTGAAGAG
ATACCTGAAGTCTGAACCTATCCCAGAGAGCAATGATGGGCCTGTGAAGGTAGTGGTAGC
AGAGAATTTTGATGAAATAGTGAATAATGAAAATAAAGATGTGCTGATTGAATTTTATGC
CCCTTGGTGTGGTCACTGTAAGAACCTGGAGCCCAAGTATAAAGAACTTGGCGAGAAG
>hsa_circRNA_035301
CCCCTCTTCCTCGCCCTCTCTCGCGGGTCGGGGTTACATGGCGGCGACTGCGGCAAAGCG
AGAGCCTCGGAGACGCCGCTGCCGCCAGCACAGCCGGAGACCTGAGCCGACACTGGGGGC
AGTCCGCGAGCCCCGCACTCTCTCGATGAGTCGGAGAAGTCCCGTTGTATCAGAGTAAGA
TGGACGGTAGCTTTGATTGTGATTGTGGTGAGCTGGAGCCACCTGATCACTAACAAAAGA
CATCTTCTGTTAACCAACAGCCGCCAGGGCTTCCTGTTGAAATAAATATATAGCAACAAA
GGAAAAAAAGAAGCAAAACGGAAATAGTGCTTACCAGCACCTTAGAATGATGCTGCTCAG
GACCAGTCCAACACTGAATGTATCTGCACTGTGAGGAGAATGTTCATAGAAGCCTGTTGT
GTGCATATTTATTCACATTTTTGTTAAATGTTAAATCGTTTAGCACGGTAATCTGAGTGC
ACAGTATGTCATTTCATTCCGTTTGAGTTTCTTGTTTTCGTTAAATGTCTGCAGAGTTGC
TGCCCCTTTCTTGAACTATGAGTACTGCAATCTTTTTAATTCTCAATATGAATAGAGCTT
TTTGAGCTTTAAATCTAAGGGGAACTCGACAGGCCTGTTTGGCATATGCAATGAACATCA
AGAAACCATCTTGCTGTGGAAGCATAATTATTTTTCTTCTCCCTTTTTGAAAGATCTTTC
CTTTTGATGCCAGTTTTCTTCCTTGTTTACACAAGTTCAATTTGAAAGGAAAAGGCAATA
GTAAGGGTTTCAAAATGGCAGAGAAATTTGAAAGTCTCATGAACATTCATGGTTTTGATC
TGGGTTCTAGGTATATGGACTTAAAACCATTGGGTTGTGGAGGCAATGGCTTGGTTTTTT
CTGCTGTAGACAATGACTGTGACAAAAGAGTAGCCATCAAGAAAATTGTCCTTACTGATC
CCCAGAGTGTCAAACATGCTCTACGTGAAATCAAAATTATTAGAAGACTTGACCATGATA
ACATTGTGAAAGTGTTTGAGATTCTTGGTCCCAGTGGAAGCCAATTAACAGACGATGTGG
GCTCTCTTACGGAACTGAACAGTGTTTACATTGTTCAGGAGTACATGGAGACAGACTTGG
CTAATGTGCTGGAGCAGGGCCCTTTACTGGAAGAGCATGCCAGGCTTTTCATGTATCAGC
TGCTACGGGGGCTCAAGTATATTCACTCTGCAAATGTACTGCACAGAGATCTCAAACCAG
CTAATCTTTTCATTAATACGGAAGACTTGGTGCTGAAGATAGGTGACTTTGGTCTTGCAC
GGATCATGGATCCTCATTATTCCCATAAGGGTCATCTTTCTGAAGGATTGGTTACTAAAT
GGTACAGATCTCCACGTCTTTTACTTTCTCCTAATAATTATACTAAAGCCATTGACATGT
GGGCTGCAGGCTGCATCTTTGCTGAAATGCTGACTGGTAAAACCCTTTTTGCAGGTGCAC
ATGAACTTGAACAGATGCAGCTGATTTTAGAATCTATTCCTGTTGTACATGAGGAAGATC
GTCAGGAGCTTCTCAGCGTAATTCCAGTTTACATTAGAAATGACATGACTGAGCCACACA
AACCTTTAACTCAGCTGCTTCCAGGAATTAGTCGAGAAGCACTGGATTTCCTGGAACAAA
TTTTGACATTTAGCCCCATGGATCGGTTAACAGCAGAAGAAGCACTCTCCCATCCTTACA
TGAGCATATATTCTTTTCCAATGGATGAGCCAATTTCAAGCCATCCTTTTCATATTGAAG
ATGAAGTTGATGATATTTTGCTTATGGATGAAACTCACAGTCACATTTATAACTGGGAAA
GGTATCATGATTGTCAGTTTTCAGAGCATGATTGGCCTGTACATAACAACTTTGATATTG
ATGAAGTTCAGCTTGATCCAAGAGCTCTGTCCGATGTCACTGATGAAGAAGAAGTACAAG
TTGATCCCCGAAAATATTTGGATGGAGATCGGGAAAAGTATCTGGAGGATCCTGCTTTTG
ATACCAATTACTCTACTGAGCCTTGTTGGCAATACTCAGATCATCATGAAAACAAATATT
GTGATCTGGAGTGTAGCCATACTTGTAACTACAAAACGAGGTCATCATCATATTTAGATA
ACTTAGTTTGGAGAGAGAGTGAAGTTAACCATTACTATGAACCCAAGCTTATTATAGATC
TTTCCAATTGGAAAGAACAAAGCAAAGAAAAATCTGATAAGAAAGGCAAATCAAAATGTG
AAAGGAATGGATTGGTTAAAGCCCAGATAGCGCTAGAGGAAGCATCACAGCAACTGGCTG
GAAAAGAAAGGGAAAAGAATCAGGGATTTGATTTTGATTCCTTTATTGCAGGAACTATTC
AGCTTAGTTCCCAGCATGAGCCTACTGATGTTGTTGATAAATTAAATGACTTGAATAGCT
CAGTGTCCCAACTAGAATTGAAAAGTTTGATATCAAAGTCAGTAAGCCAAGAAAAACAGG
AAAAAGGAATGGCAAATCTGGCTCAATTAGAAGCCTTGTACCAGTCTTCTTGGGACAGCC
AGTTTGTGAGTGGTGGGGAGGACTGTTTTTTCATAAATCAGTTTTGTGAGGTAAGGAAGG
ATGAACAAGTTGAGAAGGAAAACACTTACACTAGTTACTTGGACAAGTTCTTTAGCAGGA
AAGAAGATACTGAAATGCTAGAAACTGAGCCAGTAGAGGATGGGAAGCTTGGGGAGAGAG
GACATGAGGAAGGATTTCTGAACAACAGTGGGGAGTTCCTCTTTAACAAGCAGCTCGAGT
CCATAGGCATCCCACAGTTTCACAGTCCAGTTGGGTCACCACTTAAGTCAATACAGGCCA
CATTAACACCTTCTGCTATGAAATCTTCCCCTCAAATTCCTCATCAAACATACAGCAGCA
TTCTGAAACATCTGAACTAAAACACTCAGCAGACATTTATCTTTGTATTCTTCATGAAAT
GTGTTTTGTCTTTTTTTATTACTAGTGTTTAAGTCATTTTTTACTTGAATCAGATGGTGT
CATTTAGTAAGGATTTTATGAGTTCTTGTTTTTTAAAATCCAGACTTTCTTTTTCTACAT
GTGAGATAGTTTTCATTTTAACTGGCATGTCATTTGCACACAAAAATAAAGACTAGAGCA
AAATAATGCAACGCAGGAGGAGAAAAGAAATGCACTAAGACAAGAACATTCTCTCATAGA
Acattgatctgttttacaggaaacaaaccttgccttgaaatttacacagtgagactgtac
ataattgcatgaaaatagctattTTTTTCCTAAGACATTTTTCATTCATGAATATTTTCA
AGTTTTTCATACTGTACACATTTCTTAAAACACATGATACCAGCAGCAACTGAAAATGAA
TGCCGAATTTGGTACACATGTGTTATCTACCTCAAGGTAACAAGAGTATGTGGCAAAACA
TATACCACCCATAGTGCTTCACAAAATGCACTTCTATTTAGCCAGCGTTTATTGTAGTAA
ACTATTCTTAATAAAACTCACTCACTGTTTATAAATGTTCTGGTATGCATTCTTTATAGT
GAAGTGTTAATACATCACATCTTATTTATTTTAGCAAATCAGTATATTTTCTGtatttaa
ttataaaaaattaacttagtttttaaaatttatttGCAAATATACTTTACTTTTTCCATT
TGGCACTATGGTTTGTTGCCTACCTAGCTGCATCTATAATGTCAGCTTATCCTAAGGCTG
TCCACGTACTTAATTTACTTAAGTGTTCATTTTAAGTAACGTGCTCACTGTGTATAGGAA
TTTGTATTTTGGAGGTGCTTGATCTATCTACAAAGAAAAATTAATTAGGAATTACTTTAT
TATAAAATGCTCCTAGAAGTCTTAATTGTGTTTATTTTTTAAAAAAACAAATGTTAGACT
TGTGTGCATGGAAGTAATTAAGGTACATCATTATTGTAGTTTGAAAGTTGTACATGATAA
GACATTTTGTTTTTACTGTATGTTTTTACTGAATGATCTATTCCCCATCCCAAGGCAAGC
ATGAATAAAATTAGGTTAAACGTAGCATGTGGCATCGCAGTCTCTTAGAATTTGTTTCAT
CTATTTTATTTTATTGAATACTGTCTGTATCTTTGGTTATCCTGTTTGAAGAAAAAGGAC
AAATAAAACATGGCCAGCAAATACA
>hsa_circRNA_035537
GATATTATGGGGATGGATTAAATGCCATTGTTGTGTTTGCTGTCTGTTTCATGCCTGAAA
GTAGTCAGCCTAACTATAGATACCTGATGGACAATCTTTTTAAATATGTTATTGGCACTT
TGGAGCTATTAGTAGCAGAAAACTACATGATAGTTTATTTAAATGGTGCAACAACTCGAA
GAAAAATGCCCAGTCTGGGATGGCTCAGGAAATGTTATCAGCAAATTGATAGAAG
>hsa_circRNA_036186
GCCCAGCTTCCCGATCAGTGGAGACGTTGAAGGAGATGATTAAGTCTGGAATGAATGTGG
CTCGTCTGAACTTCTCTCATGGAACTCATGAGTACCATGCGGAGACCATCAAGAATGTGC
GCACAGCCACGGAAAGCTTTGCTTCTGACCCCATCCTCTACCGGCCCGTTGCTGTGGCTC
TAGACACTAAAGGACCTGAGATCCGAACTGGGCTCATCAAGGGCAGCGGCACTGCAGAGG
TGGAGCTGAAGAAGGGAGCCACTCTCAAAATCACGCTGGATAACGCCTACATGGAAAAGT
GTGACGAGAACATCCTGTGGCTGGACTACAAGAACATCTGCAAGGTGGTGGAAGTGGGCA
GCAAGATCTACGTGGATGATGGGCTTATTTCTCTCCAGGTGAAGCAGAAAGGTGCCGACT
TCCTGGTGACGGAGGTGGAAAATGGTGGCTCCTTGGGCAGCAAGAAGGGTGTGAACCTTC
CTGGGGCTGCTGTGGACTTGCCTGCTGTGTCGGAGAAGGACATCCAGGATCTGAAGTTTG
GGGTCGAGCAGGATGTTGATATGGTGTTTGCGTCATTCATCCGCAAGGCATCTGATGTCC
ATGAAGTTAGGAAGGTCCTGGGAGAGAAGGGAAAGAACATCAAGATTATCAGCAAAATCG
AGAATCATGAGGGGGTTCGGAGGTTTGATGAAATCCTGGAGGCCAGTGATGGGATCATGG
TGGCTCGTGGTGATCTAGGCATTGAGATTCCTGCAGAGAAGGTCTTCCTTGCTCAGAAGA
TGATGATTGGACGGTGCAACCGAGCTGGGAAGCCTGTCATCTGTGCTACTCAGATGCTGG
AGAGCATGATCAAGAAGCCCCGCCCCACTCGGGCTGAAGGCAGTGATGTGGCCAATGCAG
TCCTGGATGGAGCCGACTGCATCATGCTGTCTGGAGAAACAGCCAAAGGGGACTATCCTC
TGGAGGCTGTGCGCATGCAGCACCTGATTGCCCGTGAGGCAGAGGCTGCCATCTACCACT
TGCAATTATTTGAGGAACTCCGCCGCCTGGCGCCCATTACCAGCGACCCCACAGAAGCCA
CCGCCGTGGGTGCCGTGGAGGCCTCCTTCAAGTGCTGCAGTGGGGCCATAATCGTCCTCA
CCAAGTCTGGCAGGTCTGCTCACCAGGTGGCCAGATACCGCCCACGTGCCCCCATCATTG
CTGTGACCCGGAATCCCCAGACAGCTCGTCAGGCCCACCTGTACCGTGGCATCTTCCCTG
TGCTGTGCAAGGACCCAGTCCAGGAGGCCTGGGCTGAGGACGTGGACCTCCGGGTGAACT
TTGCCATGAATGTTGGCAAGGCCCGAGGCTTCTTCAAGAAGGGAGATGTGGTCATTGTGC
TGACCGGATGGCGCCCTGGCTCCGGCTTCACCAACACCATGCGTGTTGTTCCTGTGCCGT
GATGGACCCCAGAGCCCCTCCTCCAGCCCCTGTCCCACCCCCTTCCCCCAGCCCATCCAT
TAGGCCAGCAACGCTTGTAGAACTCACTCTGGGCTGTAACGTGGCACTGGTAGGTTGGGA
CACCAGGGAAGAAGATCAACGCCTCACTGAAACATGGCTGTGTTTGCAGCCTGCTCTAGT
GGGACAGCCCAGAGCCTGGCTGCCCATCATGTGGCCCCACCCAATCAAGGGAAGAAGGAG
GAATGCTGGACTGGAGGCCCCTGGAGCCAGATGGCAAGAGGGTGACAGCTTCCTTTCCTG
TGTGTACTCTGTCCAGTTCCTTTAGAAAAAATGGATGCCCAGAGGACTCCCAACCCTGGC
TTGGGGTCAAGAAACAGCCAGCAAGAGTTAGGGGCCTTAGGGCACTGGGCTGTTGTTCCA
TTGAAGCCGACTCTGGCCCTGGCCCTTACTTGCTTCTCTAGCTCTCTAGGCCTCTCCAGT
TTGCACCTGTCCCCACCCTCCACTCAGCTGTCCTGCAGCAAACACTCCACCCTCCACCTT
CCATTTTCCCCCACTACTGCAGCACCTCCAGGCCTGTTGCTATAGAGCCTACCTGTATGT
CAATAAACAACAGCTGAAGCACC
>hsa_circRNA_036188
CTCTCCAGGGCACACCGTATTCAGCTCTGAGCGGTCTTTGCTAGTGAGGCCAAGGAGCCA
CCCTGAGCCAAAAGGGGAGCATTATGTCACCGGAAGCCCAACCCCAGAGAACCAAAGGAC
CTCAGCAGCCATGTCGAAGCCCCATAGTGAAGCCGGGACTGCCTTCATTCAGACCCAGCA
GCTGCACGCAGCCATGGCTGACACATTCCTGGAGCACATGTGCCGCCTGGACATTGATTC
ACCACCCATCACAGCCCGGAACACTGGCATCATCTGTACCATTGGCCCAGCTTCCCGATC
AGTGGAGACGTTGAAGGAGATGATTAAGTCTGGAATGAATGTGGCTCGTCTGAACTTCTC
TCATGGAACTCATGAGTACCATGCGGAGACCATCAAGAATGTGCGCACAGCCACGGAAAG
CTTTGCTTCTGACCCCATCCTCTACCGGCCCGTTGCTGTGGCTCTAGACACTAAAGGACC
TGAGATCCGAACTGGGCTCATCAAGGGCAGCGGCACTGCAGAGGTGGAGCTGAAGAAGGG
AGCCACTCTCAAAATCACGCTGGATAACGCCTACATGGAAAAGTGTGACGAGAACATCCT
GTGGCTGGACTACAAGAACATCTGCAAGGTGGTGGAAGTGGGCAGCAAGATCTACGTGGA
TGATGGGCTTATTTCTCTCCAGGTGAAGCAGAAAGGTGCCGACTTCCTGGTGACGGAGGT
GGAAAATGGTGGCTCCTTGGGCAGCAAGAAGGGTGTGAACCTTCCTGGGGCTGCTGTGGA
CTTGCCTGCTGTGTCGGAGAAGGACATCCAGGATCTGAAGTTTGGGGTCGAGCAGGATGT
TGATATGGTGTTTGCGTCATTCATCCGCAAGGCATCTGATGTCCATGAAGTTAGGAAGGT
CCTGGGAGAGAAGGGAAAGAACATCAAGATTATCAGCAAAATCGAGAATCATGAGGGGGT
TCGGAGGTTTGATGAAATCCTGGAGGCCAGTGATGGGATCATGGTGGCTCGTGGTGATCT
AGGCATTGAGATTCCTGCAGAGAAGGTCTTCCTTGCTCAGAAGATGATGATTGGACGGTG
CAACCGAGCTGGGAAGCCTGTCATCTGTGCTACTCAGATGCTGGAGAGCATGATCAAGAA
GCCCCGCCCCACTCGGGCTGAAGGCAGTGATGTGGCCAATGCAGTCCTGGATGGAGCCGA
CTGCATCATGCTGTCTGGAGAAACAGCCAAAGGGGACTATCCTCTGGAGGCTGTGCGCAT
GCAGCACCTGATAGCTCGTGAGGCTGAGGCAGCCATGTTCCACCGCAAGCTGTTTGAAGA
ACTTGTGCGAGCCTCAAGTCACTCCACAGACCTCATGGAAGCCATGGCCATGGGCAGCGT
GGAGGCTTCTTATAAGTGTTTAGCAGCAGCTTTGATAGTTCTGACGGAGTCTGGCAGGTC
TGCTCACCAGGTGGCCAGATACCGCCCACGTGCCCCCATCATTGCTGTGACCCGGAATCC
CCAGACAGCTCGTCAGGCCCACCTGTACCGTGGCATCTTCCCTGTGCTGTGCAAGGACCC
AGTCCAGGAGGCCTGGGCTGAGGACGTGGACCTCCGGGTGAACTTTGCCATGAATGTTGG
CAAGGCCCGAGGCTTCTTCAAGAAGGGAGATGTGGTCATTGTGCTGACCGGATGGCGCCC
TGGCTCCGGCTTCACCAACACCATGCGTGTTGTTCCTGTGCCGTGATGGACCCCAGAGCC
CCTCCTCCAGCCCCTGTCCCACCCCCTTCCCCCAGCCCATCCATTAGGCCAGCAACGCTT
GTAGAACTCACTCTGGGCTGTAACGTGGCACTGGTAGGTTGGGACACCAGGGAAGAAGAT
CAACGCCTCACTGAAACATGGCTGTGTTTGCAGCCTGCTCTAGTGGGACAGCCCAGAGCC
TGGCTGCCCATCATGTGGCCCCACCCAATCAAGGGAAGAAGGAGGAATGCTGGACTGGAG
GCCCCTGGAGCCAGATGGCAAGAGGGTGACAGCTTCCTTTCCTGTGTGTACTCTGTCCAG
TTCCTTTAGAAAAAATGGATGCCCAGAGGACTCCCAACCCTGGCTTGGGGTCAAGAAACA
GCCAGCAAGAGTTAGGGGCCTTAGGGCACTGGGCTGTTGTTCCATTGAAGCCGACTCTGG
CCCTGGCCCTTACTTGCTTCTCTAGCTCTCTAGGCCTCTCCAGTTTGCACCTGTCCCCAC
CCTCCACTCAGCTGTCCTGCAGCAAACACTCCACCCTCCACCTTCCATTTTCCCCCACTA
CTGCAGCACCTCCAGGCCTGTTGCTATAGAGCCTACCTGTATGTCAATAAACAACAGCTG
AAGCACC
>hsa_circRNA_007390
CCGCTCCTGACATCACTGGCCATAAACGGAGTGAGAACAAGAATGAAGGGCAGGATGCCA
CTATGTATTGCAAGTCAGTTGGCTACCCCCACCCAGACTGGATATGGCGCAAGAAGGAGA
ACGGGATGCCCATGGACATTGTCAATACCTCTGGCCGCTTCTTCATCATCAACAAGGAAA
ATTACACTGAGTTGAACATTGTGAACCTGCAGATCACGGAAGACCCTGGCGAGTATGAAT
GTAATGCCACCAACGCCATTGGCTCCGCCTCTGTTGTCACTGTCCTCAGGGTGCGGAGCC
ACCTGGCCCCACTCTGGCCTTTCTTGGGAATTCTGGCTGAAATTATCATCCTTGTGGTGA
TCATTGTTGTGTATGAGAAGAGGAAGAGGCCAGATGAGGTTCCTGACGATGATGAACCAG
CTGGACCAATGAAAACCAACTCTACCAACAATCACAAAGATAAAAACTTGCGCCAGAGAA
ACACAAATTAAGTACTGCTTACAAT
>hsa_circRNA_405391
GTCTCCAGGAAACCTAGAGAAAAACCGTTATGGGGATGTACCCTGCCTGGACCAAACTAG
AGTGAAGCTAACAAAGCGAAGTGGCCATACTCAGACAGATTACATCAATGCCAGTTTCAT
GGATGGCTACAAGCAGAAGAATGCTTACATTGGCACACAAGGTCCTTTGGAGAATACCTA
TCGTGATTTCTGGCTCATGGTATGGGAGCAAAAAGTCTTGGTGATTGTCATGACCACCCG
>hsa_circRNA_036391
GCCTCATTGCTACGATTTCAGAGTACCCTGGTAATAGCTGAGCATGCAAATGATTCCCTA
GCACCCATTACTTTAAATACCATTACTGCAGCCACACGCCTTGGAGGTGAAGTGTCCTGC
TTAGTAGCTGGAACCAAATGTGACAAGGTGGCACAAGATCTCTGTAAAGTAGCAGGCATA
GCAAAAGTTCTGGTGGCTCAGCATGATGTGTACAAAGGCCTACTTCCAGAGGAACTGACA
CCATTGATTTTGGCAACTCAGAAGCAGTTCAATTACACACACATCTGTGCTGGAGCATCT
GCCTTCGGAAAGAACCTTTTGCCCAGAGTAGCAGCCAAACTTGAGGTTGCCCCGATTTCT
GACATCATTGCAATCAAGTCACCTGACACATTTGTGAGAACTATTTATGCAGGAAATGCT
CTATGTACAGTGAAGTGTGATGAGAAAGTGAAAGTGTTTTCTGTCCGTGGAACATCCTTT
GATGCTGCAGCAACAAGTGGCGGTAGTGCCAGTTCAGAAAAGGCATCAAGTACTTCACCA
GTGGAAATATCAGAGTGGCTTGACCAGAAATTAACAAAAAGTGATCGACCAGAGCTAACA
GGTGCCAAAGTGGTGGTATCTGGTGGTCGAGGCTTGAAGAGTGGAGAGAACTTTAAGTTG
TTATATGACTTGGCAGATCAACTACATGCTGCAGTTGGTGCTTCCCGTGCTGCTGTTGAT
GCTGGCTTTGTTCCCAATGACATGCAAGTTGGACAGACGGGAAAAATAGTAGCACCAGAA
CTTTATATTGCTGTTGGAATATCTGGAGCCATCCAACATTTAGCTGGGATGAAAGACAGC
AAGACAATTGTGGCAATTAATAAAGACCCAGAAGCTCCAATTTTCCAAGTGGCAGATTAT
GGAATAGTTGCAGATTTATTTAAG
>hsa_circRNA_401474
AAAGGTGTGTTCCAGCTCTCCAACGAGGACTACTTCATTGAGCCCCTGGACAGTGCCCCG
GCCCGGCCTGGCCACGCCCAGCCCCATGTGGTGTACAAGCGTCAGGCCCCGGAGAGGCTG
GCACAGCGGGGTGATTCCAGTGCTCCAAGCACCTGTGGAGTGCAAGTGTACCCAGAGCTG
GAGTCTcgacgggagcgttgggagcagcggcagcagtggcggcggccacggctgaggcgT
CTACACCAGCGGTCGGTCAGCAAAGAGAAGTGGGTGGAGACCCTGGTAGTAGCTGATGCC
AAAATGGTGGAGTACCACGGACAGCCGCAGGTTGAGAGCTATGTGCTGACCATCATGAAC
ATGGTGGCTGGCCTGTTTCATGACCCCAGCATTGGGAACCCCATCCACATCACCATTGTG
CGCCTGGTCCTGCTGGAAGATGAGGAG
>hsa_circRNA_405434
gtgttgtctcttctcccgtctcttataagtaccctggttactggatttagcgcctatcta
gttagtgcaggatgttcccatctcaagatccttcacgtaattacatctgccaagaccctt
tttccgaataaggtcacattcacagttttcaggaatgaggatgcggcatatctttttgga
ggccaCCGTCCGAATCTCTGCGTCacctcatgcagtaggta
>hsa_circRNA_037807
GATATGAAAGATGGCAAGTCCAGATAGAAGTAAACGGAAGATATTAAAAGCCAAAAAGAC
AATGCCCCTAAGTTGCCGGAAGCAAGTAGAGATGCTGAATAAGTCAAGGAATGTTGAAGC
GCTGAAAACAGCAATTGGGAGTAATGTTCCAAGCGGTAATCAGAGTTTCAGTCCTAGTGT
CATAACTAGGACGACTGAAATAACCAAATGTAGCCCTTCTGAAAATGGTGCATCCTCATT
GGACTCTAATAAAAATTCAATATCAGAGAAAAGTAAAGTATTCTCTCAGAATTGCATAAA
ACCAGTAGAAGAAATTGTTCATTCAGAAACAAAATTGGAACAAGTTGTTTGTTCGTACCA
AAAGCCAAGTAGAACAACAGAATCCCCCAGCAGAGTCTTCACAGAAGAGGCAAAAGATTC
ACTGAACACTTCTGAAAACGATTCTGAGCATCAGACAAATGTAACAAGATCCCTTTTTGA
GCATGAGGGGGCTTGTAGTCTAAAGTCCAGTTGCTGTCCACCCAGTGTATTGAGTGGTGT
TGTTCAGATGCCAGAGTCTACAGTAACCAGTACCGTGGGTGACAAGAAAACTGACCAGAT
GGTTTTCCATTTAGAAACAAACTCCAATTCAGAATCACATGATAAAAGGCAAAGTGACAA
CATTTTATGTTCAGAAGACTCAGGTTTTGTGCCTGTTGAGAAAACACCTAATTTGGTGAA
TTCAGTCACTTCTAACAACTGTGCTGATGACATTTTGAAAACTGATGAGTGTAGTAGAAC
CAGTATTTCAAATTGTGAAAGTGCAGACTCAACATGGCAGTCATCACTTGACACTAATAA
CAACA
>hsa_circRNA_004939
GGAAGCCTCTTCTCCCACTGCATCTGTGATCTCTCCTGAAATGTAGCACCCACACATCCC
TGAGAAGCTAGCTGCGGCACGTGTGTGTGCACATGGGCATGCGTAAGTCTGGGCGTGCCT
TCCACAACAGATTAAGGATATCAATCCTGACGCCATGCTGGGATGTTTTAGTGAATCTTG
ACAGGGTTGTTGACTCCCCTGTTTCCCTGGAGGACTTTACCATGAAAGTCTTCTgctgtg
tgactttggacaggcgtcttggcctctctgtttctctttattcataattgaggctaaagt
gacacctttgccatctctgccacaggatactgtgggcatcTGTGTAGTTGTGAGAGTAAA
AGTTACTAGGACTTGCCAAGGAAATCAGTGTCAGGAACCCACCACCCCATTCCCGCCCCT
CCTTTACTTGAGACTTTACTTTTGTAACTCTCAGCAAGGAAGACGAGTTCAACCTTTGAG
CCGATACAGAGCCTTCCCCTAGAGAGAGCTTTGCAGCCTCATGCTGAGCCAGTTAGGGGC
CCCACATCATGTCCAAAATGAatttaatcaacaaacagttactgaacacgtcctatgtgc
caggcaccgttgtagatactggggactcggcagtgaatgggacagacccTGGCTGTCAGG
ATGACAGACAATTTAAAAAGGGACAGATGTCCCACGCTGGCttgtcctttgcacccctgg
cacttcgtgaggagcagcggccagttcttgtatatagactggcccttggtgtacatttgt
ctgacgtttccaaatgatgtatgcatccttggcaggaacccaggaaaagacatgctgtgc
tcttctcaggaattgtttcagggaggtgatgttggggatttgtcccattcttgttggtga
gtttagatcacttggtgaaggtggtgtctgccaggtttctgtattgtaacgttcattgat
atgtattttcactcattagttaatatacaatacaagttttgcagggagttactttgaggc
tgtCATAgtaaaatagagctttcccttcttccctgtttatttatttattagagatgaagt
ctgactctgttgcccaggctggagtgcggtggtgcgatcatagctcactgcagcctccaa
ctcccaggctcaagccatcctcctgcctcagcctcccaagaagttgggattacaggcaca
caccacactgcacccggcctcctccatttattgatctatgtcaatacagactcctggact
ttaactccaagggttacaagtggataccataatattcattttgatgctcaaaatgtgcct
gttttgtccaggtcaggctagctgctgagtacttccttattgtctggcacaagaattcca
agcctatctggtacttttccttctcctggaatcagctatttctctaaggcgctctggttc
ctttcagtacagaatagtatttagaagccaagacctggtcactaggaaggcatgataatc
aaatgtgatgaatgatcttggattgcatcctggacgtataaagggcattattgaggcaat
tagcaaaacataaataggggccgtggatgagatagtggtgatgcatcactgttaatttcc
tgatttcgatggttgtattgtgattatgcagagaatgtccttgtttttctgacatgcaca
ctgaggtattggggtaaTTTATTCATTATGGAGATATGTGAGTGTGTTTATGTGTCTCAT
ACAcagatgtttcttaatgatggggttttgtccccataaactcatcataagttgaaaata
ttattaagtcagaaatgtacttcatactcctaacctactgaacgttatagcttaacttag
ctcggaacacttgcattagcctacagttgggcaaagtcatctaacacaaagcctgttttg
ttataaagtgttgaatagcttgtgtagtttatggaatactgagagtgaaaaacagaatgg
tcgtatgggtgctccaagtactgcttctactgaacacccattgattttgcaccatcataa
aTTAGGGGAAGAGAGGAAAAGCACGCGTAAGGGAGGAAGggccgggtacagtggctcacg
cctgtaatcccagcactttgggagaccaaggtgggcagatcgcttgaactcaggagttcg
agaccagcctgggcaacataatgagaccccatctctatcaaaaatacaaacacttagcca
ggcctcatggtgcacatctgtggtcccagctactcaggaggctgaggtgggaagattgct
tgagcccgggaggtggaggttgcagggagtcgaggttgtgccactacactctagcttggg
taacagagtaaactctgtctcaaaaaaaaaaaaaaaaaaaaggaaaGGgaggaagggaag
gtccctccaggtggaggggacagagagagaaaaggcatggaggtgggactgagtttggtg
tgtttaagaagtgcaggtggcagccgggctcagtggctcacgcctgtaatcccagcactt
tgggaggctgaggcaggcggatcacctggggtcgggagttcaagaccagcctgaccagca
tggagaaaccctgtctctactaaaaatacaaaattagttgggtgtgtggcccatgcctgt
aatcccagctactcagaaggctgaggcaggagaatcgcttgaacctgggaggcggaggtt
gcagtgagccgagatcgcgccattgcactccagcctgggcaacaagagtgaaactctgtc
tcaaaaaaataaaatgaaataaaataaaataaaatgttaaaaaacaaaaaagaagaaGTG
TAGGTGGCAGGCGTAGGATGCATGGGTGCTGGGCCCAGGTGGAGAGGGAGGTGGAGCCCT
GCTGGGGGGAGGGCCTTCAAGTGTGCCCAAGTCACTCGGAGAGCATCCAGCAGGGGCCTA
GAGCTCCTGAGGTGGCCttaagttcttatgatgccccagacactgcacacagtgcttcag
aggcaacacctccgttcctgtttgctgcaagcctgtgaggttagccttggaaccattcct
gtgccacagaAACACAGCCAGAGCACCAAAAGAGAAATGCTGTTAATGGCAAAGAACTAC
TCACTAGCAGAACAAAGCCTGGGAGCTGCTTTTTTGAATAAGATCCCAGGAGAGAGACCC
AAGCGGGAAGTGAAGGATGGGCACTTGAAATGTTGCAGGGAATATAACCCAGCGCGTGCT
Gttttctttttttctttttcttttttttttttttctctttttgcaacagggtctcactgt
gtcgcccagcctagagtgcagtggtgccatctcggctcaccacaacctccacctcctagg
ctcaagcgattttcctgcctcagcctcctgagtagctgggactacaggcacgcgccacta
ccgcccggctaatttttttttgtatttttggtagagacaggtttcaccatgttggccagg
ctggttgtgaactcctaaagtgctgggattacagatgtgagccaccacgcccggccCCAG
TACACACTTTTTGGAGGGTATTTGACGTTATGTACCAGGAGTGCTGGGGAAAAGTACACA
CTTGACTCCGTGAGATTCTGCTTCTTAGCAtttttttcttttcctttttttttttttttg
agacagagtctcactctgtcacccaggctggagtgcaatggcatggtctcggctcgctgc
aacctccgcctcctgggttcaagcaattctcccacctcggcctcccgtgtagctgggact
acaggtgtgcgccaccacacttggctaatttttgtatttttagtagagacagggtttcac
tatgttggccaggctggtctcaaactcctgacctcgtgatccgcccacctcagcctccca
aaCTTTCTGttttcttttcttttctttttttttTATGACAGGGTCTTgctggagtgcagt
ggtacggtcttggcttactgcagccttgacatcccaggctcaaacgatcttcccacctca
acctcccaagtagctaggattacaggcatgcaccaccgtgcctggctgattttgtttaat
ttttgtagagataaggtctcactctgttgcccaggctggtcttgaactcctgggctcaag
ccatcctccctccttagcctcccaaagtgctgggattacaggtgtgagccaccacacctg
gcTTCTGAACATTTTTTTCTTAATGATAATAGCTGGtgctatgggctgaatgtgttcccc
caaattcatatgttgaaacttcatcccattgtagtcatattaagagatggggcctttgga
gaagtgattaagtcatgagggctctgtggttggtcatgaatggggttagtgccctcatga
acgggctgaaggaagtgtgtttgccccttctgtcatatgaagacacagcagcatggcatc
gtccgtgaggaatgggctctcaccagatctggatctcctagtgtcgtgatcttggacttc
ccagtctccagaactatgCATTAGAAAatttatttatttattatttatttattttgagat
ggagtcttgctcttgtcgcccaggctggagtacaatgacgcgatctcgactcactgcaac
ctctgcctaccccagttcaagcgattctcctgcctcagcctccagagtagctggaattac
aggtgcccgccaccacactcggctagtttttgtatttttagtacagacggggtttctcca
tgttggccaggctgatctcgaactcctgacctcaggtgatccacccaccttggctcccca
aagtgctggaaatacaggtgtgagctactgtgtctggccTGAATAATAAAATTTAAAACA
ATTTTTCAAAAATTCACCatgaggtctcactatattccctaggctggtctcaaacccctg
gactccaagtgatccaccccaccttcccgagtagctgggactagagatgcacaccattgc
acccAATAgagcaatacgtttctgttctttgtaaattacctgctctaaggtatttttgtt
atagcagcctatatggactaagCTGACTTGTaacgttacttgagactttaaagtgttccg
gtcactgttggagggctctgtctgtgttagctcatttaatccccacaacacctcaatcag
atggggctattcttagtcccactttatagataaggaaactgaggcatggaagcacagctt
gctcaaggttcacatctagtcagtgacagagcaggtatttaaacctcaggaaatAATCAG
AGAAACATGTGTAGAGGGTTGTCCAAGGAAGGCCACATCCAGAAGCATCTCCCAGGACAG
TTGTTGTGTAGCTCACCCTCTGGACTTTGTGGGTCTGGGTGTTGTTTCATGATTATAGAG
AGAGCTCTGTGAACGTGGAGGACCTGTTGTCGGCAGAGACACAAATGGCCAGGGCATGGC
TGGGCAGCcgcagtggctcaggcctgtaatcccagcacttcgagaagaccagaggggcag
atcatgaggtcagaagttcaagaccagcctggccaacatggtgaaaccccgtctctacta
aaaatacaaaaattagccaggtgtggtggtgggcacctgtaatcccagctactcgggagg
ctgaggcagaagaatcgcttgaacccgggaggtggaggttgcagtgagctgagattgcac
cactgcactccagccttggagacagagcgagactctgtctcGGAAaaacaaacaaacaag
caaacaaacaaacaaataaaTGGCCAGGGCAGGGGAGGGTTGCATATTGAATAAGATGAG
CTCTGCTGGAAGCACAGGTCAGCACTAACCTGCTTCCTCTCTCTCTGCAGGTGCCTTGGC
ATCTCCCAATGGGGTGGCTTTGCTCTGGGCTCCTGTTCCCTGTGAGCTGCCTGGTCCTGC
TGCAGGTGGCAAGCTCTG
>hsa_circRNA_401587
GCTCCCCCGAAGATGGGCCTCGAGTGGTCTTCATCGTGGACCTCTGGCACCCCAACGTGG
CAGGGGCTGAGCGCCAGGCCCTCGACTTTGTCTTCGCCCCAGACCCTTGAAGGAAGGTGC
TCCCTTCACACACCCAGGCTGGAGAGACACTGCGCTCAGGGACGGCTTGATGGGAGAGGC
TGGGGCAGGGCCTTATGTCTTCTCCTAGTACAACCAAACAG
>hsa_circRNA_000702
GCCCAAGCTCGTTGCCACAGAATTGGTCAGAACAAAGCAGTTAAAGTCTACAGACTGGTA
ACTCGTAACTCATATGAGAGAGAGATGTTTGACCGAGCCAGTTTGAAACTGGGCCTAGAT
AAAGCTGTGTTACAGAGCATGAGTGGAAGAGAAAGTAATGTTGGTGGTATTCAGCAGCTT
TCCAAAAAGGAAATAGAAGATCTGCTTCGAAGAGGTGCTTATGGTGCTATTATGGAGGAA
GAAGATGAAGGCTCTAAATTCTGCGAAGAGGATATCGATCAGATTTTACTACGTCGTACA
AAAACTATTACAATTGAATCAGAAGGACGTGGGTCAACATTTGCCAAGGCGAGTTTTGTG
GCATCTGGAAACCGGACAGATATTTCTTTAGATGATCCCAACTTCTGGCAAAAATGGGCT
AAAAAGGCAGAAATAGATATAGAGGCCATCAGTGGCAGAAACAGCTTGGTTATTGACACT
CCAAGAATTAGGAAGCAAACAAGACCTTTTAGTGCCACAAAAGATGAATTGGCTGAATTA
TCTGAAGCTGAAAGTGAAGGAGATGAAAAGCCCAAACTCCGGAGACCCTGTGACCGTTCC
AATGGCTATGGAAGAACTGAATGCTTTAGAGTTGAGAAAAACCTGCTAGTTTATGGGTGG
GGCCGATGGAGAGAGATTCTATCTCATGGCCGTTTCAAAAGGCAGCTAAATGAACACGAT
GTAGAGATAATTTGCCGAGCTCTCTTAGCATATTGCCTTGTTCACTACCGAGGAGATGAG
AAGATTAAAGGTTTCATATGGGATCTCATTACTCCAACTGAAGATGGACAGACACGAGAG
CTACAGAATCATCTAGGCCTATCAGCTCCTGTACCCAGGGGTCGAAAAGGGAAGAAAGTA
AAAACTCAAACAAGCTCATTTGATATACAAAAAGCAGAATGGCTTCGAAAATATAATCCC
GAGCAGCTCCTTCAAGATGAAGGCTACAAAAAACATATAAAACACCACTGTAATAAGGTT
TTGCTTCGTGTGAGAATGCTGTATTATCTAAAGCAAGAAGTTATTGGAAATGAGTGTCAG
AAAGTATTTGATGGAGTTGATGCAAG
>hsa_circRNA_006886
ATTGGTTGTTTCATTATGGATGGAGGGGATGATGGTAACCTTATTATCAAAAAGAGGTTT
GTGTCTGAGGCAGAACTAGATGAACGGCGCAAAAGGAGGCAAGAAGAATGGGAGAAAGTT
CGAAAACCTGAAGATCCAGAAGAATGTCCAGAGGAGGTTTATGACCCTCGATCTCTATAT
GAAAGGCTACAGGAACAGAAGGACAGGAAGCAGCAGGAGTACGAGGAACAGTTCAAATTC
AAAAACATGGTAAGAGGCTTAGATGAAGATGAGACCAACTTCCTTGATGAGGTTTCTCGA
CAGCAGGAACTAATAGAAAAGCAACGAAGAGAAGAAGAACTGAAAGAACTGAAGGAATAC
AGAAATAACCTCAAGAAGGTTGGAATTTCTCAAGAGAACAAGAAGGAAGTGGAAAAGAAA
CTGACTGTGAAGCCTATAGAAACCAAGAACAAGTTCTCCCAGGCGAAGCTGTTGGCAGGA
GCTGTGAAGCATAAGAGCTCAGAGAGTGGCAACAGTGTGAAAAGACTGAAACCGGACCCT
GAGCCAGATGACAAGAATCAAG
>hsa_circRNA_039783
GCTTTTGTGGCCACAGGAACCAATCTGTCTCTCCAGTTTTTTCCGGCCAGCTGGCAGGGA
GAACAGCGACAAACACCTAGCCGAGAGTATGTCGACTTAGAAAGAGAAGCAGGCAAGGTA
TATTTGAAGGCTCCCATGATTCTGAATGGAGTCTGTGTTATCTGGAAAGGCTGGATTGAT
CTCCAAAGACTGGATGGTATGGGCTGTCTGGAGTTTGATGAGGAGCGAGCCCAG
>hsa_circRNA_401622
ACGCTGGCGGCGCTCCCGGACCAGGACTCCTTCTACGATGTGACGGATGCACTGGAGCAG
CAGGGCATGGAAGCGCTGGTCCAGCGCCACCTGGGCACTGCGGGCACTGACGTCGACCTG
CGCACGCAGCTTGTGCTCTACGAGAACGCCCTGAAATTGGAGGATGGAGACATCGAAGAA
GCCCCAGGCGCTGGTGGGCGGCGGGAACGACGAAAGCCTTCTTCTGAGGAGGGCAAGAGG
AGCCGCCGTTCTCTGGAAGGCGGGGGCTGCCCCGCGCGTGCCCCGGAACCTGGccccaCA
GGCCCCGCCTCACCGGTAGGCCCCACCTCTTCCACCGGCCCCGCCCTGCTGACAGGCCCC
GCCTCCAGCCCTGTGGGCCCTCCCTCCGGTCTCCAAGCTTCAGTGAACCTTTTTCCTACC
ATCTCTGTGGCACCCTCAGCTGACACCTCCAGCGAGAGGAGCATCTACAA
>hsa_circRNA_039830
CGGCTTTTTTCCAGGACTGCATTTCAGAGCAGGACCTTGACGAGATGAACATCGAGATCA
TCCGCAACACCCTCTACAAGGCCTACCTGGAGTCCTTCTACAAGTTCTGCACCCTACTGG
GCGGGACTACGGCTGATGCCATGTGCCCCATCCTGGAGTTTGAAGCAGACCGCCGCGCCT
TCATCATCACCATCAATTCTTTCGGCACAGAGCTGTCCAAAGAGGACCGTGCCAAGCTCT
TTCCACACTGTGGGCGGCTCTACCCTGAGGGCCTGGCGCAGCTGGCTCGGGCTGACGACT
ATGAACAGGTCAAGAACGTGGCCGATTACTACCCGGAGTACAAGCTGCTCTTCGAGGGTG
CAGGTAGCAACCCTGGAGACAAGACGCTGGAGGACCGATTCTTTGAGCACGAGGTAAAGC
TGAACAAGTTGGCCTTCCTGAACCAGTTCCACTTTGGTGTCTTCTATGCCTTCGTGAAGC
TCAAGGAGCAGGAGTGTCGCAACATCGTGTGGATCGCTGAATGTATCGCCCAGCGCCACC
GCGCCAAAATCGACAACTACATCCCTATCTTCTAGCGTCCTGGCCCAAGGCTCTCAATTG
CACTCTTtgtgtgtgtgtgtgtgtgtgtgcgcgtgtgtgtgcgtgtgtgtgtatgtgGTC
TGTGACAAGCCTGTGGCTCACCTGCCTGTCCGGGGTGTAGTACGCTGTCCTAGCGGCTGC
CCAGTTCTCCTGACCCTCTTAGAGACTGTTCTTAGGCCTGAAAAGGGGCTGGGCACCCCC
CCCCACCAAGGATGGACGAAGACCCCCTCCAGAGCAAGGAGGCCCCCTCAGCCCTGTGGT
TACAGCCGCTGATGTATCTAAGAAGCATGTCACTTTCATgttcctccctaactccctgac
ctgagaaccctggggcctgggggcagtttgagcctcctctcccttctgtGGGTCGCTCCC
AGAGCCATGGCCCATGGGAAGGACAGAGTGTGTGTGTCCTTGGGGCCTGGGGGGATGTTG
CTCCTCAGCTCCCTCCCTCAGCCCTGCCCCTCTGAGACAATAAAACTGCCCTCTCTAAGG
CCAACTGTC
>hsa_circRNA_401636
AACATTGGAAAACCAAAAAGGAACTGGAGTAAAGAAGAGCCCTATGTTGTGTGGACAATA
TCCTGTTAAAAGTGAGGGAAAGGAGCTGAAGATAGTTGTACAACCTGAGACACAGCACCG
AGCTCGGTACCTGACTGAGGGCAGCCGTGGCTCAGTGAAAGATAGAACACAGCAAGGCTT
TCCTACAGTAAAGCTGGAAGGCCATAATGAACCTGTAGTGTTGCAAGTGTTTGTGGGCAA
CGACTCTGGACGAGTGAAACCACATGGATTTTATCAGGCCTGCAGAGTAACTGGACGAAA
TACAACTCCTTGCAAAGAAGTGGACATTGAAGGCACTACTGTTATAGAAGTCGGCCTTGA
TCCTAGCAACAACATGACACTGGCGGTGGACTGCGTAGGGATATTGAAATTGAGGAATGC
TGATGTCGAAGCCAGAATAGGAATTGCTGGTTCCAAGAAGAAAAGCACTCGTGCCAGATT
GGTTTTTCGAGTTAATATCATGAGGAAAGATGGCTCCACTTTGACACTGCAAACACCCTC
TTCTCCAATTTTGTGTA
>hsa_circRNA_405498
GTTAAATCATTTCTTATATGAGCCATCTTTATGCTGCCTCCCTAAACCTCATCACCCCAA
ATTTGTCTTCAGAGGCACAGATTTTTTTTTCTGCAAGACAGACCAGTAATATGCGTAAAT
TCACAGAGAAACACGAATGGGTAACAACAGAAAATGGCATTGGAACAGTGGGAATCAGCA
ATTTTGCACAGGAAGCGTTGGGAGATGTTGTTTATTGTAGTCTCCCTGAAGTTGGGACAA
AATTGAACAAACAAG
>hsa_circRNA_405538
ACCCTGGTGGTCAAACCAGAGGATGTGTACGCCATGAACCCCCCCAAGTTCGACAGGATC
GAAGACATGGCCATGCTGACGCACCTGAATGAGCCAGCCGTGCTGTACAACCTGAAGGAC
CGTTACACATCTTGGATGATCTATACCTACTCAGGCCTCTTCTGTGTCACTGTCAACCCC
TACAAGTGGCTGCCGGTGTACAACCCCGAGGTGGTGGAAGGCTACCGAGGCAAAAAGCGC
CAGGAGGCCCCACCCCACATCTTCTCCATCTCTGACAACGCCTATCAGTTCATGCTGACT
G
>hsa_circRNA_042368
GGTCCTTTGAGCTCTTCAGTAATCTGAATGGTACAATTAAAGATGACTTTTCTGAATTTG
ACAACCTTCGGACTTCAAAAAAAACAGGCATGCAGGGATTAACAGGACTTCTGTTTACAA
TGGAAATCTGAAATGGAAGAAACATCTTTAACCTTGTGTGTCTGTGATCTCCTCTGTCTT
AATCCACGCTCAGGCTAAAGATGGGGATAATGTGGAAATGGCAGTTGTCCCGAGGGCGTG
GGGTGGGGGGTGCTTCTGTGCCCACGGGTCCCTGGGCAACAGTCCCTAGGCTAAGACAGG
GGTGGGGGGCTAAGGGACCAGGGCTGGCCCTGATCCACCTACCTGCTAACTCCAGATATT
ATTTTTAAGTTGGAGACCTAAAAATAATTCTCTTGTATTTTGGAGATGAAGAAAAAAGTC
ATTCACCTGGGAGGGATTTTTAACAAACATGCACTAATATTACCTCCCTCTTCCAAACTC
CTACTGTCCTCACCTCACCCACCACTGTAAAAGTATTACGTCGTGCATTAAAGACCAGAA
AAGACTTGCTTTTACCCAGGGAGGGGACATTCCCCCAATCCTGTGTCTGGGCAGCTTGCC
TGGTGGATGTTTCTGGCCCTTTTTCCACCATGGGAATTTCTCACCTCTAGCTCTAAGGGC
AGCTGACCACCTGCCAGCCCCTCTCTGGTTCCAGAAGATTACCCTTCGCACCGGCACAGG
AGAGATCTTAAATGGTCTCTGGGCTGCTGGGACATGCAGGCTCTGAGTGGGGACTGCACC
CACTCATGCTGTTCCTGAGGCCGCCCTCTCCAGTCCCAGGAGCCGTGTCTAGAGTTCCTG
ACCAGCCACCTTCTGCCAGAACTGCAGGCCTGCGGCTGGGTCTTAGGCTCCCGCTGCCAT
TTGGGTAAGCCGGTGGCTGGTCTCGTCTGCCGGGGGAAGGGTGGGGAGGTGCAATGGGAT
GGGAGGCAGGATGCTTGCCCAGAAAGGTGCTTTCCTTCAGACGGTGCAGGGCCTGGGCCA
GCCTTACAGGTCAGTAGACTAGACTCGACTACTTGGGGTCAGTGATTCTTTTGTAACGAG
TCTTTCATGATGTGACTTTGAGGCCCCAACATGACAGCCACTGGGCCACCGGGACCCAAG
AAGACAGCCCCCTGCCCCATCTTCTGGCACAGGCCATCCCGAGTGCATGTCCCTGTTGCC
CACTGCACTGATCATGAAGCCACCGGCCACTGCCACGCATGTTGCACCTGTGCCATCGTG
CTCCCTCCTGATGGGCACCGTGGTGGAGGAAGTCACCCAGCTGTTTCTCAGTCCCAGAGG
CCGGTGGCTGGTTTTGAACTTGTGTTGACTGTTGATACTTATTTACTGTATAAATATAAT
TTATCATTTGTACCATG
>hsa_circRNA_008512
GCAGTGTCAGCCTACTGTGTCACCTCACAGCGAAACAGCACCAATTCCAGTTCCTACTCA
AATAAGGAATTATCAGCGCATAGAGCAGAATCTTACATCTACTGCCAGCTCAGGCACAAA
TGTACATGGTTCTCCAAGATCTGCAGTGGTACGAAGGTCCAACACCAGCCCCATGGGCTT
CCTCCGGCCGGGATCATGCTCCCCAGTACCAGCAGACACAGCACAGACAGTTGGACGAAG
GCTCTCCACTGGGTCTTCTAGGCCTTACTCACCTTCCCCTTTGGTTGGTACCATTCCTGA
GCAATTCAGTCAGTGCTGCTGTGGGCATCCTCAGGGCCATGACTCCAGGAGTAGAAACTC
CTCAGGTTCTCCAGTGCCACAAGCTCAGTCCCCACAGTCTCTCTTATCGGGTGCTAGACT
GCAGAGCGCCCCCACCCTCACTGACATCTATCAGAACAAGCAGAAGCTCAGAAAACAGCA
CTCTGACCCCGTGTGCCCATCCCATACTGGGGCTGGGTACAGCTACTCGCCTCAGCCCAG
TCGGCCTGGCAGCCTTGGAACTTCTCCCACCAAGCACTTGGGGTCCTCTCCACGGAGTTC
TGACTGGTTCTTTAAAACTCCTTTGCCAACAATCATTGGCTCTCCTACTAAGACCACAGC
TCCTTTCAAAATCCCTAAAACTCAAGCATCTTCCAACCTGTTAGCCTTGGTTACTCGTCA
[truncated: 320,263 more chars]
