# Supplementary material for: Profile and clinical implication of circular RNAs in human papillary thyroid carcinoma
Source: PeerJ. 2018 Aug 7;6:e5363. doi: 10.7717/peerj.5363 (PMC6086080; doi:10.7717/peerj.5363)
Supplement: Supplemental Information 1 [file peerj-06-5363-s001.zip › Datasets/Data Analysis Folder/Differentially Expressed CircRNAs.xls]

## Sheet: Scatter Plots-CircRNAs
Scatter Plots The Scatter-Plot is a visualization method used for assessing the CircRNA expression variation (or reproducibility) between the two compared samples or two compared groups of samples. The values of X and Y axes in the Scatter-Plot are the normalized signal values of the samples (log2 scaled) or the averaged normalized signal values of groups of samples (log2 scaled). The green lines…

## Sheet: Volcano Plots -CircRNAs
Volcano Plots Volcano Plots are useful tools for visualizing differential expression between two different conditions. They are constructed using fold-change values and p-values, and thus allow you to visulaize the relationship between fold-change (magnitude of change) and statistical significance (which takes both magnitude of change and variability into consideration). They also allow subsets o…

## Sheet: up_C_vs_N
# Fold Change cut-off: 1.5 # P-value cut-off: 0.05 # Condition pairs: C_vs_N # Column A: probeID it represents probe name. # Column B: P-value, P-value calculated from paired t-test. # Column C: FDR, FDR is calculated from Benjamini Hochberg FDR. # Column D: FC (abs), the absolute ratio (no log scale) of normalized intensities between two conditions. # Column E: Regulation, it depicts which group…
C_vs_N 1.5 fold up regulated CircRNAs
	P-value and FDR		Fold change and Regulation		Annotations											Group--Raw Intensity		Group--Normalized Intensity		Raw Intensity						Normalized Intensity						miRNA Binding Sites
probeID	P-value	FDR	FC (abs)	Regulation	circRNA	Alias	source	chrom	strand	txStart	txEnd	circRNA_type	best_transcript	GeneSymbol	Sequence	group-C(raw)	group-N(raw)	group-C(normalized)	group-N(normalized)	[5C, C](raw)	[3C, C](raw)	[1C, C](raw)	[5N, N](raw)	[3N, N](raw)	[1N, N](raw)	[5C, C](normalized)	[3C, C](normalized)	[1C, C](normalized)	[5N, N](normalized)	[3N, N](normalized)	[1N, N](normalized)	MRE1	MRE2	MRE3	MRE4	MRE5
ASCRP3000016	0.00602079	0.753376	1.54098	up	hsa_circRNA_007390	hsa_circ_0007390	circBase	chr15	-	73854236	73866136	exonic	NM_012428	NPTN	AAAAACTTGCGCCAGAGAAACACAAATTAAGTACTGCTTACAATCCGCTCCTGACATCAC	131.167	67.8333	6.93426	6.31042	91.5	167	135	63	61	79.5	6.73081	7.03713	7.03484	6.03718	6.38952	6.50455	hsa-miR-1272	hsa-miR-6756-5p	hsa-miR-4799-3p	hsa-miR-578	hsa-miR-4257
ASCRP3000110	0.0368881	0.799162	1.50114	up	hsa_circRNA_404987		25070500	chr12	-	29492783	29494151	sense overlapping	NM_016570	ERGIC2	AAACAAAATTCCAGGTTCCTTTTGAGGATGGCCACACAGACAACCACTTACCTCTTTTAG	85.8333	44.6667	6.34797	5.76191	65	112.5	80	53	46	35	6.2488	6.49659	6.29852	5.80208	6.00103	5.48261	hsa-miR-33a-3p	hsa-miR-4307	hsa-miR-29a-5p	hsa-miR-548aq-5p	hsa-miR-548y
ASCRP3000222	0.0394691	0.802723	1.64304	up	hsa_circRNA_405026		25070500	chr12	+	70149163	70150443	exonic	NM_022456	RAB3IP	AAAGCTCAGAGGGTTATCTTATGATGAGGCTTTTGCTATGGCTAATGATCCCTTGGAAGG	120	58.6667	6.80883	6.09247	72	140	148	60.5	43	72.5	6.44508	6.81437	7.16704	6.00665	5.87764	6.3931	hsa-miR-4458	hsa-let-7i-5p	hsa-miR-320a	hsa-miR-320b	hsa-let-7b-5p
ASCRP3000242	0.0370264	0.799162	1.77919	up	hsa_circRNA_017037	hsa_circ_0017037	circBase	chr1	-	235272657	235283214	exonic	NM_014765	TOMM20	AAAGGGCTTGGAGAATTACCTGACCTTAAAGATGCTGAAGCTGTTCAGAAGTTCTTCCTT	135.333	62.1667	6.98001	6.14879	103	168.5	134.5	52	56	78.5	6.87708	7.05261	7.01034	5.75833	6.22649	6.46155	hsa-miR-4662a-3p	hsa-miR-559	hsa-miR-548o-3p	hsa-miR-148a-5p	hsa-miR-548ar-3p
ASCRP3000330	0.00320919	0.753376	1.94018	up	hsa_circRNA_054547	hsa_circ_0054547	circBase	chr2	-	54119944	54120936	exonic	NM_014614	PSME4	AAATTATAGCTGGTTTAATCAGAGGTTCTAAGCACTGGACATTTGAAAAGGCAGAACAGA	234.667	97.8333	7.76899	6.8128	158	286	260	98	80	115.5	7.53174	7.7958	7.97945	6.68364	6.77649	6.97828	hsa-miR-2115-3p	hsa-miR-450b-5p	hsa-miR-4772-3p	hsa-miR-5589-5p	hsa-miR-199b-5p
ASCRP3000378	0.00206712	0.753376	1.79573	up	hsa_circRNA_103462	hsa_circ_0007841	circBase	chr3	+	127778944	127779504	exonic	NM_013336	SEC61A1	AACACTGGCCGAGTATTTGGCATGATCATTACTATCGGCCAGTCTATCGTGTATGTGATG	116.167	53	6.7842	5.93963	92	138	118.5	58	42	59	6.71659	6.77539	6.86062	5.88376	5.85912	6.07601	hsa-miR-29b-2-5p	hsa-miR-19b-1-5p	hsa-miR-185-3p	hsa-miR-1296-3p	hsa-miR-501-5p
ASCRP3000474	0.00997105	0.753376	3.87504	up	hsa_circRNA_061343	hsa_circ_0061343	circBase	chr21	-	27347382	27369731	exonic	NM_000484	APP	AACTACATCACCGCTCTGCAGGCTGTTCCTCCTCGGTGTCCCAAAGTTTACTCAAGACTA	5482.67	2317.67	13.0116	11.0574	3066	7751.5	5630.5	1836	3001	2116	12.4143	13.6558	12.9646	10.5917	11.9566	10.6237	hsa-miR-6762-3p	hsa-miR-6895-3p	hsa-miR-4768-5p	hsa-miR-6833-3p	hsa-miR-5093
ASCRP3000487	0.0486033	0.812574	1.54276	up	hsa_circRNA_101608	hsa_circ_0036408	circBase	chr15	-	76580186	76588078	exonic	NM_000126	ETFA	AACTATTTATGCAGGCCTCATTGCTACGATTTCAGAGTACCCTGGTAATAGCTGAGCATG	374.833	206.333	8.47201	7.84649	302	508.5	314	209	243	167	8.51719	8.64732	8.2515	7.76904	8.30722	7.46322	hsa-miR-647	hsa-miR-612	hsa-miR-330-5p	hsa-miR-518c-5p	hsa-miR-17-3p
ASCRP3000550	0.0369459	0.799162	4.15583	up	hsa_circRNA_103514	hsa_circ_0006156	circBase	chr3	+	171965322	171969331	exonic	NM_022763	FNDC3B	AAGAAGCAGCCCAAAGTCGAATGATTCAGACTTGCAAGGTGATTGAAGATAGTACTGGAG	7585.67	3980.5	13.6865	11.6313	6402	9504	6851	2173	3682	6086.5	13.6993	13.94	13.4201	10.8372	12.2045	11.8523	hsa-miR-147b	hsa-miR-510-5p	hsa-miR-15b-3p	hsa-miR-1323	hsa-miR-552-3p
ASCRP3000582	0.025118	0.757832	1.50929	up	hsa_circRNA_017215	hsa_circ_0017215	circBase	chr1	-	243242289	243265046	exonic	NR_029401	LINC01347	AAGACTTCTGAATCCAGGAAGAGAAACTGACTGGGCAACATGTTATTCAGGCGACGTCAG	892.5	539.667	9.70678	9.11291	491	1463.5	723	358	658	603	9.28782	10.3448	9.48776	8.53513	9.73704	9.06655	hsa-miR-7851-3p	hsa-miR-665	hsa-miR-1827	hsa-miR-5190	hsa-let-7d-5p
ASCRP3000708	0.0446447	0.812574	1.69367	up	hsa_circRNA_008337	hsa_circ_0008337	circBase	chr8	-	62546241	62596747	exonic	NM_004318	ASPH	AAGTAAGCATTTTTCCTGTGGAAGAACAGCAGGAAGTACCACCAGAGACAAAGCATGGAG	1174.33	632.667	10.1195	9.35933	540	2055	928	447	758	693	9.44209	11.0339	9.88252	8.84981	9.94124	9.28695	hsa-miR-22-5p	hsa-miR-3692-5p	hsa-miR-670-3p	hsa-miR-384	hsa-miR-598-3p
ASCRP3000840	0.0243724	0.757832	1.56142	up	hsa_circRNA_102897	hsa_circ_0003747	circBase	chr2	+	203817281	203826149	exonic	NM_024744	CARF	AATCCCAGTATGTTCCATATGATGGAATCCCATTTGTTAATGCAGATGATCGTTGCCAGC	956.5	590	9.81769	9.17483	471	1440.5	958	324	622	824	9.20183	10.31	9.94124	8.39234	9.64784	9.48433	hsa-miR-27b-3p	hsa-miR-27a-3p	hsa-miR-873-3p	hsa-miR-203a-3p	hsa-miR-656-5p
ASCRP3000877	0.027238	0.770087	2.3925	up	hsa_circRNA_103525	hsa_circ_0001367	circBase	chr3	+	183361267	183369064	exonic	NM_017644	KLHL24	AATGATGTCCCCAAGGACTAGGCCACGCAGGTGTGGAAATTAAAAGAACACACATATTTT	2122	1097.17	11.3348	10.0763	1485.5	2336.5	2544	819	1082.5	1390	11.1108	11.28	11.6137	9.63912	10.4456	10.1443	hsa-miR-450a-2-3p	hsa-miR-539-5p	hsa-miR-16-2-3p	hsa-miR-1283	hsa-miR-379-3p
ASCRP3000884	0.0295488	0.78133	1.8032	up	hsa_circRNA_092545	hsa_circ_0001426	circBase	chr4	+	89396991	89415482	exonic	NM_016323	HERC5	AATGCCATCATTGGAAGACTTGAAAGAACTCAGTCCTGATTTGGGAAAATAACCACCTGC	98.3333	41.8333	6.492	5.64144	81	145	69	49	39	37.5	6.51905	6.82501	6.13194	5.68778	5.70632	5.53021	hsa-miR-670-3p	hsa-miR-4753-3p	hsa-miR-6739-5p	hsa-miR-130b-5p	hsa-miR-4694-3p
ASCRP3000969	0.0209255	0.753376	1.71046	up	hsa_circRNA_102786	hsa_circ_0001053	circBase	chr2	-	100078957	100081447	exonic	NM_016316	REV1	AATTTTTAGTGGAGTTGCCATCTATGTTAATGGATACACAGAAGCTCCACCATGAGGCGA	511.333	264.833	8.84802	8.07364	265	725	544	175	229	390.5	8.31006	9.16858	9.06543	7.50154	8.21636	8.50301	hsa-miR-376c-3p	hsa-miR-302c-5p	hsa-miR-217	hsa-miR-103a-3p	hsa-miR-107
ASCRP3001116	7.84245e-05	0.305566	1.76666	up	hsa_circRNA_018225	hsa_circ_0018225	circBase	chr10	+	38726471	38734535	exonic	NR_024497	LINC00999	ACAGCAAAACGAAGTGACCTCACAATGACTCAAGCTACCACATGCTGTTGATTGTGAAAT	1119.5	631.833	10.1802	9.3592	772.5	1487	1099	574	594.5	727	10.0084	10.3837	10.1486	9.17296	9.56804	9.33661	hsa-miR-1273h-5p	hsa-miR-3689b-3p	hsa-miR-3689c	hsa-miR-30b-3p	hsa-miR-1273g-5p
ASCRP3001202	0.00483831	0.753376	2.16436	up	hsa_circRNA_101814	hsa_circ_0039353	circBase	chr16	+	53189837	53191453	exonic	NM_025134	CHD9	ACATGACAGAAATCACCTATGTTTACAGCGACAGGATTTTGACACTTCATGACATGTCAT	532	206.5	8.87288	7.75893	244	758	594	124	239.5	256	8.18923	9.2407	9.1887	7.00894	8.28176	7.9861	hsa-miR-376a-5p	hsa-miR-450a-2-3p	hsa-miR-452-3p	hsa-miR-151a-3p	hsa-miR-376a-2-5p
ASCRP3001264	0.00632748	0.753376	1.52847	up	hsa_circRNA_103925	hsa_circ_0001522	circBase	chr5	+	122881110	122893258	exonic	NM_004384	CSNK1G3	ACCACAGCTACATTTGGAATACAGATTCTATAAGCAGTTAGGATCTGGAGCTCTCTATCA	858	536.333	9.72453	9.11244	741	1248	585	670.5	565	373.5	9.94843	10.0639	9.16125	9.38865	9.49728	8.4514	hsa-miR-511-5p	hsa-miR-599	hsa-miR-181b-5p	hsa-miR-181d-5p	hsa-miR-579-3p
ASCRP3001273	0.0101981	0.753376	2.75189	up	hsa_circRNA_003074	hsa_circ_0003074	circBase	chr10	+	12123470	12133683	exonic	NM_018706	DHTKD1	ACCACTCCAGCTGAAAGAGGAAGGTCTTCTTTATACTGCAGTGATATTGTTGATCATGGC	1437.83	561.167	10.6452	9.1848	1106	1529	1678.5	488	477	718.5	10.6314	10.434	10.8703	8.96519	9.2622	9.327	hsa-miR-518c-5p	hsa-miR-3667-3p	hsa-miR-670-3p	hsa-miR-4660	hsa-miR-4685-5p
ASCRP3001316	0.0375664	0.799162	1.73673	up	hsa_circRNA_103662	hsa_circ_0007096	circBase	chr4	+	76711302	76711950	exonic	NM_003715	USO1	ACCATTGATGACCATAAATACTGTATCAGAAGTTATTCGAGGCTGCCAAGTAAACCAAGA	217.5	104	7.67204	6.87567	192.5	269	191	104	104	104	7.81568	7.69032	7.51014	6.70799	7.10464	6.81437	hsa-miR-18a-5p	hsa-miR-18b-5p	hsa-miR-875-3p	hsa-miR-522-3p	hsa-miR-889-5p
ASCRP3001322	0.0473381	0.812574	1.65968	up	hsa_circRNA_003316	hsa_circ_0003316	circBase	chr8	+	38677039	38678153	exonic	NM_006283	TACC1	ACCCAAGAAGGCAAAGTCGCGTTTAATAACAATCACAAGAAGCTGATGAACAGCTTGTAG	136.167	68.3333	7.01317	6.28226	120	138	150.5	61.5	54	89.5	7.09588	6.76658	7.17705	6.03718	6.1675	6.64211	hsa-miR-30c-1-3p	hsa-miR-6731-5p	hsa-miR-3160-5p	hsa-miR-6792-3p	hsa-miR-6804-5p
ASCRP3001374	0.00752978	0.753376	1.96758	up	hsa_circRNA_102130	hsa_circ_0005652	circBase	chr17	+	53016284	53024673	exonic	NM_005486	TOM1L1	ACCTCACCTCAAGCCACGCATATGATAATATTTCAGCCTTCCAAGTTCTGATGTAACAAA	672.667	294.5	9.24116	8.26474	314	964	740	207	271	405.5	8.59605	9.60526	9.52218	7.75686	8.47271	8.56464	hsa-miR-329-5p	hsa-miR-671-5p	hsa-miR-515-5p	hsa-miR-20b-3p	hsa-miR-541-3p
ASCRP3001398	0.0406789	0.812574	2.11897	up	hsa_circRNA_000261	hsa_circ_0000261	circBase	chr10	+	112723882	112724819	exonic	NM_007373	SHOC2	ACCTGCTGAAATTGGAACTCTAATGAATCATTGATTGACCAGCACTATTTTACCAGTTGG	540.833	208.333	8.90532	7.82196	314	892	416.5	164	207	254	8.59232	9.48626	8.63739	7.41542	8.06768	7.98278	hsa-miR-130b-5p	hsa-miR-4490	hsa-miR-2117	hsa-miR-4753-3p	hsa-miR-1244
ASCRP3001468	0.00925428	0.753376	2.63472	up	hsa_circRNA_100161	hsa_circ_0002043	circBase	chr1	+	35846859	35847359	exonic	NM_005095	ZMYM4	ACGGCATACAAGCAGAGACATTTTAAATCCAAAGGATGTGATCAGTGCCCAGTTTGAAAA	1844	779.333	10.9922	9.59451	946	2992	1594	432	973	933	10.3787	11.8224	10.7754	8.8032	10.3368	9.64349	hsa-miR-30e-3p	hsa-miR-30a-3p	hsa-miR-30d-3p	hsa-miR-194-5p	hsa-miR-548c-3p
ASCRP3001474	0.0495231	0.812574	1.67554	up	hsa_circRNA_406202		25070500	chr22	-	44062983	44083461	exonic	NM_022785	EFCAB6	ACGTGCATGACTTTAAGAAGATTTGGACTTAAAGCCACCACTAAAATCAATTGGAAGCAA	120.333	52.8333	6.72488	5.98025	56	163	142	40.5	64	54	6.04721	7.00801	7.11942	5.4222	6.48321	6.03535	hsa-miR-4659b-3p	hsa-miR-4659a-3p	hsa-miR-5187-3p	hsa-miR-199a-5p	hsa-miR-153-5p
ASCRP3001534	0.0177172	0.753376	1.64557	up	hsa_circRNA_030254	hsa_circ_0030254	circBase	chr13	+	50025688	50042096	exonic	NM_031915	SETDB2	ACTCCTTTCCAGAAGACTGTACATTTCTAATGTTTCATCCATTTGTGGACCAAAAGATGG	455	229	8.70264	7.98405	315.5	692	357.5	237	226	224	8.59838	9.09837	8.41118	7.94205	8.18964	7.82047	hsa-miR-653-3p	hsa-miR-153-5p	hsa-miR-3977	hsa-miR-181b-5p	hsa-miR-33b-5p
ASCRP3001719	0.0490147	0.812574	1.76753	up	hsa_circRNA_010096	hsa_circ_0010096	circBase	chr1	+	16093870	16101291	exonic	NM_017556	FBLIM1	AGAACGAGGTGTACTGCCTGGACGACTTCTACAGGATGCCCACCCCCTCCTCCTGTCCTG	12574.7	17072	14.3634	13.5416	9021	13390	15313	12751	12885	25580	14.1441	14.378	14.568	13.1656	13.9324	13.5269	hsa-miR-608	hsa-miR-6515-5p	hsa-miR-2861	hsa-miR-4651	hsa-miR-1228-5p
ASCRP3001778	0.0422796	0.812574	2.10549	up	hsa_circRNA_101227	hsa_circ_0029636	circBase	chr13	+	20632714	20641530	exonic	NM_003453	ZMYM2	AGAATTATGCACCTGACAGCATCTATTACCTTTGCCTTGGAATACAGGAGGGTTCAGCAC	2159.33	1380.5	11.3642	10.29	1290	3111	2077	663	1831	1647.5	10.8866	11.9646	11.2414	9.36642	11.1971	10.3065	hsa-miR-330-5p	hsa-miR-326	hsa-miR-670-3p	hsa-miR-616-3p	hsa-miR-873-5p
ASCRP3001836	0.0233608	0.754029	3.27374	up	hsa_circRNA_100925	hsa_circ_0023940	circBase	chr11	-	85723323	85742653	exonic	NM_007166	PICALM	AGACTGTTTGCAGCATACAATGAAGGAATTATTAATTTGTTGGACTTAATTCAGTGCACA	2364.5	915.167	11.5545	9.84357	1726	3438	1929.5	696	871.5	1178	11.4159	12.1368	11.1108	9.43871	10.1597	9.93228	hsa-miR-551b-5p	hsa-miR-519a-3p	hsa-miR-632	hsa-miR-519b-3p	hsa-miR-574-3p
ASCRP3001909	0.0488742	0.812574	1.51726	up	hsa_circRNA_406215		25070500	chr3	+	3182193	3186394	exonic	NM_182916	TRNT1	AGATACTTCAGCTTCATGAAGAAAATTTTGAGATTACTACACTACGGATTGATGTCACCA	81	46	6.25606	5.65459	108	87.5	47.5	76	33	29	6.96727	6.1775	5.62339	6.30005	5.37663	5.2871	hsa-miR-6738-3p	hsa-miR-544a	hsa-miR-6512-5p	hsa-miR-148a-5p	hsa-miR-223-3p
ASCRP3001985	0.0177112	0.753376	1.70164	up	hsa_circRNA_406320		25070500	chr3	+	108366789	108391503	exonic	NM_014648	DZIP3	AGCAAACTGAACGCAGAAACTAGCAGAGCTTTAACAGCCGAGGTATTGAAATAGAAGAGT	212.167	96.8333	7.54021	6.77328	130.5	344	162	85	109.5	96	7.26096	8.06768	7.29198	6.39024	7.19767	6.73194	hsa-miR-7161-3p	hsa-miR-335-3p	hsa-miR-6844	hsa-miR-4677-5p	hsa-miR-4307
ASCRP3002017	0.0237059	0.757832	1.72623	up	hsa_circRNA_404663		25070500	chr1	+	223116148	223116674	exonic	NM_032890	DISP1	AGCACATAGCCAACATAAGAGTCAAGAAATTGGAGCATGGCTATGAGCAATGGAAACAAT	123.667	55.8333	6.80119	6.01356	69	165	137	39	61.5	67	6.35248	7.00801	7.04307	5.34444	6.42703	6.2692	hsa-miR-1193	hsa-miR-1322	hsa-miR-6511b-5p	hsa-miR-1910-3p	hsa-miR-6511a-5p
ASCRP3002057	0.0460899	0.812574	1.94651	up	hsa_circRNA_103571	hsa_circ_0008106	circBase	chr3	+	197592293	197598333	exonic	uc003fyk.2	LRCH3	AGCATTCATGTTCCCTCACCAGCTGTAAGTGATGACAGACCTAATGCTCTATTAAGTTCA	2140.83	1301.83	11.2702	10.3093	1168	3487.5	1767	1268.5	1469	1168	10.7053	12.1526	10.9528	10.1443	10.8608	9.9229	hsa-miR-29b-2-5p	hsa-miR-29a-5p	hsa-miR-518c-5p	hsa-miR-214-3p	hsa-miR-16-5p
ASCRP3002110	0.00138989	0.753376	2.84042	up	hsa_circRNA_018315	hsa_circ_0018315	circBase	chr10	+	49609654	49613024	exonic	NM_002750	MAPK8	AGCGGGCCTACAGAGAGCTAGTTCTTATGAAATGTGTTAATCACAAAAATCTTCTTGGTG	5031.83	3071.33	12.911	11.4049	3355.5	7253	4487	2456	3231	3527	12.5598	13.5922	12.581	10.9754	12.0554	11.1839	hsa-miR-6755-3p	hsa-miR-4661-5p	hsa-miR-495-5p	hsa-miR-5007-5p	hsa-miR-1257
ASCRP3002322	0.0464671	0.812574	2.51402	up	hsa_circRNA_000827	hsa_circ_0000827	circBase	chr18	+	9204473	9211782	exonic	NM_015208	ANKRD12	AGGGGCAAATGTGAATGTGAAAGATTTTGCAGATTCAGATCCAGGACATACAAGTGAAAA	1251	442.667	10.2149	8.88493	655	2303	795	439	506	383	9.75761	11.2537	9.63346	8.82378	9.34199	8.48903	hsa-miR-3911	hsa-miR-23a-3p	hsa-miR-511-5p	hsa-miR-3653-3p	hsa-miR-23b-3p
ASCRP3002417	0.041766	0.812574	1.57481	up	hsa_circRNA_400283		25242744	chr1	-	91403041	91447927	exonic	NM_201269	ZNF644	AGTCCGTTGATGTATCAGCCACAAAAAATGGACTTGACTATGCACTCAGGTTTGATTTAA	89.5	39	6.2762	5.62102	49.5	155	64	40	45	32	5.87149	6.92634	6.03076	5.43616	6.01597	5.41094	hsa-miR-153-5p	hsa-miR-612	hsa-miR-4659b-3p	hsa-miR-6860	hsa-miR-4659a-3p
ASCRP3002418	0.0471956	0.812574	2.69551	up	hsa_circRNA_401782		25242744	chr17	+	34144719	34149837	exonic	NM_003487	TAF15	AGTCCTATCATTCACAAAGGGAAAACTACAGCCACCACACACAAGATTCTGGAAGTTACG	3555.5	2404.67	12.3758	10.9453	2693.5	4236	3737	1280	2065	3869	12.2289	12.5598	12.3389	10.1558	11.4057	11.2744	hsa-miR-3912-5p	hsa-miR-3692-5p	hsa-miR-103b	hsa-miR-3064-5p	hsa-miR-6131
ASCRP3002640	0.017101	0.753376	1.75743	up	hsa_circRNA_104645	hsa_circ_0001811	circBase	chr8	-	74585341	74601048	exonic	NM_014393	STAU2	ATAGAGCTAATTACAACTTTCGGGGCATGTACAATCAGAGATGTTCTCAGTGCAGCTGAG	1488.83	1019.5	10.7183	9.90479	1419	1597.5	1450	1189	620.5	1249	11.0361	10.5038	10.6148	10.0639	9.64349	10.007	hsa-miR-450a-1-3p	hsa-miR-654-3p	hsa-miR-103a-2-5p	hsa-miR-484	hsa-miR-657
ASCRP3002647	0.00615914	0.753376	2.1422	up	hsa_circRNA_100787	hsa_circ_0021647	circBase	chr11	+	34107610	34112225	exonic	NM_005898	CAPRIN1	ATAGCAGTGGAATCAATGTAAATGCAGCTCCATTCCAATCCATGCAAACGGTGGTAAATT	1275	613.667	10.4257	9.32662	927.5	1607	1290.5	666	546	629	10.3448	10.5259	10.4065	9.37803	9.45747	9.14435	hsa-miR-873-5p	hsa-miR-20b-3p	hsa-miR-20a-3p	hsa-miR-649	hsa-miR-1296-3p
ASCRP3002726	0.00217185	0.753376	1.52576	up	hsa_circRNA_007211	hsa_circ_0007211	circBase	chr1	-	674213	678730	sense overlapping	uc001abm.2	AK310751	ATATTTGGAATTTTCGTATACGTGGATTCCAGAGGGGTGACAGCAAAACCTGGATCTACC	1496.5	1100.83	10.6184	10.0089	733	2016.5	1740	666	966.5	1670	9.93413	10.9874	10.9338	9.37033	10.3256	10.3308	hsa-miR-1273h-5p	hsa-miR-1285-3p	hsa-miR-6779-5p	hsa-miR-6780a-5p	hsa-miR-30b-3p
ASCRP3002781	0.0269082	0.770087	1.50487	up	hsa_circRNA_006146	hsa_circ_0006146	circBase	chr6	+	117013217	117047785	exonic	NM_002269	KPNA5	ATCAGGAGGTACTCCAGAGCAAATAAGTTGTTCAAACGCAGAAATGTCTATTTGCCCAGA	580.833	329	9.06475	8.47512	439	891.5	412	309	409	269	9.08249	9.48986	8.62191	8.31422	9.06239	8.04874	hsa-miR-513a-3p	hsa-miR-513c-3p	hsa-miR-212-3p	hsa-miR-556-3p	hsa-miR-371b-3p
ASCRP3002824	0.00793487	0.753376	1.72801	up	hsa_circRNA_001185	hsa_circ_0001185	circBase	chr21	+	34804483	34805178	exonic	NM_005534	IFNGR2	ATCCCATTACAGATAGAAGAGGTCAAAGGCCCTTTCAGAAGCAACTCCATTTCATTGGAT	317.333	155.833	8.23318	7.44407	246.5	414	291.5	167.5	130	170	8.22141	8.3469	8.13124	7.43501	7.43397	7.46322	hsa-miR-4727-5p	hsa-miR-122-5p	hsa-miR-378c	hsa-miR-127-5p	hsa-miR-378b
ASCRP3002851	0.0314874	0.795235	1.72943	up	hsa_circRNA_001317	hsa_circ_0001317	circBase	chr3	+	57276883	57282379	exonic	NM_012096	APPL1	ATCGAAATTTAACCCGAAAGGCTGGATACCTTAATGCTAGGAAATCATGATGCTGCGATT	352.5	149.333	8.11922	7.32893	132	641	284.5	98	185	165	7.28737	8.97598	8.09432	6.67071	7.90064	7.41542	hsa-miR-1250-3p	hsa-miR-7107-3p	hsa-miR-4668-3p	hsa-miR-367-5p	hsa-miR-5011-3p
ASCRP3002916	0.0168271	0.753376	2.28577	up	hsa_circRNA_100916	hsa_circ_0008773	circBase	chr11	-	85692787	85695016	exonic	NM_007166	PICALM	ATCTTGGCATCGGAAATGGAACCACTAAGAAGATTCACTCCTTCTCCAGTTGCACAGCCA	892.5	371.667	9.81802	8.62534	654.5	984.5	1038.5	429	272	414	9.73634	9.64386	10.0739	8.79335	8.49037	8.59232	hsa-miR-196a-3p	hsa-miR-152-5p	hsa-miR-182-5p	hsa-miR-376a-2-5p	hsa-miR-505-3p
ASCRP3002917	0.00589275	0.753376	2.46932	up	hsa_circRNA_100915	hsa_circ_0023904	circBase	chr11	-	85692787	85693046	exonic	NM_007166	PICALM	ATCTTGGCATCGGAAATGGAACCACTAAGAAGCTTTGATGAACTAGGTGGACTTCTCAAA	899	338.333	9.79831	8.49419	547	1145	1005	319	273	423	9.46719	9.90796	10.0198	8.36361	8.49037	8.62861	hsa-miR-196a-3p	hsa-miR-152-5p	hsa-miR-182-5p	hsa-miR-656-5p	hsa-miR-659-3p
ASCRP3002950	0.0466769	0.812574	1.75969	up	hsa_circRNA_101002	hsa_circ_0025201	circBase	chr12	+	6646474	6646556	exonic	NM_002046	GAPDH	ATGACAACTTTGGTATCGTGGAAGGACTCATGCAATGCCTCCTGCACCACCAACTGCTTA	643.167	321.5	9.24852	8.4332	436	945	548.5	353.5	258	353	9.08116	9.57484	9.08957	8.50566	8.40107	8.39287	hsa-miR-382-5p	hsa-miR-212-5p	hsa-miR-410-5p	hsa-miR-490-5p
ASCRP3003000	0.0370052	0.799162	1.62227	up	hsa_circRNA_012889	hsa_circ_0012889	circBase	chr1	+	65890985	66101111	exonic	NM_001003679	LEPR	ATGATGTACACTCTCGTGGCATTATCCTTCAGTGGGGCTATTGGACTGACTTTTCTTATG	79.5	38.3333	6.24144	5.54343	63	104.5	71	47	31	37	6.17084	6.4045	6.14898	5.62339	5.43059	5.57629	hsa-miR-200b-3p	hsa-miR-8062	hsa-miR-203b-3p	hsa-miR-3916	hsa-miR-5683
ASCRP3003034	0.0158607	0.753376	1.88539	up	hsa_circRNA_101231	hsa_circ_0000467	circBase	chr13	-	21742126	21742538	exonic	NM_145061	SKA3	ATGCGAGGAATAATAAAAGTACACGAGCAAGAAGCCATTAACTCTGACCCAGAGTTGTCT	80.8333	37.8333	6.28047	5.36561	110	71.5	61	60	25	28.5	7.01453	5.90197	5.92491	5.90799	4.9679	5.22094	hsa-miR-153-5p	hsa-miR-382-5p	hsa-miR-520g-3p	hsa-miR-549a	hsa-miR-520h
ASCRP3003066	0.0434728	0.812574	1.74704	up	hsa_circRNA_103191	hsa_circ_0003056	circBase	chr22	-	28306951	28310335	exonic	NM_012399	PITPNB	ATGGAGAAAAGGGACAGTATACGCACAAAATTTATCACCTAAAGAGCCGTGTGGTTTTGC	337.5	177.833	8.35863	7.55371	326.5	397	289	268	108	157.5	8.66372	8.29732	8.11485	8.12457	7.1662	7.37036	hsa-miR-211-5p	hsa-miR-204-5p	hsa-miR-9-3p	hsa-miR-2113	hsa-miR-499a-5p
ASCRP3003096	0.00486784	0.753376	3.79948	up	hsa_circRNA_071127	hsa_circ_0071127	circBase	chr4	-	149356255	149358014	exonic	NM_000901	NR3C2	ATGGGTATCCGGTCTTAGAATACATTCCAGAAAATGTATCAAGCGATGGAGACCAAAGGC	722	183.167	9.4451	7.51929	473	771	922	138	108	303.5	9.20183	9.26328	9.87018	7.17038	7.17538	8.21211	hsa-miR-4446-3p	hsa-miR-6132	hsa-miR-6510-5p	hsa-miR-4646-5p	hsa-miR-5001-5p
ASCRP3003103	0.0392658	0.802723	2.06213	up	hsa_circRNA_103343	hsa_circ_0002569	circBase	chr3	-	47098310	47108608	exonic	NM_014159	SETD2	ATGGTGTGACATCACCTTATTCACAGACAACTCCACCAATTGTACAGGAGGTATATCGAA	1935.83	1120.33	11.1461	10.102	1219	2440.5	2148	741.5	1338	1281.5	10.7737	11.3664	11.2982	9.51464	10.7487	10.0425	hsa-miR-222-3p	hsa-miR-197-5p	hsa-miR-330-5p	hsa-miR-152-5p	hsa-miR-486-3p
ASCRP3003257	0.0177189	0.753376	1.56793	up	hsa_circRNA_103621	hsa_circ_0001402	circBase	chr4	+	38091552	38104778	exonic	NM_015173	TBC1D1	ATTCTTATTGACCTTGATTATTCAGAGCTGGGAGAGCTTCCCCCACGATCTCCTTTAGAA	2595.33	2693.17	11.7775	11.1286	1978.5	3073	2734.5	2455	1746.5	3878	11.6382	11.9284	11.7658	10.972	11.1373	11.2765	hsa-miR-891a-3p	hsa-miR-204-3p	hsa-miR-582-3p	hsa-miR-328-5p	hsa-miR-603
ASCRP3003325	0.0122141	0.753376	2.16812	up	hsa_circRNA_101504	hsa_circ_0002151	circBase	chr15	+	44046021	44048964	exonic	NM_005313	PDIA3	ATTTAGAGATGGTGAAGAAGCAGGTGCTTATGATGGACCTAGGACTGCTGGTGTGGACAC	1245	601.333	10.3537	9.2373	789	1647	1299	411	545	848	10.0541	10.5884	10.4188	8.7343	9.44907	9.52854	hsa-miR-34c-5p	hsa-miR-454-3p	hsa-miR-148a-3p	hsa-miR-301a-3p	hsa-miR-103a-2-5p
ASCRP3003387	0.00106299	0.739672	2.36514	up	hsa_circRNA_102370	hsa_circ_0047700	circBase	chr18	+	48444479	48458730	exonic	NM_002396	ME2	ATTTTTCCAGGCACTCTTAAAAGACCCATTTTACATGGGCTTGTACCAGAAACGAGATCG	499.5	189	8.93107	7.68914	470.5	590	438	246	143	178	9.20784	8.86639	8.71898	7.99036	7.54532	7.53174	hsa-miR-15a-3p	hsa-miR-2113	hsa-miR-454-3p	hsa-miR-487a-3p	hsa-miR-130a-3p
ASCRP3003570	0.025171	0.757832	1.75302	up	hsa_circRNA_003540	hsa_circ_0003540	circBase	chr3	-	65415194	65428524	exonic	NM_004742	MAGI1	CAACGAGGAGAACTGCCTGCTGGTTGGGAAAAGATTGAAGACCCTGTCTATGGTATCTAC	1143.5	615.333	10.0016	9.19173	381	1723	1326.5	279	810	757	8.88023	10.6781	10.4464	8.16848	10.0296	9.37713	hsa-miR-4786-3p	hsa-miR-367-5p	hsa-miR-6762-3p	hsa-miR-8077	hsa-miR-4743-3p
ASCRP3003640	0.00697148	0.753376	1.82215	up	hsa_circRNA_403406		25242744	chr5	+	109103235	109125228	exonic	NM_002372	MAN2A1	CAAGATTCTCTGCCACAAAAAAATATAATAAGGCTGAGTGCGGAGCCAAGGAGTGAAACC	191.5	86	7.5047	6.63906	180	227.5	167	101	75	82	7.72483	7.47069	7.31858	6.71487	6.66243	6.53987	hsa-miR-4743-3p	hsa-miR-519d-5p	hsa-miR-6754-5p	hsa-miR-548g-3p	hsa-miR-5706
ASCRP3003648	0.0082477	0.753376	1.50852	up	hsa_circRNA_404607		25070500	chr1	-	169947225	170001116	sense overlapping	NM_014970	KIFAP3	CAAGCCACAAGAGACGTCATAATCAAGGAAACACACCCTGAAAACCAAACCTTGAGAAAG	767.167	456	9.42588	8.83274	338	1147	816.5	258	533	577	8.69814	9.90508	9.67442	8.06723	9.41883	9.01217	hsa-miR-1277-5p	hsa-miR-548ab	hsa-miR-2054	hsa-miR-3121-3p	hsa-miR-6831-5p
ASCRP3003715	0.0139888	0.753376	1.99092	up	hsa_circRNA_104206	hsa_circ_0001649	circBase	chr6	-	146209155	146216113	exonic	NM_173082	SHPRH	CAATAGAAGAAAGAATGCAGGCAATGCTGAAAACTGCTGAGAGAAGGGCAGCCATTCTAC	1071.33	505.833	10.0414	9.04795	631	1726	857	436	689.5	392	9.68541	10.6866	9.75211	8.81686	9.80568	8.52129	hsa-miR-653-5p	hsa-miR-15a-5p	hsa-miR-203a-3p	hsa-miR-16-5p	hsa-miR-195-5p
ASCRP3003719	0.0195007	0.753376	2.36922	up	hsa_circRNA_406891		25070500	chr6	+	158703294	158735300	sense overlapping	NM_020245	TULP4	CAATAGCGAGTCCTGGGTCAAGCTGAGTATCTCCACGTTTAGGTGCACAAATACTATTTT	670.833	240.667	9.30903	8.06462	566	1010.5	436	248.5	257	216.5	9.52169	9.68643	8.71898	7.9965	8.39751	7.79985	hsa-miR-6825-5p	hsa-miR-4668-5p	hsa-miR-4739	hsa-miR-346	hsa-miR-1273h-5p
ASCRP3003808	0.0323689	0.795235	1.64988	up	hsa_circRNA_101595	hsa_circ_0000633	circBase	chr15	-	74963795	74967483	exonic	NM_025083	EDC3	CACAACTCCTTGGTCTCACGTGTGAAACATGGCTACAGATTGGCTGGGAAGTATTGTGTC	412	205.333	8.56157	7.83921	266	587	383	218	184	214	8.31762	8.85812	8.50897	7.82737	7.90641	7.78384	hsa-miR-423-5p	hsa-miR-103a-2-5p	hsa-miR-485-5p	hsa-miR-345-3p	hsa-miR-541-5p
ASCRP3003899	0.0132599	0.753376	1.51827	up	hsa_circRNA_100791	hsa_circ_0004851	circBase	chr11	+	34111725	34113603	exonic	NM_005898	CAPRIN1	CACCAAGTAGAACAAACAGAGCTTCAGCAAGAACAGCTTCAAACAGGTTCCTTTGGTATC	192.667	104.5	7.48831	6.88587	135	246	197	93	95	125.5	7.31254	7.58217	7.5702	6.58189	6.99487	7.08086	hsa-miR-20b-3p	hsa-miR-485-5p	hsa-miR-149-3p	hsa-miR-487b-5p	hsa-miR-766-5p
ASCRP3003917	0.0309257	0.794554	1.53075	up	hsa_circRNA_101084	hsa_circ_0027035	circBase	chr12	+	56962758	56980710	exonic	NM_002898	RBMS2	CACCATTCATACCTCATGCAGCCTTCAATATGGCAAGATTGTTTCCACTAAGGCCATACT	183	96.3333	7.40807	6.79383	125	203	221	77	85	127	7.17705	7.2981	7.74906	6.37294	6.87708	7.13147	hsa-miR-527	hsa-miR-518a-5p	hsa-miR-135b-5p	hsa-miR-185-3p	hsa-miR-762
ASCRP3003990	0.00212854	0.753376	1.87528	up	hsa_circRNA_101564	hsa_circ_0035946	circBase	chr15	-	66021409	66048810	exonic	NM_005848	DENND4A	CACTATTTCTCAATGTAACCTTCTGTAATGGAAGATGATTGAAGACAAGGGGCCTCGTGT	497.333	228.333	8.83749	7.93039	287.5	683	521.5	168.5	233.5	283	8.43221	9.0785	9.00177	7.44332	8.22824	8.11961	hsa-miR-617	hsa-miR-199b-3p	hsa-miR-199a-3p	hsa-miR-580-3p	hsa-miR-641
ASCRP3004104	0.044467	0.812574	1.97105	up	hsa_circRNA_102700	hsa_circ_0000994	circBase	chr2	-	40655612	40657444	exonic	NM_021097	SLC8A1	CAGAATGATGAAATTGTTAGGTTGTGACAGTTGGAAGTGTCATGTACAACATGCGGCGAT	712.167	346.167	9.41805	8.43909	1011.5	715	410	555.5	223	260	10.4834	9.1488	8.62191	9.13369	8.17141	8.01218	hsa-miR-27b-3p	hsa-miR-27a-3p	hsa-miR-373-5p	hsa-miR-335-3p	hsa-miR-628-5p
ASCRP3004129	0.0329181	0.795235	2.38863	up	hsa_circRNA_018242	hsa_circ_0018242	circBase	chr10	+	43312046	43319232	exonic	NM_014753	BMS1	CAGACTAAAGGCGAACAAGGACTCTCTGTATAAGAGGAGCTCTACGGTGACTTTGAAGAC	251.5	80.3333	7.79828	6.54209	165	402	187.5	74.5	75.5	91	7.58405	8.31422	7.49655	6.27076	6.68481	6.67071	hsa-miR-544a	hsa-miR-4659a-3p	hsa-miR-181a-2-3p	hsa-miR-29b-1-5p	hsa-miR-4769-5p
ASCRP3004166	0.0103462	0.753376	1.78176	up	hsa_circRNA_405571		25070500	chr17	+	35800609	35800763	exonic	ENST00000589153	TADA2A	CAGAGGAAGCAAAAACTGCTGACACAGCCATTCCATTTCACTGATGTAGCCAATCAAATG	1185.5	681.167	10.2921	9.45881	850	1629.5	1077	596	639	808.5	10.1841	10.5682	10.1241	9.22522	9.69734	9.45388	hsa-miR-302c-3p	hsa-miR-520d-3p	hsa-miR-4291	hsa-miR-302b-3p	hsa-miR-302d-3p
ASCRP3004339	0.0154102	0.753376	1.99131	up	hsa_circRNA_100908	hsa_circ_0023881	circBase	chr11	-	85685750	85687725	exonic	NM_007166	PICALM	CAGGAGCACAGGCACCCCCTGTAATGGCCTATCCTGCTACTACACCAACAGGCATGATAG	487.5	212.5	8.84993	7.85621	312	594	556.5	217.5	174	246	8.57335	8.87063	9.10581	7.8226	7.80496	7.94107	hsa-miR-193b-5p	hsa-miR-617	hsa-miR-766-5p	hsa-miR-550a-5p	hsa-miR-485-5p
ASCRP3004439	0.0437113	0.812574	1.52301	up	hsa_circRNA_000937	hsa_circ_0000937	circBase	chr19	+	41916541	41929074	exonic	NM_000709	BCKDHA	CAGTCCCGCAGGAAGCACCCCCCCAGGCAGCAGCAGCAGTTTTCATCTCTGGATGACAAG	48454.3	61414.8	16.0851	15.4781	49670.5	51192.5	44500	55977.5	60692	67575	16.352	16.1449	15.7583	15.5998	15.7999	15.0347	hsa-miR-608	hsa-miR-6888-5p	hsa-miR-1273f	hsa-miR-3675-5p	hsa-miR-6072
ASCRP3004468	0.0355096	0.799162	1.70654	up	hsa_circRNA_100373	hsa_circ_0003039	circBase	chr1	+	161748033	161753886	exonic	NM_007348	ATF6	CAGTGGACTCTTATTCTTCAACTCAGCATGTTCCTATTCTGCTCTCTTTGCTGAACTCGG	288.667	142	8.09258	7.32151	224	346	296	172	128	126	8.06049	8.06768	8.14956	7.49155	7.3859	7.08706	hsa-miR-181a-2-3p	hsa-miR-345-5p	hsa-miR-607	hsa-miR-873-3p	hsa-miR-219a-1-3p
ASCRP3004527	0.0196481	0.753376	1.87577	up	hsa_circRNA_104076	hsa_circ_0075748	circBase	chr6	-	17772138	17779330	exonic	NM_022113	KIF13A	CATAAGAAAAGGATAGCCCTGGAAGCAAGGCCTCTTCTAAGCCAGGAGGCAACTGAGGAG	292.167	127.5	8.07431	7.16683	203.5	412	261	108	123.5	151	7.90566	8.33783	7.97945	6.80687	7.3758	7.31783	hsa-miR-455-5p	hsa-miR-502-5p	hsa-let-7c-3p	hsa-miR-103a-2-5p	hsa-miR-222-3p
ASCRP3004586	0.000967164	0.739672	1.75176	up	hsa_circRNA_007970	hsa_circ_0007970	circBase	chr4	+	146435589	146436165	exonic	NM_005900	SMAD1	CATCAATCCCTACCACTATAAGAGAGTAGAAAGCCCTGGTGCTGACTGGGTTACTTTTTT	236	107	7.74775	6.93894	144.5	333.5	230	95	114	112	7.41119	8.02493	7.80711	6.6385	7.22846	6.94987	hsa-miR-6857-5p	hsa-miR-198	hsa-miR-5197-3p	hsa-miR-92a-2-5p	hsa-miR-1252-5p
ASCRP3004735	0.0350937	0.799162	1.77185	up	hsa_circRNA_102665	hsa_circ_0053535	circBase	chr2	+	32639836	32641231	exonic	NM_016252	BIRC6	CATGCACCAAAGGGCATACATCACAGAAGGAAGCCATGGAAGTAAGCCTTGATATAACAG	127	57.3333	6.84751	6.02226	77	175	129	43	69	60	6.50058	7.08529	6.95667	5.40528	6.53987	6.12162	hsa-miR-541-5p	hsa-miR-148b-5p	hsa-let-7b-5p	hsa-let-7i-5p	hsa-miR-22-5p
ASCRP3004797	0.013769	0.753376	1.83171	up	hsa_circRNA_404820		25070500	chr10	+	126628942	126650977	sense overlapping	NM_017580	ZRANB1	CATGTGGGCTCAGGAATAGCTATTCAGTCAGACAGAACCACTTATCACGTTTTGCAGTAT	78	36.5	6.25629	5.3831	66	93	75	40	30.5	39	6.31522	6.24166	6.21197	5.34444	5.25911	5.54574	hsa-miR-7851-3p	hsa-miR-1273g-3p	hsa-miR-1285-3p	hsa-miR-5787	hsa-miR-1273h-5p
ASCRP3004926	0.0201547	0.753376	1.57977	up	hsa_circRNA_002164	hsa_circ_0002164	circBase	chr18	-	23632587	23658124	exonic	NM_005637	SS18	CCAAACCAAGGTATCAGCAGATGTTGCACACAAACTTGGTATACCTTGCTACAATAGCAG	490	283	8.84498	8.18527	304	621	545	199	246	404	8.52798	8.93505	9.07192	7.68857	8.3112	8.55604	hsa-miR-4751	hsa-miR-608	hsa-miR-3612	hsa-miR-605-3p	hsa-miR-3616-3p
ASCRP3004954	0.0126222	0.753376	3.00188	up	hsa_circRNA_103526	hsa_circ_0001369	circBase	chr3	+	183368083	183369064	exonic	NM_017644	KLHL24	CCAAGGACTAGGCCACGCAGCCACATAAAGAAGATCCCTAATAGTCATTTCTCAACAATT	4101.17	2364.17	12.5683	10.9825	2669.5	4455	5179	1503.5	2128	3461	12.2045	12.6885	12.8121	10.3475	11.4429	11.157	hsa-miR-450a-2-3p	hsa-miR-16-2-3p	hsa-miR-1283	hsa-miR-379-3p	hsa-miR-587
ASCRP3005009	0.0332547	0.795235	1.84686	up	hsa_circRNA_089866	hsa_circ_0089866	circBase	chrX	+	10031484	10078060	exonic	NM_015691	WWC3	CCACGGAGAGGATAACAAAGCCATTGACCTTTGCCGATTGTGTTGGGGACGAACTTCCTT	1435.83	879	10.6414	9.75634	1169	1605.5	1533	728.5	693.5	1215	10.7053	10.5163	10.7026	9.48961	9.81212	9.96729	hsa-miR-1914-5p	hsa-miR-556-5p	hsa-miR-3692-5p	hsa-miR-4268	hsa-miR-4640-5p
ASCRP3005174	0.0323282	0.795235	1.61551	up	hsa_circRNA_035537	hsa_circ_0035537	circBase	chr15	-	59963381	59964938	exonic	NM_004330	BNIP2	CCCAGTCTGGGATGGCTCAGGAAATGTTATCAGCAAATTGATAGAAGGATATTATGGGGA	359.5	188.333	8.39651	7.70452	265	500	313.5	166.5	182	216.5	8.31762	8.62892	8.243	7.43501	7.88547	7.79309	hsa-miR-1200	hsa-miR-7705	hsa-miR-4782-3p	hsa-miR-20b-5p	hsa-miR-20a-5p
ASCRP3005198	0.035655	0.799162	1.54425	up	hsa_circRNA_103354	hsa_circ_0008997	circBase	chr3	-	47651555	47663831	exonic	NM_003074	SMARCC1	CCCCAGCCAGCACCTGGCTGCAGTGGAAGAAAGAAAGATCAAGTCCCTGGTAGCTCTCTT	164.167	81.5	7.15221	6.52531	97	273.5	122	67	97	80.5	6.82819	7.73106	6.89739	6.07957	6.98257	6.51379	hsa-miR-138-5p	hsa-miR-579-3p	hsa-miR-660-3p	hsa-miR-874-3p	hsa-miR-599
ASCRP3005292	0.0099816	0.753376	3.18888	up	hsa_circRNA_103114	hsa_circ_0003323	circBase	chr21	-	27326903	27328069	exonic	NM_000484	APP	CCGAGGAGATTCAGGATGAAGTTGCCTCGTCACGTGTTCAATATGCTAAAGAAGTATGTC	1377.83	424.167	10.4427	8.76963	660	2213	1260.5	299	626	347.5	9.76964	11.1747	10.3837	8.26622	9.66889	8.37379	hsa-miR-147b	hsa-miR-450b-3p	hsa-miR-873-3p	hsa-miR-509-5p	hsa-miR-592
ASCRP3005329	0.00869968	0.753376	1.53822	up	hsa_circRNA_103600	hsa_circ_0069117	circBase	chr4	+	7006570	7016284	exonic	NM_020773	TBC1D14	CCTAACTCCAGATATCTACCTAATTGATTGAGCTCTTTGACATCTGTCTTGCCCGAGCCA	190.833	99.6667	7.46894	6.84768	141	255.5	176	108	99	92	7.36526	7.62543	7.41613	6.8133	7.0508	6.67895	hsa-miR-505-3p	hsa-miR-22-5p	hsa-miR-203a-3p	hsa-miR-1468-3p	hsa-miR-548d-3p
ASCRP3005335	0.00709044	0.753376	1.559	up	hsa_circRNA_100551	hsa_circ_0017728	circBase	chr10	+	12123470	12143180	exonic	NM_018706	DHTKD1	CCTACATCCCCCTGAACCATATGGACCCAAATCAGAAGGGGTTTCTAGAGTTGATCATGG	526.167	306.667	8.99386	8.35324	390	591.5	597	314	234	372	8.91651	8.86948	9.19559	8.35004	8.26035	8.44934	hsa-miR-518c-5p	hsa-miR-125a-3p	hsa-miR-670-3p	hsa-miR-20b-3p	hsa-miR-136-5p
ASCRP3005345	0.00522421	0.753376	2.85968	up	hsa_circRNA_009012	hsa_circ_0009012	circBase	chr7	-	73114707	73115261	sense overlapping	NM_004603	STX1A	CCTAGAAGCCACCCAAACTGCCACTCCACTCCAGCCTCAGGGTGCTTTCCTGAAGTCCTG	5741.67	3942.83	13.1398	11.6239	7571	6171	3483	6583	2561	2684.5	13.9422	13.2276	12.2496	12.2233	11.7399	10.9086	hsa-miR-6883-5p	hsa-miR-762	hsa-miR-6756-5p	hsa-miR-4763-3p	hsa-miR-6785-5p
ASCRP3005377	0.0385858	0.80174	1.83806	up	hsa_circRNA_101563	hsa_circ_0035944	circBase	chr15	-	66021409	66031213	exonic	NM_005848	DENND4A	CCTCCACCAGATGTCAGTTGTGTTGATGTAGATACCAACACTATTTCTCAGCCTAATTTG	646.333	311.5	9.273	8.39482	419	713	807	293.5	277	364	9.02411	9.14414	9.65076	8.24419	8.51259	8.42768	hsa-miR-580-3p	hsa-miR-641	hsa-miR-199b-3p	hsa-miR-199a-3p	hsa-miR-653-5p
ASCRP3005537	0.025988	0.763527	2.30106	up	hsa_circRNA_100923	hsa_circ_0023936	circBase	chr11	-	85718584	85742653	exonic	NM_007166	PICALM	CCTTTCACAGACTTAATTCAGTGCACAAATGAGATGAATGTGAACATCCCACAGTTGGCA	918.333	369.167	9.8368	8.6345	774	1312	669	364	344.5	399	10.0108	10.143	9.35655	8.55252	8.80777	8.54321	hsa-miR-891b	hsa-miR-551b-5p	hsa-miR-33b-5p	hsa-miR-203a-5p	hsa-miR-519a-3p
ASCRP3005548	0.0475622	0.812574	1.60996	up	hsa_circRNA_034776	hsa_circ_0034776	circBase	chr15	-	42191638	42202061	exonic	NM_139265	EHD4	CCTTTTCTTTAAGTGCATGCCTACATCATCAGCTACCTGAAGAAGGAGATGCCAAGTGTA	108.667	55.5	6.70668	6.01965	97	125	104	57.5	43	66	6.81437	6.6385	6.66717	5.88376	5.90599	6.2692	hsa-miR-4753-3p	hsa-miR-3158-5p	hsa-miR-6721-5p	hsa-miR-4632-5p	hsa-miR-6745
ASCRP3005788	0.0415424	0.812574	2.31052	up	hsa_circRNA_103885	hsa_circ_0072932	circBase	chr5	+	72182896	72184130	exonic	NM_002270	TNPO1	CTAAAGCGCATCCTGGACAGCAACAAGAGAGTACAAGAAGCTGCCTGCAGGAAAATGTTC	279.167	102.333	8.0344	6.82618	212	384	241.5	85	141.5	80.5	7.98989	8.22784	7.88547	6.47512	7.52425	6.47917	hsa-miR-578	hsa-miR-15b-3p	hsa-miR-215-3p	hsa-miR-450b-3p	hsa-miR-374a-3p
ASCRP3005994	0.0188079	0.753376	2.33172	up	hsa_circRNA_019618	hsa_circ_0019618	circBase	chr10	-	103567486	103567658	exonic	NM_012215	MGEA5	CTATCAGTACCTAGGAGAGCCAGAAACTTTCCTCTTCTGTCCCACAGGTTTCTCAGTTTG	1299.67	584.5	10.4626	9.24116	1015	1451	1433	492.5	528	733	10.4858	10.3235	10.5783	8.97717	9.40302	9.34329	hsa-miR-3916	hsa-miR-4789-3p	hsa-miR-1911-5p	hsa-miR-6774-5p	hsa-miR-548g-5p
ASCRP3006238	0.00204753	0.753376	2.14163	up	hsa_circRNA_104031	hsa_circ_0002051	circBase	chr5	+	179136873	179147561	exonic	NM_001746	CANX	CTCCTATGATTGACAATCCCAGTTACCAGGATCAGTTCCATGACAAGACCCCTTATACGA	672	269.667	9.3053	8.20659	422	957	637	244	287	278	9.02941	9.59425	9.29224	7.97276	8.55268	8.09432	hsa-miR-329-5p	hsa-miR-136-5p	hsa-miR-452-3p	hsa-miR-345-5p	hsa-miR-708-5p
ASCRP3006293	0.0186186	0.753376	1.58273	up	hsa_circRNA_104420	hsa_circ_0002714	circBase	chr7	-	80418621	80435074	exonic	NM_006379	SEMA3C	CTCGGAACAGATGAGGAGCTTTTCTCTGGAATGTATATAGATTTCATGGGGACAGATGCT	43.3333	27	5.47233	4.80991	47	44.5	38.5	36	22	23	5.79993	5.37373	5.24333	5.13801	4.55228	4.73944	hsa-miR-1298-3p	hsa-miR-203a-5p	hsa-miR-452-3p	hsa-miR-520g-3p	hsa-miR-520h
ASCRP3006467	0.0420414	0.812574	1.59779	up	hsa_circRNA_014772	hsa_circ_0014772	circBase	chr1	-	156638555	156647189	exonic	NM_006617	NES	CTGAATAAAGTAATGCCTCCGCTTCAAGCTACTCCCACCCCGCCCCGCCCCGTCATTGTC	32106.3	44173.7	15.6457	14.9696	28376	31339	36604	39029	38202	55290	15.7827	15.5545	15.5998	14.9917	15.163	14.754	hsa-miR-5193	hsa-miR-637	hsa-miR-4268	hsa-miR-4685-5p	hsa-miR-6734-3p
ASCRP3006482	0.0196181	0.753376	1.94143	up	hsa_circRNA_100525	hsa_circ_0017443	circBase	chr10	+	1123846	1142186	exonic	NM_014023	WDR37	CTGACACTAGTGATTCTAAACTGCCTTCCTCGGTTCGCAGTACACTTCTGGAACTGTTTG	292.833	126.5	8.10048	7.14336	209	333.5	336	149	94	136.5	7.95785	8.01845	8.32514	7.26722	6.9759	7.18698	hsa-miR-892b	hsa-miR-138-5p	hsa-miR-329-5p	hsa-miR-488-5p	hsa-miR-671-5p
ASCRP3006552	0.0162192	0.753376	4.35994	up	hsa_circRNA_046843	hsa_circ_0046843	circBase	chr18	+	9195548	9221997	exonic	NM_015208	ANKRD12	CTGATGATGATGAAAGTTACACAGAGTAAAGACAAGATTGCATCCTACAGCAAAACTCCA	2939.33	796.5	11.8174	9.6931	1745	5210.5	1862.5	776	954	659.5	11.4407	12.9776	11.0339	9.56233	10.3065	9.21048	hsa-miR-4524a-5p	hsa-miR-4753-3p	hsa-miR-3911	hsa-miR-876-5p	hsa-miR-942-5p
ASCRP3006608	0.0294371	0.78133	1.79538	up	hsa_circRNA_103472	hsa_circ_0067323	circBase	chr3	-	129546645	129551669	exonic	NM_001017395	TMCC1	CTGCGGAGCGGCTTTTCCTAAAAGGATTGTACACCTTAGAAGTGCTTAAGGAAGAGTGAT	650	333	9.17979	8.3355	299	919	732	193	264	542	8.4997	9.53293	9.50673	7.65198	8.43378	8.92074	hsa-miR-15b-5p	hsa-miR-617	hsa-miR-424-5p	hsa-miR-211-5p	hsa-miR-215-3p
ASCRP3006739	0.0246076	0.757832	1.5872	up	hsa_circRNA_101505	hsa_circ_0002891	circBase	chr15	+	44048846	44055404	exonic	NM_005313	PDIA3	CTGGTGAACGAGTATGATGATAATGGAGAGTTGATTGCACTGCCAACACTAACACCTGTA	436.667	251.667	8.65894	7.99246	255	561	494	177	199	379	8.27012	8.78547	8.92123	7.51869	7.99225	8.46643	hsa-miR-103a-2-5p	hsa-miR-181b-2-3p	hsa-miR-543	hsa-miR-154-3p	hsa-miR-296-3p
ASCRP3006741	0.025533	0.757832	2.31612	up	hsa_circRNA_100583	hsa_circ_0000231	circBase	chr10	-	32197099	32199491	exonic	NM_018287	ARHGAP12	CTGGTGATGAACTTAGCAGCAGCTCCACTGAACAGATAAGGGTTTAAATGTGATACTGGT	5219.67	4765.17	12.9974	11.7857	3467	6410	5782	2604	3558.5	8133	12.642	13.3264	13.0239	11.0801	12.132	12.1452	hsa-miR-135b-5p	hsa-miR-135a-5p	hsa-miR-518c-5p	hsa-miR-552-3p	hsa-miR-30c-1-3p
ASCRP3006771	0.018238	0.753376	1.97755	up	hsa_circRNA_101981	hsa_circ_0007508	circBase	chr17	+	11958205	11984847	exonic	NM_003010	MAP2K4	CTGTCAACAAAATGGTCCACAAACCAAGTGGGCAAATAATGGCAGTTAAAGTAAACGCAA	3604	3324.17	12.4289	11.4452	2915	4484	3413	3000	2270	4702.5	12.3559	12.6979	12.2328	11.2613	11.557	11.5171	hsa-miR-329-5p	hsa-miR-17-3p	hsa-miR-605-5p	hsa-miR-145-5p	hsa-miR-576-5p
ASCRP3006776	0.0118553	0.753376	2.51712	up	hsa_circRNA_017667	hsa_circ_0017667	circBase	chr10	+	7830092	7844817	exonic	NM_005174	ATP5C1	CTGTCATCACAAAAGAGTTGATTGAAATTATCTCTGGTGCTGCAGCTCTGGGAGGGGCGC	2075.5	960.5	11.2735	9.94177	1499.5	3192	1535	985	1008	888.5	11.1193	11.9943	10.707	9.85734	10.3815	9.58646	hsa-miR-6856-3p	hsa-miR-3160-5p	hsa-miR-5009-5p	hsa-miR-103a-2-5p	hsa-miR-4659b-3p
ASCRP3006906	0.0287083	0.777249	1.78995	up	hsa_circRNA_102904	hsa_circ_0008459	circBase	chr2	-	211018218	211019335	exonic	NM_152519	KANSL1L	CTTAGAAAAAATGTGGCAGTGTTTCCAATACTTATCTACAGGAATCGCCATGACCCCAGC	557.333	262.333	8.98429	8.14437	290.5	712.5	669	198	278	311	8.45517	9.13775	9.35994	7.69352	8.50136	8.23823	hsa-miR-519c-3p	hsa-miR-148a-3p	hsa-miR-519a-3p	hsa-miR-567	hsa-miR-205-3p
ASCRP3006909	0.0425685	0.812574	1.78036	up	hsa_circRNA_400305		25242744	chr1	+	116926635	116944277	exonic	NM_000701	ATP1A1	CTTAGGATGTATCCCCTCAAGTTGGACGTGATAAGTATGAGCCTGCAGCTGTTTCAGAAC	436.333	204	8.57562	7.74345	201.5	620.5	487	116	266	230	7.89282	8.93505	8.89899	6.89941	8.45723	7.87373	hsa-miR-6876-3p	hsa-miR-767-3p	hsa-miR-4685-5p	hsa-miR-873-5p	hsa-miR-4326
ASCRP3007015	0.0127536	0.753376	1.59585	up	hsa_circRNA_101610	hsa_circ_0003620	circBase	chr15	-	76584771	76588078	exonic	NM_000126	ETFA	CTTCGGAAAGGCCTCATTGCTACGATTTCAGAGTACCCTGGTAATAGCTGAGCATGCAAA	633.167	345.333	9.2304	8.55607	469	931.5	499	366	388	282	9.19825	9.55164	8.9413	8.55955	8.98905	8.11961	hsa-miR-518c-5p	hsa-miR-17-3p	hsa-miR-15b-3p	hsa-miR-576-3p	hsa-miR-548b-5p
ASCRP3007209	0.00212846	0.753376	4.03386	up	hsa_circRNA_061346	hsa_circ_0061346	circBase	chr21	-	27372329	27425664	exonic	NM_000484	APP	CTTTGACACAGAAGAGTACTGCATGGCCGTGTGTGGCAGCGCCATTGGTGAGTTTGTAAG	6591.33	2720	13.2403	11.2282	3679	10701	5394	1823	3681	2656	12.7621	14.0699	12.889	10.5828	12.2118	10.8899	hsa-miR-4778-3p	hsa-miR-5196-3p	hsa-miR-5193	hsa-miR-877-3p	hsa-miR-103a-2-5p
ASCRP3007239	0.0277612	0.770087	1.7638	up	hsa_circRNA_100911	hsa_circ_0023891	circBase	chr11	-	85685750	85742653	exonic	NM_007166	PICALM	CTTTGGCCCTGTATCAGGAGCACAGACTTAATTCAGTGCACAAATGAGATGAATGTGAAC	201.333	93.5	7.54763	6.72895	149.5	270.5	184	83	87	110.5	7.45707	7.71513	7.47069	6.40734	6.87708	6.90242	hsa-miR-1301-3p	hsa-miR-203a-5p	hsa-miR-519a-3p	hsa-miR-656-5p	hsa-miR-519b-3p
ASCRP3007286	0.0397235	0.802723	1.59443	up	hsa_circRNA_101604	hsa_circ_0000638	circBase	chr15	-	76566752	76588078	exonic	NM_000126	ETFA	GAAAAATAGTAGCACCAGCCTCATTGCTACGATTTCAGAGTACCCTGGTAATAGCTGAGC	421.333	222.833	8.62809	7.95505	314	580	370	208.5	263.5	196.5	8.58607	8.83567	8.46252	7.76186	8.43881	7.66448	hsa-miR-338-3p	hsa-miR-493-5p	hsa-miR-647	hsa-miR-612	hsa-miR-96-5p
ASCRP3007299	0.0119317	0.753376	2.1815	up	hsa_circRNA_001387	hsa_circ_0001387	circBase	chr4	+	1902352	1936989	exonic	NM_007331	WHSC1	GAAAAGACTCAGGACGGACAAGCACAGTCTTCGGAAGTGTTCTAAGAACGGAAGCATCTG	686.5	274.833	9.2512	8.12588	293	880.5	886	154	288.5	382	8.47271	9.46957	9.81131	7.32197	8.57066	8.48501	hsa-miR-4778-3p	hsa-miR-1236-3p	hsa-miR-6787-3p	hsa-miR-541-5p	hsa-miR-6837-3p
ASCRP3007360	0.00159638	0.753376	1.97034	up	hsa_circRNA_103704	hsa_circ_0070467	circBase	chr4	+	95494501	95507595	exonic	NM_006457	PDLIM5	GAAAGAATCTGAAGCCGATAATACAAAGAAGGCAAAAGCATCTGCTGCACCCAAGCCTGA	366	166.833	8.47541	7.49697	338.5	377	382.5	202.5	107.5	190.5	8.70478	8.20886	8.51259	7.71284	7.17038	7.60767	hsa-miR-612	hsa-miR-873-3p	hsa-miR-581	hsa-miR-27b-3p	hsa-miR-1298-3p
ASCRP3007399	0.00942759	0.753376	1.85849	up	hsa_circRNA_104656	hsa_circ_0003593	circBase	chr8	-	99538969	99560389	exonic	NM_006281	STK3	GAAAGTTCCTCAAGATGGAGACTTTGACTTTGATGAAGATGAGCTGGATTCCCACACCAT	104	43	6.5877	5.69357	78.5	142	91.5	45	40	44	6.48991	6.81437	6.45882	5.57125	5.78256	5.7269	hsa-miR-670-3p	hsa-miR-145-5p	hsa-miR-526b-5p	hsa-miR-636	hsa-miR-296-5p
ASCRP3007524	0.0187744	0.753376	2.7628	up	hsa_circRNA_103584	hsa_circ_0002688	circBase	chr4	+	1902352	1932497	exonic	NM_007331	WHSC1	GAAGAAGACTCTGTGTTCTAAGAACGGAAGCATCTGGGCTGGATGGAATTTAGCATCAAG	963.5	309.333	9.77457	8.30844	394.5	1177	1319	197	323	408	8.92828	9.96284	10.4326	7.65198	8.71412	8.55923	hsa-miR-541-5p	hsa-miR-877-3p	hsa-miR-130b-5p	hsa-miR-1271-3p	hsa-miR-96-5p
ASCRP3007593	0.00970743	0.753376	1.84426	up	hsa_circRNA_102049	hsa_circ_0043278	circBase	chr17	+	35797838	35800763	exonic	NM_001488	TADA2A	GAAGCAAAAACTGCTGACACAGCCATTCCATTTCACTACTTCAGATTTTCCTGTCCTTGA	1181	651	10.2672	9.38416	803	1444	1296	543	610.5	799.5	10.0723	10.3143	10.415	9.1033	9.60649	9.44269	hsa-miR-103a-2-5p	hsa-miR-455-3p	hsa-miR-302c-3p	hsa-miR-520d-3p	hsa-miR-302b-3p
ASCRP3007594	0.00100276	0.739672	1.8245	up	hsa_circRNA_102051	hsa_circ_0006220	circBase	chr17	+	35800605	35800763	exonic	NM_001488	TADA2A	GAAGCAAAAACTGCTGACACAGCCATTCCATTTCACTGCAGGATGTAGCCAATCAAATGT	1474.17	896.5	10.6705	9.803	947	1825	1650.5	762	766.5	1161	10.3865	10.7878	10.8372	9.54086	9.95305	9.91508	hsa-miR-302c-3p	hsa-miR-520d-3p	hsa-miR-302b-3p	hsa-miR-302d-3p	hsa-miR-197-5p
ASCRP3007621	0.0253765	0.757832	1.77912	up	hsa_circRNA_404741		25070500	chr10	+	32761408	32807433	exonic	NM_145023	CCDC7	GAAGGACAAAGAGGGATAAAGAAAATCGACCAGAAGCAGTGAAAAGTTGTGAAGCTCTGG	569.333	280.5	9.08998	8.25882	438	784	486	281.5	327	233	9.08582	9.28993	8.8942	8.18262	8.72012	7.87373	hsa-miR-203a-5p	hsa-miR-1250-3p	hsa-miR-7110-3p	hsa-miR-616-3p	hsa-miR-4417
ASCRP3007705	0.0205327	0.753376	2.04814	up	hsa_circRNA_100264	hsa_circ_0012986	circBase	chr1	-	78097519	78107340	exonic	uc009wbz.1	ZZZ3	GAATCAGATCATGTGGCACTGAAACACAACAAAGAGTATGTGTAAATATGATATCAAGTT	1120.83	550.333	10.0229	8.98863	432	1765	1165.5	211.5	770	669.5	9.06957	10.7329	10.2664	7.77701	9.96176	9.22712	hsa-miR-670-3p	hsa-miR-597-3p	hsa-miR-29a-5p	hsa-miR-215-3p	hsa-miR-329-5p
ASCRP3007780	0.0274767	0.770087	1.5966	up	hsa_circRNA_104474	hsa_circ_0082179	circBase	chr7	+	128282270	128289036	exonic	NR_024368	LINC01000	GAATTTTCGTATACGTGGATTCCAGAGGGGTGACAGTGAAACCTGGATCTACCATGAAAG	2137.5	1833.67	11.2703	10.5953	1004	3014	2394.5	949	1565	2987	10.474	11.8385	11.4984	9.80568	10.9623	11.0178	hsa-miR-30b-3p	hsa-miR-512-5p	hsa-miR-20b-3p	hsa-miR-377-5p	hsa-miR-345-3p
ASCRP3007924	0.018226	0.753376	2.26901	up	hsa_circRNA_079276	hsa_circ_0079276	circBase	chr7	-	5568791	5570232	exonic	NM_001101	ACTB	GACCGAGGCCCCCCTGAACCCCAAGGCCAACCGCGAGAAGATGACCCAGACCGCCGAGAC	5933.33	5641.33	13.2696	12.0875	4676	7392	5732	5062	3882.5	7979.5	13.2178	13.6043	12.9866	11.8256	12.3141	12.1228	hsa-miR-6885-5p	hsa-miR-4467	hsa-miR-3960	hsa-miR-760	hsa-miR-8072
ASCRP3007957	0.0363109	0.799162	3.10086	up	hsa_circRNA_104032	hsa_circ_0075303	circBase	chr5	+	179146668	179146782	exonic	NM_001746	CANX	GACGCAGAGAAACCTGAGGATTGGGATGAAGATGCCCCTGCTAAGATTCCAGATGAAGAG	1696	595	10.8505	9.21783	877	2734	1477	405	534.5	845.5	10.2448	11.6547	10.652	8.69901	9.42968	9.52479	hsa-miR-484	hsa-miR-764	hsa-miR-877-3p	hsa-miR-510-5p	hsa-miR-329-5p
ASCRP3008270	0.0126405	0.753376	3.19737	up	hsa_circRNA_100549	hsa_circ_0004630	circBase	chr10	+	12123470	12136270	exonic	NM_018706	DHTKD1	GAGCTGGATGAGCCATTCTACACCAACCCCATCATGTACAAAATCATCAGTTGATCATGG	2756.17	1168.5	11.8045	10.1276	1706.5	3926	2636	949	941.5	1615	11.3947	12.3389	11.68	9.80998	10.296	10.2769	hsa-miR-518c-5p	hsa-miR-670-3p	hsa-miR-17-3p	hsa-miR-516b-5p	hsa-miR-509-5p
ASCRP3008432	0.0490557	0.812574	1.72773	up	hsa_circRNA_000702	hsa_circ_0000702	circBase	chr16	+	53288349	53308214	exonic	NM_025134	CHD9	GAGTGTCAGAAAGTATTTGATGGAGTTGATGCAAGGCCCAAGCTCGTTGCCACAGAATTG	587.833	285.667	9.0017	8.21283	303	988	472.5	168	336	353	8.51949	9.65113	8.83448	7.4656	8.78001	8.39287	hsa-miR-4753-3p	hsa-miR-6875-3p	hsa-miR-3614-3p	hsa-miR-7110-3p	hsa-miR-1236-3p
ASCRP3008515	0.0186281	0.753376	1.50419	up	hsa_circRNA_087264	hsa_circ_0087264	circBase	chr9	-	80409378	80430686	exonic	NM_002072	GNAQ	GATCAAGTTCTCGTGGAGTCAGACAATGAGGCTCATGCACAATTAGTTCGAGAAGTTGAT	542.167	302.667	8.90775	8.31876	269	852.5	505	219	311	378	8.34005	9.41883	8.96435	7.81354	8.66816	8.47457	hsa-miR-1246	hsa-miR-940	hsa-miR-1250-3p	hsa-miR-6806-5p	hsa-miR-6873-3p
ASCRP3008538	0.0148511	0.753376	2.19897	up	hsa_circRNA_103582	hsa_circ_0008460	circBase	chr4	+	1902352	1906105	exonic	NM_007331	WHSC1	GATCCACTCCTTCACAGCTATACCAAACTTAAAGTGTTCTAAGAACGGAAGCATCTGGGC	2039.33	1121.83	11.1416	10.0048	856	2489	2773	645.5	931	1789	10.199	11.4299	11.796	9.31563	10.2699	10.429	hsa-miR-130b-5p	hsa-miR-491-3p	hsa-miR-136-5p	hsa-miR-543	hsa-miR-199b-5p
ASCRP3008644	0.00559383	0.753376	1.76169	up	hsa_circRNA_103583	hsa_circ_0004156	circBase	chr4	+	1902352	1920350	exonic	NM_007331	WHSC1	GATGCAGCATCCCAGTTTTTGGTCTTCTGTCAAAAACACAGGGATGAGTGTTCTAAGAAC	367	176	8.33752	7.52056	175	476	450	104	177	247	7.6874	8.56178	8.76336	6.75994	7.8463	7.95543	hsa-miR-541-5p	hsa-miR-130b-5p	hsa-miR-1271-3p	hsa-miR-96-5p	hsa-miR-103a-2-5p
ASCRP3008674	0.0107591	0.753376	2.40565	up	hsa_circRNA_102673	hsa_circ_0053907	circBase	chr2	+	33442618	33447218	exonic	NM_000627	LTBP1	GATGGAATGCCTACCGGGTTATAAGCGGGTTAACAACACCTTTTGCCAAGTGTGGCAAAG	145.167	53	7.01167	5.74524	225	139.5	71	92	35	32	8.06768	6.80149	6.16583	6.57434	5.53021	5.13117	hsa-miR-579-3p	hsa-miR-584-3p	hsa-miR-490-3p	hsa-miR-29b-2-5p	hsa-miR-665
ASCRP3008846	0.00597885	0.753376	1.57725	up	hsa_circRNA_100626	hsa_circ_0018848	circBase	chr10	-	75472961	75481262	exonic	NR_026592	BMS1P4	GCAAAGTATTAGTTGCCAAGCTGTTCTGCCTTTCTGGAATGGTGCATGGAGAATATCAAA	601.333	358.167	9.22185	8.56443	530	680	594	445.5	262	367	9.41125	9.0727	9.18158	8.84563	8.40817	8.4395	hsa-miR-143-3p	hsa-miR-330-5p	hsa-miR-301a-5p	hsa-miR-620	hsa-miR-346
ASCRP3008860	0.0293258	0.78133	5.01424	up	hsa_circRNA_007148	hsa_circ_0007148	circBase	chr3	+	171851260	171969331	exonic	NM_022763	FNDC3B	GCAAGAAGCAGCCCAAAGTCGAATGATTCAGACTTGCAAGGTTATTCTCGTTCAAGTTAA	6624.17	2620.17	13.4813	11.1553	6048	7498.5	6326	1618	2710.5	3532	13.5922	13.6242	13.2276	10.4625	11.8156	11.1878	hsa-miR-6785-5p	hsa-miR-1275	hsa-miR-490-3p	hsa-miR-1229-5p	hsa-miR-6088
ASCRP3008886	0.010443	0.753376	1.66464	up	hsa_circRNA_008512	hsa_circ_0008512	circBase	chr17	-	19698934	19708143	exonic	NM_014683	ULK2	GCACAGACAGTTTAAATACAGAACGACCAATGGATATAGGCAGTGTCAGCCTACTGTGTC	76.1667	36.5	6.16365	5.42844	51	82.5	95	30.5	32	47	5.85912	6.09196	6.53987	4.98698	5.48126	5.81709	hsa-miR-6876-3p	hsa-miR-589-5p	hsa-miR-2113	hsa-miR-6856-5p	hsa-miR-3120-5p
ASCRP3008897	0.0060845	0.753376	1.74463	up	hsa_circRNA_000850	hsa_circ_0000850	circBase	chr18	+	48422178	48452268	exonic	NM_002396	ME2	GCACGGCTGAAGAAGCATATACACTTACAGAGGTGAAAGAAAAGATGTTGTCCCGGTTAA	175.833	81.8333	7.38671	6.58379	158	213	156.5	93	70.5	82	7.53951	7.37978	7.24083	6.61416	6.61293	6.52428	hsa-miR-578	hsa-miR-5010-3p	hsa-miR-1295b-5p	hsa-miR-5695	hsa-miR-8054
ASCRP3008912	0.0204198	0.753376	1.84887	up	hsa_circRNA_401803		25242744	chr17	-	40476728	40481665	exonic	NM_003150	STAT3	GCAGAGAAACTCTTGGATCCCGGAAATTTAACATTCTGGGCACAAACACAAAAGTGATGA	117.667	50.1667	6.77913	5.89249	79	151	123	56	41	53.5	6.53858	6.90142	6.89739	5.88376	5.80208	5.99162	hsa-miR-4264	hsa-miR-153-5p	hsa-miR-5004-3p	hsa-miR-4518	hsa-miR-423-3p
ASCRP3008964	0.0175235	0.753376	2.07757	up	hsa_circRNA_100789	hsa_circ_0021652	circBase	chr11	+	34110941	34112225	exonic	NM_005898	CAPRIN1	GCAGTGGAATCAATGTAAATGCAGCTCCATTCCAATCCATGCAAACGTTCATTCTGAATC	1253.5	617.5	10.3904	9.33554	893	1511.5	1356	675.5	546	631	10.2809	10.4047	10.4858	9.40009	9.45593	9.1506	hsa-miR-873-5p	hsa-miR-20b-3p	hsa-miR-649	hsa-miR-150-3p	hsa-miR-133a-5p
ASCRP3008976	0.00592727	0.753376	3.22419	up	hsa_circRNA_000927	hsa_circ_0001024	circBase	chr2	+	68717321	68795482	sense overlapping	NM_173545	APLF	GCATACAAACAGCTGACTTGTAATCAAATAACAGACAAGAGAGTATCCAGAAGACATGCC	208.5	50.3333	7.56857	5.87963	124.5	279	222	47	41	63	7.1948	7.76186	7.74906	5.57881	5.81922	6.24087	hsa-miR-190a-5p	hsa-miR-153-5p	hsa-miR-190b	hsa-miR-190a-3p	hsa-miR-651-3p
ASCRP3009011	0.0120688	0.753376	1.89862	up	hsa_circRNA_001449	hsa_circ_0001800	circBase	chr8	-	52758220	52782950	exonic	ENST00000360540	PCMTD1	GCCAAGGAAAAACTGGAGAGCTTCATCAAAAATAGTGATAGCTTTGATAACCCCATCACT	187.667	78.5	7.43335	6.5084	166	261	136	85.5	86	64	7.59467	7.66596	7.03942	6.46563	6.86062	6.19894	hsa-miR-127-5p	hsa-miR-651-3p	hsa-miR-33a-3p	hsa-miR-186-5p	hsa-miR-607
ASCRP3009017	0.00933276	0.753376	1.85778	up	hsa_circRNA_004776	hsa_circ_0004776	circBase	chr2	+	190656515	190670480	exonic	NM_000534	PMS1	GCCACATACTTTCTCAGAAACCTTCACATCTTGGTCAAGCTGCTCTGTTAAAAGCGAAAA	963.333	498.667	9.92918	9.0356	718	1345	827	453	489	554	9.90313	10.1921	9.69226	8.86433	9.2884	8.95409	hsa-miR-3617-3p	hsa-miR-374a-3p	hsa-miR-4251	hsa-miR-3529-3p	hsa-let-7f-1-3p
ASCRP3009051	0.0143403	0.753376	1.64995	up	hsa_circRNA_081751	hsa_circ_0081751	circBase	chr7	-	102962378	102963241	exonic	NM_014377	DNAJC2	GCCATTAAGAAGGAAAGGCAAAAACTTCGAAACTCATGCAAGTCGTGATGAGAGGAGATG	68.6667	34.3333	6.0782	5.35578	67	83	56	41	31	31	6.29699	6.09724	5.84036	5.4222	5.37663	5.2685	hsa-miR-4659a-3p	hsa-miR-4659b-3p	hsa-miR-6868-3p	hsa-miR-103a-2-5p	hsa-miR-6876-3p
ASCRP3009057	0.0330726	0.795235	2.07729	up	hsa_circRNA_101566	hsa_circ_0035957	circBase	chr15	-	66044716	66053776	exonic	NM_005848	DENND4A	GCCCACCACACACGTTCTGCAAAGTCGACAAGAATCTCAATAACAGTATGTTATTTCTCA	1726	1015.67	10.914	9.85931	965.5	2448.5	1764	565	865	1617	10.4188	11.3795	10.9437	9.15282	10.143	10.2821	hsa-miR-617	hsa-miR-146a-3p	hsa-miR-655-3p	hsa-miR-494-3p	hsa-miR-542-3p
ASCRP3009295	0.0238473	0.757832	1.81313	up	hsa_circRNA_406324		25070500	chr3	-	113077591	113085156	exonic	NM_001164496	CFAP44	GCTTGGGAAAAAGAGAAACATGAACTCGGCCTAATGAAGCTAAAGAATCGCATTAACAAA	92.8333	35.3333	6.32164	5.46316	58	161.5	59	37	41	28	6.09812	6.98304	5.88376	5.2685	5.87764	5.24333	hsa-miR-4753-3p	hsa-miR-6809-3p	hsa-miR-6739-3p	hsa-miR-335-3p	hsa-miR-448
ASCRP3009304	0.0179136	0.753376	2.3072	up	hsa_circRNA_101083	hsa_circ_0027033	circBase	chr12	+	56962758	56965639	exonic	NM_002898	RBMS2	GCTTTGCAAGATATGGCAAGATTGTTTCCACTAAGGCCATACTGGACAAGACCACAAACA	1274	603.333	10.3619	9.15577	738	1408	1676	336	505	969	9.94454	10.2769	10.8644	8.44019	9.33661	9.69051	hsa-miR-512-3p	hsa-miR-30b-3p	hsa-miR-1283	hsa-miR-493-5p	hsa-miR-486-5p
ASCRP3009321	0.00559697	0.753376	2.17632	up	hsa_circRNA_104465	hsa_circ_0082096	circBase	chr7	-	127013395	127017383	exonic	NM_176814	ZNF800	GGAAACAAAACCAAAGGCCGAAGTACAAGATCTAAGGCTCTTGTCTGGAACTAAACAACT	200	69.5	7.38115	6.25925	77	264	259	40.5	76	92	6.50058	7.67922	7.96364	5.4222	6.6766	6.67895	hsa-miR-135a-5p	hsa-miR-9-5p	hsa-miR-329-5p	hsa-miR-518a-5p	hsa-miR-527
ASCRP3009339	0.03368	0.795235	1.79541	up	hsa_circRNA_006479	hsa_circ_0006479	circBase	chr17	-	62289933	62291602	exonic	NM_018469	TEX2	GGAACACAAGATCTCTGGATATCAAAGAACCTGAAATACTGAAGAGCCTGAGCCCTTGTG	483	229.667	8.75789	7.91358	241	566	642	151	237	301	8.16409	8.80723	9.30236	7.28737	8.25308	8.20031	hsa-miR-5193	hsa-miR-4268	hsa-miR-6085	hsa-miR-7111-5p	hsa-miR-4700-5p
ASCRP3009430	0.0125345	0.753376	1.54925	up	hsa_circRNA_103340	hsa_circ_0004692	circBase	chr3	-	47079155	47108608	exonic	NM_014159	SETD2	GGACCTGGGAACTCCAACATATGATGAAAACCCCATGAAGGAGGTATATCGAATTCCAAA	1712.5	1308.67	10.8819	10.2503	887.5	2559	1691	742	1455	1729	10.2684	11.4943	10.8829	9.51727	10.8549	10.3787	hsa-miR-328-5p	hsa-miR-222-3p	hsa-miR-612	hsa-miR-197-5p	hsa-miR-330-5p
ASCRP3009433	0.0347624	0.799162	2.62797	up	hsa_circRNA_101903	hsa_circ_0040823	circBase	chr16	+	88061088	88071617	exonic	NM_017869	BANP	GGACGGTCAGGTCACCTTTTCTATAAATTTGGCATCACAGAATCCGACTGGTACCGAATC	2028.17	981.667	11.2919	9.89798	2413	1986	1685.5	1231	733	981	12.0297	10.9704	10.8756	10.1041	9.88367	9.70614	hsa-miR-500a-3p	hsa-miR-604	hsa-miR-516b-5p	hsa-miR-557	hsa-miR-377-5p
ASCRP3009443	0.0131469	0.753376	1.51615	up	hsa_circRNA_103394	hsa_circ_0066251	circBase	chr3	+	57276883	57301820	exonic	NM_012096	APPL1	GGACTGGCAAAACAGATAGCTTTGCATGCTGAACTGATCATGATGCTGCGATTAATAGAT	531.333	271.167	8.66985	8.06943	162	965	467	127	411.5	275	7.57526	9.60772	8.82656	7.05035	9.07069	8.08726	hsa-miR-455-3p	hsa-miR-132-3p	hsa-miR-195-3p	hsa-miR-212-3p	hsa-miR-542-3p
ASCRP3009470	0.00377194	0.753376	2.03705	up	hsa_circRNA_100625	hsa_circ_0018845	circBase	chr10	-	75464743	75481262	exonic	NR_026592	BMS1P4	GGAGCTTAAGGTTGCCAAGCTGTTCTGCCTTTCTGGAATGGTGCATGGAGAATATCAAAA	937.833	460.833	9.92779	8.90132	867	1088.5	858	540	330.5	512	10.2143	9.80998	9.75913	9.09475	8.75587	8.85332	hsa-miR-143-3p	hsa-miR-330-5p	hsa-miR-301a-5p	hsa-miR-620	hsa-miR-346
ASCRP3009566	0.0287773	0.777249	1.73119	up	hsa_circRNA_103205	hsa_circ_0008832	circBase	chr22	+	32874967	32875262	exonic	NM_012179	FBXO7	GGCAGCCCAGTCTGGTGTTTGGAATGACGACAGTATGTTCTAATACCCGATTTACAATTA	2867	2374.17	11.8313	11.0395	1468	4408	2725	1650	2280.5	3192	11.1015	12.6374	11.7549	10.481	11.5741	11.0634	hsa-miR-516b-5p	hsa-miR-21-3p	hsa-miR-432-5p	hsa-miR-362-5p	hsa-miR-337-3p
ASCRP3009571	0.0215139	0.754029	1.87501	up	hsa_circRNA_406034		25070500	chr2	+	204219876	204231767	sense overlapping	NM_005759	ABI2	GGCATCCCAGCTACGAAGGATGGAATCTTCAATCAATCATATTTCACAAGCTTTCCGTTT	252.667	100	7.71159	6.80469	99	398.5	260.5	71	108	121	6.86166	8.29081	7.9823	6.19894	7.16117	7.05397	hsa-miR-1285-3p	hsa-miR-665	hsa-miR-1273h-5p	hsa-miR-619-5p	hsa-miR-1273g-3p
ASCRP3009572	0.00778606	0.753376	2.24514	up	hsa_circRNA_023908	hsa_circ_0023908	circBase	chr11	-	85692787	85737409	exonic	NM_007166	PICALM	GGCATCGGAAATGGAACCACTAAGAACGTTTTATTCAGTATTTGGCTTCAAGAAACACGT	652.5	263.333	9.31072	8.14391	475.5	836	646	226	234	330	9.22913	9.3908	9.31223	7.87116	8.25052	8.31006	hsa-miR-1244	hsa-miR-1301-3p	hsa-miR-4476	hsa-miR-6853-3p	hsa-miR-33b-5p
ASCRP3009740	0.0225983	0.754029	2.42938	up	hsa_circRNA_007010	hsa_circ_0007010	circBase	chr10	-	46751425	46754867	exonic	NR_003611	BMS1P5	GGGTCAGAGGCTATAGATAATCAAGGGTACTGATGCTTATAGATGCCAGCTTTGGGTTTG	901	356	9.87344	8.59285	903	981.5	818.5	406	325	337	10.2976	9.64033	9.68234	8.71412	8.72623	8.3382	hsa-miR-6748-5p	hsa-miR-6736-5p	hsa-miR-6769b-5p	hsa-miR-1262	hsa-miR-5588-5p
ASCRP3009762	0.0329033	0.795235	1.60695	up	hsa_circRNA_400499		25242744	chr10	-	5808203	5815904	exonic	NM_001494	GDI2	GGTACCAAAAGACTTGGGAACAGAAAGCCAGGCTAAGTGCTATTTATGGAGGTACCTATA	193.333	97.1667	7.47	6.78567	142	275	163	94	119.5	78	7.36526	7.73446	7.31027	6.62394	7.29351	6.43955	hsa-miR-4766-3p	hsa-miR-29a-5p	hsa-miR-659-3p	hsa-miR-3192-3p	hsa-miR-5683
ASCRP3009767	0.0280994	0.770087	2.08894	up	hsa_circRNA_100920	hsa_circ_0023919	circBase	chr11	-	85707868	85714494	exonic	NM_007166	PICALM	GGTAGCAAGTACATGGGGAGGCCCCTAGCAGTCTTCTTGATGCTTTGGAACAACATTTAG	3250.83	2608.17	12.2019	11.1391	2801.5	3995	2956	2375.5	1971	3478	12.3072	12.3896	11.9088	10.9285	11.3281	11.1606	hsa-miR-636	hsa-miR-9-5p	hsa-miR-370-3p	hsa-miR-525-3p	hsa-miR-217
ASCRP3009915	0.0180782	0.753376	2.15639	up	hsa_circRNA_103041	hsa_circ_0060122	circBase	chr20	-	34243123	34246904	exonic	NR_037188	CPNE1	GTAGGGGGTGAACTGGGATTGACTTGGCCTCTACTTCTTGTTAAGGAAATTCATCTCTTG	471.5	186.833	8.82022	7.7116	415.5	605	394	185.5	185	190	9.00411	8.9005	8.55604	7.59467	7.91715	7.623	hsa-miR-329-3p	hsa-miR-887-5p	hsa-miR-520a-5p	hsa-miR-143-3p	hsa-miR-362-3p
ASCRP3009969	0.0220451	0.754029	2.48668	up	hsa_circRNA_001565	hsa_circ_0001565	circBase	chr5	+	179136873	179143295	exonic	NM_001746	CANX	GTCAAGCCAGATGACTGGATCAGTTCCATGACAAGACCCCTTATACGATTATGTTTGGTC	1096.5	398.5	10.0634	8.74919	598	1799	892.5	363	410	422.5	9.60147	10.7689	9.81985	8.55252	9.06644	8.62861	hsa-miR-4782-5p	hsa-miR-6855-5p	hsa-miR-329-5p	hsa-miR-5706	hsa-miR-3591-5p
ASCRP3009990	0.0229844	0.754029	2.70376	up	hsa_circRNA_405330		25070500	chr15	+	44060686	44061844	exonic	NM_005313	PDIA3	GTCACTGTAAGAACCTGGAGCCCAAGTATAAAGAACTTGGCGAGAAGGCGTGATGGGAAG	3085.5	1908.33	12.0119	10.577	2249.5	2748.5	4258.5	1123.5	1183.5	3418	11.8471	11.6671	12.5216	10.0059	10.5877	11.1373	hsa-miR-3942-3p	hsa-miR-6844	hsa-miR-335-3p	hsa-miR-559	hsa-miR-548as-5p
ASCRP3010013	0.0407036	0.812574	1.85946	up	hsa_circRNA_100909	hsa_circ_0006629	circBase	chr11	-	85685750	85695016	exonic	NM_007166	PICALM	GTCATGAGACCTCCAAACCCCTTTGGCCCTGTATCAGGAGCACAGGATTCACTCCTTCTC	340.5	153.833	8.3139	7.41901	233	361	427.5	183.5	105.5	172.5	8.1181	8.14234	8.68125	7.57872	7.1662	7.51211	hsa-miR-656-5p	hsa-miR-361-3p	hsa-miR-193b-5p	hsa-miR-9-5p	hsa-miR-342-5p
ASCRP3010165	0.00467035	0.753376	1.51354	up	hsa_circRNA_004764	hsa_circ_0004764	circBase	chr6	+	36867201	36870210	exonic	NM_152734	C6orf89	GTGATGAAGACAGACCCTTTCCAGGGATTTTATATTGGAAGACATGGATCTTGCTGCCAA	195	103.833	7.46542	6.8675	123	263	199	86	103	122.5	7.1519	7.66596	7.5784	6.47512	7.08795	7.03942	hsa-miR-6719-3p	hsa-miR-593-3p	hsa-miR-146a-3p	hsa-miR-6736-5p	hsa-miR-4766-5p
ASCRP3010196	9.24487e-05	0.305566	3.20787	up	hsa_circRNA_100546	hsa_circ_0007292	circBase	chr10	+	7839009	7844817	exonic	NM_005174	ATP5C1	GTGCTGCAGCTCTTCACCAGGAGACTAAAGTCCATCAAAAACATCCAGAAAATTACCAAG	3602.5	1741	12.3746	10.693	2623	5160.5	3024	1666	1889	1668	12.1807	12.9646	11.9785	10.4892	11.2613	10.3284	hsa-miR-103a-2-5p	hsa-miR-19b-2-5p	hsa-miR-335-3p	hsa-miR-153-5p	hsa-miR-376b-3p
ASCRP3010243	0.0382381	0.8014	1.79486	up	hsa_circRNA_019225	hsa_circ_0019225	circBase	chr10	+	96005702	96006378	exonic	NM_016341	PLCE1	GTGGCTGCGGAAACAGTACGTCAGCCTTTATCAGGTTTATAATTGGAGATTTGTTGGATT	80	35.5	6.29629	5.45242	78	93	69	38.5	33	35	6.52559	6.24166	6.12162	5.34444	5.53021	5.48261	hsa-miR-873-5p	hsa-miR-127-5p	hsa-miR-4482-5p	hsa-miR-766-5p	hsa-miR-4763-3p
ASCRP3010252	0.0366613	0.799162	2.09685	up	hsa_circRNA_100527	hsa_circ_0017446	circBase	chr10	+	1125950	1132297	exonic	NM_014023	WDR37	GTGGGCTCAGTACGTAGAGAAATCGACACTCTTAATGAACGTTTAGCTGCTGAAGGACAA	636	269.333	9.25438	8.18616	515	908	485	279.5	220.5	308	9.36058	9.51546	8.88711	8.17182	8.15842	8.22824	hsa-miR-892b	hsa-miR-138-5p	hsa-miR-671-5p	hsa-miR-511-5p	hsa-miR-328-3p
ASCRP3010316	0.0107988	0.753376	2.03143	up	hsa_circRNA_100669	hsa_circ_0019612	circBase	chr10	-	103558598	103567658	exonic	NM_012215	MGEA5	GTGTTGTCAGTGTCAATTGCAAAGGAAAAGACTCTGAAAAAGTTTCTCAGTTTGGGTGCA	1729	992	10.9695	9.94698	1395	2264	1528	1017	821.5	1137.5	11.0065	11.206	10.6959	9.89071	10.0631	9.8871	hsa-miR-16-1-3p	hsa-miR-374a-3p	hsa-miR-17-5p	hsa-miR-106a-5p	hsa-miR-20a-5p
ASCRP3010382	0.00812591	0.753376	2.98855	up	hsa_circRNA_100162	hsa_circ_0000051	circBase	chr1	+	35846859	35854683	exonic	NM_005095	ZMYM4	GTTCTATCAGAGACATTTTAAATCCAAAGGATGTGATCAGTGCCCAGTTTGAAAACACCA	3592.33	1679.67	12.1708	10.5914	1789	6126	2862	877	2188	1974	11.4708	13.1893	11.8523	9.72793	11.4878	10.5584	hsa-miR-30a-3p	hsa-miR-450b-5p	hsa-miR-30d-3p	hsa-miR-30c-2-3p	hsa-miR-30e-3p
ASCRP3010527	0.0252546	0.757832	1.76252	up	hsa_circRNA_103531	hsa_circ_0068221	circBase	chr3	+	183493702	183495488	exonic	NM_018023	YEATS2	TAAAAGTCATCTCTGGACAGAAAACCACATTGTTTACACAGATCTCCAGTCTGGCTCAGC	188.833	88.6667	7.48356	6.66592	166	226.5	174	94	90	82	7.59467	7.46117	7.39486	6.60677	6.90443	6.48657	hsa-miR-877-3p	hsa-miR-660-3p	hsa-miR-576-3p	hsa-miR-764	hsa-miR-345-5p
ASCRP3010617	0.0273536	0.770087	1.53789	up	hsa_circRNA_102035	hsa_circ_0005565	circBase	chr17	+	30689932	30695033	exonic	NM_003457	ZNF207	TAAGTTGATCCATCCAGATGAGGATATATCCCTGAATGATGCCAATGGGTGGAATGATGC	91.6667	47.8333	6.44085	5.8199	66	106	103	44	47	52.5	6.29699	6.3931	6.63245	5.51452	5.96876	5.97642	hsa-miR-127-5p	hsa-miR-552-3p	hsa-miR-27a-5p	hsa-miR-616-3p	hsa-miR-92a-2-5p
ASCRP3010713	0.025186	0.757832	2.25631	up	hsa_circRNA_100919	hsa_circ_0002513	circBase	chr11	-	85707868	85712201	exonic	NM_007166	PICALM	TACATCCTATGTCAACTGCTTCTCAGGTAGCAAGTACATGGGGAGGGCAACTACACTTTC	3101.33	2294.83	12.1037	10.9297	2437	3871	2996	1814	1661	3409.5	12.0521	12.3023	11.9566	10.5783	11.0762	11.1346	hsa-miR-636	hsa-miR-370-3p	hsa-miR-525-3p	hsa-miR-197-5p	hsa-miR-660-3p
ASCRP3010834	0.0420335	0.812574	1.69217	up	hsa_circRNA_104155	hsa_circ_0003393	circBase	chr6	-	89600213	89650899	exonic	NM_003800	RNGTT	TAGACCTGAAGCCATACAAAGTAAGCTGGAAAGCAGATGGTACTCGGAAGATTCTTACCT	416.5	205	8.56652	7.80764	276	621.5	352	153	259	203	8.36871	8.93333	8.39751	7.30191	8.40817	7.71284	hsa-miR-145-3p	hsa-miR-335-3p	hsa-miR-552-5p	hsa-miR-302d-5p	hsa-miR-561-3p
ASCRP3010845	0.00365831	0.753376	2.10107	up	hsa_circRNA_400029	hsa_circ_0092337	circBase	chr16	+	89628179	89628539	intronic	ENST00000311528	RPL13	TAGATAACTGTCTCGTCCGTCCTGGTGCGCGGGGACAGTGAGGCTTGGCTCCTTTATCAG	21056.2	22685.5	15.032	13.9609	15618.5	22272.5	25277.5	20380.5	13309	34367	14.8248	15.0719	15.1993	13.8709	13.9907	14.021	hsa-miR-181b-2-3p	hsa-miR-744-5p	hsa-let-7a-3p	hsa-miR-125a-3p	hsa-miR-597-5p
ASCRP3010856	0.0454084	0.812574	1.56121	up	hsa_circRNA_104234	hsa_circ_0078363	circBase	chr6	+	155095122	155109156	exonic	NM_014892	SCAF8	TAGCACTTTCCAGAATTTATATCGTTGCCCTGGGGATGACAAGTTGTATTCCCTGAATGA	1054.67	672.167	10.0498	9.40711	602	1371	1191	434.5	726	856	9.60926	10.2307	10.3094	8.80938	9.87108	9.54086	hsa-miR-889-5p	hsa-miR-20a-5p	hsa-miR-20b-5p	hsa-miR-106b-5p	hsa-miR-93-5p
ASCRP3010983	0.0134301	0.753376	1.51081	up	hsa_circRNA_401372		25242744	chr15	-	35207238	35219339	exonic	NM_014691	AQR	TATGAAATTCGTCAGGACATTGAAGATAGTGTCAGCAGAATGAAGCCATGAGAGCTGCTT	100.5	48.6667	6.42654	5.83122	41	149	111.5	35	52	59	5.64277	6.87912	6.75772	5.18504	6.19566	6.11296	hsa-miR-6077	hsa-miR-93-3p	hsa-miR-4259	hsa-miR-450a-1-3p	hsa-miR-4425
ASCRP3011019	0.0468401	0.812574	2.08165	up	hsa_circRNA_103342	hsa_circ_0065149	circBase	chr3	-	47098310	47103836	exonic	NM_014159	SETD2	TATGGTGTGACATCACCTTATTCACAGACAACTCCACCAATTGTACAGCAACTGAACGAG	1706.5	933	10.9098	9.85209	1009.5	2081	2029	596	1106	1097	10.48	11.0634	11.1861	9.22411	10.4783	9.8539	hsa-miR-222-3p	hsa-miR-197-5p	hsa-miR-330-5p	hsa-miR-152-5p	hsa-miR-486-3p
ASCRP3011172	0.0295089	0.78133	1.55174	up	hsa_circRNA_101359	hsa_circ_0032040	circBase	chr14	+	57051718	57103316	exonic	NM_017799	TMEM260	TCACATGCCTTCAAAAGTGAAAGCTCAACTCTACGCTCAAGCATATGACGGGAACTGATC	167.333	87.6667	7.20272	6.56884	81	220	201	50	86	127	6.57182	7.42315	7.61321	5.7155	6.89031	7.10071	hsa-miR-670-3p	hsa-miR-205-3p	hsa-miR-519e-5p	hsa-miR-515-5p	hsa-miR-519d-5p
ASCRP3011356	0.00223002	0.753376	1.91395	up	hsa_circRNA_101565	hsa_circ_0035949	circBase	chr15	-	66030044	66031213	exonic	NM_005848	DENND4A	TCCATCTCTGGGCCTCATGTCCTTCCAATTGAGAAGCCTAATTTGTAGATATCCTCAAGA	1803.17	1183.5	11.0516	10.115	1335	2118.5	1956	1156	823	1571.5	10.9312	11.0889	11.1346	10.029	10.0645	10.2515	hsa-miR-617	hsa-miR-627-3p	hsa-miR-16-5p	hsa-miR-580-3p	hsa-miR-15a-5p
ASCRP3011391	0.0195452	0.753376	2.09417	up	hsa_circRNA_103979	hsa_circ_0001543	circBase	chr5	-	142779220	142780417	exonic	NM_000176	NR3C1	TCCCTGGTCGAACAGTTTTTTCTAATGGCTATTCAAGTTGATATTCACTGATGGACTCCA	300.167	118.667	8.14728	7.0809	230	305	365.5	133	98	125	8.10767	7.89206	8.4421	7.12975	7.03209	7.08086	hsa-miR-370-3p	hsa-miR-629-3p	hsa-miR-134-3p	hsa-miR-1298-5p	hsa-miR-486-3p
ASCRP3011471	0.0079856	0.753376	1.52785	up	hsa_circRNA_403646		25242744	chr6	-	82923943	82924546	exonic	NM_015525	IBTK	TCGACTTCAGTAATTTGAGTAGTAGCCTTTATGAAATTCCAGCTGTGTCCTCATCATCCT	305.5	175.167	8.20906	7.59755	316	352	248.5	230	135	160.5	8.60101	8.11224	7.91391	7.90366	7.48418	7.40482	hsa-miR-607	hsa-miR-6839-3p	hsa-miR-452-3p	hsa-miR-513b-5p	hsa-miR-4677-5p
ASCRP3011612	0.0324527	0.795235	2.39913	up	hsa_circRNA_006893	hsa_circ_0006893	circBase	chr3	-	169831147	169840532	exonic	NM_024947	PHC3	TCTGACACAGAGATGGAAGACATGATTGCTGAAGGTTTATCAGGTAGAAGATGTGTGTGA	1241.33	535.833	10.392	9.1295	939	1595	1190	414	628.5	565	10.3707	10.5015	10.3038	8.74106	9.67147	8.97598	hsa-miR-8082	hsa-miR-583	hsa-miR-513a-5p	hsa-miR-26b-3p	hsa-miR-608
ASCRP3011641	0.0487922	0.812574	1.60711	up	hsa_circRNA_007290	hsa_circ_0007290	circBase	chrX	-	44383247	44386611	sense overlapping	NM_173794	FUNDC1	TCTGCTGTAAAACAACCTATATGATTGCTAGTCATAGTGGCTATGTGCAGATTGACTGGA	467.667	244.333	8.75715	8.07268	380	695	328	251	238	244	8.87179	9.1033	8.29636	8.01845	8.27401	7.92558	hsa-miR-5787	hsa-miR-3148	hsa-miR-3613-3p	hsa-miR-1273h-5p	hsa-miR-4421
ASCRP3011659	0.0209448	0.753376	2.20468	up	hsa_circRNA_000482	hsa_circ_0001829	circBase	chr8	-	142264087	142264728	exonic	NM_001286646	SLC45A4	TCTGGTCACACCAATACTGTTGCAGATTGATCATCCAGTCACTCGATGGGGATTACCAGC	3315.33	2322.5	12.1733	11.0327	2162	5005	2779	1552.5	2519	2896	11.7837	12.9245	11.8116	10.3922	11.7167	10.9892	hsa-miR-335-3p	hsa-miR-194-5p	hsa-miR-15a-5p	hsa-miR-557	hsa-miR-548c-3p
ASCRP3011752	0.0238772	0.757832	1.60547	up	hsa_circRNA_092561	hsa_circ_0001612	circBase	chr6	+	76331247	76357517	exonic	NM_015571	SENP6	TGAAATTAATCCTGTAAGGTTAAGTCGGCTCCAAGGTGTTGCTTTGGCTAGATCAGAGTC	226.5	111.833	7.68793	7.00493	161.5	333.5	184.5	99	119.5	117	7.56894	8.02077	7.47408	6.70799	7.32234	6.98447	hsa-miR-7850-5p	hsa-miR-503-3p	hsa-miR-656-5p	hsa-miR-4778-3p	hsa-miR-589-3p
ASCRP3011756	0.00485207	0.753376	1.83748	up	hsa_circRNA_100993	hsa_circ_0002484	circBase	chr11	-	130130750	130131824	exonic	NM_014155	ZBTB44	TGAACAAGTCCAAGAGGACCTTCTGATTAGTCCACAGTCTTCCTCTATAGGACATTTCTG	1044.83	579.333	10.096	9.21823	794.5	1171	1169	537	451	750	10.0613	9.95741	10.2691	9.08913	9.19477	9.37079	hsa-miR-619-3p	hsa-miR-373-3p	hsa-miR-520e	hsa-miR-520c-3p	hsa-miR-578
ASCRP3011838	0.0059143	0.753376	2.227	up	hsa_circRNA_001484	hsa_circ_0000701	circBase	chr16	+	53188358	53191453	sense overlapping	NM_025134	CHD9	TGACAGAAATCACCTATGTTTACAGCGACAGGTCCCTAATATTAAGGAGCTTTGTGGATG	408.167	145.333	8.44025	7.28515	178	616.5	430	93.5	149	193.5	7.70364	8.92754	8.68958	6.61416	7.59591	7.64539	hsa-miR-30b-3p	hsa-miR-517-5p	hsa-miR-29a-5p	hsa-miR-376a-5p	hsa-miR-510-3p
ASCRP3011915	0.035931	0.799162	1.90539	up	hsa_circRNA_006886	hsa_circ_0006886	circBase	chr16	-	57197912	57207781	exonic	NM_024946	FAM192A	TGAGCCAGATGACAAGAATCAAGATTGGTTGTTTCATTATGGATGGAGGGGATGATGGTA	828.667	393.167	9.64793	8.71784	604	1263	619	474	343	362.5	9.61656	10.0865	9.2407	8.9268	8.80132	8.42541	hsa-miR-4677-5p	hsa-miR-4659b-3p	hsa-miR-4659a-3p	hsa-miR-6868-3p	hsa-miR-526b-5p
ASCRP3011937	0.0077653	0.753376	2.00935	up	hsa_circRNA_100622	hsa_circ_0004568	circBase	chr10	-	75296026	75299351	exonic	NM_152586	USP54	TGAGTTCCAGTCATACAGCAGGACATGCTACGACAGTGAAGATTCAGCTGTTTTTCAGAG	1262.17	628.833	10.1898	9.1831	453	1909	1424.5	252.5	813	821	9.13764	10.8671	10.5647	8.03643	10.0388	9.47414	hsa-miR-33a-3p	hsa-miR-197-3p	hsa-miR-761	hsa-miR-512-5p	hsa-miR-370-3p
ASCRP3011965	0.00943961	0.753376	1.71552	up	hsa_circRNA_104633	hsa_circ_0084606	circBase	chr8	-	62531536	62566219	exonic	NM_004318	ASPH	TGATCCAGAACAAAAAGCAAAAGGACTTAAAGAGAGATCTACTTCAGAGCCAGCAGTCCC	562	251.5	8.79547	8.01682	206	1044	436	139.5	346.5	268.5	7.93985	9.73775	8.70881	7.17705	8.81993	8.0535	hsa-miR-22-5p	hsa-miR-24-3p	hsa-miR-423-3p	hsa-miR-452-3p	hsa-miR-653-3p
ASCRP3011976	0.018438	0.753376	2.31716	up	hsa_circRNA_102295	hsa_circ_0003865	circBase	chr18	+	9204473	9221997	exonic	NM_015208	ANKRD12	TGATGAAAGTTACACAGATTCAGATCCAGGACATACAAGTGAAAATTGGGGGGAGAGACT	914.333	335.833	9.71302	8.50066	442	1511	790	280.5	368	359	9.10603	10.4072	9.62579	8.18262	8.90552	8.41382	hsa-miR-876-5p	hsa-miR-23a-3p	hsa-miR-511-5p	hsa-miR-23b-3p	hsa-miR-802
ASCRP3012039	0.0105696	0.753376	1.94198	up	hsa_circRNA_405594		25070500	chr17	-	45206758	45209740	exonic	NM_001256	CDC27	TGCAAATTTCACAGAGCCTCAGTTTTATTTGCAAATGAAAAATATAAGGTATGGTTTAGG	246	98.3333	7.74002	6.78249	120	362	256	66	124	105	7.12028	8.14701	7.95277	6.11643	7.37978	6.85128	hsa-miR-548e-3p	hsa-miR-548ar-3p	hsa-miR-4680-3p	hsa-miR-5094	hsa-miR-153-5p
ASCRP3012040	0.0333957	0.795235	2.04437	up	hsa_circRNA_100913	hsa_circ_0002884	circBase	chr11	-	85692171	85707972	exonic	NM_007166	PICALM	TGCAACAATGCACATCAAAGCTGCCCAATGATCTGCTTGATTTGCAGCAGCCAACTTTTC	1127.67	550.667	10.1983	9.16669	825	1236	1322	591	476	585	10.1165	10.0396	10.4389	9.21484	9.25848	9.02677	hsa-miR-656-5p	hsa-miR-361-3p	hsa-miR-421	hsa-miR-563	hsa-miR-380-5p
ASCRP3012054	2.75133e-05	0.305566	2.55928	up	hsa_circRNA_023928	hsa_circ_0023928	circBase	chr11	-	85711685	85742653	exonic	NM_007166	PICALM	TGCACCAGCCATTGACATATTTTCTACCCCTAGTTCTTCTAACAGACTTAATTCAGTGCA	4467.33	3029.67	12.73	11.3743	3277	5452	4673	2739	2483	3867	12.5216	13.0503	12.6181	11.1519	11.6991	11.2718	hsa-miR-4677-5p	hsa-miR-33b-5p	hsa-miR-6514-3p	hsa-miR-1244	hsa-miR-891b
ASCRP3012069	0.0119012	0.753376	2.03058	up	hsa_circRNA_037807	hsa_circ_0037807	circBase	chr16	+	10524467	10525312	exonic	NM_024997	ATF7IP2	TGCAGACTCAACATGGCAGTCATCACTTGACACTAATAACAACAGATATGAAAGATGGCA	312.833	126.5	8.13397	7.11208	269.5	485.5	183.5	136.5	171	72	8.34302	8.58482	7.47408	7.15359	7.77673	6.40592	hsa-miR-4686	hsa-miR-627-3p	hsa-miR-4680-3p	hsa-miR-627-5p	hsa-miR-5002-5p
ASCRP3012073	0.0443571	0.812574	1.60509	up	hsa_circRNA_036391	hsa_circ_0036391	circBase	chr15	-	76518189	76588078	exonic	NM_000126	ETFA	TGCAGATTTATTTAAGGCCTCATTGCTACGATTTCAGAGTACCCTGGTAATAGCTGAGCA	328.833	174	8.27802	7.59537	254	441	291.5	181	204	137	8.25308	8.4562	8.12479	7.56545	8.03368	7.18698	hsa-miR-5089-3p	hsa-miR-1184	hsa-miR-6824-3p	hsa-miR-338-3p	hsa-miR-3680-3p
ASCRP3012096	0.0162188	0.753376	2.04338	up	hsa_circRNA_103586	hsa_circ_0068894	circBase	chr4	+	1905942	1906105	exonic	NM_007331	WHSC1	TGCATGGTTTCTGCAGATCCACTCCTTCACAGCTATACCAAACTTAAAGATTCCAGCTAA	1705.83	908.333	10.8214	9.79041	770	2163.5	2184	576	862	1287	10.0064	11.1295	11.3281	9.18189	10.1405	10.0489	hsa-miR-323a-5p	hsa-miR-95-3p	hsa-miR-298	hsa-miR-511-5p	hsa-miR-421
ASCRP3012191	0.0365033	0.799162	1.87407	up	hsa_circRNA_000286	hsa_circ_0000286	circBase	chr11	+	34101174	34111003	exonic	NM_005898	CAPRIN1	TGCTCAGCCTAATCAAGTTCCTGTACAACCAGAAGCGACACAGATAAAGTTCTAAAGGAA	1119	579.5	10.1502	9.24404	729	1710	918	492	557	689.5	9.92636	10.6665	9.85779	8.97598	9.47642	9.27972	hsa-miR-203b-3p	hsa-miR-6876-3p	hsa-miR-3692-5p	hsa-miR-544b	hsa-miR-377-5p
ASCRP3012206	0.0371578	0.799162	2.62883	up	hsa_circRNA_100275	hsa_circ_0013167	circBase	chr1	-	93070863	93101893	exonic	NM_005665	EVI5	TGCTGAGCTTGAAATCCAGCATAAATGCAGTTCCAACTACAACGAAGATTTTGTGCTACA	669	221.5	9.26634	7.87191	370	976	661	157.5	330	177	8.83567	9.62061	9.34273	7.34026	8.74765	7.52784	hsa-miR-103a-2-5p	hsa-miR-500a-5p	hsa-miR-501-5p	hsa-miR-135a-5p	hsa-miR-135b-5p
ASCRP3012266	0.00475461	0.753376	1.60251	up	hsa_circRNA_102311	hsa_circ_0047022	circBase	chr18	+	13048857	13073184	exonic	NM_032142	CEP192	TGGAAATCGATCACAACCAGGCATTAAGTTCACAGACACTTTCTTCATGAGCAACAAACC	97.6667	46.6667	6.46176	5.78143	56.5	137	99.5	41.5	47	51.5	6.06887	6.74208	6.57434	5.4222	5.96876	5.95332	hsa-miR-181b-3p	hsa-miR-889-5p	hsa-miR-302a-3p	hsa-miR-302b-3p	hsa-miR-382-5p
ASCRP3012281	0.00799125	0.753376	1.55021	up	hsa_circRNA_001745	hsa_circ_0001935	circBase	chrX	-	79545162	79565732	exonic	NR_110646	CHMP1B2P	TGGAAGATAAAATGAGTAGCTCTACAACCCTAATAACACCACAAGTAGTTATGTTGGGGA	435.333	203.667	8.20708	7.57461	93	839	374	70	306	235	6.74377	9.39313	8.48434	6.18082	8.64792	7.8951	hsa-miR-20a-3p	hsa-miR-301a-5p	hsa-miR-199a-5p	hsa-miR-199b-5p	hsa-miR-618
ASCRP3012498	0.0293142	0.78133	1.78087	up	hsa_circRNA_104906	hsa_circ_0002672	circBase	chr9	+	125751575	125752492	exonic	NM_012197	RABGAP1	TGGTAAAGGTTATTTTAGACTCTTAGATCCTCAGACAAACACTGAAATAGCAAACTACCC	479.167	214.5	8.60158	7.76899	158	725.5	554	104.5	285	254	7.54532	9.16565	9.09376	6.76658	8.55428	7.9861	hsa-miR-33a-5p	hsa-miR-20a-3p	hsa-miR-34b-5p	hsa-miR-7-5p	hsa-miR-223-5p
ASCRP3012574	0.0117423	0.753376	1.97937	up	hsa_circRNA_100910	hsa_circ_0002998	circBase	chr11	-	85685750	85714494	exonic	NM_007166	PICALM	TGTATCAGGAGCACAGGCCCCTAGCAGTCTTCTTGATGCTTTGGAACAACATTTAGCTTC	1427.5	796.5	10.6436	9.6586	1137	1754.5	1391	727	667	995.5	10.6697	10.7291	10.5322	9.49052	9.76024	9.72502	hsa-miR-9-5p	hsa-miR-656-5p	hsa-miR-1301-3p	hsa-miR-485-5p	hsa-miR-361-3p
ASCRP3012649	0.00384971	0.753376	1.54103	up	hsa_circRNA_103305	hsa_circ_0001274	circBase	chr3	+	17051165	17056403	exonic	NM_015184	PLCL2	TGTGCCGGAGGTTCTGAAGAAGATCGTAACAACTTATGACATGGATGGTACAAAACAGAA	61.3333	33.6667	5.89293	5.26903	68	66	50	48	28	25	6.31522	5.78474	5.57881	5.62339	5.22737	4.95633	hsa-miR-340-5p	hsa-miR-544a	hsa-miR-769-5p	hsa-miR-93-3p	hsa-miR-19b-1-5p
ASCRP3012746	0.0163255	0.753376	1.94668	up	hsa_circRNA_103631	hsa_circ_0069618	circBase	chr4	-	42553214	42558057	exonic	NM_006095	ATP8A1	TGTTTTCACTGGAAGAACACCCGACTCGGTGATTATAGATTCAGCAGAACTCACAGTTTG	1135	559.5	10.1646	9.20356	669	1763	973	526	598.5	554	9.79638	10.7334	9.96393	9.07091	9.58567	8.95409	hsa-miR-620	hsa-miR-542-3p	hsa-miR-22-5p	hsa-miR-647	hsa-miR-570-3p
ASCRP3012783	0.0472669	0.812574	1.83139	up	hsa_circRNA_402253		25242744	chr2	-	54127017	54128696	exonic	NM_014614	PSME4	TTAAGGAAGGAATTAAACGCCAACAGGAAAAGAATGCCGATGCCCTAAGGGTGCCTTGTA	326.667	151.667	8.29833	7.42539	289	378	313	149	159	147	8.45157	8.2052	8.23823	7.27655	7.70191	7.29772	hsa-miR-212-3p	hsa-miR-548ax	hsa-miR-5694	hsa-miR-1267	hsa-miR-548ao-5p
ASCRP3012852	0.0132987	0.753376	1.64161	up	hsa_circRNA_404786		25070500	chr10	-	88822412	88827914	exonic	NM_005271	GLUD1	TTAGGAATGACACCAGGGTTTGGAGATAAAACATTTGTTGTTCAGGTCCTGGCATTGATG	119	56.3333	6.78976	6.07465	98	165	94	58	61	50	6.81437	7.02933	6.52559	5.93379	6.38017	5.90999	hsa-miR-20b-5p	hsa-miR-802	hsa-miR-20a-5p	hsa-miR-299-5p	hsa-miR-3190-3p
ASCRP3012945	0.0191062	0.753376	2.71209	up	hsa_circRNA_001368	hsa_circ_0001368	circBase	chr3	+	183361267	183390272	exonic	NM_017644	KLHL24	TTCAGCCGTCAGGTGTGGAAATTAAAAGAACACACATATTTTGACTGGGGCTTTGATCAA	2896	1472.33	11.7862	10.3468	1267	3316	4105	710	1546	2161	10.8608	12.0456	12.452	9.46191	10.9338	10.6445	hsa-miR-6792-3p	hsa-miR-6728-5p	hsa-miR-4691-5p	hsa-miR-1287-5p	hsa-miR-6506-5p
ASCRP3012999	0.0351257	0.799162	1.96798	up	hsa_circRNA_402587		25242744	chr20	+	39721111	39729993	exonic	NM_003286	TOP1	TTCCATTAAATACATCATGCTTAACCCTAGTTCACGAATCAAGGTGGGAAGAAGAGCGCT	331.667	125.833	8.12547	7.14875	194	590	211	100	154	123.5	7.83608	8.86639	7.67393	6.71487	7.66121	7.07017	hsa-miR-942-5p	hsa-miR-6809-3p	hsa-miR-4436b-5p	hsa-miR-6813-3p	hsa-miR-30d-3p
ASCRP3013061	0.00225631	0.753376	1.73779	up	hsa_circRNA_058175	hsa_circ_0058175	circBase	chr2	+	217005908	217026771	exonic	NM_021141	XRCC5	TTCTAGTGAAACAGAAGAAGGCCAGCTTTGAGGAAGAGGCACAGTTGAATGCTGTTGATG	157.333	71.8333	7.11273	6.31548	78	194	200	55	63	97.5	6.53858	7.22122	7.5784	5.81709	6.38952	6.73984	hsa-miR-3916	hsa-miR-6859-5p	hsa-miR-3125	hsa-miR-214-3p	hsa-miR-6752-5p
ASCRP3013185	0.0396551	0.802723	4.80551	up	hsa_circRNA_004662	hsa_circ_0004662	circBase	chr6	-	160103505	160109274	exonic	NM_001024465	SOD2	TTGCAAAAAGTAAACCACGATCGTTATGCTGAGAGATGTTACAGCCCAGATAGCTCTTCA	1883.33	437	11.0612	8.79647	2828	1612	1210	628	422	261	12.3141	10.5444	10.3249	9.26142	9.10122	8.02678	hsa-miR-4520-2-3p	hsa-miR-208b-5p	hsa-miR-4713-5p	hsa-miR-4659a-3p	hsa-miR-4659b-3p
ASCRP3013264	0.0203773	0.753376	2.00481	up	hsa_circRNA_406008		25070500	chr2	+	190670377	190682906	exonic	NM_000534	PMS1	TTGTACATAACAAGGTTTTAATTACAACAAGAACGGCTGCTGATAATTTTAGCACCCAGT	616.833	269.333	9.21074	8.20727	456	860.5	534	238	321.5	248.5	9.15219	9.43438	9.04566	7.94936	8.71412	7.95833	hsa-miR-7856-5p	hsa-miR-3150b-3p	hsa-miR-3927-3p	hsa-miR-4784	hsa-miR-153-5p
ASCRP3013267	0.0264632	0.768072	1.66654	up	hsa_circRNA_042368	hsa_circ_0042368	circBase	chr17	+	19232873	19240027	exonic	uc002gvh.1	EPN2	TTGTACCATGGGTCCTTTGAGCTCTTCAGTAATCTGAATGGTACAATTAAAGATGACTTT	610	344	9.15989	8.42303	354.5	789.5	686	236	264	532	8.77082	9.3093	9.39955	7.93617	8.42716	8.90578	hsa-miR-8052	hsa-miR-211-3p	hsa-miR-6748-5p	hsa-miR-6736-5p	hsa-miR-4640-5p
ASCRP3013320	0.0168051	0.753376	1.7161	up	hsa_circRNA_059536	hsa_circ_0059536	circBase	chr20	+	18505578	18511447	exonic	NM_006363	SEC23B	TTTAATGGAGATTTCCGAATGGCATTTGGTGCTACTTTGGACGTAAAGGATATGTTGGGC	217.167	101.167	7.65843	6.87929	156.5	280	215	113.5	95	95	7.5075	7.76876	7.69902	6.89234	7.0136	6.73194	hsa-miR-1273e	hsa-miR-4713-5p	hsa-miR-4635	hsa-miR-636	hsa-miR-515-5p
ASCRP3013430	0.0134967	0.753376	2.32391	up	hsa_circRNA_100552	hsa_circ_0008826	circBase	chr10	+	12136071	12162266	exonic	NM_018706	DHTKD1	TTTGAAAAGCAGCTGGCCTGCAAGGGAAGCTTGTGGGCTGTGCCATCATCCATGTCAATG	264.167	88.3333	7.88154	6.66498	152.5	387	253	73	80	112	7.46594	8.243	7.93568	6.30005	6.75772	6.93718	hsa-miR-136-5p	hsa-miR-194-3p	hsa-miR-660-3p	hsa-miR-423-5p	hsa-miR-654-5p
ASCRP3013449	0.00446569	0.753376	1.65253	up	hsa_circRNA_004706	hsa_circ_0004706	circBase	chr22	+	46631029	46631406	sense overlapping	NM_005036	PPARA	TTTGCACAAATATCCACCACTTTAACCTTAGAGCTTGGACAGTCTGAGCTATCGTCCTGG	195	99.3333	7.54101	6.81633	169	198	218	120	69	109	7.62422	7.27655	7.72227	6.97685	6.56421	6.90794	hsa-miR-1226-3p	hsa-miR-1273g-5p	hsa-miR-6805-3p	hsa-miR-372-3p	hsa-miR-1976
ASCRP3013465	0.035689	0.799162	1.67588	up	hsa_circRNA_008592	hsa_circ_0008592	circBase	chr8	+	17123415	17126465	exonic	NM_152415	VPS37A	TTTGGAAGAATCCTCCAGTTTTAGCTCCTACTTCAACAGCATTTCCTTATATAGCCGAAA	1191.83	746	10.3051	9.56016	848	1544.5	1183	559	715	964	10.1774	10.4464	10.2915	9.14329	9.85208	9.68512	hsa-miR-3165	hsa-miR-382-5p	hsa-miR-1323	hsa-miR-3125	hsa-miR-548ar-3p
ASCRP3013497	0.0453232	0.812574	1.89516	up	hsa_circRNA_049241	hsa_circ_0049241	circBase	chr19	+	10395790	10397291	exonic	NM_000201	ICAM1	TTTGTGTTAGTTAATAAAGCTTTCTCAACTGCCCCCCCCGGTATGAGATTGTCATCATCA	30491.7	36999.3	15.6037	14.6814	28484.5	32698	30292.5	32690	35344	42964	15.7999	15.5998	15.4115	14.5944	15.0719	14.378	hsa-miR-4739	hsa-miR-1273g-3p	hsa-miR-17-3p	hsa-miR-5189-5p	hsa-miR-6775-3p
ASCRP3013572	0.0392323	0.802723	1.75495	up	hsa_circRNA_101720	hsa_circ_0002078	circBase	chr16	+	16126965	16130460	exonic	NM_004996	ABCC1	TTTTGGTAAAGAACTGGAAGAAGGAATGCGCCAAGACTAGGAAAATCCCTGCCCAGAGTC	163.833	80.5	7.28877	6.47734	163	189.5	139	129	49.5	63	7.58405	7.20583	7.07641	7.07552	6.12679	6.2297	hsa-miR-383-5p	hsa-miR-370-5p	hsa-miR-185-3p	hsa-miR-10a-5p	hsa-miR-145-5p
ASCRP3013608	0.00482835	0.753376	1.92547	up	hsa_circRNA_103587	hsa_circ_0068895	circBase	chr4	+	1918597	1920350	exonic	NM_007331	WHSC1	TTTTTGGTCTTCTGTCAAAAACACAGGGATGAGGTCAGAAAAAGAGTGCACGCCAGTATC	403	170.167	8.44076	7.49555	172	557	480	110.5	167	233	7.66803	8.77658	8.87768	6.8544	7.75853	7.87373	hsa-miR-541-5p	hsa-miR-103a-2-5p	hsa-miR-593-3p	hsa-miR-296-3p	hsa-miR-328-3p

## Sheet: down_C_vs_N
# Fold Change cut-off: 1.5 # P-value cut-off: 0.05 # Condition pairs: C_vs_N # Column A: probeID it represents probe name. # Column B: P-value, P-value calculated from paired t-test. # Column C: FDR, FDR is calculated from Benjamini Hochberg FDR. # Column D: FC (abs), the absolute ratio (no log scale) of normalized intensities between two conditions. # Column E: Regulation, it depicts which group…
C_vs_N 1.5 fold down regulated CircRNAs
	P-value and FDR		Fold change and Regulation		Annotations											Group--Raw Intensity		Group--Normalized Intensity		Raw Intensity						Normalized Intensity						miRNA Binding Sites
probeID	P-value	FDR	FC (abs)	Regulation	circRNA	Alias	source	chrom	strand	txStart	txEnd	circRNA_type	best_transcript	GeneSymbol	Sequence	group-C(raw)	group-N(raw)	group-C(normalized)	group-N(normalized)	[5C, C](raw)	[3C, C](raw)	[1C, C](raw)	[5N, N](raw)	[3N, N](raw)	[1N, N](raw)	[5C, C](normalized)	[3C, C](normalized)	[1C, C](normalized)	[5N, N](normalized)	[3N, N](normalized)	[1N, N](normalized)	MRE1	MRE2	MRE3	MRE4	MRE5
ASCRP3000002	0.0132231	0.753376	1.9397	down	hsa_circRNA_407247		25070500	chr9	+	131971147	131971515	sense overlapping	uc010myu.1	AK308944	AAAAAACGAAGAAAAAGAGACACCCAGCTCACCTCCAAGTTTGCCTGCAGGAGCCGGCTC	182	327.667	7.39742	8.35326	142	139	265	317	190	476	7.39842	6.78632	8.00752	8.35812	7.93249	8.76916	hsa-miR-4487	hsa-miR-5698	hsa-miR-6763-5p	hsa-miR-504-3p	hsa-miR-6851-5p
ASCRP3000025	0.0200465	0.753376	2.33634	down	hsa_circRNA_102887	hsa_circ_0057691	circBase	chr2	-	200233327	200246543	exonic	NM_015265	SATB2	AAAAAGTACAAGAAGATTAAAGGAATAATCAAGCTGGGAAGGTGGAACCCTCTCCCCCTC	474.333	1150.33	8.83994	10.0642	363	583	477	872	833	1746	8.80374	8.84968	8.86639	9.71618	10.0884	10.388	hsa-miR-9-5p	hsa-miR-1264	hsa-miR-628-5p	hsa-miR-514a-5p	hsa-miR-30c-1-3p
ASCRP3000078	0.0220237	0.754029	1.58646	down	hsa_circRNA_006116	hsa_circ_0006116	circBase	chr7	-	98718265	98718826	exonic	ENST00000472627	SMURF1	AAAAGCTGCTGCTGAGTGGGGCTTCCAGAATTCAAGGTCTAAATTGACATATTTGGGAAG	91	121.5	6.4519	7.11772	80	109	84	124.5	109	131	6.55529	6.44646	6.35395	7.02195	7.18863	7.14257	hsa-miR-4291	hsa-miR-4652-3p	hsa-miR-6793-3p	hsa-miR-6874-3p	hsa-miR-5096
ASCRP3000122	0.0360939	0.799162	2.27852	down	hsa_circRNA_404317		25242744	chrX	-	8553307	8565297	exonic	NM_000216	KAL1	AAACACTTCCGTTCTTCCAAAGCCTCTCTTCCCCAAGAAGAGCTACGAATGCTTGACCAG	932.667	2597.33	9.80865	10.9967	578.5	781	1438.5	1898.5	1528	4365.5	9.55348	9.28474	10.5877	10.6466	10.9137	11.4299	hsa-miR-28-5p	hsa-miR-412-3p	hsa-miR-3139	hsa-miR-708-5p	hsa-miR-6754-3p
ASCRP3000164	0.00835657	0.753376	1.52825	down	hsa_circRNA_403821		25242744	chr7	+	65220766	65221561	exonic	NR_003110	CCT6P1	AAACTGATACAAGGGCCTTCATCCCAGAATAATCACTGAAGGATTTGAAGCTGTGAAGGA	51.8333	67.5	5.69961	6.31149	43	52.5	60	74.5	55	73	5.6619	5.53799	5.89895	6.29086	6.23769	6.40592	hsa-miR-627-3p	hsa-miR-520d-5p	hsa-miR-524-5p	hsa-miR-548s	hsa-miR-3617-5p
ASCRP3000192	0.0229111	0.754029	1.76571	down	hsa_circRNA_039783	hsa_circ_0039783	circBase	chr16	+	67070541	67100701	exonic	NM_001755	CBFB	AAAGACTGGATGGTATGGGCTGTCTGGAGTTTGATGAGGAGCGAGCCCAGGCTTTTGTGG	152.333	239.333	7.16305	7.98329	184	169	104	343	166	209	7.77344	7.04853	6.66717	8.46745	7.74234	7.74009	hsa-miR-1915-5p	hsa-miR-3180-5p	hsa-miR-2117	hsa-miR-145-5p	hsa-miR-3148
ASCRP3000359	0.0230129	0.754029	1.64685	down	hsa_circRNA_100613	hsa_circ_0018611	circBase	chr10	+	70958127	70962799	exonic	NM_003171	SUPV3L1	AACAAGAAGCAGCCTTTTGTGTGTTCTTCACTGTTACAGGTTCGAGACTATAAGAGGCTT	64	89.6667	5.97594	6.69565	57	80	55	102	72	95	6.09812	6.03626	5.79344	6.74208	6.61293	6.73194	hsa-miR-622	hsa-miR-769-3p	hsa-miR-450b-3p	hsa-miR-30c-5p	hsa-miR-659-3p
ASCRP3000424	0.0417843	0.812574	1.59308	down	hsa_circRNA_100499	hsa_circ_0004039	circBase	chr1	+	236969443	236979843	exonic	NM_000254	MTR	AACCACTCTGGAATACTTGCTGGCTGGGGCAGATATCATTGAAACAAATACTTTTAGCAG	711	1172.17	9.44656	10.1184	586	950	597	1693.5	886	937	9.56685	9.58207	9.19076	10.5079	10.1965	9.65076	hsa-miR-504-3p	hsa-miR-21-5p	hsa-miR-337-3p	hsa-miR-642a-5p	hsa-miR-16-2-3p
ASCRP3000473	0.00386546	0.753376	1.58213	down	hsa_circRNA_005593	hsa_circ_0005593	circBase	chr5	+	52899281	52900725	exonic	ENST00000502423	NDUFS4	AACTAATCCTGAGGACTTCATCCGGTCACCATCTACCTATTCTTCAAATGGTCGTTGAGG	51.8333	72	5.71568	6.37755	50	47	58.5	84	49.5	82.5	5.88376	5.37952	5.88376	6.46563	6.099	6.56802	hsa-miR-6831-5p	hsa-miR-3927-3p	hsa-miR-519a-3p	hsa-miR-1193	hsa-miR-3198
ASCRP3000763	0.00458395	0.753376	2.00773	down	hsa_circRNA_039830	hsa_circ_0039830	circBase	chr16	-	67471916	67477081	exonic	NM_004691	ATP6V0D1	AATAAAACTGCCCTCTCTAAGGCCAACTGTCCGGCTTTTTTCCAGGACTGCATTTCAGAG	102.5	181.667	6.58295	7.58852	82.5	89	136	196.5	110	238.5	6.54567	6.16834	7.03484	7.66151	7.18863	7.91541	hsa-miR-6823-5p	hsa-miR-8485	hsa-miR-4656	hsa-miR-6754-5p	hsa-miR-1266-5p
ASCRP3000797	0.002219	0.753376	2.23731	down	hsa_circRNA_102898	hsa_circ_0005307	circBase	chr2	+	204154487	204157049	exonic	NM_177538	CYP20A1	AATACTTGGCCATCTCCACACAAATATTGTCAGCATGTGCTTTGTGAAACTGTTCGAACT	149.667	315	7.15093	8.3127	122	144	183	294	191.5	459.5	7.1519	6.83768	7.46322	8.24419	7.96075	8.73317	hsa-miR-223-3p	hsa-miR-612	hsa-miR-127-5p	hsa-miR-338-5p	hsa-miR-624-5p
ASCRP3000828	0.00868172	0.753376	1.90802	down	hsa_circRNA_043614	hsa_circ_0043614	circBase	chr17	-	39738530	39743147	exonic	NM_000526	KRT14	AATCAATACAGCTTCATTATCTGAGTTGCATAAACCCGAGCACCTTCTCTTCACTCAGCC	63	112	5.98692	6.919	55	52	82	128.5	59	148.5	6.01783	5.60375	6.33918	7.08086	6.37003	7.3061	hsa-miR-765	hsa-miR-4691-5p	hsa-miR-6858-5p	hsa-miR-4739	hsa-miR-4784
ASCRP3000832	0.0255649	0.757832	2.34608	down	hsa_circRNA_404514		25070500	chr1	+	53222129	53250725	exonic	NM_024646	ZYG11B	AATCACCAGCAGGAGGAGGCGTCTCCCTATTCCTTACTTGATATCTGCTTGAATTTCTTG	544	1373.83	9.05801	10.2883	508	436.5	687.5	1578	825	1718.5	9.33549	8.43551	9.40302	10.4276	10.061	10.3762	hsa-miR-654-3p	hsa-miR-4711-5p	hsa-miR-3157-5p	hsa-miR-424-5p	hsa-miR-135a-5p
ASCRP3001275	0.0185667	0.753376	1.80626	down	hsa_circRNA_403676		25242744	chr6	-	99930628	99958106	exonic	NM_001080481	USP45	ACCACTTTCTCCTAAAGTTCTTTTTAATCAGCTTTGTCAGAATAAATAACAGATGCGGGT	199	327.333	7.51954	8.37255	138	191	268	331	193	458	7.32983	7.21638	8.01241	8.41717	7.97468	8.72581	hsa-miR-544a	hsa-miR-130a-5p	hsa-miR-20a-3p	hsa-miR-1248	hsa-miR-4742-3p
ASCRP3001394	0.0442321	0.812574	3.23754	down	hsa_circRNA_053294	hsa_circ_0053294	circBase	chr2	+	27820936	27830906	exonic	NM_001271286	ZNF512	ACCTGATGATCGAAAGCAGGACCCAGTGCTCCATAAAGGATAATAGTTTCCAGTACACTA	306.333	945.5	8.16985	9.86475	260	244	415	770.5	799	1267	8.29846	7.58217	8.62892	9.5542	10.0099	10.0302	hsa-miR-875-3p	hsa-miR-584-5p	hsa-miR-3074-5p	hsa-miR-3622a-3p	hsa-miR-4286
ASCRP3001421	0.0440277	0.812574	2.68346	down	hsa_circRNA_001100	hsa_circ_0000877	circBase	chr19	+	4445536	4447603	sense overlapping	NR_039901	MIR4746	ACCTTGTTCTGCAGCTTGATCTTCCGGTACTTCTCCTCCTCGGGGTGCAGGATGGAGTCC	771.667	2882	9.51521	10.9393	577	506	1232	1582	1181	5883	9.55532	8.64071	10.3496	10.4303	10.5854	11.8022	hsa-miR-762	hsa-miR-661	hsa-miR-637	hsa-miR-361-3p	hsa-miR-608
ASCRP3001524	0.0474911	0.812574	5.07359	down	hsa_circRNA_090446	hsa_circ_0090446	circBase	chrX	+	47441689	47446190	exonic	NM_003254	TIMP1	ACTCCCATCTTTCTTCCGGACAATGAAATAAAGAGTTACCACCCAGCAGATTTCGTCGGC	1567	11451.7	10.6624	13.0054	902	1250	2549	8225	8286	17844	10.2997	10.0696	11.6177	12.5459	13.3746	13.0956	hsa-miR-6752-5p	hsa-miR-6756-5p	hsa-miR-6787-5p	hsa-miR-4763-3p	hsa-miR-6511b-5p
ASCRP3001539	0.0474628	0.812574	2.42297	down	hsa_circRNA_404833		25070500	chr11	-	3726429	3733958	exonic	NM_016320	NUP98	ACTCGTTCACTAGGTCTCCCATTTTTCTAAGTATGGCCTTCAGGATTCTGATGAAGAGGA	12444.2	69153.2	14.3451	15.6219	13159.5	10333	13840	49681.5	61495	96283	14.6122	14.021	14.4021	15.4115	15.8171	15.637	hsa-miR-149-5p	hsa-miR-6893-5p	hsa-miR-6780a-5p	hsa-miR-1827	hsa-miR-657
ASCRP3001584	0.0122283	0.753376	3.57266	down	hsa_circRNA_100269	hsa_circ_0013048	circBase	chr1	+	82302569	82372915	exonic	NM_012302	LPHN2	ACTGCTACCTCCCCGATGCCTTCAAAATTATGACTCAAAGATATGAAGATCAATGATGCA	1349.33	8096.83	10.4665	12.3035	768.5	1634	1645.5	3585.5	4684	16021	9.99901	10.5728	10.8278	11.45	12.4829	12.9776	hsa-miR-630	hsa-miR-605-3p	hsa-let-7g-5p	hsa-let-7i-5p	hsa-let-7f-5p
ASCRP3001644	0.0144924	0.753376	3.72592	down	hsa_circRNA_100604	hsa_circ_0009172	circBase	chr10	-	70218860	70229920	exonic	NR_102264	DNA2	ACTTCCCTCAGATGCAGCTCTCTCTATTTCAGAAGAAAGTGGTAGCTTCCTTTCCAAGAA	625.5	2847.67	9.22971	11.1273	411.5	677	788	1608	1960	4975	8.99354	9.06834	9.62724	10.4541	11.314	11.6137	hsa-miR-578	hsa-miR-21-3p	hsa-miR-642a-5p	hsa-miR-607	hsa-miR-138-5p
ASCRP3001810	0.0155187	0.753376	4.55048	down	hsa_circRNA_104414	hsa_circ_0080797	circBase	chr7	+	76062243	76062964	exonic	NM_007155	ZP3	AGACCAGAATGCCTCCCCTTATCACACCATCGTGGACTTCCATGGGCAGGGCAATGTGAG	851.833	5244	9.63392	11.8199	514	668	1373.5	2869	2644	10219	9.35196	9.046	10.5038	11.2175	11.7805	12.4618	hsa-miR-654-5p	hsa-miR-541-3p	hsa-miR-185-5p	hsa-miR-891a-3p	hsa-miR-145-5p
ASCRP3001959	0.0293987	0.78133	1.65114	down	hsa_circRNA_005322	hsa_circ_0005322	circBase	chr1	-	227381486	227400920	exonic	NM_003607	CDC42BPA	AGATGGTGATAGCAATTGACTCAGTTCATCAGCTACATTATGTACACAGGTTGCTGTAGT	70.6667	97.1667	6.08549	6.80895	55	97	60	93.5	116	82	6.01783	6.29699	5.94163	6.59811	7.27345	6.55529	hsa-miR-5701	hsa-miR-4729	hsa-miR-3978	hsa-miR-4480	hsa-miR-1287-3p
ASCRP3001982	0.0393074	0.802723	1.54979	down	hsa_circRNA_000569	hsa_circ_0000420	circBase	chr12	-	72050664	72054207	sense overlapping	NM_144982	ZFC3H1	AGCAAAACCACTTTCCCTGAAATCCGACACTACTGATTCTAGTCAAGATGCTGCACTTAA	62.5	82.8333	5.93384	6.56592	50	78	59.5	79.5	67	102	5.85912	6.00665	5.93575	6.36712	6.50455	6.82607	hsa-miR-651-3p	hsa-miR-580-3p	hsa-miR-561-3p	hsa-miR-153-5p	hsa-miR-183-3p
ASCRP3002028	0.0018675	0.753376	1.93764	down	hsa_circRNA_100050	hsa_circ_0009759	circBase	chr1	-	11130956	11137005	exonic	NM_002685	EXOSC10	AGCAGAACAGGCCATCTCCGTCCGACAGCAGGTCGTGGATCTGTGCCAGTTCAGAAGCAG	132	231.5	6.96962	7.92392	110	131	155	227	152.5	315	6.97876	6.71373	7.21638	7.88496	7.63393	8.25288	hsa-miR-103a-2-5p	hsa-miR-29b-1-5p	hsa-miR-92b-5p	hsa-miR-26b-3p	hsa-miR-29a-5p
ASCRP3002084	0.0275737	0.770087	3.08252	down	hsa_circRNA_056670	hsa_circ_0056670	circBase	chr2	+	148653869	148672903	exonic	NM_001616	ACVR2A	AGCCCAGTTGCTTAACGAATATGTGGCTGTCAAAATATTTCCAATACAGGTGCTATACTT	135.5	400	7.01049	8.6346	113.5	144	149	260	322	618	7.00941	6.84502	7.17705	8.08417	8.70881	9.11082	hsa-miR-511-5p	hsa-miR-608	hsa-miR-4675	hsa-miR-4651	hsa-miR-876-3p
ASCRP3002094	0.0148717	0.753376	1.56198	down	hsa_circRNA_104756	hsa_circ_0086694	circBase	chr9	-	33932559	33933626	exonic	NM_018449	UBAP2	AGCCTCTCTGCACATGCAGCCCTCTCCTCGAGCACGTCACACACACTCCAAAGACAACAG	6856.83	26740.3	13.4803	14.1237	4330	6483	9757.5	18377	16300	45544	13.079	13.3653	13.9966	13.7057	14.1537	14.5117	hsa-miR-483-5p	hsa-miR-608	hsa-miR-612	hsa-miR-504-3p	hsa-miR-320b
ASCRP3002179	0.0258359	0.762529	2.87899	down	hsa_circRNA_008068	hsa_circ_0008068	circBase	chr13	-	30801548	30857928	exonic	NM_032116	KATNAL1	AGCTTTGCGAAGAAGGTTAGAAAAAAGGATATATATACCTCTCCCAACAGGTCTCTGAAA	1050.17	4344.83	10.0738	11.5994	796	1032	1322.5	2623	2256	8155.5	10.0631	9.71676	10.4415	11.0937	11.5519	12.1526	hsa-miR-4686	hsa-miR-4778-3p	hsa-miR-1236-3p	hsa-miR-145-3p	hsa-miR-6875-3p
ASCRP3002397	0.0100786	0.753376	1.82421	down	hsa_circRNA_103999	hsa_circ_0074854	circBase	chr5	+	162940560	162944680	exonic	NM_013283	MAT2B	AGTCACTTAAGACCTCCCCATGTTATAGTACATTGTGCAGCAGAGAGAAGACCAGATGTT	90.5	147.167	6.46709	7.33436	73	90.5	108	135	106	200.5	6.46427	6.22328	6.71373	7.15781	7.15612	7.68915	hsa-miR-646	hsa-miR-367-3p	hsa-miR-32-5p	hsa-miR-338-3p	hsa-miR-25-3p
ASCRP3002445	0.0278922	0.770087	2.68189	down	hsa_circRNA_103548	hsa_circ_0068514	circBase	chr3	+	189455528	189456563	exonic	NM_003722	TP63	AGTGACCCCATGTGGTTTCGTAGAAACCCCAGCTCATTTCTCTTGGAAAGAAAGTTATTA	76	204.667	6.18508	7.60833	65	59	104	142	110	362	6.2488	5.65952	6.64692	7.20868	7.18863	8.42768	hsa-miR-422a	hsa-miR-455-3p	hsa-miR-875-3p	hsa-miR-518c-5p	hsa-miR-378a-3p
ASCRP3002520	0.0466597	0.812574	6.44805	down	hsa_circRNA_101408	hsa_circ_0032704	circBase	chr14	+	76173360	76187046	exonic	NM_015072	TTLL5	AGTTGTTTTGCCAAACCAGATCTCCCTGGAAGAGAACATTTTGGTCTCCCGTTACATTAA	1041.83	10740.2	9.99945	12.6883	714	784	1627.5	4390.5	6649.5	21180.5	9.89628	9.28993	10.8121	11.6464	13.1013	13.3173	hsa-miR-136-5p	hsa-miR-500a-5p	hsa-miR-578	hsa-miR-34b-5p	hsa-miR-449c-5p
ASCRP3002693	0.0382066	0.8014	1.75775	down	hsa_circRNA_404558		25070500	chr1	-	108697604	108724650	exonic	NM_013386	SLC25A24	ATATGAACAGGAAAAATTGAGGCTTCAGAAATTGTCCAGTCTCTCCAGACACTGGGTCTG	111	170.5	6.72573	7.53946	93	96.5	143.5	210	114	187.5	6.77539	6.28933	7.11248	7.76628	7.2531	7.59901	hsa-miR-519d-5p	hsa-miR-6836-3p	hsa-miR-4760-3p	hsa-miR-29a-5p	hsa-miR-6882-3p
ASCRP3002789	0.00963593	0.753376	1.87029	down	hsa_circRNA_401886		25242744	chr17	-	76115051	76115473	exonic	NM_007267	TMC6	ATCATCAAGCTGCTGCTCGTCTTCTATGTCAAGAAGGATTATCTCCGAGAAGAAGCTGAA	59.6667	101.667	5.88942	6.79268	59.5	55	64.5	133	57	115	6.14049	5.57251	5.95526	7.10813	6.29928	6.97063	hsa-miR-1253	hsa-miR-4649-5p	hsa-miR-4706	hsa-miR-15a-5p	hsa-miR-4739
ASCRP3002821	0.0177987	0.753376	1.7085	down	hsa_circRNA_023216	hsa_circ_0023216	circBase	chr11	+	68190956	68193655	exonic	NM_002335	LRP5	ATCCATGCAGTGGAGGAAGTCAGCCTGGAGGAGTTCTCCCTTTGTTTTGACCTCTCTGAG	364	591	8.45337	9.2261	293	399	400	702.5	377.5	693	8.47271	8.30132	8.58607	9.45234	8.94509	9.28088	hsa-miR-4691-5p	hsa-miR-1912	hsa-miR-6837-5p	hsa-miR-4685-5p	hsa-miR-485-5p
ASCRP3002840	0.0175825	0.753376	1.56415	down	hsa_circRNA_035301	hsa_circ_0035301	circBase	chr15	+	52311410	52358462	exonic	NM_002748	MAPK6	ATCCTGTTTGAAGAAAAAGGACAAATAAAACATGGCCAGCAAATACACCCCTCTTCCTCG	100.667	140.5	6.5846	7.22998	76	99	127	121.5	91	209	6.48321	6.31975	6.95085	6.97685	6.96823	7.74486	hsa-miR-548bb-5p	hsa-miR-548y	hsa-miR-548ab	hsa-miR-548n	hsa-miR-548aq-5p
ASCRP3002913	0.02087	0.753376	2.65274	down	hsa_circRNA_007579	hsa_circ_0007579	circBase	chr12	-	24982756	25002883	exonic	NM_005504	BCAT1	ATCTTGAGCAAATTAACTGATATCCAGCCTTCTCTTGGAGTCAAGAAGCCTACCAAAGCC	78.3333	181.333	6.23531	7.64279	62	65	108	188	144.5	211.5	6.17084	5.82135	6.71373	7.59777	7.57652	7.75408	hsa-miR-6730-3p	hsa-miR-6873-3p	hsa-miR-3156-3p	hsa-miR-1285-3p	hsa-miR-6755-3p
ASCRP3002980	0.0359618	0.799162	1.86886	down	hsa_circRNA_007482	hsa_circ_0007482	circBase	chr9	+	137582757	137593179	exonic	NM_000093	COL5A1	ATGAGGAGGTGTTTGAGCTCAGCCAGCAGATCTCCTGAAGGTTCTAGATTTTCACAACTT	156.167	266.5	7.20953	8.11169	135	169	164.5	357.5	157.5	284.5	7.2812	7.03713	7.31027	8.51949	7.68156	8.13402	hsa-miR-6746-5p	hsa-miR-639	hsa-miR-608	hsa-miR-8082	hsa-miR-4534
ASCRP3003091	0.0325586	0.795235	1.74643	down	hsa_circRNA_401636		25242744	chr16	+	69687138	69693802	exonic	NM_006599	NFAT5	ATGGCTCCACTTTGACACTGCAAACACCCTCTTCTCCAATTTTGTGTAAACATTGGAAAA	1817.5	5145.17	11.0302	11.8346	1230.5	1782	2440	3187.5	2714	9534	10.7849	10.7487	11.557	11.3323	11.8116	12.36	hsa-miR-670-3p	hsa-miR-5195-3p	hsa-miR-145-5p	hsa-miR-515-3p	hsa-miR-96-5p
ASCRP3003106	0.0394168	0.802723	1.72725	down	hsa_circRNA_012172	hsa_circ_0012172	circBase	chr1	+	45241245	45244412	exonic	NM_001012	RPS8	ATGTAATAAAGGTGTTTATTGTTTTGTTCCCACACTCTTTCCAGCCAGCGCCGAGCGATG	95	138.667	6.50521	7.29368	78	89	118	144.5	116.5	155	6.48321	6.19894	6.83347	7.24043	7.2812	7.35942	hsa-miR-578	hsa-miR-6764-5p	hsa-miR-665	hsa-miR-6809-3p	hsa-miR-6760-3p
ASCRP3003226	0.0102794	0.753376	6.14933	down	hsa_circRNA_014213	hsa_circ_0014213	circBase	chr1	+	153004802	153005376	exonic	NM_003125	SPRR1B	ATTCAGCTCCCTTATACCCCCATTAAATTCACTTTCAATTCCAGACCAGTCACTGTTGCA	628.333	4819.5	9.15339	11.7738	335	558	992	2836.5	2957	8665	8.69278	8.77878	9.98863	11.2008	11.9088	12.2118	hsa-miR-6812-5p	hsa-miR-6819-5p	hsa-miR-608	hsa-miR-5572	hsa-miR-5088-5p
ASCRP3003313	0.015586	0.753376	1.84402	down	hsa_circRNA_400062	hsa_circ_0092291	circBase	chr20	-	32677771	32678011	intronic	ENST00000374980	EIF2S2	ATTTAAGAAGGTTGGCATGTCTGTCAACATGTTTGAGTGGCTCTCCTCTAGACAGAAACG	90.1667	147	6.4421	7.32495	99	81	90.5	216	100	125	6.81437	6.0849	6.42703	7.79985	7.08795	7.08706	hsa-miR-526a	hsa-miR-518f-5p	hsa-miR-520c-5p	hsa-miR-518d-5p	hsa-miR-519a-5p
ASCRP3003413	0.00215653	0.753376	1.71253	down	hsa_circRNA_092558	hsa_circ_0001594	circBase	chr6	-	27775963	27782476	sense overlapping	NM_021066	HIST1H2AJ	CAAAAGGCCTATTATCTATACGGCCAAGACCCGCTCTTCTCGGGCCGGGCTTCAGTTTCC	112	170.167	6.74522	7.52136	96	112	128	182.5	110	218	6.79067	6.48254	6.96246	7.56386	7.19767	7.80254	hsa-miR-7107-5p	hsa-miR-924	hsa-miR-4775	hsa-miR-1468-3p	hsa-miR-548n
ASCRP3003544	0.0410382	0.812574	3.88496	down	hsa_circRNA_007630	hsa_circ_0007630	circBase	chr3	+	152163070	152165562	exonic	NM_021038	MBNL1	CAACATGCAGTTACAACAGCATACAGCATTTCTCCCACCAGGTATGTCGAGAGTACCAAC	608.833	3042.67	9.22737	11.1853	482.5	586	758	1595	2096	5437	9.26406	8.85293	9.56511	10.4415	11.4152	11.6991	hsa-miR-5047	hsa-miR-1184	hsa-miR-7156-3p	hsa-miR-134-5p	hsa-miR-4716-3p
ASCRP3003802	0.0378846	0.799162	3.03768	down	hsa_circRNA_003391	hsa_circ_0003391	circBase	chr11	+	122646926	122647918	exonic	NM_032873	UBASH3B	CACAACATCTTCCCCCACATCACACTCTGCCAGTTCTTTATGACAAAAAGCCTTGGCATC	2050.33	11711.3	11.2288	12.8318	1338	1816	2997	5734.5	5967	23432.5	10.9394	10.7825	11.9646	12.0456	12.9866	13.4631	hsa-miR-4763-3p	hsa-miR-6831-5p	hsa-miR-6732-5p	hsa-miR-6721-5p	hsa-miR-574-5p
ASCRP3003878	0.0254802	0.757832	2.23896	down	hsa_circRNA_400048	hsa_circ_0092327	circBase	chr19	+	17972481	17972901	intronic	ENST00000222247	RPL18A	CACATCGGCTTGCTGCTCTCACATCTCCCTGTGGCCTCTCCTTGGCATTAGAAAGCCAGG	23472.2	103928	15.1133	16.2762	17025	17786.5	35605	63582	86549.5	161654	14.9917	14.7938	15.5545	15.8246	16.2822	16.7216	hsa-miR-593-5p	hsa-miR-424-5p	hsa-miR-181a-2-3p	hsa-miR-649	hsa-miR-513a-5p
ASCRP3003988	0.0309504	0.794554	1.90026	down	hsa_circRNA_101094	hsa_circ_0027478	circBase	chr12	+	69109406	69125499	exonic	NM_020401	NUP107	CACTACTGAGGACCCTGATGCTCCCATAAGACAGAAAATGCCCCTTGATGATCTGGATAG	621.333	1262.33	9.28281	10.209	557	586	721	1605	820.5	1361.5	9.50383	8.85475	9.48986	10.4525	10.0581	10.1165	hsa-miR-1301-3p	hsa-miR-582-5p	hsa-miR-215-3p	hsa-miR-26b-3p	hsa-miR-646
ASCRP3004067	0.0155965	0.753376	1.52319	down	hsa_circRNA_100182	hsa_circ_0005157	circBase	chr1	+	41474465	41475261	exonic	NM_001905	CTPS1	CAGAAAGGCTGCAGGCTCTCACCCAGGTGAATCCAGTCTGGAAAAAGTGTTTGGAAGAAC	42.6667	60	5.46551	6.07261	39	39.5	49.5	75	43	62	5.53281	5.22094	5.64277	6.27698	5.81922	6.12162	hsa-miR-516b-5p	hsa-miR-335-3p	hsa-miR-665	hsa-miR-765	hsa-miR-495-3p
ASCRP3004302	0.0397688	0.802723	1.68963	down	hsa_circRNA_001302	hsa_circ_0001416	circBase	chr4	+	57976053	57976143	sense overlapping	NR_034081	IGFBP7-AS1	CAGCTGGCAGCCGCTCGGGTAGGTGGTGCCCTTGCTGACCTGGGTGATGGCCTTCTCCCC	144.5	221	7.11022	7.86692	152	130.5	151	234	145	284	7.47408	6.69876	7.15781	7.92558	7.55558	8.11961	hsa-miR-22-3p
ASCRP3004368	0.0267915	0.770087	1.61765	down	hsa_circRNA_029021	hsa_circ_0029021	circBase	chr12	-	122237752	122239714	exonic	NR_002809	LINC01089	CAGGCCTAGTTTGACTCTGACAGTCCTCCCACTAAGAGCAGTAAACAGTCCTCAGCGAAG	245.167	373	7.79661	8.49051	169	210	356.5	360.5	194	564.5	7.61627	7.35869	8.41488	8.54095	7.9564	8.97419	hsa-miR-1913	hsa-miR-3127-3p	hsa-miR-296-3p	hsa-miR-6823-5p	hsa-miR-4309
ASCRP3004381	0.0223972	0.754029	1.78724	down	hsa_circRNA_404617		25070500	chr1	+	179054762	179057224	exonic	NM_022371	TOR3A	CAGGGCTGAGTCTCCATGGACTATCTTTCTGTTTCTCAGGCTTAGAGTGGGACCTGAATG	121.667	200	6.87206	7.70979	127	122	116	306	122	172	7.20176	6.61293	6.80149	8.29445	7.32909	7.50584	hsa-miR-558	hsa-miR-7108-5p	hsa-miR-663b	hsa-miR-6779-3p	hsa-miR-6856-3p
ASCRP3004520	0.0452563	0.812574	3.05523	down	hsa_circRNA_023525	hsa_circ_0023525	circBase	chr11	-	73685715	73687787	exonic	NM_003355	UCP2	CATAAAGCAAGCTCAACCTTGGGGACCTCTCCCAATGTTGCTCGTAATGCCATTGTCAAC	1293.17	6217.33	10.4647	12.0759	1110	1210	1559.5	4068	3449	11135	10.6445	10.0127	10.7368	11.5609	12.0971	12.5698	hsa-miR-6891-5p	hsa-miR-4739	hsa-miR-1249-5p	hsa-miR-6797-5p	hsa-miR-3173-3p
ASCRP3004590	0.049255	0.812574	2.18968	down	hsa_circRNA_028143	hsa_circ_0028143	circBase	chr12	+	110028575	110032986	exonic	NM_000431	MVK	CATCACACTCCTCAAGCCAGGTCGCCAGCTCTCCAGATCCTGCTGACCAACACCAAAGTC	528	1157.83	8.99855	10.1293	422	471	691	1213	873.5	1387	9.03309	8.54514	9.41742	10.0852	10.1615	10.1411	hsa-miR-449b-3p	hsa-miR-7160-3p	hsa-miR-4691-3p	hsa-miR-6775-3p	hsa-miR-6131
ASCRP3004615	0.0473504	0.812574	1.954	down	hsa_circRNA_402026		25242744	chr19	+	7523397	7523576	exonic	NM_015318	ARHGEF18	CATCCAAAGGGCTGTGGAGAGGACTCAAAGCCACCCGTCATCTCGTTACAAAAGCTCATC	177	302.5	7.37623	8.34266	145	157	229	327	235	345.5	7.38698	6.94159	7.80012	8.40001	8.26035	8.36761	hsa-miR-6881-3p	hsa-miR-3197	hsa-miR-7152-5p	hsa-miR-556-5p	hsa-miR-339-5p
ASCRP3004632	0.0371601	0.799162	1.8591	down	hsa_circRNA_406180		25070500	chr22	+	31008859	31009242	sense overlapping	NM_000355	TCN2	CATCCTTGACCCAGCTTTTCCCGCGCTGCACACATACTATTGACAGGTGTCTGCCTTCAG	455.5	831.5	8.77111	9.66571	369	393	604.5	858	563.5	1073	8.82537	8.27323	9.21473	9.69299	9.48776	9.81639	hsa-miR-1226-5p	hsa-miR-197-5p	hsa-miR-3153	hsa-miR-6780b-5p	hsa-miR-1193
ASCRP3004683	0.00460317	0.753376	2.85314	down	hsa_circRNA_405538		25070500	chr17	-	10554828	10555880	exonic	NM_002470	MYH3	CATCTTCTCCATCTCTGACAACGCCTATCAGTTCATGCTGACTGACCCTGGTGGTCAAAC	178	550.333	7.32061	8.83315	134	123	277	416.5	195	1039.5	7.28737	6.60677	8.06768	8.74527	7.97468	9.77952	hsa-miR-6796-5p	hsa-miR-6855-5p	hsa-miR-576-3p	hsa-miR-6782-5p	hsa-miR-3613-5p
ASCRP3004808	0.0335284	0.795235	1.76438	down	hsa_circRNA_103038	hsa_circ_0060055	circBase	chr20	-	33866724	33872064	sense overlapping	NM_002212	EIF6	CATTAAAGTGCAGTTCCCTCCGGTGTGTTCGAGGGCGAGCTCTCCGATACCATCCCCGTG	234	409.667	7.8098	8.62896	207.5	231.5	263	405	210	614	7.95519	7.4815	7.99273	8.71068	8.07171	9.1045	hsa-miR-665	hsa-miR-485-5p	hsa-miR-501-3p	hsa-miR-377-5p	hsa-miR-608
ASCRP3004870	0.0258387	0.762529	1.85428	down	hsa_circRNA_016229	hsa_circ_0016229	circBase	chr1	+	206603511	206632293	exonic	NM_015326	SRGAP2	CATTGCTCAGGACTCCAGCCAGGCAATTCCTCTGGTGGTGGAAAGCTGTATCCGGTTTAT	101.167	174	6.59991	7.49077	115	91	97.5	228	87	207	7.02933	6.20872	6.56167	7.86756	6.87708	7.72766	hsa-miR-7106-5p	hsa-miR-6825-5p	hsa-miR-6852-5p	hsa-miR-8075	hsa-miR-4739
ASCRP3005024	0.0330797	0.795235	1.75978	down	hsa_circRNA_102404	hsa_circ_0048259	circBase	chr19	-	1510148	1510916	exonic	uc010dsl.2	ADAMTSL5	CCAGAAGACCTACCAGTGGGTGCCCTTCCATGGGGGCCCCACCTCTTCCAGAACCTCCTG	150	230.833	7.12474	7.94013	118	120	212	234	154	304.5	7.09588	6.59501	7.68332	7.93494	7.66121	8.22422	hsa-miR-486-3p	hsa-miR-615-5p	hsa-miR-650	hsa-miR-329-5p	hsa-miR-503-5p
ASCRP3005102	0.0250626	0.757832	1.6002	down	hsa_circRNA_406487		25070500	chr4	+	68664356	68668137	intronic	ENST00000500538	UBA6-AS1	CCATCCTCTCCTGAGTGCTGAGTAAGAAGTTTTCTAGCAATCAGTGTCTGACCAGATGAT	2693.67	8922.17	11.7887	12.467	1637	2851	3593	4866	4905.5	16995	11.3281	11.7452	12.2929	11.796	12.581	13.0239	hsa-miR-297	hsa-miR-541-3p	hsa-miR-155-5p	hsa-miR-153-5p	hsa-miR-4775
ASCRP3005136	0.0234975	0.754029	2.92957	down	hsa_circRNA_102451	hsa_circ_0003892	circBase	chr19	+	11230767	11238761	exonic	NM_000527	LDLR	CCATTGTCCTCCCCATCGGACAAAGTATTTTGGACAGATATCATCAACGAAGCCATTTTC	607.667	2129.17	9.14867	10.6994	396	490	937	1335.5	1235	3817	8.94558	8.59636	9.90408	10.2106	10.6282	11.2592	hsa-miR-608	hsa-miR-134-3p	hsa-miR-650	hsa-miR-874-5p	hsa-miR-589-5p
ASCRP3005193	0.0222563	0.754029	1.52799	down	hsa_circRNA_051096	hsa_circ_0051096	circBase	chr19	+	41083063	41089623	exonic	uc010xvl.1	SHKBP1	CCCCAAGACCAATCCTGCGGGAGGGGGACGCATTCCTCACCCGCTCCTCTTCATCTCTTG	351.333	488	8.38384	8.99548	266	380	408	445	395	624	8.32701	8.21333	8.61119	8.84276	9.01054	9.13315	hsa-miR-4459	hsa-miR-5001-5p	hsa-miR-4699-5p	hsa-miR-6133	hsa-miR-3620-5p
ASCRP3005196	0.0229902	0.754029	1.53971	down	hsa_circRNA_006187	hsa_circ_0006187	circBase	chr6	+	73843143	73879577	exonic	NM_019842	KCNQ5	CCCCACCACTTAAAACTGTCATTCGAGCTATCAGTCAGAAGCTAAGTTTTAAGGAGCGAG	74.1667	99.8333	6.15181	6.77447	60	57	105.5	103	65.5	131	6.14898	5.65952	6.64692	6.69992	6.47242	7.15106	hsa-miR-7974	hsa-miR-1304-5p	hsa-miR-653-3p	hsa-miR-4446-3p	hsa-miR-185-3p
ASCRP3005324	0.0437587	0.812574	1.72517	down	hsa_circRNA_092385	hsa_circ_0000294	circBase	chr11	-	45880295	45904786	antisense	NM_021117	CRY2	CCGTTCTTTCCCAAAGGGTTCAGAGTCATATTCAAAGGTCAAGCGGGTCAGACATTTATA	71.8333	103	6.08405	6.87079	54.5	74	87	112	92	105	5.95332	5.9259	6.37294	6.84815	6.93816	6.82607	hsa-miR-6848-5p	hsa-miR-328-5p	hsa-miR-4739	hsa-miR-661	hsa-miR-3192-5p
ASCRP3005338	0.0364968	0.799162	1.58249	down	hsa_circRNA_101670	hsa_circ_0037160	circBase	chr16	-	359972	364683	exonic	NM_003502	AXIN1	CCTACCTCACATTCCCGTATGGATCCTGGCGGGAGCCAGTCAACCCCTATTATGTCAATG	73.8333	102.5	6.17317	6.83536	66.5	63	92	131.5	70	106	6.3031	5.76719	6.44922	7.0906	6.56421	6.85128	hsa-miR-762	hsa-miR-632	hsa-miR-612	hsa-miR-127-3p	hsa-miR-484
ASCRP3005387	0.0184167	0.753376	1.87586	down	hsa_circRNA_102417	hsa_circ_0048607	circBase	chr19	+	4408899	4409756	exonic	NM_005483	CHAF1A	CCTCCGCAGACCCGTCTGCCGTTTAAGCGCCTGAATCTTGTCCCAAAGGGGAAAGCCGAT	183.833	314.333	7.4457	8.35325	161	169	221.5	299	226	418	7.53951	7.04853	7.74906	8.26035	8.19313	8.60627	hsa-miR-193a-5p	hsa-miR-557	hsa-miR-206	hsa-miR-488-3p	hsa-miR-32-3p
ASCRP3005405	0.0435073	0.812574	2.24621	down	hsa_circRNA_092512	hsa_circ_0001201	circBase	chr21	+	46306732	46308705	antisense	NM_000211	ITGB2	CCTCTGAGTCCCTCTCCTTGCAGATGACCAGCAGGAGAATGCCGATCAGCACGATGCCTG	2221.17	9070	11.3264	12.4939	1364.5	1773	3526	5791	4180	17239	10.9704	10.7423	12.2664	12.0554	12.3813	13.0449	hsa-miR-4763-3p	hsa-miR-3619-5p	hsa-miR-7150	hsa-miR-1207-5p	hsa-miR-6756-5p
ASCRP3005414	0.0218265	0.754029	2.55393	down	hsa_circRNA_100177	hsa_circ_0011692	circBase	chr1	-	36823839	36824423	exonic	NM_032017	STK40	CCTCTTCCAGGTCCCCGTCTGGGCAACTCACCGGTGCCAAGCATAGTGCAGTGTTTGGCG	774	3028.67	9.534	10.8867	494	659	1169	1372	1115	6599	9.29645	9.02918	10.2764	10.2561	10.4892	11.9149	hsa-miR-133a-3p	hsa-miR-133b	hsa-miR-185-5p	hsa-miR-424-5p	hsa-miR-149-5p
ASCRP3005490	0.00449693	0.753376	1.53363	down	hsa_circRNA_085544	hsa_circ_0085544	circBase	chr8	+	128902834	129082518	exonic	uc003ysl.3	PVT1	CCTGTTGCTGCTAGTGGACATGAGGCCTGATCTTTTGGCCAGAAGGAGATTAAAAAGATG	33	46.6667	5.16896	5.78591	31.5	33.5	34	58	38	44	5.25911	5.0894	5.15836	5.93379	5.72917	5.69476	hsa-miR-6721-5p	hsa-miR-548k	hsa-miR-216a-5p	hsa-miR-1301-3p	hsa-miR-370-5p
ASCRP3005517	0.0456409	0.812574	3.6311	down	hsa_circRNA_404646		25070500	chr1	-	208315673	208391347	exonic	NM_025179	PLXNA2	CCTTCTCCATTGATCAGCGCTACCTGTACGTCATGTCTGAGAGACAGAATCATGTGAGGG	310.167	1776.5	8.05189	9.9123	139.5	322	469	578.5	433	4318	7.3484	7.97754	8.82974	9.18416	9.13754	11.4152	hsa-miR-3918	hsa-miR-4726-5p	hsa-miR-4640-5p	hsa-miR-6762-5p	hsa-miR-423-5p
ASCRP3005658	0.0194987	0.753376	2.01099	down	hsa_circRNA_101873	hsa_circ_0004315	circBase	chr16	-	74491771	74493687	exonic	NM_012201	GLG1	CGCGGGCGTCATCTCCAGTCTATGTGCTGAAGAAGCAGCAGCCCAAGAGCAGACAGGTCA	162.833	293.333	7.26778	8.27568	140	145.5	203	339	203	338	7.36526	6.82978	7.60829	8.45517	8.03368	8.3382	hsa-miR-632	hsa-miR-483-3p	hsa-miR-889-5p	hsa-miR-380-5p	hsa-miR-214-5p
ASCRP3005675	0.0154724	0.753376	1.81079	down	hsa_circRNA_102571	hsa_circ_0008615	circBase	chr19	-	45901262	45901597	exonic	NM_006663	PPP1R13L	CGGACCCCCTTCTAGGGCGCCCGCTCCGGCCGGCACCATGGACAGCGAGGCATTCCAGAG	106.333	168.167	6.66509	7.52171	84	99	136	155.5	123	226	6.63245	6.31975	7.04307	7.34026	7.3859	7.83897	hsa-miR-766-3p	hsa-miR-136-5p	hsa-miR-223-3p	hsa-miR-665	hsa-miR-518c-5p
ASCRP3005717	0.00922153	0.753376	1.88858	down	hsa_circRNA_103226	hsa_circ_0004795	circBase	chr22	-	38948670	38964294	exonic	NM_007068	DMC1	CGTACTGGAAAAACCCAGCTTTCTCATACCCTCTGTGAAGTGATTATTTTTCTGTTGCCC	110.667	186.833	6.67965	7.59695	85	89	158	198	98	264.5	6.60677	6.18578	7.24638	7.69352	7.06389	8.03345	hsa-miR-30d-3p	hsa-miR-145-3p	hsa-miR-335-3p	hsa-miR-105-5p	hsa-miR-22-5p
ASCRP3005752	0.0421978	0.812574	5.7664	down	hsa_circRNA_023115	hsa_circ_0023115	circBase	chr11	+	67351934	67352712	exonic	NM_000852	GSTP1	CGTGGAGGACCTCCGCTGCAAATACATCTCCCTCATCTACACCAACTATGCCGCTGCGCG	1532.83	17183.5	10.7558	13.2835	1104.5	1665	1829	5954.5	10621	34975	10.6365	10.6245	11.0065	12.0915	13.6993	14.0596	hsa-miR-1976	hsa-miR-1237-3p	hsa-miR-6848-5p	hsa-miR-6736-5p	hsa-miR-4710
ASCRP3005770	0.0142264	0.753376	3.55854	down	hsa_circRNA_047641	hsa_circ_0047641	circBase	chr18	-	46783379	46798673	exonic	NM_017653	DYM	CGTTCTCTCCATCAGTATGCTGCCCAGAGGATCATCAGGTTTTACCAATTCTTGAGATTC	1139.83	6381.67	10.0293	11.8606	423	1562	1434.5	2150	2995	14000	9.03722	10.4704	10.5805	10.8151	11.9487	12.8181	hsa-miR-6888-5p	hsa-miR-5189-5p	hsa-miR-628-5p	hsa-miR-3187-5p	hsa-miR-7843-3p
ASCRP3005862	0.0105111	0.753376	3.36258	down	hsa_circRNA_104405	hsa_circ_0080638	circBase	chr7	+	74433139	74434317	exonic	uc003ubo.2	GATSL1	CTACATCTCCCTGGTGATGGACGTGCAGACGCAGCAGAGTCCAGAGGCCAGTCATCCACC	332.167	1440.67	8.24861	9.99817	242	256	498.5	825	501	2996	8.18262	7.623	8.9402	9.64784	9.32128	11.0254	hsa-miR-122-5p	hsa-miR-205-5p	hsa-miR-136-5p	hsa-miR-214-3p	hsa-miR-138-5p
ASCRP3005914	0.0418153	0.812574	4.01588	down	hsa_circRNA_001655	hsa_circ_0001655	circBase	chr6	-	156468903	156489628	intergenic			CTACTCTCCCTGGGGCTGGATAAAGAAACTGAGGCTCAATGAACTTGTAACGCTTTAGTG	9297.33	93854.2	13.9465	15.9522	7144	8750	11998	40111.5	102424	139027	13.8237	13.828	14.1879	15.0411	16.4964	16.3193	hsa-miR-6813-5p	hsa-miR-5001-5p	hsa-miR-762	hsa-miR-4498	hsa-miR-185-3p
ASCRP3005932	0.0493007	0.812574	2.42795	down	hsa_circRNA_407059		25070500	chr8	-	38287206	38287466	intronic	ENST00000326324	FGFR1	CTACTTCTCCGTCAATCCCAGCCCTGGGGAGCCCCTGTGGAAGTGGAGTCCTTCCTGGTC	238.833	634.333	7.8142	9.09394	188.5	231	297	377	329	1197	7.80254	7.50154	8.13851	8.59232	8.74106	9.94843	hsa-miR-1184	hsa-miR-4734	hsa-miR-7156-3p	hsa-miR-412-3p	hsa-miR-3130-3p
ASCRP3006071	0.00838387	0.753376	2.38536	down	hsa_circRNA_400082	hsa_circ_0092371	circBase	chr5	+	173662	173882	intronic	ENST00000283426	PLEKHG4B	CTCACACACTCGTGCACTCATGGACAGCTGTCCTTCACATTCAAGCACTCTCCCTTGCAC	234.167	522.833	7.81741	9.07162	212	218.5	272	546.5	366	656	7.98444	7.41542	8.05236	9.11364	8.9005	9.2007	hsa-miR-485-5p	hsa-miR-648	hsa-miR-574-5p	hsa-miR-454-3p	hsa-let-7g-3p
ASCRP3006110	0.0059855	0.753376	1.67144	down	hsa_circRNA_075501	hsa_circ_0075501	circBase	chr6	-	3284085	3298452	exonic	NM_015482	SLC22A23	CTCAGCGTGTTCTTCTGTGCGGAGATCACCCCGACGGTGATAAGGATATTCCCCGAGTCC	157.5	217.833	7.17426	7.91535	113	219	140.5	224	214	215.5	6.99487	7.41542	7.11248	7.85073	8.10767	7.78766	hsa-miR-6776-5p	hsa-miR-22-5p	hsa-miR-6089	hsa-miR-1273h-3p	hsa-miR-6504-5p
ASCRP3006158	0.00316105	0.753376	2.30127	down	hsa_circRNA_006727	hsa_circ_0006727	circBase	chrX	+	118544152	118560317	exonic	uc004erc.2	SLC25A43	CTCATCTGTTTTGAGGGTGCTCTCCCGTTCTCTGCTGGCTCCCTTCTTGTTTACATGAAC	23041	107833	15.1924	16.3948	19675	20202	29246	89074	89091	145333	15.2193	14.9917	15.3661	16.3246	16.3246	16.5353	hsa-miR-6859-5p	hsa-miR-514b-5p	hsa-miR-3916	hsa-miR-6874-3p	hsa-miR-8085
ASCRP3006195	0.0451143	0.812574	1.73279	down	hsa_circRNA_100655	hsa_circ_0006371	circBase	chr10	+	98708764	98711953	exonic	NM_032440	LCOR	CTCCAGTACTCAAGGGAACGGACAGTCCCTGGGTCTCCGACCCCAATATTCCCCTAGTGG	175.167	270.833	7.37313	8.16623	165.5	150.5	209.5	346.5	185	281	7.58906	6.87298	7.65735	8.47727	7.90917	8.11224	hsa-miR-152-5p	hsa-miR-329-5p	hsa-miR-198	hsa-miR-372-3p	hsa-miR-30c-1-3p
ASCRP3006208	0.0310114	0.794578	10.4046	down	hsa_circRNA_404959		25070500	chr12	+	7301567	7303659	exonic	NM_014718	CLSTN3	CTCCCACAGAAACTCCAGTGCTTCAGCGAAGAGTCCTGCGTCTCCATCCCTGAAGTGGAG	689.667	9869.33	9.30608	12.6852	425	528	1116	4640.5	7741.5	17226	9.04201	8.69698	10.1792	11.7242	13.2904	13.0411	hsa-miR-6848-5p	hsa-miR-6081	hsa-miR-6720-5p	hsa-miR-5591-5p	hsa-miR-6165
ASCRP3006209	0.0200946	0.753376	2.86112	down	hsa_circRNA_400015	hsa_circ_0092313	circBase	chr10	+	81066401	81066641	intronic	ENST00000334512	ZMIZ1	CTCCCACAGTGTGCCTGCAACTTTCCTGCCCTCCTAGGGACAGAGTCCAGGTTCCTAGAG	4370	28368.8	12.7415	14.258	3608	4536	4966	20000	24045.5	41061	12.7389	12.7536	12.7319	13.8495	14.6122	14.3124	hsa-miR-194-3p	hsa-miR-619-3p	hsa-miR-1301-5p	hsa-miR-490-5p	hsa-miR-422a
ASCRP3006215	0.00215103	0.753376	1.8775	down	hsa_circRNA_092468	hsa_circ_0000927	circBase	chr19	+	34895553	34895895	exonic	NM_032346	PDCD2L	CTCCCAGTGCCTGCAGGTGCCAGAGAGAGAGGCGCAGGACGCTCAGGATGCTCTGCCCAC	56.5	95.6667	5.8315	6.74031	51.5	45	73	103	61	123	5.9259	5.37952	6.18908	6.77539	6.37003	7.07552	hsa-miR-7112-5p	hsa-miR-6720-3p	hsa-miR-6722-5p	hsa-miR-6777-5p	hsa-miR-5581-5p
ASCRP3006216	0.0211408	0.753376	1.61596	down	hsa_circRNA_400071	hsa_circ_0092283	circBase	chr22	-	36681395	36681695	intronic	ENST00000216181	MYH9	CTCCCCAAGGTCAGGACTTCTCCCACTCTGGGCTCTGGCTGGAGCCACCACGGCAGAGCT	52693.7	147544	16.2127	16.9051	47062.5	56135.5	54883	121247	148233	173152	16.2359	16.2573	16.1449	16.7675	17.1396	16.8082	hsa-miR-328-5p	hsa-miR-661	hsa-miR-550a-5p	hsa-miR-550a-3-5p	hsa-miR-525-5p
ASCRP3006224	0.0330683	0.795235	5.53013	down	hsa_circRNA_063227	hsa_circ_0063227	circBase	chr22	+	38072992	38075809	exonic	NM_002305	LGALS1	CTCCCTCTGAAGGTCTGGTCGCCAGCAACCTGAATCTCAAACCTGGAGAGTGCCTTCGAG	1032.67	8390.33	10.0922	12.5595	875	1224.5	998.5	4905	6559	13707	10.2423	10.0331	10.001	11.8022	13.0871	12.7892	hsa-miR-4498	hsa-miR-4726-3p	hsa-miR-22-3p	hsa-miR-6765-5p	hsa-miR-92a-1-5p
ASCRP3006230	6.56087e-05	0.305566	2.0356	down	hsa_circRNA_062980	hsa_circ_0062980	circBase	chr22	+	32871223	32881196	exonic	NM_001033024	FBXO7	CTCCGCTACTCTCACCTGTGTGCCTTTGGGAAACCTGATTGTTGTAAATGGGCCAAGTGC	2096.17	7521.5	11.1642	12.1897	844	2513.5	2931	2801.5	4603	15160	10.1691	11.4382	11.8854	11.1786	12.4756	12.9148	hsa-miR-3171	hsa-miR-4666b	hsa-miR-6771-5p	hsa-miR-6787-3p	hsa-miR-509-3-5p
ASCRP3006325	0.0332947	0.795235	1.80432	down	hsa_circRNA_101435	hsa_circ_0033144	circBase	chr14	-	99723807	99724176	exonic	NM_022898	BCL11B	CTCTCACCCACGAAAGGCATCTGTCCCAAGCAGGAGAACATTGCAGCAGAGGCTGACCAT	115.833	205	6.7756	7.62706	149.5	81	117	281	77	257	7.45707	6.03626	6.83347	8.18469	6.69529	8.0012	hsa-miR-552-3p	hsa-miR-579-3p	hsa-miR-548d-3p	hsa-miR-149-3p	hsa-miR-588
ASCRP3006339	0.00807389	0.753376	2.16158	down	hsa_circRNA_066113	hsa_circ_0066113	circBase	chr3	-	52777367	52786352	exonic	NM_003157	NEK4	CTCTCCTCTGACTGCAGCGTCACTCAGGGTGAAGGCAAATGTTTGTCCCAGGAGAAACCC	585.833	1393.67	9.041	10.1531	292	627	838.5	669.5	888.5	2623	8.46643	8.94167	9.7149	9.38614	10.2006	10.8725	hsa-miR-6783-3p	hsa-miR-1304-3p	hsa-miR-4695-5p	hsa-miR-661	hsa-miR-6739-3p
ASCRP3006353	0.0228801	0.754029	2.89109	down	hsa_circRNA_007237	hsa_circ_0007237	circBase	chr3	-	178519580	178639698	sense overlapping	NR_126560	KCNMB2-AS1	CTCTCTTCTAAGGTTGCTATGACTTCCCAGCAGTAACCCTCTTCCACATGGTGTCTCATG	971.833	3537.33	9.91549	11.4471	594	1078.5	1243	2066.5	2643.5	5902	9.58864	9.79949	10.3583	10.7568	11.7729	11.8116	hsa-miR-3916	hsa-miR-3662	hsa-miR-1277-5p	hsa-miR-1252-5p	hsa-miR-4739
ASCRP3006364	0.0467037	0.812574	1.63633	down	hsa_circRNA_102173	hsa_circ_0002056	circBase	chr17	-	62782684	62793527	exonic	NR_024386	PLEKHM1P	CTCTGAGTTTGACACCACAATCAGGCTGCTCCCGGCAGATCGGCTTCTCCTTTGTACGAC	118.667	169.333	6.81577	7.52623	109	103	144	172	127	209	6.97876	6.36129	7.10726	7.4656	7.37978	7.73333	hsa-miR-125a-3p	hsa-miR-762	hsa-miR-185-3p	hsa-miR-361-3p	hsa-miR-605-3p
ASCRP3006408	0.000677537	0.684979	3.05622	down	hsa_circRNA_406455		25070500	chr4	-	22399613	22404422	intronic	ENST00000504617	GPR125	CTCTTCTTCATGTCGCTGACTCCCACTTACCTTGCAGGATTTGACGGGATCTGAACTATA	286.833	948.667	7.86814	9.47989	143.5	188.5	528.5	503	360	1983	7.39271	7.18945	9.02226	8.99801	8.87691	10.5647	hsa-miR-590-3p	hsa-miR-466	hsa-miR-3916	hsa-miR-2054	hsa-miR-641
ASCRP3006429	0.0204644	0.753376	2.28914	down	hsa_circRNA_092361	hsa_circ_0000010	circBase	chr1	-	2521314	2521523	antisense	NM_152371	FAM213B	CTGAAAACCCAACTCTCCTGAGTGGCCAAGAAGCTGGACACACCTAATTAGACTAAGACC	106.667	217.333	6.66554	7.86035	88	89.5	142.5	190.5	162	299.5	6.67543	6.20872	7.11248	7.63514	7.74234	8.20357	hsa-miR-6737-5p	hsa-miR-6819-5p	hsa-miR-6727-5p	hsa-miR-15b-3p	hsa-miR-507
ASCRP3006493	0.0229566	0.754029	4.30331	down	hsa_circRNA_407229		25070500	chr9	+	114541671	114541925	antisense	NM_173521	C9orf84	CTGACCTCTCCTAGTTATAAATGCACAGCTCTACCAATCTAACTCATAAGATGATCTCTA	1460.83	9809.5	10.6067	12.7122	945.5	1323	2114	6430	5851.5	17147	10.3865	10.1606	11.2731	12.1897	12.9148	13.032	hsa-miR-635	hsa-miR-6774-5p	hsa-miR-3147	hsa-miR-2467-3p	hsa-miR-30c-2-3p
ASCRP3006559	0.0372468	0.799162	4.02408	down	hsa_circRNA_405551		25070500	chr17	-	19823348	19839743	exonic	NM_007202	AKAP10	CTGATGTAAGGAAATCAAAAGGTACTTCTCCCTCCAAGCCACACATCCTCTTGGATTTGA	2046.83	14972.2	11.1901	13.1988	1144	1808.5	3188	6965	9329.5	28622	10.6842	10.779	12.1071	12.3023	13.5854	13.7086	hsa-miR-6895-5p	hsa-miR-378i	hsa-miR-1236-3p	hsa-miR-6736-5p	hsa-miR-892b
ASCRP3006571	0.0177644	0.753376	1.6276	down	hsa_circRNA_059617	hsa_circ_0059617	circBase	chr20	-	23614293	23618574	exonic	uc002wtn.1	CST3	CTGCAATAAAATAGTAGCATCGGCCGCAGCGGGTCCTCTCTATCTAGCTCCAGCCTCTCG	69	98	6.10177	6.80452	63	71	73	102	75	117	6.22649	5.90799	6.17084	6.74208	6.6766	6.99487	hsa-miR-6752-5p	hsa-miR-6756-5p	hsa-miR-6722-3p	hsa-miR-150-3p	hsa-miR-4763-3p
ASCRP3006638	0.0175355	0.753376	1.85352	down	hsa_circRNA_401474		25242744	chr15	-	79083481	79090455	exonic	NM_014272	ADAMTS7	CTGCTGGAAGATGAGGAGAAAGGTGTGTTCCAGCTCTCCAACGAGGACTACTTCATTGAG	90.8333	149.333	6.44172	7.33198	82	74	116.5	187	91	170	6.57182	5.94163	6.8117	7.58968	6.94305	7.46322	hsa-miR-138-5p	hsa-miR-3194-5p	hsa-miR-1204	hsa-miR-3170	hsa-miR-762
ASCRP3006666	0.0307523	0.794093	2.50974	down	hsa_circRNA_406325		25070500	chr3	-	113114596	113135474	exonic	NM_018338	CFAP44	CTGGACCTGTGTGTCAGTTAATGTGGTCTCCCATGTCTCATGTTCATCCACATAAAACTT	2396	12253	11.5962	12.9237	2188	2435	2565	16249.5	3741	16768.5	11.8022	11.3545	11.632	13.5119	12.2442	13.0152	hsa-miR-376a-3p	hsa-miR-376b-3p	hsa-miR-204-5p	hsa-miR-211-5p	hsa-miR-1253
ASCRP3006807	0.0250017	0.757832	1.52604	down	hsa_circRNA_406420		25070500	chr3	-	195997285	196010409	exonic	NM_005017	PCYT1A	CTGTGCAGTGCATGTGCCGAAGCGCCACCTCAGAAGATAAAAAGAAATGAGTCTCATATT	104.667	137.667	6.62773	7.23752	103	118	93	175.5	94.5	143	6.87708	6.52559	6.48052	7.50087	6.9586	7.2531	hsa-miR-4778-3p	hsa-miR-212-5p	hsa-miR-6781-3p	hsa-miR-3672	hsa-miR-6864-3p
ASCRP3006933	0.000222666	0.490644	2.24162	down	hsa_circRNA_001754	hsa_circ_0000559	circBase	chr14	-	89747293	89750866	exonic	ENST00000557718	FOXN3	CTTCAAGAGAAATGGAGCCCTTCTCCAAGGGAAGGATGACTAAGAGTTTAGTGCTGGAAG	71.8333	141.833	6.09735	7.26189	59	65.5	91	138.5	93.5	193.5	6.04721	5.79561	6.44922	7.17705	6.9759	7.63272	hsa-miR-136-5p	hsa-miR-877-3p	hsa-miR-421	hsa-miR-153-3p	hsa-miR-363-5p
ASCRP3007008	0.045149	0.812574	1.69851	down	hsa_circRNA_102586	hsa_circ_0051718	circBase	chr19	-	48630533	48631277	exonic	NM_000234	LIG1	CTTCGACCTCATCTACCTCAATGGAGAGATTAAACTCCCATCGGTCACATCCTTCATCCT	63.3333	97.5	5.99681	6.76107	58	55	77	139.5	61	92	6.12679	5.63554	6.2281	7.19603	6.37003	6.71716	hsa-miR-502-5p	hsa-miR-362-3p	hsa-miR-890	hsa-miR-500a-3p	hsa-miR-541-3p
ASCRP3007021	0.0489479	0.812574	2.37345	down	hsa_circRNA_404458		25070500	chr1	-	25644553	25645709	intronic	ENST00000473314	C1orf63	CTTCGGTCTCCCAAACTGCTGCAATTACAGTGAAGAATAAGAAAAGACCTCCTGGTACTT	10675	60531.8	14.1489	15.3958	9956.5	8696	13372.5	42107	52383.5	87105	14.2909	13.8091	14.3466	15.1263	15.6071	15.4541	hsa-miR-30b-3p	hsa-miR-3929	hsa-miR-1273h-5p	hsa-miR-3192-5p	hsa-miR-6086
ASCRP3007114	0.00549713	0.753376	4.48503	down	hsa_circRNA_405025		25070500	chr12	+	69853296	69856305	sense overlapping	ENST00000549261	RP11-956E11.1	CTTGGCATCTCTCCATAGTCACCATTTAGAAGGCTCCTGGGTTCTGTTCTATGTCATTTC	433	2498.67	8.71342	10.8785	428	342	529	2307	983	4206	9.05654	8.05824	9.0255	10.9013	10.3519	11.3824	hsa-miR-3976	hsa-miR-1252-5p	hsa-miR-541-5p	hsa-miR-4644	hsa-miR-6878-5p
ASCRP3007124	0.00231526	0.753376	1.89348	down	hsa_circRNA_084900	hsa_circ_0084900	circBase	chr8	-	95504879	95550574	exonic	NM_015496	KIAA1429	CTTGGGAAGCACAAGCATGAGACCTTTATAACGTCAAGAGAGACATCTCCCCATACATTT	137	232.5	7.05403	7.97507	133	138	140	274	169.5	254	7.29963	6.77539	7.08706	8.15294	7.78002	7.99225	hsa-miR-4778-3p	hsa-miR-877-3p	hsa-miR-6881-3p	hsa-miR-5196-3p	hsa-miR-6809-3p
ASCRP3007288	0.0189261	0.753376	3.38231	down	hsa_circRNA_101508	hsa_circ_0007705	circBase	chr15	+	44788577	44789336	exonic	NM_016396	CTDSPL2	GAAAACAAGAAGCACACCGGAATTCTCCCTAGTTTTAGACTTGCACCAGTAACTCCAGAT	476.333	2224	8.8452	10.6032	384	425	620	1387	828	4457	8.89192	8.39751	9.24616	10.2699	10.0768	11.463	hsa-miR-103a-2-5p	hsa-miR-190a-5p	hsa-miR-578	hsa-miR-22-5p	hsa-miR-190b
ASCRP3007293	0.0201515	0.753376	1.50197	down	hsa_circRNA_007105	hsa_circ_0007105	circBase	chr18	-	57056124	57069951	sense overlapping	TCONS_00026535	XLOC_012858	GAAAACTAAGGCTGAGAACATTGAAGTAGCACGATCATGGCAGAGCGTCTCCTGCAGTTC	33.1667	45.3333	5.14994	5.7368	31.5	28	40	56	36	44	5.15499	4.95633	5.33851	5.80208	5.64997	5.75833	hsa-miR-7851-3p	hsa-miR-6765-5p	hsa-miR-6867-5p	hsa-miR-1249-5p	hsa-miR-6827-3p
ASCRP3007411	0.047469	0.812574	2.7302	down	hsa_circRNA_102924	hsa_circ_0008365	circBase	chr2	-	224856519	224866639	exonic	NM_006216	SERPINE2	GAAATCCTATCAAGTGCCAATGCTGGCCCAGCTCTCCGTGTTCCGGTGTGGTCGTCCTTG	448.833	1310.5	8.78441	10.2334	407	466.5	473	925	979	2027.5	8.97598	8.53124	8.84603	9.77122	10.3413	10.5877	hsa-miR-432-5p	hsa-miR-103a-2-5p	hsa-miR-605-3p	hsa-miR-130a-5p	hsa-miR-765
ASCRP3007440	0.0162763	0.753376	4.00846	down	hsa_circRNA_104248	hsa_circ_0002073	circBase	chr6	+	158870027	158873300	exonic	NM_020245	TULP4	GAACAACTACGATGACTTGTCTCCCACGGTCATCCGCTCAGGGCTGAAAGGTGCTGTTTG	646	4098.67	9.21834	11.2214	412	484	1042	1662	1506	9128	8.99672	8.58043	10.0779	10.4845	10.8823	12.2973	hsa-miR-611	hsa-miR-30c-1-3p	hsa-miR-149-3p	hsa-miR-132-5p	hsa-miR-375
ASCRP3007472	0.00434839	0.753376	1.84099	down	hsa_circRNA_001244	hsa_circ_0001244	circBase	chr22	-	43557070	43558907	antisense	NM_000714	TSPO	GAACCACAGCCTTCTCTGTGAAGCCTCCCAGCTCTTTCCAGACCAGGTAGGGGTAGAGCA	8484.5	40843	13.8154	14.6959	6519	7249.5	11685	31408.5	20180.5	70940	13.7284	13.5854	14.1325	14.5286	14.4329	15.1263	hsa-miR-6861-5p	hsa-miR-619-5p	hsa-miR-1303	hsa-miR-125a-3p	hsa-miR-5787
ASCRP3007851	0.0161507	0.753376	1.60039	down	hsa_circRNA_001416	hsa_circ_0001338	circBase	chr3	-	128824688	128825122	intronic	NM_001204888	RAB43	GACATAGGAACCAGGAGCCAAGTGGTAGCCCGAGGTCCCTCTCTAATATGAAGAAGCAAG	120	168.5	6.84072	7.51914	95.5	128.5	136	188	108.5	209	6.79067	6.6766	7.05488	7.61321	7.19767	7.74654	hsa-miR-181a-2-3p	hsa-miR-199a-3p	hsa-miR-199b-3p	hsa-miR-23b-5p	hsa-miR-330-5p
ASCRP3007885	0.0304371	0.790588	1.79551	down	hsa_circRNA_065638	hsa_circ_0065638	circBase	chr3	-	49394608	49395791	exonic	NM_000581	GPX1	GACCAAGGCGAGTTTCCCCACTAATAAAGTGCCGGGTGTCAGCAGAACAGTTAAAAGGAG	61	96.3333	5.95442	6.79881	66	51	66	121	76	92	6.28162	5.55087	6.03076	7.00239	6.69529	6.69876	hsa-miR-4733-3p	hsa-miR-4763-3p	hsa-miR-3155b	hsa-miR-3155a	hsa-miR-4270
ASCRP3008133	0.0136234	0.753376	2.00461	down	hsa_circRNA_400862		25242744	chr11	-	122954387	122968660	exonic	NM_024769	CLMP	GAGAGAAAGAGGGAGAGGATGAACGTCTGCCTCCCAAATCTAGGATTGTTTCCTACTATG	238.667	461.5	7.83823	8.84155	217	257	242	551.5	258	575	7.9965	7.63272	7.88547	9.12295	8.39947	9.00224	hsa-miR-378g	hsa-miR-650	hsa-miR-370-5p	hsa-miR-6868-3p	hsa-miR-1237-3p
ASCRP3008156	0.0253971	0.757832	1.62154	down	hsa_circRNA_401622		25242744	chr16	-	67270459	67271285	exonic	NM_013241	FHOD1	GAGAGGAGCATCTACAAACGCTGGCGGCGCTCCCGGACCAGGACTCCTTCTACGATGTGA	65.8333	93.5	6.0247	6.72207	65.5	63	69	113	76	91.5	6.23769	5.7427	6.09372	6.86166	6.66243	6.64211	hsa-miR-744-5p	hsa-miR-663a	hsa-miR-2861	hsa-miR-6787-5p	hsa-miR-1908-5p
ASCRP3008207	0.0178937	0.753376	1.91906	down	hsa_circRNA_405391		25070500	chr15	-	75766029	75782642	exonic	NM_002833	PTPN9	GAGCAAAAAGTCTTGGTGATTGTCATGACCACCCGGTCTCCAGGAAACCTAGAGAAAAAC	492.833	975.667	8.91415	9.85456	450.5	428	600	1092	606	1229	9.12811	8.41365	9.2007	9.97364	9.60649	9.98353	hsa-miR-331-5p	hsa-miR-2116-3p	hsa-miR-659-3p	hsa-miR-4678	hsa-miR-5588-5p
ASCRP3008329	0.0234307	0.754029	1.70805	down	hsa_circRNA_051933	hsa_circ_0051933	circBase	chr19	+	50172107	50172372	exonic	NM_138639	BCL2L12	GAGGAGGAGGCAGAAGTCATTAACCAGAAGGCCCAGCTACTCCAGACTTCTATGCTTTGG	61.6667	92.3333	5.95688	6.72923	57	54	74	106	72	99	6.06887	5.62095	6.18082	6.78959	6.62272	6.77539	hsa-miR-135a-5p	hsa-miR-7162-5p	hsa-miR-135b-5p	hsa-miR-6505-3p	hsa-miR-3620-5p
ASCRP3008345	0.0340831	0.796872	1.58902	down	hsa_circRNA_100876	hsa_circ_0023404	circBase	chr11	+	71668272	71671937	exonic	NM_018320	RNF121	GAGGCACCCACGCTCCTACAATGTTGATATGTCAGATCTCTCTCCAGAAGAGCAATGGAG	391.5	571.167	8.52066	9.18879	247	418.5	509	490.5	456	767	8.22483	8.36141	8.97574	8.97383	9.19692	9.39563	hsa-miR-636	hsa-miR-665	hsa-miR-217	hsa-miR-136-5p	hsa-miR-646
ASCRP3008404	0.0330873	0.795235	2.81759	down	hsa_circRNA_016771	hsa_circ_0016771	circBase	chr1	+	228401141	228402799	exonic	NM_052843	OBSCN	GAGTCCCTACCTCGAGTTCCCGGGGACTGTCCACCTGGAGCCCGCGGTTCCCTTCAAAAA	363	1030.5	8.43789	9.93235	300.5	326.5	462	776.5	795	1520	8.51259	7.99036	8.81072	9.56947	10.0029	10.2247	hsa-miR-6868-3p	hsa-miR-5193	hsa-miR-4691-5p	hsa-miR-6084	hsa-miR-3934-5p
ASCRP3008933	0.004553	0.753376	3.70921	down	hsa_circRNA_101492	hsa_circ_0034786	circBase	chr15	-	42470415	42470768	exonic	NM_015289	VPS39	GCAGCTCGCAAGCACCAGCCTCCCTACATCATTGCAGTGTTGCCTCGATATGTTGAGATC	676.833	3524.83	9.29589	11.187	463	487.5	1080	2222.5	1319	7033	9.16429	8.59169	10.1317	10.8656	10.7266	11.9689	hsa-miR-627-5p	hsa-miR-519d-5p	hsa-miR-382-5p	hsa-miR-515-5p	hsa-miR-588
ASCRP3008934	0.0347868	0.799162	2.29404	down	hsa_circRNA_404272		25242744	chr9	+	129928347	129937061	exonic	NM_014636	RALGPS1	GCAGCTCTCCAAGACTAGTCTCTTCCAAGGAAGATCTTGCAGGAATCTATCTTCTGGATT	159	375.667	7.19331	8.3912	111	151	215	298	153	676	6.9977	6.89133	7.6909	8.26622	7.66121	9.24616	hsa-miR-6808-5p	hsa-miR-1294	hsa-miR-34a-3p	hsa-miR-6844	hsa-miR-1293
ASCRP3008968	0.0333519	0.795235	1.52549	down	hsa_circRNA_100479	hsa_circ_0000195	circBase	chr1	-	231090078	231097049	exonic	NM_024525	TTC13	GCAGTGGTCTGTATGATGAAGCAATACGGCATTTTTCAACAATGCTTCAGAGTCATCCTT	84.8333	117.167	6.34134	6.95061	99.5	91	64	189.5	71.5	90.5	6.83347	6.19894	5.99162	7.61658	6.59314	6.64211	hsa-miR-26b-3p	hsa-miR-149-5p	hsa-miR-607	hsa-miR-641	hsa-miR-545-5p
ASCRP3009415	0.0454178	0.812574	1.81286	down	hsa_circRNA_401303		25242744	chr14	-	91211135	91252672	exonic	NM_001010854	TTC7B	GGACATCGCACTCCTGTATCTCCAAGAGATAGAAAGGATGACATGGCAGAGCTTCTCCTC	160.833	259	7.2661	8.12437	135	163	184.5	336	190	251	7.31254	7.00427	7.4815	8.44693	7.94912	7.97707	hsa-miR-1270	hsa-miR-6810-3p	hsa-miR-620	hsa-miR-6801-3p	hsa-miR-6813-5p
ASCRP3009442	0.00664303	0.753376	1.62334	down	hsa_circRNA_002901	hsa_circ_0002901	circBase	chr3	-	27453132	27465643	exonic	NM_003615	SLC4A7	GGACTGGACGGTATTTTGGCCTCTCCCCAGTCTGCTCCTGGAAACTTGGACAATAGTAAA	26411.7	93263.3	15.3729	16.0719	20297.5	29161	29776.5	69935	85911	123944	15.2877	15.4541	15.3768	16.0137	16.2359	15.9659	hsa-miR-4760-3p	hsa-miR-6835-5p	hsa-miR-6858-5p	hsa-miR-6885-3p	hsa-miR-627-3p
ASCRP3009559	0.0480185	0.812574	2.43606	down	hsa_circRNA_101313	hsa_circ_0031132	circBase	chr14	+	21464367	21464870	exonic	NM_022734	METTL17	GGCACGGCAGTGTCCCCATGAACTCCCTTGTCCCCAGTTGACCAACCTGGCCTGTAGCTT	744.167	2161	9.4773	10.7618	585.5	503	1144	1842.5	1123.5	3517	9.57137	8.63467	10.2259	10.6064	10.5015	11.1777	hsa-miR-455-5p	hsa-miR-9-5p	hsa-miR-125b-2-3p	hsa-miR-146a-5p	hsa-miR-146b-5p
ASCRP3009625	0.0302842	0.789499	2.92592	down	hsa_circRNA_064808	hsa_circ_0064808	circBase	chr3	+	36484855	36527741	exonic	NM_003149	STAC	GGCTCTGACTCACCTCACAGAACCTCTCTCCAGAAACTAAAACGATCACTTTCTTTCAAG	1036.67	3887.83	10.0104	11.5593	642	1014	1454	2476	2670	6517.5	9.71561	9.69299	10.6225	10.9874	11.7936	11.8969	hsa-miR-3135b	hsa-miR-6754-5p	hsa-miR-6515-5p	hsa-miR-4731-5p	hsa-miR-103a-2-5p
ASCRP3009773	0.045253	0.812574	5.36749	down	hsa_circRNA_000676	hsa_circ_0001234	circBase	chr22	+	41620952	41622347	sense overlapping	NM_031488	L3MBTL2	GGTCAAGTCAGGCCCCAGAACTGTCCCATTCCTTTAAGGTACGAGCAGTCTACACAGAAG	221.667	1198.83	7.69064	10.1149	202	168	295	706.5	1066.5	1823.5	7.89282	7.03209	8.14701	9.45388	10.4326	10.4582	hsa-miR-330-5p	hsa-miR-619-5p	hsa-miR-665	hsa-miR-326	hsa-miR-342-5p
ASCRP3009808	0.0152231	0.753376	1.82667	down	hsa_circRNA_004939	hsa_circ_0004939	circBase	chr16	+	27345636	27351594	sense overlapping	NM_000418	IL4R	GGTGGCAAGCTCTGGGAAGCCTCTTCTCCCACTGCATCTGTGATCTCTCCTGAAATGTAG	18121.2	73290.5	14.8637	15.7329	15628.5	16906	21829	60392	55931.5	103548	14.8366	14.7019	15.0526	15.764	15.723	15.7118	hsa-miR-1273h-5p	hsa-miR-3192-5p	hsa-miR-661	hsa-miR-7851-3p	hsa-miR-1285-3p
ASCRP3009815	0.0155225	0.753376	2.69463	down	hsa_circRNA_104640	hsa_circ_0001806	circBase	chr8	+	68018139	68028357	exonic	NM_024790	CSPP1	GGTGTCTCCCAGTGCTCCAGACAATGAAACATCCAAATCTGCTAATCAAGATACCTGTAG	20306	114437	15.0148	16.4449	18768	16427	25723	81040	83020	179250	15.163	14.6392	15.2422	16.2359	16.2052	16.8936	hsa-miR-193a-5p	hsa-miR-520g-3p	hsa-miR-520h	hsa-miR-508-5p	hsa-miR-519d-5p
ASCRP3009824	0.0313998	0.795235	1.60383	down	hsa_circRNA_086482	hsa_circ_0086482	circBase	chr9	+	19423859	19424839	exonic	NM_001010887	ACER2	GGTTCCCCAGAAGGTATCTACCAAAGATCTTTCGGAATGACCGATCAGCAATGTCTTATT	113.833	170.667	6.77532	7.45685	136	99.5	106	260.5	78	173.5	7.31254	6.33918	6.67425	8.08195	6.77649	7.51211	hsa-miR-4435	hsa-miR-942-3p	hsa-miR-296-3p	hsa-miR-2115-3p	hsa-miR-330-3p
ASCRP3009851	0.037743	0.799162	1.54199	down	hsa_circRNA_000574	hsa_circ_0000505	circBase	chr13	+	113201142	113201344	antisense	NM_006322	TUBGCP3	GTAACTGCTACTAGGATCTCAATGTTACAAACGAGGGAGAAGGCAAAGAGGTGAGAGAGG	23.6667	34.5	4.82897	5.45376	22	23	26	37.5	36	30	4.78376	4.81826	4.88488	5.34444	5.68428	5.33256	hsa-miR-571	hsa-miR-501-5p	hsa-miR-609	hsa-miR-9-5p	hsa-miR-651-5p
ASCRP3009881	0.0378628	0.799162	1.75382	down	hsa_circRNA_090364	hsa_circ_0090364	circBase	chrX	+	46844284	46857679	exonic	NM_014735	JADE3	GTACCAGCCAGTCCAGACACCGTTCCACAGCCTTCTCTCAGGATGCTCCAGGATGAAACG	3535.17	12233	12.2867	13.0972	2682.5	3296.5	4626.5	11415	6903	18381	12.2233	12.0346	12.6022	13.009	13.1379	13.1448	hsa-miR-378h	hsa-miR-378f	hsa-miR-378b	hsa-miR-378c	hsa-miR-378a-3p
ASCRP3009939	0.00400208	0.753376	2.20561	down	hsa_circRNA_036188	hsa_circ_0036188	circBase	chr15	-	72491369	72513625	exonic	NM_001206796	PKM	GTATGTCAATAAACAACAGCTGAAGCACCCTCTCCAGGGCACACCGTATTCAGCTCTGAG	265.667	571.667	7.95349	9.09467	190	255	352	442	342	931	7.82843	7.63454	8.39751	8.83185	8.80589	9.64627	hsa-miR-6756-5p	hsa-miR-1248	hsa-miR-5088-3p	hsa-miR-330-5p	hsa-miR-6766-5p
ASCRP3010000	0.0395408	0.802723	1.55213	down	hsa_circRNA_100630	hsa_circ_0005235	circBase	chr10	+	76602357	76603236	exonic	NM_012330	KAT6B	GTCAGCCTTCTACCCCATGAGAAAGACCAGGTCTTGATTTCCCAGTTAAAGATGTTCTTC	612	1027.83	9.21251	9.84676	449	701	686	919	583.5	1581	9.12553	9.11538	9.39661	9.76439	9.52218	10.2537	hsa-miR-22-5p	hsa-miR-758-5p	hsa-miR-494-5p	hsa-miR-410-5p	hsa-miR-302b-5p
ASCRP3010076	0.0129371	0.753376	1.54194	down	hsa_circRNA_013141	hsa_circ_0013141	circBase	chr1	-	92224169	92224307	exonic	NM_003243	TGFBR3	GTCTCCAGACTGTTTTTGGTCACACTTCACCTGAATCCCATCTCCTCAGTCCACATCCAC	310.667	446.333	8.17408	8.79883	240	260	432	440	255.5	643.5	8.16409	7.66596	8.69219	8.82987	8.38929	9.17733	hsa-miR-7110-5p	hsa-miR-6873-3p	hsa-miR-499b-5p	hsa-miR-4491	hsa-miR-3688-5p
ASCRP3010077	0.0264246	0.768072	2.02527	down	hsa_circRNA_063811	hsa_circ_0063811	circBase	chr22	-	46780439	46835308	exonic	NM_014246	CELSR1	GTCTCCTTCCCAGCCGACTTCTTCAGACCACCTGAAGAAAAAGGAGAGCACTGTGAGGTG	568.5	1244.83	9.01634	10.0345	345	444	916.5	785	698.5	2251	8.72893	8.46711	9.85299	9.58301	9.82291	10.6974	hsa-miR-4763-3p	hsa-miR-1273f	hsa-miR-762	hsa-miR-4646-5p	hsa-miR-637
ASCRP3010101	0.0342272	0.796872	1.74809	down	hsa_circRNA_101778	hsa_circ_0038728	circBase	chr16	+	27445667	27449008	exonic	NM_021798	IL21R	GTCTGGCAACTACTCCCAGGAGTGTGGCAGCTTTCTCCTGGCTGAGAGCAGCTGGGGCTG	62	100.333	5.93821	6.74399	66	45	75	149	57	95	6.25982	5.35916	6.19566	7.25625	6.27698	6.69876	hsa-miR-608	hsa-miR-516b-5p	hsa-miR-573	hsa-miR-181d-5p	hsa-let-7a-5p
ASCRP3010102	0.0101117	0.753376	2.4391	down	hsa_circRNA_101469	hsa_circ_0034325	circBase	chr15	-	31947298	31949280	exonic	uc001zfr.3	OTUD7A	GTCTGGCCAGAGACCTGCTGGAAGGTGGCAGTGACGAAAGAAGAGACTCTCCCGGCCGAG	72.1667	156.333	6.12674	7.41308	65.5	64	87	155.5	114.5	199	6.23769	5.74942	6.3931	7.2981	7.26135	7.6798	hsa-miR-372-3p	hsa-miR-302c-3p	hsa-miR-92a-2-5p	hsa-miR-96-3p	hsa-miR-608
ASCRP3010164	0.044964	0.812574	1.51742	down	hsa_circRNA_100400	hsa_circ_0003572	circBase	chr1	-	176050287	176105683	exonic	NM_022457	RFWD2	GTGATCTCTATAATGGTTCCAGTATAGTCTCTAGCAACTGGAACAGATCCAGAAGGAGCT	112.333	137.167	6.6649	7.26652	62	166	109	118	172.5	121	6.22649	7.04307	6.72514	6.93718	7.7985	7.06389	hsa-miR-30b-3p	hsa-miR-377-5p	hsa-miR-181a-2-3p	hsa-let-7e-5p	hsa-miR-890
ASCRP3010258	0.0245813	0.757832	2.025	down	hsa_circRNA_103479	hsa_circ_0067494	circBase	chr3	+	136708282	136714398	exonic	NM_144717	IL20RB	GTGGTCCTCCCAGACACCTTGCCATCCTTACCCGACCTGGGATGGAGATCACCAAAGATG	714.667	1864	9.44438	10.4623	542	577	1025	1267	828	3497	9.44209	8.82974	10.0613	10.1456	10.0768	11.1646	hsa-miR-212-5p	hsa-miR-149-5p	hsa-miR-770-5p	hsa-miR-525-3p	hsa-miR-524-3p
ASCRP3010310	0.0193517	0.753376	1.67155	down	hsa_circRNA_100157	hsa_circ_0011462	circBase	chr1	-	33478807	33480195	exonic	NM_013411	AK2	GTGTTCGCAAGCATCCTAGCAGCCTTCTCCAAAGCCACATGCTGATTCACCCCAAGAGTG	430.833	710.667	8.71273	9.45392	338	423.5	531	811	434	887	8.71211	8.39162	9.03447	9.62534	9.14997	9.58646	hsa-miR-335-3p	hsa-miR-23a-5p	hsa-miR-608	hsa-miR-452-3p	hsa-miR-574-5p
ASCRP3010431	0.019014	0.753376	1.61921	down	hsa_circRNA_061185	hsa_circ_0061185	circBase	chr20	+	62559687	62567384	exonic	NM_025219	DNAJC5	GTTGTAAAATAAATGTTTTCACTGCGGACCCCAAATAGCCTAACATGGCAGACCAGAGAC	51.6667	67.6667	5.60542	6.30071	33	77	45	56	71	76	5.24015	6.02523	5.55087	5.85705	6.60554	6.43955	hsa-miR-1207-5p	hsa-miR-6879-5p	hsa-miR-608	hsa-miR-1301-3p	hsa-miR-6836-5p
ASCRP3010650	0.0404608	0.812029	1.70401	down	hsa_circRNA_023787	hsa_circ_0023787	circBase	chr11	-	77830227	77835260	exonic	NM_024079	ALG8	TAATGCTACTCTCCATTGCACGATTATTTCAGGCAACTTCAGAGTGGACGTTGGATTACC	106.667	155	6.68857	7.4575	102	107	111	172	137	156	6.87093	6.43261	6.76216	7.4815	7.52065	7.37036	hsa-miR-7157-5p	hsa-miR-181a-5p	hsa-miR-4310	hsa-miR-607	hsa-miR-4798-3p
ASCRP3010669	0.0441042	0.812574	1.53574	down	hsa_circRNA_061828	hsa_circ_0061828	circBase	chr21	+	44106301	44119121	exonic	NM_002606	PDE9A	TACAAAGTGAGACCTGTGGCCATCAAGCAACTCTCCGGTAATCTTCAGCAAGTACTGCAA	46.3333	62	5.56681	6.18575	43	45	51	87	43	56	5.64277	5.39103	5.66664	6.51248	5.96876	6.07601	hsa-miR-6808-5p	hsa-miR-7704	hsa-miR-3619-5p	hsa-miR-6862-5p	hsa-miR-4647
ASCRP3010735	0.0359622	0.799162	6.71415	down	hsa_circRNA_047771	hsa_circ_0047771	circBase	chr18	-	55282872	55287883	exonic	NM_004539	NARS	TACCATTAAAAATGATCCAAGTCTCCCAGAGCCAAAATGTCAGAGCTGTACGTCTCTGAC	380.667	3493.67	8.51795	11.2652	340	329.5	472.5	1559	2145	6777	8.71412	7.99697	8.84276	10.4108	11.45	11.9347	hsa-miR-522-3p	hsa-miR-224-3p	hsa-miR-4677-5p	hsa-miR-140-5p	hsa-miR-153-5p
ASCRP3010922	0.00757559	0.753376	1.76784	down	hsa_circRNA_402303		25242744	chr2	+	73450163	73450660	exonic	NM_006062	SMYD5	TATACAAGGACATCGAGGCAGTGGTTCACTCCAGATGGATTCCGGTCTCTCTTTGCTCTT	30	49.6667	5.05907	5.88105	29	28	33	52.5	43	53.5	5.10695	4.95633	5.11391	5.7891	5.87764	5.97642	hsa-miR-6131	hsa-miR-7152-3p	hsa-miR-508-5p	hsa-miR-1178-3p	hsa-miR-597-5p
ASCRP3011018	0.010596	0.753376	1.59199	down	hsa_circRNA_402126		25242744	chr19	+	48949641	48950100	exonic	NM_031485	GRWD1	TATGGTGGCATCAACCGAGTTCGGGCGCCCCCTGTCTCAGCTTTGACATAGTCCGGGATC	209	303.5	7.62962	8.30045	176	199	252	303	210	397.5	7.6874	7.27267	7.92879	8.2806	8.08239	8.53837	hsa-miR-877-3p	hsa-miR-4778-3p	hsa-miR-6881-3p	hsa-miR-335-3p	hsa-miR-6515-3p
ASCRP3011024	0.0217828	0.754029	1.63162	down	hsa_circRNA_036186	hsa_circ_0036186	circBase	chr15	-	72491369	72509841	exonic	NM_002654	PKM	TATGTCAATAAACAACAGCTGAAGCACCGCCCAGCTTCCCGATCAGTGGAGACGTTGAAG	210.333	308.833	7.62274	8.32905	162	209	260	337	203.5	386	7.55558	7.33654	7.97611	8.44693	8.03986	8.50036	hsa-miR-1248	hsa-miR-6756-5p	hsa-miR-92a-2-5p	hsa-miR-5088-3p	hsa-miR-6766-5p
ASCRP3011288	0.0178695	0.753376	1.51796	down	hsa_circRNA_405434		25070500	chr16	-	4516896	4517117	intronic	ENST00000283429	NMRAL1	TCATGCAGTAGGTAGTGTTGTCTCTTCTCCCGTCTCTTATAAGTACCCTGGTTACTGGAT	9472.5	35321.7	13.972	14.5742	7847	8051	12519.5	31759.5	21245.5	52960	13.9674	13.7086	14.24	14.5456	14.4625	14.7144	hsa-miR-1182	hsa-miR-193a-5p	hsa-miR-8066	hsa-miR-519d-5p	hsa-miR-3936
ASCRP3011344	0.0293605	0.78133	2.29867	down	hsa_circRNA_406826		25070500	chr6	+	110048311	110064975	exonic	NM_014845	FIG4	TCCAGAGGTTTGGCTCTCCCATCATCATCTTGAATTTAGTGAAGGTTTTGTCAGGTTCTT	16641.5	83465.5	14.7495	15.9503	14198	14587	21139.5	67582	70523.5	112291	14.7144	14.5117	15.0225	15.9197	16.0747	15.8566	hsa-miR-203a-3p	hsa-miR-499a-3p	hsa-miR-4704-3p	hsa-miR-380-3p	hsa-miR-499b-3p
ASCRP3011491	0.00770238	0.753376	2.60288	down	hsa_circRNA_007215	hsa_circ_0007215	circBase	chr4	+	3316517	3344780	sense overlapping	NM_002926	RGS12	TCGCTCCCTTGATGATCTTGAGTGATCTTTAAAGAGTCTTGCAGAAGAGACTACACAGCA	70.6667	172.833	6.09397	7.47408	58	64	90	171.5	92	255	6.04721	5.80208	6.43261	7.47678	6.95085	7.99461	hsa-miR-7111-3p	hsa-miR-4739	hsa-miR-6873-3p	hsa-miR-6830-3p	hsa-miR-6895-3p
ASCRP3011533	0.00177252	0.753376	1.5965	down	hsa_circRNA_104826	hsa_circ_0007060	circBase	chr9	+	96277951	96278551	exonic	NM_001286722	FAM120A	TCTACATCGTCATCTTCCGACAACGACGAGGGCAGCGGAGGGGCGACAAACCAGACCCGG	62.3333	86	5.97065	6.64557	60	66	61	105	67	86	6.14898	5.82135	5.94163	6.78959	6.55273	6.59439	hsa-miR-613	hsa-miR-762	hsa-miR-766-5p	hsa-miR-1-3p	hsa-miR-206
ASCRP3011584	0.0375973	0.799162	6.62996	down	hsa_circRNA_405498		25070500	chr16	-	81121205	81124712	exonic	ENST00000564477	GCSH	TCTCCCTGAAGTTGGGACAAAATTGAACAAACAAGGTTAAATCATTTCTTATATGAGCCA	121.5	1017.33	6.77725	9.50625	71.5	171	122	299	607	2146	6.38161	7.06389	6.88625	8.2744	9.60649	10.6379	hsa-miR-6754-5p	hsa-miR-6812-5p	hsa-miR-5572	hsa-miR-6855-5p	hsa-miR-3612
ASCRP3011619	0.00670637	0.753376	1.55241	down	hsa_circRNA_407024		25070500	chr7	-	149246283	149250107	exonic	NR_027789	ZNF767P	TCTGATACCGCTTGCAGAAGGGAATTGAATAGATGTCTCCCTATTGTAGATCTCTGGCTT	256.833	363.167	7.94196	8.57647	216	278.5	276	415	252.5	422	8.01218	7.75185	8.06184	8.74737	8.36013	8.62191	hsa-miR-3978	hsa-miR-3198	hsa-miR-6728-3p	hsa-miR-4768-3p	hsa-miR-3127-3p
ASCRP3011712	0.0201539	0.753376	1.5846	down	hsa_circRNA_103848	hsa_circ_0072627	circBase	chr5	+	61772509	61811328	exonic	NM_016338	IPO11	TCTTGTTCAGGTAGAAGTATAGGTACAGATAATGTGTGTAGAGATAGACTGGAAAAGACC	52.1667	68.1667	5.6677	6.33182	36.5	63	57	72.5	65	67	5.4417	5.73369	5.82771	6.2281	6.46427	6.3031	hsa-miR-135b-5p	hsa-miR-135a-5p	hsa-miR-22-5p	hsa-miR-153-5p	hsa-miR-152-3p
ASCRP3011720	0.0303044	0.789499	1.62784	down	hsa_circRNA_008685	hsa_circ_0008685	circBase	chr4	+	10084818	10086070	antisense	NM_005112	WDR1	TCTTTGAGTCAAAGGATATTAATGAAAAGCCCGGCTCCCAGGACTGCTGGGTGTTCTCAG	126.833	178.667	6.92758	7.63054	118	125.5	137	187	147	202	7.08574	6.64211	7.05488	7.60644	7.58499	7.70018	hsa-miR-762	hsa-miR-4685-5p	hsa-miR-619-3p	hsa-miR-4691-3p	hsa-miR-6774-5p
ASCRP3011779	0.0251955	0.757832	1.8797	down	hsa_circRNA_404839		25070500	chr11	+	6561553	6562286	intronic	ENST00000254579	DNHD1	TGAAGACACTTTTAAAGTCCTCCCCTTTCTGGGTACCCTCAGAAATTCCTCATAGTCAGT	686.333	1440.83	9.33379	10.2443	418	629	1012	896	871.5	2555	9.01217	8.95239	10.0368	9.74505	10.1553	10.8325	hsa-miR-6873-3p	hsa-miR-6730-5p	hsa-miR-6753-3p	hsa-miR-6847-5p	hsa-miR-3924
ASCRP3011893	0.0374823	0.799162	2.75556	down	hsa_circRNA_084903	hsa_circ_0084903	circBase	chr8	-	95511601	95550574	exonic	NM_015496	KIAA1429	TGAGACAAATTCTTAACTCTGACACAATTAGAGACATCTCCCCATACATTTCAATTAGAC	235.833	696.167	7.7986	9.26094	213	208.5	286	467	347	1274.5	7.97276	7.32234	8.10068	8.90578	8.8383	10.0388	hsa-miR-4778-3p	hsa-miR-877-3p	hsa-miR-6881-3p	hsa-miR-5196-3p	hsa-miR-6809-3p
ASCRP3011978	0.0491619	0.812574	1.69032	down	hsa_circRNA_000298	hsa_circ_0000298	circBase	chr11	-	47187818	47189802	exonic	NM_032389	ARFGAP2	TGATGAATTCCTTGCAGCTCTGTCTCCCACTCCGTGCTGTCTGAGATGCAGGTGATTGAG	23639	85060.7	15.1392	15.8965	18515	17744	34658	60119	62621	132442	15.1263	14.7708	15.5206	15.723	15.8766	16.0899	hsa-miR-186-3p	hsa-miR-149-5p	hsa-miR-3074-5p	hsa-miR-339-5p	hsa-miR-525-5p
ASCRP3012131	0.0127685	0.753376	2.1204	down	hsa_circRNA_052341	hsa_circ_0052341	circBase	chr19	+	58898635	58906171	exonic	NM_001009	RPS5	TGCCCAATAAACCTGTCTGCCCTTTGGGGCAGTCCCAGCCACTCTTCCTGTCTGTACCAG	349.833	722.667	8.35539	9.43972	267	290.5	492	711	419	1038	8.34154	7.80711	8.91751	9.45807	9.08781	9.77328	hsa-miR-556-5p	hsa-miR-6893-5p	hsa-miR-4646-5p	hsa-miR-3616-3p	hsa-miR-3907
ASCRP3012143	0.0129997	0.753376	1.65909	down	hsa_circRNA_003524	hsa_circ_0003524	circBase	chr2	-	131829427	131840230	exonic	NM_001009993	FAM168B	TGCCTATTCTCCTAACATGTATCCTGGAGCGAATCCTACCTTCCAAACAGTTTTTGAAAT	188.333	288.833	7.48667	8.21707	151	194	220	316	178	372.5	7.47408	7.24361	7.74234	8.35812	7.83792	8.45517	hsa-miR-153-3p	hsa-miR-4763-3p	hsa-miR-3680-3p	hsa-miR-558	hsa-miR-1287-5p
ASCRP3012345	0.0264962	0.768072	1.53234	down	hsa_circRNA_002722	hsa_circ_0002722	circBase	chr14	+	71867510	71884913	exonic	ENST00000554126	SIPA1L1	TGGAGCAAATGGTCTTAAAACATTTTGGAAAAAGTTGAAGCTCTCCTTTTCTACCCTCCT	92	123.167	6.47531	7.09104	104	79	93	172.5	87	110	6.90944	6.05085	6.46563	7.48418	6.86062	6.92832	hsa-miR-4650-3p	hsa-miR-4773	hsa-miR-3132	hsa-miR-3140-3p	hsa-miR-32-3p
ASCRP3012670	0.036068	0.799162	4.7713	down	hsa_circRNA_104871	hsa_circ_0088036	circBase	chr9	-	114840817	114842445	exonic	NM_022486	SUSD1	TGTGGTCATCTCCCTGACAACCCAGATAACAGTAAAACAGACCATCAGTAACATTTCAGG	938.833	6478	9.93011	12.1845	915	792.5	1109	4709	3748	10977	10.3195	9.3093	10.1615	11.7549	12.2527	12.5459	hsa-miR-611	hsa-miR-612	hsa-miR-873-3p	hsa-miR-372-5p	hsa-miR-140-3p
ASCRP3012673	0.0269957	0.770087	1.59452	down	hsa_circRNA_104331	hsa_circ_0079617	circBase	chr7	+	24659670	24720139	exonic	NM_016447	MPP6	TGTGGTGGATGCAGGAATCACTACCAAGCTTCTGACCGACTAAATCATTTTGCTACTTTA	172	206.667	7.16986	7.84298	92	301	123	191	253.5	175.5	6.74377	7.86189	6.90393	7.63514	8.37578	7.51803	hsa-miR-329-5p	hsa-miR-218-1-3p	hsa-miR-876-5p	hsa-miR-224-3p	hsa-miR-670-3p
ASCRP3012763	0.0177045	0.753376	5.24682	down	hsa_circRNA_026462	hsa_circ_0026462	circBase	chr12	-	53068519	53069224	exonic	uc001sav.1	KRT1	TTAAACTCCCCATTTCCTTGTTTTGCTGCAATAAACTGCATTTGAAATTCGTGGCAGCTA	140.833	1044.67	6.97772	9.36917	101.5	102	219	486	257	2391	6.84815	6.35395	7.73106	8.95578	8.3857	10.766	hsa-miR-22-3p	hsa-miR-1908-3p	hsa-miR-1275	hsa-miR-6501-5p	hsa-miR-6829-3p
ASCRP3012809	0.0141253	0.753376	1.62292	down	hsa_circRNA_000492	hsa_circ_0000492	circBase	chr13	-	67799536	67802707	exonic	NM_020403	PCDH9	TTACACACCAGACAGCGGCTGTCTCCAAATAAGTGATGAGATATAATGCATCCTCCAGTC	32.5	49	5.15095	5.84954	28	34.5	35	61	43	43	5.0894	5.17509	5.18834	5.95526	5.80208	5.79127	hsa-miR-6755-3p	hsa-miR-323b-5p	hsa-miR-338-3p	hsa-miR-6733-3p	hsa-miR-616-3p
ASCRP3012824	0.0320727	0.795235	1.68647	down	hsa_circRNA_102159	hsa_circ_0004006	circBase	chr17	+	61271351	61278318	exonic	NM_025185	TANC2	TTACTAGTCCAACCTCTACCCTTGAAAGCAGAGATAGTGGCATCATTGGTGATGCTGAAC	176.167	274.167	7.37559	8.1296	136.5	158	234	316	152.5	354	7.32983	6.96535	7.8316	8.35372	7.63756	8.39751	hsa-miR-34b-5p	hsa-miR-628-3p	hsa-miR-449c-5p	hsa-miR-34c-5p	hsa-miR-519e-5p
ASCRP3012886	0.0389386	0.802723	5.07246	down	hsa_circRNA_401587		25242744	chr16	+	29917108	29917448	exonic	uc002duu.3	ASPHD1	TTATGTCTTCTCCTAGTACAACCAAACAGGCTCCCCCGAAGATGGGCCTCGAGTGGTCTT	332.333	2232.83	8.27802	10.6207	276	258	463	934	1196.5	4568	8.37343	7.64779	8.81286	9.77569	10.5922	11.4943	hsa-miR-6877-3p	hsa-miR-6849-3p	hsa-miR-6819-5p	hsa-miR-6752-3p	hsa-miR-6810-3p
ASCRP3013016	0.0493244	0.812574	2.84445	down	hsa_circRNA_404841		25070500	chr11	-	8759016	8759820	intronic	ENST00000313726	ST5	TTCCTACCTCTCTACCAAAACCTCTCTTCGTCAGGTCACATGATCAACTGAAGCGTAAAG	566.5	1595.5	8.97454	10.4827	286.5	522.5	890.5	1627.5	961.5	2197.5	8.42611	8.68286	9.81466	10.4658	10.3143	10.668	hsa-miR-6833-3p	hsa-miR-6875-3p	hsa-miR-3667-3p	hsa-miR-6873-3p	hsa-miR-6830-3p
ASCRP3013107	0.0252571	0.757832	2.09371	down	hsa_circRNA_102579	hsa_circ_0002311	circBase	chr19	-	47285639	47287816	exonic	NM_005628	SLC1A5	TTCTGGTCTCCTGGATCATGTGAAATATCTTCCCTTCCAACCTGGTGTCAGCAGCCTTTC	461.5	1158.17	8.68338	9.74944	362.5	267	755	1340.5	286	1848	8.8067	7.6839	9.55954	10.2174	8.557	10.474	hsa-miR-18a-3p	hsa-miR-324-3p	hsa-miR-646	hsa-miR-616-3p	hsa-miR-591
ASCRP3013181	0.0320171	0.795235	2.46831	down	hsa_circRNA_020704	hsa_circ_0020704	circBase	chr11	+	809935	812876	exonic	NM_001004	RPLP2	TTGATTAAATTCCTGCTCCCCTGCAAATAAAGCCTTTTTACACATCTCGGTTTAACCCCG	770.333	2448.83	9.57543	10.879	589	680	1042	1590.5	1343	4413	9.57995	9.07069	10.0757	10.4401	10.7506	11.4462	hsa-miR-3619-5p	hsa-miR-214-3p	hsa-miR-761	hsa-miR-6510-5p	hsa-miR-486-3p
ASCRP3013245	0.00840783	0.753376	5.71721	down	hsa_circRNA_001618	hsa_circ_0001618	circBase	chr6	+	89790493	89790692	sense overlapping	NM_006813	PNRC1	TTGGCTTTTCCTCCCGAGTCATGTTCCGCGATCTTCTCAGGCTCTCCTAGCAGCATCCAT	702	5757	9.3336	11.8489	462	482	1162	3297	2239	11735	9.17067	8.57161	10.2585	11.3664	11.5383	12.642	hsa-miR-6815-5p	hsa-miR-5091	hsa-miR-6760-5p	hsa-miR-4708-3p	hsa-miR-6758-5p
ASCRP3013281	0.0253596	0.757832	1.53208	down	hsa_circRNA_102422	hsa_circ_0048687	circBase	chr19	+	5032876	5041262	exonic	NM_015015	KDM4B	TTGTCTCCCCGATCTACGGGGCTGACATCAGCGGCTCTTTGTATGATGACGTGTGCTTCC	98.6667	130.333	6.55142	7.16691	74	93	129	130	97	164	6.43955	6.24166	6.97303	7.06389	7.02565	7.41119	hsa-miR-598-3p	hsa-miR-197-3p	hsa-miR-542-5p	hsa-miR-214-5p	hsa-miR-370-3p
ASCRP3013305	0.00393324	0.753376	2.21819	down	hsa_circRNA_074306	hsa_circ_0074306	circBase	chr5	-	140894587	140951607	exonic	NM_005219	DIAPH1	TTGTTTCCAACTGTTAATAAAGCATTGAAACAGTACTTGTGGCTGAGGACCTCTCCCAGG	231	483	7.78553	8.93491	196	218	279	544	300	605	7.87603	7.40482	8.07572	9.10581	8.61809	9.08083	hsa-miR-4763-3p	hsa-miR-3157-5p	hsa-miR-1249-5p	hsa-miR-198	hsa-miR-6797-5p
ASCRP3013351	0.0308626	0.794554	1.64186	down	hsa_circRNA_404230		25242744	chr9	+	108483817	108510471	exonic	NM_018112	TMEM38B	TTTATTGTGGCCACAAAGGTATATTACATTTTTTTGCCCGCATGACCTAGTTTCCCAGGG	41.1667	57	5.29872	6.01405	34	45.5	44	52	62	57	5.17509	5.34444	5.37663	5.7155	6.31069	6.01597	hsa-miR-205-5p	hsa-miR-4676-5p	hsa-miR-3927-3p	hsa-miR-2681-5p	hsa-miR-6791-5p
ASCRP3013387	0.00686675	0.753376	2.1752	down	hsa_circRNA_406505		25070500	chr4	-	102121473	102122174	intronic	uc003hvt.2	PPP3CA	TTTCCCTCAAACAGTCTCCACACCAGTGATTCAATCATGACAGATGCAATTCTTCTAAAT	127.833	263.5	6.84578	7.96693	117	72	194.5	288	110	392.5	7.08574	5.89188	7.55973	8.21535	7.17038	8.51506	hsa-miR-6760-5p	hsa-miR-6506-5p	hsa-miR-3153	hsa-miR-6739-5p	hsa-miR-4696
ASCRP3013404	0.0192138	0.753376	2.58199	down	hsa_circRNA_400067	hsa_circ_0092365	circBase	chr22	+	20078221	20078421	intronic	ENST00000351989	DGCR8	TTTCTATTTGTCTGTACATCACTACCCAGCCTGTCTCATAACCAATTGCTTGCTGGATGT	365.833	905.5	8.42749	9.79597	280.5	333	484	834.5	660	1222	8.40107	8.00167	8.87972	9.66601	9.74302	9.9789	hsa-miR-526b-3p	hsa-miR-641	hsa-miR-744-5p	hsa-miR-20b-5p	hsa-miR-93-5p
ASCRP3013425	0.032872	0.795235	1.94944	down	hsa_circRNA_055754	hsa_circ_0055754	circBase	chr2	+	98262520	98264657	exonic	NM_001862	COX5B	TTTCTTCTTTCCAGTAAAGACTAGCCATTGCATTGGCTCCTTCTCCCATACGGAAGTTTT	1105.33	2756	10.1357	11.0988	831	923	1562	2628	1400	4240	10.1342	9.53779	10.7352	11.101	10.8091	11.3863	hsa-miR-7156-3p	hsa-miR-128-2-5p	hsa-miR-4479	hsa-miR-128-1-5p	hsa-miR-1199-3p
ASCRP3013452	0.0428624	0.812574	2.08275	down	hsa_circRNA_000510	hsa_circ_0000510	circBase	chr13	+	114518962	114519190	intronic	ENST00000458001	GAS6-AS1	TTTGCAGCGTGTTCTGGATGGGGAGAGGTGCAGTCACTGCTCAGGGACACGGGTTCTTTT	63.3333	120.5	5.94932	7.00781	78	60	52	160.5	64	137	6.47242	5.68077	5.69476	7.38662	6.43955	7.19726	hsa-miR-4740-3p	hsa-miR-6778-3p	hsa-miR-6836-3p	hsa-miR-6501-3p	hsa-miR-523-3p
ASCRP3013601	0.0200825	0.753376	2.27306	down	hsa_circRNA_091244	hsa_circ_0091244	circBase	chrX	+	100381697	100403150	exonic	NM_006733	CENPI	TTTTTGCTACAGGGAATGCAGCCTCATCTCCAGGCTTTGTTGTCACTGTATAAGTTCTTT	318.5	737.333	8.24455	9.42919	292	285.5	378	643	417	1152	8.4574	7.79092	8.48534	9.30977	9.0756	9.90219	hsa-miR-4742-5p	hsa-miR-6128	hsa-miR-4774-5p	hsa-miR-4452	hsa-miR-153-5p
