# Supplementary material for: Profile and clinical implication of circular RNAs in human papillary thyroid carcinoma
Source: PeerJ. 2018 Aug 7;6:e5363. doi: 10.7717/peerj.5363 (PMC6086080; doi:10.7717/peerj.5363)
Supplement: Supplemental Information 1 [file peerj-06-5363-s001.zip › Datasets/RawData/1C.txt]

TYPE	text	text	text	integer	text	float	float	text	integer	text	text	integer	integer	integer	integer	float	float	float	float	float	float	text	text	text	text	text	text	text	text	text	text	text	integer	integer	integer	text	integer	boolean
FEPARAMS	Protocol_Name	Protocol_date	Scan_ScannerName	Scan_NumChannels	Scan_Date	Scan_MicronsPerPixelX	Scan_MicronsPerPixelY	Scan_OriginalGUID	Scan_NumScanPass	Grid_Name	Grid_Date	Grid_NumSubGridRows	Grid_NumSubGridCols	Grid_NumRows	Grid_NumCols	Grid_RowSpacing	Grid_ColSpacing	Grid_OffsetX	Grid_OffsetY	Grid_NomSpotWidth	Grid_NomSpotHeight	Grid_GenomicBuild	FeatureExtractor_Barcode	FeatureExtractor_Sample	FeatureExtractor_ScanFileName	FeatureExtractor_ArrayName	FeatureExtractor_ScanFileGUID	FeatureExtractor_DesignFileName	FeatureExtractor_ExtractionTime	FeatureExtractor_UserName	FeatureExtractor_ComputerName	FeatureExtractor_Version	FeatureExtractor_IsXDRExtraction	FeatureExtractor_ColorMode	FeatureExtractor_QCReportType	DyeNorm_NormFilename	DyeNorm_NormNumProbes	Grid_IsGridFile
DATA	GE1_1100_Jul11 (Read Only)	1-Jul-2011 22:30	Agilent Technologies Scanner G2505C US10450393	1	03-28-2017 12:37:42	5	5	038fe2cd-be90-40c3-b746-9e5a2f9f2798	1	074301_D_F_20150519	19-May-2015 00:00	1	1	192	82	73.3235	63.5	0	36.6617	65	65	hg19:GRCh37:Feb2009	1_3		F:\2017.03.28 Human circ 1-color 8x15k(renhuihui)\\US10450393_S01.tif	US10450393_S01	65783dac-cd28-4008-9684-fb73ceb05f14	074301_D_F_20150519.xml	28-Mar-2017 13:56:41	admin	HP4400-CDFC11DC	11.0.1.1	0	0	0		0	0
*
TYPE	float	float	float	integer	integer	float	float	float	integer	float	float	float	integer	float	float	integer	integer	integer	integer	integer	float	float	float	integer	float	float	float	float	float	integer	integer	float	float	float	float	float	integer	float	float	float	float	integer	float	float	float	float	float	integer	float	float	float	float	float	float	float	integer	float	integer	float	float	float	float	integer	float	float	float	float	text	float	float	float	float	float	float	float	float	float	float	float	float	float	float	float	float	float	float	float	float	float	integer	integer	integer	integer	float	integer	text	integer	text	float	float	float	integer	boolean	float	float	boolean	float	boolean	float	boolean	float	boolean	float	boolean	float	boolean	float	boolean	float	boolean	float	boolean	float	boolean	float	boolean
STATS	gDarkOffsetAverage	gDarkOffsetMedian	gDarkOffsetStdDev	gDarkOffsetNumPts	gSaturationValue	gAvgSig2BkgeQC	gAvgSig2BkgNegCtrl	gRatioSig2BkgeQC_NegCtrl	gNumSatFeat	gLocalBGInlierNetAve	gLocalBGInlierAve	gLocalBGInlierSDev	gLocalBGInlierNum	gGlobalBGInlierAve	gGlobalBGInlierSDev	gGlobalBGInlierNum	gNumFeatureNonUnifOL	gNumPopnOL	gNumNonUnifBGOL	gNumPopnBGOL	gOffsetUsed	gGlobalFeatInlierAve	gGlobalFeatInlierSDev	gGlobalFeatInlierNum	AnyColorPrcntFeatNonUnifOL	AnyColorPrcntBGNonUnifOL	AnyColorPrcntFeatPopnOL	AnyColorPrcntBGPopnOL	TotalPrcntFeatOL	gNumNegBGSubFeat	gNonCtrlNumNegFeatBGSubSig	gSpatialDetrendRMSFit	gSpatialDetrendRMSFilteredMinusFit	gSpatialDetrendSurfaceArea	gSpatialDetrendVolume	gSpatialDetrendAveFit	gNonCtrlNumSatFeat	gNonCtrl99PrcntNetSig	gNonCtrl50PrcntNetSig	gNonCtrl1PrcntNetSig	gNonCtrlMedPrcntCVBGSubSig	gCtrleQCNumSatFeat	gCtrleQC99PrcntNetSig	gCtrleQC50PrcntNetSig	gCtrleQC1PrcntNetSig	geQCMedPrcntCVBGSubSig	geQCSig2BkgLow2	gNegCtrlNumInliers	gNegCtrlAveNetSig	gNegCtrlSDevNetSig	gNegCtrlAveBGSubSig	gNegCtrlSDevBGSubSig	gAveNumPixOLLo	gAveNumPixOLHi	gPixCVofHighSignalFeat	gNumHighSignalFeat	AddErrorEstimateGreen	TotalNumFeatures	ROIHeight	ROIWidth	CentroidDiffX	CentroidDiffY	NumFoundFeat	MaxNonUnifEdges	MaxSpotNotFoundEdges	gMultDetrendRMSFit	gMultDetrendSurfaceAverage	eQCLowSigName2	eQCOneColorLogLowSignal	eQCOneColorLogLowSignalError	eQCOneColorLogHighSignal	eQCOneColorLinFitLogLowConc	eQCOneColorLinFitLogLowSignal	eQCOneColorLinFitLogHighConc	eQCOneColorLinFitLogHighSignal	eQCOneColorLinFitSlope	eQCOneColorLinFitIntercept	eQCOneColorLinFitRSQ	eQCOneColorSpikeDetectionLimit	gNonCtrl50PrcntBGSubSig	gCtrleQC50PrcntBGSubSig	gMedPrcntCVProcSignal	geQCMedPrcntCVProcSignal	gOutlierFlagger_Auto_FeatB_Term	gOutlierFlagger_Auto_FeatC_Term	gOutlierFlagger_Auto_BgndB_Term	gOutlierFlagger_Auto_BgndC_Term	OutlierFlagger_FeatChiSq	OutlierFlagger_BgndChiSq	GriddingStatus	IsGoodGrid	NumGeneNonUnifOL	TotalNumberOfReplicatedGenes	gPercentileIntensityProcessedSignal	ExtractionStatus	QCMetricResults	gNonCtrlNumWellAboveBG	ImageDepth	AFHold	gPMTVolts	GlassThickness	gDDN	GridHasBeenOptimized	gNegCtrlSpread	Metric_IsGoodGrid	Metric_IsGoodGrid_IsInRange	Metric_AnyColorPrcntFeatNonUnifOL	Metric_AnyColorPrcntFeatNonUnifOL_IsInRange	Metric_gNegCtrlAveNetSig	Metric_gNegCtrlAveNetSig_IsInRange	Metric_gNegCtrlAveBGSubSig	Metric_gNegCtrlAveBGSubSig_IsInRange	Metric_gNegCtrlSDevBGSubSig	Metric_gNegCtrlSDevBGSubSig_IsInRange	Metric_gSpatialDetrendRMSFilteredMinusFit	Metric_gSpatialDetrendRMSFilteredMinusFit_IsInRange	Metric_gNonCntrlMedCVProcSignal	Metric_gNonCntrlMedCVProcSignal_IsInRange	Metric_gE1aMedCVProcSignal	Metric_gE1aMedCVProcSignal_IsInRange	Metric_absGE1E1aSlope	Metric_absGE1E1aSlope_IsInRange	Metric_DetectionLimit	Metric_DetectionLimit_IsInRange	Metric_gDDN	Metric_gDDN_IsInRange
DATA	7.78066	7.78066	1.65579	0	778156	3.04497	1.20043	2.53657	0	7.96962	15.7503	0.925905	15184	15.7503	0.925905	15184	48	75	20	419	7.78066	1044.77	9037.23	15482	0.307633	0.12818	0.480677	2.68538	0.298666	476	276	0.565397	1.04922	1.00023	0.879324	18.0979	0	16044.4	69.3146	9.53082	9.12315	0	207.876	12.0987	8.15267	12.9837	17.7864	76	9.45604	0.933323	-0.850924	0.853026	0.310645	1.31629	0.0789115	657	1.04922	15603	4.4201	7.61837	0.708583	1.27589	14587	0.0104167	0.0670732	0.0518183	1.00174	(+)E1A_r60_3	0	0	0	0	0	0	0	0	0	0	-1	59.2569	1.83048	7.15285	12.0609	329.688	14.5735	45.2143	10.5738	1.95079	2.32666	0	1	43	13762	197.402	1	ExtractionEvaluate	13812	20 Bit	0	353	979.06	0	0	2.86037	1	1	0.307633	1	9.45604	1	-0.850924	1	0.853026	1	1.04922	1	7.15285	1	12.0609	0	0	0	-1	0	0	1
*
TYPE	integer	integer	integer	integer	integer	text	text	float	float	float	float	float	float	float	boolean	boolean	boolean	boolean	boolean	boolean	float	boolean	boolean	float	float
FEATURES	FeatureNum	Row	Col	SubTypeMask	ControlType	ProbeName	SystematicName	PositionX	PositionY	gProcessedSignal	gProcessedSigError	gMedianSignal	gBGMedianSignal	gBGPixSDev	gIsSaturated	gIsFeatNonUnifOL	gIsBGNonUnifOL	gIsFeatPopnOL	gIsBGPopnOL	IsManualFlag	gBGSubSignal	gIsPosAndSignif	gIsWellAboveBG	SpotExtentX	gBGMeanSignal
DATA	1	1	1	260	1	GE_BrightCorner	GE_BrightCorner	6755.33	220.408	1.769041e+005	1.769041e+004	180000	16	5.999339e+000	0	0	0	1	0	0	180196	1	1	55.8519	17.3611
DATA	2	1	2	66	1	DarkCorner	DarkCorner	6780.5	220.352	1.562045e+000	1.044987e+000	19	15	3.896743e+000	0	0	0	0	0	0	1.5862	1	0	57.5363	14.9487
DATA	3	1	3	66	1	DarkCorner	DarkCorner	6805.91	220.386	1.392697e+000	1.045340e+000	19	14	3.579667e+000	0	0	0	0	0	0	1.41044	1	0	57.259	14.5949
DATA	4	1	4	0	0	ASCRP3005920	ASCRP3005920	6831.49	220.621	5.265831e+001	5.367247e+000	71	14	3.410921e+000	0	0	0	0	0	0	53.2049	1	1	52.9257	14.5615
DATA	5	1	5	0	0	ASCRP3009233	ASCRP3009233	6856.5	220.352	2.004144e+001	2.257984e+000	37	14	3.424798e+000	0	0	0	0	0	0	20.2163	1	1	57.5363	14.6279
DATA	6	1	6	0	0	ASCRP3009385	ASCRP3009385	6882.09	220.386	9.898208e+000	1.436910e+000	25	15	3.707232e+000	0	0	0	0	0	0	9.97048	1	1	57.259	14.9782
DATA	7	1	7	0	0	ASCRP3005239	ASCRP3005239	6906.57	221.31	1.793221e+001	2.074555e+000	34	14	3.519506e+000	0	0	0	0	0	0	18.0368	1	1	42.2201	14.4339
DATA	8	1	8	0	0	ASCRP3002896	ASCRP3002896	6932.69	219.6	9.951069e+001	1.000557e+001	119.5	14	3.322227e+000	0	0	0	0	0	0	100.113	1	1	45.4864	14.257
DATA	9	1	9	0	0	ASCRP3012599	ASCRP3012599	6958.52	220.11	1.342137e+001	1.700094e+000	31	14	3.362801e+000	0	0	0	0	0	0	13.4944	1	1	48.2044	14.6627
DATA	10	1	10	0	0	ASCRP3008371	ASCRP3008371	6983.45	219.899	5.459466e+002	5.460463e+001	569	14.5	3.840730e+000	0	0	0	0	0	0	548.971	1	1	47.5395	14.9644
DATA	11	1	11	0	0	ASCRP3002296	ASCRP3002296	7009.09	220.386	9.030416e+000	1.379971e+000	26	14	3.803699e+000	0	0	0	0	0	0	9.08017	1	1	57.259	14.3735
DATA	12	1	12	0	0	ASCRP3009151	ASCRP3009151	7034.53	220.573	4.032283e+001	4.165006e+000	57	14	3.601613e+000	0	0	0	0	0	0	40.5611	1	1	49.5074	14.5431
DATA	13	1	13	0	0	ASCRP3003948	ASCRP3003948	7059.63	220.404	4.500000e+000	1.135183e+000	22	14	3.591731e+000	0	0	0	0	0	0	4.53041	1	0	57.8122	14.3663
DATA	14	1	14	0	0	ASCRP3004099	ASCRP3004099	7085.12	220.039	1.433183e+002	1.436958e+001	159	14	3.444150e+000	0	0	0	0	0	0	144.46	1	1	47.8731	14.3092
DATA	15	1	15	0	0	ASCRP3000075	ASCRP3000075	7110.49	220.119	4.190677e+001	4.317743e+000	58	14	3.555084e+000	0	0	0	0	0	0	42.2877	1	1	46.1809	14.564
DATA	16	1	16	0	0	ASCRP3009851	ASCRP3009851	7136.09	220.386	8.555061e+000	1.345544e+000	26	14	3.501892e+000	0	0	0	0	0	0	8.64293	1	1	57.259	14.3054
DATA	17	1	17	0	0	ASCRP3000317	ASCRP3000317	7161.23	219.712	1.239813e+002	1.244138e+001	140	14	3.521249e+000	0	0	0	0	0	0	125.499	1	1	45.4864	14.4075
DATA	18	1	18	0	0	ASCRP3008068	ASCRP3008068	7186.5	219.735	1.691464e+002	1.694626e+001	184	14	3.107133e+000	0	0	0	0	0	0	171.494	1	1	46.5243	14.0369
DATA	19	1	19	0	0	ASCRP3009183	ASCRP3009183	7212.11	220.342	5.746042e+002	5.746971e+001	597.5	14	3.528136e+000	0	0	0	0	0	0	583.362	1	1	48.5334	14.4797
DATA	20	1	20	0	0	ASCRP3007386	ASCRP3007386	7237.5	220.352	1.087505e+002	1.092387e+001	128	14	3.569902e+000	0	0	0	0	0	0	110.613	1	1	57.5363	14.434
DATA	21	1	21	0	0	ASCRP3007026	ASCRP3007026	7263	220.319	3.139363e+002	3.141051e+001	333	14	3.455405e+000	0	0	0	0	0	0	319.946	1	1	58.0869	14.5687
DATA	22	1	22	0	0	ASCRP3005415	ASCRP3005415	7288.5	220.352	4.587188e+001	4.700846e+000	63	14	3.553968e+000	0	0	0	0	0	0	46.8439	1	1	57.5363	14.4806
DATA	23	1	23	0	0	CUST_18_PI418767722	NM_000754	7313.14	220.036	8.679138e+000	1.343193e+000	25	14	3.397282e+000	0	0	0	0	0	0	8.8831	1	1	42.5954	14.3812
DATA	24	1	24	0	0	ASCRP3000412	ASCRP3000412	7338.99	219.812	5.453341e+001	5.548416e+000	72.5	14	3.564230e+000	0	0	0	0	0	0	55.9456	1	1	46.8651	14.3736
DATA	25	1	25	0	0	ASCRP3012942	ASCRP3012942	7364.31	219.971	1.502651e+002	1.506113e+001	174	14	3.528041e+000	0	0	0	0	0	0	154.469	1	1	46.1809	14.5615
DATA	26	1	26	0	0	ASCRP3001268	ASCRP3001268	7389.48	219.923	2.790430e+001	2.970474e+000	45	14	3.425603e+000	0	0	0	0	0	0	28.7478	1	1	44.7812	14.4636
DATA	27	1	27	0	0	ASCRP3011593	ASCRP3011593	7415.26	220.289	2.231841e+001	2.452421e+000	40	14	3.499245e+000	0	0	0	0	0	0	23.0371	1	1	49.5074	14.3192
DATA	28	1	28	0	0	ASCRP3002850	ASCRP3002850	7440.69	220.394	8.601039e+002	8.601637e+001	893	14	3.556616e+000	0	0	0	0	0	0	889.648	1	1	53.5237	14.3417
DATA	29	1	29	0	0	ASCRP3010443	ASCRP3010443	7466.01	220.239	1.914687e+001	2.165721e+000	37	14	3.060000e+000	0	0	0	0	0	0	19.8494	1	1	46.8651	14.006
DATA	30	1	30	0	0	ASCRP3007634	ASCRP3007634	7491.2	220.417	1.190280e+001	1.561124e+000	29	14	3.391529e+000	0	0	0	0	0	0	12.3636	1	1	42.9674	14.3663
DATA	31	1	31	0	0	ASCRP3001637	ASCRP3001637	7516.73	219.889	7.251841e+001	7.321504e+000	92	14	3.489682e+000	0	0	0	0	0	0	75.5155	1	1	45.1352	14.4264
DATA	32	1	32	0	0	ASCRP3012615	ASCRP3012615	7542.2	219.655	1.068699e+001	1.467254e+000	28	14	3.483098e+000	0	0	0	0	0	0	11.1534	1	1	41.8414	14.3648
DATA	33	1	33	0	0	ASCRP3011633	ASCRP3011633	7567.58	220.427	7.645079e+001	7.710726e+000	97	14	3.259821e+000	0	0	0	0	0	0	79.8924	1	1	57.5363	14.3133
DATA	34	1	34	0	0	ASCRP3013504	ASCRP3013504	7592.98	219.662	6.505666e+001	6.582298e+000	85	14	3.532612e+000	0	0	0	0	0	0	68.1579	1	1	45.4864	14.1229
DATA	35	1	35	0	0	ASCRP3001826	ASCRP3001826	7618.47	220.667	5.043423e+001	5.141705e+000	68	14	3.405705e+000	0	0	0	0	0	0	52.8901	1	1	49.1849	14.0888
DATA	36	1	36	0	0	ASCRP3001026	ASCRP3001026	7643.67	220.443	1.588547e+002	1.591683e+001	184	14	3.473182e+000	0	0	0	0	0	0	166.908	1	1	47.5395	14.3004
DATA	37	1	37	0	0	ASCRP3002469	ASCRP3002469	7669.18	220.368	8.555670e+001	8.613551e+000	105	14	3.395624e+000	0	0	0	0	0	0	90.0485	1	1	49.5074	14.208
DATA	38	1	38	0	0	ASCRP3005995	ASCRP3005995	7694.61	220.338	2.759148e+001	2.933180e+000	46	14	3.477016e+000	0	0	0	0	0	0	29.0859	1	1	48.5334	14.0851
DATA	39	1	39	0	0	ASCRP3003059	ASCRP3003059	7720.07	219.567	1.824833e+002	1.827534e+001	205	14	3.537056e+000	0	0	0	0	0	0	192.774	1	1	45.835	14.0987
DATA	40	1	40	0	0	ASCRP3008503	ASCRP3008503	7745.5	219.578	3.121393e+001	3.275199e+000	50.5	14	3.334314e+000	0	0	0	0	0	0	33.0183	1	1	44.4243	14.4436
DATA	41	1	41	0	0	ASCRP3008062	ASCRP3008062	7770.55	219.753	2.642064e+002	2.643921e+001	294	14	2.993445e+000	0	0	0	0	0	0	279.779	1	1	48.2044	14.0194
DATA	42	1	42	0	0	ASCRP3009593	ASCRP3009593	7796.42	219.855	7.184456e+001	7.252313e+000	93	14	3.369791e+000	0	0	0	0	0	0	76.1601	1	1	49.1849	14.4248
DATA	43	1	43	0	0	Negative042	Negative042	7821.58	220.427	4.219547e+000	1.075486e+000	22	14	3.382923e+000	0	0	0	0	0	0	4.47533	1	0	65	14.4922
DATA	44	1	44	0	0	ASCRP3006330	ASCRP3006330	7847.04	220.507	4.934939e+001	5.032953e+000	69.5	14	3.646820e+000	0	0	0	0	0	0	52.3846	1	1	47.8731	14.5176
DATA	45	1	45	0	0	ASCRP3003988	ASCRP3003988	7872.43	220.329	6.663005e+002	6.663737e+001	721	14	3.566125e+000	0	0	0	0	0	0	707.941	1	1	49.5074	14.403
DATA	46	1	46	0	0	ASCRP3000521	ASCRP3000521	7897.9	220.145	1.751742e+002	1.754519e+001	201	14	3.414394e+000	0	0	0	0	0	0	186.275	1	1	46.8651	14.3346
DATA	47	1	47	0	0	ASCRP3012738	ASCRP3012738	7923.31	219.759	7.815409e+000	1.258047e+000	25	14	3.428711e+000	0	0	0	0	0	0	8.3179	1	1	42.2201	14.1582
DATA	48	1	48	0	0	ASCRP3009482	ASCRP3009482	7948.5	220.352	5.896752e+000	1.148792e+000	23	14	3.409853e+000	0	0	0	0	0	0	6.27546	1	1	57.5363	14.2348
DATA	49	1	49	0	0	ASCRP3010011	ASCRP3010011	7974.09	220.386	7.378113e+000	1.231181e+000	25	14	3.318291e+000	0	0	0	0	0	0	7.85425	1	1	57.259	14.3878
DATA	50	1	50	0	0	A_23_P215720	NM_000492	7998.99	219.848	1.194312e+001	1.548089e+000	30	14	3.330795e+000	0	0	0	0	0	0	12.722	1	1	46.1809	14.4345
DATA	51	1	51	0	0	ASCRP3005914	ASCRP3005914	8024.82	220.545	1.149272e+004	1.149272e+003	11998	14	3.403927e+000	0	0	0	0	0	0	12236.4	1	1	52.6241	14.4692
DATA	52	1	52	0	0	ASCRP3008448	ASCRP3008448	8050.19	220.381	1.595266e+002	1.598306e+001	187	14	3.108175e+000	0	0	0	0	0	0	169.869	1	1	51.4001	14.0357
DATA	53	1	53	0	0	ASCRP3005403	ASCRP3005403	8075.51	220.432	4.891619e+001	4.989904e+000	70	14	3.380253e+000	0	0	0	0	0	0	52.0793	1	1	50.4627	14.3707
DATA	54	1	54	0	0	ASCRP3004952	ASCRP3004952	8101.05	220.365	6.192597e+001	6.270549e+000	80	14	2.999331e+000	0	0	0	0	0	0	65.9192	1	1	49.1849	14.0079
DATA	55	1	55	0	0	ASCRP3011716	ASCRP3011716	8126.5	219.813	1.142458e+003	1.142501e+002	1206	14	2.997091e+000	0	0	0	0	0	0	1216.27	1	1	49.8279	13.938
DATA	56	1	56	0	0	AS_circRNA_control212	AS_circRNA_control212	8151.97	219.739	4.594799e+002	4.595856e+001	505.5	14	3.544755e+000	0	0	0	0	0	0	488.995	1	1	46.1809	14.1959
DATA	57	1	57	0	0	ASCRP3000311	ASCRP3000311	8177.2	220.2	3.081215e+001	3.235354e+000	50	14	3.049887e+000	0	0	0	0	0	0	32.7637	1	1	45.4864	14.0598
DATA	58	1	58	0	0	ASCRP3001004	ASCRP3001004	8202.57	219.708	1.096299e+002	1.100732e+001	135.5	14	3.455663e+000	0	0	0	0	0	0	116.551	1	1	45.4864	14.1727
DATA	59	1	59	0	0	ASCRP3005954	ASCRP3005954	8227.7	220.253	6.803662e+001	6.875016e+000	89	14	3.601522e+000	0	0	0	0	0	0	72.257	1	1	50.4627	14.272
DATA	60	1	60	0	0	ASCRP3012098	ASCRP3012098	8253.24	220.333	1.178343e+002	1.182483e+001	141	14	3.496587e+000	0	0	0	0	0	0	125.049	1	1	49.1849	14.3212
DATA	61	1	61	0	0	ASCRP3003319	ASCRP3003319	8278.72	220.2	1.755644e+002	1.758429e+001	203.5	14	3.368137e+000	0	0	0	0	0	0	186.193	1	1	49.1849	14.2476
DATA	62	1	62	0	0	ASCRP3003051	ASCRP3003051	8304.26	220.316	1.884519e+002	1.887119e+001	214	14	3.484118e+000	0	0	0	0	0	0	199.687	1	1	49.5074	14.2466
DATA	63	1	63	0	0	ASCRP3004503	ASCRP3004503	8329.5	220.352	7.665960e+000	1.252914e+000	24.5	14	3.173573e+000	0	0	0	0	0	0	8.11617	1	1	57.5363	13.976
DATA	64	1	64	0	0	Negative026	Negative026	8355	220.319	1.008241e+000	9.949805e-001	18	14	3.125962e+000	0	0	0	0	0	0	0.836582	0	0	65	13.9246
DATA	65	1	65	0	0	ASCRP3002348	ASCRP3002348	8380.5	220.352	6.142736e+000	1.167384e+000	24	14	3.424465e+000	0	0	0	0	0	0	6.49249	1	1	57.5363	14.4836
DATA	66	1	66	0	0	ASCRP3011765	ASCRP3011765	8405.82	219.677	2.176735e+001	2.392573e+000	41	14	2.988665e+000	0	0	0	0	0	0	22.9977	1	1	44.4243	13.9159
DATA	67	1	67	0	0	ASCRP3002944	ASCRP3002944	8431.19	220.481	2.061500e+002	2.063897e+001	236	14	3.024381e+000	0	0	0	0	0	0	217.505	1	1	49.8279	14.049
DATA	68	1	68	0	0	ASCRP3009856	ASCRP3009856	8456.5	220.352	1.025591e+000	1.000429e+000	18	14	3.127874e+000	0	0	0	0	0	0	1.08131	1	0	57.5363	13.9098
DATA	69	1	69	0	0	ASCRP3011754	ASCRP3011754	8481.75	220.5	1.609723e+001	1.892942e+000	33	14	3.524602e+000	0	0	0	0	0	0	16.9573	1	1	48.5334	14.1857
DATA	70	1	70	0	0	ASCRP3004993	ASCRP3004993	8507.12	220.387	2.989291e+002	2.990952e+001	331	14	3.645142e+000	0	0	0	0	0	0	314.702	1	1	49.1849	14.5058
DATA	71	1	71	0	0	ASCRP3008023	ASCRP3008023	8532.67	219.783	4.086781e+001	4.206616e+000	59	14	3.387531e+000	0	0	0	0	0	0	43.0122	1	1	47.2035	14.5784
DATA	72	1	72	0	0	A_23_P252748	NM_007152	8558.24	219.667	7.575659e+001	7.641035e+000	96	14	3.294912e+000	0	0	0	0	0	0	79.6924	1	1	45.4864	14.2964
DATA	73	1	73	0	0	ASCRP3009717	ASCRP3009717	8583.51	220.015	4.016902e+001	4.139034e+000	61	14	3.254335e+000	0	0	0	0	0	0	42.2286	1	1	44.4243	14.1728
DATA	75	1	75	0	0	ASCRP3004561	ASCRP3004561	8634.18	220.361	1.532800e+002	1.536050e+001	179	14	3.062114e+000	0	0	0	0	0	0	161.026	1	1	47.8731	13.9274
DATA	76	1	76	0	0	ASCRP3004592	ASCRP3004592	8659.59	220.267	2.679761e+002	2.681622e+001	296	14	3.474199e+000	0	0	0	0	0	0	281.524	1	1	52.0157	14.4305
DATA	77	1	77	0	0	ASCRP3003651	ASCRP3003651	8684.93	220.493	2.693359e+002	2.695210e+001	297.5	14	3.032673e+000	0	0	0	0	0	0	282.963	1	1	48.5334	14.1858
DATA	78	1	78	0	0	ASCRP3008186	ASCRP3008186	8710.52	220.584	1.673119e+002	1.676095e+001	195	14	3.340452e+000	0	0	0	0	0	0	175.83	1	1	52.9257	14.2772
DATA	79	1	79	0	0	ASCRP3001172	ASCRP3001172	8735.79	220.125	1.781822e+003	1.781850e+002	1898	14	3.483792e+000	0	0	0	0	0	0	1873.97	1	1	47.5395	14.1412
DATA	80	1	80	66	1	DarkCorner	DarkCorner	8761.42	220.427	1.013457e+000	9.970977e-001	18	14	3.411511e+000	0	0	0	0	0	0	0.172071	0	0	57.5363	14.3014
DATA	81	1	81	260	1	GE_BrightCorner	GE_BrightCorner	8786.58	220.427	2.017775e+005	2.017775e+004	216864	15	3.585641e+000	0	0	0	0	0	0	212576	1	1	57.5363	15.0622
DATA	82	1	82	260	1	GE_BrightCorner	GE_BrightCorner	8812.09	220.386	2.003546e+005	2.003546e+004	215792	15	4.121765e+000	0	0	0	0	0	0	211362	1	1	57.259	15.0268
DATA	83	2	1	260	1	GE_BrightCorner	GE_BrightCorner	6767.84	227.371	1.751210e+005	1.751210e+004	177742	15	5.245460e+000	0	0	0	1	0	0	177619	1	1	47.2035	16.0785
DATA	84	2	2	66	1	DarkCorner	DarkCorner	6793.42	227.427	1.777027e+001	2.057823e+000	31	15	3.818998e+000	0	0	0	1	0	0	17.9677	1	1	57.5363	14.761
DATA	85	2	3	0	0	ASCRP3011718	ASCRP3011718	6818.58	227.427	1.394303e+001	1.739672e+000	29	14	2.954417e+000	0	0	0	0	0	0	14.0616	1	1	57.5363	14.6019
DATA	86	2	4	0	0	ASCRP3004590	ASCRP3004590	6844	227.5	6.639957e+002	6.640776e+001	691	14	3.353500e+000	0	0	0	0	0	0	668.177	1	1	54.7002	14.7537
DATA	87	2	5	0	0	ASCRP3004324	ASCRP3004324	6869.49	227.716	6.484941e+001	6.568532e+000	81	15	2.957392e+000	0	0	0	0	0	0	65.1373	1	1	49.1849	14.9949
DATA	88	2	6	0	0	A_23_P57306	NM_005441	6894.67	227.5	7.782537e+001	7.852499e+000	93.5	15	3.774854e+000	0	0	0	1	0	0	78.0743	1	1	57.5363	14.9458
DATA	89	2	7	0	0	ASCRP3005419	ASCRP3005419	6920.42	227.427	4.978925e+000	1.159245e+000	22	14	3.238163e+000	0	0	0	0	0	0	4.99008	1	0	57.5363	14.2315
DATA	90	2	8	0	0	ASCRP3006367	ASCRP3006367	6945.58	227.591	3.866437e+001	4.005852e+000	55	14	2.939562e+000	0	0	0	0	0	0	38.7233	1	1	45.1352	14.2143
DATA	91	2	9	0	0	ASCRP3003758	ASCRP3003758	6970.7	227.068	8.357601e+001	8.423009e+000	100	15	3.581919e+000	0	0	0	0	0	0	83.7009	1	1	48.8603	15.0631
DATA	92	2	10	0	0	ASCRP3006209	ASCRP3006209	6996.17	227.495	4.975612e+003	4.975623e+002	4966	14	3.646706e+000	0	0	0	0	0	0	4981.78	1	1	54.1152	14.695
DATA	93	2	11	0	0	ASCRP3011890	ASCRP3011890	7021.57	227.342	1.982961e+001	2.242660e+000	37	13	3.469458e+000	0	0	0	0	0	0	19.861	1	1	48.5334	13.8458
DATA	94	2	12	0	0	ASCRP3012914	ASCRP3012914	7047.38	227.553	4.491986e+001	4.612425e+000	60	15	3.900486e+000	0	0	0	0	0	0	45.0087	1	1	49.8279	15.1627
DATA	95	2	13	0	0	ASCRP3008257	ASCRP3008257	7072.5	227.711	6.950424e+001	7.028765e+000	86	14	3.461257e+000	0	0	0	0	0	0	69.686	1	1	49.1849	14.36
DATA	96	2	14	0	0	ASCRP3011640	ASCRP3011640	7097.86	227.605	1.775657e+002	1.778732e+001	201	15	3.761055e+000	0	0	0	0	0	0	178.211	1	1	50.7771	14.8792
DATA	97	2	15	0	0	ASCRP3013127	ASCRP3013127	7123	227.343	1.033791e+002	1.039050e+001	121.5	15	3.633195e+000	0	0	0	0	0	0	103.889	1	1	45.4864	14.6651
DATA	98	2	16	0	0	ASCRP3001518	ASCRP3001518	7148.56	227.521	1.686049e+002	1.689271e+001	185	14	3.769014e+000	0	0	0	0	0	0	169.642	1	1	48.2044	14.7895
DATA	99	2	17	0	0	ASCRP3002547	ASCRP3002547	7174.15	227.42	4.486255e+001	4.605495e+000	64	15	3.102342e+000	0	0	0	0	0	0	45.2082	1	1	47.2035	14.9162
DATA	100	2	18	0	0	ASCRP3006626	ASCRP3006626	7199.19	227.547	5.304647e+001	5.405566e+000	69	14	3.437823e+000	0	0	0	0	0	0	53.5351	1	1	49.1849	14.3099
DATA	101	2	19	0	0	AS_circRNA_control208	AS_circRNA_control208	7224.8	227.63	6.660194e+003	6.660202e+002	6687	14	3.473983e+000	0	0	0	0	0	0	6732.82	1	1	53.5237	14.6714
DATA	102	2	20	0	0	ASCRP3006695	ASCRP3006695	7250.24	227.75	4.512030e+002	4.513219e+001	469.5	14	3.463830e+000	0	0	0	0	0	0	456.917	1	1	50.1463	14.4567
DATA	103	2	21	0	0	ASCRP3002878	ASCRP3002878	7275.56	227.692	7.117864e+003	7.117872e+002	7125	15	3.779946e+000	0	0	0	0	0	0	7222	1	1	52.9257	15.0743
DATA	104	2	22	0	0	Negative002	Negative002	7301.33	227.5	1.048948e+000	1.035747e+000	18	14	3.359034e+000	0	0	0	0	0	0	0.909568	0	0	57.5363	14.5606
DATA	105	2	23	1028	1	(+)E1A_r60_n11	E1A_r60_n11	7326.5	227.5	3.509711e+000	1.087967e+000	20	14	3.626053e+000	0	0	0	0	0	0	3.5759	1	0	57.5363	14.6132
DATA	106	2	24	0	0	ASCRP3006863	ASCRP3006863	7351.8	227.271	5.573820e+001	5.667736e+000	73.5	14.5	3.447681e+000	0	0	0	0	0	0	56.9165	1	1	46.8651	14.6179
DATA	107	2	25	0	0	ASCRP3012336	ASCRP3012336	7377.42	227.427	5.214172e+000	1.150401e+000	21	14	3.670543e+000	0	0	0	0	0	0	5.33506	1	1	57.5363	14.8284
DATA	108	2	26	0	0	ASCRP3001892	ASCRP3001892	7402.59	227.254	9.296338e+001	9.352474e+000	112	14	3.582747e+000	0	0	0	0	0	0	95.3308	1	1	47.5395	14.4977
DATA	109	2	27	0	0	ASCRP3009478	ASCRP3009478	7428.05	227.782	1.050244e+002	1.055199e+001	126	15	3.818695e+000	0	0	0	0	0	0	107.883	1	1	52.9257	14.9903
DATA	110	2	28	0	0	ASCRP3004476	ASCRP3004476	7453.37	227.64	2.573101e+002	2.575119e+001	278	14	3.515203e+000	0	0	0	0	0	0	264.898	1	1	48.8603	14.4712
DATA	111	2	29	0	0	ASCRP3012342	ASCRP3012342	7478.68	227.727	8.000243e+001	8.064641e+000	101	14	3.694480e+000	0	0	0	0	0	0	82.5269	1	1	49.8279	14.4444
DATA	112	2	30	0	0	ASCRP3009415	ASCRP3009415	7504.32	227.727	1.622103e+002	1.625276e+001	184.5	14	3.285154e+000	0	0	0	0	0	0	167.675	1	1	49.8279	14.5837
DATA	113	2	31	0	0	ASCRP3009929	ASCRP3009929	7529.78	227.237	9.352296e+001	9.406954e+000	112	14	3.344888e+000	0	0	0	0	0	0	96.9067	1	1	49.1849	14.0825
DATA	114	2	32	0	0	ASCRP3010473	ASCRP3010473	7555.11	227.5	4.333657e+000	1.099806e+000	22	14	3.224778e+000	0	0	0	0	0	0	4.49827	1	0	65	14.2207
DATA	115	2	33	0	0	ASCRP3010272	ASCRP3010272	7580.44	227.466	6.965779e+002	6.966509e+001	739	14	3.360844e+000	0	0	0	0	0	0	724.428	1	1	49.1849	14.1822
DATA	116	2	34	0	0	CUST_2_PI418767722	NM_002455	7605.99	227.26	1.402478e+002	1.406087e+001	163	14	3.414704e+000	0	0	0	0	0	0	146.148	1	1	47.8731	14.1767
DATA	117	2	35	0	0	Negative012	Negative012	7631.42	227.427	1.240572e+000	1.012856e+000	19	14	3.585306e+000	0	0	0	0	0	0	1.29486	1	0	57.5363	14.3868
DATA	118	2	36	0	0	ASCRP3002893	ASCRP3002893	7656.61	227.544	4.821527e+002	4.822572e+001	522.5	14	3.274036e+000	0	0	0	0	0	0	504.042	1	1	52.9257	14.445
DATA	119	2	37	0	0	ASCRP3009531	ASCRP3009531	7682.01	227.621	1.278890e+002	1.282810e+001	152	14	3.618947e+000	0	0	0	0	0	0	133.899	1	1	52.6241	14.199
DATA	120	2	38	0	0	ASCRP3008102	ASCRP3008102	7707.38	227.763	3.225548e+002	3.227100e+001	361	14	3.480740e+000	0	0	0	0	0	0	338.178	1	1	49.1849	13.995
DATA	121	2	39	0	0	ASCRP3000345	ASCRP3000345	7732.67	227.5	2.861625e+000	1.039317e+000	20	14	3.437379e+000	0	0	0	0	0	0	3.00505	1	0	57.5363	14.1584
DATA	122	2	40	0	0	ASCRP3005981	ASCRP3005981	7758.42	227.427	1.664394e+000	1.011562e+000	18	14	3.337303e+000	0	0	0	0	0	0	1.75021	1	0	65	14.6207
DATA	123	2	41	0	0	ASCRP3002894	ASCRP3002894	7783.58	227.427	2.014050e+001	2.247134e+000	36	14	2.941222e+000	0	0	0	0	0	0	21.2039	1	1	57.5363	14.2341
DATA	124	2	42	0	0	ASCRP3002179	ASCRP3002179	7809.13	226.957	1.279575e+003	1.279614e+002	1322.5	14	3.398972e+000	0	0	0	0	0	0	1349.12	1	1	46.8651	14.5636
DATA	125	2	43	0	0	ASCRP3010700	ASCRP3010700	7834.36	227.586	2.027469e+002	2.029908e+001	234	14	3.513347e+000	0	0	0	0	0	0	213.863	1	1	52.3208	14.5813
DATA	126	2	44	0	0	ASCRP3008574	ASCRP3008574	7859.74	227.571	3.943587e+001	4.066886e+000	58	14	3.845268e+000	0	0	0	0	0	0	41.6342	1	1	49.5074	14.5659
DATA	127	2	45	0	0	ASCRP3011854	ASCRP3011854	7885.12	227.805	9.230480e+001	9.283768e+000	114	15	3.414038e+000	0	0	0	0	0	0	97.5044	1	1	49.5074	14.7488
DATA	128	2	46	0	0	ASCRP3008935	ASCRP3008935	7910.5	227.711	8.832073e+001	8.887672e+000	105.5	14	3.597063e+000	0	0	0	0	0	0	93.3621	1	1	49.1849	14.3786
DATA	129	2	47	0	0	ASCRP3001256	ASCRP3001256	7936	226.774	5.793050e+001	5.877253e+000	76	14	3.672611e+000	0	0	0	0	0	0	61.3153	1	1	45.4864	14.5982
DATA	130	2	48	0	0	ASCRP3003770	ASCRP3003770	7961.2	227.157	2.308639e+002	2.310766e+001	261	14	3.389251e+000	0	0	0	0	0	0	244.376	1	1	46.5243	14.5023
DATA	131	2	49	66	-1	(-)3xSLv1	NegativeControl	7986.67	227.5	1.007584e+000	9.914869e-001	17	14	3.084409e+000	0	0	0	0	0	0	0.258311	0	0	65	14.5176
DATA	132	2	50	0	0	ASCRP3006639	ASCRP3006639	8012.33	227.5	3.172600e+001	3.323773e+000	50	15	3.334937e+000	0	0	0	0	0	0	33.59	1	1	65	14.7024
DATA	133	2	51	0	0	ASCRP3012632	ASCRP3012632	8037.5	227.5	2.445672e+001	2.638794e+000	43	14	2.798231e+000	0	0	0	0	0	0	25.8957	1	1	65	13.951
DATA	134	2	52	0	0	ASCRP3001111	ASCRP3001111	8062.58	227.299	1.306967e+001	1.640066e+000	31	14	3.391499e+000	0	0	0	0	0	0	13.8405	1	1	49.8279	14.4045
DATA	135	2	53	0	0	ASCRP3008390	ASCRP3008390	8088.38	227.724	3.287820e+001	3.433991e+000	53	14	3.446035e+000	0	0	0	0	0	0	34.8017	1	1	49.1849	14.5728
DATA	136	2	54	0	1	RC7	RC7	8113.58	227.427	1.007613e+000	9.912150e-001	17	14	2.950712e+000	0	0	0	0	0	0	-1.30551	0	0	65	14.4597
DATA	137	2	55	0	0	ASCRP3009364	ASCRP3009364	8138.97	227.032	1.125362e+001	1.499651e+000	29	14	3.175295e+000	0	0	0	0	0	0	11.9122	1	1	45.4864	13.8462
DATA	138	2	56	0	0	ASCRP3007693	ASCRP3007693	8164.5	227.5	6.673144e+000	1.195523e+000	24	14	3.564124e+000	0	0	0	0	0	0	7.05842	1	1	57.5363	14.512
DATA	139	2	57	0	0	ASCRP3008513	ASCRP3008513	8189.89	227.5	7.052916e+000	1.217501e+000	24	14	2.872323e+000	0	0	0	0	0	0	7.45669	1	1	56.9804	14.0854
DATA	140	2	58	0	0	ASCRP3006817	ASCRP3006817	8215.27	227.11	1.042242e+002	1.046958e+001	126.5	14	3.945759e+000	0	0	0	0	0	0	110.164	1	1	48.2044	14.4493
DATA	141	2	59	0	0	ASCRP3001023	ASCRP3001023	8240.58	227.427	4.226261e+000	1.079622e+000	22	14	3.193931e+000	0	0	0	0	0	0	4.46346	1	0	57.5363	14.0683
DATA	142	2	60	0	0	Negative050	Negative050	8266.33	227.5	1.010610e+000	9.976075e-001	18	14	3.525967e+000	0	0	0	0	0	0	0.87412	0	0	57.5363	14.5238
DATA	143	2	61	0	0	ASCRP3006015	ASCRP3006015	8291.61	227.581	1.425895e+001	1.738678e+000	33	14	3.605923e+000	0	0	0	0	0	0	15.0375	1	1	48.8603	14.8088
DATA	144	2	62	0	0	ASCRP3008616	ASCRP3008616	8316.76	227.448	4.957578e+002	4.958577e+001	545	14	3.553153e+000	0	0	0	0	0	0	522.503	1	1	52.3208	13.8911
DATA	145	2	63	0	0	ASCRP3003996	ASCRP3003996	8341.94	227.314	6.184236e+001	6.263953e+000	79	14	3.237516e+000	0	0	0	0	0	0	65.1365	1	1	46.8651	14.1442
DATA	146	2	64	0	0	ASCRP3001970	ASCRP3001970	8367.51	227.09	2.558498e+001	2.745809e+000	44	14	3.235877e+000	0	0	0	0	0	0	26.9313	1	1	45.835	14.4326
DATA	147	2	65	0	0	ASCRP3004002	ASCRP3004002	8393.06	227.718	3.412126e+001	3.555065e+000	53	14	2.925020e+000	0	0	0	0	0	0	35.8747	1	1	47.5395	13.9381
DATA	148	2	66	0	0	ASCRP3000344	ASCRP3000344	8418.45	227.137	5.862801e+001	5.947189e+000	77	14	2.963144e+000	0	0	0	0	0	0	61.6179	1	1	48.2044	13.9536
DATA	149	2	67	0	0	ASCRP3013262	ASCRP3013262	8443.89	227.5	1.015791e+000	9.998126e-001	18	14	3.217439e+000	0	0	0	0	0	0	0.348958	0	0	65	14.014
DATA	150	2	68	0	0	Negative027	Negative027	8469.42	227.427	1.042156e+000	1.005317e+000	19	14	3.506168e+000	0	0	0	0	0	0	1.09356	1	0	65	14.2925
DATA	151	2	69	0	0	ASCRP3008344	ASCRP3008344	8494.29	228.064	4.300830e+001	4.415758e+000	61	14	3.510072e+000	0	0	0	0	0	0	45.0851	1	1	45.1352	14.5567
DATA	152	2	70	0	0	ASCRP3005983	ASCRP3005983	8519.89	227.64	6.237008e+001	6.316858e+000	82	14	3.541777e+000	0	0	0	0	0	0	65.3611	1	1	49.1849	14.5971
DATA	153	2	71	0	0	ASCRP3009337	ASCRP3009337	8545.46	227.118	3.271026e+001	3.420879e+000	50	14	3.248890e+000	0	0	0	0	0	0	34.2724	1	1	49.8279	14.3498
DATA	154	2	72	0	0	ASCRP3001698	ASCRP3001698	8570.72	226.905	1.683132e+002	1.686109e+001	191	14.5	3.168195e+000	0	0	0	0	0	0	176.304	1	1	48.8603	14.4587
DATA	155	2	73	0	0	ASCRP3008893	ASCRP3008893	8596.24	227	1.010847e+003	1.010897e+002	1071	14	3.556976e+000	0	0	0	0	0	0	1058.49	1	1	46.8651	14.1584
DATA	156	2	74	0	0	ASCRP3000411	ASCRP3000411	8621.59	227.306	2.291800e+002	2.293991e+001	255	13	3.031759e+000	0	0	0	0	0	0	239.91	1	1	52.0157	13.7437
DATA	157	2	75	0	0	ASCRP3004231	ASCRP3004231	8646.74	227.63	3.315444e+001	3.463678e+000	51	14	3.451925e+000	0	0	0	0	0	0	34.7016	1	1	48.5334	14.6
DATA	158	2	76	0	0	ASCRP3010130	ASCRP3010130	8672.41	227.8	4.414510e+002	4.415648e+001	486	14	2.942851e+000	0	0	0	0	0	0	462.101	1	1	50.4627	14.0352
DATA	159	2	77	0	0	A_23_P6335	NM_000185	8697.89	227.648	2.235733e+002	2.237977e+001	250.5	14	3.419143e+000	0	0	0	0	0	0	234.136	1	1	47.8731	14.5634
DATA	160	2	78	0	0	ASCRP3006054	ASCRP3006054	8723.42	227.697	2.730432e+001	2.908247e+000	44.5	14	3.556390e+000	0	0	0	0	0	0	28.6105	1	1	49.5074	14.1244
DATA	161	2	79	0	0	ASCRP3002857	ASCRP3002857	8748.57	227.392	1.459389e+002	1.462813e+001	164	14	3.477806e+000	0	0	0	0	0	0	153.063	1	1	49.1849	14.4615
DATA	162	2	80	66	1	DarkCorner	DarkCorner	8774	227.455	1.015887e+000	9.993546e-001	17	14	3.166994e+000	0	0	0	0	0	0	-0.956913	0	0	55.8519	14.5373
DATA	163	2	81	66	1	DarkCorner	DarkCorner	8799.5	227.5	2.026876e+000	1.018413e+000	20	16	4.506443e+000	0	0	0	0	0	0	2.13082	1	0	57.5363	16.4118
DATA	164	2	82	260	1	GE_BrightCorner	GE_BrightCorner	8824.67	227.5	2.008339e+005	2.008339e+004	216707	15	4.248721e+000	0	0	0	0	0	0	211473	1	1	57.5363	15.2052
DATA	165	3	1	66	1	DarkCorner	DarkCorner	6755.42	234.573	1.052455e+000	1.035327e+000	16	15	3.850222e+000	0	0	0	0	0	0	-1.77487	0	0	57.5363	15.1479
DATA	166	3	2	66	1	DarkCorner	DarkCorner	6780.5	234.648	1.056121e+000	1.038934e+000	17	16	4.034405e+000	0	0	0	0	0	0	-0.503147	0	0	57.5363	16.1591
DATA	167	3	3	0	0	ASCRP3008726	ASCRP3008726	6805.65	234.864	9.924008e+002	9.924556e+001	1006	15	3.536968e+000	0	0	0	0	0	0	999.163	1	1	50.4627	15.3913
DATA	168	3	4	0	0	ASCRP3006793	ASCRP3006793	6831.32	235.177	4.600969e+002	4.602155e+001	475	14	3.226604e+000	0	0	0	0	0	0	461.98	1	1	49.1849	14.8049
DATA	169	3	5	0	0	ASCRP3011055	ASCRP3011055	6856.72	235.095	5.148820e+002	5.149885e+001	524.5	16	4.091972e+000	0	0	0	0	0	0	515.914	1	1	48.8603	15.6458
DATA	171	3	7	0	0	ASCRP3013087	ASCRP3013087	6907.26	234.512	1.049542e+004	1.049542e+003	10512.5	15	3.908637e+000	0	0	0	0	0	0	10487.7	1	1	51.7088	15.6182
DATA	172	3	8	0	0	ASCRP3000452	ASCRP3000452	6932.91	234.614	3.221240e+001	3.388377e+000	51	15	3.108115e+000	0	0	0	0	0	0	32.1563	1	1	57.259	15
DATA	173	3	9	0	0	ASCRP3002529	ASCRP3002529	6958.42	234.573	2.119368e+001	2.365955e+000	38	14.5	4.008634e+000	0	0	0	0	0	0	21.1443	1	1	57.5363	14.875
DATA	174	3	10	0	0	ASCRP3008304	ASCRP3008304	6983.58	234.573	1.840320e+001	2.119775e+000	36	16	5.131405e+000	0	0	0	0	0	0	18.3549	1	1	57.5363	16.3778
DATA	175	3	11	0	0	ASCRP3010420	ASCRP3010420	7009.09	234.614	1.760336e+001	2.050736e+000	35	15	3.822257e+000	0	0	0	0	0	0	17.5566	1	1	65	14.4561
DATA	176	3	12	0	0	ASCRP3002602	ASCRP3002602	7034.64	235.365	1.310703e+001	1.680785e+000	30	16	3.918283e+000	0	0	0	0	0	0	13.0701	1	1	44.4243	15.5
DATA	177	3	13	0	0	ASCRP3007145	ASCRP3007145	7059.82	234.532	2.931280e+001	3.114055e+000	44	15	3.005904e+000	0	0	0	0	0	0	29.2589	1	1	50.1463	14.6667
DATA	178	3	14	0	0	ASCRP3009735	ASCRP3009735	7085.42	234.573	4.423316e+000	1.139739e+000	21	15	2.970342e+000	0	0	0	0	0	0	4.41834	1	0	57.5363	14.8491
DATA	179	3	15	0	0	ASCRP3004565	ASCRP3004565	7110.33	234.329	4.437953e+001	4.560309e+000	60	16	3.889639e+000	0	0	0	0	0	0	44.3772	1	1	48.2044	16.3818
DATA	180	3	16	0	0	ASCRP3007898	ASCRP3007898	7135.59	234.912	1.448048e+001	1.787782e+000	32	14	3.592793e+000	0	0	0	0	0	0	14.4907	1	1	46.5243	15.3
DATA	181	3	17	0	0	ASCRP3003825	ASCRP3003825	7161.54	234.782	3.222102e+002	3.223803e+001	332	16.5	4.538318e+000	0	0	0	0	0	0	322.889	1	1	50.1463	16.34
DATA	182	3	18	0	0	ASCRP3013515	ASCRP3013515	7186.58	234.573	1.491958e+002	1.495616e+001	169	14	3.952412e+000	0	0	0	0	0	0	149.743	1	1	65	14.7727
DATA	183	3	19	0	0	ASCRP3004758	ASCRP3004758	7212.42	234.573	5.177651e+000	1.165086e+000	21	15	4.030305e+000	0	0	0	0	0	0	5.20497	1	0	57.5363	15.1818
DATA	184	3	20	0	0	ASCRP3008824	ASCRP3008824	7237.77	234.823	7.892693e+002	7.893381e+001	780	14.5	3.946577e+000	0	1	0	0	0	0	794.637	1	1	50.4627	15.1667
DATA	185	3	21	0	0	ASCRP3000040	ASCRP3000040	7263	234.545	7.162901e+002	7.163656e+001	739	14	3.681297e+000	0	0	0	0	0	0	722.579	1	1	55.8519	14.6071
DATA	186	3	22	0	0	ASCRP3006798	ASCRP3006798	7288.5	234.648	7.955564e+001	8.023023e+000	96	16	3.031747e+000	0	0	0	0	0	0	80.3989	1	1	57.5363	16
DATA	187	3	23	0	0	ASCRP3012731	ASCRP3012731	7313.62	234.521	1.665763e+001	1.961722e+000	34	16	3.651299e+000	0	0	0	0	0	0	16.8679	1	1	47.8731	15.7636
DATA	188	3	24	0	0	ASCRP3011610	ASCRP3011610	7339.19	234.481	3.184427e+002	3.186105e+001	338	15	3.653239e+000	0	0	0	0	0	0	323.118	1	1	49.8279	15
DATA	189	3	25	0	0	ASCRP3012463	ASCRP3012463	7364.54	234.614	3.374724e+001	3.529008e+000	52	14	3.034085e+000	0	0	0	0	0	0	34.3086	1	1	47.5395	14.6667
DATA	190	3	26	0	0	ASCRP3011876	ASCRP3011876	7389.94	234.768	1.034393e+002	1.039510e+001	124	17	3.226423e+000	0	0	0	0	0	0	105.364	1	1	46.5243	16.6383
DATA	191	3	27	0	0	ASCRP3006308	ASCRP3006308	7415.44	235.027	8.018932e+002	8.019591e+001	836	15	4.014871e+000	0	0	0	0	0	0	818.341	1	1	48.5334	15.5111
DATA	192	3	28	0	0	ASCRP3010709	ASCRP3010709	7440.58	234.573	1.866840e+001	2.130054e+000	36	14	3.776467e+000	0	0	0	0	0	0	19.0967	1	1	57.5363	15.2407
DATA	193	3	29	0	0	ASCRP3005126	ASCRP3005126	7466.42	234.573	2.287761e+000	1.048812e+000	20	15	3.517219e+000	0	0	0	0	0	0	2.34513	1	0	57.5363	14.7736
DATA	194	3	30	0	0	ASCRP3004355	ASCRP3004355	7491.64	234.756	2.536853e+001	2.734846e+000	44	15	4.477904e+000	0	0	0	0	0	0	26.0534	1	1	50.1463	15.9464
DATA	195	3	31	0	0	ASCRP3000570	ASCRP3000570	7516.68	234.558	4.778783e+001	4.886319e+000	66	15	3.595981e+000	0	0	0	0	0	0	49.1818	1	1	49.8279	15.1228
DATA	196	3	32	0	0	ASCRP3010402	ASCRP3010402	7541.92	234.75	4.291170e+001	4.410189e+000	57	15	3.336215e+000	0	0	0	0	0	0	44.2426	1	1	40.2912	14.7966
DATA	197	3	33	0	0	ASCRP3009645	ASCRP3009645	7567.88	234.679	2.960904e+003	2.960922e+002	3057	14	2.723931e+000	0	0	0	0	0	0	3058.84	1	1	52.0157	14.2807
DATA	198	3	34	0	0	ASCRP3013023	ASCRP3013023	7592.93	234.493	1.250089e+002	1.254192e+001	145	15	3.503693e+000	0	0	0	0	0	0	129.397	1	1	48.5334	15.069
DATA	199	3	35	0	0	ASCRP3000119	ASCRP3000119	7618.5	234.75	1.624448e+001	1.913909e+000	34	13.5	3.033792e+000	0	0	0	0	0	0	16.8414	1	1	45.835	13.8214
DATA	200	3	36	0	0	ASCRP3007127	ASCRP3007127	7644	234.545	2.341410e+001	2.550019e+000	40.5	15	3.707940e+000	0	0	0	0	0	0	24.3198	1	1	55.8519	14.3455
DATA	201	3	37	0	0	ASCRP3001984	ASCRP3001984	7669.42	235.406	2.674483e+002	2.676387e+001	291	14.5	3.255690e+000	0	0	0	0	0	0	278.055	1	1	46.8651	14.9783
DATA	202	3	38	0	0	ASCRP3003018	ASCRP3003018	7694.59	234.91	6.824577e+001	6.898511e+000	89	14	2.790728e+000	0	0	0	0	0	0	71.088	1	1	50.1463	14.26
DATA	203	3	39	0	0	ASCRP3011842	ASCRP3011842	7720.06	234.389	1.373184e+002	1.376860e+001	160	15	3.290943e+000	0	0	0	0	0	0	143.303	1	1	48.2044	14.8545
DATA	204	3	40	0	0	ASCRP3005340	ASCRP3005340	7745.22	234.275	4.467899e+001	4.579310e+000	64	14	3.737114e+000	0	0	0	0	0	0	46.6927	1	1	46.8651	14.5469
DATA	205	3	41	0	0	ASCRP3005773	ASCRP3005773	7770.93	234.589	4.456997e+002	4.458126e+001	493.5	14	3.141556e+000	0	0	0	0	0	0	466.26	1	1	53.5237	14.5283
DATA	206	3	42	0	0	ASCRP3007810	ASCRP3007810	7796.32	234.551	3.130662e+002	3.132265e+001	352.5	15	3.696795e+000	0	0	0	0	0	0	327.892	1	1	50.1463	15.4808
DATA	207	3	43	0	0	ASCRP3003949	ASCRP3003949	7821.58	234.573	2.071964e+001	2.300992e+000	39	14	2.236555e+000	0	0	0	0	0	0	21.7229	1	1	57.5363	14.1887
DATA	208	3	44	0	0	A_23_P49878	NM_019013	7846.6	234.875	2.739054e+001	2.915919e+000	45	15	3.820206e+000	0	0	0	0	0	0	28.7363	1	1	39.0882	15.5417
DATA	209	3	45	0	0	ASCRP3004707	ASCRP3004707	7872.66	234.75	9.397147e+000	1.371623e+000	28	15	3.350858e+000	0	0	0	0	0	0	9.86816	1	1	46.1809	15.4107
DATA	210	3	46	0	0	ASCRP3001319	ASCRP3001319	7897.79	234.605	1.229255e+001	1.583579e+000	29	16	3.347212e+000	0	0	0	0	0	0	12.9192	1	1	49.1849	15.7869
DATA	211	3	47	0	0	ASCRP3005156	ASCRP3005156	7923.42	234.573	5.230181e+000	1.126474e+000	21.5	15	3.523150e+000	0	0	0	0	0	0	5.5003	1	1	57.5363	14.7931
DATA	212	3	48	0	0	ASCRP3005212	ASCRP3005212	7948.79	234.712	1.839017e+001	2.092036e+000	37	16	4.259906e+000	0	0	0	0	0	0	19.3474	1	1	48.2044	15.7636
DATA	213	3	49	0	0	Negative029	Negative029	7974.09	234.614	1.013346e+000	9.968546e-001	17	15	2.718228e+000	0	0	0	0	0	0	-0.273592	0	0	57.259	14.9423
DATA	214	3	50	0	0	ASCRP3004126	ASCRP3004126	7999.39	234.594	1.720766e+002	1.723649e+001	198	15	3.129312e+000	0	0	0	0	0	0	181.169	1	1	47.5395	15.2
DATA	215	3	51	0	0	ASCRP3006046	ASCRP3006046	8024.72	235.118	1.337480e+002	1.341190e+001	161	17	2.753836e+000	0	0	0	0	0	0	140.784	1	1	48.8603	17.186
DATA	216	3	52	0	0	ASCRP3002582	ASCRP3002582	8049.84	234.936	1.841910e+001	2.094226e+000	37.5	15	3.086242e+000	0	0	0	0	0	0	19.3923	1	1	45.4864	15.3462
DATA	218	3	54	0	0	ASCRP3005267	ASCRP3005267	8100.88	234.986	2.663207e+002	2.665071e+001	292.5	15	3.126973e+000	0	0	0	0	0	0	280.345	1	1	46.8651	15.24
DATA	219	3	55	0	0	ASCRP3001016	ASCRP3001016	8126.55	234.704	3.697480e+001	3.829469e+000	56.5	15	3.754823e+000	0	0	0	0	0	0	38.922	1	1	47.8731	15.5472
DATA	220	3	56	0	0	A_23_P57306	NM_005441	8151.84	234.901	2.880651e+001	3.048355e+000	48	15	3.596382e+000	0	0	0	0	0	0	30.3107	1	1	50.7771	15.5
DATA	221	3	57	0	0	ASCRP3000181	ASCRP3000181	8177.09	234.638	1.301652e+003	1.301691e+002	1362.5	14	2.515149e+000	0	0	0	0	0	0	1369.39	1	1	54.1152	14.4643
DATA	222	3	58	0	0	ASCRP3006062	ASCRP3006062	8202.43	234.662	1.836353e+001	2.089912e+000	37	16	3.972161e+000	0	0	0	0	0	0	19.3106	1	1	49.8279	15.8163
DATA	223	3	59	0	0	ASCRP3001846	ASCRP3001846	8227.84	234.766	2.583458e+002	2.585386e+001	288	14	3.975294e+000	0	0	0	0	0	0	271.517	1	1	49.5074	15.2553
DATA	224	3	60	0	0	ASCRP3010947	ASCRP3010947	8253.33	234.833	4.702437e+002	4.703498e+001	500	14	2.620484e+000	0	0	0	0	0	0	493.926	1	1	49.8279	14.48
DATA	225	3	61	0	0	A_23_P67042	NM_017947	8278.59	235.297	3.632851e+001	3.767921e+000	54	16	4.065494e+000	0	0	0	0	0	0	38.124	1	1	47.8731	16.2558
DATA	226	3	62	0	0	ASCRP3002177	ASCRP3002177	8304.42	234.573	7.097983e+001	7.168074e+000	94	16	3.411625e+000	0	0	0	0	0	0	74.4769	1	1	57.5363	15.56
DATA	227	3	63	0	0	ASCRP3004484	ASCRP3004484	8329.7	234.58	8.294325e+002	8.294929e+001	890	15.5	3.573986e+000	0	0	0	0	0	0	869.731	1	1	52.3208	15.3269
DATA	228	3	64	0	0	ASCRP3002811	ASCRP3002811	8354.8	234.761	7.483426e+001	7.550127e+000	96	16	2.811541e+000	0	0	0	0	0	0	78.4096	1	1	46.8651	15
DATA	229	3	65	0	0	Negative010	Negative010	8380.43	234.785	1.063487e+002	1.068197e+001	128.5	15	3.020028e+000	0	0	0	0	0	0	111.353	1	1	50.4627	14.8333
DATA	230	3	66	0	0	ASCRP3003213	ASCRP3003213	8405.81	234.389	4.682856e+001	4.788956e+000	64.5	15	3.857490e+000	0	0	0	0	0	0	49.012	1	1	47.8731	16.0333
DATA	231	3	67	0	0	ASCRP3009394	ASCRP3009394	8430.93	234.842	9.683494e+001	9.735340e+000	115	14	3.581187e+000	0	0	0	0	0	0	101.259	1	1	48.2044	14.46
DATA	232	3	68	0	0	ASCRP3005323	ASCRP3005323	8456.42	235.099	2.197866e+002	2.200159e+001	251.5	14	3.383464e+000	0	0	0	0	0	0	229.654	1	1	47.8731	14.413
DATA	233	3	69	0	0	ASCRP3011719	ASCRP3011719	8481.72	235.118	6.940208e+003	6.940215e+002	6940.5	15	3.594477e+000	0	0	0	0	0	0	7247.76	1	1	48.8603	14.7209
DATA	234	3	70	0	0	ASCRP3005088	ASCRP3005088	8507.46	234.882	3.537439e+002	3.538867e+001	387.5	14	2.982794e+000	0	0	0	0	0	0	369.287	1	1	49.8279	14.75
DATA	235	3	71	0	0	ASCRP3010456	ASCRP3010456	8532.58	234.573	1.021932e+000	1.005301e+000	17	15	3.709878e+000	0	0	0	0	0	0	-0.233377	0	0	57.5363	14.9615
DATA	236	3	72	0	0	ASCRP3004768	ASCRP3004768	8558.09	234.594	2.666814e+001	2.850124e+000	45	14	3.146058e+000	0	0	0	0	0	0	27.824	1	1	46.8651	14.3962
DATA	237	3	73	0	0	ASCRP3001798	ASCRP3001798	8583.6	234.234	4.326519e+001	4.441861e+000	62.5	14.5	2.748015e+000	0	0	0	0	0	0	45.1391	1	1	49.8279	14.5625
DATA	238	3	74	0	0	ASCRP3001369	ASCRP3001369	8608.88	234.526	5.514634e+001	5.605624e+000	76	14	3.533481e+000	0	0	0	0	0	0	57.5213	1	1	49.8279	14.5094
DATA	239	3	75	66	-1	(-)3xSLv1	NegativeControl	8634.42	234.573	1.022505e+000	1.005864e+000	17	15.5	3.950957e+000	0	0	0	0	0	0	-0.789675	0	0	65	16.1111
DATA	240	3	76	0	0	Negative015	Negative015	8659.58	234.573	1.022281e+000	1.005644e+000	16.5	15	4.307130e+000	0	0	0	0	0	0	-0.6174	0	0	65	15.6885
DATA	241	3	77	0	0	ASCRP3000417	ASCRP3000417	8685.32	235.353	3.701710e+001	3.835862e+000	55	16	3.429573e+000	0	0	0	0	0	0	38.6238	1	1	46.1809	16.0625
DATA	242	3	78	0	0	ASCRP3010601	ASCRP3010601	8710.41	234.863	1.600033e+002	1.603185e+001	183	16	3.564324e+000	0	0	0	0	0	0	167.084	1	1	50.1463	15.1111
DATA	243	3	79	0	0	A_23_P10385	NM_016448	8735.91	234.614	1.796693e+001	2.058096e+000	37	16	2.793752e+000	0	0	0	0	0	0	18.7796	1	1	57.259	15.6346
DATA	245	3	81	66	1	DarkCorner	DarkCorner	8786.58	234.573	1.017978e+000	1.001411e+000	17	16	5.393131e+000	0	0	0	0	0	0	-0.918835	0	0	65	17.7778
DATA	246	3	82	66	1	DarkCorner	DarkCorner	8812.09	234.614	1.016346e+000	1.000657e+000	19	15.5	7.367876e+000	0	0	0	0	1	0	0.433084	0	0	57.259	18.45
DATA	247	4	1	66	1	DarkCorner	DarkCorner	6767.5	242	1.056930e+000	1.039730e+000	17	15	3.506953e+000	0	0	0	0	0	0	-0.940757	0	0	65	14.8421
DATA	248	4	2	0	0	ASCRP3003392	ASCRP3003392	6793.5	242	6.630568e+000	1.236239e+000	24.5	16	2.976854e+000	0	0	0	0	0	0	6.66769	1	1	65	15.9565
DATA	249	4	3	0	0	ASCRP3000547	ASCRP3000547	6818.31	241.938	1.476211e+001	1.809438e+000	32	15	3.283411e+000	0	0	0	0	0	0	14.8025	1	1	39.0882	15.069
DATA	250	4	4	0	0	ASCRP3005629	ASCRP3005629	6843.71	242.093	1.776666e+002	1.779760e+001	196.5	17	3.626593e+000	0	0	0	0	0	0	177.699	1	1	48.8603	16.25
DATA	251	4	5	0	0	ASCRP3002428	ASCRP3002428	6869.32	242.394	1.990021e+001	2.250671e+000	37	16	4.554636e+000	0	0	0	0	0	0	19.86	1	1	45.4864	16.6786
DATA	252	4	6	0	0	ASCRP3003928	ASCRP3003928	6894.37	241.915	1.706326e+001	2.005007e+000	34	16	3.672874e+000	0	0	0	0	0	0	17.0044	1	1	43.3362	15.64
DATA	253	4	7	0	0	ASCRP3012372	ASCRP3012372	6919.69	241.958	2.227608e+001	2.464472e+000	39	15	3.351843e+000	0	0	0	0	0	0	22.1704	1	1	47.2035	15.1212
DATA	254	4	8	0	0	ASCRP3004436	ASCRP3004436	6945.32	242	1.802797e+003	1.802828e+002	1809	15.5	3.265986e+000	0	0	0	0	0	0	1792.53	1	1	49.1849	16
DATA	255	4	9	0	0	ASCRP3006633	ASCRP3006633	6970.94	241.969	7.953571e+002	7.954272e+001	804	16	4.433439e+000	0	0	0	0	0	0	790.369	1	1	45.835	16.1538
DATA	256	4	10	0	0	ASCRP3010379	ASCRP3010379	6996.19	242.025	3.239283e+002	3.241005e+001	337	13	2.893845e+000	0	0	0	0	0	0	321.796	1	1	49.1849	13.6786
DATA	257	4	11	0	0	ASCRP3012893	ASCRP3012893	7021.5	242	5.958949e+000	1.212671e+000	22	16	3.730079e+000	0	0	0	0	0	0	5.91979	1	1	54.1152	15.4722
DATA	258	4	12	0	0	Negative019	Negative019	7047.5	242	1.073347e+000	1.060085e+000	18	16	4.763402e+000	0	0	0	0	0	0	0.937442	0	0	54.1152	16.76
DATA	259	4	13	0	0	ASCRP3008821	ASCRP3008821	7072.37	242.307	4.272532e+001	4.400988e+000	59	15	3.469075e+000	0	0	0	0	0	0	42.4696	1	1	47.8731	14.9655
DATA	260	4	14	0	0	ASCRP3000493	ASCRP3000493	7097.86	242.167	5.125964e+001	5.233344e+000	67	16	4.036002e+000	0	0	0	0	0	0	50.9938	1	1	47.2035	16.0313
DATA	261	4	15	0	0	ASCRP3007107	ASCRP3007107	7123.16	242.368	1.495378e+001	1.829414e+000	30	17.5	4.085974e+000	0	0	0	0	0	0	14.8881	1	1	46.1809	17.1765
DATA	262	4	16	0	0	ASCRP3002024	ASCRP3002024	7148.37	242.127	4.957958e+001	5.068451e+000	64	15	4.004616e+000	0	0	0	0	0	0	49.4231	1	1	47.5395	15.4138
DATA	263	4	17	0	0	ASCRP3005475	ASCRP3005475	7174.39	242.069	1.717207e+005	1.717207e+004	171849	17.5	5.053103e+000	0	0	0	0	0	0	171407	1	1	53.8203	17.5769
DATA	264	4	18	0	0	Negative016	Negative016	7199.5	242	4.877713e+001	4.989368e+000	66.5	16	4.947624e+000	0	0	0	0	0	0	48.7584	1	1	54.1152	16.5135
DATA	265	4	19	0	0	ASCRP3000962	ASCRP3000962	7225	242	4.243865e+001	4.371349e+000	59	15.5	3.548977e+000	0	0	0	0	0	0	42.4881	1	1	54.9904	16.4524
DATA	266	4	20	0	0	ASCRP3000827	ASCRP3000827	7249.98	242.37	3.383628e+001	3.541782e+000	51	15.5	3.680813e+000	0	0	0	0	0	0	33.9225	1	1	41.8414	15.25
DATA	267	4	21	0	0	ASCRP3000758	ASCRP3000758	7275.55	242.085	5.637508e+002	5.638476e+001	583	14	4.133802e+000	0	0	0	0	0	0	566.288	1	1	49.8279	15.3704
DATA	268	4	22	0	0	ASCRP3012898	ASCRP3012898	7301.39	242.069	6.736538e+000	1.241276e+000	24	17	3.676574e+000	0	0	0	0	0	0	6.77951	1	1	53.8203	16.9643
DATA	269	4	23	0	0	ASCRP3011418	ASCRP3011418	7326.44	241.9	8.890250e+001	8.950933e+000	107	17	3.921817e+000	0	0	0	0	0	0	89.6468	1	1	47.8731	16.7742
DATA	270	4	24	0	0	ASCRP3004974	ASCRP3004974	7351.91	242.065	1.491573e+001	1.817553e+000	31	14.5	3.187800e+000	0	0	0	0	0	0	15.0681	1	1	54.4085	15.1
DATA	271	4	25	0	0	ASCRP3005018	ASCRP3005018	7377.09	241.75	7.400773e+001	7.472982e+000	90	15	3.527770e+000	0	0	0	0	0	0	74.9272	1	1	45.835	15.6129
DATA	272	4	26	0	0	ASCRP3006760	ASCRP3006760	7402.38	242	1.474741e+002	1.478365e+001	162	16.5	2.917960e+000	0	0	0	0	0	0	149.577	1	1	48.5334	17.0833
DATA	273	4	27	0	0	ASCRP3004625	ASCRP3004625	7427.88	242.167	5.570430e+003	5.570440e+002	5604	17	5.062937e+000	0	0	0	0	0	0	5660.57	1	1	52.6241	17.5667
DATA	274	4	28	0	0	A_23_P41948	NM_017785	7453.39	242	5.864242e+001	5.954064e+000	77.5	15	2.509452e+000	0	0	0	0	0	0	59.7187	1	1	47.2035	15.2121
DATA	275	4	29	0	0	ASCRP3001802	ASCRP3001802	7478.46	242.243	1.458389e+002	1.462011e+001	162	16	4.343077e+000	0	0	0	0	0	0	148.781	1	1	47.2035	16.5833
DATA	276	4	30	0	0	ASCRP3002076	ASCRP3002076	7503.99	242.095	3.975052e+002	3.976377e+001	428	15	3.632884e+000	0	0	0	0	0	0	406.373	1	1	46.8651	15.7419
DATA	277	4	31	66	-1	(-)3xSLv1	NegativeControl	7529.5	242	1.041203e+000	1.024258e+000	17	15	4.302320e+000	0	0	0	0	0	0	-0.40366	0	0	65	16.2368
DATA	278	4	32	0	0	ASCRP3002645	ASCRP3002645	7555.09	242.065	7.468479e+000	1.266093e+000	24	14	3.515517e+000	0	0	0	0	0	0	7.66475	1	1	54.4085	14.4054
DATA	279	4	33	0	0	A_23_P250813	NM_000553	7580.27	242.169	3.836298e+001	3.969729e+000	56	14	3.631078e+000	0	0	0	0	0	0	39.4401	1	1	47.5395	14.5517
DATA	280	4	34	0	0	ASCRP3011796	ASCRP3011796	7605.3	241.298	2.822242e+001	3.000264e+000	46	14	2.427009e+000	0	0	0	0	0	0	29.0851	1	1	39.0882	13.4412
DATA	281	4	35	0	0	ASCRP3005115	ASCRP3005115	7631.5	242	4.166597e+000	1.098895e+000	21	15	2.436285e+000	0	0	0	0	0	0	4.29929	1	0	54.1152	14.5
DATA	282	4	36	0	0	ASCRP3001392	ASCRP3001392	7656.57	242.19	3.595618e+002	3.597052e+001	384	16	3.984654e+000	0	0	0	0	0	0	371.561	1	1	49.5074	15.1739
DATA	283	4	37	0	0	ASCRP3008831	ASCRP3008831	7681.53	241.853	1.743348e+001	2.016550e+000	35.5	15.5	2.488684e+000	0	0	0	0	0	0	18.0477	1	1	46.8651	15
DATA	284	4	38	0	0	ASCRP3000867	ASCRP3000867	7707.28	242.095	1.649392e+003	1.649423e+002	1721	16	2.384267e+000	0	0	0	0	0	0	1709.75	1	1	48.8603	15.5517
DATA	285	4	39	0	0	ASCRP3001992	ASCRP3001992	7732.42	241.458	1.771176e+001	2.039057e+000	36.5	17	4.017399e+000	0	0	0	0	0	0	18.3943	1	1	42.5954	16.4857
DATA	286	4	40	0	0	Negative017	Negative017	7758.5	242	1.174705e+000	1.016179e+000	18	15	4.337068e+000	0	0	0	0	0	0	1.22109	1	0	54.1152	15.0882
DATA	287	4	41	0	0	ASCRP3003094	ASCRP3003094	7783.66	241.935	1.497254e+001	1.805012e+000	33	15	4.146873e+000	0	0	0	0	0	0	15.583	1	1	44.4243	15.9
DATA	288	4	42	0	0	ASCRP3005640	ASCRP3005640	7808.83	241.966	2.443441e+002	2.445515e+001	267.5	15	3.125227e+000	0	0	0	0	0	0	254.579	1	1	51.7088	15.2727
DATA	289	4	43	0	0	Negative054	Negative054	7834.5	242	1.022696e+000	1.006052e+000	16	14	2.665064e+000	0	0	0	0	0	0	-1.02722	0	0	65	14.2222
DATA	290	4	44	0	0	ASCRP3007071	ASCRP3007071	7859.5	242	1.664784e+002	1.667815e+001	188	15	3.075397e+000	0	0	0	0	0	0	173.775	1	1	48.5334	14.4839
DATA	291	4	45	0	0	ASCRP3002862	ASCRP3002862	7885.17	242.333	2.213889e+002	2.216167e+001	245	17	3.874935e+000	0	0	0	0	0	0	231.218	1	1	48.8603	16.7813
DATA	292	4	46	0	0	Negative005	Negative005	7910.5	242.352	1.020556e+000	1.003948e+000	16	15	2.762899e+000	0	0	0	0	0	0	-0.329415	0	0	65	15.3143
DATA	293	4	47	0	0	ASCRP3001344	ASCRP3001344	7935.93	242.013	2.267998e+002	2.270215e+001	249	16.5	5.380447e+000	0	0	0	0	0	0	237.225	1	1	46.8651	17.2778
DATA	294	4	48	0	0	ASCRP3009341	ASCRP3009341	7961.49	241.857	2.882121e+001	3.051502e+000	46	15	4.453303e+000	0	0	0	0	0	0	30.1639	1	1	47.8731	15.7037
DATA	295	4	49	0	0	ASCRP3004315	ASCRP3004315	7986.69	242.219	2.125871e+001	2.350356e+000	38.5	15	2.493715e+000	0	0	0	0	0	0	22.2513	1	1	48.2044	14.1364
DATA	296	4	50	0	0	ASCRP3009450	ASCRP3009450	8012.15	241.603	3.155660e+002	3.157250e+001	345	17	3.249814e+000	0	0	0	0	0	0	330.538	1	1	46.5243	16.1935
DATA	297	4	51	0	0	ASCRP3007087	ASCRP3007087	8037.62	242.392	3.224793e+001	3.376907e+000	51	16	1.811077e+000	0	0	0	0	0	0	33.7642	1	1	50.7771	16
DATA	298	4	52	0	0	ASCRP3001183	ASCRP3001183	8062.86	242.37	2.504483e+002	2.506486e+001	278	15	2.085606e+000	0	0	0	0	0	0	262.248	1	1	50.4627	15.2759
DATA	299	4	53	0	0	ASCRP3012395	ASCRP3012395	8088.43	242.015	1.321904e+001	1.658607e+000	31	15	3.045762e+000	0	0	0	0	0	0	13.8452	1	1	45.1352	14.88
DATA	300	4	54	0	0	ASCRP3010546	ASCRP3010546	8113.74	242.5	1.636407e+002	1.639473e+001	184	16	3.168353e+000	0	0	0	0	0	0	171.316	1	1	50.4627	16.0385
DATA	301	4	55	0	0	ASCRP3006636	ASCRP3006636	8138.94	241.818	4.812988e+002	4.814031e+001	512	15	3.837454e+000	0	0	0	0	0	0	504.022	1	1	45.835	15.7429
DATA	302	4	56	0	0	ASCRP3011544	ASCRP3011544	8164.38	242	1.353952e+002	1.357657e+001	156	14	2.661694e+000	0	0	0	0	0	0	141.733	1	1	48.5334	14.2692
DATA	303	4	57	0	0	ASCRP3005373	ASCRP3005373	8190.18	242.014	1.082820e+002	1.087452e+001	128	15.5	3.898275e+000	0	0	0	0	0	0	113.311	1	1	46.8651	15.9
DATA	304	4	58	0	0	A_23_P11685	NM_024420	8215.5	242.352	4.274346e+000	1.090527e+000	21.5	16.5	3.919479e+000	0	0	0	0	0	0	4.47013	1	0	65	17.3333
DATA	305	4	59	0	0	ASCRP3003797	ASCRP3003797	8240.5	242.352	3.125430e+001	3.282642e+000	49	17	3.276959e+000	0	0	0	0	0	0	32.6717	1	1	57.5363	16.5385
DATA	306	4	60	0	0	ASCRP3008311	ASCRP3008311	8266.06	242.464	1.876039e+003	1.876066e+002	1991	15	3.738738e+000	0	0	0	0	0	0	1960.02	1	1	47.5395	15.7667
DATA	307	4	61	0	0	ASCRP3012882	ASCRP3012882	8291.29	242.141	1.390274e+002	1.393899e+001	164	17	3.655828e+000	0	0	0	0	0	0	145.205	1	1	49.8279	16.4286
DATA	308	4	62	0	0	ASCRP3010866	ASCRP3010866	8316.58	242.35	5.552585e+001	5.642850e+000	75	16	3.919479e+000	0	0	0	0	0	0	57.9539	1	1	50.7771	16.1667
DATA	309	4	63	0	0	ASCRP3003189	ASCRP3003189	8342.42	242.258	8.710177e+000	1.330518e+000	26.5	16	4.589686e+000	0	0	0	0	0	0	9.08634	1	1	43.7019	16.25
DATA	310	4	64	0	0	ASCRP3001150	ASCRP3001150	8367.5	242.352	1.023060e+000	1.007077e+000	17	14.5	2.649839e+000	0	0	0	0	0	0	0.38189	0	0	65	14.4545
DATA	311	4	65	0	0	ASCRP3004582	ASCRP3004582	8392.91	241.818	1.554931e+002	1.558186e+001	183.5	16	4.495690e+000	0	0	0	0	0	0	162.067	1	1	45.835	16.9706
DATA	312	4	66	0	0	ASCRP3006010	ASCRP3006010	8418.37	241.735	8.899607e+002	8.900177e+001	937	15	3.200216e+000	0	0	0	0	0	0	927.117	1	1	46.5243	15.7931
DATA	313	4	67	0	0	ASCRP3011790	ASCRP3011790	8443.91	242.386	3.795759e+000	1.077167e+000	22	16	3.200036e+000	0	0	0	0	0	0	3.9507	1	0	57.259	16.0333
DATA	314	4	68	0	0	ASCRP3003645	ASCRP3003645	8469.11	242.356	2.157679e+003	2.157702e+002	2251	16	3.996612e+000	0	0	0	0	0	0	2244.74	1	1	48.5334	15.5172
DATA	315	4	69	0	0	ASCRP3005194	ASCRP3005194	8494.5	242.352	1.480376e+001	1.791501e+000	33	15	2.891696e+000	0	0	0	0	0	0	15.3948	1	1	65	15.8095
DATA	316	4	70	0	0	ASCRP3012163	ASCRP3012163	8519.63	242.526	2.389154e+001	2.593624e+000	42	15.5	3.541702e+000	0	0	0	0	0	0	24.8348	1	1	49.8279	15.1071
DATA	317	4	71	0	0	ASCRP3000424	ASCRP3000424	8545.54	242.167	5.608766e+002	5.609674e+001	597	16.5	3.980774e+000	0	0	0	0	0	0	582.979	1	1	51.4001	15.9286
DATA	318	4	72	0	0	ASCRP3004653	ASCRP3004653	8570.83	242.086	4.116134e+001	4.238131e+000	60	14	2.835670e+000	0	0	0	0	0	0	42.7788	1	1	46.8651	14.4
DATA	319	4	73	0	0	ASCRP3011617	ASCRP3011617	8596.42	242.427	1.026449e+000	1.009744e+000	17.5	15	3.722092e+000	0	0	0	0	0	0	-0.337759	0	0	65	15.5556
DATA	320	4	74	0	0	ASCRP3011609	ASCRP3011609	8621.37	241.735	1.479681e+003	1.479715e+002	1534	16.5	4.461328e+000	0	0	0	0	0	0	1538.19	1	1	46.5243	16.6
DATA	321	4	75	0	0	A_23_P1331	NM_080801	8646.97	242.46	1.777750e+001	2.044314e+000	35	15	3.862119e+000	0	0	0	0	0	0	18.4794	1	1	44.0646	15.2857
DATA	322	4	76	0	0	ASCRP3010907	ASCRP3010907	8672.44	242.468	7.522893e+001	7.590246e+000	98	14	4.320688e+000	0	0	0	0	0	0	78.2341	1	1	49.8279	14.9063
DATA	323	4	77	0	0	ASCRP3002996	ASCRP3002996	8697.61	242.5	4.213863e+002	4.215070e+001	451.5	15.5	3.326833e+000	0	0	0	0	0	0	438.492	1	1	51.7088	15.0333
DATA	324	4	78	0	0	ASCRP3004956	ASCRP3004956	8723.21	242.577	7.141816e+001	7.212524e+000	91	16	3.550840e+000	0	0	0	0	0	0	74.3791	1	1	50.1463	15.3571
DATA	325	4	79	0	0	ASCRP3010650	ASCRP3010650	8748.48	242.027	8.835885e+001	8.892987e+000	111	14	4.593357e+000	0	0	0	0	0	0	92.1407	1	1	48.5334	15.0323
DATA	326	4	80	0	0	ASCRP3012367	ASCRP3012367	8774	242.319	9.873231e+000	1.408778e+000	28	13	3.261185e+000	0	0	0	0	0	0	10.3086	1	1	58.0869	14.5926
DATA	327	4	81	66	1	DarkCorner	DarkCorner	8799.5	242.352	1.019888e+000	1.003290e+000	17	14	4.189255e+000	0	0	0	0	0	0	-1.38608	0	0	65	15.6296
DATA	328	4	82	66	1	DarkCorner	DarkCorner	8824.58	242.427	1.017983e+000	1.001416e+000	17	14	3.923850e+000	0	0	0	0	0	0	-1.4361	0	0	65	14.7322
DATA	329	5	1	66	1	DarkCorner	DarkCorner	6755.33	249.5	1.057432e+000	1.040223e+000	17	15	3.622174e+000	0	0	0	0	0	0	-0.384655	0	0	65	15.0133
DATA	330	5	2	0	0	ASCRP3003394	ASCRP3003394	6780.31	249.191	2.688051e+001	2.883695e+000	43	16	3.477462e+000	0	0	0	0	0	0	27.0132	1	1	46.1809	15.8125
DATA	331	5	3	0	0	Negative030	Negative030	6805.89	249.5	1.147591e+000	1.053974e+000	18	15	3.111270e+000	0	0	0	0	0	0	1.14925	1	0	56.9804	15
DATA	332	5	4	0	0	ASCRP3000025	ASCRP3000025	6831.44	249.127	4.602303e+002	4.603502e+001	477	14.5	4.377161e+000	0	0	0	0	0	0	459.626	1	1	44.0646	15.8529
DATA	333	5	5	0	0	ASCRP3010203	ASCRP3010203	6856.67	249.833	1.113107e+002	1.118081e+001	130	16	4.085748e+000	0	0	0	0	0	0	110.867	1	1	47.8731	16.12
DATA	334	5	6	0	0	CUST_20_PI418767722	NM_006013	6882.09	249.662	4.623827e+001	4.742764e+000	63	16	4.033337e+000	0	0	0	0	0	0	45.9643	1	1	50.1463	15.963
DATA	335	5	7	66	-1	(-)3xSLv1	NegativeControl	6907.5	249.5	1.074602e+000	1.057114e+000	15	17	3.653128e+000	0	0	0	0	0	0	-2.08124	0	0	65	16.3514
DATA	336	5	8	0	0	ASCRP3003613	ASCRP3003613	6932.89	249.5	6.077283e+000	1.220494e+000	23	15	3.464102e+000	0	0	0	0	0	0	6.02442	1	1	65	16
DATA	337	5	9	0	0	ASCRP3006846	ASCRP3006846	6958.07	249.22	1.300774e+001	1.677494e+000	30	15	3.963291e+000	0	0	0	0	0	0	12.8848	1	1	44.0646	16.1786
DATA	338	5	10	0	0	ASCRP3006319	ASCRP3006319	6983.5	249.289	7.499811e+001	7.574332e+000	90	14	4.360206e+000	0	0	0	0	0	0	74.2445	1	1	49.1849	15.6296
DATA	339	5	11	0	0	ASCRP3006673	ASCRP3006673	7008.79	249.767	5.245031e+001	5.351151e+000	68	14	4.069240e+000	0	0	0	0	0	0	51.8969	1	1	48.2044	14.6061
DATA	340	5	12	0	0	ASCRP3002570	ASCRP3002570	7034.5	249.5	5.231817e+000	1.182319e+000	22	17	3.957571e+000	0	0	0	0	0	0	5.17733	1	0	57.5363	17.0645
DATA	341	5	13	0	0	ASCRP3009582	ASCRP3009582	7059.64	249.422	1.121632e+002	1.126629e+001	129	16	3.047950e+000	0	0	0	0	0	0	111.029	1	1	51.4001	15.96
DATA	342	5	14	0	0	A_23_P39682	NM_001079	7085.42	249.427	2.256598e+000	1.083175e+000	19.5	15	3.102121e+000	0	0	0	0	0	0	2.2349	1	0	57.5363	15.1379
DATA	343	5	15	0	0	ASCRP3004381	ASCRP3004381	7110.31	249.639	1.017259e+002	1.022754e+001	116	16	4.722971e+000	0	0	0	0	0	0	100.806	1	1	48.2044	16.625
DATA	344	5	16	0	0	ASCRP3007139	ASCRP3007139	7136.11	249.5	4.379941e+000	1.144829e+000	22	16	3.636435e+000	0	0	0	0	0	0	4.34471	1	0	56.9804	15.9032
DATA	345	5	17	0	0	ASCRP3007276	ASCRP3007276	7161.5	249.5	3.302895e+000	1.107001e+000	20	17.5	4.810015e+000	0	0	0	0	0	0	3.2799	1	0	57.5363	17.1071
DATA	346	5	18	0	0	ASCRP3005073	ASCRP3005073	7186.67	249.5	1.174763e+002	1.179493e+001	136	18	4.726513e+000	0	0	0	0	0	0	116.802	1	1	57.5363	17.3913
DATA	347	5	19	0	0	A_23_P58132	NM_004310	7212.06	249.699	2.984425e+002	2.986285e+001	317.5	16	3.837797e+000	0	0	0	0	0	0	297.106	1	1	51.7088	16.4419
DATA	348	5	20	0	0	ASCRP3007337	ASCRP3007337	7237.56	249.662	1.280347e+002	1.284664e+001	145	17	3.428656e+000	0	0	0	0	0	0	127.657	1	1	51.0895	16.4545
DATA	349	5	21	0	0	Negative040	Negative040	7263.11	249.5	6.226219e+000	1.221155e+000	21.5	16	3.588579e+000	0	0	0	0	0	0	6.21862	1	1	56.9804	15.9706
DATA	350	5	22	0	0	ASCRP3008487	ASCRP3008487	7288.38	249.855	4.605492e+001	4.723440e+000	63	16	4.200122e+000	0	0	0	0	0	0	46.0663	1	1	49.8279	16.8889
DATA	351	5	23	0	0	ASCRP3002984	ASCRP3002984	7313.67	249.5	2.992553e+000	1.088792e+000	20	16	3.646769e+000	0	0	0	0	0	0	2.99931	1	0	65	16.0323
DATA	352	5	24	0	0	ASCRP3006868	ASCRP3006868	7339.27	249.278	3.290582e+002	3.292241e+001	352	16	3.401203e+000	0	0	0	0	0	0	330.465	1	1	52.9257	16.4545
DATA	353	5	25	0	0	ASCRP3006534	ASCRP3006534	7364.56	249.26	4.388814e+002	4.390053e+001	457	14.5	3.369775e+000	0	0	0	0	0	0	441.595	1	1	49.5074	15.3462
DATA	354	5	26	0	0	ASCRP3004287	ASCRP3004287	7389.94	248.955	1.141367e+002	1.146101e+001	132	17	2.899861e+000	0	0	0	0	0	0	115.088	1	1	46.8651	16.0667
DATA	355	5	27	0	0	ASCRP3006204	ASCRP3006204	7415.5	249.5	1.952033e+002	1.954796e+001	220.5	16	3.594226e+000	0	0	0	0	0	0	197.143	1	1	57.5363	15.9615
DATA	356	5	28	0	0	ASCRP3009381	ASCRP3009381	7440.67	249.5	3.373419e+001	3.529177e+000	50.5	15	4.148120e+000	0	0	0	0	0	0	34.1354	1	1	65	15.7241
DATA	357	5	29	0	0	ASCRP3012989	ASCRP3012989	7466.33	249.5	2.628067e+001	2.824472e+000	44	15	3.653070e+000	0	0	0	0	0	0	26.6458	1	1	57.5363	15.4412
DATA	358	5	30	0	0	ASCRP3012180	ASCRP3012180	7491.21	249.628	5.684604e+001	5.777694e+000	73.5	15	4.789356e+000	0	0	0	0	0	0	57.7402	1	1	50.1463	16.6
DATA	359	5	31	0	0	ASCRP3002782	ASCRP3002782	7517	249.455	2.527803e+001	2.729911e+000	43.5	15	4.150100e+000	0	0	0	0	0	0	25.7289	1	1	55.8519	16.5789
DATA	360	5	32	0	0	ASCRP3005118	ASCRP3005118	7542.38	249.475	1.307311e+002	1.311354e+001	147	15	3.093796e+000	0	0	0	0	0	0	133.311	1	1	50.4627	14.9063
DATA	361	5	33	0	0	ASCRP3007012	ASCRP3007012	7567.67	249.5	3.226223e+000	1.076529e+000	20	15	3.136511e+000	0	0	0	0	0	0	3.29588	1	0	57.5363	14.9688
DATA	362	5	34	0	0	ASCRP3010294	ASCRP3010294	7593.13	249.221	6.772449e+002	6.773225e+001	706	14	3.839889e+000	0	0	0	0	0	0	693.25	1	1	46.1809	14.7568
DATA	363	5	35	0	0	ASCRP3012715	ASCRP3012715	7618.7	249.865	3.613376e+001	3.755588e+000	53	13.5	3.108940e+000	0	0	0	0	0	0	37.0348	1	1	48.8603	13.5714
DATA	364	5	36	0	0	ASCRP3008638	ASCRP3008638	7644.2	249.763	6.423627e+001	6.504405e+000	83	16	3.708099e+000	0	0	0	0	0	0	65.9531	1	1	49.1849	15
DATA	365	5	37	0	0	ASCRP3006560	ASCRP3006560	7668.97	249.64	2.433764e+001	2.638954e+000	42	15.5	3.540394e+000	0	0	0	0	0	0	25.0292	1	1	49.1849	15.3571
DATA	366	5	38	0	0	ASCRP3001753	ASCRP3001753	7694.86	249.829	2.369902e+001	2.579609e+000	42	16	2.472667e+000	0	0	0	0	0	0	24.4068	1	1	46.8651	15.3529
DATA	367	5	39	0	0	ASCRP3008913	ASCRP3008913	7720.33	249.5	6.165113e+000	1.189350e+000	22.5	16	2.778953e+000	0	0	0	0	0	0	6.3599	1	1	57.5363	16.4516
DATA	368	5	40	0	0	ASCRP3005734	ASCRP3005734	7745.52	249.407	8.897000e+002	8.897580e+001	916	16.5	4.398451e+000	0	0	0	0	0	0	919.098	1	1	52.9257	16.2895
DATA	369	5	41	0	0	ASCRP3007843	ASCRP3007843	7770.89	249.5	8.051756e+000	1.295159e+000	27	15	3.437351e+000	0	0	0	0	0	0	8.32766	1	1	56.9804	15.1538
DATA	370	5	42	1028	1	(+)E1A_r60_3	E1A_r60_3	7796.42	249.427	1.718291e+002	1.721276e+001	191	15	3.442305e+000	0	0	0	0	0	0	177.934	1	1	57.5363	15.871
DATA	371	5	43	0	0	A_23_P7313	NM_001040058	7821.58	249.427	1.522871e+001	1.828552e+000	31	15	3.116726e+000	0	0	0	0	0	0	15.7863	1	1	57.5363	15.2258
DATA	372	5	44	0	0	ASCRP3006688	ASCRP3006688	7847.11	249.5	1.081616e+001	1.480706e+000	27	15	3.065535e+000	0	0	0	0	0	0	11.2225	1	1	56.9804	14.7647
DATA	374	5	46	0	0	ASCRP3007535	ASCRP3007535	7897.64	249.577	1.288432e+002	1.292382e+001	151	15	2.374045e+000	0	0	0	0	0	0	133.892	1	1	49.8279	15.0938
DATA	375	5	47	0	0	ASCRP3013354	ASCRP3013354	7923.42	249.427	2.580897e+000	1.041366e+000	19.5	14.5	2.454823e+000	0	0	0	0	0	0	2.68411	1	0	57.5363	14.8846
DATA	376	5	48	0	0	ASCRP3010157	ASCRP3010157	7948.58	249.427	4.630937e+001	4.739440e+000	67	14	4.670770e+000	0	0	0	0	0	0	48.1879	1	1	65	15.3333
DATA	377	5	49	0	0	ASCRP3004089	ASCRP3004089	7974.11	249.5	2.198618e+001	2.418637e+000	41	13	2.939388e+000	0	0	0	0	1	0	22.8873	1	1	56.9804	13.16
DATA	378	5	50	0	0	ASCRP3000699	ASCRP3000699	7999.39	248.914	2.911243e+001	3.080528e+000	47	16	2.830255e+000	0	0	0	0	0	0	30.3291	1	1	47.2035	15.7
DATA	379	5	51	0	0	ASCRP3008613	ASCRP3008613	8024.67	249.5	7.340175e+000	1.246360e+000	25	17	1.978723e+000	0	0	0	0	0	0	7.64575	1	1	57.5363	16.7143
DATA	380	5	52	0	0	ASCRP3001380	ASCRP3001380	8050.32	249.654	3.211073e+002	3.212652e+001	351	16	2.079941e+000	0	0	0	0	0	0	334.496	1	1	50.7771	15.6154
DATA	381	5	53	0	0	ASCRP3012368	ASCRP3012368	8075.41	249.575	4.337615e+001	4.452991e+000	60	15	2.860035e+000	0	0	0	0	0	0	45.1909	1	1	50.7771	15.4138
DATA	382	5	54	0	0	ASCRP3004633	ASCRP3004633	8100.91	249.423	5.701115e+001	5.789364e+000	75	15	2.463490e+000	0	0	0	0	0	0	59.4022	1	1	50.1463	14.9286
DATA	383	5	55	0	0	ASCRP3006272	ASCRP3006272	8126.02	249.232	4.431952e+001	4.544902e+000	62	16	3.196363e+000	0	0	0	0	0	0	46.1803	1	1	42.2201	16.0938
DATA	384	5	56	0	0	ASCRP3000588	ASCRP3000588	8151.67	249.333	2.398261e+001	2.601166e+000	42	16	3.983031e+000	0	0	0	0	0	0	24.9838	1	1	48.2044	15.6897
DATA	385	5	57	0	0	ASCRP3006713	ASCRP3006713	8177.37	249.575	6.109003e+001	6.191537e+000	82	15	3.108435e+000	0	0	0	0	0	0	63.6152	1	1	48.5334	15.0645
DATA	386	5	58	0	0	ASCRP3009521	ASCRP3009521	8202.61	249.319	8.861387e+001	8.918500e+000	108	16	4.271886e+000	0	0	0	0	0	0	92.2655	1	1	48.2044	17.3913
DATA	387	5	59	0	0	ASCRP3011134	ASCRP3011134	8227.68	249.541	7.893581e+002	7.894225e+001	840	17	3.630639e+000	0	0	0	0	0	0	821.488	1	1	51.7088	16.6923
DATA	388	5	60	0	0	ASCRP3002770	ASCRP3002770	8253.2	249.518	2.400423e+002	2.402541e+001	269	14	3.163056e+000	0	0	0	0	0	0	249.719	1	1	51.0895	15.1724
DATA	389	5	61	0	0	ASCRP3012672	ASCRP3012672	8278.67	249.5	6.600392e+001	6.677068e+000	85	17	3.578047e+000	0	0	0	0	0	0	68.6358	1	1	57.5363	16.6875
DATA	390	5	62	0	0	ASCRP3013193	ASCRP3013193	8304	249.5	6.087647e+002	6.088484e+001	645.5	14	3.764749e+000	0	0	0	0	0	0	632.75	1	1	54.7002	14.56
DATA	391	5	63	0	0	ASCRP3009665	ASCRP3009665	8329.53	249.28	2.190772e+001	2.412297e+000	39	16.5	4.548824e+000	0	0	0	0	0	0	22.763	1	1	49.1849	16.6071
DATA	392	5	64	0	0	ASCRP3004972	ASCRP3004972	8354.96	249.159	1.250775e+002	1.254848e+001	149	14	2.689486e+000	0	0	0	0	0	0	129.906	1	1	46.8651	14.6667
DATA	393	5	65	0	0	Negative049	Negative049	8380.5	249.5	1.027634e+000	1.013870e+000	18	16	4.182400e+000	0	0	0	0	0	0	0.803516	0	0	57.5363	15.6774
DATA	394	5	66	0	0	ASCRP3008941	ASCRP3008941	8405.85	248.889	1.070115e+002	1.074880e+001	128	16	4.374871e+000	0	0	0	0	0	0	111.053	1	1	46.8651	16.5143
DATA	395	5	67	0	0	ASCRP3010463	ASCRP3010463	8431.33	249.5	4.208544e+001	4.328468e+000	60	16	3.370513e+000	0	0	0	0	0	0	43.641	1	1	65	15.973
DATA	396	5	68	0	0	ASCRP3000394	ASCRP3000394	8456.5	249.5	4.781476e+001	4.887443e+000	66	16	4.571652e+000	0	0	0	0	0	0	49.5626	1	1	57.5363	16.5
DATA	397	5	69	0	0	ASCRP3007573	ASCRP3007573	8481.89	249.5	1.236136e+004	1.236136e+003	12856	16	3.590265e+000	0	0	0	0	0	0	12808.9	1	1	56.9804	15.84
DATA	398	5	70	0	0	ASCRP3003107	ASCRP3003107	8507.23	249.802	4.163651e+002	4.164883e+001	450	14.5	2.668333e+000	0	0	0	0	0	0	431.255	1	1	50.4627	15
DATA	399	5	71	0	0	A_23_P216068	NM_014109	8532.4	249.138	1.408420e+001	1.734797e+000	33	16	4.063250e+000	0	0	0	0	0	0	14.5899	1	1	45.4864	15.48
DATA	400	5	72	0	0	ASCRP3011944	ASCRP3011944	8558.03	249.263	4.845719e+001	4.950473e+000	67	14	3.937414e+000	0	0	0	0	0	0	50.1893	1	1	49.1849	14.6452
DATA	401	5	73	0	0	ASCRP3001639	ASCRP3001639	8583.5	249.5	3.195006e+001	3.351781e+000	50	15	2.242371e+000	0	0	0	0	0	0	33.0893	1	1	57.5363	15.0625
DATA	402	5	74	0	0	ASCRP3007580	ASCRP3007580	8608.89	249.5	2.823172e+001	2.999391e+000	48	15	4.630883e+000	0	0	0	0	0	0	29.243	1	1	56.9804	16.4848
DATA	403	5	75	0	0	ASCRP3009494	ASCRP3009494	8634.24	249.563	1.689391e+002	1.692423e+001	192	15.5	4.123106e+000	0	0	0	0	0	0	175.04	1	1	52.3208	16.1667
DATA	404	5	76	0	0	ASCRP3008599	ASCRP3008599	8659.69	249.606	2.118974e+002	2.121391e+001	233.5	15	3.580249e+000	0	0	0	0	0	0	219.651	1	1	53.5237	14.4545
DATA	405	5	77	0	0	ASCRP3000499	ASCRP3000499	8685.33	249.5	3.089412e+001	3.250773e+000	48	14	3.841097e+000	0	0	0	0	0	0	32.0475	1	1	57.5363	14.7333
DATA	406	5	78	130	1	(+)eQC-41	EQC	8710.44	249.74	8.126268e+001	8.188877e+000	101	16	3.400679e+000	0	0	0	0	0	0	84.3616	1	1	49.5074	15.2692
DATA	407	5	79	0	0	ASCRP3003200	ASCRP3003200	8735.94	249.232	2.062390e+002	2.064859e+001	230	14	4.475628e+000	0	0	0	0	0	0	214.379	1	1	46.5243	15.0313
DATA	408	5	80	0	0	ASCRP3009532	ASCRP3009532	8761.42	249.427	8.769284e+002	8.769863e+001	857	15	4.331689e+000	0	0	0	0	0	0	912.708	1	1	57.5363	15.0741
DATA	409	5	81	0	0	ASCRP3002441	ASCRP3002441	8786.66	249.393	1.058473e+001	1.460595e+000	29.5	14	4.577467e+000	0	0	0	0	0	0	11.0344	1	1	41.4593	15.8966
DATA	410	5	82	66	1	DarkCorner	DarkCorner	8812.11	249.5	1.021201e+000	1.004582e+000	16	14	2.466417e+000	0	0	0	0	0	0	-1.27533	0	0	65	13.6053
DATA	411	6	1	0	0	ASCRP3009184	ASCRP3009184	6767.5	256.5	1.865354e+002	1.868275e+001	206.5	14	3.169981e+000	0	0	0	0	0	0	187.4	1	1	49.1849	14.4146
DATA	412	6	2	0	0	ASCRP3007297	ASCRP3007297	6793.42	256.573	3.168683e+001	3.337626e+000	51	16	2.725541e+000	0	0	0	0	0	0	31.711	1	1	57.5363	16
DATA	413	6	3	0	0	ASCRP3000858	ASCRP3000858	6817.97	256.814	2.077271e+001	2.328392e+000	37	14.5	3.693227e+000	0	0	0	0	0	0	20.7211	1	1	44.0646	15.2353
DATA	414	6	4	0	0	ASCRP3001808	ASCRP3001808	6843.71	256.738	6.423073e+001	6.509109e+000	83	14	5.002856e+000	0	0	0	0	0	0	63.8901	1	1	50.7771	15.9714
DATA	415	6	5	0	0	ASCRP3009860	ASCRP3009860	6869.28	256.958	1.001663e+002	1.007229e+001	118	16	3.130312e+000	0	0	0	0	0	0	99.389	1	1	47.5395	16.1667
DATA	416	6	6	0	0	ASCRP3001616	ASCRP3001616	6894.62	256.763	1.570072e+002	1.573643e+001	171	15	4.298298e+000	0	0	0	0	0	0	155.496	1	1	49.1849	15.2414
DATA	417	6	7	0	0	ASCRP3001759	ASCRP3001759	6919.95	256.4	3.004863e+001	3.186653e+000	47.5	16	3.880251e+000	0	0	0	0	0	0	29.7172	1	1	43.7019	16.4722
DATA	418	6	8	0	0	ASCRP3008008	ASCRP3008008	6945.34	256.271	1.599210e+002	1.602733e+001	176	17	3.662002e+000	0	0	0	0	0	0	157.976	1	1	47.5395	16.7778
DATA	419	6	9	0	0	ASCRP3011048	ASCRP3011048	6970.73	256.455	2.752441e+001	2.950627e+000	43	15	4.088536e+000	0	0	0	0	0	0	27.1641	1	1	49.8279	16.129
DATA	420	6	10	0	0	Negative029	Negative029	6996.42	256.573	1.081384e+000	1.063785e+000	17	16	3.805897e+000	0	0	0	0	0	0	-0.442558	0	0	65	16.1212
DATA	421	6	11	0	0	ASCRP3010540	ASCRP3010540	7021.61	257.129	1.747756e+002	1.750993e+001	191	16	4.180725e+000	0	0	0	0	0	0	172.293	1	1	47.2035	16.0385
DATA	422	6	12	0	0	ASCRP3005975	ASCRP3005975	7047.28	256.984	1.922133e+001	2.197093e+000	35	15	2.464772e+000	0	0	0	0	0	0	18.95	1	1	45.4864	15.5652
DATA	423	6	13	0	0	ASCRP3007306	ASCRP3007306	7072.58	256.573	8.026630e+001	8.096809e+000	99.5	15	3.338092e+000	0	0	0	0	0	0	79.171	1	1	57.5363	15.4286
DATA	424	6	14	0	0	Negative013	Negative013	7098	256.545	1.080774e+000	1.063186e+000	17	15	3.464102e+000	0	0	0	0	0	0	-0.120323	0	0	65	16
DATA	425	6	15	0	0	ASCRP3002256	ASCRP3002256	7123.23	256.267	4.032867e+001	4.170424e+000	54	15	3.936747e+000	0	0	0	0	0	0	39.8333	1	1	44.0646	15.7692
DATA	426	6	16	0	0	ASCRP3007151	ASCRP3007151	7148.63	256.556	1.930497e+002	1.933414e+001	207.5	15	3.397261e+000	0	0	0	0	0	0	190.821	1	1	48.2044	15.9
DATA	427	6	17	0	0	ASCRP3008116	ASCRP3008116	7174.42	256.573	1.623821e+001	1.939353e+000	34	15.5	4.062688e+000	0	0	0	0	0	0	16.0681	1	1	57.5363	16.625
DATA	428	6	18	0	0	ASCRP3001726	ASCRP3001726	7199.23	256.522	1.653984e+003	1.654018e+002	1641	16	4.095197e+000	0	0	0	0	0	0	1638.68	1	1	53.5237	17.0278
DATA	429	6	19	0	0	ASCRP3003897	ASCRP3003897	7224.9	257.188	6.717588e+001	6.800391e+000	84.5	16	3.539498e+000	0	0	0	0	0	0	66.6196	1	1	46.8651	15.8537
DATA	430	6	20	0	0	ASCRP3012026	ASCRP3012026	7249.89	256.711	6.120479e+001	6.210933e+000	77	16.5	2.984442e+000	0	0	0	0	0	0	60.804	1	1	49.1849	16.3
DATA	431	6	21	0	0	ASCRP3008382	ASCRP3008382	7275.31	256.829	1.153245e+001	1.562699e+000	29	17	4.192056e+000	0	0	0	0	0	0	11.4743	1	1	47.2035	17.36
DATA	432	6	22	0	0	ASCRP3004610	ASCRP3004610	7301.07	256.849	1.499523e+001	1.832180e+000	31	16	4.070252e+000	0	0	0	0	0	0	14.9448	1	1	46.8651	16.4815
DATA	433	6	23	0	0	ASCRP3006158	ASCRP3006158	7326.5	256.648	2.944569e+004	2.944569e+003	29246	17	3.274874e+000	0	0	0	0	0	0	29401.8	1	1	57.5363	16.7188
DATA	434	6	24	0	0	ASCRP3007607	ASCRP3007607	7351.79	256.521	8.802077e+001	8.864343e+000	104.5	14	2.974805e+000	0	0	0	0	0	0	88.0553	1	1	48.2044	14.871
DATA	435	6	25	0	0	ASCRP3000597	ASCRP3000597	7377.21	256.537	7.655381e+001	7.726631e+000	95	16	4.061406e+000	0	0	0	0	0	0	76.7252	1	1	46.5243	15.2105
DATA	436	6	26	0	0	ASCRP3013261	ASCRP3013261	7402.58	255.894	1.641265e+002	1.644585e+001	185	16.5	2.807856e+000	0	0	0	0	0	0	164.875	1	1	45.4864	16.8333
DATA	437	6	27	0	0	ASCRP3000250	ASCRP3000250	7427.69	256.6	7.320959e+001	7.394881e+000	92.5	15	1.887883e+000	0	0	0	0	0	0	73.6471	1	1	48.5334	14.8889
DATA	438	6	28	0	0	A_23_P70328	NM_018132	7453.22	256.647	1.605665e+001	1.913605e+000	32	16	3.568085e+000	0	0	0	0	0	0	16.1831	1	1	46.8651	16.1351
DATA	439	6	29	0	0	ASCRP3007488	ASCRP3007488	7478.57	256.554	5.540775e+002	5.541749e+001	592	14.5	4.265390e+000	0	0	0	0	0	0	559.542	1	1	51.7088	15.75
DATA	440	6	30	0	0	ASCRP3005012	ASCRP3005012	7504.42	256.573	2.574930e+000	1.068481e+000	20	16	4.639617e+000	0	0	0	0	0	0	2.6053	1	0	57.5363	16.9429
DATA	441	6	31	0	0	ASCRP3002415	ASCRP3002415	7529.43	256.392	4.690723e+002	4.691865e+001	485.5	15	3.964125e+000	0	0	0	0	0	0	475.539	1	1	49.1849	16
DATA	442	6	32	0	0	ASCRP3009953	ASCRP3009953	7555	256.545	6.395445e+000	1.215083e+000	23.5	14	2.883621e+000	0	0	0	0	0	0	6.4949	1	1	55.8519	14.3793
DATA	443	6	33	0	0	AS_circRNA_control215	AS_circRNA_control215	7580.31	256.346	3.509859e+002	3.511373e+001	380.5	15	2.634992e+000	0	0	0	0	0	0	357.131	1	1	51.0895	14.5455
DATA	444	6	34	0	0	ASCRP3008374	ASCRP3008374	7605.65	256.569	5.016012e+001	5.120579e+000	68.5	13	2.769089e+000	0	0	0	0	1	0	51.119	1	1	48.2044	13.1842
DATA	445	6	35	0	0	ASCRP3004395	ASCRP3004395	7631.03	256.863	5.861960e+002	5.862861e+001	614	14	2.970296e+000	0	0	0	0	0	0	598.283	1	1	46.8651	14.5862
DATA	446	6	36	0	0	ASCRP3003479	ASCRP3003479	7656.3	256.797	5.001805e+001	5.106015e+000	67	15	3.662155e+000	0	0	0	0	0	0	51.134	1	1	45.1352	15.1786
DATA	447	6	37	0	0	ASCRP3013284	ASCRP3013284	7681.82	256.8	3.202848e+001	3.362783e+000	51	16	2.862704e+000	0	0	0	0	0	0	32.794	1	1	50.4627	15.4848
DATA	448	6	38	0	0	ASCRP3012532	ASCRP3012532	7707.26	256.787	5.827021e+002	5.827919e+001	602	16	2.964338e+000	0	0	0	0	0	0	597.514	1	1	52.6241	16.1111
DATA	449	6	39	0	0	ASCRP3010501	ASCRP3010501	7732.81	256.389	1.297204e+002	1.301220e+001	150	17	3.809722e+000	0	0	0	0	0	0	133.241	1	1	47.8731	17.2258
DATA	450	6	40	0	0	ASCRP3006152	ASCRP3006152	7758.25	256.486	1.412073e+002	1.415754e+001	162	17	3.027415e+000	0	0	0	0	0	0	145.219	1	1	48.5334	16.3704
DATA	451	6	41	0	0	ASCRP3012076	ASCRP3012076	7783.68	256.296	5.718257e+002	5.719165e+001	602.5	15	3.603290e+000	0	0	0	0	0	0	588.867	1	1	48.2044	15.875
DATA	452	6	42	0	0	ASCRP3003461	ASCRP3003461	7809	256.318	2.489652e+003	2.489673e+002	2558	15	3.628320e+000	0	0	0	0	0	0	2566.67	1	1	53.5237	15.2
DATA	453	6	43	0	0	ASCRP3008179	ASCRP3008179	7834.36	257.129	3.464379e+001	3.610648e+000	53	15	3.193407e+000	0	0	0	0	0	0	35.7317	1	1	46.8651	15.2581
DATA	454	6	44	0	0	ASCRP3009749	ASCRP3009749	7859.82	256.602	3.104496e+002	3.106158e+001	330.5	14	3.260220e+000	0	0	0	0	0	0	320.616	1	1	52.6241	13.875
DATA	455	6	45	0	0	ASCRP3007384	ASCRP3007384	7885.29	256.547	4.935344e+001	5.038648e+000	68.5	15.5	3.329423e+000	0	0	0	0	0	0	51.0142	1	1	49.1849	15.1333
DATA	456	6	46	0	0	ASCRP3007816	ASCRP3007816	7910.7	256.9	3.436473e+002	3.437970e+001	371.5	14	2.049015e+000	0	0	0	0	0	0	355.384	1	1	47.2035	13.9615
DATA	457	6	47	0	0	ASCRP3010657	ASCRP3010657	7936	256.545	5.229129e+004	5.229129e+003	54450	16	4.456135e+000	0	0	0	0	0	0	54124.8	1	1	55.8519	17
DATA	458	6	48	0	0	ASCRP3002785	ASCRP3002785	7961.38	256.696	8.662417e+002	8.663010e+001	919	14	4.501624e+000	0	0	0	0	0	0	897.005	1	1	53.2255	14.2308
DATA	459	6	49	0	0	Negative035	Negative035	7986.58	256.573	3.685959e+000	1.077702e+000	20.5	15	2.720683e+000	0	0	0	0	0	0	3.81886	1	0	57.5363	14.9286
DATA	461	6	51	0	0	ASCRP3002064	ASCRP3002064	8037.5	256.769	5.454424e+002	5.455363e+001	579.5	15.5	2.647501e+000	0	0	0	0	0	0	565.378	1	1	49.8279	14.75
DATA	462	6	52	0	0	ASCRP3006680	ASCRP3006680	8062.82	256.313	2.946352e+001	3.115223e+000	48.5	15	2.671790e+000	0	0	0	0	0	0	30.5549	1	1	45.835	15.4615
DATA	464	6	54	66	-1	(-)3xSLv1	NegativeControl	8113.58	256.573	1.028565e+000	1.011826e+000	17	16	3.557225e+000	0	0	0	0	0	0	-0.677029	0	0	65	16.5769
DATA	465	6	55	0	0	ASCRP3001211	ASCRP3001211	8139.42	256.573	3.550329e+000	1.072372e+000	21	15	3.685056e+000	0	0	0	0	0	0	3.68129	1	0	57.5363	16.0313
DATA	466	6	56	1028	1	(+)E1A_r60_a135	E1A_r60_a135	8164.5	256.648	1.028824e+000	1.012963e+000	18	16	3.232738e+000	0	0	0	0	0	0	0.438223	0	0	65	14.7826
DATA	467	6	57	0	0	ASCRP3013572	ASCRP3013572	8189.83	256.227	1.187082e+002	1.191388e+001	139	15	4.279532e+000	0	0	0	0	0	0	123.073	1	1	45.835	16.2424
DATA	468	6	58	0	0	ASCRP3013425	ASCRP3013425	8215.38	256.354	1.500629e+003	1.500663e+002	1562	17	3.513918e+000	0	0	0	0	0	0	1555.28	1	1	45.1352	16.9524
DATA	469	6	59	0	0	ASCRP3010169	ASCRP3010169	8240.58	256.573	1.042462e+001	1.453434e+000	28	15.5	3.635869e+000	0	0	0	0	0	0	10.7996	1	1	57.5363	15.5667
DATA	470	6	60	0	0	ASCRP3012806	ASCRP3012806	8265.92	257	5.025776e+001	5.126927e+000	69	15	3.399703e+000	0	0	0	0	0	0	52.0348	1	1	46.8651	16.1714
DATA	471	6	61	0	1	RC6	RC6	8291.5	256.648	1.030321e+000	1.014426e+000	18	17	3.772567e+000	0	0	0	0	0	0	0.435514	0	0	65	16.0323
DATA	472	6	62	0	0	ASCRP3003258	ASCRP3003258	8316.62	256.633	1.921039e+002	1.923713e+001	216.5	14	3.847943e+000	0	0	0	0	0	0	198.79	1	1	50.7771	15.16
DATA	473	6	63	0	0	ASCRP3012921	ASCRP3012921	8342.38	256.514	2.506220e+002	2.508272e+001	273	17	4.171884e+000	0	0	0	0	0	0	259.258	1	1	48.2044	17.2692
DATA	474	6	64	0	0	ASCRP3008082	ASCRP3008082	8367.7	256.258	5.067318e+002	5.068334e+001	544	15	3.785939e+000	0	0	0	0	0	0	524.058	1	1	45.4864	15.4
DATA	475	6	65	0	0	ASCRP3012236	ASCRP3012236	8393.09	256.614	2.453776e+002	2.455875e+001	269	16	4.544227e+000	0	0	0	0	0	0	253.62	1	1	65	16.9167
DATA	476	6	66	0	0	ASCRP3011165	ASCRP3011165	8418.31	256.535	9.051145e+001	9.107928e+000	111	16	4.072885e+000	0	0	0	0	0	0	93.5222	1	1	47.8731	17.1282
DATA	477	6	67	0	0	ASCRP3006241	ASCRP3006241	8443.86	256.593	1.662860e+004	1.662860e+003	16971	16	3.546765e+000	0	0	0	0	0	0	17175.6	1	1	56.9804	16.7273
DATA	478	6	68	0	0	ASCRP3004539	ASCRP3004539	8469.42	256.573	7.217769e+001	7.288937e+000	92	16	4.370223e+000	0	0	0	0	0	0	74.5323	1	1	65	16.2667
DATA	479	6	69	0	0	ASCRP3009818	ASCRP3009818	8494.3	256.803	2.397471e+002	2.399625e+001	267	15	3.673875e+000	0	0	0	0	0	0	247.49	1	1	49.5074	16.3571
DATA	480	6	70	0	0	ASCRP3005749	ASCRP3005749	8520.05	256.756	5.364953e+001	5.460403e+000	74.5	15.5	3.979979e+000	0	0	0	0	0	0	55.3763	1	1	49.5074	15.7667
DATA	481	6	71	0	0	ASCRP3004534	ASCRP3004534	8545.36	256.362	6.149946e+001	6.233363e+000	81.5	15	3.629589e+000	0	0	0	0	0	0	63.4883	1	1	47.8731	15.913
DATA	483	6	73	0	0	ASCRP3006354	ASCRP3006354	8596.42	256.573	1.012482e+005	1.012482e+004	104913	16	4.545609e+000	0	0	0	0	0	0	104542	1	1	57.5363	16.3448
DATA	484	6	74	0	0	ASCRP3003951	ASCRP3003951	8621.63	256.514	1.779206e+003	1.779235e+002	1861	15	4.334910e+000	0	0	0	0	0	0	1837.76	1	1	47.8731	16.2353
DATA	485	6	75	0	0	ASCRP3005233	ASCRP3005233	8647.1	256.875	3.649100e+001	3.787744e+000	55.5	16	3.658683e+000	0	0	0	0	0	0	37.7059	1	1	46.8651	15.6667
DATA	486	6	76	0	0	ASCRP3011836	ASCRP3011836	8672.42	257.082	7.028460e+001	7.101342e+000	91	15	3.097830e+000	0	0	0	0	0	0	72.6693	1	1	48.2044	14.3
DATA	487	6	77	0	0	ASCRP3007860	ASCRP3007860	8697.9	256.901	5.845307e+002	5.846186e+001	616	15	2.856571e+000	0	0	0	0	0	0	604.947	1	1	50.7771	15
DATA	488	6	78	0	0	ASCRP3007964	ASCRP3007964	8723.27	256.707	4.117959e+002	4.119204e+001	433	16	3.643505e+000	0	0	0	0	0	0	426.682	1	1	53.5237	15.3571
DATA	489	6	79	0	0	Negative043	Negative043	8748.58	256.573	1.027941e+000	1.011212e+000	17.5	14	4.040920e+000	0	0	0	0	0	0	-0.846774	0	0	65	15.0645
DATA	490	6	80	0	0	ASCRP3013475	ASCRP3013475	8774	256.545	3.936348e+001	4.063753e+000	56.5	14	3.803032e+000	0	0	0	0	0	0	40.9092	1	1	55.8519	15.0345
DATA	491	6	81	0	0	A_23_P58321	NM_001237	8799.42	256.573	1.769337e+001	2.036165e+000	36	14	3.055050e+000	0	0	0	0	0	0	18.4228	1	1	57.5363	14.6667
DATA	492	6	82	66	1	DarkCorner	DarkCorner	8824.58	256.573	1.022124e+000	1.005490e+000	16	14	3.407375e+000	0	0	0	0	0	0	-1.67476	0	0	65	14.4536
DATA	493	7	1	0	0	ASCRP3003466	ASCRP3003466	6754.93	263.8	3.269339e+002	3.271007e+001	343	14	3.523755e+000	0	0	0	0	0	0	328.487	1	1	46.8651	14.5838
DATA	494	7	2	0	0	ASCRP3001579	ASCRP3001579	6780.28	264.095	1.591936e+002	1.595386e+001	174	15	3.325464e+000	0	0	0	0	0	0	159.268	1	1	48.8603	15.0606
DATA	495	7	3	0	0	ASCRP3009846	ASCRP3009846	6805.72	264.095	4.762667e+002	4.763830e+001	489	17	3.177430e+000	0	0	0	0	0	0	474.733	1	1	48.8603	16.1034
DATA	496	7	4	0	0	ASCRP3011084	ASCRP3011084	6831	264.203	8.670896e+001	8.734965e+000	102	14	3.971537e+000	0	0	0	0	0	0	86.1515	1	1	46.8651	15.1429
DATA	497	7	5	0	0	ASCRP3007268	ASCRP3007268	6856.5	264	9.463214e+001	9.522269e+000	109	17	4.722864e+000	0	0	0	0	0	0	93.771	1	1	48.5334	16.7813
DATA	498	7	6	1028	1	(+)E1A_r60_1	E1A_r60_1	6882.39	264.069	1.078940e+000	1.064625e+000	18	15.5	4.072476e+000	0	0	0	0	0	0	0.820993	0	0	65	16.3667
DATA	499	7	7	0	0	ASCRP3007661	ASCRP3007661	6907.13	264.183	3.119714e+001	3.295972e+000	49.5	16	4.516384e+000	0	0	0	0	0	0	30.7812	1	1	46.8651	17.0909
DATA	500	7	8	0	0	ASCRP3010087	ASCRP3010087	6932.97	263.71	9.166543e+001	9.228187e+000	105	17	3.856321e+000	0	0	0	0	0	0	90.32	1	1	46.1809	16.3939
DATA	501	7	9	0	1	RC5	RC5	6958.5	264	1.083863e+000	1.066224e+000	15.5	17	3.980598e+000	0	0	0	0	0	0	-1.09727	0	0	65	16.3871
DATA	502	7	10	0	0	ASCRP3002720	ASCRP3002720	6983.38	264	9.324973e+001	9.385830e+000	108.5	15	4.110542e+000	0	0	0	0	0	0	91.6879	1	1	48.5334	16
DATA	503	7	11	0	0	ASCRP3010599	ASCRP3010599	7009.27	264.028	2.886544e+001	3.077673e+000	44	16	3.306839e+000	0	0	0	0	0	0	28.3665	1	1	47.2035	16.25
DATA	504	7	12	0	0	Negative020	Negative020	7034.5	264	1.085579e+000	1.069704e+000	19	17	4.500079e+000	0	0	0	0	0	0	0.607948	0	0	54.1152	17.5926
DATA	505	7	13	0	0	ASCRP3000316	ASCRP3000316	7059.65	264.08	6.144991e+001	6.237096e+000	76	15	2.314447e+000	0	0	0	0	0	0	60.3739	1	1	49.1849	15.76
DATA	506	7	14	0	0	ASCRP3000162	ASCRP3000162	7085.2	264.122	6.203628e+001	6.294830e+000	77	16	4.038702e+000	0	0	0	0	0	0	60.9656	1	1	47.8731	16.5556
DATA	507	7	15	0	0	ASCRP3010653	ASCRP3010653	7110.14	263.764	5.109384e+001	5.219592e+000	67	16	3.636730e+000	0	0	0	0	0	0	50.2459	1	1	47.5395	15.75
DATA	508	7	16	0	1	RC7	RC7	7136.09	264.386	1.084153e+000	1.066509e+000	17	15.5	3.058568e+000	0	0	0	0	0	0	-1.05478	0	0	65	15.75
DATA	509	7	17	0	0	ASCRP3002883	ASCRP3002883	7161.5	264.352	2.184024e+001	2.430091e+000	39	15	3.544191e+000	0	0	0	0	0	0	21.5058	1	1	57.5363	15.8065
DATA	510	7	18	0	0	ASCRP3005042	ASCRP3005042	7186.39	264.121	2.845423e+001	3.037955e+000	45	16	3.236332e+000	0	0	0	0	0	0	28.0511	1	1	45.4864	17.0769
DATA	511	7	19	0	0	ASCRP3003000	ASCRP3003000	7212.05	264.365	5.483051e+001	5.585171e+000	71	15	4.141109e+000	0	0	0	0	0	0	54.1121	1	1	49.1849	16.4146
DATA	512	7	20	0	0	ASCRP3002488	ASCRP3002488	7237.75	264.539	4.334980e+003	4.334993e+002	4241	17	2.341926e+000	0	0	0	0	0	0	4283.55	1	1	52.9257	16.2692
DATA	513	7	21	0	0	ASCRP3006327	ASCRP3006327	7263	264.319	6.730778e+001	6.813757e+000	83	17.5	3.660167e+000	0	0	0	0	0	0	66.6141	1	1	58.0869	17.7143
DATA	514	7	22	0	0	ASCRP3008834	ASCRP3008834	7288.5	264.352	4.826428e+001	4.941139e+000	63	18.5	4.380447e+000	0	0	0	0	0	0	47.8407	1	1	65	18.0455
DATA	515	7	23	0	0	ASCRP3004919	ASCRP3004919	7313.55	263.627	2.879043e+002	2.880980e+001	297.5	17	3.549972e+000	0	0	0	0	0	0	285.966	1	1	46.1809	16.8667
DATA	516	7	24	0	0	ASCRP3013486	ASCRP3013486	7338.99	263.904	5.662396e+001	5.759784e+000	73	15	2.918241e+000	0	0	0	0	0	0	56.3299	1	1	46.8651	15.129
DATA	517	7	25	0	0	ASCRP3009687	ASCRP3009687	7364.34	263.62	1.473644e+002	1.477399e+001	162	14	3.489616e+000	0	0	0	0	0	0	146.885	1	1	47.5395	14.625
DATA	518	7	26	0	0	ASCRP3004414	ASCRP3004414	7389.93	263.582	4.185020e+002	4.186339e+001	439	17	2.880764e+000	0	0	0	0	0	0	417.913	1	1	45.835	16.0811
DATA	519	7	27	0	0	ASCRP3005643	ASCRP3005643	7415.09	264.237	3.388566e+001	3.547288e+000	51	15.5	2.706403e+000	0	0	0	0	0	0	33.8856	1	1	49.1849	15.2692
DATA	520	7	28	0	0	ASCRP3012039	ASCRP3012039	7440.51	264.367	2.427753e+002	2.430011e+001	256	16	3.413446e+000	0	0	0	0	0	0	243.206	1	1	49.8279	16.4194
DATA	521	7	29	0	0	ASCRP3009085	ASCRP3009085	7466.04	264.368	1.156230e+002	1.160947e+001	130	15	4.003786e+000	0	0	0	0	0	0	116.045	1	1	49.1849	15.9697
DATA	522	7	30	0	0	ASCRP3007120	ASCRP3007120	7491.5	264.352	1.499049e+001	1.826453e+000	33	15	4.799733e+000	0	0	0	0	0	0	15.0734	1	1	57.5363	16.4118
DATA	523	7	31	0	0	ASCRP3012974	ASCRP3012974	7517	264.319	1.143041e+002	1.147776e+001	131	15	4.616740e+000	0	0	0	0	0	0	115.152	1	1	58.0869	16.7429
DATA	524	7	32	0	0	ASCRP3002755	ASCRP3002755	7542.2	263.652	5.073015e+001	5.178351e+000	69	15	3.894135e+000	0	0	0	0	0	0	51.2217	1	1	46.5243	15.75
DATA	525	7	33	0	0	Negative008	Negative008	7567.24	264.03	1.108079e+001	1.518035e+000	27	15.5	3.092492e+000	0	0	0	0	0	0	11.205	1	1	45.835	15.7188
DATA	526	7	34	0	0	ASCRP3008861	ASCRP3008861	7593.03	263.882	2.418697e+001	2.631095e+000	40	14	2.948762e+000	0	0	0	0	0	0	24.5039	1	1	46.8651	14.1622
DATA	527	7	35	0	0	ASCRP3006978	ASCRP3006978	7618.66	264.592	2.062358e+001	2.307221e+000	37	13	3.082514e+000	0	0	0	0	0	0	20.9195	1	1	49.5074	13.5758
DATA	528	7	36	0	0	ASCRP3009035	ASCRP3009035	7643.76	264.333	3.813564e+001	3.950872e+000	57	15.5	3.720246e+000	0	0	0	0	0	0	38.7522	1	1	49.8279	15.5667
DATA	529	7	37	0	0	ASCRP3013294	ASCRP3013294	7669.38	264.447	1.437634e+002	1.441326e+001	162.5	16	3.676292e+000	0	0	0	0	0	0	146.308	1	1	49.8279	16.0313
DATA	530	7	38	0	0	ASCRP3012311	ASCRP3012311	7694.62	264.367	2.685673e+002	2.687645e+001	290	16	3.295428e+000	0	0	0	0	0	0	273.744	1	1	50.7771	16.2121
DATA	531	7	39	0	0	ASCRP3007531	ASCRP3007531	7720.43	263.831	2.625686e+001	2.819576e+000	43	16	2.709005e+000	0	0	0	0	0	0	26.8116	1	1	45.1352	16.125
DATA	532	7	40	0	0	ASCRP3010531	ASCRP3010531	7745.03	263.71	6.770277e+001	6.847592e+000	85	16	2.990598e+000	0	0	0	0	0	0	69.2292	1	1	46.1809	15.7667
DATA	533	7	41	0	0	ASCRP3002344	ASCRP3002344	7770.93	263.887	5.365664e+001	5.462669e+000	72	15	3.449369e+000	0	0	0	0	0	0	54.9305	1	1	46.8651	15.75
DATA	534	7	42	0	0	ASCRP3003361	ASCRP3003361	7795.92	263.742	1.140500e+002	1.145085e+001	132.5	15	3.518074e+000	0	0	0	0	0	0	116.904	1	1	45.835	16.3448
DATA	535	7	43	0	0	ASCRP3005946	ASCRP3005946	7821.5	264.352	2.634135e+000	1.056281e+000	20	15.5	3.232201e+000	0	0	0	0	0	0	2.7019	1	0	57.5363	15.3667
DATA	536	7	44	0	0	ASCRP3010693	ASCRP3010693	7846.87	264.253	2.432186e+001	2.638116e+000	41	15	3.556364e+000	0	0	0	0	0	0	24.974	1	1	49.1849	15.0909
DATA	537	7	45	0	0	ASCRP3004642	ASCRP3004642	7872.44	264.178	2.230458e+001	2.452970e+000	40	15	3.733824e+000	0	0	0	0	0	0	22.9246	1	1	48.2044	15.0541
DATA	538	7	46	0	0	ASCRP3007273	ASCRP3007273	7897.91	264.386	1.347585e+001	1.690181e+000	30.5	14	2.293469e+000	0	0	0	0	0	0	13.8598	1	1	57.259	14.48
DATA	539	7	47	0	0	ASCRP3004075	ASCRP3004075	7923.5	264.352	1.220394e+002	1.224644e+001	144	14	2.211980e+000	0	0	0	0	0	0	125.609	1	1	57.5363	14.1786
DATA	540	7	48	0	0	ASCRP3001755	ASCRP3001755	7948.86	263.545	3.797289e+002	3.798654e+001	407	13.5	4.264523e+000	0	0	0	0	0	0	391.289	1	1	45.4864	13.8846
DATA	541	7	49	0	0	ASCRP3002338	ASCRP3002338	7973.93	263.582	5.500647e+001	5.594004e+000	74	15	4.403045e+000	0	0	0	0	0	0	56.7089	1	1	45.835	15.3529
DATA	542	7	50	0	0	ASCRP3007961	ASCRP3007961	7999.5	264.352	3.480378e+000	1.075657e+000	21	16	2.735253e+000	0	0	0	0	0	0	3.58784	1	0	57.5363	15.6333
DATA	543	7	51	0	0	ASCRP3006901	ASCRP3006901	8024.63	264.404	1.125843e+001	1.517493e+000	29	15.5	3.953901e+000	0	0	0	0	0	0	11.6097	1	1	57.8122	14.7667
DATA	544	7	52	0	0	ASCRP3006849	ASCRP3006849	8050.44	264.197	1.364651e+001	1.701973e+000	31	15.5	3.472973e+000	0	0	0	0	0	0	14.0779	1	1	42.9674	15.3077
DATA	545	7	53	1028	1	(+)E1A_r60_a107	E1A_r60_a107	8075.5	264.352	2.451266e+000	1.046119e+000	20	15	3.051318e+000	0	0	0	0	0	0	2.52895	1	0	65	15.8148
DATA	546	7	54	0	0	ASCRP3002219	ASCRP3002219	8101.09	264.386	3.207301e+001	3.364653e+000	49	16.5	3.265282e+000	0	0	0	0	0	0	33.0921	1	1	57.259	16.4
DATA	547	7	55	0	0	ASCRP3003024	ASCRP3003024	8126.15	263.588	1.522852e+002	1.526240e+001	174	15	3.657824e+000	0	0	0	0	0	0	157.206	1	1	46.5243	16.1176
DATA	548	7	56	0	0	ASCRP3002138	ASCRP3002138	8151.57	263.779	6.955415e+001	7.029307e+000	91	16	3.703775e+000	0	0	0	0	0	0	71.7902	1	1	46.8651	16.1111
DATA	549	7	57	0	0	ASCRP3004191	ASCRP3004191	8177.06	263.538	4.637383e+001	4.747483e+000	66	16	3.523195e+000	0	0	0	0	0	0	47.8666	1	1	44.4243	16.2903
DATA	550	7	58	0	0	ASCRP3002496	ASCRP3002496	8202.56	263.635	2.058193e+002	2.060703e+001	236	15	4.342481e+000	0	0	0	0	0	0	212.398	1	1	44.7812	16
DATA	551	7	59	0	0	ASCRP3007089	ASCRP3007089	8227.73	264.226	6.784264e+002	6.785027e+001	717	17	4.003076e+000	0	0	0	0	0	0	699.722	1	1	53.8203	16.2308
DATA	552	7	60	0	0	ASCRP3003304	ASCRP3003304	8253.01	264.07	2.313977e+001	2.527783e+000	40	15	3.886629e+000	0	0	0	0	0	0	23.8625	1	1	46.8651	15.8
DATA	553	7	61	0	0	Negative016	Negative016	8278.58	264.427	5.523584e+001	5.616598e+000	73	15	3.470069e+000	0	0	0	0	0	0	56.9336	1	1	57.5363	15.6
DATA	554	7	62	0	0	ASCRP3010218	ASCRP3010218	8303.97	264.25	1.534198e+001	1.841293e+000	32	15.5	4.049299e+000	0	0	0	0	0	0	15.8105	1	1	47.5395	15.2143
DATA	555	7	63	0	0	ASCRP3009868	ASCRP3009868	8329.39	263.871	2.374077e+002	2.376260e+001	261	16	3.682231e+000	0	0	0	0	0	0	244.632	1	1	47.2035	16.3235
DATA	556	7	64	0	0	ASCRP3010674	ASCRP3010674	8354.8	263.569	3.187837e+002	3.189463e+001	346	16	3.872853e+000	0	0	0	0	0	0	328.434	1	1	45.4864	15.9688
DATA	557	7	65	0	0	ASCRP3003450	ASCRP3003450	8380.5	264.352	3.022269e+004	3.022270e+003	31167	15.5	3.123695e+000	0	0	0	0	0	0	31115.3	1	1	57.5363	15.3667
DATA	558	7	66	0	0	ASCRP3008202	ASCRP3008202	8405.79	263.537	1.450991e+002	1.454564e+001	167	17	4.133656e+000	0	0	0	0	0	0	149.405	1	1	45.835	16.7143
DATA	559	7	67	0	0	ASCRP3000139	ASCRP3000139	8431.42	264.427	9.445859e+002	9.446409e+001	991	15	3.362137e+000	0	0	0	0	0	0	971.941	1	1	57.5363	15.8056
DATA	560	7	68	0	0	ASCRP3006137	ASCRP3006137	8456.34	264.338	1.060210e+002	1.065104e+001	128	15	3.978437e+000	0	0	0	0	0	0	109.075	1	1	50.1463	15.8065
DATA	561	7	69	0	0	ASCRP3005288	ASCRP3005288	8481.91	264.386	2.557139e+000	1.051569e+000	20	16.5	4.558677e+000	0	0	0	0	0	0	2.63039	1	0	65	17.3077
DATA	562	7	70	0	0	ASCRP3005672	ASCRP3005672	8507.26	264.23	6.641468e+001	6.719336e+000	86.5	15.5	3.644765e+000	0	0	0	0	0	0	68.318	1	1	48.8603	15.5588
DATA	563	7	71	0	0	ASCRP3006973	ASCRP3006973	8532.56	263.725	8.899226e+001	8.957460e+000	106	15	3.920338e+000	0	0	0	0	0	0	91.5655	1	1	46.8651	15.4643
DATA	564	7	72	0	0	ASCRP3011889	ASCRP3011889	8558.14	263.6	2.121522e+003	2.121547e+002	2160	15	4.220710e+000	0	0	0	0	0	0	2183.26	1	1	46.5243	14.7576
DATA	565	7	73	0	0	ASCRP3004116	ASCRP3004116	8583.5	264.352	1.036483e+000	1.020907e+000	19	14	3.583295e+000	0	0	0	0	0	0	0.528389	0	0	65	14.44
DATA	566	7	74	0	0	ASCRP3009596	ASCRP3009596	8608.91	264.386	6.265969e+001	6.348322e+000	82	15	4.593313e+000	0	0	0	0	0	0	64.5039	1	1	57.259	16.2069
DATA	567	7	75	0	0	ASCRP3000987	ASCRP3000987	8634.14	264.5	7.744038e+001	7.810755e+000	97	15	3.038294e+000	0	0	0	0	0	0	79.76	1	1	51.7088	15.1351
DATA	568	7	76	0	0	ASCRP3006728	ASCRP3006728	8659.75	264.539	9.473167e+001	9.527705e+000	115	16	3.440558e+000	0	0	0	0	0	0	97.6396	1	1	49.5074	15.8621
DATA	569	7	77	0	0	ASCRP3002500	ASCRP3002500	8685.08	264.4	4.919595e+002	4.920646e+001	525	14	3.368940e+000	0	0	0	0	0	0	507.552	1	1	50.1463	14.7241
DATA	570	7	78	0	0	ASCRP3003520	ASCRP3003520	8710.47	264.173	1.478441e+002	1.481927e+001	170	15	3.387531e+000	0	0	0	0	0	0	152.714	1	1	51.0895	14.7586
DATA	571	7	79	0	0	ASCRP3012028	ASCRP3012028	8735.77	263.708	7.946922e+000	1.288497e+000	26	14	4.074821e+000	0	0	0	0	0	0	8.221	1	1	45.1352	15.3333
DATA	572	7	80	0	0	ASCRP3010125	ASCRP3010125	8761.5	264.352	1.759588e+002	1.762500e+001	198.5	14	4.052610e+000	0	0	0	0	0	0	182.29	1	1	57.5363	15.069
DATA	573	7	81	0	0	ASCRP3009549	ASCRP3009549	8786.58	264.427	4.381147e+002	4.382313e+001	466	15	2.764572e+000	0	0	0	0	0	0	454.717	1	1	57.5363	15
DATA	574	7	82	0	0	ASCRP3007793	ASCRP3007793	8812.03	263.857	1.730781e+002	1.733717e+001	197.5	14	3.683491e+000	0	0	0	0	0	0	180.057	1	1	46.8651	14.8372
DATA	575	8	1	0	0	ASCRP3011536	ASCRP3011536	6767.56	271.125	4.682489e+001	4.798441e+000	63.5	16	3.613528e+000	0	0	0	0	0	0	46.8575	1	1	44.4243	16.1163
DATA	576	8	2	0	0	ASCRP3002027	ASCRP3002027	6793.42	271.427	7.978810e+000	1.321114e+000	25	16.5	2.897728e+000	0	0	0	0	0	0	7.95047	1	1	57.5363	16.2143
DATA	577	8	3	0	0	ASCRP3008166	ASCRP3008166	6818.52	271.87	2.327473e+001	2.556182e+000	40.5	16.5	3.609751e+000	0	0	0	0	0	0	23.1067	1	1	47.5395	16
DATA	578	8	4	0	0	ASCRP3006103	ASCRP3006103	6843.88	271.44	4.603689e+001	4.724151e+000	60	16	4.643136e+000	0	0	0	0	0	0	45.5678	1	1	53.5237	16.6061
DATA	579	8	5	0	0	ASCRP3006374	ASCRP3006374	6869.32	271.727	1.060171e+002	1.065486e+001	118	17	4.679981e+000	0	0	0	0	0	0	104.646	1	1	49.8279	16.9688
DATA	580	8	6	0	0	ASCRP3000518	ASCRP3000518	6894.67	271.5	5.578585e+000	1.202515e+000	23	15	3.948578e+000	0	0	0	0	0	0	5.49446	1	1	57.5363	15.9643
DATA	581	8	7	0	0	ASCRP3002080	ASCRP3002080	6920.27	271.135	4.870514e+001	4.986049e+000	64	16	4.154125e+000	0	0	0	0	0	0	47.8875	1	1	48.2044	16.4865
DATA	582	8	8	0	0	ASCRP3003808	ASCRP3003808	6945.39	271.246	4.056559e+002	4.057967e+001	383	17	3.781990e+000	0	1	0	0	0	0	398.247	1	1	43.7019	16.2
DATA	583	8	9	0	0	ASCRP3005191	ASCRP3005191	6971	271.455	5.259529e+000	1.192323e+000	23	15	3.894862e+000	0	0	0	0	0	0	5.15716	1	0	55.8519	16.2069
DATA	584	8	10	0	0	ASCRP3013121	ASCRP3013121	6996.09	271.561	1.992381e+001	2.261972e+000	37.5	16.5	3.967327e+000	0	0	0	0	0	0	19.5196	1	1	45.4864	16.4444
DATA	585	8	11	0	1	RC12	RC12	7021.58	271.427	1.089155e+000	1.071430e+000	17	16	3.480771e+000	0	0	0	0	0	0	-0.752633	0	0	65	16.5172
DATA	586	8	12	0	0	ASCRP3003784	ASCRP3003784	7047.32	271.519	8.410751e+001	8.478756e+000	101	15.5	4.377741e+000	0	0	0	0	0	0	82.3426	1	1	49.8279	16.7308
DATA	587	8	13	0	0	ASCRP3013477	ASCRP3013477	7072.64	271.438	3.754838e+001	3.904765e+000	54	15	2.358835e+000	0	0	0	0	0	0	36.7634	1	1	48.5334	15.1111
DATA	588	8	14	0	0	ASCRP3002643	ASCRP3002643	7098.01	271.643	1.349522e+001	1.723128e+000	30	15	3.167065e+000	0	0	0	0	0	0	13.2155	1	1	46.8651	15.303
DATA	589	8	15	0	0	AS_circRNA_control214	AS_circRNA_control214	7123.06	271.232	2.063360e+002	2.066136e+001	221	15.5	3.531206e+000	0	0	0	1	0	0	202.201	1	1	46.5243	15.7368
DATA	590	8	16	0	0	ASCRP3002055	ASCRP3002055	7148.43	271.338	9.695391e+001	9.754254e+000	107	15	2.964793e+000	0	0	0	0	0	0	95.0724	1	1	48.5334	14.96
DATA	591	8	17	0	0	ASCRP3008346	ASCRP3008346	7173.88	271.288	2.519993e+001	2.737363e+000	42	16	3.367111e+000	0	0	0	0	0	0	24.7334	1	1	45.835	16.1379
DATA	592	8	18	0	0	ASCRP3007112	ASCRP3007112	7199.19	271.46	4.551286e+001	4.674914e+000	60	16	3.489616e+000	0	0	0	0	0	0	44.7128	1	1	44.4243	16.125
DATA	593	8	19	0	0	Negative021	Negative021	7224.89	271.5	2.052010e+000	1.086290e+000	19	15	3.815590e+000	0	0	0	0	0	0	2.01833	1	0	56.9804	15.8889
DATA	594	8	20	0	0	ASCRP3007049	ASCRP3007049	7250.42	271.427	9.637127e+001	9.695825e+000	112.5	16	3.560683e+000	0	0	0	0	0	0	94.9193	1	1	57.5363	16.0385
DATA	595	8	21	0	0	ASCRP3006336	ASCRP3006336	7275.58	271.427	5.922662e+004	5.922662e+003	57875	18	4.757266e+000	0	0	0	0	0	0	58417.2	1	1	57.5363	18
DATA	596	8	22	0	0	ASCRP3006748	ASCRP3006748	7300.55	271.613	3.170053e+001	3.343302e+000	47	16	4.814541e+000	0	0	0	0	0	0	31.311	1	1	49.5074	16.5862
DATA	597	8	23	0	0	ASCRP3002706	ASCRP3002706	7326.5	271.5	7.105707e+000	1.276512e+000	24	17	3.586094e+000	0	0	0	0	0	0	7.03042	1	1	65	16.4412
DATA	598	8	24	0	0	ASCRP3006281	ASCRP3006281	7351.89	271.5	1.656110e+001	1.965579e+000	32	14	3.573341e+000	0	0	0	0	0	0	16.4132	1	1	65	14.8108
DATA	599	8	25	0	0	ASCRP3010672	ASCRP3010672	7377.06	271.317	2.086758e+001	2.339074e+000	38	16	4.078251e+000	0	0	0	0	0	0	20.719	1	1	45.1352	15.0811
DATA	600	8	26	0	0	ASCRP3001220	ASCRP3001220	7402.66	271	6.197077e+001	6.286179e+000	81	16	2.960745e+000	0	0	0	0	0	0	61.6518	1	1	45.4864	15.1379
DATA	601	8	27	0	0	ASCRP3012013	ASCRP3012013	7428.11	271.5	3.143399e+001	3.315105e+000	47.5	15	2.577887e+000	0	0	0	0	0	0	31.319	1	1	56.9804	15.1429
DATA	602	8	28	0	0	ASCRP3003103	ASCRP3003103	7453.31	271.483	2.175012e+003	2.175037e+002	2148	16	3.237258e+000	0	0	0	0	0	0	2170.99	1	1	52.3208	16.3125
DATA	603	8	29	0	0	ASCRP3002116	ASCRP3002116	7478.83	271.505	5.366723e+002	5.367749e+001	562	15	3.948561e+000	0	0	0	0	0	0	536.654	1	1	54.1152	15.3448
DATA	604	8	30	0	0	ASCRP3001291	ASCRP3001291	7504.19	271.519	1.516191e+003	1.516227e+002	1523	15	4.622758e+000	0	0	0	0	0	0	1518.88	1	1	49.8279	16.6452
DATA	605	8	31	0	1	RC6	RC6	7529.58	271.427	1.062717e+000	1.045422e+000	16	15.5	3.616578e+000	0	0	0	0	0	0	-1.1051	0	0	65	15.7813
DATA	606	8	32	0	0	ASCRP3004760	ASCRP3004760	7555.28	271.269	1.515784e+001	1.840208e+000	32	15	1.604836e+000	0	0	0	0	0	0	15.2419	1	1	46.1809	15.037
DATA	607	8	33	0	0	ASCRP3011137	ASCRP3011137	7580.51	271.411	3.787468e+002	3.788900e+001	402.5	16	3.529273e+000	0	0	0	0	0	0	381.47	1	1	48.5334	15.575
DATA	608	8	34	0	0	ASCRP3008561	ASCRP3008561	7605.79	271.243	6.651657e+001	6.732447e+000	83	14	4.044975e+000	0	0	0	0	0	0	67.1155	1	1	46.8651	15.1481
DATA	609	8	35	0	0	ASCRP3013005	ASCRP3013005	7631.42	271.427	1.448714e+001	1.782344e+000	32	16	4.048698e+000	0	0	0	0	0	0	14.6401	1	1	57.5363	16.2333
DATA	610	8	36	0	0	ASCRP3003176	ASCRP3003176	7656.41	271.554	8.319104e+001	8.383453e+000	102.5	17.5	3.911325e+000	0	0	0	0	0	0	84.1943	1	1	51.4001	16.5385
DATA	611	8	37	0	0	ASCRP3002218	ASCRP3002218	7682.11	271.5	4.659389e+000	1.135117e+000	21	16	3.351776e+000	0	0	0	0	0	0	4.72305	1	0	56.9804	15.9118
DATA	612	8	38	0	0	ASCRP3007456	ASCRP3007456	7707.09	271.538	2.022108e+001	2.270967e+000	36	16	2.420712e+000	0	0	0	0	0	0	20.5263	1	1	50.1463	15.7879
DATA	613	8	39	0	0	ASCRP3004516	ASCRP3004516	7732.72	270.905	1.892823e+002	1.895633e+001	209	16	3.423128e+000	0	0	0	0	0	0	192.489	1	1	48.8603	15.303
DATA	614	8	40	0	0	ASCRP3001143	ASCRP3001143	7758.34	270.806	2.079453e+002	2.082004e+001	232	16	3.506758e+000	0	0	0	0	0	0	211.761	1	1	45.835	16.2121
DATA	615	8	41	0	0	ASCRP3010007	ASCRP3010007	7783.32	270.735	7.551145e+001	7.620937e+000	91	15	4.200122e+000	0	0	0	0	0	0	76.9936	1	1	46.1809	16.2222
DATA	616	8	42	0	0	ASCRP3007455	ASCRP3007455	7809	271.455	3.171451e+001	3.334000e+000	49	15	3.201478e+000	0	0	0	0	0	0	32.359	1	1	55.8519	14.871
DATA	617	8	43	0	0	ASCRP3007885	ASCRP3007885	7834.46	271.468	4.667566e+001	4.779269e+000	66	16	3.686914e+000	0	0	0	0	0	0	47.6742	1	1	50.4627	15.48
DATA	618	8	44	0	0	ASCRP3012863	ASCRP3012863	7859.67	271.5	5.307214e+000	1.155388e+000	22	15	4.348023e+000	0	0	0	0	0	0	5.42584	1	1	57.5363	14.9697
DATA	619	8	45	0	0	ASCRP3000180	ASCRP3000180	7885.33	271.5	1.455879e+001	1.780723e+000	32	16	4.229701e+000	0	0	0	0	0	0	14.8974	1	1	57.5363	15.4412
DATA	620	8	46	0	0	Negative055	Negative055	7910.58	271.427	1.041474e+000	1.028506e+000	18	14	2.226464e+000	0	0	0	0	0	0	0.925915	0	0	65	13.5714
DATA	621	8	47	0	0	ASCRP3008652	ASCRP3008652	7935.8	271.014	1.071992e+002	1.076867e+001	127	15	3.799468e+000	0	0	0	0	0	0	109.888	1	1	46.8651	14.6897
DATA	622	8	48	0	0	ASCRP3001620	ASCRP3001620	7961.2	271.293	4.528151e+001	4.642295e+000	62	15	4.115998e+000	0	0	0	0	0	0	46.4372	1	1	49.1849	14.9459
DATA	623	8	49	0	0	ASCRP3011108	ASCRP3011108	7986.82	271.211	5.733981e+001	5.824440e+000	74	16	3.605968e+000	0	0	0	0	0	0	58.837	1	1	47.5395	15.6757
DATA	624	8	50	0	0	ASCRP3003869	ASCRP3003869	8012.21	271.125	4.483816e+002	4.484980e+001	477	16	3.504222e+000	0	0	0	0	0	0	460.312	1	1	47.5395	15.7097
DATA	625	8	51	0	0	ASCRP3001873	ASCRP3001873	8037.44	271.467	2.492526e+001	2.693874e+000	42	15	4.229950e+000	0	0	0	0	0	0	25.5918	1	1	49.5074	14.3226
DATA	626	8	52	0	0	ASCRP3010362	ASCRP3010362	8063	271.5	6.570448e+002	6.571242e+001	688	16.5	2.775904e+000	0	0	0	0	0	0	674.782	1	1	54.7002	15.8125
DATA	627	8	53	0	0	ASCRP3007656	ASCRP3007656	8088.32	271.709	2.080773e+003	2.080798e+002	2140.5	16.5	3.900486e+000	0	0	0	0	0	0	2137.08	1	1	50.7771	16.4
DATA	628	8	54	0	0	ASCRP3004329	ASCRP3004329	8113.5	271.769	5.104773e+002	5.105795e+001	548.5	17	3.663542e+000	0	0	0	0	0	0	524.333	1	1	49.8279	16.6923
DATA	629	8	55	0	0	ASCRP3010424	ASCRP3010424	8139.19	270.91	5.431147e+001	5.526268e+000	73	15	4.207808e+000	0	0	0	0	0	0	55.817	1	1	46.1809	16.1875
DATA	630	8	56	130	1	(+)eQC-40	EQC	8164.5	271.5	5.795866e+000	1.174289e+000	23	16	3.830586e+000	0	0	0	0	0	0	5.95438	1	1	57.5363	15.8125
DATA	631	8	57	0	0	A_23_P128613	NM_024089	8189.89	271.5	2.116892e+001	2.350405e+000	38	15	3.758032e+000	0	0	0	0	0	0	21.7464	1	1	56.9804	15.3333
DATA	632	8	58	0	0	ASCRP3011437	ASCRP3011437	8215.32	271.183	7.061246e+001	7.134720e+000	89	15	4.042862e+000	0	0	0	0	0	0	72.5436	1	1	47.5395	14.963
DATA	633	8	59	0	0	Negative019	Negative019	8240.58	271.427	1.038491e+000	1.024819e+000	17	16	3.777926e+000	0	0	0	0	0	0	0.834849	0	0	65	15.9091
DATA	634	8	60	0	0	ASCRP3009029	ASCRP3009029	8265.81	271.684	5.495794e+001	5.589998e+000	74	15	3.059387e+000	0	0	0	0	0	0	56.426	1	1	50.1463	15.2121
DATA	635	8	61	0	0	ASCRP3006417	ASCRP3006417	8291.31	271.662	8.608853e+002	8.609460e+001	890.5	16	4.048709e+000	0	0	0	0	0	0	883.708	1	1	48.5334	15.7273
DATA	636	8	62	0	0	ASCRP3005275	ASCRP3005275	8316.65	271.014	1.612652e+001	1.909224e+000	33	16	4.011576e+000	0	0	0	0	0	0	16.556	1	1	47.5395	15.6875
DATA	637	8	63	0	0	ASCRP3010730	ASCRP3010730	8342.42	271.427	1.500697e+001	1.815907e+000	30	15.5	3.547542e+000	0	0	0	0	0	0	15.3998	1	1	65	16.6333
DATA	638	8	64	0	0	ASCRP3005527	ASCRP3005527	8367.53	271.173	1.463996e+003	1.464032e+002	1530	15	2.372060e+000	0	0	0	0	0	0	1502.18	1	1	51.0895	15.28
DATA	639	8	65	66	-1	(-)3xSLv1	NegativeControl	8393.11	271.5	1.039851e+000	1.022929e+000	17	16	3.820855e+000	0	0	0	0	0	0	-0.0612972	0	0	56.9804	16.3529
DATA	640	8	66	0	0	A_23_P39682	NM_001079	8418.5	271.5	3.477930e+000	1.080601e+000	21	15	3.577474e+000	0	0	0	0	0	0	3.56672	1	0	57.5363	15.7143
DATA	641	8	67	0	0	ASCRP3008689	ASCRP3008689	8443.65	271.537	1.167073e+002	1.171550e+001	136	14	2.828931e+000	0	0	0	0	0	0	119.67	1	1	51.4001	14.8148
DATA	642	8	68	0	0	ASCRP3004444	ASCRP3004444	8469.56	271.301	2.849637e+001	3.027771e+000	47	16	4.264644e+000	0	0	0	0	0	0	29.2208	1	1	48.5334	15.5172
DATA	643	8	69	0	0	ASCRP3010037	ASCRP3010037	8494.63	271.5	9.863755e+001	9.916694e+000	121	15	3.924472e+000	0	0	0	0	0	0	101.136	1	1	49.8279	15.4828
DATA	644	8	70	0	0	ASCRP3004856	ASCRP3004856	8520.04	271.324	3.441949e+001	3.590796e+000	51	15.5	3.628822e+000	0	0	0	0	0	0	35.297	1	1	49.1849	15.8438
DATA	645	8	71	0	0	ASCRP3012390	ASCRP3012390	8545.45	270.901	8.920317e+001	8.978759e+000	110	15	4.401680e+000	0	0	0	0	0	0	91.5102	1	1	47.8731	15.4857
DATA	646	8	72	0	0	ASCRP3003917	ASCRP3003917	8570.94	270.825	1.948087e+002	1.950768e+001	221	15	2.680894e+000	0	0	0	0	0	0	199.912	1	1	45.4864	14.4828
DATA	647	8	73	0	0	ASCRP3012865	ASCRP3012865	8596.12	271	4.619488e+001	4.731206e+000	66	16	3.578737e+000	0	0	0	0	0	0	47.4219	1	1	46.8651	16.0455
DATA	648	8	74	0	0	ASCRP3003471	ASCRP3003471	8621.58	271.427	1.038541e+000	1.023962e+000	19	15	3.519474e+000	0	0	0	0	0	0	0.707849	0	0	65	14.3793
DATA	649	8	75	0	0	ASCRP3005090	ASCRP3005090	8646.69	271.636	2.353537e+001	2.565440e+000	41	16	3.434651e+000	0	0	0	0	0	0	24.187	1	1	50.1463	15.5556
DATA	650	8	76	0	0	ASCRP3002433	ASCRP3002433	8672.38	271.763	1.297314e+003	1.297354e+002	1359	16	3.436608e+000	0	0	0	0	0	0	1334.45	1	1	49.1849	15.913
DATA	651	8	77	1028	1	(+)E1A_r60_a135	E1A_r60_a135	8697.67	271.5	1.035629e+000	1.019689e+000	19	15	3.307535e+000	0	0	0	0	0	0	0.444613	0	0	65	15.1613
DATA	652	8	78	0	0	ASCRP3007406	ASCRP3007406	8723.31	271.324	2.310704e+001	2.524734e+000	41	14	3.735662e+000	0	0	0	0	0	0	23.8318	1	1	48.2044	14.9
DATA	653	8	79	0	0	ASCRP3007326	ASCRP3007326	8748.5	271.5	7.577452e+000	1.267242e+000	26	14	2.547553e+000	0	0	0	0	0	0	7.82725	1	1	57.5363	14.5185
DATA	654	8	80	0	0	ASCRP3000513	ASCRP3000513	8774	271.455	1.575445e+004	1.575445e+003	16211.5	15	2.353675e+000	0	0	0	0	0	0	16304.8	1	1	55.8519	15.1613
DATA	655	8	81	0	0	ASCRP3011895	ASCRP3011895	8799.11	271.352	4.477845e+001	4.590693e+000	63	15.5	3.758324e+000	0	0	0	0	0	0	46.4431	1	1	47.8731	15.9375
DATA	656	8	82	0	0	ASCRP3006745	ASCRP3006745	8824.67	271.5	3.073013e+001	3.234465e+000	50.5	14	3.009348e+000	0	0	0	0	0	0	31.9509	1	1	57.5363	14.0298
DATA	657	9	1	0	0	ASCRP3005249	ASCRP3005249	6755.42	278.573	2.117210e+001	2.362400e+000	38	14	3.709263e+000	0	0	0	0	0	0	21.1963	1	1	57.5363	14.6538
DATA	658	9	2	0	0	ASCRP3000898	ASCRP3000898	6780.5	278.486	2.743394e+001	2.938432e+000	43	16	3.908084e+000	0	0	0	0	0	0	27.3434	1	1	49.1849	15.8387
DATA	659	9	3	0	0	ASCRP3013539	ASCRP3013539	6806.31	279.311	2.849154e+001	3.038976e+000	47	15	2.714798e+000	0	0	0	0	0	0	28.2762	1	1	47.5395	15.3182
DATA	660	9	4	0	0	ASCRP3011218	ASCRP3011218	6831.27	278.824	2.211954e+001	2.453141e+000	40	17	3.904967e+000	0	0	0	0	0	0	21.8795	1	1	48.5334	16.9655
DATA	661	9	5	0	0	ASCRP3003085	ASCRP3003085	6856.67	279.391	1.108696e+002	1.113792e+001	126	16.5	4.291799e+000	0	0	0	0	0	0	109.313	1	1	46.5243	16.8333
DATA	662	9	6	0	0	ASCRP3006470	ASCRP3006470	6882.2	279.118	2.881847e+001	3.072988e+000	47.5	16	4.610547e+000	0	0	0	0	0	0	28.3417	1	1	48.5334	16.9143
DATA	663	9	7	0	0	ASCRP3012225	ASCRP3012225	6907.5	278.648	1.372937e+004	1.372937e+003	13298.5	15	4.059374e+000	0	0	0	0	0	0	13474.9	1	1	57.5363	15.9048
DATA	664	9	8	1028	1	(+)E1A_r60_a22	E1A_r60_a22	6933	278.545	1.499124e+001	1.842353e+000	32	15	4.102674e+000	0	0	0	0	0	0	14.6874	1	1	55.8519	16.1429
DATA	665	9	9	0	0	ASCRP3013318	ASCRP3013318	6958.42	278.573	6.365185e+000	1.247139e+000	21.5	17	2.998015e+000	0	0	0	0	0	0	6.22718	1	1	57.5363	16.3929
DATA	666	9	10	0	0	ASCRP3004906	ASCRP3004906	6983.39	278.638	3.137710e+001	3.316316e+000	48	14	3.712229e+000	0	0	0	0	0	0	30.6632	1	1	47.5395	15.2258
DATA	667	9	11	0	0	ASCRP3010890	ASCRP3010890	7009.14	278.593	2.236842e+001	2.481522e+000	38	17.5	3.693390e+000	0	0	0	0	0	0	21.8428	1	1	56.9804	17.1875
DATA	668	9	12	0	0	ASCRP3001525	ASCRP3001525	7034.4	278.844	8.901441e+002	8.902090e+001	856	16	4.325944e+000	0	0	0	0	0	0	868.725	1	1	49.8279	17.1
DATA	669	9	13	0	0	ASCRP3003860	ASCRP3003860	7059.81	278.57	6.777213e+000	1.270948e+000	23	16	3.123879e+000	0	0	0	0	0	0	6.61362	1	1	58.0869	16.5172
DATA	670	9	14	0	0	ASCRP3005466	ASCRP3005466	7085.2	278.934	3.619623e+001	3.775967e+000	51	15	2.679532e+000	0	0	0	0	0	0	35.3187	1	1	48.5334	15.0714
DATA	671	9	15	0	0	ASCRP3012836	ASCRP3012836	7110.59	278.566	1.110608e+001	1.545521e+000	28	15	4.200529e+000	0	0	0	0	0	0	10.8418	1	1	49.5074	14.8889
DATA	672	9	16	0	0	ASCRP3012025	ASCRP3012025	7135.73	278.863	1.169614e+002	1.174538e+001	130	16	3.664681e+000	0	0	0	0	0	0	114.219	1	1	48.2044	16.1333
DATA	673	9	17	0	0	ASCRP3001370	ASCRP3001370	7161.19	278.765	4.525601e+001	4.651204e+000	63	16	4.314408e+000	0	0	0	0	0	0	44.2281	1	1	50.4627	16.6757
DATA	674	9	18	0	0	ASCRP3005313	ASCRP3005313	7186.89	278.466	5.857683e+001	5.955055e+000	72	16	3.148015e+000	0	0	0	0	0	0	57.306	1	1	48.2044	16.08
DATA	675	9	19	0	0	ASCRP3004975	ASCRP3004975	7212.19	278.797	6.045005e+001	6.139246e+000	78	16	3.969747e+000	0	0	0	0	0	0	59.1895	1	1	50.1463	16.6053
DATA	676	9	20	0	0	CUST_15_PI418767722	NM_001614	7237.52	279.247	7.835487e+002	7.836218e+001	777	15	4.308608e+000	0	0	0	0	0	0	767.927	1	1	48.2044	16.4444
DATA	677	9	21	0	1	ETG10_13482	ETG10_13482	7263	278.545	1.086445e+000	1.071707e+000	19	18	4.921608e+000	0	0	0	0	1	0	0.779229	0	0	55.8519	19
DATA	678	9	22	0	0	Negative053	Negative053	7288.42	278.573	1.084925e+000	1.067269e+000	17	16	4.924819e+000	0	0	0	0	0	0	-0.214006	0	0	57.5363	16.5769
DATA	679	9	23	0	0	ASCRP3007353	ASCRP3007353	7313.7	278.493	1.064333e+002	1.069654e+001	125	15	3.732789e+000	0	0	0	0	0	0	104.795	1	1	46.8651	15.9394
DATA	680	9	24	0	0	ASCRP3007732	ASCRP3007732	7339.13	278.623	5.471800e+003	5.471811e+002	5378	16	3.257227e+000	0	0	0	0	0	0	5395.76	1	1	46.8651	15.6579
DATA	681	9	25	0	0	ASCRP3011061	ASCRP3011061	7364.53	278.697	1.462002e+002	1.465856e+001	162	16	4.045310e+000	0	0	0	0	0	0	144.4	1	1	49.1849	15.6897
DATA	682	9	26	0	0	ASCRP3013176	ASCRP3013176	7390	278.545	5.063629e+000	1.175092e+000	22	16	3.662896e+000	0	0	0	0	0	0	5.01028	1	0	55.8519	15.3714
DATA	683	9	27	0	0	ASCRP3009451	ASCRP3009451	7415.32	278.727	6.517994e+002	6.518854e+001	657	15	2.449490e+000	0	0	0	0	0	0	645.981	1	1	49.8279	15
DATA	684	9	28	0	0	ASCRP3003044	ASCRP3003044	7440.71	278.859	8.306280e+002	8.306952e+001	835	14.5	2.697288e+000	0	0	0	0	0	0	824.601	1	1	49.8279	15.1667
DATA	685	9	29	0	0	ASCRP3006650	ASCRP3006650	7466.42	278.573	6.730230e+001	6.812387e+000	83	15.5	3.961490e+000	0	0	0	0	0	0	66.946	1	1	57.5363	15.9412
DATA	686	9	30	0	0	ASCRP3000468	ASCRP3000468	7491.58	278.573	1.957207e+001	2.222465e+000	36	15	4.016348e+000	0	0	0	0	0	0	19.5029	1	1	57.5363	16.1481
DATA	687	9	31	0	0	ASCRP3011627	ASCRP3011627	7517	278.545	3.842753e+001	3.983901e+000	56.5	16	3.981753e+000	0	0	0	0	0	0	38.3604	1	1	55.8519	16.9189
DATA	688	9	32	0	0	ASCRP3008713	ASCRP3008713	7542.42	278.573	5.279047e+000	1.174548e+000	22	15.5	3.240590e+000	0	0	0	0	0	0	5.27902	1	1	57.5363	15.6579
DATA	689	9	33	0	0	ASCRP3010472	ASCRP3010472	7567.56	278.493	2.346758e+001	2.569877e+000	41	16	3.340589e+000	0	0	0	0	0	0	23.5089	1	1	47.8731	16.1471
DATA	690	9	34	0	0	A_23_P87879	NM_001781	7593.42	278.573	1.158663e+001	1.560712e+000	29	16	3.184658e+000	0	0	0	0	0	0	11.6266	1	1	57.5363	15.7273
DATA	691	9	35	0	0	ASCRP3008126	ASCRP3008126	7618.5	278.648	1.331087e+002	1.335174e+001	154	15	4.333057e+000	0	0	0	0	0	0	133.78	1	1	57.5363	16.1538
DATA	692	9	36	0	0	ASCRP3013116	ASCRP3013116	7643.9	278.805	1.356535e+003	1.356575e+002	1373	17	4.234505e+000	0	0	0	0	0	0	1365.43	1	1	53.2255	17
DATA	693	9	37	0	0	ASCRP3010020	ASCRP3010020	7669.18	278.532	4.470907e+001	4.590409e+000	61	16	3.166766e+000	0	0	0	0	0	0	45.0795	1	1	49.8279	16.1818
DATA	694	9	38	0	0	ASCRP3011741	ASCRP3011741	7694.72	279.095	1.389523e+002	1.393405e+001	157	16	3.601374e+000	0	0	0	0	0	0	140.263	1	1	48.8603	16.3548
DATA	695	9	39	0	0	ASCRP3002220	ASCRP3002220	7719.8	278.595	1.103395e+002	1.108263e+001	129.5	16	2.337766e+000	0	0	0	0	0	0	111.572	1	1	49.1849	15.6842
DATA	696	9	40	0	0	ASCRP3013082	ASCRP3013082	7745.5	278.648	3.540593e+000	1.095064e+000	21	16	3.949282e+000	0	0	0	0	0	0	3.58493	1	0	57.5363	16.0556
DATA	697	9	41	0	0	ASCRP3000301	ASCRP3000301	7770.82	278.545	9.843767e+002	9.844311e+001	1019	15	3.938148e+000	0	0	0	0	0	0	998.034	1	1	52.6241	15.8649
DATA	698	9	42	0	0	ASCRP3011251	ASCRP3011251	7796.43	278.179	1.409834e+002	1.413616e+001	158	14	3.618136e+000	0	0	0	0	0	0	143.145	1	1	46.5243	15
DATA	699	9	43	0	0	ASCRP3008933	ASCRP3008933	7821.68	278.882	1.055852e+003	1.055902e+002	1080	15	2.960051e+000	0	0	0	0	0	0	1072.75	1	1	51.7088	15.4762
DATA	700	9	44	0	0	ASCRP3000257	ASCRP3000257	7847.03	278.863	2.059873e+002	2.062455e+001	229	17.5	3.910879e+000	0	0	0	0	0	0	209.501	1	1	46.8651	16.9643
DATA	701	9	45	0	0	ASCRP3001961	ASCRP3001961	7872.27	278.582	9.883668e+000	1.427850e+000	27	15.5	4.613010e+000	0	0	0	0	0	0	10.0634	1	1	46.5243	15.5882
DATA	702	9	46	0	0	ASCRP3007037	ASCRP3007037	7897.91	278.614	1.606526e+002	1.609822e+001	182	15	3.660260e+000	0	0	0	0	0	0	163.713	1	1	57.259	15.2353
DATA	703	9	47	0	0	ASCRP3008772	ASCRP3008772	7923.13	278.771	1.399110e+002	1.402889e+001	159	14	3.919425e+000	0	0	0	0	0	0	142.671	1	1	46.5243	14.8438
DATA	704	9	48	0	0	ASCRP3003456	ASCRP3003456	7948.46	278.382	4.933249e+001	5.039215e+000	66	15	3.716802e+000	0	0	0	0	0	0	50.3519	1	1	47.2035	15.0588
DATA	705	9	49	0	0	ASCRP3007008	ASCRP3007008	7974.21	278.699	5.914570e+001	6.003168e+000	77	16	4.111231e+000	0	0	0	0	0	0	60.3926	1	1	48.2044	15.5682
DATA	706	9	50	0	0	Negative049	Negative049	7999.5	278.648	1.043995e+000	1.027005e+000	16	17	3.149074e+000	0	0	0	0	0	0	-1.87486	0	0	57.5363	16.2
DATA	707	9	51	0	0	ASCRP3007723	ASCRP3007723	8024.63	278.596	1.204559e+001	1.582637e+000	29	15	3.788107e+000	0	0	0	0	0	0	12.3118	1	1	57.8122	15.2759
DATA	708	9	52	0	0	ASCRP3005794	ASCRP3005794	8050.42	278.573	4.518689e+001	4.633740e+000	61	16	3.913361e+000	0	0	0	0	0	0	46.2026	1	1	57.5363	15.4242
DATA	709	9	53	0	0	ASCRP3000949	ASCRP3000949	8075.58	278.573	8.961154e+001	9.019685e+000	109	17	3.174844e+000	0	0	0	0	0	0	91.6507	1	1	57.5363	16.7188
DATA	710	9	54	0	1	ETG05_36762	ETG05_36762	8101.09	278.614	1.108259e+001	1.510061e+000	28.5	16	3.728703e+000	0	0	0	0	0	0	11.3368	1	1	57.259	16.3548
DATA	711	9	55	0	0	ASCRP3001986	ASCRP3001986	8126.5	278.648	5.437879e+000	1.160821e+000	23	14	3.985921e+000	0	0	0	0	0	0	5.56327	1	1	57.5363	16.0357
DATA	712	9	56	0	0	ASCRP3005036	ASCRP3005036	8151.76	278.573	3.323140e+002	3.324722e+001	356	16	4.212929e+000	0	0	0	0	0	0	340.017	1	1	52.6241	15.9655
DATA	713	9	57	0	0	ASCRP3002737	ASCRP3002737	8177.24	278.5	1.488299e+002	1.491827e+001	170	16	3.253550e+000	0	0	0	0	0	0	152.289	1	1	46.5243	15.5676
DATA	714	9	58	0	0	ASCRP3010409	ASCRP3010409	8202.55	278.471	4.415247e+002	4.416437e+001	467	15	4.203973e+000	0	0	0	0	0	0	451.782	1	1	52.6241	15.4375
DATA	715	9	59	0	0	ASCRP3009797	ASCRP3009797	8227.65	279.067	1.606766e+002	1.610037e+001	182	16	3.704675e+000	0	0	0	0	0	0	164.345	1	1	49.1849	15.2692
DATA	716	9	60	0	0	ASCRP3012302	ASCRP3012302	8253.23	279.297	1.635571e+003	1.635603e+002	1658.5	16	4.467806e+000	0	0	0	0	0	0	1672.55	1	1	45.1352	15.8065
DATA	717	9	61	0	0	ASCRP3009098	ASCRP3009098	8278.58	278.573	1.196177e+001	1.575763e+000	30	15	2.841604e+000	0	0	0	0	0	0	12.2353	1	1	57.5363	14.8333
DATA	718	9	62	0	0	ASCRP3013448	ASCRP3013448	8304.42	278.573	6.152985e+000	1.196281e+000	23	16	4.104488e+000	0	0	0	0	0	0	6.29279	1	1	57.5363	15.3056
DATA	719	9	63	0	0	ASCRP3009388	ASCRP3009388	8329.75	278.5	2.849799e+001	3.028875e+000	47	15	3.135684e+000	0	0	0	0	0	0	29.1423	1	1	48.5334	15.2414
DATA	720	9	64	0	0	ASCRP3000927	ASCRP3000927	8354.88	278.573	3.026857e+003	3.026875e+002	3073	15	3.375513e+000	0	0	0	0	0	0	3094.74	1	1	52.9257	15.5862
DATA	721	9	65	0	0	ASCRP3012283	ASCRP3012283	8380.2	278.378	4.232170e+001	4.354817e+000	60	16	2.500246e+000	0	0	0	0	0	0	43.2693	1	1	49.1849	15.5862
DATA	722	9	66	0	0	Negative017	Negative017	8405.58	278.573	1.043421e+000	1.027625e+000	18	15.5	4.097410e+000	0	0	0	0	0	0	0.504389	0	0	57.5363	15.6176
DATA	723	9	67	0	0	ASCRP3001179	ASCRP3001179	8431.08	279.075	3.557386e+001	3.702590e+000	54	15	4.308608e+000	0	0	0	0	0	0	36.3531	1	1	46.8651	15.5556
DATA	724	9	68	0	0	ASCRP3001250	ASCRP3001250	8456.33	279.156	1.044239e+001	1.464475e+000	27	15	4.176998e+000	0	0	0	0	0	0	10.6708	1	1	45.4864	15.7742
DATA	725	9	69	0	0	ASCRP3006840	ASCRP3006840	8482.26	278.974	1.115413e+002	1.120128e+001	132	16	4.762002e+000	0	0	0	0	0	0	113.997	1	1	49.1849	15.48
DATA	726	9	70	0	0	ASCRP3011500	ASCRP3011500	8507.39	279.362	2.253842e+001	2.476645e+000	42	16	3.456628e+000	0	0	0	0	0	0	23.0344	1	1	46.8651	15.3448
DATA	727	9	71	0	0	ASCRP3008581	ASCRP3008581	8532.78	278.534	1.217241e+001	1.591992e+000	29	16	3.901000e+000	0	0	0	0	0	0	12.4474	1	1	42.9674	16.0303
DATA	728	9	72	0	0	ASCRP3002454	ASCRP3002454	8557.94	278.611	7.992970e+001	8.058515e+000	98.5	15	3.686474e+000	0	0	0	0	0	0	81.7612	1	1	48.2044	14.5135
DATA	729	9	73	0	0	Negative023	Negative023	8583.5	278.648	1.042203e+000	1.025242e+000	16.5	14	2.253544e+000	0	0	0	0	0	0	-1.15533	0	0	65	13.9615
DATA	730	9	74	0	0	Negative021	Negative021	8608.91	278.614	1.041544e+000	1.024606e+000	19	15.5	4.061262e+000	0	0	0	0	0	0	0.0518844	0	0	65	15.5769
DATA	731	9	75	0	0	ASCRP3012776	ASCRP3012776	8634.3	279.404	1.163413e+001	1.549912e+000	30	14	3.702283e+000	0	0	0	0	0	0	11.92	1	1	41.8414	14.2759
DATA	732	9	76	0	0	ASCRP3000700	ASCRP3000700	8659.67	278.931	6.947709e+001	7.022607e+000	89.5	16	3.304038e+000	0	0	0	0	0	0	71.2641	1	1	48.2044	15.6
DATA	733	9	77	0	0	ASCRP3005852	ASCRP3005852	8685.04	278.414	1.347860e+001	1.691249e+000	31	15	3.412551e+000	0	0	0	0	0	0	13.8435	1	1	47.8731	15.6429
DATA	734	9	78	0	1	RC8	RC8	8710.5	278.648	1.037106e+000	1.020228e+000	17	16	3.767414e+000	0	0	0	0	0	0	-0.868653	0	0	65	15.5588
DATA	735	9	79	0	0	ASCRP3011941	ASCRP3011941	8735.91	278.614	7.095641e+000	1.241358e+000	25	14	3.704836e+000	0	0	0	0	0	0	7.30916	1	1	57.259	15.125
DATA	736	9	80	0	0	ASCRP3003193	ASCRP3003193	8761.42	278.573	4.960596e+000	1.131215e+000	23	16	2.500246e+000	0	0	0	0	0	0	5.11954	1	0	57.5363	15.4138
DATA	737	9	81	0	0	ASCRP3008249	ASCRP3008249	8786.58	278.573	1.501533e+001	1.812119e+000	32	15	2.992053e+000	0	0	0	0	0	0	15.5295	1	1	65	15.2857
DATA	738	9	82	66	-1	(-)3xSLv1	NegativeControl	8812.09	278.614	1.028740e+000	1.011998e+000	18	14.5	3.428571e+000	0	0	0	0	0	0	-0.402792	0	0	57.259	14.8
DATA	739	10	1	0	0	ASCRP3004860	ASCRP3004860	6767.63	286	2.230892e+002	2.233372e+001	243	17	4.074707e+000	0	0	0	0	0	0	222.48	1	1	50.4627	16.7692
DATA	740	10	2	0	0	ASCRP3009125	ASCRP3009125	6793.5	286	2.280898e+002	2.283346e+001	242	16	3.715564e+000	0	0	0	0	0	0	226.443	1	1	54.1152	16.3448
DATA	741	10	3	0	0	ASCRP3005101	ASCRP3005101	6818.28	286.177	1.736365e+002	1.739603e+001	180	16	2.989441e+000	0	0	0	0	0	0	171.718	1	1	49.1849	15.8696
DATA	742	10	4	0	0	ASCRP3007420	ASCRP3007420	6844	286.182	2.224433e+001	2.466085e+000	41	17	3.710965e+000	0	0	0	0	0	0	21.9221	1	1	46.1809	17.5667
DATA	743	10	5	0	0	A_23_P213255	NM_020159	6869.5	286	5.743109e+000	1.212422e+000	22	16.5	4.115238e+000	0	0	0	0	0	0	5.64335	1	1	54.1152	17.25
DATA	744	10	6	0	0	ASCRP3001070	ASCRP3001070	6894.5	286	7.584876e+000	1.311927e+000	24	15	4.164727e+000	0	0	0	0	0	0	7.43451	1	1	54.1152	15.8571
DATA	745	10	7	0	0	ASCRP3004505	ASCRP3004505	6920.07	285.806	6.611611e+002	6.612481e+001	665	15	2.872188e+000	0	0	0	0	0	0	646.706	1	1	46.8651	14.871
DATA	746	10	8	0	0	ASCRP3013228	ASCRP3013228	6945.44	285.729	1.426258e+002	1.430300e+001	158.5	17	3.211308e+000	0	0	0	0	0	0	139.268	1	1	46.8651	17
DATA	747	10	9	0	0	ASCRP3010480	ASCRP3010480	6971	286	2.452155e+001	2.677891e+000	40	15	3.465964e+000	0	0	0	0	0	0	23.9086	1	1	54.9904	15.7097
DATA	748	10	10	0	0	ASCRP3003400	ASCRP3003400	6996.83	286.132	7.389481e+000	1.306396e+000	24	15	3.684626e+000	0	0	0	0	0	0	7.19673	1	1	40.6843	15.8
DATA	749	10	11	0	0	ASCRP3003705	ASCRP3003705	7021.71	286.222	1.342667e+003	1.342711e+002	1332	16	3.594605e+000	0	0	0	0	0	0	1306.65	1	1	45.1352	17.2759
DATA	750	10	12	0	0	ASCRP3006421	ASCRP3006421	7046.78	286.084	1.541707e+002	1.545475e+001	166	16	4.852182e+000	0	0	0	0	0	0	149.977	1	1	49.8279	17.1765
DATA	751	10	13	0	0	ASCRP3011882	ASCRP3011882	7072.5	286	2.324263e+000	1.103474e+000	19	15	3.853500e+000	0	0	0	0	0	0	2.26071	1	0	54.1152	15.871
DATA	752	10	14	0	0	ASCRP3003385	ASCRP3003385	7098	286	8.213254e+000	1.355743e+000	25	15.5	2.911728e+000	0	0	0	0	0	0	7.98926	1	1	54.9904	15.2667
DATA	753	10	15	0	0	ASCRP3008822	ASCRP3008822	7123.13	286	5.742121e+001	5.842493e+000	74	14	4.097468e+000	0	0	0	0	0	0	55.8718	1	1	45.4864	14.5484
DATA	754	10	16	0	0	ASCRP3000076	ASCRP3000076	7148.47	285.88	1.373252e+002	1.377474e+001	151	16	3.437269e+000	0	0	0	0	0	0	133.695	1	1	48.8603	16.2593
DATA	755	10	17	0	0	ASCRP3004985	ASCRP3004985	7174.5	286	4.994074e+000	1.187152e+000	22	16	4.604113e+000	0	0	0	0	0	0	4.86528	1	0	54.1152	16.8824
DATA	756	10	18	0	0	ASCRP3009824	ASCRP3009824	7199.15	286.111	8.800170e+001	8.865725e+000	106	16	3.661139e+000	0	0	0	0	0	0	85.8002	1	1	46.8651	16.7586
DATA	757	10	19	0	0	ASCRP3003043	ASCRP3003043	7224.9	286.288	6.912101e+002	6.912937e+001	693	16	3.669592e+000	0	0	0	0	0	0	674.559	1	1	47.5395	15.8182
DATA	758	10	20	0	0	ASCRP3002822	ASCRP3002822	7250.5	286	2.090635e+002	2.093390e+001	225	15.5	5.382021e+000	0	0	0	0	0	0	204.297	1	1	54.1152	17.6154
DATA	759	10	21	0	0	ASCRP3009308	ASCRP3009308	7275.46	286.286	6.132648e+001	6.225724e+000	78	17	5.332772e+000	0	0	0	0	0	0	59.9951	1	1	46.8651	16.9615
DATA	760	10	22	0	0	ASCRP3010504	ASCRP3010504	7301.04	286.274	4.195553e+001	4.330093e+000	58	15	4.491364e+000	0	0	0	0	0	0	41.1024	1	1	47.8731	15.7879
DATA	761	10	23	0	0	ASCRP3009552	ASCRP3009552	7326.14	285.439	4.392759e+001	4.520949e+000	58	16	2.923705e+000	0	0	0	0	0	0	43.117	1	1	42.9674	15.7027
DATA	762	10	24	0	0	ASCRP3000272	ASCRP3000272	7352	286	2.030199e+003	2.030227e+002	2014	15	2.927438e+000	0	0	0	0	0	0	1995.29	1	1	54.9904	15.3548
DATA	763	10	25	0	0	AS_circRNA_control203	AS_circRNA_control203	7377.15	286.083	1.465784e+002	1.469655e+001	166.5	16.5	4.030300e+000	0	0	0	0	0	0	144.282	1	1	46.8651	15.3824
DATA	764	10	26	0	0	ASCRP3008653	ASCRP3008653	7402.56	286	3.249631e+002	3.251372e+001	338.5	15	2.735230e+000	0	0	0	0	0	0	320.422	1	1	49.8279	15
DATA	765	10	27	0	0	ASCRP3004037	ASCRP3004037	7428.09	286.065	1.721663e+001	2.023023e+000	33	14	2.470913e+000	0	0	0	0	0	0	17.0045	1	1	54.4085	14.4815
DATA	766	10	28	0	0	ASCRP3004941	ASCRP3004941	7453.5	286	2.803218e+000	1.096858e+000	20	15	3.061815e+000	0	0	0	0	0	0	2.77358	1	0	54.1152	15.7333
DATA	767	10	29	0	0	ASCRP3010625	ASCRP3010625	7478.91	286.065	1.133105e+002	1.138039e+001	125	15	3.420022e+000	0	0	0	0	0	0	112.304	1	1	54.4085	15.4
DATA	768	10	30	0	0	ASCRP3012949	ASCRP3012949	7504.14	286.197	9.867068e+001	9.923508e+000	115	16	3.455630e+000	0	0	0	0	0	0	97.9561	1	1	46.8651	16.3
DATA	769	10	31	0	0	ASCRP3001625	ASCRP3001625	7529.5	286	4.928353e+000	1.164366e+000	22	16	2.965074e+000	0	0	0	0	0	0	4.90172	1	0	54.1152	16.3333
DATA	770	10	32	0	1	RC1	RC1	7555	286	1.070526e+000	1.053104e+000	16	16	3.360108e+000	0	0	0	0	0	0	-1.12667	0	0	65	16.25
DATA	771	10	33	0	0	Negative015	Negative015	7580.5	286	1.068708e+000	1.054733e+000	17.5	16	2.991023e+000	0	0	0	0	0	0	0.846683	0	0	65	16.2286
DATA	772	10	34	0	0	ASCRP3007131	ASCRP3007131	7605.61	286.069	4.942672e+004	4.942672e+003	49558	17	4.853864e+000	0	0	0	0	0	0	49407.2	1	1	53.8203	17.68
DATA	773	10	35	0	0	ASCRP3003857	ASCRP3003857	7631.03	286.041	1.500918e+002	1.504572e+001	170	17	4.752136e+000	0	0	0	0	0	0	150.278	1	1	46.8651	16.871
DATA	774	10	36	0	0	ASCRP3002486	ASCRP3002486	7656.33	286.041	4.919635e+001	5.029665e+000	68	16	2.638426e+000	0	0	0	0	0	0	49.3344	1	1	48.8603	16.1935
DATA	775	10	37	0	0	ASCRP3009969	ASCRP3009969	7681.93	286.236	8.704907e+002	8.705534e+001	892.5	16	3.234010e+000	0	0	0	0	0	0	874.161	1	1	47.2035	15.8
DATA	776	10	38	0	0	ASCRP3003624	ASCRP3003624	7707.14	286.183	3.812509e+001	3.952677e+000	55	15	3.303243e+000	0	0	0	0	0	0	38.3423	1	1	46.8651	15.2432
DATA	777	10	39	0	0	ASCRP3010143	ASCRP3010143	7732.78	285.866	9.318696e+002	9.319278e+001	955	15	2.434422e+000	0	0	0	0	0	0	938.673	1	1	46.1809	14.5938
DATA	778	10	40	0	0	ASCRP3008532	ASCRP3008532	7758.09	285.918	3.017113e+002	3.018906e+001	320	16.5	3.996030e+000	0	0	0	0	0	0	304.303	1	1	51.0895	16.5556
DATA	779	10	41	0	0	ASCRP3010045	ASCRP3010045	7783.5	286	7.061851e+000	1.256310e+000	24	14	4.136645e+000	0	0	0	0	0	0	7.13101	1	1	54.1152	15.3871
DATA	780	10	42	0	0	ASCRP3002810	ASCRP3002810	7809	286	1.877264e+001	2.145044e+000	36	15	3.262137e+000	0	0	0	0	0	0	18.9787	1	1	54.9904	14.1923
DATA	781	10	43	0	0	ASCRP3004729	ASCRP3004729	7834.37	286.023	2.685461e+002	2.687461e+001	283	16	4.258566e+000	0	0	0	0	0	0	271.784	1	1	50.1463	16.8462
DATA	782	10	44	0	0	ASCRP3009092	ASCRP3009092	7859.66	286.104	1.355562e+002	1.359513e+001	153	18	5.507571e+000	0	0	0	0	0	0	137.321	1	1	49.1849	17.4444
DATA	783	10	45	0	0	ASCRP3005142	ASCRP3005142	7885.16	286.039	4.558693e+001	4.674652e+000	63.5	16	4.486717e+000	0	0	0	0	0	0	46.2249	1	1	48.2044	15.3784
DATA	784	10	46	0	0	ASCRP3000005	ASCRP3000005	7910.5	286	6.970767e+001	7.047016e+000	89	14	3.948772e+000	0	0	0	0	0	0	70.744	1	1	48.5334	14.697
DATA	785	10	47	0	0	ASCRP3009671	ASCRP3009671	7935.91	286.087	5.071333e+002	5.072385e+001	532	15	4.108304e+000	0	0	0	0	0	0	515.034	1	1	46.8651	15.1333
DATA	786	10	48	0	0	ASCRP3000591	ASCRP3000591	7961.13	285.952	5.836129e+001	5.926733e+000	77	16	4.520892e+000	0	0	0	0	0	0	59.3148	1	1	45.4864	15.85
DATA	788	10	50	0	0	ASCRP3004955	ASCRP3004955	8011.99	285.9	3.073134e+002	3.074864e+001	332	17	3.566746e+000	0	0	0	0	0	0	312.688	1	1	46.8651	16.3103
DATA	789	10	51	0	0	ASCRP3001767	ASCRP3001767	8037.44	286.213	3.535784e+001	3.683012e+000	52	16	3.926311e+000	0	0	0	0	0	0	35.9854	1	1	48.5334	16.027
DATA	790	10	52	0	0	ASCRP3013274	ASCRP3013274	8062.94	286.186	2.430726e+002	2.432910e+001	261	16.5	3.196228e+000	0	0	0	0	0	0	247.48	1	1	51.4001	15.8889
DATA	791	10	53	0	0	ASCRP3004249	ASCRP3004249	8088.08	286.19	7.877557e+002	7.878231e+001	810.5	17	3.566888e+000	0	0	0	0	0	0	802.269	1	1	48.8603	16.4286
DATA	792	10	54	0	0	ASCRP3002371	ASCRP3002371	8113.69	286.023	2.316045e+002	2.318334e+001	256	15	4.301163e+000	0	0	0	0	0	0	235.947	1	1	50.7771	15.8
DATA	793	10	55	0	0	ASCRP3005508	ASCRP3005508	8139.16	285.922	1.158644e+001	1.550069e+000	28	15	4.270128e+000	0	0	0	0	0	0	11.8063	1	1	45.835	15.6552
DATA	794	10	56	0	0	ASCRP3010673	ASCRP3010673	8164.34	285.676	8.385224e+001	8.448179e+000	103	15	2.892727e+000	0	0	0	0	0	0	85.4634	1	1	47.5395	14.4865
DATA	795	10	57	0	0	ASCRP3006627	ASCRP3006627	8190	286	1.046591e+000	1.034694e+000	17	14.5	2.675580e+000	0	0	0	0	0	0	1.0492	0	0	65	14.6111
DATA	796	10	58	0	0	ASCRP3012445	ASCRP3012445	8215.3	285.9	4.154923e+001	4.280564e+000	59	14	3.562627e+000	0	0	0	0	0	0	42.3457	1	1	47.2035	14.6667
DATA	797	10	59	0	0	ASCRP3007790	ASCRP3007790	8240.31	286.137	4.665366e+001	4.777632e+000	66	16	4.335897e+000	0	0	0	0	0	0	47.5415	1	1	48.2044	16
DATA	798	10	60	0	0	ASCRP3009387	ASCRP3009387	8265.77	286.116	8.594001e+000	1.341180e+000	25.5	16	3.330832e+000	0	0	0	0	0	0	8.75729	1	1	46.5243	14.8611
DATA	799	10	61	0	0	ASCRP3010831	ASCRP3010831	8291.23	286.21	5.829822e+002	5.830731e+001	606.5	14.5	3.467316e+000	0	0	0	0	0	0	593.998	1	1	50.7771	14.9118
DATA	800	10	62	0	0	ASCRP3008428	ASCRP3008428	8316.91	286.386	6.561608e+000	1.221178e+000	24	16	3.840051e+000	0	0	0	0	0	0	6.6846	1	1	57.259	15.2647
DATA	801	10	63	0	0	ASCRP3012718	ASCRP3012718	8342.5	286.352	1.047001e+000	1.034371e+000	19	16.5	3.561255e+000	0	0	0	0	0	0	0.971937	0	0	65	16.6429
DATA	802	10	64	0	0	ASCRP3012144	ASCRP3012144	8367.47	286.173	8.209219e+002	8.209865e+001	842	15	3.075711e+000	0	0	0	0	0	0	836.304	1	1	51.0895	15.28
DATA	803	10	65	0	0	ASCRP3004243	ASCRP3004243	8393.09	286.386	8.005317e+000	1.304547e+000	25	14	2.607269e+000	0	0	0	0	0	0	8.15436	1	1	57.259	14.7419
DATA	804	10	66	0	0	Negative025	Negative025	8418.5	286.352	1.047053e+000	1.030013e+000	16.5	14	4.313457e+000	0	0	0	0	0	0	-1.32792	0	0	65	15.0345
DATA	805	10	67	0	0	ASCRP3004433	ASCRP3004433	8443.71	286.141	1.555587e+002	1.558992e+001	176.5	14	3.102994e+000	0	0	0	0	0	0	158.484	1	1	49.8279	14.1429
DATA	806	10	68	0	0	ASCRP3002494	ASCRP3002494	8469.28	285.916	1.151688e+001	1.544838e+000	29.5	14	3.794208e+000	0	0	0	0	0	0	11.736	1	1	47.2035	14.3704
DATA	807	10	69	0	0	A_23_P148798	NM_015984	8494.5	286.257	1.566143e+001	1.874248e+000	32.5	15	4.705980e+000	0	0	0	0	0	0	15.9605	1	1	49.1849	15.3478
DATA	808	10	70	0	0	ASCRP3001617	ASCRP3001617	8519.74	286.289	1.429178e+002	1.432880e+001	159.5	15	3.904122e+000	0	0	0	0	0	0	145.687	1	1	49.5074	15.6296
DATA	809	10	71	0	0	ASCRP3011308	ASCRP3011308	8545.03	286.274	8.226248e+000	1.317294e+000	26	15.5	3.618389e+000	0	0	0	0	0	0	8.38906	1	1	45.1352	15.4375
DATA	810	10	72	0	0	ASCRP3006312	ASCRP3006312	8570.71	285.815	3.221818e+001	3.381894e+000	50	14	2.305105e+000	0	0	0	0	0	0	32.8784	1	1	45.4864	13.9063
DATA	811	10	73	0	0	ASCRP3007250	ASCRP3007250	8596.3	285.826	2.683264e+002	2.685230e+001	288.5	15	3.568452e+000	0	0	0	0	0	0	274.005	1	1	46.8651	15.4231
DATA	812	10	74	0	0	ASCRP3005013	ASCRP3005013	8621.5	286.352	1.802485e+001	2.074443e+000	32	16	3.977208e+000	0	0	0	0	0	0	18.4181	1	1	57.5363	15
DATA	813	10	75	0	0	ASCRP3008205	ASCRP3008205	8646.99	286.627	1.496460e+002	1.499973e+001	169	14	3.459121e+000	0	0	0	0	0	0	153.05	1	1	51.0895	14.5862
DATA	814	10	76	0	0	ASCRP3011105	ASCRP3011105	8672.44	286.26	3.379562e+002	3.381115e+001	357.5	15	3.736308e+000	0	0	0	0	0	0	346.093	1	1	49.5074	15.72
DATA	815	10	77	0	0	ASCRP3011142	ASCRP3011142	8697.63	286.404	4.004977e+000	1.098770e+000	21	16	3.646179e+000	0	0	0	0	0	0	4.10691	1	0	57.8122	15.8065
DATA	816	10	78	0	0	ASCRP3013562	ASCRP3013562	8723.42	286.427	4.937775e+000	1.134582e+000	23	15	3.878385e+000	0	0	0	0	0	0	5.07179	1	0	57.5363	15.5517
DATA	817	10	79	0	0	ASCRP3004541	ASCRP3004541	8748.58	285.797	2.351632e+002	2.353841e+001	261.5	16	2.953100e+000	0	0	0	0	0	0	242.031	1	1	47.2035	15.4815
DATA	818	10	80	0	0	ASCRP3008582	ASCRP3008582	8774	286.267	1.309527e+002	1.313474e+001	148	15.5	2.417370e+000	0	0	0	0	0	0	135.052	1	1	52.9257	15.4667
DATA	819	10	81	0	0	ASCRP3007919	ASCRP3007919	8799.29	286.113	1.213185e+002	1.217422e+001	143	15	3.035907e+000	0	0	0	0	0	0	125.424	1	1	49.8279	15.5938
DATA	820	10	82	0	0	ASCRP3003892	ASCRP3003892	8824.62	285.985	5.038611e+001	5.139251e+000	70	13	2.988884e+000	0	0	0	0	0	0	52.2354	1	1	45.4864	13.7167
DATA	821	11	1	0	0	ASCRP3007848	ASCRP3007848	6755.33	293.5	9.056047e+001	9.116847e+000	109	14	3.364743e+000	0	0	0	0	0	0	90.3946	1	1	57.5363	14.4219
DATA	822	11	2	0	0	ASCRP3000429	ASCRP3000429	6780.46	293.042	6.955071e+001	7.034798e+000	84	16	4.215357e+000	0	0	0	0	0	0	69.0968	1	1	48.2044	16
DATA	823	11	3	0	0	ASCRP3010806	ASCRP3010806	6805.68	293.696	3.169582e+002	3.171357e+001	321.5	17	4.157662e+000	0	0	0	0	0	0	313.495	1	1	50.7771	16.6154
DATA	824	11	4	0	0	AS_circRNA_control206	AS_circRNA_control206	6831.31	293.662	1.885711e+002	1.888716e+001	201	16.5	2.730173e+000	0	0	0	0	0	0	185.792	1	1	48.5334	16.5769
DATA	825	11	5	1028	1	(+)E1A_r60_n9	E1A_r60_n9	6856.58	293.427	1.086082e+000	1.068473e+000	18	16	3.392140e+000	0	0	0	0	0	0	0.117457	0	0	65	16.3929
DATA	826	11	6	0	0	ASCRP3002271	ASCRP3002271	6882	293.5	4.342743e+001	4.472985e+000	61	15	4.206466e+000	0	0	0	0	0	0	42.5233	1	1	48.5334	15.8605
DATA	827	11	7	0	0	ASCRP3013420	ASCRP3013420	6907.82	293.309	1.651156e+001	1.969808e+000	32	15	3.725153e+000	0	0	0	0	0	0	16.1282	1	1	41.8414	15.8222
DATA	829	11	9	0	0	ASCRP3003473	ASCRP3003473	6958.42	293.427	1.056834e+004	1.056834e+003	10280.5	16	3.304721e+000	0	0	0	0	0	0	10284	1	1	57.5363	16.2759
DATA	830	11	10	0	0	AS_circRNA_control203	AS_circRNA_control203	6983.5	293.289	1.343600e+002	1.347930e+001	150	14	3.404614e+000	0	0	0	0	0	0	130.578	1	1	49.1849	14.4839
DATA	831	11	11	0	0	ASCRP3005307	ASCRP3005307	7009.06	293.506	6.509053e+002	6.509950e+001	652	16	2.753305e+000	0	0	0	0	0	0	631.89	1	1	51.0895	15.8929
DATA	832	11	12	0	1	ETG04_27747	ETG04_27747	7034.5	293.5	1.099452e+000	1.082611e+000	17	19	4.499863e+000	0	0	0	0	1	0	0.462787	0	0	65	18.9655
DATA	833	11	13	0	0	ASCRP3012047	ASCRP3012047	7059.89	293.5	1.099915e+000	1.082192e+000	17	16	3.922885e+000	0	0	0	0	0	0	0.189994	0	0	56.9804	16.2439
DATA	834	11	14	0	0	ASCRP3003581	ASCRP3003581	7085.42	293.427	5.115868e+000	1.196986e+000	21	16	3.021429e+000	0	0	0	0	0	0	4.96019	1	0	57.5363	15.9355
DATA	835	11	15	0	0	ASCRP3010261	ASCRP3010261	7110.55	293.74	2.373009e+001	2.608129e+000	39.5	17	4.701336e+000	0	0	0	0	0	0	23.0069	1	1	49.5074	15.8889
DATA	836	11	16	0	0	ASCRP3012773	ASCRP3012773	7135.86	293.405	7.615788e+001	7.692226e+000	90	15	3.965763e+000	0	0	0	0	0	0	73.8703	1	1	48.5334	16
DATA	837	11	17	0	0	ASCRP3002523	ASCRP3002523	7160.95	293.492	1.868380e+001	2.158671e+000	37	17	4.285281e+000	0	0	0	0	0	0	18.131	1	1	44.4243	17.0909
DATA	838	11	18	0	0	ASCRP3009393	ASCRP3009393	7186.7	293.1	5.589388e+002	5.590431e+001	564.5	15	3.986904e+000	0	0	0	0	0	0	542.886	1	1	47.2035	15.6333
DATA	839	11	19	0	0	ASCRP3001978	ASCRP3001978	7212.09	293.397	4.922092e+001	5.039070e+000	64.5	17	2.987664e+000	0	0	0	0	0	0	47.8421	1	1	49.8279	16.6364
DATA	840	11	20	0	0	ASCRP3007579	ASCRP3007579	7237.58	293.427	1.025895e+004	1.025895e+003	9979	16.5	4.450046e+000	0	0	0	0	0	0	9981.62	1	1	57.5363	17.1071
DATA	841	11	21	0	0	ASCRP3013084	ASCRP3013084	7263.11	293.5	2.067872e+004	2.067872e+003	20250.5	19	4.864398e+000	0	0	0	0	1	0	20142.3	1	1	56.9804	18.9355
DATA	842	11	22	0	0	ASCRP3003313	ASCRP3003313	7288.37	293.5	7.641731e+001	7.717086e+000	90.5	17	4.196860e+000	0	0	0	0	0	0	74.5291	1	1	49.8279	16.3636
DATA	843	11	23	0	0	ASCRP3003559	ASCRP3003559	7313.74	293.222	9.495440e+002	9.496048e+001	950	15	3.113274e+000	0	0	0	0	0	0	927.485	1	1	47.5395	15.3226
DATA	844	11	24	0	0	ASCRP3006775	ASCRP3006775	7339.2	293.355	3.500088e+001	3.660773e+000	51	15	2.720887e+000	0	0	0	0	0	0	34.2355	1	1	49.5074	15.625
DATA	845	11	25	0	0	ASCRP3013070	ASCRP3013070	7364.58	293.427	1.481331e+000	1.081275e+000	19	15	3.363818e+000	0	0	0	0	0	0	1.4511	1	0	57.5363	15.6207
DATA	846	11	26	0	0	ASCRP3006450	ASCRP3006450	7390.03	292.523	6.304687e+001	6.394647e+000	77	15	2.931842e+000	0	0	0	0	0	0	61.8894	1	1	44.0646	15.9355
DATA	847	11	27	0	0	ASCRP3012852	ASCRP3012852	7415.05	293.571	7.925444e+001	7.997045e+000	94	14	4.233959e+000	0	0	0	0	0	0	77.8805	1	1	49.1849	14.5938
DATA	848	11	28	0	0	ASCRP3012162	ASCRP3012162	7440.59	293.632	2.209738e+002	2.212307e+001	235	15	3.884946e+000	0	0	0	0	0	0	217.501	1	1	49.5074	15.9697
DATA	849	11	29	0	0	ASCRP3006102	ASCRP3006102	7466	293.413	6.537871e+001	6.623891e+000	82	15	3.171827e+000	0	0	0	0	0	0	64.4683	1	1	49.1849	15.5625
DATA	850	11	30	0	0	ASCRP3002021	ASCRP3002021	7491.5	293.289	5.840822e+001	5.936611e+000	72.5	17	3.321484e+000	0	0	0	0	0	0	57.6978	1	1	49.1849	16.25
DATA	851	11	31	0	0	ASCRP3005357	ASCRP3005357	7516.94	293.333	1.480797e+002	1.484589e+001	166	16	3.775443e+000	0	0	0	0	0	0	146.525	1	1	49.8279	16.5556
DATA	852	11	32	0	0	ASCRP3007663	ASCRP3007663	7542.42	293.427	3.612151e+001	3.764077e+000	48	16	3.023716e+000	0	0	0	0	0	0	35.8014	1	1	57.5363	16.5714
DATA	853	11	33	1028	1	(+)E1A_r60_a97	E1A_r60_a97	7567.67	293.5	1.074364e+000	1.057881e+000	18	16	3.895916e+000	0	0	0	0	0	0	0.457008	0	0	65	16.8333
DATA	854	11	34	0	0	ASCRP3008405	ASCRP3008405	7593.33	293.5	7.489834e+001	7.563787e+000	90.5	15.5	3.711313e+000	0	0	0	0	0	0	74.4802	1	1	57.5363	15.4231
DATA	855	11	35	0	0	ASCRP3004428	ASCRP3004428	7618.21	293.6	3.936369e+002	3.937779e+001	398.5	15	4.397420e+000	0	0	0	0	0	0	392.038	1	1	49.1849	16.1786
DATA	856	11	36	0	0	AS_circRNA_control206	AS_circRNA_control206	7644.01	293.63	2.051093e+002	2.053788e+001	220	15	2.963317e+000	0	0	0	0	0	0	204.601	1	1	49.1849	15.8438
DATA	857	11	37	0	0	ASCRP3003602	ASCRP3003602	7669.66	293.462	1.981847e+001	2.242862e+000	36	15	2.425356e+000	0	0	0	0	0	0	19.8019	1	1	45.1352	15
DATA	858	11	38	0	0	ASCRP3004845	ASCRP3004845	7694.58	293.427	1.904048e+001	2.173678e+000	36	15	3.930580e+000	0	0	0	0	0	0	19.0525	1	1	57.5363	14.871
DATA	859	11	39	0	0	ASCRP3004621	ASCRP3004621	7719.99	293.382	4.547282e+001	4.666271e+000	64	15	3.209174e+000	0	0	0	0	0	0	45.5673	1	1	46.1809	15.0811
DATA	860	11	40	0	0	ASCRP3007198	ASCRP3007198	7745.34	293.189	8.616520e+002	8.617155e+001	884.5	16	3.749510e+000	0	0	0	0	0	0	864.708	1	1	48.5334	16
DATA	861	11	41	0	0	Negative018	Negative018	7770.89	293.5	1.061632e+000	1.045362e+000	17	14	2.862437e+000	0	0	0	0	0	0	0.461018	0	0	65	14.5
DATA	862	11	42	0	0	ASCRP3001171	ASCRP3001171	7796.22	293.058	1.525910e+002	1.529469e+001	166	15	3.952156e+000	0	0	0	0	0	0	153.528	1	1	46.5243	15.3667
DATA	863	11	43	0	0	Negative034	Negative034	7821.58	293.427	1.668348e+000	1.055136e+000	19	16	3.611353e+000	0	0	0	0	0	0	1.68013	1	0	57.5363	16.4483
DATA	864	11	44	0	0	ASCRP3012514	ASCRP3012514	7847.33	293.5	1.998617e+001	2.253377e+000	37	20	5.733038e+000	0	0	0	0	1	0	20.1482	1	1	57.5363	20.8571
DATA	865	11	45	0	0	ASCRP3013159	ASCRP3013159	7872.5	293.5	1.240959e+002	1.245308e+001	140.5	18	5.771032e+000	0	0	0	0	0	0	125.224	1	1	57.5363	17.2941
DATA	866	11	46	0	0	ASCRP3005878	ASCRP3005878	7897.83	293.413	8.711313e+001	8.773030e+000	102	15	4.210939e+000	0	0	0	0	0	0	87.9883	1	1	49.1849	15.5116
DATA	867	11	47	0	0	ASCRP3004310	ASCRP3004310	7923.84	292.982	9.099975e+000	1.380154e+000	26	14	3.759361e+000	0	0	0	0	0	0	9.20141	1	1	42.5954	14.4412
DATA	868	11	48	0	0	ASCRP3004840	ASCRP3004840	7948.68	293.291	3.785057e+003	3.785071e+002	3907.5	16	4.221772e+000	0	0	0	0	0	0	3829.35	1	1	50.7771	15.8519
DATA	869	11	49	0	0	ASCRP3012920	ASCRP3012920	7974.11	293.5	4.297896e+000	1.122092e+000	21	17	3.588951e+000	0	0	0	0	0	0	4.35057	1	0	56.9804	16.2941
DATA	870	11	50	0	0	ASCRP3011770	ASCRP3011770	7999.5	293.5	1.477633e+002	1.481259e+001	171	15.5	3.149603e+000	0	0	0	0	0	0	149.662	1	1	57.5363	16
DATA	871	11	51	0	0	ASCRP3001837	ASCRP3001837	8024.67	293.5	1.009770e+002	1.015064e+001	117.5	15	3.938924e+000	0	0	0	0	0	0	102.327	1	1	57.5363	15.9688
DATA	872	11	52	0	0	ASCRP3001979	ASCRP3001979	8050	293.75	2.322372e+002	2.324678e+001	248	16	3.138824e+000	0	0	0	0	0	0	235.413	1	1	47.2035	16.069
DATA	873	11	53	0	0	ASCRP3007359	ASCRP3007359	8075.47	293.579	9.742504e+001	9.797282e+000	119	17	3.486999e+000	0	0	0	0	0	0	98.8037	1	1	49.8279	16.2973
DATA	874	11	54	0	0	ASCRP3009536	ASCRP3009536	8101.11	293.5	3.702174e+001	3.843916e+000	54	16	3.948076e+000	0	0	0	0	0	0	37.5589	1	1	56.9804	15.8889
DATA	875	11	55	0	0	ASCRP3004477	ASCRP3004477	8126.55	292.901	1.729974e+003	1.730005e+002	1759	13	2.822832e+000	0	0	0	0	0	0	1756.07	1	1	47.8731	13.8261
DATA	876	11	56	0	0	Negative015	Negative015	8151.67	293.5	1.050862e+000	1.034964e+000	17	14.5	3.404595e+000	0	0	0	0	0	0	0.506506	0	0	65	14.4643
DATA	877	11	57	0	0	ASCRP3003827	ASCRP3003827	8177.33	293.5	1.737732e+002	1.740803e+001	193.5	14.5	2.800794e+000	0	0	0	0	0	0	176.398	1	1	65	14.3889
DATA	878	11	58	0	0	ASCRP3000078	ASCRP3000078	8202.58	293.427	6.495655e+001	6.577353e+000	84	15	3.793954e+000	0	0	0	0	0	0	65.9471	1	1	57.5363	15.4138
DATA	879	11	59	0	0	ASCRP3003434	ASCRP3003434	8227.56	293.514	4.759712e+001	4.870610e+000	64	16	4.590961e+000	0	0	0	0	0	0	48.3242	1	1	48.5334	16.6667
DATA	880	11	60	0	0	ASCRP3012374	ASCRP3012374	8253.19	293.519	3.241335e+002	3.242982e+001	338	16	3.954874e+000	0	0	0	0	0	0	329.098	1	1	49.8279	15.7778
DATA	881	11	61	0	0	ASCRP3012175	ASCRP3012175	8278.75	293.63	9.928125e+001	9.981765e+000	118	14	3.145492e+000	0	0	0	0	0	0	100.799	1	1	51.0895	14.4
DATA	882	11	62	0	0	ASCRP3002031	ASCRP3002031	8303.92	293.5	4.834702e+001	4.943899e+000	66.5	16	3.651484e+000	0	0	0	0	0	0	49.09	1	1	49.1849	15.3333
DATA	883	11	63	0	0	ASCRP3009154	ASCRP3009154	8329.38	293.083	1.000039e+002	1.005361e+001	119.5	15.5	2.992937e+000	0	0	0	0	0	0	101.561	1	1	48.5334	15.0714
DATA	884	11	64	0	0	ASCRP3007463	ASCRP3007463	8355.09	292.672	3.637516e+002	3.638982e+001	389	16	2.580399e+000	0	0	0	0	0	0	369.492	1	1	45.1352	15.4615
DATA	885	11	65	0	0	ASCRP3006388	ASCRP3006388	8380.13	292.922	3.423201e+001	3.575665e+000	50.5	15	1.665942e+000	0	0	0	0	0	0	34.7698	1	1	45.835	15.0833
DATA	886	11	66	0	0	ASCRP3001444	ASCRP3001444	8405.69	293.062	3.142828e+001	3.308232e+000	49.5	14	3.139084e+000	0	0	0	0	0	0	31.9226	1	1	45.4864	14.4231
DATA	887	11	67	0	0	Negative044	Negative044	8431.33	293.5	1.050117e+000	1.033098e+000	17.5	15	3.364292e+000	0	0	0	0	0	0	0.123348	0	0	57.5363	15.0385
DATA	889	11	69	0	0	CUST_17_PI418767722	NM_003753	8481.75	293.627	1.709041e+002	1.712158e+001	191.5	16	4.889250e+000	0	0	0	0	0	0	173.652	1	1	51.0895	15.8571
DATA	890	11	70	0	0	ASCRP3005121	ASCRP3005121	8507.54	293.597	3.855931e+001	3.991707e+000	54	16	3.827579e+000	0	0	0	0	0	0	39.1937	1	1	48.2044	15.9583
DATA	891	11	71	0	0	ASCRP3006753	ASCRP3006753	8532.42	293.11	6.241727e+001	6.326403e+000	81	16	3.360632e+000	0	0	0	0	0	0	63.483	1	1	48.5334	16.4231
DATA	892	11	72	0	0	ASCRP3004032	ASCRP3004032	8558	293	1.499548e+002	1.503088e+001	172	14	3.705568e+000	0	0	0	0	0	0	152.606	1	1	46.8651	14.8649
DATA	893	11	73	0	0	ASCRP3005586	ASCRP3005586	8583.37	293.397	1.511580e+001	1.829377e+000	32	14	2.481382e+000	0	0	0	0	0	0	15.3918	1	1	46.8651	13.8125
DATA	894	11	74	0	0	ASCRP3009675	ASCRP3009675	8608.92	292.921	4.371991e+001	4.491541e+000	60	15.5	3.582364e+000	0	0	0	0	0	0	44.5625	1	1	45.4864	15.1667
DATA	895	11	75	0	0	ASCRP3007066	ASCRP3007066	8634.25	293.644	1.597178e+002	1.600487e+001	180	15	3.575277e+000	0	0	0	0	0	0	162.925	1	1	48.5334	14.5
DATA	896	11	76	0	0	ASCRP3002100	ASCRP3002100	8659.75	293.602	3.916700e+002	3.918047e+001	419	16	3.521117e+000	0	0	0	0	0	0	400.023	1	1	54.1152	15.2727
DATA	897	11	77	0	0	ASCRP3003633	ASCRP3003633	8684.95	293.88	2.284881e+001	2.504649e+000	40	15	3.214550e+000	0	0	0	0	0	0	23.367	1	1	47.8731	15.5556
DATA	898	11	78	0	0	ASCRP3002549	ASCRP3002549	8710.5	293.5	1.961908e+004	1.961908e+003	20237	15.5	3.118623e+000	0	0	0	0	0	0	20098.8	1	1	57.5363	15.375
DATA	899	11	79	0	0	ASCRP3008003	ASCRP3008003	8735.79	292.97	1.803629e+002	1.806523e+001	209.5	18	3.105459e+000	0	0	0	0	0	0	185.139	1	1	46.1809	17.4815
DATA	900	11	80	0	0	ASCRP3005623	ASCRP3005623	8761.14	293.311	1.980082e+002	1.982708e+001	225	16	3.551003e+000	0	0	0	0	0	0	203.668	1	1	48.8603	16.2353
DATA	901	11	81	0	0	ASCRP3006946	ASCRP3006946	8786.88	293.221	1.042250e+002	1.047206e+001	124	15	2.536476e+000	0	0	0	0	0	0	107.469	1	1	46.1809	15.6061
DATA	902	11	82	0	0	ASCRP3001855	ASCRP3001855	8812.11	293.5	1.507674e+002	1.511085e+001	175	15	3.635639e+000	0	0	0	0	0	0	155.873	1	1	56.9804	15.0652
DATA	903	12	1	0	0	ASCRP3003755	ASCRP3003755	6767.69	300.662	8.114649e+002	8.115335e+001	821	15	4.127457e+000	0	0	0	0	0	0	806.943	1	1	48.5334	15.3
DATA	904	12	2	0	0	ASCRP3011302	ASCRP3011302	6793.42	300.573	1.790724e+001	2.081021e+000	35	17	4.947342e+000	0	0	0	0	0	0	17.7224	1	1	57.5363	17.5714
DATA	905	12	3	1028	1	(+)E1A_r60_n11	E1A_r60_n11	6818.58	300.573	2.325208e+000	1.089706e+000	19	16.5	3.416926e+000	0	0	0	0	0	0	2.2916	1	0	57.5363	16.3462
DATA	906	12	4	0	0	ASCRP3000945	ASCRP3000945	6843.46	300.646	1.921064e+001	2.198235e+000	37	16.5	3.951436e+000	0	0	0	0	0	0	18.8635	1	1	45.1352	16.4231
DATA	907	12	5	1028	1	(+)E1A_r60_a107	E1A_r60_a107	6869.42	300.573	1.586800e+000	1.083758e+000	19	17	3.963402e+000	0	0	0	0	0	0	1.55297	1	0	57.5363	17.4412
DATA	908	12	6	0	0	ASCRP3006718	ASCRP3006718	6894.62	301.851	8.083043e+000	1.345350e+000	25	15	3.306437e+000	0	0	0	0	0	0	7.88585	1	1	38.2652	15.4103
DATA	909	12	7	0	0	ASCRP3003824	ASCRP3003824	6919.83	300.214	3.387554e+001	3.554800e+000	49.5	16	3.799273e+000	0	0	0	0	0	0	32.9855	1	1	46.1809	16.2188
DATA	910	12	8	0	0	ASCRP3000184	ASCRP3000184	6945.58	300.573	1.250901e+001	1.652518e+000	28	16	3.130960e+000	0	0	0	0	0	0	12.1543	1	1	65	16.3929
DATA	911	12	9	0	0	ASCRP3009348	ASCRP3009348	6971	300.545	1.271018e+002	1.275612e+001	138	15.5	3.670479e+000	0	0	0	0	0	0	123.297	1	1	55.8519	15.9
DATA	912	12	10	0	0	ASCRP3008468	ASCRP3008468	6996.37	300.535	1.124096e+002	1.129301e+001	126	15	3.670804e+000	0	0	0	0	0	0	108.904	1	1	47.8731	15.5938
DATA	913	12	11	0	0	ASCRP3002260	ASCRP3002260	7021.63	300.64	8.841761e+002	8.842425e+001	865.5	18	2.843439e+000	0	0	0	0	0	0	855.744	1	1	48.8603	17.5417
DATA	914	12	12	0	0	ASCRP3009281	ASCRP3009281	7047.03	300.863	9.409302e+001	9.471641e+000	105.5	17	3.187678e+000	0	0	0	0	0	0	90.9985	1	1	46.8651	17.1935
DATA	915	12	13	0	0	ASCRP3010544	ASCRP3010544	7072.84	300.391	8.578604e+000	1.383273e+000	25	16	3.626010e+000	0	0	0	0	0	0	8.29469	1	1	47.2035	15.9412
DATA	916	12	14	0	0	ASCRP3009133	ASCRP3009133	7097.98	300.658	1.999248e+001	2.274877e+000	36	16	4.031629e+000	0	0	0	0	0	0	19.3263	1	1	49.5074	15.5625
DATA	917	12	15	0	0	ASCRP3003639	ASCRP3003639	7123.42	300.573	2.976497e+002	2.978475e+001	304.5	17	4.717724e+000	0	0	0	0	0	0	287.772	1	1	57.5363	17.4348
DATA	918	12	16	0	0	ASCRP3005576	ASCRP3005576	7148.23	300.671	9.107267e+001	9.171664e+000	104	17	4.161246e+000	0	0	0	0	0	0	88.0743	1	1	50.4627	17.0857
DATA	919	12	17	0	0	ASCRP3006082	ASCRP3006082	7174.42	300.573	5.804675e+001	5.905081e+000	73	16	3.702868e+000	0	0	0	0	0	0	56.1683	1	1	57.5363	16.4706
DATA	920	12	18	0	0	ASCRP3013443	ASCRP3013443	7199.55	300.753	1.315299e+002	1.319756e+001	148	17	3.245317e+000	0	0	0	0	0	0	127.352	1	1	48.8603	15.7941
DATA	921	12	19	0	0	ASCRP3008771	ASCRP3008771	7225	300.545	7.486468e+001	7.564339e+000	89	17	2.166056e+000	0	0	0	0	0	0	72.5566	1	1	65	16.3929
DATA	922	12	20	0	0	ASCRP3006202	ASCRP3006202	7250.42	300.573	9.423451e+000	1.434464e+000	26	16.5	4.942078e+000	0	0	0	0	0	0	9.14208	1	1	57.5363	17.3
DATA	923	12	21	0	0	ASCRP3001872	ASCRP3001872	7275.58	300.573	4.041465e+002	4.042908e+001	405.5	17	3.829928e+000	0	0	0	0	0	0	392.524	1	1	57.5363	17.9063
DATA	924	12	22	1028	1	(+)E1A_r60_a107	E1A_r60_a107	7301.42	300.573	1.096757e+000	1.080288e+000	17	16	3.873816e+000	0	0	0	0	0	0	0.530695	0	0	65	15.8387
DATA	925	12	23	0	0	ASCRP3013088	ASCRP3013088	7326.56	300.637	2.399049e+002	2.401468e+001	250	16	2.804806e+000	0	0	0	0	0	0	233.61	1	1	50.7771	15.9375
DATA	926	12	24	0	0	ASCRP3002695	ASCRP3002695	7351.56	300.258	4.835592e+001	4.953808e+000	62.5	15	2.546994e+000	0	0	0	0	0	0	47.163	1	1	46.1809	15.5556
DATA	927	12	25	0	0	ASCRP3010781	ASCRP3010781	7377.31	300.507	2.190047e+002	2.192681e+001	228.5	15	3.268595e+000	0	0	0	0	0	0	213.902	1	1	47.8731	15.6061
DATA	928	12	26	0	0	ASCRP3002753	ASCRP3002753	7402.58	300.573	1.090358e+000	1.072613e+000	16	14	4.461107e+000	0	0	0	0	0	0	-1.34706	0	0	65	15.4828
DATA	929	12	27	0	0	CUST_12_PI418767722	NM_001861	7428.11	300.5	2.355738e+001	2.587700e+000	39	15	4.051100e+000	0	0	0	0	0	0	23.0819	1	1	56.9804	15.2432
DATA	930	12	28	0	0	ASCRP3008211	ASCRP3008211	7453.5	300.705	6.990842e+003	6.990851e+002	6824	15	2.831232e+000	0	0	0	0	0	0	6860.26	1	1	50.4627	15.3571
DATA	931	12	29	0	0	ASCRP3007564	ASCRP3007564	7478.76	300.861	1.976956e+001	2.246763e+000	36	15	3.369845e+000	0	0	0	0	0	0	19.4308	1	1	47.8731	15.2432
DATA	932	12	30	0	0	Negative055	Negative055	7504.42	300.573	1.083171e+000	1.065544e+000	16	16	3.470854e+000	0	0	0	0	0	0	-1.63633	0	0	65	16.3056
DATA	933	12	31	0	0	ASCRP3000660	ASCRP3000660	7529.51	300.427	1.788786e+002	1.791946e+001	191.5	16	3.990794e+000	0	0	0	0	0	0	176.445	1	1	49.1849	16.7333
DATA	934	12	32	0	0	ASCRP3004548	ASCRP3004548	7555	300.5	1.000305e+003	1.000362e+002	999.5	16	2.562519e+000	0	0	0	0	0	0	988.306	1	1	54.7002	15.931
DATA	935	12	33	0	0	ASCRP3002011	ASCRP3002011	7580.5	300.5	1.771981e+002	1.775150e+001	192	16	3.514338e+000	0	0	0	0	0	0	175.362	1	1	46.5243	16.1667
DATA	936	12	34	0	0	ASCRP3011875	ASCRP3011875	7605.71	300.699	8.698623e+001	8.762803e+000	103	16.5	6.140534e+000	0	0	0	0	0	0	86.2141	1	1	48.2044	17.8846
DATA	937	12	35	0	0	ASCRP3002018	ASCRP3002018	7631.19	300.694	4.744670e+001	4.860967e+000	65	15	3.011063e+000	0	0	0	0	0	0	47.1006	1	1	47.8731	15.069
DATA	938	12	36	0	0	ASCRP3009643	ASCRP3009643	7656.65	300.864	1.699051e+002	1.702326e+001	183	15	1.768498e+000	0	0	0	0	0	0	168.911	1	1	50.4627	14.9
DATA	939	12	37	0	0	ASCRP3006276	ASCRP3006276	7682.06	300.759	4.422496e+002	4.423752e+001	453	14	3.096919e+000	0	0	0	0	0	0	440.347	1	1	53.2255	14.1818
DATA	940	12	38	0	0	ASCRP3006559	ASCRP3006559	7707.46	300.882	3.209991e+003	3.210009e+002	3188	15	3.736339e+000	0	0	0	0	0	0	3200.58	1	1	49.8279	14.9091
DATA	941	12	39	0	0	ASCRP3012100	ASCRP3012100	7732.74	300.453	3.622903e+002	3.624426e+001	368	15.5	3.797912e+000	0	0	0	0	0	0	361.815	1	1	52.0157	15.7
DATA	942	12	40	0	0	ASCRP3006922	ASCRP3006922	7758.08	300.784	1.166738e+001	1.569249e+000	28.5	15.5	4.202414e+000	0	0	0	0	0	0	11.6653	1	1	47.8731	16.2188
DATA	943	12	41	0	0	ASCRP3013250	ASCRP3013250	7783.58	300.573	1.227521e+001	1.614012e+000	29.5	15	3.943211e+000	0	0	0	0	0	0	12.29	1	1	57.5363	15.375
DATA	944	12	42	0	0	ASCRP3005521	ASCRP3005521	7808.79	300.395	6.644015e+001	6.725946e+000	83.5	16	3.330577e+000	0	0	0	0	0	0	66.6051	1	1	49.1849	16.0625
DATA	945	12	43	0	0	ASCRP3003146	ASCRP3003146	7834.42	300.573	2.835538e+001	3.022161e+000	45.5	17	5.085083e+000	0	0	0	0	1	0	28.4549	1	1	57.5363	18.5161
DATA	946	12	44	0	0	ASCRP3005950	ASCRP3005950	7859.58	300.573	2.709919e+004	2.709919e+003	27327	21.5	7.021834e+000	0	0	0	0	1	0	27222.4	1	1	57.5363	21.1154
DATA	947	12	45	0	0	ASCRP3002895	ASCRP3002895	7885.13	300.831	3.329645e+001	3.489364e+000	52	17	4.888394e+000	0	0	0	0	0	0	33.4755	1	1	46.8651	16.2162
DATA	949	12	47	0	0	ASCRP3004321	ASCRP3004321	7936	300.545	1.511055e+002	1.514641e+001	169	15	4.758451e+000	0	0	0	0	0	0	152.201	1	1	55.8519	15
DATA	950	12	48	0	0	ASCRP3006982	ASCRP3006982	7961.42	300.573	8.818078e+000	1.364221e+000	26	16.5	3.633971e+000	0	0	0	0	0	0	8.88842	1	1	57.5363	15.9667
DATA	951	12	49	0	0	A_23_P122216	NM_002317	7986.66	300.471	1.993069e+001	2.248176e+000	35	16	3.327574e+000	0	0	0	0	0	0	20.104	1	1	47.5395	15.4643
DATA	952	12	50	0	0	ASCRP3011083	ASCRP3011083	8012.42	300.573	7.043420e+003	7.043428e+002	7168	15	3.461446e+000	0	0	0	0	0	0	7108.51	1	1	57.5363	16.1333
DATA	953	12	51	0	0	ASCRP3002739	ASCRP3002739	8037.57	300.792	2.544483e+001	2.748515e+000	42	15	4.875161e+000	0	0	0	0	0	0	25.6902	1	1	50.1463	16.7143
DATA	954	12	52	0	0	ASCRP3005812	ASCRP3005812	8062.8	300.695	6.159715e+001	6.246675e+000	79.5	15.5	2.864409e+000	0	0	0	0	0	0	62.2222	1	1	51.0895	15.8947
DATA	955	12	53	0	0	ASCRP3011222	ASCRP3011222	8088.32	301	8.423368e+001	8.487136e+000	103	16	3.773235e+000	0	0	0	0	0	0	85.1084	1	1	48.5334	16.3611
DATA	956	12	54	0	1	RC3	RC3	8113.58	300.573	1.055041e+000	1.037871e+000	16	14	3.247204e+000	0	0	0	0	0	0	-0.375169	0	0	65	14.4828
DATA	957	12	55	0	0	ASCRP3007224	ASCRP3007224	8139.11	300.5	4.435500e+002	4.436713e+001	460	14.5	3.553370e+000	0	0	0	0	0	0	448.541	1	1	47.8731	14.1667
DATA	958	12	56	0	0	ASCRP3005278	ASCRP3005278	8164.32	300.395	2.006394e+002	2.009073e+001	220	15	3.486817e+000	0	0	0	0	0	0	202.953	1	1	49.5074	15
DATA	959	12	57	0	0	ASCRP3006349	ASCRP3006349	8190	300.545	2.011825e+004	2.011825e+003	20153.5	15	3.723959e+000	0	0	0	0	0	0	20352.6	1	1	55.8519	15.4865
DATA	960	12	58	0	0	Negative034	Negative034	8215.42	300.573	4.902151e+000	1.147034e+000	22	16	3.901181e+000	0	0	0	0	0	0	4.95991	1	0	57.5363	15.8276
DATA	961	12	59	0	0	ASCRP3010820	ASCRP3010820	8240.86	300.239	1.112730e+001	1.520838e+000	27	16	4.508057e+000	0	0	0	0	0	0	11.2615	1	1	47.5395	17.25
DATA	962	12	60	0	0	ASCRP3012647	ASCRP3012647	8265.99	300.896	1.084526e+001	1.500470e+000	29	16	3.373880e+000	0	0	0	0	0	0	10.9739	1	1	46.8651	14.8125
DATA	963	12	61	0	0	ASCRP3006651	ASCRP3006651	8291.44	300.734	1.177338e+002	1.181894e+001	136	16	3.432294e+000	0	0	0	0	0	0	119.15	1	1	50.7771	15.2258
DATA	964	12	62	0	0	ASCRP3009586	ASCRP3009586	8316.56	300.74	1.962433e+002	1.965169e+001	215.5	16	3.614784e+000	0	0	0	0	0	0	198.621	1	1	49.5074	15
DATA	965	12	63	0	0	ASCRP3009076	ASCRP3009076	8341.99	300.616	1.550244e+002	1.553705e+001	167.5	16	3.426570e+000	0	0	0	0	0	0	156.927	1	1	48.8603	16.2069
DATA	966	12	64	0	0	ASCRP3001513	ASCRP3001513	8367.58	300.573	9.477304e+000	1.404364e+000	27	16	2.752565e+000	0	0	0	0	0	0	9.59491	1	1	57.5363	15.8125
DATA	967	12	65	0	0	ASCRP3004933	ASCRP3004933	8393.14	300.593	3.624243e+000	1.097768e+000	21	15.5	1.695696e+000	0	0	0	0	0	0	3.66974	1	0	56.9804	15.3462
DATA	968	12	66	0	0	ASCRP3002567	ASCRP3002567	8418.24	300.471	6.753245e+002	6.754040e+001	691	14	2.921805e+000	0	0	0	0	0	0	683.963	1	1	47.2035	14.4138
DATA	969	12	67	0	0	ASCRP3011424	ASCRP3011424	8443.64	300.662	1.860563e+001	2.129450e+000	36	15	3.415770e+000	0	0	0	0	0	0	18.8469	1	1	48.5334	15.1034
DATA	970	12	68	0	0	ASCRP3005844	ASCRP3005844	8469.48	300.867	2.558694e+002	2.560789e+001	275	15.5	4.054230e+000	0	0	0	0	0	0	259.251	1	1	48.8603	14.6667
DATA	971	12	69	0	0	ASCRP3012734	ASCRP3012734	8494.58	300.573	6.903824e+000	1.244143e+000	25	16	4.055647e+000	0	0	0	0	0	0	6.99856	1	1	57.5363	16.3448
DATA	972	12	70	0	0	ASCRP3012347	ASCRP3012347	8519.77	301.053	5.367757e+002	5.368754e+001	554	15	4.439759e+000	0	0	0	0	0	0	544.32	1	1	48.5334	15.5652
DATA	973	12	71	0	0	ASCRP3002940	ASCRP3002940	8545.55	300.366	4.875491e+002	4.876587e+001	511	14	3.448424e+000	0	0	0	0	0	0	494.818	1	1	51.4001	14.0345
DATA	974	12	72	0	0	ASCRP3007316	ASCRP3007316	8570.64	300.266	3.317774e+001	3.474879e+000	51.5	13.5	2.658536e+000	0	0	0	0	0	0	33.6977	1	1	44.7812	13.9667
DATA	975	12	73	0	0	Negative034	Negative034	8596.42	300.573	2.804442e+000	1.069630e+000	21	14	2.745350e+000	0	0	0	0	0	0	2.85066	1	0	57.5363	14.5862
DATA	976	12	74	0	0	ASCRP3001148	ASCRP3001148	8621.94	299.905	1.049727e+002	1.054777e+001	126	15	3.102548e+000	0	0	0	0	0	0	106.834	1	1	45.4864	15.3226
DATA	977	12	75	0	0	A_23_P23303	NM_003686	8647	300.545	2.950180e+001	3.124778e+000	47	14	2.449120e+000	0	0	0	0	0	0	30.0556	1	1	55.8519	13.4583
DATA	978	12	76	0	0	ASCRP3007578	ASCRP3007578	8672.52	300.907	9.135691e+002	9.136270e+001	945	15	3.400642e+000	0	0	0	0	0	0	931.959	1	1	48.8603	15.4333
DATA	979	12	77	0	0	ASCRP3007443	ASCRP3007443	8697.58	300.573	3.575331e+002	3.576805e+001	380	15	3.134898e+000	0	0	0	0	0	0	365.346	1	1	57.5363	15.5517
DATA	980	12	78	0	0	ASCRP3013128	ASCRP3013128	8723.42	300.573	1.497067e+001	1.814251e+000	32	17	3.107211e+000	0	0	0	0	0	0	15.3268	1	1	65	16.6071
DATA	981	12	79	0	0	ASCRP3006037	ASCRP3006037	8748.39	300.667	1.425186e+001	1.754173e+000	32	17	4.025913e+000	0	0	0	0	0	0	14.6211	1	1	47.2035	17.1481
DATA	982	12	80	0	0	ASCRP3010523	ASCRP3010523	8774	300.545	3.480373e+000	1.077967e+000	21	15	2.680462e+000	0	0	0	0	0	0	3.57925	1	0	55.8519	15.1429
DATA	983	12	81	0	0	ASCRP3006741	ASCRP3006741	8799.26	300.667	5.680293e+003	5.680302e+002	5782	14	2.916775e+000	0	0	0	0	0	0	5857.22	1	1	48.2044	14.4848
DATA	984	12	82	0	0	ASCRP3001619	ASCRP3001619	8824.99	300.836	2.132318e+001	2.361333e+000	41	14	3.135095e+000	0	0	0	0	0	0	22.054	1	1	46.8651	13.8231
DATA	985	13	1	0	0	ASCRP3009477	ASCRP3009477	6754.84	307.897	9.889508e+002	9.890069e+001	1006.5	14	3.439515e+000	0	0	0	0	0	0	984.89	1	1	46.5243	14.4427
DATA	986	13	2	0	0	ASCRP3005805	ASCRP3005805	6780.5	308	4.221671e+000	1.140133e+000	22	17	4.379921e+000	0	0	0	0	0	0	4.18232	1	0	54.1152	16.3939
DATA	987	13	3	0	0	A_23_P215720	NM_000492	6806	308	1.630223e+001	1.946739e+000	33	16	5.281610e+000	0	0	0	1	0	0	16.0753	1	1	54.9904	17.3667
DATA	988	13	4	0	0	ASCRP3009639	ASCRP3009639	6831.23	308.312	1.010726e+003	1.010782e+002	982	16.5	4.072421e+000	0	0	0	0	0	0	992.518	1	1	48.8603	16.7692
DATA	989	13	5	0	0	ASCRP3010723	ASCRP3010723	6856.44	308.027	6.506755e+002	6.507639e+001	633	16	3.359507e+000	0	0	0	0	0	0	636.689	1	1	48.5334	15.4375
DATA	990	13	6	0	0	ASCRP3013168	ASCRP3013168	6881.93	308.2	3.484594e+002	3.486254e+001	351	16	4.135035e+000	0	0	0	0	0	0	339.868	1	1	46.8651	16.5128
DATA	991	13	7	0	0	ASCRP3003376	ASCRP3003376	6907.16	307.882	7.326838e+001	7.405803e+000	88	15	3.200741e+000	0	0	0	0	0	0	71.2731	1	1	46.5243	15.2432
DATA	992	13	8	0	0	ASCRP3010669	ASCRP3010669	6932.69	307.817	3.662553e+001	3.818780e+000	51	16	3.839301e+000	0	0	0	0	0	0	35.5453	1	1	47.2035	15.8667
DATA	993	13	9	0	0	ASCRP3010135	ASCRP3010135	6958.5	308	9.046452e+000	1.411358e+000	25	15	2.520360e+000	0	0	0	0	0	0	8.76184	1	1	54.1152	15.069
DATA	994	13	10	0	0	ASCRP3012389	ASCRP3012389	6983.5	308	7.181148e+000	1.301115e+000	24	15	3.894855e+000	0	0	0	0	0	0	6.94439	1	1	54.1152	15.3548
DATA	995	13	11	0	0	ASCRP3005653	ASCRP3005653	7009	308.161	2.508061e+003	2.508085e+002	2395	16	4.045320e+000	0	0	0	0	0	0	2422.21	1	1	51.4001	16.7308
DATA	996	13	12	0	0	ASCRP3009506	ASCRP3009506	7034.5	308	6.950521e+000	1.290530e+000	25	17	4.662501e+000	0	0	0	0	0	0	6.70669	1	1	54.1152	18.1034
DATA	997	13	13	0	0	ASCRP3013350	ASCRP3013350	7059.47	308.242	1.099584e+001	1.546980e+000	28	17	3.786753e+000	0	0	0	0	0	0	10.6025	1	1	46.1809	16.8857
DATA	998	13	14	0	0	ASCRP3008091	ASCRP3008091	7084.7	308.047	3.166414e+001	3.348274e+000	49	16	3.223670e+000	0	0	0	0	0	0	30.5225	1	1	45.4864	16.7273
DATA	999	13	15	0	0	ASCRP3011151	ASCRP3011151	7110.28	307.905	1.156942e+002	1.162052e+001	127	17	4.326424e+000	0	0	0	0	0	0	111.516	1	1	48.8603	16.8889
DATA	1000	13	16	0	0	ASCRP3005391	ASCRP3005391	7135.65	307.926	6.038946e+003	6.038956e+002	5530	18	3.708099e+000	0	0	0	0	0	0	5821.51	1	1	49.5074	18
DATA	1001	13	17	0	0	ASCRP3000839	ASCRP3000839	7161.04	308	8.969333e+001	9.035090e+000	101.5	16.5	4.443799e+000	0	0	0	0	0	0	86.4899	1	1	46.8651	16.74
DATA	1002	13	18	0	0	ASCRP3011404	ASCRP3011404	7186.23	308.167	2.029451e+001	2.302506e+000	39	15	3.140393e+000	0	0	0	0	0	0	19.5785	1	1	45.835	15.1724
DATA	1003	13	19	0	0	AS_circRNA_control202	AS_circRNA_control202	7211.84	308.014	7.442005e+001	7.520935e+000	89.5	17	3.021615e+000	0	0	0	0	0	0	71.8501	1	1	46.8651	16.1111
DATA	1004	13	20	0	0	ASCRP3003501	ASCRP3003501	7237.37	308.307	2.343744e+002	2.346259e+001	237	17	3.838122e+000	0	0	0	0	0	0	226.447	1	1	47.8731	16.2581
DATA	1005	13	21	0	0	ASCRP3001218	ASCRP3001218	7262.76	308	3.714477e+002	3.716060e+001	378	17	3.083129e+000	0	0	0	0	0	0	359.295	1	1	46.8651	17.4545
DATA	1006	13	22	0	0	ASCRP3005130	ASCRP3005130	7288.5	308	1.299861e+001	1.692199e+000	30	17	3.764719e+000	0	0	0	0	0	0	12.5878	1	1	54.1152	16.9429
DATA	1007	13	23	0	0	ASCRP3003153	ASCRP3003153	7313.57	307.988	2.694663e+002	2.696834e+001	284	15.5	2.493067e+000	0	0	0	0	0	0	261.271	1	1	49.8279	16.1538
DATA	1008	13	24	0	0	ASCRP3009439	ASCRP3009439	7339.5	308	2.612925e+001	2.827579e+000	43	16	3.498768e+000	0	0	0	0	0	0	25.3692	1	1	54.1152	16.2069
DATA	1009	13	25	0	0	ASCRP3000041	ASCRP3000041	7364.22	307.89	6.864566e+001	6.948866e+000	85	15	3.077483e+000	0	0	0	0	0	0	66.7446	1	1	47.8731	14.7143
DATA	1010	13	26	0	0	ASCRP3006250	ASCRP3006250	7389.62	308.116	9.603753e+001	9.664023e+000	109	15	3.761816e+000	0	0	0	0	0	0	93.5065	1	1	46.5243	16.2857
DATA	1011	13	27	0	0	ASCRP3001693	ASCRP3001693	7415.14	308.192	4.954112e+001	5.069615e+000	65	14	4.477016e+000	0	0	0	0	0	0	48.3084	1	1	47.5395	15.3235
DATA	1012	13	28	0	0	ASCRP3001240	ASCRP3001240	7440.71	308.219	6.061216e+001	6.155685e+000	76.5	15	3.557429e+000	0	0	0	0	0	0	59.1975	1	1	47.8731	15.697
DATA	1013	13	29	0	0	ASCRP3000804	ASCRP3000804	7465.6	308.221	2.616536e+001	2.827849e+000	41	15	3.409664e+000	0	0	0	0	0	0	25.5951	1	1	46.5243	15.3226
DATA	1014	13	30	0	0	ASCRP3004177	ASCRP3004177	7491.19	307.955	3.267861e+001	3.438791e+000	49	16	3.229207e+000	0	0	0	0	0	0	32.0235	1	1	46.1809	16.0278
DATA	1015	13	31	0	0	ASCRP3004261	ASCRP3004261	7516.84	307.8	3.004723e+001	3.189160e+000	45	16.5	3.901186e+000	0	0	0	0	0	0	29.4963	1	1	46.5243	16.5882
DATA	1016	13	32	0	0	ASCRP3008747	ASCRP3008747	7542.48	307.507	2.986930e+001	3.171748e+000	47	16	3.826599e+000	0	0	0	0	0	0	29.3749	1	1	47.8731	17
DATA	1017	13	33	0	0	ASCRP3006795	ASCRP3006795	7567.69	307.766	5.849840e+001	5.946049e+000	76	14.5	4.648491e+000	0	0	0	0	0	0	57.6156	1	1	45.1352	15.8571
DATA	1018	13	34	0	0	ASCRP3004638	ASCRP3004638	7593.15	307.588	1.343483e+003	1.343525e+002	1353	15	2.172237e+000	0	0	0	0	0	0	1325.48	1	1	46.5243	15.6364
DATA	1019	13	35	0	0	ASCRP3005979	ASCRP3005979	7618.5	308.352	3.014275e+001	3.195962e+000	46	15	4.500958e+000	0	0	0	0	0	0	29.7738	1	1	65	15.5172
DATA	1020	13	36	0	0	ASCRP3003937	ASCRP3003937	7643.71	308.143	2.069839e+002	2.072554e+001	219	14	2.125960e+000	0	0	0	0	0	0	204.789	1	1	40.2912	14.6552
DATA	1021	13	37	0	0	Negative003	Negative003	7669.5	308.352	1.372371e+000	1.067815e+000	18	15	2.516184e+000	0	0	0	0	0	0	1.35975	1	0	65	14.2581
DATA	1022	13	38	0	0	ASCRP3003947	ASCRP3003947	7694.79	308.268	1.142437e+002	1.147320e+001	130	15	4.420563e+000	0	0	0	0	0	0	113.364	1	1	47.2035	14.9
DATA	1023	13	39	0	0	ASCRP3012449	ASCRP3012449	7720.37	308.404	5.995551e+000	1.214278e+000	23	15	3.944780e+000	0	0	0	0	0	0	5.95742	1	1	57.8122	15.1935
DATA	1024	13	40	0	0	ASCRP3011343	ASCRP3011343	7745.09	307.955	1.987859e+001	2.250134e+000	37	15	3.893750e+000	0	0	0	0	0	0	19.7831	1	1	46.8651	15.75
DATA	1025	13	41	0	0	ASCRP3002910	ASCRP3002910	7771.05	307.613	9.809983e+002	9.810548e+001	1005.5	15	3.956678e+000	0	0	0	0	0	0	977.762	1	1	48.2044	15.9697
DATA	1026	13	42	0	0	ASCRP3003092	ASCRP3003092	7796.19	307.478	1.398409e+002	1.402356e+001	153	15	3.072051e+000	0	0	0	0	0	0	139.56	1	1	46.1809	15
DATA	1027	13	43	0	0	ASCRP3004061	ASCRP3004061	7821.5	308.352	1.169703e+001	1.572256e+000	29.5	17	4.335594e+000	0	0	0	0	0	0	11.6816	1	1	57.5363	17.0938
DATA	1028	13	44	0	0	ASCRP3008255	ASCRP3008255	7847.37	308.404	6.233480e+004	6.233480e+003	63084	20	5.912586e+000	0	0	0	0	1	0	62320.2	1	1	57.8122	20.4063
DATA	1029	13	45	0	0	Negative043	Negative043	7872.5	308.352	1.065721e+000	1.048379e+000	17	17.5	6.529632e+000	0	0	0	0	1	0	0.0189678	0	0	65	18.5938
DATA	1030	13	46	0	0	ASCRP3011250	ASCRP3011250	7897.91	308.386	1.192964e+002	1.197553e+001	134	17	4.075305e+000	0	0	0	0	0	0	119.504	1	1	57.259	16.0541
DATA	1031	13	47	0	0	ASCRP3007282	ASCRP3007282	7923	307.576	6.978296e+002	6.979080e+001	729.5	14	4.191441e+000	0	0	0	0	0	0	699.951	1	1	45.4864	14.4545
DATA	1032	13	48	0	0	ASCRP3010888	ASCRP3010888	7948.5	308.352	1.915218e+002	1.918071e+001	206	16	4.460831e+000	0	0	0	0	0	0	192.181	1	1	57.5363	15.4483
DATA	1033	13	49	0	0	ASCRP3005437	ASCRP3005437	7974.09	308.386	2.777108e+001	2.967166e+000	45	16	2.990284e+000	0	0	0	0	0	0	27.8869	1	1	57.259	15.8571
DATA	1034	13	50	0	0	ASCRP3012126	ASCRP3012126	7999.36	307.753	5.183446e+002	5.184497e+001	540	13	2.843120e+000	0	0	0	0	0	0	521.019	1	1	47.8731	14
DATA	1035	13	51	0	0	ASCRP3011366	ASCRP3011366	8024.91	308.386	4.856453e+001	4.967306e+000	66	15	5.258780e+000	0	0	0	0	0	0	48.8286	1	1	57.259	16.6071
DATA	1036	13	52	0	0	Negative053	Negative053	8050.5	308.352	1.840993e+000	1.059096e+000	19	15	4.382958e+000	0	0	0	0	0	0	1.85203	1	0	57.5363	16.6071
DATA	1037	13	53	0	0	ASCRP3008953	ASCRP3008953	8075.76	308.368	4.123616e+002	4.124934e+001	434	16	3.234868e+000	0	0	0	0	0	0	415.023	1	1	52.3208	16.1333
DATA	1038	13	54	0	0	ASCRP3005780	ASCRP3005780	8101	308.31	2.119992e+002	2.122551e+001	237	16	4.354334e+000	0	0	0	0	0	0	213.461	1	1	51.7088	15.9091
DATA	1039	13	55	0	0	ASCRP3003801	ASCRP3003801	8126.21	307.776	2.451101e+001	2.663158e+000	42	14	2.803542e+000	0	0	0	0	0	0	24.6951	1	1	46.1809	13.8788
DATA	1040	13	56	0	0	ASCRP3007751	ASCRP3007751	8151.57	307.847	3.590540e+001	3.738436e+000	54	14	2.771739e+000	0	0	0	0	0	0	36.1849	1	1	47.8731	13.8571
DATA	1041	13	57	0	0	ASCRP3004613	ASCRP3004613	8177.42	308.427	1.097953e+001	1.513085e+000	27.5	14	3.550358e+000	0	0	0	0	0	0	11.065	1	1	57.5363	14.5714
DATA	1042	13	58	0	0	A_23_P142849	NM_005168	8202.5	308.352	2.413359e+001	2.628241e+000	42.5	14	3.863239e+000	0	0	0	1	0	0	24.3279	1	1	57.5363	15.2692
DATA	1043	13	59	0	0	ASCRP3000060	ASCRP3000060	8227.6	308.301	4.163416e+001	4.291491e+000	60	17	4.541801e+000	0	0	0	0	0	0	41.9789	1	1	51.0895	16.8065
DATA	1044	13	60	0	0	ASCRP3001879	ASCRP3001879	8253.26	307.857	2.386615e+001	2.603453e+000	40	16	3.689153e+000	0	0	0	0	0	0	24.0729	1	1	46.8651	16.2121
DATA	1045	13	61	0	0	Negative042	Negative042	8278.63	308.404	1.936664e+000	1.058154e+000	19	15	3.283711e+000	0	0	0	0	0	0	1.95331	1	0	65	15.1
DATA	1046	13	62	0	0	ASCRP3009921	ASCRP3009921	8304.42	308.427	1.657436e+001	1.956764e+000	34	16	3.132092e+000	0	0	0	0	0	0	16.7196	1	1	57.5363	15.68
DATA	1047	13	63	0	0	ASCRP3007829	ASCRP3007829	8329.75	308.109	1.385061e+001	1.731925e+000	31	15	3.850108e+000	0	0	0	0	0	0	13.9762	1	1	41.8414	15.64
DATA	1048	13	64	0	0	ASCRP3000051	ASCRP3000051	8354.83	307.677	6.030300e+002	6.031196e+001	626.5	15.5	2.563508e+000	0	0	0	0	0	0	608.717	1	1	45.4864	15.5938
DATA	1049	13	65	0	0	ASCRP3010327	ASCRP3010327	8380.5	308.352	5.604377e+000	1.180923e+000	23	16	2.389073e+000	0	0	0	0	0	0	5.65699	1	1	57.5363	15.8214
DATA	1050	13	66	0	0	ASCRP3011491	ASCRP3011491	8405.58	308.427	8.344359e+001	8.408823e+000	90	16	2.731300e+000	0	0	0	0	0	0	84.2462	1	1	57.5363	15.72
DATA	1051	13	67	0	0	ASCRP3001636	ASCRP3001636	8431.11	308.213	5.447927e+001	5.546085e+000	72	16	3.454675e+000	0	0	0	0	0	0	55.0248	1	1	48.2044	15.75
DATA	1052	13	68	0	0	ASCRP3005614	ASCRP3005614	8456.25	308.447	6.838242e+002	6.839031e+001	696	16	3.806365e+000	0	0	0	0	0	0	690.873	1	1	49.5074	15.2353
DATA	1053	13	69	0	0	ASCRP3005004	ASCRP3005004	8481.89	308.5	3.688202e+002	3.689662e+001	389	16.5	4.245966e+000	0	0	0	0	0	0	372.787	1	1	54.1152	15.8125
DATA	1054	13	70	0	0	ASCRP3003557	ASCRP3003557	8507.52	308.067	5.422892e+001	5.521216e+000	72	16	4.176563e+000	0	0	0	0	0	0	54.8502	1	1	48.8603	16.9333
DATA	1055	13	71	0	0	ASCRP3000241	ASCRP3000241	8532.65	307.676	2.241674e+001	2.469723e+000	40	15	4.312373e+000	0	0	0	0	0	0	22.6909	1	1	46.1809	15.8214
DATA	1056	13	72	0	0	ASCRP3001008	ASCRP3001008	8557.97	307.922	8.165868e+001	8.231302e+000	99	13.5	3.298571e+000	0	0	0	0	0	0	82.7146	1	1	45.835	14.2941
DATA	1057	13	73	0	0	Negative032	Negative032	8583.5	308.352	1.052128e+000	1.035024e+000	18	13.5	2.538298e+000	0	0	0	0	0	0	0.0618248	0	0	65	13.7353
DATA	1058	13	74	0	0	ASCRP3011750	ASCRP3011750	8608.98	307.948	8.282156e+000	1.324633e+000	26	15	3.072513e+000	0	0	0	0	0	0	8.40584	1	1	44.0646	14.9714
DATA	1059	13	75	0	0	ASCRP3009445	ASCRP3009445	8634.25	308.373	1.490862e+002	1.494434e+001	167.5	14	2.785954e+000	0	0	0	0	0	0	151.483	1	1	49.1849	13.8077
DATA	1060	13	76	0	0	ASCRP3000701	ASCRP3000701	8659.58	308.284	4.043306e+001	4.172714e+000	60	14.5	2.491544e+000	0	0	0	0	0	0	41.1427	1	1	48.5334	14.2727
DATA	1061	13	77	0	0	ASCRP3012997	ASCRP3012997	8685.37	308.404	9.704817e+000	1.414769e+000	27.5	15	3.162278e+000	0	0	0	0	0	0	9.89136	1	1	57.8122	15
DATA	1062	13	78	0	0	ASCRP3000319	ASCRP3000319	8710.32	308.213	5.334445e+001	5.432501e+000	73	16	2.640984e+000	0	0	0	0	0	0	54.4719	1	1	49.5074	15.8438
DATA	1063	13	79	0	0	ASCRP3002781	ASCRP3002781	8735.82	307.712	3.804007e+002	3.805388e+001	412	17	2.684352e+000	0	0	0	0	0	0	389.302	1	1	45.835	16.9667
DATA	1064	13	80	0	0	ASCRP3012971	ASCRP3012971	8761.5	308.352	2.046305e+001	2.287717e+000	38	16	3.870040e+000	0	0	0	0	0	0	20.99	1	1	57.5363	16.1481
DATA	1065	13	81	0	0	A_23_P218608	NM_015904	8786.42	307.944	1.937578e+001	2.189723e+000	38	13.5	2.501612e+000	0	0	0	0	0	0	19.9282	1	1	48.2044	14.25
DATA	1066	13	82	0	0	ASCRP3012573	ASCRP3012573	8812	308.063	4.594543e+002	4.595669e+001	501	15	3.414120e+000	0	0	0	0	0	0	473.965	1	1	50.4627	15.0476
DATA	1067	14	1	0	0	ASCRP3002063	ASCRP3002063	6767.46	315.176	3.835523e+002	3.836980e+001	400	15	3.627446e+000	0	0	0	0	0	0	380.548	1	1	48.8603	15.2791
DATA	1068	14	2	0	0	ASCRP3009880	ASCRP3009880	6793.04	315.292	1.293362e+002	1.297722e+001	147	17	4.788291e+000	0	0	0	0	0	0	127.668	1	1	47.5395	17.1143
DATA	1069	14	3	0	0	ASCRP3004252	ASCRP3004252	6818.44	315.74	1.387439e+002	1.391542e+001	154	16	5.133441e+000	0	0	0	0	0	0	136.325	1	1	49.5074	17.069
DATA	1070	14	4	0	0	ASCRP3002136	ASCRP3002136	6844	315.455	1.337894e+000	1.080434e+000	18	17	4.316052e+000	0	0	0	0	0	0	1.30932	1	0	55.8519	17.0357
DATA	1071	14	5	0	0	ASCRP3011841	ASCRP3011841	6869.23	315.861	6.029682e+001	6.124936e+000	73	15.5	4.083306e+000	0	0	0	0	0	0	58.7963	1	1	50.1463	15.8125
DATA	1072	14	6	0	0	ASCRP3001355	ASCRP3001355	6894.44	315.959	4.639590e+001	4.763485e+000	63	17	3.927650e+000	0	0	0	0	0	0	45.1011	1	1	48.5334	16.4333
DATA	1073	14	7	0	0	ASCRP3009282	ASCRP3009282	6920.1	315.114	9.157015e+001	9.220723e+000	108	15.5	3.328609e+000	0	0	0	0	0	0	88.7934	1	1	46.8651	15.2188
DATA	1074	14	8	0	0	ASCRP3008683	ASCRP3008683	6945.38	315	1.912207e+002	1.915280e+001	204	15.5	2.911728e+000	0	0	0	0	0	0	185.012	1	1	48.5334	16.0667
DATA	1075	14	9	0	0	ASCRP3012422	ASCRP3012422	6970.75	315.597	2.104722e+001	2.368691e+000	37	17	3.607752e+000	0	0	0	0	0	0	20.322	1	1	48.2044	16.1429
DATA	1076	14	10	0	0	ASCRP3000368	ASCRP3000368	6996.78	315.149	2.469214e+001	2.698378e+000	40	15	5.234090e+000	0	0	0	0	0	0	23.8072	1	1	46.1809	16.9355
DATA	1077	14	11	0	0	ASCRP3008065	ASCRP3008065	7021.58	315.427	2.875561e+004	2.875561e+003	27738	17	3.870040e+000	0	0	0	0	0	0	27690.2	1	1	57.5363	17.1481
DATA	1078	14	12	0	0	ASCRP3000340	ASCRP3000340	7046.86	315.75	3.493352e+001	3.659656e+000	49	17	4.574343e+000	0	0	0	0	0	0	33.6057	1	1	47.8731	17.2692
DATA	1079	14	13	0	0	ASCRP3011231	ASCRP3011231	7072.5	315.932	5.311613e+001	5.422584e+000	67	16	3.607405e+000	0	0	0	0	0	0	51.0626	1	1	48.5334	16.3235
DATA	1080	14	14	0	0	ASCRP3008767	ASCRP3008767	7097.73	315.6	7.017791e+001	7.102190e+000	84	17	3.816333e+000	0	0	0	0	0	0	67.45	1	1	48.8603	16.7576
DATA	1081	14	15	0	0	ASCRP3003845	ASCRP3003845	7123.28	315.164	1.380397e+002	1.384706e+001	146	15	4.471326e+000	0	0	0	0	0	0	132.684	1	1	45.835	16.0833
DATA	1082	14	16	0	0	ASCRP3012670	ASCRP3012670	7147.26	315.574	1.267967e+003	1.268014e+002	1109	17	3.869299e+000	0	1	0	0	0	0	1218.73	1	1	41.4593	17.027
DATA	1083	14	17	0	0	ASCRP3010058	ASCRP3010058	7173.86	315.519	3.693103e+001	3.850938e+000	52.5	15	4.179831e+000	0	0	0	0	0	0	35.5103	1	1	49.8279	15.7179
DATA	1084	14	18	0	0	ASCRP3011175	ASCRP3011175	7199.4	315.213	1.777538e+002	1.780880e+001	187.5	17	3.411910e+000	0	0	0	0	0	0	171.029	1	1	49.1849	15.6875
DATA	1085	14	19	0	0	ASCRP3007638	ASCRP3007638	7224.74	315.303	4.501657e+001	4.631680e+000	59	17	3.046437e+000	0	0	0	0	0	0	43.3427	1	1	49.5074	16.3243
DATA	1086	14	20	0	0	ASCRP3002715	ASCRP3002715	7250.13	315.526	1.911412e+002	1.914511e+001	206	15	3.145696e+000	0	0	0	0	0	0	184.175	1	1	50.1463	14.9667
DATA	1087	14	21	0	0	ASCRP3005851	ASCRP3005851	7275.68	315.505	3.686867e+002	3.688471e+001	373	17	3.624658e+000	0	0	0	0	0	0	355.611	1	1	53.5237	17.2059
DATA	1088	14	22	0	0	ASCRP3013143	ASCRP3013143	7300.99	315.613	5.915510e+001	6.014486e+000	74.5	17	4.128777e+000	0	0	0	0	0	0	57.1182	1	1	49.1849	16.7586
DATA	1089	14	23	0	0	A_23_P58132	NM_004310	7326.52	315.352	3.044701e+002	3.046634e+001	309	15	3.925413e+000	0	0	0	0	0	0	294.385	1	1	47.8731	15.8621
DATA	1090	14	24	0	0	ASCRP3001497	ASCRP3001497	7351.59	315.247	1.257489e+002	1.262150e+001	141	15	4.084681e+000	0	0	0	0	0	0	121.749	1	1	48.5334	15.7308
DATA	1091	14	25	0	0	ASCRP3005497	ASCRP3005497	7377.13	315.257	7.074141e+001	7.156435e+000	85	16	3.920856e+000	0	0	0	0	0	0	68.5876	1	1	46.8651	15.5429
DATA	1092	14	26	0	0	ASCRP3012194	ASCRP3012194	7402.7	315.1	9.103953e+001	9.167847e+000	105	15.5	4.009328e+000	0	0	0	0	0	0	88.405	1	1	47.2035	15.8333
DATA	1093	14	27	0	0	ASCRP3004166	ASCRP3004166	7427.81	315.643	1.101359e+003	1.101412e+002	1077	15	4.208834e+000	0	0	0	0	0	0	1070.81	1	1	51.4001	14.8571
DATA	1094	14	28	0	0	ASCRP3005023	ASCRP3005023	7453.5	315.5	4.166245e+001	4.303293e+000	58	16	2.375570e+000	0	0	0	0	0	0	40.5738	1	1	57.5363	16.32
DATA	1095	14	29	0	0	ASCRP3003894	ASCRP3003894	7478.89	315.5	2.571269e+000	1.105968e+000	20	15	2.599735e+000	0	0	0	0	0	0	2.50807	1	0	65	15
DATA	1096	14	30	66	-1	(-)3xSLv1	NegativeControl	7504.42	315.427	1.091653e+000	1.073887e+000	16	15.5	3.211638e+000	0	0	0	0	0	0	-0.842732	0	0	65	15.4412
DATA	1097	14	31	0	0	ASCRP3001136	ASCRP3001136	7529.68	314.958	2.265341e+001	2.506143e+000	39	17	3.551521e+000	0	0	0	0	0	0	22.174	1	1	47.2035	16.4483
DATA	1098	14	32	0	0	ASCRP3010440	ASCRP3010440	7554.95	315.048	1.844887e+001	2.132840e+000	35	16	3.061815e+000	0	0	0	0	0	0	18.0867	1	1	45.4864	15.7333
DATA	1099	14	33	0	0	ASCRP3001423	ASCRP3001423	7580.72	315.099	4.702989e+001	4.822846e+000	63	15	3.257126e+000	0	0	0	0	0	0	46.1805	1	1	47.2035	14.8125
DATA	1100	14	34	0	0	ASCRP3002558	ASCRP3002558	7605.67	315.5	1.365435e+004	1.365435e+003	13509	16	5.131601e+000	0	0	0	0	0	0	13425.9	1	1	57.5363	17.5
DATA	1101	14	35	0	0	ASCRP3005836	ASCRP3005836	7631.06	315.506	5.173671e+002	5.174768e+001	530	13	3.172775e+000	0	0	0	0	0	0	509.501	1	1	50.4627	14.069
DATA	1102	14	36	0	0	ASCRP3005770	ASCRP3005770	7656.56	315.6	1.447649e+003	1.447688e+002	1434.5	15	1.709776e+000	0	0	0	0	0	0	1427.75	1	1	50.7771	14.56
DATA	1103	14	37	0	0	ASCRP3010172	ASCRP3010172	7681.93	315.432	2.099482e+001	2.352878e+000	39	15.5	4.475861e+000	0	0	0	0	0	0	20.7388	1	1	48.8603	14.9667
DATA	1104	14	38	0	0	ASCRP3004654	ASCRP3004654	7707.43	315.671	2.713885e+002	2.715957e+001	282	15	4.246703e+000	0	0	0	0	0	0	268.434	1	1	49.5074	16.0345
DATA	1105	14	39	0	0	ASCRP3000580	ASCRP3000580	7732.67	315.5	5.545162e+000	1.195585e+000	22	14	4.229657e+000	0	0	0	0	0	0	5.49285	1	1	57.5363	14.84
DATA	1106	14	40	0	0	A_23_P49878	NM_019013	7757.73	315.194	3.727708e+001	3.874847e+000	52	16.5	4.220605e+000	0	0	0	1	0	0	36.9799	1	1	45.835	16.1563
DATA	1107	14	41	0	0	ASCRP3004446	ASCRP3004446	7783.56	315.1	5.534089e+001	5.633984e+000	72.5	14	2.728247e+000	0	0	0	0	0	0	54.9735	1	1	47.8731	15.12
DATA	1108	14	42	0	0	ASCRP3008783	ASCRP3008783	7809.03	315.104	1.093918e+002	1.098993e+001	125	15	3.701692e+000	0	0	0	0	0	0	108.797	1	1	46.8651	15.6571
DATA	1109	14	43	0	0	ASCRP3002158	ASCRP3002158	7834.5	315.5	1.402279e+004	1.402279e+003	13990	17	4.371313e+000	0	0	0	0	0	0	13959.8	1	1	57.5363	17.4138
DATA	1110	14	44	0	0	ASCRP3012766	ASCRP3012766	7859.67	315.5	5.731807e+001	5.827698e+000	74	17.5	7.009819e+000	0	0	0	0	1	0	57.1215	1	1	57.5363	19.7857
DATA	1111	14	45	0	0	ASCRP3011233	ASCRP3011233	7885.32	315.41	3.861478e+001	4.002139e+000	55	15	3.765165e+000	0	0	0	0	0	0	38.5234	1	1	50.1463	16
DATA	1112	14	46	0	0	ASCRP3005445	ASCRP3005445	7910.69	315.532	9.648685e+001	9.705735e+000	113	16	3.721857e+000	0	0	0	0	0	0	96.3428	1	1	49.8279	15.069
DATA	1113	14	47	0	0	ASCRP3008559	ASCRP3008559	7935.74	315.222	5.755333e+003	5.755343e+002	5782.5	15	4.358464e+000	0	0	0	0	0	0	5752.58	1	1	47.5395	14.9394
DATA	1114	14	48	0	0	ASCRP3001819	ASCRP3001819	7961.22	314.868	3.732212e+002	3.733685e+001	389	16	3.707078e+000	0	0	0	0	0	0	373.409	1	1	46.1809	15.1364
DATA	1115	14	49	0	0	ASCRP3011217	ASCRP3011217	7986.7	315.1	1.711110e+002	1.714317e+001	188	14.5	3.385066e+000	0	0	0	0	0	0	171.303	1	1	47.2035	15.3438
DATA	1116	14	50	0	0	ASCRP3000652	ASCRP3000652	8012.07	314.803	4.494259e+001	4.614649e+000	63.5	15	4.494005e+000	0	0	0	0	0	0	45.0295	1	1	44.7812	15.5294
DATA	1117	14	51	0	0	ASCRP3013462	ASCRP3013462	8037.5	315.5	3.971015e+004	3.971015e+003	39460.5	15	4.818395e+000	0	0	0	0	0	0	39797.5	1	1	57.5363	16.4286
DATA	1118	14	52	0	0	ASCRP3013344	ASCRP3013344	8063	315.455	5.797971e+001	5.891626e+000	76	15	3.911182e+000	0	0	0	0	0	0	58.1403	1	1	55.8519	16.1212
DATA	1119	14	53	0	0	ASCRP3000739	ASCRP3000739	8088.31	315.662	4.189212e+002	4.190517e+001	432	15.5	3.919301e+000	0	0	0	0	0	0	420.245	1	1	48.5334	15.8667
DATA	1120	14	54	0	0	ASCRP3011331	ASCRP3011331	8113.58	315.427	1.072348e+001	1.497561e+000	27	15	3.634358e+000	0	0	0	0	0	0	10.7632	1	1	57.5363	15.0588
DATA	1121	14	55	0	0	ASCRP3009383	ASCRP3009383	8139.12	315.459	4.152543e+001	4.282003e+000	59	14	2.584055e+000	0	0	0	0	0	0	41.6948	1	1	48.8603	13.9655
DATA	1122	14	56	0	0	ASCRP3006683	ASCRP3006683	8164.47	315.056	7.127914e+001	7.204023e+000	89	14.5	3.587585e+000	0	0	0	0	0	0	71.6075	1	1	48.5334	15.0882
DATA	1123	14	57	0	0	ASCRP3013419	ASCRP3013419	8189.88	315.321	6.606214e+002	6.607039e+001	671	15	3.923187e+000	0	0	0	0	0	0	663.791	1	1	52.0157	15.5161
DATA	1124	14	58	0	0	ASCRP3011172	ASCRP3011172	8215.2	315.155	1.846501e+002	1.849449e+001	201	14	4.008390e+000	0	0	0	0	0	0	185.601	1	1	47.2035	15.6087
DATA	1125	14	59	0	0	ASCRP3005717	ASCRP3005717	8240.63	315.573	1.399565e+002	1.403452e+001	158	16.5	4.232527e+000	0	0	0	0	0	0	140.689	1	1	49.1849	16.8333
DATA	1126	14	60	0	0	CUST_1_PI418767722	NM_002107	8265.95	315.636	7.953292e+002	7.953976e+001	809	16	3.146968e+000	0	0	0	0	0	0	799.665	1	1	52.9257	16.1818
DATA	1127	14	61	0	0	ASCRP3010418	ASCRP3010418	8291.5	315.5	9.065280e+000	1.382065e+000	25	15	3.842541e+000	0	0	0	0	0	0	9.11742	1	1	57.5363	15.4063
DATA	1128	14	62	0	0	ASCRP3008873	ASCRP3008873	8316.89	315.5	1.988922e+002	1.991655e+001	215.5	16	3.794315e+000	0	0	0	0	0	0	200.085	1	1	56.9804	15.7857
DATA	1129	14	63	0	0	ASCRP3010656	ASCRP3010656	8342.37	314.968	9.869969e+000	1.435595e+000	28.5	15	3.431094e+000	0	0	0	0	0	0	9.93378	1	1	44.0646	15.1053
DATA	1130	14	64	0	0	ASCRP3001406	ASCRP3001406	8367.39	315.391	3.395436e+001	3.551830e+000	52	15	2.814708e+000	0	0	0	0	0	0	34.178	1	1	47.8731	15.5484
DATA	1131	14	65	0	0	ASCRP3008976	ASCRP3008976	8393	314.774	2.000079e+002	2.002790e+001	222	16	2.860935e+000	0	0	0	0	0	0	201.435	1	1	45.4864	15.4194
DATA	1132	14	66	0	0	ASCRP3000616	ASCRP3000616	8418.44	315.325	1.084708e+002	1.089698e+001	126	15	4.673464e+000	0	0	0	0	0	0	109.263	1	1	49.8279	15.7143
DATA	1133	14	67	0	0	ASCRP3004672	ASCRP3004672	8443.67	315.6	1.043183e+003	1.043235e+002	1068	14.5	3.379451e+000	0	0	0	0	0	0	1051.16	1	1	50.7771	15.4
DATA	1134	14	68	0	0	ASCRP3013246	ASCRP3013246	8469.12	315.616	1.820755e+002	1.823727e+001	200	17	3.116381e+000	0	0	0	0	0	0	183.56	1	1	48.5334	16.3871
DATA	1135	14	69	0	0	ASCRP3012931	ASCRP3012931	8494.36	315.568	1.041952e+001	1.472241e+000	28	16	4.421242e+000	0	0	0	0	0	0	10.5108	1	1	38.6789	16.4688
DATA	1136	14	70	0	0	ASCRP3005589	ASCRP3005589	8520.11	315.5	4.508497e+001	4.626749e+000	61	15	3.978780e+000	0	0	0	0	0	0	45.513	1	1	56.9804	15.1429
DATA	1137	14	71	0	0	ASCRP3004796	ASCRP3004796	8545.31	315.405	1.081774e+002	1.086747e+001	128	14	2.614850e+000	0	0	0	0	0	0	109.295	1	1	48.5334	14.1379
DATA	1138	14	72	0	0	ASCRP3010485	ASCRP3010485	8570.67	315.5	6.529681e+000	1.225909e+000	24	13	3.525965e+000	0	0	0	0	0	0	6.60322	1	1	57.5363	14.1081
DATA	1139	14	73	0	0	ASCRP3011519	ASCRP3011519	8596.38	315.188	4.548885e+001	4.665435e+000	64	15	2.718754e+000	0	0	0	0	0	0	46.0557	1	1	46.8651	15.0345
DATA	1140	14	74	0	0	ASCRP3001953	ASCRP3001953	8621.85	314.723	1.364399e+002	1.368318e+001	156	15	3.352661e+000	0	0	0	0	0	0	138.33	1	1	45.835	14.7714
DATA	1141	14	75	1028	1	(+)E1A_r60_n9	E1A_r60_n9	8647.11	315.5	1.050689e+000	1.034649e+000	18	13.5	2.617352e+000	0	0	0	0	0	0	0.475238	0	0	56.9804	13.9643
DATA	1142	14	76	0	0	ASCRP3003574	ASCRP3003574	8672.19	315.519	1.434598e+002	1.438304e+001	161	15	2.928274e+000	0	0	0	0	0	0	145.866	1	1	49.8279	14.8857
DATA	1143	14	77	0	0	ASCRP3000698	ASCRP3000698	8697.87	315.737	5.786333e+001	5.877293e+000	75	15	3.087436e+000	0	0	0	0	0	0	58.9426	1	1	49.1849	15.125
DATA	1144	14	78	0	0	Negative027	Negative027	8723.42	315.427	1.044772e+000	1.027769e+000	16	16	2.927146e+000	0	0	0	0	0	0	-1.44407	0	0	65	16.4545
DATA	1145	14	79	0	0	ASCRP3002250	ASCRP3002250	8748.4	315.151	7.566211e+002	7.566906e+001	784.5	15	3.661231e+000	0	0	0	0	0	0	774.248	1	1	48.5334	15.2692
DATA	1146	14	80	0	0	ASCRP3001149	ASCRP3001149	8774	315.455	2.312380e+000	1.048469e+000	20.5	14	4.215694e+000	0	0	0	0	0	0	2.37246	1	0	55.8519	14.8148
DATA	1147	14	81	0	0	ASCRP3005708	ASCRP3005708	8799.5	315.5	1.071960e+000	1.025252e+000	19	15	2.990408e+000	0	0	0	0	0	0	1.10307	1	0	57.5363	14.3438
DATA	1148	14	82	0	0	ASCRP3009853	ASCRP3009853	8824.57	315.314	2.347756e+001	2.558294e+000	41	14	3.491228e+000	0	0	0	0	0	0	24.2376	1	1	47.2035	14.1604
DATA	1149	15	1	0	0	ASCRP3011094	ASCRP3011094	6754.36	323.242	3.624950e+001	3.775514e+000	50	14	3.655666e+000	0	0	0	0	0	0	36.0312	1	1	45.835	14.5651
DATA	1150	15	2	0	0	ASCRP3002010	ASCRP3002010	6780.32	322.727	9.165611e+002	9.166226e+001	901.5	15	3.689153e+000	0	0	0	0	0	0	905.989	1	1	49.8279	15.1212
DATA	1151	15	3	0	0	ASCRP3012879	ASCRP3012879	6806	322.545	1.772630e+001	2.068858e+000	34	16	4.988727e+000	0	0	0	0	0	0	17.4351	1	1	55.8519	17.3714
DATA	1152	15	4	0	0	ASCRP3007703	ASCRP3007703	6831.42	322.769	1.500338e+001	1.843679e+000	31	16	3.523729e+000	0	0	0	0	0	0	14.6913	1	1	50.4627	16.8
DATA	1153	15	5	0	0	ASCRP3013610	ASCRP3013610	6856.58	322.573	4.372625e+000	1.161120e+000	21	14	3.329423e+000	0	0	0	0	0	0	4.26524	1	0	57.5363	14.5333
DATA	1154	15	6	0	0	ASCRP3012830	ASCRP3012830	6882.19	322.769	3.036779e+001	3.222918e+000	46	15	4.399826e+000	0	0	0	0	0	0	29.5179	1	1	49.8279	15.8929
DATA	1155	15	7	0	0	ASCRP3008208	ASCRP3008208	6907.29	322.453	3.581180e+001	3.741230e+000	51.5	16	3.517718e+000	0	0	0	0	0	0	34.7088	1	1	49.1849	15.8214
DATA	1156	15	8	0	0	ASCRP3007804	ASCRP3007804	6933	322.545	1.118012e+001	1.558235e+000	28	15	2.967947e+000	0	0	0	0	0	0	10.8072	1	1	55.8519	15.3939
DATA	1157	15	9	0	0	ASCRP3010351	ASCRP3010351	6958.42	322.573	3.642314e+000	1.147170e+000	21	16	2.665064e+000	0	0	0	0	0	0	3.51311	1	0	57.5363	15.5556
DATA	1158	15	10	1028	1	(+)E1A_r60_a104	E1A_r60_a104	6983.58	322.573	3.237433e+000	1.136846e+000	20	15	3.792706e+000	0	0	0	0	0	0	3.11696	1	0	57.5363	15.3333
DATA	1159	15	11	0	0	A_23_P142849	NM_005168	7009.11	322.5	1.836652e+001	2.136438e+000	34	16	3.853221e+000	0	0	0	0	0	0	17.6573	1	1	56.9804	16.2258
DATA	1160	15	12	0	0	Negative008	Negative008	7034.5	322.648	1.058122e+001	1.521033e+000	27	16	2.846500e+000	0	0	0	0	0	0	10.1605	1	1	57.5363	16.2222
DATA	1161	15	13	0	0	ASCRP3004462	ASCRP3004462	7060	322.682	4.962479e+002	4.963683e+001	486	16	3.390439e+000	0	0	0	0	0	0	476.108	1	1	53.5237	15.931
DATA	1162	15	14	0	0	ASCRP3007641	ASCRP3007641	7085.31	322.528	3.207008e+001	3.388523e+000	48	16	3.750269e+000	0	0	0	0	0	0	30.7529	1	1	48.2044	16.25
DATA	1163	15	15	0	0	ASCRP3011705	ASCRP3011705	7110.38	322.606	6.014827e+001	6.113601e+000	72	16	4.647349e+000	0	0	0	0	0	0	57.659	1	1	45.1352	16.7419
DATA	1164	15	16	0	0	ASCRP3008484	ASCRP3008484	7136	322.545	5.855771e+001	5.957191e+000	70.5	15.5	4.175570e+000	0	0	0	0	0	0	56.132	1	1	55.8519	16.3462
DATA	1165	15	17	0	0	CUST_8_PI418767722	NM_021009	7161.38	322.61	1.003178e+002	1.009130e+001	109	16	4.270738e+000	0	0	0	0	0	0	96.1752	1	1	49.8279	16.3721
DATA	1166	15	18	0	0	ASCRP3006788	ASCRP3006788	7186.58	322.573	5.311247e+001	5.422748e+000	66	15	3.497712e+000	0	0	0	0	0	0	50.9383	1	1	57.5363	14.6552
DATA	1167	15	19	0	0	ASCRP3012646	ASCRP3012646	7211.92	323.239	4.118150e+001	4.260908e+000	56.5	17	2.674398e+000	0	0	0	0	0	0	39.5067	1	1	46.8651	16.3824
DATA	1168	15	20	0	0	ASCRP3009087	ASCRP3009087	7237.37	322.9	3.786693e+001	3.941218e+000	53.5	15.5	3.189242e+000	0	0	0	0	0	0	36.3578	1	1	47.2035	15.3667
DATA	1169	15	21	0	0	ASCRP3003188	ASCRP3003188	7263	322.545	2.841026e+001	3.043542e+000	43	15	2.907364e+000	0	0	0	0	0	0	27.3058	1	1	55.8519	15.8235
DATA	1170	15	22	0	0	ASCRP3009072	ASCRP3009072	7288.34	322.868	3.709368e+002	3.710971e+001	360	15	4.034201e+000	0	0	0	0	0	0	356.824	1	1	49.8279	15.9459
DATA	1171	15	23	0	0	ASCRP3005564	ASCRP3005564	7313.58	322.573	5.429432e+000	1.217176e+000	22	15	3.894588e+000	0	0	0	0	0	0	5.22933	1	0	57.5363	14.9333
DATA	1172	15	24	0	0	ASCRP3001972	ASCRP3001972	7339.22	322.316	3.298250e+001	3.473036e+000	50	14	4.318308e+000	0	0	0	0	0	0	31.8098	1	1	49.5074	15.1724
DATA	1173	15	25	0	0	ASCRP3007756	ASCRP3007756	7364.42	322.474	4.492884e+001	4.622405e+000	61.5	15	4.145870e+000	0	0	0	0	0	0	43.3849	1	1	49.8279	15.4
DATA	1174	15	26	0	0	ASCRP3006437	ASCRP3006437	7390	322.545	6.798489e+000	1.280465e+000	23	15	3.824697e+000	0	0	0	0	0	0	6.57383	1	1	65	15.5357
DATA	1175	15	27	0	0	ASCRP3006142	ASCRP3006142	7415.42	322.573	1.459936e+001	1.818082e+000	32.5	14	3.500576e+000	0	0	0	0	0	0	14.1373	1	1	57.5363	14.5625
DATA	1176	15	28	0	0	ASCRP3005800	ASCRP3005800	7440.24	322.932	5.118667e+001	5.231799e+000	67	16	3.739501e+000	0	0	0	0	0	0	49.6309	1	1	48.5334	16.125
DATA	1177	15	29	0	0	ASCRP3010771	ASCRP3010771	7465.95	322.781	7.499024e+002	7.499802e+001	718.5	15	3.332184e+000	0	0	0	0	0	0	728.294	1	1	54.4085	15
DATA	1178	15	30	0	0	ASCRP3010633	ASCRP3010633	7491.46	323.038	1.729019e+002	1.732381e+001	181	16	3.132105e+000	0	0	0	0	0	0	168.163	1	1	49.8279	15.6857
DATA	1179	15	31	0	0	ASCRP3003231	ASCRP3003231	7516.88	322.613	5.173651e+001	5.284533e+000	69.5	16	3.821295e+000	0	0	0	0	0	0	50.4087	1	1	49.1849	16.1333
DATA	1180	15	32	1028	1	(+)E1A_r60_a104	E1A_r60_a104	7542.42	322.573	2.135840e+000	1.096127e+000	20	16	2.719561e+000	0	0	0	0	0	0	2.0844	1	0	57.5363	15.3704
DATA	1181	15	33	0	0	ASCRP3006993	ASCRP3006993	7567.68	322.31	1.925788e+001	2.204675e+000	36	14.5	3.431106e+000	0	0	0	0	0	0	18.8262	1	1	48.2044	14.9286
DATA	1182	15	34	0	0	Negative019	Negative019	7593.42	322.573	1.089436e+000	1.071706e+000	17	15	4.346921e+000	0	0	0	0	0	0	-0.061168	0	0	57.5363	15.7941
DATA	1183	15	35	0	0	ASCRP3001903	ASCRP3001903	7618.4	322.853	2.147244e+002	2.149910e+001	229	15	4.169486e+000	0	0	0	0	0	0	210.513	1	1	48.8603	15.6667
DATA	1184	15	36	0	0	ASCRP3003388	ASCRP3003388	7644	322.545	8.838419e+001	8.902760e+000	106	14	2.310260e+000	0	0	0	0	0	0	86.7978	1	1	55.8519	14.6786
DATA	1185	15	37	0	0	ASCRP3003334	ASCRP3003334	7669.38	322.724	1.059122e+002	1.064482e+001	121	14	3.586373e+000	0	0	0	0	0	0	104.158	1	1	49.1849	14.1724
DATA	1186	15	38	0	0	ASCRP3011710	ASCRP3011710	7694.43	322.971	2.768190e+001	2.966168e+000	43.5	18	4.672000e+000	0	0	0	0	0	0	27.2591	1	1	47.8731	16.5517
DATA	1187	15	39	0	0	ASCRP3000952	ASCRP3000952	7720.2	322.554	3.457222e+001	3.617173e+000	52	15	3.787632e+000	0	0	0	0	0	0	34.1002	1	1	48.8603	14.8846
DATA	1188	15	40	0	0	ASCRP3012279	ASCRP3012279	7745.24	322.607	5.837567e+002	5.838533e+001	589.5	15	4.006387e+000	0	0	0	0	0	0	576.546	1	1	52.6241	15.6364
DATA	1189	15	41	0	0	ASCRP3000728	ASCRP3000728	7770.78	322.149	1.489686e+001	1.828731e+000	31.5	14	3.186441e+000	0	0	0	0	0	0	14.7356	1	1	46.1809	14.8182
DATA	1190	15	42	0	0	ASCRP3009674	ASCRP3009674	7796.13	322.471	1.130663e+002	1.135617e+001	130	15	3.627710e+000	0	0	0	0	0	0	111.964	1	1	47.8731	15.4688
DATA	1191	15	43	0	0	ASCRP3013505	ASCRP3013505	7821.58	322.573	2.016368e+000	1.077374e+000	19	16	3.160151e+000	0	0	0	0	0	0	1.999	1	0	57.5363	15.3143
DATA	1192	15	44	0	0	ASCRP3001034	ASCRP3001034	7846.96	322.831	2.997505e+001	3.178501e+000	47	16	5.472952e+000	0	0	0	0	0	0	29.7467	1	1	46.8651	17.8966
DATA	1193	15	45	0	0	ASCRP3012696	ASCRP3012696	7872.5	322.648	3.867731e+000	1.124651e+000	21	15	3.596033e+000	0	0	0	0	0	0	3.84272	1	0	57.5363	15.1875
DATA	1194	15	46	0	0	ASCRP3001917	ASCRP3001917	7898.06	322.806	7.751319e+001	7.822795e+000	94	15	3.855629e+000	0	0	0	0	0	0	77.0834	1	1	46.8651	15.1389
DATA	1195	15	47	0	0	ASCRP3012709	ASCRP3012709	7923.42	322.573	1.084213e+000	1.059534e+000	18.5	15	3.267997e+000	0	0	0	0	0	0	1.07933	1	0	57.5363	14.5862
DATA	1196	15	48	0	0	ASCRP3008440	ASCRP3008440	7948.64	322.573	7.601083e+002	7.601813e+001	783	14.5	3.403041e+000	0	0	0	0	0	0	757.334	1	1	52.9257	14.3929
DATA	1197	15	49	0	0	ASCRP3007051	ASCRP3007051	7974.07	322.347	4.436122e+001	4.559179e+000	58	15	3.481132e+000	0	0	0	0	0	0	44.2395	1	1	49.1849	15.5806
DATA	1198	15	50	0	0	ASCRP3005895	ASCRP3005895	7999.51	322.513	2.788290e+002	2.790271e+001	296	15	4.248680e+000	0	0	0	0	0	0	278.247	1	1	49.1849	15.5
DATA	1199	15	51	0	0	ASCRP3008596	ASCRP3008596	8024.86	322.593	3.185317e+001	3.354149e+000	50	15	4.977259e+000	0	0	0	0	0	0	31.807	1	1	56.9804	15.8571
DATA	1200	15	52	0	0	ASCRP3008155	ASCRP3008155	8050.42	322.573	3.107876e+000	1.095112e+000	21	14	4.174164e+000	0	0	0	0	0	0	3.10532	1	0	57.5363	15.069
DATA	1201	15	53	0	0	ASCRP3002974	ASCRP3002974	8075.65	323.067	3.527033e+003	3.527049e+002	3553.5	16	3.496665e+000	0	0	0	0	0	0	3525.31	1	1	49.1849	15.32
DATA	1202	15	54	0	0	ASCRP3010482	ASCRP3010482	8101	322.963	1.766687e+002	1.769799e+001	196.5	14	3.150621e+000	0	0	0	0	0	0	176.681	1	1	51.0895	14.5938
DATA	1203	15	55	0	0	ASCRP3011004	ASCRP3011004	8126.5	322.5	3.491235e+003	3.491250e+002	3514.5	15	3.328512e+000	0	0	0	0	0	0	3493.81	1	1	52.9257	15.2571
DATA	1204	15	56	0	0	ASCRP3012051	ASCRP3012051	8151.52	322.613	4.098675e+001	4.230553e+000	57	16	6.888820e+000	0	0	0	0	0	0	41.032	1	1	49.8279	18.0741
DATA	1205	15	57	0	0	ASCRP3006118	ASCRP3006118	8177.42	322.573	1.675735e+001	1.976267e+000	33	14	4.055506e+000	0	0	0	0	0	0	16.7827	1	1	57.5363	14.9667
DATA	1206	15	58	0	0	ASCRP3008169	ASCRP3008169	8202.65	322.778	7.331950e+001	7.406379e+000	88.5	14	4.360561e+000	0	0	0	0	0	0	73.4501	1	1	47.5395	15.1667
DATA	1207	15	59	0	0	ASCRP3009195	ASCRP3009195	8227.62	322.763	4.390107e+002	4.391355e+001	456	14.5	3.529219e+000	0	0	0	0	0	0	439.94	1	1	49.1849	15.1538
DATA	1208	15	60	0	0	ASCRP3010397	ASCRP3010397	8253.06	322.663	9.492033e+001	9.549561e+000	112	15	3.635078e+000	0	0	0	0	0	0	95.1554	1	1	49.8279	15.6
DATA	1209	15	61	0	0	ASCRP3009759	ASCRP3009759	8278.58	322.573	9.874370e+000	1.438647e+000	27	14	2.811088e+000	0	0	0	0	0	0	9.90227	1	1	57.5363	14.9688
DATA	1210	15	62	0	0	ASCRP3002614	ASCRP3002614	8303.93	322.728	8.012595e+001	8.080581e+000	96	15	4.599641e+000	0	0	0	0	0	0	80.3728	1	1	49.8279	15.8148
DATA	1211	15	63	0	0	ASCRP3012610	ASCRP3012610	8329.44	322.479	4.537389e+002	4.538593e+001	474.5	16	3.892981e+000	0	0	0	0	0	0	455.328	1	1	48.2044	15.303
DATA	1212	15	64	0	0	ASCRP3000687	ASCRP3000687	8355	322.545	6.700131e+000	1.241532e+000	24	15	3.400630e+000	0	0	0	0	0	0	6.72579	1	1	55.8519	14.75
DATA	1213	15	65	0	0	ASCRP3001161	ASCRP3001161	8380.41	322.588	5.036144e+001	5.143387e+000	66	16	3.381399e+000	0	0	0	0	0	0	50.5729	1	1	47.2035	15.2143
DATA	1214	15	66	0	0	ASCRP3004449	ASCRP3004449	8405.67	322.753	3.557805e+001	3.707944e+000	53	14.5	5.180856e+000	0	0	0	0	0	0	35.7407	1	1	48.2044	15.7857
DATA	1215	15	67	0	0	ASCRP3010283	ASCRP3010283	8431.42	322.573	7.519010e+000	1.286478e+000	25	16	4.213904e+000	0	0	0	0	0	0	7.55755	1	1	65	16.0968
DATA	1216	15	68	0	0	ASCRP3003812	ASCRP3003812	8456.63	322.974	1.250352e+002	1.254698e+001	140	17	4.076647e+000	0	0	0	0	0	0	125.73	1	1	49.1849	16.2143
DATA	1217	15	69	0	0	ASCRP3010232	ASCRP3010232	8481.81	323.054	4.888390e+001	4.998376e+000	66.5	17	4.417596e+000	0	0	0	0	0	0	49.1857	1	1	47.8731	17
DATA	1218	15	70	0	0	ASCRP3005148	ASCRP3005148	8507.21	323.014	3.094442e+001	3.265170e+000	49.5	15	3.213664e+000	0	0	0	0	0	0	31.1589	1	1	46.8651	14.5926
DATA	1219	15	71	0	0	ASCRP3005517	ASCRP3005517	8532.71	322.707	4.893912e+002	4.895019e+001	469	15	2.976894e+000	0	1	0	0	0	0	493.246	1	1	42.2201	15.0938
DATA	1220	15	72	0	0	ASCRP3008157	ASCRP3008157	8558.42	322.573	7.110781e+000	1.259819e+000	25	13	2.991925e+000	0	0	0	0	1	0	7.17413	1	1	57.5363	13.125
DATA	1221	15	73	0	0	ASCRP3005479	ASCRP3005479	8583.76	322.431	1.251535e+001	1.626457e+000	31	14.5	3.068440e+000	0	0	0	0	0	0	12.6414	1	1	48.2044	14.0625
DATA	1222	15	74	0	0	ASCRP3011851	ASCRP3011851	8608.93	322.493	1.203438e+002	1.207901e+001	141.5	14	2.924696e+000	0	0	0	0	0	0	121.708	1	1	48.5334	14.1
DATA	1223	15	75	0	0	ASCRP3009067	ASCRP3009067	8634.31	322.863	4.356260e+002	4.357492e+001	434	15	3.851825e+000	0	0	0	0	0	0	441.172	1	1	50.4627	14.6452
DATA	1224	15	76	0	0	ASCRP3007405	ASCRP3007405	8659.71	322.859	6.015886e+002	6.016775e+001	631	15	2.529034e+000	0	0	0	0	0	0	610.257	1	1	49.8279	14.6296
DATA	1225	15	77	0	0	ASCRP3008039	ASCRP3008039	8685.28	323.147	3.924548e+001	4.058076e+000	58	15	3.113952e+000	0	0	0	0	0	0	39.8839	1	1	45.835	14.5676
DATA	1226	15	78	0	0	ASCRP3008555	ASCRP3008555	8710.33	322.974	1.878629e+001	2.142585e+000	36	16	3.118450e+000	0	0	0	0	0	0	19.1322	1	1	49.1849	15.4839
DATA	1227	15	79	0	0	ASCRP3000749	ASCRP3000749	8735.79	322.474	1.531995e+002	1.535438e+001	173.5	16	2.385440e+000	0	0	0	0	0	0	156.4	1	1	49.8279	16.0968
DATA	1228	15	80	0	0	ASCRP3010973	ASCRP3010973	8761.38	322.5	2.914028e+001	3.089057e+000	47	14	3.518741e+000	0	0	0	0	0	0	29.8277	1	1	49.8279	14.3077
DATA	1229	15	81	0	0	ASCRP3011480	ASCRP3011480	8786.63	322.63	8.624248e+002	8.624853e+001	882.5	14	2.868932e+000	0	0	0	0	0	0	885.317	1	1	48.2044	14.3333
DATA	1230	15	82	0	0	ASCRP3006311	ASCRP3006311	8811.89	322.648	4.048361e+002	4.049642e+001	442	14	3.740190e+000	0	0	0	0	0	0	416.919	1	1	47.8731	14.7561
DATA	1231	16	1	0	0	ASCRP3003282	ASCRP3003282	6767.15	330.062	2.894098e+001	3.081922e+000	46	14	3.381700e+000	0	0	0	0	0	0	28.6615	1	1	45.835	14.5
DATA	1232	16	2	0	0	ASCRP3005052	ASCRP3005052	6792.99	329.917	6.393407e+001	6.481541e+000	82	16	4.350418e+000	0	0	0	0	0	0	62.973	1	1	46.8651	16.6364
DATA	1233	16	3	0	0	ASCRP3003457	ASCRP3003457	6818.5	330	2.715637e+001	2.918987e+000	43	15.5	3.630174e+000	0	0	0	0	0	0	26.6186	1	1	48.5334	15.8333
DATA	1234	16	4	0	0	ASCRP3010107	ASCRP3010107	6844	330	8.685040e+000	1.382044e+000	25	15	5.750789e+000	0	0	0	0	0	0	8.47634	1	1	54.9904	16.6563
DATA	1235	16	5	0	0	Negative052	Negative052	6869.5	330	1.097037e+000	1.079251e+000	17	15	3.852911e+000	0	0	0	0	0	0	0.117202	0	0	54.1152	15.0588
DATA	1236	16	6	0	0	ASCRP3011533	ASCRP3011533	6894.83	330.435	4.538151e+001	4.665564e+000	61	15	4.712395e+000	0	0	0	0	0	0	43.9703	1	1	46.5243	16.04
DATA	1237	16	7	0	0	ASCRP3007908	ASCRP3007908	6920.07	329.861	4.147117e+001	4.286932e+000	55.5	16	4.419209e+000	0	0	0	0	0	0	40.07	1	1	46.8651	16.4706
DATA	1238	16	8	0	0	ASCRP3009862	ASCRP3009862	6944.93	330.015	8.554760e+000	1.384539e+000	26	15	3.805569e+000	0	0	0	0	0	0	8.24511	1	1	46.8651	15.6
DATA	1239	16	9	0	0	ASCRP3007485	ASCRP3007485	6970.57	329.815	1.066187e+002	1.071753e+001	121	17	4.588345e+000	0	0	0	0	0	0	102.544	1	1	45.4864	16.3571
DATA	1240	16	10	0	0	ASCRP3000940	ASCRP3000940	6996.12	330.037	3.787619e+002	3.789195e+001	386	16	4.083790e+000	0	0	0	0	0	0	363.62	1	1	49.8279	16.0345
DATA	1241	16	11	0	0	ASCRP3001361	ASCRP3001361	7021.56	330.208	1.341186e+002	1.345645e+001	143	15	4.616706e+000	0	0	0	0	0	0	128.567	1	1	49.1849	16.2258
DATA	1242	16	12	0	0	ASCRP3003957	ASCRP3003957	7047.5	330	5.382001e+000	1.220736e+000	22	16	3.785028e+000	0	0	0	0	0	0	5.15375	1	0	54.1152	16.4667
DATA	1243	16	13	0	0	ASCRP3005488	ASCRP3005488	7072.35	330.12	7.483350e+002	7.484153e+001	735	14	3.238877e+000	0	0	0	0	0	0	716.009	1	1	48.8603	14.9032
DATA	1244	16	14	0	0	ASCRP3005597	ASCRP3005597	7098	329.986	1.142194e+002	1.147451e+001	124.5	16	4.740033e+000	0	0	0	0	0	0	109.232	1	1	46.8651	16.3235
DATA	1245	16	15	0	0	ASCRP3004178	ASCRP3004178	7123.5	330	6.185458e+000	1.259747e+000	23	15	4.584925e+000	0	0	0	0	0	0	5.91372	1	1	54.1152	16.6923
DATA	1246	16	16	0	0	ASCRP3011399	ASCRP3011399	7148.31	330.014	2.029267e+001	2.307030e+000	37	15	4.453863e+000	0	0	0	0	0	0	19.4004	1	1	49.1849	15.7353
DATA	1247	16	17	0	0	ASCRP3012887	ASCRP3012887	7173.88	330.087	8.212257e+001	8.285244e+000	95	16	4.224137e+000	0	0	0	0	0	0	78.5234	1	1	46.8651	15.48
DATA	1248	16	18	0	0	ASCRP3007052	ASCRP3007052	7199.21	329.907	4.526912e+002	4.528240e+001	451	16	3.546095e+000	0	0	0	0	0	0	433.043	1	1	48.2044	15.1143
DATA	1249	16	19	0	0	ASCRP3010144	ASCRP3010144	7225	330.096	2.442917e+001	2.677628e+000	40	16	3.526953e+000	0	0	0	0	0	0	23.3804	1	1	46.8651	15.5758
DATA	1250	16	20	0	0	A_23_P215720	NM_000492	7250.55	330.269	1.220708e+001	1.640242e+000	29	15	3.410069e+000	0	0	0	0	0	0	11.6907	1	1	49.1849	15.1667
DATA	1251	16	21	0	0	ASCRP3010889	ASCRP3010889	7275.63	330.231	9.094057e+001	9.159698e+000	103	15	3.978780e+000	0	0	0	0	0	0	87.1694	1	1	49.5074	16.1429
DATA	1252	16	22	0	0	ASCRP3011091	ASCRP3011091	7301.39	330.069	2.687159e+000	1.125970e+000	20	15	4.181592e+000	0	0	0	0	0	0	2.57851	1	0	53.8203	15
DATA	1253	16	23	0	0	ASCRP3011307	ASCRP3011307	7326.5	330	3.555872e+000	1.148626e+000	20	13	3.731037e+000	0	0	0	0	0	0	3.41595	1	0	54.1152	14.0714
DATA	1254	16	24	0	0	ASCRP3000104	ASCRP3000104	7351.56	330.07	7.638562e+001	7.716071e+000	88.5	15	4.892790e+000	0	0	0	0	0	0	73.4656	1	1	48.2044	15.2424
DATA	1255	16	25	0	0	ASCRP3004464	ASCRP3004464	7377.13	330	2.004252e+003	2.004281e+002	1924.5	14	3.711163e+000	0	0	0	0	0	0	1930.22	1	1	48.5334	15.0909
DATA	1256	16	26	0	0	ASCRP3010655	ASCRP3010655	7402.63	330	7.071352e+002	7.072189e+001	697.5	14	3.070498e+000	0	0	0	0	0	0	681.954	1	1	50.4627	14.8065
DATA	1257	16	27	0	0	ASCRP3006004	ASCRP3006004	7427.89	330.028	2.507246e+001	2.732509e+000	41	15	3.584045e+000	0	0	0	0	0	0	24.2138	1	1	46.8651	15.0857
DATA	1258	16	28	0	0	ASCRP3007203	ASCRP3007203	7453.45	330.066	2.729494e+002	2.731649e+001	282	16	2.509061e+000	0	0	0	0	0	0	263.991	1	1	49.1849	16.1538
DATA	1259	16	29	0	0	ASCRP3008410	ASCRP3008410	7478.7	329.877	9.374991e+001	9.437348e+000	109	15	2.927070e+000	0	0	0	0	0	0	90.8179	1	1	48.2044	14.9118
DATA	1260	16	30	0	0	ASCRP3002771	ASCRP3002771	7504.5	330	5.007438e+000	1.191762e+000	22	15	3.081592e+000	0	0	0	0	0	0	4.85818	1	0	54.1152	15.0606
DATA	1261	16	31	0	0	ASCRP3002897	ASCRP3002897	7529.55	329.768	8.354829e+001	8.424302e+000	97.5	16	4.371031e+000	0	0	0	0	0	0	81.1915	1	1	46.8651	16.0345
DATA	1262	16	32	0	0	ASCRP3013313	ASCRP3013313	7555.1	330.132	1.489051e+001	1.838398e+000	32	15	2.809204e+000	0	0	0	0	0	0	14.4908	1	1	46.8651	14.9655
DATA	1263	16	33	0	0	ASCRP3003650	ASCRP3003650	7580.23	329.884	1.090187e+002	1.095488e+001	121	15	3.486174e+000	0	0	0	0	0	0	106.269	1	1	46.5243	15.1818
DATA	1264	16	34	1028	1	(+)E1A_r60_1	E1A_r60_1	7605.61	330.069	2.143443e+000	1.095961e+000	20	16	4.475002e+000	0	0	0	0	0	0	2.09244	1	0	53.8203	16.5556
DATA	1265	16	35	0	0	ASCRP3002201	ASCRP3002201	7631.21	330.194	2.616091e+002	2.618291e+001	268.5	14	2.924762e+000	0	0	0	0	0	0	255.764	1	1	47.5395	14.4643
DATA	1266	16	36	0	0	ASCRP3005292	ASCRP3005292	7656.44	330.028	1.274643e+003	1.274688e+002	1260.5	14	3.668220e+000	0	0	0	0	0	0	1248.13	1	1	48.2044	14.0741
DATA	1267	16	37	0	0	ASCRP3011122	ASCRP3011122	7682	330	1.535449e+001	1.871446e+000	31	16	4.202662e+000	0	0	0	0	0	0	15.0576	1	1	54.9904	15.9355
DATA	1268	16	38	0	0	ASCRP3002505	ASCRP3002505	7707.26	330.026	4.712107e+002	4.713318e+001	474	16.5	4.864296e+000	0	0	0	0	0	0	462.754	1	1	49.1849	16.5714
DATA	1269	16	39	0	0	ASCRP3005687	ASCRP3005687	7732.56	330.027	1.358206e+002	1.362390e+001	150	15	3.909161e+000	0	0	0	0	0	0	133.568	1	1	48.5334	15.1923
DATA	1270	16	40	0	0	ASCRP3000211	ASCRP3000211	7758.5	330	8.499228e+000	1.362915e+000	24	14	3.298206e+000	0	0	0	0	0	0	8.36984	1	1	54.1152	14.8667
DATA	1271	16	41	0	0	ASCRP3001664	ASCRP3001664	7783.3	329.9	2.159342e+002	2.161962e+001	229	14.5	2.861146e+000	0	0	0	0	0	0	212.925	1	1	47.2035	14.8846
DATA	1272	16	42	0	0	ASCRP3008075	ASCRP3008075	7808.8	329.681	1.223945e+002	1.228549e+001	139	16	3.951470e+000	0	0	0	0	0	0	120.851	1	1	46.8651	15.6757
DATA	1273	16	43	0	0	ASCRP3002446	ASCRP3002446	7834.29	330.113	6.824855e+002	6.825681e+001	683	15	2.911251e+000	0	0	0	0	0	0	674.538	1	1	49.1849	14.6538
DATA	1274	16	44	0	0	ASCRP3006995	ASCRP3006995	7859.5	330.179	3.667274e+002	3.668807e+001	378	15	3.084748e+000	0	0	0	0	0	0	362.847	1	1	49.1849	14.1481
DATA	1275	16	45	0	0	ASCRP3010541	ASCRP3010541	7885.01	330.314	6.735399e+001	6.818203e+000	84	15	3.325109e+000	0	0	0	0	0	0	66.7078	1	1	46.1809	14.5278
DATA	1276	16	46	0	0	ASCRP3011590	ASCRP3011590	7910.77	330.271	1.467644e+001	1.809414e+000	30	15	3.054346e+000	0	0	0	0	0	0	14.5506	1	1	46.8651	15.0645
DATA	1277	16	47	0	0	ASCRP3013102	ASCRP3013102	7935.88	330	3.283703e+002	3.285404e+001	342.5	14.5	3.042034e+000	0	0	0	0	0	0	325.894	1	1	49.8279	14.0714
DATA	1278	16	48	0	0	ASCRP3010121	ASCRP3010121	7961.38	329.781	4.405699e+001	4.530528e+000	61	14.5	3.398292e+000	0	0	0	0	0	0	43.7671	1	1	44.7812	14.75
DATA	1279	16	49	0	0	ASCRP3008480	ASCRP3008480	7986.9	329.778	2.187779e+001	2.429007e+000	38	15.5	3.490757e+000	0	0	0	0	0	0	21.7514	1	1	45.4864	15.7647
DATA	1280	16	50	0	0	ASCRP3002152	ASCRP3002152	8012.14	329.789	8.427731e+002	8.428391e+001	851.5	15	4.441312e+000	0	0	0	0	0	0	838.52	1	1	47.2035	14.8444
DATA	1281	16	51	1028	1	(+)E1A_r60_n11	E1A_r60_n11	8037.5	330	1.743163e+000	1.068237e+000	19	15	4.222389e+000	0	0	0	0	0	0	1.7354	1	0	54.1152	15.3714
DATA	1282	16	52	0	0	ASCRP3005066	ASCRP3005066	8063	330	1.117577e+002	1.122530e+001	130	13.5	3.420862e+000	0	0	0	0	0	0	111.331	1	1	54.9904	13.5667
DATA	1283	16	53	0	0	ASCRP3001910	ASCRP3001910	8087.92	330.045	1.575719e+001	1.894992e+000	32	14	3.161499e+000	0	0	0	0	0	0	15.7056	1	1	46.8651	14.931
DATA	1284	16	54	0	0	ASCRP3003891	ASCRP3003891	8113.61	330.132	8.537942e+001	8.602525e+000	98.5	14	3.378856e+000	0	0	0	0	0	0	85.1433	1	1	49.1849	15.3333
DATA	1285	16	55	0	0	ASCRP3005814	ASCRP3005814	8139.39	330.069	3.152109e+002	3.153863e+001	332.5	15.5	5.962430e+000	0	0	0	0	0	0	314.506	1	1	53.8203	17.3667
DATA	1286	16	56	0	0	ASCRP3002548	ASCRP3002548	8164.5	330	2.212786e+001	2.449728e+000	40	16	5.186832e+000	0	0	0	0	0	0	22.089	1	1	65	17.3548
DATA	1287	16	57	0	0	ASCRP3004238	ASCRP3004238	8190	330	7.547178e+000	1.293596e+000	26	15	4.135525e+000	0	0	0	0	0	0	7.53717	1	1	54.9904	15.8889
DATA	1288	16	58	0	0	ASCRP3011523	ASCRP3011523	8215.5	330	1.602133e+001	1.915651e+000	32.5	14	3.707619e+000	0	0	0	0	0	0	16.0066	1	1	54.1152	14.8519
DATA	1289	16	59	0	0	ASCRP3002267	ASCRP3002267	8240.34	330	8.183490e+001	8.250548e+000	97	13	2.986079e+000	0	0	0	0	0	0	81.791	1	1	49.1849	13.8
DATA	1290	16	60	0	0	ASCRP3011808	ASCRP3011808	8265.51	330.162	3.382331e+001	3.541399e+000	50	14	3.025147e+000	0	0	0	0	0	0	33.816	1	1	46.8651	15
DATA	1291	16	61	0	0	ASCRP3009360	ASCRP3009360	8291.27	330.219	2.933244e+002	2.935120e+001	314	15	3.375918e+000	0	0	0	0	0	0	293.37	1	1	48.2044	15.4444
DATA	1292	16	62	0	0	ASCRP3004798	ASCRP3004798	8316.65	329.884	8.700295e+001	8.763249e+000	102	15	4.059909e+000	0	0	0	0	0	0	87.0611	1	1	46.5243	14.9688
DATA	1293	16	63	0	0	AS_circRNA_control209	AS_circRNA_control209	8342.19	329.974	8.140130e+002	8.140805e+001	838	15	3.103799e+000	0	0	0	0	0	0	814.871	1	1	49.1849	14.3095
DATA	1294	16	64	0	0	ASCRP3001711	ASCRP3001711	8368	329.552	9.551013e+000	1.417558e+000	27	15	4.241065e+000	0	0	0	0	0	0	9.56673	1	1	45.4864	15.2059
DATA	1295	16	65	0	0	ASCRP3004849	ASCRP3004849	8392.95	329.902	1.306542e+001	1.674368e+000	31	15.5	3.605411e+000	0	0	0	0	0	0	13.0917	1	1	44.7812	15.0313
DATA	1296	16	66	0	0	ASCRP3010825	ASCRP3010825	8418.36	329.87	1.310003e+002	1.314177e+001	148	16	4.319996e+000	0	0	0	0	0	0	131.336	1	1	46.8651	16.0645
DATA	1297	16	67	0	0	ASCRP3004767	ASCRP3004767	8443.97	330	9.438146e+001	9.495925e+000	114	16	4.251140e+000	0	0	0	0	0	0	94.6775	1	1	46.8651	16.4412
DATA	1298	16	68	0	0	ASCRP3011187	ASCRP3011187	8469.14	330.192	1.215486e+003	1.215531e+002	1227.5	16	3.372642e+000	0	0	0	0	0	0	1220.06	1	1	47.5395	15.7333
DATA	1299	16	69	0	0	ASCRP3006283	ASCRP3006283	8494.56	330.023	2.753905e+002	2.755885e+001	298	14.5	4.753584e+000	0	0	0	0	0	0	276.657	1	1	50.1463	16.1786
DATA	1300	16	70	0	0	ASCRP3009807	ASCRP3009807	8520.09	330.065	1.064036e+002	1.069140e+001	123	14	3.087791e+000	0	0	0	0	0	0	106.987	1	1	54.4085	14.6286
DATA	1301	16	71	0	0	AS_circRNA_control201	AS_circRNA_control201	8545.34	329.909	4.613610e+002	4.614788e+001	488.5	14	3.515392e+000	0	0	0	0	0	0	464.375	1	1	49.1849	14.3714
DATA	1302	16	72	0	0	ASCRP3008176	ASCRP3008176	8570.78	329.89	6.857694e+001	6.936288e+000	85.5	13	3.276872e+000	0	0	0	0	0	0	69.1045	1	1	47.8731	13.7407
DATA	1303	16	73	0	0	ASCRP3000852	ASCRP3000852	8595.69	330	2.361981e+001	2.580769e+000	42	15	3.356426e+000	0	0	0	0	0	0	23.8313	1	1	45.4864	14.3529
DATA	1304	16	74	0	0	ASCRP3013408	ASCRP3013408	8621.78	329.75	2.416656e+002	2.418885e+001	261	15	3.868482e+000	0	0	0	0	0	0	244.21	1	1	45.1352	15.1842
DATA	1305	16	75	0	0	ASCRP3013485	ASCRP3013485	8647	330	2.110796e+001	2.351607e+000	38	15	2.680067e+000	0	0	0	0	0	0	21.3644	1	1	54.9904	15.3
DATA	1306	16	76	0	0	ASCRP3005990	ASCRP3005990	8672.06	330.371	1.615894e+001	1.918826e+000	34	15	3.163627e+000	0	0	0	0	0	0	16.3844	1	1	46.8651	14.7895
DATA	1307	16	77	0	0	ASCRP3000752	ASCRP3000752	8698.05	330.646	8.721637e+000	1.351647e+000	25	14.5	3.523538e+000	0	0	0	0	0	0	8.86196	1	1	45.4864	14.8125
DATA	1308	16	78	0	0	ASCRP3001643	ASCRP3001643	8723.18	330.301	4.251962e+002	4.253210e+001	452	16	3.188242e+000	0	0	0	0	0	0	433.064	1	1	51.0895	15.6765
DATA	1309	16	79	0	0	ASCRP3003699	ASCRP3003699	8748.66	329.678	2.418226e+001	2.627423e+000	43.5	14	3.936420e+000	0	0	0	0	0	0	24.6961	1	1	42.2201	14.4333
DATA	1310	16	80	0	0	ASCRP3003144	ASCRP3003144	8774	329.591	4.479692e+001	4.595334e+000	62	13.5	3.520725e+000	0	0	0	0	0	0	45.8811	1	1	45.4864	13.8929
DATA	1311	16	81	0	0	AS_circRNA_control215	AS_circRNA_control215	8799.29	330.171	3.158697e+002	3.160347e+001	344	13	2.786782e+000	0	0	0	0	0	0	324.527	1	1	50.7771	13.6154
DATA	1312	16	82	0	0	A_23_P11507	NM_015534	8824.6	330.185	1.642506e+001	1.932212e+000	35	14	3.102855e+000	0	0	0	0	0	0	16.9346	1	1	50.7771	13.9669
DATA	1313	17	1	0	0	ASCRP3006112	ASCRP3006112	6754.67	337.159	2.868915e+001	3.057490e+000	47	14	2.987389e+000	0	0	0	0	0	0	28.474	1	1	46.8651	14.0303
DATA	1314	17	2	0	0	ASCRP3013364	ASCRP3013364	6780.44	337.253	2.079435e+002	2.082152e+001	224	14	3.180248e+000	0	0	0	0	0	0	205.172	1	1	49.1849	14.7742
DATA	1315	17	3	0	0	ASCRP3002381	ASCRP3002381	6805.75	337.416	4.604209e+001	4.726674e+000	60	15	4.021991e+000	0	0	0	0	0	0	45.1912	1	1	49.5074	15.2188
DATA	1316	17	4	0	0	ASCRP3004242	ASCRP3004242	6831.31	337.662	1.397800e+003	1.397842e+002	1384	16	4.827603e+000	0	0	0	0	0	0	1365.44	1	1	48.5334	17.0667
DATA	1317	17	5	0	0	ASCRP3012838	ASCRP3012838	6856.68	337.6	3.265211e+002	3.266992e+001	326	14	5.755432e+000	0	0	0	0	0	0	317.631	1	1	50.7771	15.8125
DATA	1318	17	6	0	1	ETG05_66023	ETG05_66023	6882.33	337.5	1.445768e+002	1.449816e+001	153	15	3.309562e+000	0	0	0	0	0	0	140.115	1	1	57.5363	15.1034
DATA	1319	17	7	0	0	ASCRP3011726	ASCRP3011726	6907.44	337.028	5.140840e+002	5.141987e+001	508	16.5	5.130902e+000	0	0	0	0	0	0	496.663	1	1	48.2044	16.3846
DATA	1320	17	8	0	0	ASCRP3008021	ASCRP3008021	6932.58	337.468	6.161249e+001	6.256780e+000	76	14.5	4.286137e+000	0	0	0	0	0	0	59.3522	1	1	50.1463	15.375
DATA	1321	17	9	0	0	ASCRP3008173	ASCRP3008173	6958.13	337.386	2.659048e+002	2.661289e+001	271.5	15	4.298572e+000	0	0	0	0	0	0	255.528	1	1	51.4001	15.6471
DATA	1322	17	10	0	0	ASCRP3012169	ASCRP3012169	6983.42	336.828	7.303397e+001	7.384867e+000	86	16	3.825633e+000	0	0	0	0	0	0	70.05	1	1	44.7812	15.7241
DATA	1323	17	11	0	0	ASCRP3001923	ASCRP3001923	7009.11	337.5	6.727950e+000	1.286013e+000	24	14	3.693514e+000	0	0	0	0	0	0	6.4409	1	1	56.9804	14.7273
DATA	1324	17	12	0	0	A_23_P87238	NM_006512	7034.06	337.323	9.018027e+000	1.420400e+000	25	15	3.444135e+000	0	0	0	0	0	0	8.62211	1	1	44.7812	15.1724
DATA	1325	17	13	0	0	ASCRP3006052	ASCRP3006052	7059.62	337.63	3.056449e+002	3.058423e+001	299	15	1.378835e+000	0	0	0	0	0	0	291.891	1	1	50.7771	15.087
DATA	1326	17	14	0	0	ASCRP3012611	ASCRP3012611	7085.27	337.731	7.989179e+001	8.064490e+000	94	16	4.085379e+000	0	0	0	0	0	0	76.2353	1	1	50.1463	15.9032
DATA	1327	17	15	0	0	ASCRP3006233	ASCRP3006233	7110.58	337.427	6.154596e+001	6.252121e+000	77	16	4.839592e+000	0	0	0	0	0	0	58.7058	1	1	57.5363	16.963
DATA	1328	17	16	0	0	ASCRP3004027	ASCRP3004027	7136.11	337.5	6.738310e+001	6.827550e+000	82	16	5.672724e+000	0	0	0	0	1	0	64.2564	1	1	56.9804	18.5862
DATA	1329	17	17	0	0	ASCRP3007828	ASCRP3007828	7161.44	337.325	3.309305e+001	3.487405e+000	50	15	4.888653e+000	0	0	0	0	0	0	31.559	1	1	51.0895	16.0323
DATA	1330	17	18	0	0	ASCRP3000822	ASCRP3000822	7186.76	337.402	1.180739e+003	1.180790e+002	1120	15	3.795945e+000	0	0	0	0	0	0	1126.2	1	1	52.3208	14.7333
DATA	1331	17	19	66	-1	(-)3xSLv1	NegativeControl	7212.42	337.427	1.117798e+000	1.099607e+000	16	16	2.445733e+000	0	0	0	0	0	0	-1.61085	0	0	65	15.8667
DATA	1332	17	20	0	0	ASCRP3003125	ASCRP3003125	7237.42	337.422	9.859215e+001	9.920277e+000	115	14.5	3.449521e+000	0	0	0	0	0	0	94.1275	1	1	51.7088	14.6875
DATA	1333	17	21	0	0	ASCRP3007544	ASCRP3007544	7263.11	337.5	6.737522e+000	1.288415e+000	23	16	3.337970e+000	0	0	0	0	0	0	6.43697	1	1	56.9804	16.2727
DATA	1334	17	22	0	0	ASCRP3003514	ASCRP3003514	7287.88	337.811	2.336715e+001	2.581581e+000	38	14	3.905990e+000	0	0	0	0	0	0	22.341	1	1	47.8731	14.5135
DATA	1335	17	23	0	0	ASCRP3012668	ASCRP3012668	7313.84	336.806	9.831961e+001	9.892845e+000	112	13	3.630121e+000	0	0	0	0	0	0	94.135	1	1	46.1809	13.2778
DATA	1336	17	24	0	0	ASCRP3005171	ASCRP3005171	7339.09	337.328	2.073074e+001	2.344441e+000	36	14	5.044560e+000	0	0	0	0	0	0	19.8662	1	1	45.835	14.6875
DATA	1337	17	25	0	0	ASCRP3001006	ASCRP3001006	7364.43	337.392	1.018770e+002	1.024623e+001	114	14	3.187800e+000	0	0	0	0	0	0	97.7434	1	1	49.1849	14.1
DATA	1338	17	26	0	0	ASCRP3006044	ASCRP3006044	7389.65	336.926	8.523977e+001	8.593638e+000	98	15	2.955478e+000	0	0	0	0	0	0	81.902	1	1	46.1809	15.1212
DATA	1339	17	27	0	0	ASCRP3004624	ASCRP3004624	7415.25	337.627	1.169091e+002	1.174169e+001	126	15	3.872892e+000	0	0	0	0	0	0	112.452	1	1	49.1849	15.0263
DATA	1340	17	28	0	0	ASCRP3000538	ASCRP3000538	7440.83	337.505	4.068668e+002	4.070126e+001	414.5	15	3.552635e+000	0	0	0	0	0	0	391.936	1	1	54.1152	15.9394
DATA	1341	17	29	0	0	ASCRP3000732	ASCRP3000732	7466.09	337.742	5.479772e+001	5.586684e+000	71	15	3.999554e+000	0	0	0	0	0	0	52.8583	1	1	45.835	15.0588
DATA	1342	17	30	0	0	ASCRP3002411	ASCRP3002411	7491.5	337.5	2.297179e+002	2.299744e+001	235	14.5	2.440087e+000	0	0	0	0	0	0	221.944	1	1	52.9257	14.6667
DATA	1343	17	31	0	0	ASCRP3012525	ASCRP3012525	7516.87	336.771	8.105954e+001	8.178110e+000	92	15.5	4.815567e+000	0	0	0	0	0	0	78.461	1	1	46.5243	16.1944
DATA	1344	17	32	0	0	ASCRP3011152	ASCRP3011152	7542.58	336.901	4.359978e+001	4.492314e+000	59	15	4.064471e+000	0	0	0	0	0	0	42.2655	1	1	47.8731	15.7917
DATA	1345	17	33	0	0	ASCRP3006814	ASCRP3006814	7567.65	337.165	2.374865e+002	2.377323e+001	245	15	3.682216e+000	0	0	0	0	0	0	230.543	1	1	50.1463	15.0606
DATA	1346	17	34	0	0	ASCRP3004518	ASCRP3004518	7593.1	337.614	1.416956e+001	1.781239e+000	31.5	16	3.815152e+000	0	0	0	0	0	0	13.7737	1	1	47.2035	16.6538
DATA	1347	17	35	0	0	ASCRP3003816	ASCRP3003816	7618.45	337.654	6.570889e+001	6.658688e+000	79.5	15	4.036212e+000	0	0	0	0	0	0	63.9697	1	1	49.8279	15.9286
DATA	1348	17	36	0	0	ASCRP3005966	ASCRP3005966	7644	337.455	2.117724e+001	2.375408e+000	39	15.5	4.064004e+000	0	0	0	0	0	0	20.6499	1	1	55.8519	15.25
DATA	1349	17	37	0	0	ASCRP3003102	ASCRP3003102	7669	337.62	2.745343e+001	2.948137e+000	44	14	4.212282e+000	0	0	0	0	0	0	26.8069	1	1	47.8731	15.1176
DATA	1350	17	38	0	0	ASCRP3000462	ASCRP3000462	7694.68	337.684	2.216308e+001	2.462380e+000	39	14.5	4.368140e+000	0	0	0	0	0	0	21.6723	1	1	49.5074	14.875
DATA	1351	17	39	0	0	ASCRP3012541	ASCRP3012541	7720.33	337.5	2.018432e+000	1.090209e+000	19	15	3.453501e+000	0	0	0	0	0	0	1.97672	1	0	65	15.52
DATA	1352	17	40	0	0	ASCRP3009838	ASCRP3009838	7745.44	337.027	4.236152e+002	4.237502e+001	429	14	2.435137e+000	0	0	0	0	0	0	415.514	1	1	48.5334	14.3214
DATA	1353	17	41	0	0	ASCRP3006542	ASCRP3006542	7771.09	336.779	3.742101e+001	3.891558e+000	54.5	14	3.052980e+000	0	0	0	0	0	0	36.7586	1	1	46.5243	14.7
DATA	1354	17	42	0	0	ASCRP3005674	ASCRP3005674	7796.32	337	3.923997e+002	3.925447e+001	402	15	3.048709e+000	0	0	0	0	0	0	385.902	1	1	48.5334	14.8065
DATA	1355	17	43	0	0	ASCRP3002196	ASCRP3002196	7822.05	337.375	1.713045e+001	2.017512e+000	34	15	3.872549e+000	0	0	0	0	0	0	16.8648	1	1	45.1352	15.3429
DATA	1356	17	44	0	0	ASCRP3009049	ASCRP3009049	7846.88	337.525	2.045855e+002	2.048624e+001	214.5	15	2.234577e+000	0	0	0	0	0	0	201.628	1	1	50.4627	15.08
DATA	1357	17	45	0	0	ASCRP3001817	ASCRP3001817	7872.66	337.481	1.807782e+001	2.097353e+000	35	14	2.834124e+000	0	0	0	0	0	0	17.8369	1	1	49.8279	13.9677
DATA	1358	17	46	0	0	ASCRP3006079	ASCRP3006079	7897.87	337.594	1.545909e+001	1.875744e+000	33	15	2.850095e+000	0	0	0	0	0	0	15.2681	1	1	47.2035	14.3421
DATA	1359	17	47	0	0	ASCRP3003443	ASCRP3003443	7923.35	337.242	1.571134e+001	1.895906e+000	33	14	3.075711e+000	0	0	0	0	0	0	15.535	1	1	45.835	14.28
DATA	1360	17	48	0	0	ASCRP3003803	ASCRP3003803	7948.76	337.356	2.655102e+002	2.657218e+001	284	13	2.989308e+000	0	0	0	0	0	0	262.761	1	1	52.3208	13.6897
DATA	1361	17	49	0	0	ASCRP3006893	ASCRP3006893	7973.85	337.178	2.449890e+002	2.452178e+001	256	15.5	3.706172e+000	0	0	0	0	0	0	242.679	1	1	47.5395	15.9167
DATA	1362	17	50	0	0	ASCRP3000740	ASCRP3000740	7999.14	337.278	8.438833e+001	8.504946e+000	96.5	14	3.587952e+000	0	0	0	0	0	0	83.6568	1	1	47.8731	14.7895
DATA	1363	17	51	0	0	ASCRP3007945	ASCRP3007945	8024.89	337.5	3.910014e+001	4.050545e+000	57.5	15	4.553119e+000	0	0	0	0	0	0	38.7873	1	1	56.9804	15.4651
DATA	1364	17	52	0	0	ASCRP3010598	ASCRP3010598	8050.34	337.662	6.183474e+001	6.273166e+000	78	14	4.260682e+000	0	0	0	0	0	0	61.3791	1	1	48.8603	14.8182
DATA	1365	17	53	0	0	ASCRP3011824	ASCRP3011824	8075.51	337.806	1.297432e+001	1.673105e+000	29	14	3.164466e+000	0	0	0	0	0	0	12.8863	1	1	46.5243	14.5769
DATA	1366	17	54	0	0	ASCRP3001198	ASCRP3001198	8101.06	337.725	2.359705e+001	2.585095e+000	40	14.5	3.364969e+000	0	0	0	0	0	0	23.4522	1	1	46.1809	15.1389
DATA	1367	17	55	0	0	ASCRP3004317	ASCRP3004317	8126.52	337.393	2.043138e+003	2.043165e+002	2036.5	15	3.538726e+000	0	0	0	0	0	0	2032.03	1	1	52.9257	15.4516
DATA	1368	17	56	0	0	ASCRP3006598	ASCRP3006598	8151.67	337.5	8.078897e+004	8.078897e+003	80483	19.5	9.006338e+000	0	0	0	0	1	0	80388.7	1	1	57.5363	21.625
DATA	1369	17	57	0	0	Negative005	Negative005	8177.42	337.427	1.071315e+000	1.056385e+000	18	16	4.344729e+000	0	0	0	0	0	0	0.723728	0	0	65	15.72
DATA	1370	17	58	0	0	ASCRP3001683	ASCRP3001683	8202.58	337.427	1.070807e+000	1.055625e+000	18	14	3.131496e+000	0	0	0	0	0	0	0.685274	0	0	57.5363	13.963
DATA	1371	17	59	0	0	ASCRP3008112	ASCRP3008112	8228.17	337.577	1.154841e+002	1.159631e+001	128	14	3.993585e+000	0	0	0	0	0	0	115.076	1	1	50.1463	14.8889
DATA	1372	17	60	0	0	ASCRP3005556	ASCRP3005556	8253.5	337.5	5.715086e+000	1.197603e+000	23	13	1.578846e+000	0	0	0	0	1	0	5.69761	1	1	57.5363	13.1667
DATA	1373	17	61	0	0	Negative018	Negative018	8278.67	337.5	1.069370e+000	1.052853e+000	18	15	3.256755e+000	0	0	0	0	0	0	0.430726	0	0	65	14.8387
DATA	1374	17	62	0	0	A_23_P53126	NM_005574	8304.33	337.5	5.318410e+000	1.178327e+000	22.5	15	3.488734e+000	0	0	0	0	0	0	5.30701	1	1	65	15.6333
DATA	1375	17	63	0	0	ASCRP3012671	ASCRP3012671	8329.35	337.6	9.066064e+000	1.388006e+000	26.5	14.5	4.292235e+000	0	0	0	0	0	0	9.05063	1	1	48.8603	14.8571
DATA	1376	17	64	0	0	ASCRP3003792	ASCRP3003792	8355	337.455	3.150118e+001	3.320637e+000	49	15	3.568559e+000	0	0	0	0	0	0	31.4652	1	1	55.8519	14.5952
DATA	1377	17	65	0	0	ASCRP3000116	ASCRP3000116	8380.51	337.329	1.636727e+002	1.640090e+001	178	16	4.716589e+000	0	0	0	0	0	0	163.582	1	1	48.5334	15.0606
DATA	1378	17	66	0	0	ASCRP3007409	ASCRP3007409	8405.89	337.137	1.028555e+002	1.033892e+001	120	16	4.191667e+000	0	0	0	0	0	0	102.866	1	1	46.8651	15.5152
DATA	1379	17	67	0	0	ASCRP3012224	ASCRP3012224	8430.95	337.788	2.447624e+001	2.662798e+000	42	16	3.775700e+000	0	0	0	0	0	0	24.49	1	1	49.8279	16.4516
DATA	1380	17	68	0	0	ASCRP3010337	ASCRP3010337	8456.5	337.5	9.813962e+000	1.435605e+000	27	14	3.761930e+000	0	0	0	0	0	0	9.82756	1	1	57.5363	15.3214
DATA	1381	17	69	0	0	AS_circRNA_control207	AS_circRNA_control207	8481.81	337.643	4.864245e+002	4.865371e+001	516.5	14	4.401132e+000	0	0	0	0	0	0	487.481	1	1	51.4001	15.7188
DATA	1382	17	70	0	0	ASCRP3004421	ASCRP3004421	8507.38	337.5	4.305469e+002	4.306739e+001	446	15	4.114752e+000	0	0	0	0	0	0	431.901	1	1	49.8279	15.7419
DATA	1383	17	71	0	0	ASCRP3010954	ASCRP3010954	8533.06	337.286	1.768802e+001	2.054316e+000	36	15	2.999851e+000	0	0	0	0	0	0	17.7633	1	1	45.1352	15.0294
DATA	1384	17	72	0	0	A_23_P2683	NM_024604	8558.33	337.5	4.917765e+000	1.153666e+000	23	13	3.466392e+000	0	0	0	0	0	0	4.94426	1	0	57.5363	14.3571
DATA	1385	17	73	0	0	ASCRP3011211	ASCRP3011211	8583.58	337.409	1.084565e+003	1.084615e+002	1100	15	3.623106e+000	0	0	0	0	0	0	1091.87	1	1	52.9257	14.4242
DATA	1386	17	74	0	0	Negative038	Negative038	8608.89	337.5	1.057891e+000	1.040675e+000	17	14	3.781772e+000	0	0	0	0	0	0	-0.822542	0	0	56.9804	14.0227
DATA	1387	17	75	0	0	ASCRP3007768	ASCRP3007768	8634.05	337.603	4.440189e+001	4.560125e+000	61	15	4.275547e+000	0	0	0	0	0	0	44.84	1	1	49.5074	15.0303
DATA	1388	17	76	0	0	A_23_P215720	NM_000492	8659.67	337.5	1.267961e+001	1.638010e+000	30	15	2.688086e+000	0	0	0	0	0	0	12.8292	1	1	57.5363	15.3226
DATA	1389	17	77	0	0	ASCRP3007074	ASCRP3007074	8685.33	337.5	6.009924e+000	1.196663e+000	24	15	3.431660e+000	0	0	0	0	0	0	6.09369	1	1	57.5363	14.7353
DATA	1390	17	78	0	0	Negative045	Negative045	8710.5	337.5	1.588825e+000	1.044566e+000	20	15.5	3.487340e+000	0	0	0	0	0	0	1.61469	1	0	57.5363	15.1923
DATA	1391	17	79	0	0	ASCRP3007156	ASCRP3007156	8735.85	336.644	1.856734e+001	2.123121e+000	37	15	3.443233e+000	0	0	0	0	0	0	18.9203	1	1	42.9674	14.7568
DATA	1392	17	80	0	0	ASCRP3011599	ASCRP3011599	8761.22	337.149	7.057184e+001	7.131488e+000	87	14.5	3.563791e+000	0	0	0	0	0	0	72.1147	1	1	47.8731	14.5938
DATA	1393	17	81	0	0	ASCRP3009148	ASCRP3009148	8786.62	337.329	5.368381e+001	5.465087e+000	73.5	14	3.553633e+000	0	0	0	0	0	0	55.0301	1	1	48.5334	13.9643
DATA	1394	17	82	0	0	ASCRP3002847	ASCRP3002847	8811.94	337.389	1.598044e+002	1.601296e+001	181.5	14	2.388326e+000	0	0	0	0	0	0	164.381	1	1	48.2044	14.4118
DATA	1395	18	1	0	0	ASCRP3004065	ASCRP3004065	6767.55	344.823	2.338581e+001	2.568044e+000	41.5	14	3.389287e+000	0	0	0	0	0	0	23.1245	1	1	43.3362	14.4186
DATA	1396	18	2	0	0	ASCRP3013373	ASCRP3013373	6793.34	344.393	8.782811e+000	1.382094e+000	27	15	3.055765e+000	0	0	0	0	0	0	8.63528	1	1	43.7019	15.2188
DATA	1397	18	3	0	0	Negative007	Negative007	6818.58	344.573	1.090336e+000	1.073210e+000	17	15	5.321044e+000	0	0	0	0	0	0	0.356502	0	0	65	16.4063
DATA	1398	18	4	0	0	ASCRP3013067	ASCRP3013067	6844	344.545	3.826140e+001	3.974969e+000	55	17.5	5.645081e+000	0	0	0	0	0	0	37.2568	1	1	55.8519	17.5625
DATA	1399	18	5	0	0	ASCRP3001833	ASCRP3001833	6869.46	344.882	4.124251e+002	4.125670e+001	423.5	14	4.901442e+000	0	0	0	0	0	0	399.935	1	1	49.8279	14.9
DATA	1400	18	6	0	0	ASCRP3005376	ASCRP3005376	6894.58	344.573	9.818113e+000	1.463878e+000	26	16	4.102189e+000	0	0	0	0	0	0	9.48728	1	1	57.5363	16.1935
DATA	1401	18	7	0	0	ASCRP3003593	ASCRP3003593	6920	344.5	5.938754e+002	5.939753e+001	586	14	5.670208e+000	0	0	0	0	0	0	572.054	1	1	48.5334	15.7143
DATA	1402	18	8	0	0	ASCRP3006657	ASCRP3006657	6945.73	344.3	4.977389e+001	5.095820e+000	64	15	5.000000e+000	0	0	0	0	0	0	47.8137	1	1	47.2035	16
DATA	1403	18	9	0	0	ASCRP3007355	ASCRP3007355	6970.96	344.733	7.174323e+001	7.257389e+000	87	16	3.992466e+000	0	0	0	0	0	0	68.7507	1	1	49.1849	16.1613
DATA	1404	18	10	0	0	ASCRP3009144	ASCRP3009144	6996.24	344.448	2.979189e+002	2.981208e+001	300.5	16	4.787729e+000	0	0	0	0	0	0	284.948	1	1	52.3208	16.1212
DATA	1405	18	11	0	0	ASCRP3000435	ASCRP3000435	7021.75	344.974	1.743413e+002	1.746873e+001	182.5	14.5	4.712923e+000	0	0	0	0	0	0	166.456	1	1	49.1849	15.2857
DATA	1406	18	12	0	0	Negative027	Negative027	7047.42	344.573	7.128365e+000	1.342313e+000	22	15	3.274864e+000	0	0	0	1	0	0	6.79769	1	1	57.5363	15.4839
DATA	1407	18	13	0	0	ASCRP3003451	ASCRP3003451	7072.51	345.125	1.551868e+002	1.555773e+001	167	14	3.837842e+000	0	0	0	0	0	0	147.819	1	1	47.8731	14.9355
DATA	1408	18	14	0	0	ASCRP3000920	ASCRP3000920	7097.95	344.959	4.721093e+001	4.848061e+000	61	16	4.204708e+000	0	0	0	0	0	0	44.9392	1	1	46.8651	16.7097
DATA	1409	18	15	0	0	ASCRP3003698	ASCRP3003698	7123.42	344.573	1.233302e+005	1.233302e+004	116973	18	6.144672e+000	0	0	0	0	1	0	117356	1	1	57.5363	19.0968
DATA	1410	18	16	0	0	ASCRP3007767	ASCRP3007767	7148.63	344.64	3.415941e+002	3.417721e+001	345	16.5	5.438813e+000	0	0	0	0	0	0	324.973	1	1	48.8603	18.1071
DATA	1411	18	17	0	0	ASCRP3007481	ASCRP3007481	7174.42	344.573	1.355655e+002	1.360134e+001	143	15	5.082390e+000	0	0	0	0	0	0	128.975	1	1	57.5363	15.8571
DATA	1412	18	18	0	0	ASCRP3000554	ASCRP3000554	7199.44	344.532	6.423036e+002	6.423982e+001	625	15	3.577868e+000	0	0	0	0	0	0	611.22	1	1	50.4627	14.3636
DATA	1413	18	19	0	0	ASCRP3010348	ASCRP3010348	7224.83	344.727	3.569679e+002	3.571380e+001	340	16	3.598088e+000	0	0	0	0	0	0	339.809	1	1	49.5074	15.7097
DATA	1414	18	20	0	0	ASCRP3002194	ASCRP3002194	7250.17	345.324	4.655612e+001	4.784212e+000	63	15	3.718679e+000	0	0	0	0	0	0	44.3345	1	1	46.8651	15.2286
DATA	1415	18	21	0	0	ASCRP3001013	ASCRP3001013	7275.58	344.573	1.126814e+000	1.106443e+000	18.5	17	3.387168e+000	0	0	0	0	0	0	1.07412	1	0	57.5363	17.4828
DATA	1416	18	22	0	0	ASCRP3011615	ASCRP3011615	7300.97	345.132	3.956503e+001	4.106558e+000	53	13	3.536808e+000	0	0	0	0	0	0	37.7401	1	1	47.8731	13.8649
DATA	1417	18	23	0	0	ASCRP3000321	ASCRP3000321	7326.58	344.573	6.408067e+000	1.271848e+000	23	14	3.932425e+000	0	0	0	0	0	0	6.11994	1	1	57.5363	13.6216
DATA	1418	18	24	0	0	A_23_P1331	NM_080801	7352.13	344.936	1.813110e+001	2.119431e+000	35	15	4.396367e+000	0	0	0	0	0	0	17.3327	1	1	45.835	15.0714
DATA	1419	18	25	0	0	ASCRP3000377	ASCRP3000377	7377.06	344.768	2.153056e+002	2.155844e+001	223	14.5	3.655393e+000	0	0	0	0	0	0	206.081	1	1	46.5243	15.1563
DATA	1420	18	26	0	0	ASCRP3009155	ASCRP3009155	7402.56	344.533	1.269257e+002	1.273969e+001	137	15	2.484203e+000	0	0	0	0	0	0	121.656	1	1	49.5074	15.3667
DATA	1421	18	27	0	0	ASCRP3012813	ASCRP3012813	7428.11	344.5	2.997346e+001	3.190471e+000	45	15	3.648711e+000	0	0	0	0	0	0	28.7685	1	1	56.9804	14.9487
DATA	1422	18	28	0	0	ASCRP3006697	ASCRP3006697	7453.25	344.569	3.232254e+001	3.411632e+000	47	16	3.161679e+000	0	0	0	0	0	0	31.0654	1	1	48.5334	16.0606
DATA	1423	18	29	0	0	ASCRP3010532	ASCRP3010532	7478.89	344.5	3.352758e+001	3.525506e+000	48.5	15	3.528847e+000	0	0	0	0	0	0	32.2718	1	1	56.9804	15.1765
DATA	1424	18	30	0	0	ASCRP3004888	ASCRP3004888	7504.08	344.842	1.369205e+002	1.373526e+001	149	15	3.154941e+000	0	0	0	0	0	0	131.967	1	1	47.8731	15.5294
DATA	1425	18	31	0	0	ASCRP3001791	ASCRP3001791	7529.7	344.43	3.644786e+001	3.803356e+000	53	15	4.347668e+000	0	0	0	0	0	0	35.1889	1	1	50.7771	15.5313
DATA	1426	18	32	0	0	ASCRP3000186	ASCRP3000186	7555.11	344.5	2.701926e+000	1.118273e+000	20	16	3.989907e+000	0	0	0	0	0	0	2.61249	1	0	65	15.875
DATA	1427	18	33	0	0	Negative046	Negative046	7581.02	343.816	1.732852e+001	2.043515e+000	32	15	3.899364e+000	0	0	0	0	0	0	16.786	1	1	38.6789	15.1714
DATA	1428	18	34	0	0	ASCRP3000053	ASCRP3000053	7605.73	344.38	4.265192e+001	4.400244e+000	58.5	17	3.529283e+000	0	0	0	0	0	0	41.3677	1	1	47.8731	16.9259
DATA	1429	18	35	0	0	ASCRP3004270	ASCRP3004270	7631.41	344.84	6.272738e+001	6.365094e+000	78	15	3.915675e+000	0	0	0	0	0	0	60.9193	1	1	50.7771	15.2414
DATA	1430	18	36	0	0	Negative003	Negative003	7656.58	344.573	1.096489e+000	1.078644e+000	15	15.5	4.745112e+000	0	0	0	0	0	0	-1.38585	0	0	65	15.9667
DATA	1431	18	37	1028	1	(+)E1A_r60_a20	E1A_r60_a20	7681.96	344.8	1.092244e+001	1.534048e+000	26	14	4.257785e+000	0	0	0	0	0	0	10.639	1	1	48.2044	15.0789
DATA	1432	18	38	0	0	ASCRP3004819	ASCRP3004819	7707.46	344.882	8.324406e+002	8.325101e+001	830.5	14.5	4.242099e+000	0	0	0	0	0	0	811.977	1	1	49.8279	14.9333
DATA	1433	18	39	0	0	ASCRP3000015	ASCRP3000015	7732.69	344.662	4.751642e+002	4.752856e+001	476	15	2.482245e+000	0	0	0	0	0	0	464.17	1	1	48.5334	15.1923
DATA	1434	18	40	0	0	ASCRP3001072	ASCRP3001072	7758.32	344.117	1.579536e+001	1.909155e+000	33	14.5	3.267478e+000	0	0	0	0	0	0	15.4547	1	1	43.7019	14.9688
DATA	1435	18	41	0	0	ASCRP3002140	ASCRP3002140	7783.58	344.573	9.262272e+000	1.416088e+000	25	15	3.233549e+000	0	0	0	0	0	0	9.07249	1	1	57.5363	14.9259
DATA	1436	18	42	0	0	Negative004	Negative004	7809	344.545	1.087508e+000	1.071525e+000	17.5	15	4.343889e+000	0	0	0	0	0	0	0.594431	0	0	65	15.7297
DATA	1437	18	43	0	0	A_23_P111995	NM_002318	7834.51	344.639	3.640008e+001	3.793609e+000	53	16	2.410295e+000	0	0	0	0	0	0	35.7415	1	1	51.7088	16
DATA	1438	18	44	0	0	ASCRP3002703	ASCRP3002703	7859.86	344.682	2.374792e+001	2.603625e+000	40	15	2.672612e+000	0	0	0	0	0	0	23.3447	1	1	45.835	14
DATA	1439	18	45	0	0	ASCRP3010085	ASCRP3010085	7885.15	344.918	1.172637e+002	1.177475e+001	132	14	2.739202e+000	0	0	0	0	0	0	115.387	1	1	46.8651	13.6452
DATA	1440	18	46	0	0	ASCRP3007970	ASCRP3007970	7910.45	344.944	2.258164e+001	2.496785e+000	41	14	3.103761e+000	0	0	0	0	0	0	22.2431	1	1	48.2044	14.5667
DATA	1441	18	47	0	0	ASCRP3001166	ASCRP3001166	7936	344.545	1.081558e+000	1.063957e+000	16	16	4.272876e+000	0	0	0	0	0	0	-1.79826	0	0	65	15.8667
DATA	1442	18	48	0	0	ASCRP3013198	ASCRP3013198	7961.31	344.48	2.152911e+002	2.155534e+001	231	14	2.900044e+000	0	0	0	0	0	0	212.512	1	1	49.1849	14.4444
DATA	1443	18	49	0	0	ASCRP3006356	ASCRP3006356	7986.58	344.573	5.124625e+000	1.179232e+000	23	16.5	4.709001e+000	0	0	0	0	0	0	5.06269	1	0	57.5363	16.3529
DATA	1444	18	50	0	0	ASCRP3012365	ASCRP3012365	8012.01	344.608	1.041012e+002	1.046407e+001	120	14	2.761484e+000	0	0	0	0	0	0	102.926	1	1	49.5074	13.9545
DATA	1445	18	51	0	0	ASCRP3009637	ASCRP3009637	8037.63	345	9.964986e+002	9.965551e+001	1008	13	4.528529e+000	0	0	0	0	0	0	985.862	1	1	48.5334	14.4848
DATA	1446	18	52	0	0	ASCRP3002751	ASCRP3002751	8063	344.545	2.605610e+001	2.812815e+000	43	14	3.713532e+000	0	0	0	0	0	0	25.8013	1	1	55.8519	14.875
DATA	1447	18	53	0	0	ASCRP3002721	ASCRP3002721	8088.42	344.573	9.329365e+000	1.411239e+000	28	15	3.220437e+000	0	0	0	0	0	0	9.24428	1	1	57.5363	14.9394
DATA	1448	18	54	0	0	ASCRP3002773	ASCRP3002773	8113.58	344.573	5.644707e+000	1.199349e+000	22	15	3.550557e+000	0	0	0	0	0	0	5.59676	1	1	57.5363	15.1613
DATA	1449	18	55	0	0	ASCRP3007943	ASCRP3007943	8139.42	344.573	2.482687e+001	2.698550e+000	42	15	3.501391e+000	0	0	0	0	0	0	24.6311	1	1	57.5363	15.5455
DATA	1450	18	56	0	0	ASCRP3000069	ASCRP3000069	8164.61	344.406	3.133054e+003	3.133072e+002	3125.5	17.5	6.692806e+000	0	0	0	0	0	0	3110.3	1	1	47.5395	18.1429
DATA	1451	18	57	0	0	ASCRP3010629	ASCRP3010629	8189.89	344.563	2.840673e+002	2.842637e+001	299	16	4.618802e+000	0	0	0	0	0	0	282.141	1	1	47.8731	16.3333
DATA	1452	18	58	0	0	CUST_20_PI418767722	NM_006013	8215.49	344.363	5.070006e+001	5.178761e+000	67.5	15	4.151082e+000	0	0	0	0	0	0	50.3868	1	1	50.7771	15.75
DATA	1453	18	59	0	0	ASCRP3010122	ASCRP3010122	8240.5	344.705	1.119518e+002	1.124482e+001	127.5	13	2.118296e+000	0	0	0	0	1	0	111.304	1	1	50.4627	12.5556
DATA	1454	18	60	0	0	ASCRP3005782	ASCRP3005782	8266	344.695	3.397701e+002	3.399338e+001	357	15	4.184206e+000	0	0	0	0	0	0	337.981	1	1	51.0895	15.5152
DATA	1455	18	61	0	0	ASCRP3008940	ASCRP3008940	8291.34	344.878	2.838104e+002	2.840061e+001	298	15	3.056059e+000	0	0	0	0	0	0	282.448	1	1	48.8603	15.1143
DATA	1456	18	62	0	0	ASCRP3013488	ASCRP3013488	8316.63	344.791	1.209569e+003	1.209615e+002	1219	15	3.400000e+000	0	0	0	0	0	0	1204.45	1	1	52.6241	15.68
DATA	1457	18	63	0	0	ASCRP3004514	ASCRP3004514	8342.08	344.608	2.819613e+002	2.821578e+001	295	14	3.196363e+000	0	0	0	0	0	0	280.943	1	1	48.8603	13.9063
DATA	1458	18	64	0	0	AS_circRNA_control205	AS_circRNA_control205	8367.63	344.5	2.579187e+003	2.579208e+002	2599.5	15.5	4.479229e+000	0	0	0	0	0	0	2571.51	1	1	52.3208	15.7778
DATA	1459	18	65	0	0	ASCRP3008682	ASCRP3008682	8393.19	344.57	4.195287e+000	1.132277e+000	22	15	3.694875e+000	0	0	0	0	0	0	4.18545	1	0	58.0869	14.7714
DATA	1460	18	66	0	0	ASCRP3009989	ASCRP3009989	8418.5	344.648	7.146680e+000	1.270937e+000	23.5	16	3.031421e+000	0	0	0	0	0	0	7.13482	1	1	57.5363	15.6875
DATA	1461	18	67	1028	1	(+)E1A_r60_a20	E1A_r60_a20	8443.82	344.754	1.096035e+001	1.517947e+000	29	14	3.415650e+000	0	0	0	0	0	0	10.9504	1	1	45.835	15.6667
DATA	1462	18	68	0	0	ASCRP3002507	ASCRP3002507	8469.39	344.859	1.584047e+002	1.587518e+001	176	15	4.000192e+000	0	0	0	0	0	0	158.395	1	1	44.7812	15.8077
DATA	1463	18	69	0	0	ASCRP3001502	ASCRP3001502	8494.58	344.573	1.065551e+000	1.049473e+000	17	14	2.632021e+000	0	0	0	0	0	0	0.515159	0	0	57.5363	14.6667
DATA	1464	18	70	0	0	ASCRP3011608	ASCRP3011608	8519.74	344.892	2.236099e+002	2.238549e+001	238	15	3.256404e+000	0	0	0	0	0	0	224.049	1	1	48.2044	14.6667
DATA	1465	18	71	0	0	ASCRP3003607	ASCRP3003607	8545.5	344.769	2.174428e+003	2.174453e+002	2158	14	3.928089e+000	0	0	0	0	0	0	2181.42	1	1	49.8279	14.1333
DATA	1466	18	72	0	0	ASCRP3002495	ASCRP3002495	8570.58	344.573	4.807079e+001	4.919232e+000	64	14	3.530003e+000	0	0	0	0	0	0	48.2914	1	1	57.5363	14.4333
DATA	1467	18	73	0	0	ASCRP3012564	ASCRP3012564	8596.37	344.486	3.236005e+002	3.237685e+001	345.5	15	3.914087e+000	0	0	0	0	0	0	325.588	1	1	47.8731	14.8485
DATA	1468	18	74	0	0	ASCRP3003966	ASCRP3003966	8621.58	344.573	3.121415e+000	1.086882e+000	21	14	2.931989e+000	0	0	0	0	1	0	3.14578	1	0	57.5363	13.1786
DATA	1469	18	75	0	0	A_23_P250813	NM_000553	8647.01	344.973	3.293963e+001	3.454003e+000	52	15	3.768958e+000	0	0	0	0	0	0	33.2571	1	1	46.8651	15.8286
DATA	1470	18	76	0	0	ASCRP3001426	ASCRP3001426	8672.22	345.091	1.303440e+002	1.307559e+001	147.5	16	3.561527e+000	0	0	0	0	0	0	131.872	1	1	49.1849	16.3438
DATA	1471	18	77	0	0	ASCRP3011451	ASCRP3011451	8697.97	345.13	2.863333e+001	3.044527e+000	47	15.5	3.806833e+000	0	0	0	0	0	0	29.0371	1	1	46.8651	15.4118
DATA	1472	18	78	0	0	ASCRP3007205	ASCRP3007205	8723.18	345.028	4.952939e+001	5.059307e+000	64	15	3.537156e+000	0	0	0	0	0	0	50.3569	1	1	46.8651	15.2564
DATA	1473	18	79	0	0	ASCRP3006006	ASCRP3006006	8748.67	344.875	5.524853e+001	5.619866e+000	74	13	4.000375e+000	0	0	0	0	0	0	56.3328	1	1	47.8731	14.3243
DATA	1474	18	80	0	0	ASCRP3004675	ASCRP3004675	8774.08	344.278	2.471965e+001	2.676341e+000	44	16	3.933908e+000	0	0	0	0	0	0	25.2849	1	1	47.8731	15.6286
DATA	1475	18	81	0	0	ASCRP3006260	ASCRP3006260	8799.37	344.466	1.383286e+002	1.387058e+001	160	13.5	3.035432e+000	0	0	0	0	0	0	141.975	1	1	48.5334	13.5769
DATA	1476	18	82	0	0	Negative046	Negative046	8824.58	344.573	1.617252e+001	1.911226e+000	32	14	3.387409e+000	0	0	0	0	0	0	16.6609	1	1	57.5363	14.3707
DATA	1477	19	1	0	0	ASCRP3003011	ASCRP3003011	6755.5	352	1.705276e+001	2.007102e+000	35	14	3.319152e+000	0	0	0	0	0	0	16.9028	1	1	54.1152	14.5838
DATA	1478	19	2	0	0	ASCRP3012540	ASCRP3012540	6780.5	352	1.738272e+001	2.038524e+000	34.5	15	3.118461e+000	0	0	0	0	0	0	17.127	1	1	54.1152	15.2188
DATA	1479	19	3	0	0	ASCRP3010858	ASCRP3010858	6805.72	352.211	9.283949e+001	9.345493e+000	106	15.5	4.788680e+000	0	0	0	0	0	0	90.9717	1	1	47.2035	16.1875
DATA	1480	19	4	0	0	ASCRP3000312	ASCRP3000312	6831.3	352.224	7.603683e+001	7.679459e+000	90	17.5	5.266679e+000	0	0	0	0	0	0	74.1341	1	1	45.835	17.0625
DATA	1481	19	5	0	0	ASCRP3010168	ASCRP3010168	6856.57	352.338	1.915494e+002	1.918542e+001	202	14.5	3.864633e+000	0	0	0	0	0	0	185.925	1	1	47.8731	15.1538
DATA	1482	19	6	0	0	ASCRP3007687	ASCRP3007687	6882.14	352.211	1.129079e+003	1.129131e+002	1100	15	3.498299e+000	0	0	0	0	0	0	1091.56	1	1	47.2035	15.3571
DATA	1483	19	7	0	0	ASCRP3007982	ASCRP3007982	6907.27	352.164	1.185934e+002	1.190924e+001	135	14	5.110184e+000	0	0	0	0	0	0	114.255	1	1	48.2044	14.7742
DATA	1484	19	8	0	0	ASCRP3011104	ASCRP3011104	6932.76	352	2.523417e+002	2.525780e+001	260	13.5	4.210562e+000	0	0	0	0	0	0	242.368	1	1	46.8651	14.3929
DATA	1485	19	9	0	0	ASCRP3000489	ASCRP3000489	6958.3	352.015	5.476071e+001	5.584542e+000	68	15	4.898568e+000	0	0	0	0	0	0	52.4554	1	1	45.835	15.9375
DATA	1486	19	10	0	0	ASCRP3005723	ASCRP3005723	6983.5	351.944	1.716997e+002	1.720503e+001	178.5	16	3.559824e+000	0	0	0	0	0	0	164.103	1	1	48.5334	15.8788
DATA	1487	19	11	0	0	Negative005	Negative005	7009.09	352.065	1.118140e+000	1.099943e+000	16	15	4.710468e+000	0	0	0	0	0	0	-0.638239	0	0	65	15.4667
DATA	1488	19	12	0	0	Negative041	Negative041	7034.5	352	7.548246e+000	1.383872e+000	23	15	4.318565e+000	0	0	0	1	0	0	7.189	1	1	54.1152	16.25
DATA	1489	19	13	0	0	A_23_P11507	NM_015534	7059.78	352.22	2.203198e+001	2.463916e+000	39.5	15	3.521582e+000	0	0	0	0	0	0	20.9562	1	1	43.7019	14.1923
DATA	1490	19	14	0	0	A_23_P256956	NM_005733	7085.5	352	5.665279e+000	1.240949e+000	22	14	4.065050e+000	0	0	0	0	0	0	5.38377	1	1	54.1152	15.8966
DATA	1491	19	15	0	0	ASCRP3013020	ASCRP3013020	7110.5	352	6.184446e+001	6.282355e+000	75	16	3.979370e+000	0	0	0	0	0	0	58.7326	1	1	65	17.3462
DATA	1492	19	16	0	0	ASCRP3002231	ASCRP3002231	7136	352	7.253216e+000	1.322014e+000	25	18	4.788427e+000	0	0	0	0	0	0	6.88539	1	1	54.9904	18.0645
DATA	1493	19	17	0	0	CUST_13_PI418767722	NM_005022	7161.5	352	8.681228e+004	8.681228e+003	81836	17	4.876094e+000	0	0	0	0	0	0	82395.3	1	1	54.1152	17.7353
DATA	1494	19	18	0	0	ASCRP3002824	ASCRP3002824	7186.56	352.106	2.905902e+002	2.908004e+001	291.5	15	2.987629e+000	0	0	0	0	0	0	275.808	1	1	45.4864	14.8148
DATA	1495	19	19	0	0	ASCRP3002682	ASCRP3002682	7212.5	352	3.380353e+001	3.556421e+000	50	16	4.077871e+000	0	0	0	0	0	0	32.093	1	1	54.1152	15.625
DATA	1496	19	20	0	0	ASCRP3004665	ASCRP3004665	7237.44	352.411	1.053620e+002	1.059397e+001	118.5	16	3.249370e+000	0	0	0	0	0	0	100.059	1	1	47.5395	15.4074
DATA	1497	19	21	0	0	ASCRP3006498	ASCRP3006498	7263	352.161	4.816493e+002	4.817758e+001	478	16	3.812097e+000	0	0	0	0	0	0	457.719	1	1	51.4001	16.2059
DATA	1498	19	22	0	0	ASCRP3000402	ASCRP3000402	7288.5	352	5.695230e+000	1.241523e+000	23	14	4.234115e+000	0	0	0	0	0	0	5.41663	1	1	54.1152	15.1143
DATA	1499	19	23	0	0	Negative031	Negative031	7313.61	352.069	1.120490e+000	1.102255e+000	16	13.5	3.671490e+000	0	0	0	0	0	0	-1.12574	0	0	65	13.4375
DATA	1500	19	24	0	0	ASCRP3011957	ASCRP3011957	7339.18	351.464	2.839880e+001	3.045800e+000	43	14	3.260114e+000	0	0	0	0	0	0	27.0657	1	1	42.9674	14.0882
DATA	1501	19	25	0	0	ASCRP3008063	ASCRP3008063	7364.41	352.092	4.534054e+002	4.535388e+001	444	15	2.778120e+000	0	0	0	0	0	0	432.496	1	1	49.1849	14.5556
DATA	1502	19	26	0	0	ASCRP3011135	ASCRP3011135	7389.84	351.914	4.936115e+001	5.056882e+000	63.5	15	3.587014e+000	0	0	0	0	0	0	47.1445	1	1	46.8651	15
DATA	1503	19	27	0	0	ASCRP3002171	ASCRP3002171	7414.88	352.203	2.102717e+001	2.371810e+000	37	15	3.963990e+000	0	0	0	0	0	0	20.1059	1	1	46.5243	15.1892
DATA	1504	19	28	0	0	ASCRP3012455	ASCRP3012455	7440.53	352.444	4.555457e+001	4.685427e+000	62	15.5	4.506406e+000	0	0	0	0	0	0	43.6135	1	1	47.5395	16
DATA	1505	19	29	0	0	ASCRP3008396	ASCRP3008396	7465.93	352.2	1.115178e+002	1.120534e+001	124	15	4.416525e+000	0	0	0	0	0	0	106.925	1	1	46.8651	16.1842
DATA	1506	19	30	1028	1	(+)E1A_r60_a135	E1A_r60_a135	7491.5	352	1.110693e+000	1.092618e+000	17	16	4.527299e+000	0	0	0	0	0	0	-0.579081	0	0	65	16.4412
DATA	1507	19	31	0	0	ASCRP3000960	ASCRP3000960	7517	352	5.374889e+000	1.216220e+000	22	15	4.010122e+000	0	0	0	0	0	0	5.16903	1	0	54.9904	15.4054
DATA	1508	19	32	0	0	ASCRP3002393	ASCRP3002393	7542.4	351.824	2.371697e+001	2.609890e+000	40	17	4.185173e+000	0	0	0	0	0	0	22.8443	1	1	46.8651	16.8519
DATA	1509	19	33	0	0	ASCRP3002032	ASCRP3002032	7567.79	351.806	3.936391e+001	4.083892e+000	54	16	4.330310e+000	0	0	0	0	0	0	37.9728	1	1	47.5395	16.3611
DATA	1510	19	34	0	0	ASCRP3004239	ASCRP3004239	7593.05	351.721	2.390310e+001	2.625445e+000	40	15.5	3.751292e+000	0	0	0	0	0	0	23.0938	1	1	44.7812	16.4412
DATA	1511	19	35	0	0	ASCRP3011431	ASCRP3011431	7618.5	352	3.754680e+000	1.147641e+000	22	15.5	3.666486e+000	0	0	0	0	0	0	3.6326	1	0	54.1152	15.5357
DATA	1512	19	36	0	0	ASCRP3002530	ASCRP3002530	7643.99	352.081	1.186297e+002	1.191229e+001	129.5	17	3.557817e+000	0	0	0	0	0	0	114.94	1	1	46.8651	16.5161
DATA	1513	19	37	0	0	ASCRP3012292	ASCRP3012292	7669.21	352.194	1.479757e+002	1.483703e+001	161	14.5	4.190435e+000	0	0	0	0	0	0	143.577	1	1	47.5395	15.1842
DATA	1514	19	38	0	0	ASCRP3000519	ASCRP3000519	7694.81	351.746	1.774144e+001	2.076802e+000	34	15	4.319024e+000	0	0	0	0	0	0	17.2423	1	1	43.7019	15.4444
DATA	1515	19	39	0	0	ASCRP3013499	ASCRP3013499	7719.74	351.66	1.173348e+001	1.593408e+000	28	14	2.488892e+000	0	0	0	0	0	0	11.4197	1	1	39.0882	14.1379
DATA	1516	19	40	0	0	ASCRP3004095	ASCRP3004095	7745.5	352	4.795978e+001	4.915353e+000	63.5	15	2.741948e+000	0	0	0	0	0	0	46.7357	1	1	54.1152	15.5806
DATA	1517	19	41	0	0	ASCRP3003853	ASCRP3003853	7770.91	351.892	4.670192e+001	4.792367e+000	65	14	3.607340e+000	0	0	0	0	0	0	45.573	1	1	46.1809	14.7097
DATA	1518	19	42	0	0	ASCRP3001092	ASCRP3001092	7796.39	352.177	3.318281e+001	3.487742e+000	50	15	3.402404e+000	0	0	0	0	0	0	32.4189	1	1	44.0646	14.8276
DATA	1519	19	43	0	0	ASCRP3001745	ASCRP3001745	7821.75	352.103	2.423804e+001	2.650517e+000	40.5	16.5	4.082802e+000	0	0	0	0	0	0	23.7103	1	1	45.835	16.0789
DATA	1520	19	44	0	0	ASCRP3011484	ASCRP3011484	7847.28	352.095	2.694468e+002	2.696597e+001	282.5	16	3.283036e+000	0	0	0	0	0	0	263.899	1	1	48.8603	15.2759
DATA	1521	19	45	0	0	AS_circRNA_control210	AS_circRNA_control210	7872.55	352.47	6.283563e+003	6.283572e+002	6153	15	3.232895e+000	0	0	0	0	0	0	6160.27	1	1	51.4001	14.5806
DATA	1522	19	46	0	0	ASCRP3012485	ASCRP3012485	7898.01	352.382	2.039561e+002	2.042361e+001	214	14	3.034164e+000	0	0	0	0	0	0	200.181	1	1	53.5237	14.3846
DATA	1523	19	47	0	0	ASCRP3010637	ASCRP3010637	7923.5	352.352	5.454493e+000	1.199116e+000	22	15	3.701662e+000	0	0	0	0	0	0	5.3592	1	1	57.5363	15.7667
DATA	1524	19	48	0	0	ASCRP3002301	ASCRP3002301	7948.56	351.71	2.722474e+002	2.724563e+001	282.5	14	3.797849e+000	0	0	0	0	0	0	267.821	1	1	46.8651	14.9032
DATA	1525	19	49	0	0	Negative013	Negative013	7974.09	352.386	1.083479e+000	1.065965e+000	17	15.5	4.663581e+000	0	0	0	0	0	0	0.156876	0	0	65	16.1563
DATA	1526	19	50	0	0	Negative040	Negative040	7998.56	352.146	5.095242e+000	1.180463e+000	22	14	3.338092e+000	0	0	0	0	0	0	5.02053	1	0	36.1258	14.3333
DATA	1527	19	51	0	0	ASCRP3006205	ASCRP3006205	8024.91	352.386	1.472594e+001	1.816769e+000	31	13	2.021959e+000	0	0	0	0	0	0	14.5213	1	1	57.259	13.6296
DATA	1528	19	52	0	0	ASCRP3011316	ASCRP3011316	8050.34	352.479	2.349286e+001	2.578672e+000	39	15.5	4.502362e+000	0	0	0	0	0	0	23.1839	1	1	48.5334	16.2667
DATA	1529	19	53	0	0	AS_circRNA_control205	AS_circRNA_control205	8075.6	352.147	2.357078e+003	2.357102e+002	2302	15.5	3.119276e+000	0	0	0	0	0	0	2328.1	1	1	48.8603	15.8333
DATA	1530	19	54	0	0	ASCRP3001091	ASCRP3001091	8101.09	352.386	8.006053e+000	1.329665e+000	25	15	3.553670e+000	0	0	0	0	0	0	7.91254	1	1	57.259	15
DATA	1531	19	55	0	0	ASCRP3000680	ASCRP3000680	8126.23	351.742	2.352675e+002	2.355065e+001	249	15	3.691024e+000	0	0	0	0	0	0	232.728	1	1	45.4864	15.0968
DATA	1532	19	56	0	0	ASCRP3013598	ASCRP3013598	8151.63	352.404	3.994519e+000	1.132989e+000	22	16	5.878937e+000	0	0	0	0	0	0	3.95302	1	0	57.8122	17.1905
DATA	1533	19	57	0	0	ASCRP3012915	ASCRP3012915	8177.34	351.62	7.010817e+002	7.011617e+001	704.5	16	4.620056e+000	0	0	0	0	0	0	694.419	1	1	47.5395	16.4412
DATA	1534	19	58	0	0	ASCRP3009046	ASCRP3009046	8202.5	352.352	1.119256e+001	1.540795e+000	29	16	4.205614e+000	0	0	0	0	0	0	11.09	1	1	65	16.5172
DATA	1535	19	59	0	0	ASCRP3007774	ASCRP3007774	8228	352.319	2.685606e+001	2.886597e+000	42	14	2.148345e+000	0	0	0	0	0	0	26.6261	1	1	58.0869	13.8462
DATA	1536	19	60	0	0	ASCRP3000236	ASCRP3000236	8253.43	352.392	1.231116e+002	1.235651e+001	138	12.5	2.667468e+000	0	0	0	0	1	0	122.127	1	1	49.1849	12.6538
DATA	1537	19	61	0	0	ASCRP3010805	ASCRP3010805	8278.63	352.404	6.828173e+000	1.258422e+000	24	14	3.192316e+000	0	0	0	0	0	0	6.77751	1	1	57.8122	15.037
DATA	1538	19	62	0	0	ASCRP3008833	ASCRP3008833	8304.42	352.427	3.201250e+001	3.371057e+000	49	14	3.157140e+000	0	0	0	0	0	0	31.7944	1	1	57.5363	14.4091
DATA	1539	19	63	0	0	AS_circRNA_control202	AS_circRNA_control202	8329.34	351.62	7.934688e+001	8.004587e+000	93	15	4.085548e+000	0	0	0	0	0	0	78.8734	1	1	47.5395	15.6522
DATA	1540	19	64	0	0	ASCRP3001520	ASCRP3001520	8355	352.319	1.930631e+001	2.200094e+000	36.5	15	4.555391e+000	0	0	0	0	0	0	19.2001	1	1	58.0869	15.6389
DATA	1541	19	65	0	0	ASCRP3011964	ASCRP3011964	8380.18	351.758	2.228206e+002	2.230699e+001	240	15.5	4.338384e+000	0	0	0	0	0	0	221.784	1	1	45.835	15.7813
DATA	1542	19	66	0	0	Negative032	Negative032	8405.58	352.427	1.070936e+000	1.053644e+000	18	16	3.907578e+000	0	0	0	0	0	0	0.168978	0	0	57.5363	15.9412
DATA	1543	19	67	0	0	ASCRP3008361	ASCRP3008361	8431.42	352.427	2.684891e+001	2.883858e+000	45	14.5	2.151845e+000	0	0	0	0	0	0	26.7624	1	1	57.5363	14.75
DATA	1544	19	68	0	0	ASCRP3002427	ASCRP3002427	8456.5	352.352	2.392506e+002	2.394817e+001	260	15	4.290688e+000	0	0	0	0	0	0	238.699	1	1	57.5363	16.08
DATA	1545	19	69	0	0	ASCRP3006167	ASCRP3006167	8482	352.319	1.099732e+004	1.099733e+003	11043	14	2.503229e+000	0	0	0	0	0	0	10983.2	1	1	58.0869	15.1154
DATA	1546	19	70	0	0	ASCRP3000543	ASCRP3000543	8507.51	352.342	3.196604e+001	3.364450e+000	50	14	1.248529e+000	0	0	0	0	0	0	31.9605	1	1	49.8279	14.5
DATA	1547	19	71	0	0	ASCRP3006934	ASCRP3006934	8532.58	352.427	8.754672e+000	1.365664e+000	27	14	3.370596e+000	0	0	0	0	0	0	8.76372	1	1	65	14.4667
DATA	1548	19	72	0	0	A_23_P252748	NM_007152	8558.28	351.719	6.916481e+001	6.995210e+000	87	13	3.560431e+000	0	0	0	0	0	0	69.3416	1	1	45.1352	13.48
DATA	1549	19	73	0	0	ASCRP3008069	ASCRP3008069	8583.25	351.941	3.698642e+001	3.843440e+000	54	15	3.908221e+000	0	0	0	0	0	0	37.135	1	1	46.1809	14.625
DATA	1550	19	74	0	0	Negative056	Negative056	8609	352.319	1.060552e+000	1.043292e+000	15	13	3.840956e+000	0	0	0	0	0	0	-2.9162	0	0	65	13.8
DATA	1551	19	75	0	0	ASCRP3009503	ASCRP3009503	8634.5	352.352	6.483703e+000	1.226678e+000	24.5	14	4.194152e+000	0	0	0	0	0	0	6.53289	1	1	57.5363	14.5
DATA	1553	19	77	0	0	ASCRP3008481	ASCRP3008481	8684.58	352.136	1.768102e+001	2.049663e+000	35.5	17	3.609426e+000	0	0	0	0	0	0	17.893	1	1	46.1809	16.1935
DATA	1554	19	78	0	0	ASCRP3009583	ASCRP3009583	8710.36	352.164	3.956276e+001	4.089195e+000	59	14	3.687617e+000	0	0	0	0	0	0	40.1407	1	1	46.1809	14.7931
DATA	1555	19	79	0	0	ASCRP3004896	ASCRP3004896	8735.87	351.851	1.679520e+001	1.970813e+000	35	15	3.395609e+000	0	0	0	0	0	0	17.0892	1	1	46.1809	14.8889
DATA	1556	19	80	0	0	ASCRP3013138	ASCRP3013138	8761.29	351.833	1.404123e+002	1.407881e+001	161	16	3.978514e+000	0	0	0	0	0	0	143.313	1	1	45.835	15.3333
DATA	1557	19	81	0	0	ASCRP3009758	ASCRP3009758	8786.68	351.738	3.394685e+001	3.545911e+000	51	14	3.775985e+000	0	0	0	0	0	0	34.766	1	1	45.1352	14.4839
DATA	1558	19	82	0	0	ASCRP3010310	ASCRP3010310	8811.91	351.818	5.066252e+002	5.067280e+001	531	14	3.908680e+000	0	0	0	0	0	0	520.768	1	1	45.835	15
DATA	1559	20	1	0	0	CUST_15_PI418767722	NM_001614	6767.62	359.429	8.873276e+002	8.873911e+001	906	15	3.736688e+000	0	0	0	0	0	0	876.497	1	1	49.8279	15.4762
DATA	1560	20	2	0	0	ASCRP3007186	ASCRP3007186	6793.09	359.299	1.775527e+002	1.778739e+001	190	15	3.009769e+000	0	0	0	0	0	0	174.345	1	1	49.5074	15.3939
DATA	1561	20	3	0	0	ASCRP3003516	ASCRP3003516	6818.58	359.427	5.899063e+000	1.225632e+000	23	17	4.915851e+000	0	0	0	0	0	0	5.7612	1	1	57.5363	17.0323
DATA	1562	20	4	0	0	ASCRP3004151	ASCRP3004151	6844	359.455	3.076347e+000	1.122539e+000	20	16	5.327721e+000	0	0	0	0	0	0	2.98989	1	0	55.8519	17
DATA	1563	20	5	0	0	ASCRP3004364	ASCRP3004364	6869.44	359.813	9.774173e+001	9.834135e+000	107	16	3.265328e+000	0	0	0	0	0	0	94.5778	1	1	49.1849	15.9355
DATA	1564	20	6	0	0	ASCRP3012152	ASCRP3012152	6894.8	359.563	3.537215e+002	3.538890e+001	341	16	4.776486e+000	0	0	0	0	0	0	340.963	1	1	54.9904	15.7407
DATA	1565	20	7	0	0	ASCRP3008197	ASCRP3008197	6920.19	359.481	4.356369e+001	4.491195e+000	59	16	4.849610e+000	0	0	0	0	0	0	41.8498	1	1	49.8279	15.7647
DATA	1566	20	8	0	0	ASCRP3005442	ASCRP3005442	6945.47	359.257	3.770145e+001	3.926053e+000	53	15	4.228118e+000	0	0	0	0	0	0	36.1121	1	1	47.2035	15.1071
DATA	1567	20	9	0	0	ASCRP3001055	ASCRP3001055	6971	359.455	1.212149e+001	1.635706e+000	29	16	3.509997e+000	0	0	0	0	0	0	11.58	1	1	55.8519	15.8485
DATA	1568	20	10	0	0	ASCRP3000813	ASCRP3000813	6996.42	359.427	5.015183e+001	5.134550e+000	64	16	4.133727e+000	0	0	0	0	0	0	47.8064	1	1	57.5363	16.5938
DATA	1569	20	11	0	0	ASCRP3005035	ASCRP3005035	7021.58	359.427	2.544533e+000	1.131687e+000	19	16	4.804005e+000	0	0	0	0	0	0	2.42111	1	0	57.5363	16.9615
DATA	1570	20	12	66	-1	(-)3xSLv1	NegativeControl	7047.42	359.427	1.804559e+000	1.119046e+000	19	16	4.544492e+000	0	0	0	0	0	0	1.7144	1	0	65	16.1176
DATA	1571	20	13	0	0	ASCRP3005107	ASCRP3005107	7072.24	359.474	1.059807e+002	1.065559e+001	116	15	3.095811e+000	0	0	0	0	0	0	100.567	1	1	50.1463	15.2593
DATA	1572	20	14	0	0	ASCRP3011888	ASCRP3011888	7098	359.455	3.678678e+001	3.841545e+000	53	16	4.114594e+000	0	0	0	0	0	0	34.876	1	1	55.8519	16.3667
DATA	1573	20	15	0	0	ASCRP3007672	ASCRP3007672	7123.11	359.451	3.575651e+001	3.743208e+000	50	16	3.764719e+000	0	0	0	0	0	0	33.8782	1	1	47.8731	16.3429
DATA	1574	20	16	0	0	ASCRP3003417	ASCRP3003417	7148.5	359.5	1.586426e+003	1.586465e+002	1431	17	4.781938e+000	0	0	0	0	0	0	1502.5	1	1	52.9257	17.3125
DATA	1575	20	17	0	0	ASCRP3003350	ASCRP3003350	7174.42	359.427	4.693474e+002	4.694782e+001	465	16	4.712534e+000	0	0	0	0	0	0	444.462	1	1	57.5363	16.8519
DATA	1576	20	18	0	0	ASCRP3013544	ASCRP3013544	7199.58	359.427	6.751267e+000	1.297386e+000	24	16	3.970479e+000	0	0	0	0	0	0	6.39377	1	1	57.5363	15.4118
DATA	1577	20	19	0	0	ASCRP3001208	ASCRP3001208	7225	359.455	1.055483e+004	1.055483e+003	9696	16	2.818120e+000	0	0	0	0	0	0	9998.53	1	1	55.8519	16.3571
DATA	1578	20	20	0	0	ASCRP3008243	ASCRP3008243	7250.05	359.467	1.041033e+002	1.046903e+001	116	18	2.502472e+000	0	0	0	0	0	0	98.6596	1	1	48.8603	16.9355
DATA	1579	20	21	0	0	ASCRP3007255	ASCRP3007255	7275.4	359.709	1.246924e+002	1.251824e+001	137	16	3.988376e+000	0	0	0	0	0	0	118.234	1	1	50.4627	16.4167
DATA	1580	20	22	0	0	ASCRP3011654	ASCRP3011654	7301.33	359.5	4.299563e+000	1.186263e+000	21	14.5	3.676754e+000	0	0	0	0	0	0	4.08031	1	0	57.5363	14.5
DATA	1581	20	23	0	0	ASCRP3012666	ASCRP3012666	7326	359.342	4.150619e+001	4.295085e+000	55	15	2.190370e+000	0	0	0	0	0	0	39.4256	1	1	49.1849	14.5185
DATA	1582	20	24	0	0	CUST_8_PI418767722	NM_021009	7351.69	359.067	1.078542e+002	1.084171e+001	116.5	15	2.685187e+000	0	0	0	0	0	0	102.562	1	1	49.1849	15.0909
DATA	1583	20	25	0	0	ASCRP3000793	ASCRP3000793	7377.29	359.059	8.849764e+001	8.918129e+000	101	15	2.783206e+000	0	0	0	0	0	0	84.2494	1	1	45.835	14.2903
DATA	1584	20	26	0	0	ASCRP3008465	ASCRP3008465	7402.41	359.317	1.673893e+001	2.003489e+000	34	15	2.847221e+000	0	0	0	0	0	0	15.9527	1	1	44.4243	14.76
DATA	1585	20	27	0	0	Negative060	Negative060	7428.33	359.5	1.117770e+000	1.099579e+000	16.5	15	4.132113e+000	0	0	0	0	0	0	-0.902441	0	0	65	15.45
DATA	1586	20	28	0	0	Negative055	Negative055	7453.5	359.5	1.116295e+000	1.098128e+000	15	15	3.091848e+000	0	0	0	0	0	0	-2.26143	0	0	65	16.1786
DATA	1587	20	29	0	0	ASCRP3002449	ASCRP3002449	7478.64	359.575	1.308934e+001	1.707618e+000	28.5	15	2.633194e+000	0	0	0	0	0	0	12.5232	1	1	48.5334	15.3939
DATA	1588	20	30	0	0	CUST_9_PI418767722	NM_003746	7504.19	359.519	5.092628e+002	5.093805e+001	501	16	4.426429e+000	0	0	0	0	0	0	487.945	1	1	49.8279	16.6286
DATA	1589	20	31	0	0	ASCRP3007146	ASCRP3007146	7529.38	358.868	1.347295e+001	1.735022e+000	29	15	4.073433e+000	0	0	0	0	0	0	12.9309	1	1	46.5243	15.75
DATA	1590	20	32	0	0	ASCRP3003165	ASCRP3003165	7554.9	359.552	1.532662e+001	1.881820e+000	32	16.5	3.557147e+000	0	0	0	0	0	0	14.7279	1	1	46.1809	16.2059
DATA	1591	20	33	0	0	ASCRP3005641	ASCRP3005641	7580.15	359.222	7.028331e+001	7.112370e+000	85	15	4.077302e+000	0	0	0	0	0	0	67.6465	1	1	47.8731	16.0244
DATA	1592	20	34	0	0	ASCRP3005673	ASCRP3005673	7605.77	359.087	5.496180e+001	5.602915e+000	69	16	3.785439e+000	0	0	0	0	0	0	52.9823	1	1	46.5243	15.7273
DATA	1593	20	35	0	0	ASCRP3000796	ASCRP3000796	7631.08	359.639	1.366980e+001	1.746515e+000	31	15	3.855767e+000	0	0	0	0	0	0	13.1941	1	1	44.0646	15.1875
DATA	1594	20	36	0	0	ASCRP3004693	ASCRP3004693	7656.52	359.625	3.825031e+001	3.976058e+000	55	17	4.498028e+000	0	0	0	0	0	0	36.974	1	1	50.4627	16.9677
DATA	1595	20	37	0	0	AS_circRNA_control209	AS_circRNA_control209	7681.99	359.605	7.683560e+002	7.684324e+001	752	15	3.898679e+000	0	0	0	0	0	0	743.808	1	1	51.0895	15.4595
DATA	1596	20	38	0	0	ASCRP3013110	ASCRP3013110	7707.38	359.697	2.682275e+001	2.892414e+000	44	13	2.813093e+000	0	0	0	0	0	0	26.002	1	1	49.5074	13.5278
DATA	1597	20	39	0	0	AS_circRNA_control212	AS_circRNA_control212	7732.76	359.147	4.689222e+002	4.690467e+001	469.5	15	2.751033e+000	0	0	0	0	0	0	455.31	1	1	48.5334	15.5455
DATA	1598	20	40	0	0	ASCRP3013210	ASCRP3013210	7758.17	359	1.775873e+002	1.779148e+001	192	15	3.097703e+000	0	0	0	0	0	0	172.678	1	1	46.8651	15.2188
DATA	1599	20	41	0	0	ASCRP3011188	ASCRP3011188	7783.68	358.794	3.377102e+001	3.544839e+000	50	16	3.733872e+000	0	0	0	0	0	0	32.8839	1	1	46.5243	15.6429
DATA	1600	20	42	0	0	ASCRP3002550	ASCRP3002550	7808.82	358.863	3.316063e+001	3.486325e+000	47	17	4.595517e+000	0	0	0	0	0	0	32.3297	1	1	47.5395	16.4474
DATA	1601	20	43	0	0	ASCRP3012398	ASCRP3012398	7834.5	359.45	9.109742e+001	9.172962e+000	106	16	3.265986e+000	0	0	0	0	0	0	88.9054	1	1	50.4627	16
DATA	1602	20	44	0	0	ASCRP3000262	ASCRP3000262	7859.52	359.575	8.139913e+001	8.210445e+000	98.5	16	3.880544e+000	0	0	0	0	0	0	79.53	1	1	50.4627	14.9
DATA	1603	20	45	0	0	ASCRP3011547	ASCRP3011547	7885.42	359.427	6.014801e+001	6.109683e+000	76.5	15.5	4.459548e+000	0	0	0	0	0	0	58.8388	1	1	57.5363	16.0357
DATA	1604	20	46	0	0	ASCRP3006652	ASCRP3006652	7910.28	359.557	1.515172e+002	1.518956e+001	167	16	3.785939e+000	0	0	0	0	0	0	148.37	1	1	50.7771	16.6
DATA	1605	20	47	0	0	ASCRP3000523	ASCRP3000523	7935.94	359.232	1.983933e+002	1.986818e+001	214	15.5	4.356007e+000	0	0	0	0	0	0	194.502	1	1	46.5243	16.1563
DATA	1606	20	48	0	0	ASCRP3013002	ASCRP3013002	7961.67	359.09	5.682753e+001	5.782441e+000	74	15	4.214916e+000	0	0	0	0	0	0	55.772	1	1	45.835	15.4
DATA	1607	20	49	0	0	A_23_P6335	NM_000185	7986.93	358.594	2.182412e+002	2.185024e+001	232	16	4.200397e+000	0	0	0	0	0	0	214.428	1	1	46.1809	15.68
DATA	1608	20	50	0	0	ASCRP3007375	ASCRP3007375	8012.22	359.203	6.872095e+001	6.954462e+000	82	14	3.304645e+000	0	0	0	0	0	0	67.5652	1	1	48.5334	13.4412
DATA	1609	20	51	0	0	ASCRP3001446	ASCRP3001446	8037.58	359.427	5.086046e+000	1.181431e+000	23	15	4.142463e+000	0	0	0	0	0	0	5.00436	1	0	57.5363	16.08
DATA	1611	20	53	0	0	ASCRP3010610	ASCRP3010610	8088.43	359.605	1.712301e+002	1.715608e+001	182	16	3.339388e+000	0	0	0	0	0	0	168.737	1	1	49.5074	16
DATA	1612	20	54	0	0	ASCRP3007592	ASCRP3007592	8113.53	359.816	4.399117e+001	4.525967e+000	62	15	3.959472e+000	0	0	0	0	0	0	43.3792	1	1	49.8279	15.25
DATA	1613	20	55	0	0	ASCRP3003025	ASCRP3003025	8139.31	358.77	2.365773e+001	2.593571e+000	42	15	3.537749e+000	0	0	0	0	0	0	23.3536	1	1	44.0646	14.8519
DATA	1614	20	56	0	0	ASCRP3010736	ASCRP3010736	8164.2	358.691	1.182941e+001	1.589816e+000	28	17	4.518868e+000	0	0	0	0	0	0	11.6854	1	1	41.8414	16.8571
DATA	1615	20	57	0	0	ASCRP3006544	ASCRP3006544	8190.11	359.189	2.133237e+002	2.135877e+001	231	17	3.354384e+000	0	0	0	0	0	0	210.836	1	1	47.8731	17.2424
DATA	1616	20	58	0	0	ASCRP3013044	ASCRP3013044	8215.42	359.427	4.979310e+004	4.979311e+003	49241	15	4.226655e+000	0	0	0	0	0	0	49240.7	1	1	57.5363	16.2308
DATA	1617	20	59	0	0	CUST_14_PI418767722	NM_004309	8240.61	359.38	9.785529e+001	9.842805e+000	109	13	2.568962e+000	0	0	0	0	1	0	96.8335	1	1	50.7771	13.1364
DATA	1618	20	60	0	0	ASCRP3000865	ASCRP3000865	8265.8	359.432	3.462386e+001	3.620901e+000	53	16	3.940851e+000	0	0	0	0	0	0	34.284	1	1	48.8603	15.9697
DATA	1619	20	61	0	0	ASCRP3002442	ASCRP3002442	8291.26	359.5	1.872246e+002	1.875238e+001	204	14.5	3.457030e+000	0	0	0	0	0	0	185.507	1	1	50.4627	15.3929
DATA	1620	20	62	0	0	ASCRP3012434	ASCRP3012434	8316.77	359.5	2.959212e+002	2.961104e+001	308	15.5	3.914674e+000	0	0	0	0	0	0	293.409	1	1	53.5237	15.9091
DATA	1621	20	63	0	0	ASCRP3002817	ASCRP3002817	8341.95	358.914	1.673655e+001	1.979642e+000	35	15	3.321078e+000	0	0	0	0	0	0	16.6089	1	1	43.7019	14.6207
DATA	1622	20	64	0	0	ASCRP3003321	ASCRP3003321	8367.69	359.409	1.779902e+003	1.779933e+002	1779	15	4.223335e+000	0	0	0	0	0	0	1767.45	1	1	52.3208	16.3548
DATA	1623	20	65	0	0	A_23_P1331	NM_080801	8392.91	359.101	1.794619e+001	2.082096e+000	36	15	3.892462e+000	0	0	0	0	0	0	17.8363	1	1	46.8651	15.2857
DATA	1624	20	66	0	0	ASCRP3003910	ASCRP3003910	8418.42	359.135	5.210589e+001	5.316274e+000	68.5	15	3.681267e+000	0	0	0	0	0	0	51.832	1	1	48.5334	14.8621
DATA	1625	20	67	0	0	ASCRP3010786	ASCRP3010786	8443.89	359.5	1.097925e+004	1.097926e+003	10701.5	15	3.090586e+000	0	0	0	0	0	0	10931.1	1	1	56.9804	14.8621
DATA	1626	20	68	0	0	ASCRP3009498	ASCRP3009498	8469.42	359.427	6.131518e+001	6.221233e+000	78	15	3.498299e+000	0	0	0	0	0	0	61.1111	1	1	57.5363	15.6429
DATA	1627	20	69	0	0	ASCRP3007743	ASCRP3007743	8494.58	359.427	1.343698e+001	1.706237e+000	30	14	2.345208e+000	0	0	0	0	0	0	13.4075	1	1	65	15
DATA	1628	20	70	0	0	ASCRP3011937	ASCRP3011937	8520	359.5	1.434008e+003	1.434047e+002	1424.5	14	2.472358e+000	0	0	0	0	0	0	1432.65	1	1	48.5334	13.2727
DATA	1629	20	71	0	0	ASCRP3013051	ASCRP3013051	8545.55	358.677	2.911192e+001	3.094284e+000	47	13.5	3.465259e+000	0	0	0	0	0	0	29.1293	1	1	45.1352	13.8529
DATA	1630	20	72	0	0	ASCRP3005064	ASCRP3005064	8570.82	359.386	2.946627e+002	2.948487e+001	312	14	4.028036e+000	0	0	0	0	0	0	295.256	1	1	52.6241	14.9259
DATA	1631	20	73	0	0	ASCRP3003677	ASCRP3003677	8596.25	359.398	6.119584e+002	6.120476e+001	632.5	14	3.789700e+000	0	0	0	0	0	0	614.238	1	1	54.1152	14.1481
DATA	1632	20	74	0	0	ASCRP3000815	ASCRP3000815	8621.58	359.427	4.954940e+000	1.155044e+000	23.5	14	4.130934e+000	0	0	0	0	0	0	4.98275	1	0	57.5363	14.2308
DATA	1633	20	75	0	0	ASCRP3008700	ASCRP3008700	8646.93	359.732	1.356785e+003	1.356825e+002	1389.5	14.5	3.926620e+000	0	0	0	0	0	0	1367.19	1	1	47.5395	14.5313
DATA	1634	20	76	0	0	ASCRP3011348	ASCRP3011348	8672.41	359.9	3.282364e+001	3.442835e+000	52	15	4.206222e+000	0	0	0	0	0	0	33.1515	1	1	47.5395	16
DATA	1635	20	77	0	0	ASCRP3001559	ASCRP3001559	8697.74	359.875	7.964794e+000	1.306950e+000	26	15	3.677388e+000	0	0	0	0	0	0	8.06479	1	1	47.8731	15.3438
DATA	1636	20	78	0	0	ASCRP3007752	ASCRP3007752	8722.87	359.645	1.175424e+001	1.565057e+000	29	16	3.505817e+000	0	0	0	0	0	0	11.935	1	1	44.4243	16.0571
DATA	1637	20	79	0	0	ASCRP3001357	ASCRP3001357	8748.13	359.05	1.428418e+001	1.761137e+000	33	15	4.213300e+000	0	0	0	0	0	0	14.5486	1	1	44.4243	15.4242
DATA	1638	20	80	1028	1	(+)E1A_r60_a107	E1A_r60_a107	8774	359.455	2.423893e+000	1.054891e+000	20	15	4.043153e+000	0	0	0	0	0	0	2.47715	1	0	55.8519	14.6316
DATA	1639	20	81	0	0	ASCRP3004424	ASCRP3004424	8799.33	359.312	2.685857e+002	2.687804e+001	293.5	16	3.356426e+000	0	0	0	0	0	0	275.495	1	1	49.8279	15.3529
DATA	1640	20	82	0	0	ASCRP3010400	ASCRP3010400	8824.36	359.208	2.335840e+001	2.548384e+000	41	14	3.321287e+000	0	0	0	0	0	0	24.0541	1	1	47.5395	14.4119
DATA	1641	21	1	0	0	ASCRP3009443	ASCRP3009443	6755.12	366.48	4.582180e+002	4.583404e+001	467	14	3.454061e+000	0	0	0	0	0	0	453.918	1	1	48.8603	14.6016
DATA	1642	21	2	0	0	A_23_P1331	NM_080801	6780.07	367.029	1.824891e+001	2.113353e+000	35	15	3.093896e+000	0	0	0	0	0	0	17.9642	1	1	46.8651	14.9412
DATA	1643	21	3	0	0	ASCRP3000879	ASCRP3000879	6806	366.545	1.310592e+001	1.693267e+000	28	15	3.889846e+000	0	0	0	0	0	0	12.8257	1	1	55.8519	15.0256
DATA	1644	21	4	0	0	ASCRP3007136	ASCRP3007136	6831.35	366.946	3.340423e+001	3.510001e+000	48.5	18	4.255585e+000	0	0	0	0	0	0	32.5182	1	1	49.1849	17.12
DATA	1645	21	5	0	0	ASCRP3012895	ASCRP3012895	6856.58	366.573	4.419206e+000	1.169548e+000	22	15	3.208287e+000	0	0	0	0	0	0	4.282	1	0	57.5363	15.3103
DATA	1646	21	6	0	0	A_23_P154235	NM_004688	6882.42	366.573	2.344564e+001	2.584501e+000	41	16.5	4.293539e+000	0	0	0	0	0	0	22.6203	1	1	57.5363	16.7813
DATA	1647	21	7	0	0	ASCRP3001676	ASCRP3001676	6907	366.58	1.015652e+001	1.490922e+000	26	14	3.877350e+000	0	0	0	0	0	0	9.76343	1	1	39.8942	14.0769
DATA	1648	21	8	0	0	ASCRP3002890	ASCRP3002890	6932.74	366.5	2.865022e+002	2.867114e+001	290.5	16	3.513233e+000	0	0	0	0	0	0	274.493	1	1	51.7088	14.9697
DATA	1649	21	9	0	0	ASCRP3004871	ASCRP3004871	6958.09	366.645	1.146336e+003	1.146389e+002	1094.5	14.5	3.745191e+000	0	0	0	0	0	0	1095.1	1	1	49.1849	15.2143
DATA	1650	21	10	0	0	ASCRP3008936	ASCRP3008936	6983.58	366.573	1.670318e+001	2.000572e+000	33	16	3.291607e+000	0	0	0	0	0	0	15.9169	1	1	57.5363	15.9375
DATA	1651	21	11	0	0	ASCRP3010305	ASCRP3010305	7009.11	366.5	4.893239e+004	4.893239e+003	46786	17	4.469051e+000	0	0	0	0	0	0	46530.3	1	1	56.9804	17.4
DATA	1652	21	12	0	0	ASCRP3006157	ASCRP3006157	7034.44	366.677	2.520500e+003	2.520524e+002	2378.5	16.5	4.271058e+000	0	0	0	0	0	0	2392.46	1	1	52.9257	16.125
DATA	1653	21	13	0	0	ASCRP3002954	ASCRP3002954	7060.09	366.822	1.300704e+003	1.300751e+002	1214	15	3.387172e+000	0	0	0	0	0	0	1232.79	1	1	53.2255	14.6296
DATA	1654	21	14	0	0	ASCRP3009115	ASCRP3009115	7085.37	367.2	3.174613e+002	3.176547e+001	321.5	16	2.761642e+000	0	0	0	0	0	0	300.52	1	1	47.2035	15.72
DATA	1655	21	15	0	0	ASCRP3007061	ASCRP3007061	7110.32	366.65	2.221733e+002	2.224500e+001	219	15	3.759716e+000	0	0	0	0	0	0	210.169	1	1	50.7771	15.2759
DATA	1656	21	16	0	0	ASCRP3000676	ASCRP3000676	7136	366.545	1.549924e+002	1.553892e+001	160	17.5	4.739892e+000	0	0	0	0	0	0	146.536	1	1	55.8519	17.4211
DATA	1657	21	17	0	0	ASCRP3004757	ASCRP3004757	7161.24	366.653	5.968438e+001	6.070811e+000	76	17	3.915296e+000	0	0	0	0	0	0	56.4075	1	1	49.1849	16.7273
DATA	1658	21	18	0	0	ASCRP3005166	ASCRP3005166	7186.58	366.573	6.816593e+003	6.816602e+002	6445	15	2.918650e+000	0	0	0	0	0	0	6441.78	1	1	57.5363	15
DATA	1659	21	19	0	0	ASCRP3004223	ASCRP3004223	7212.42	366.573	6.748774e+001	6.839473e+000	80	17	3.922063e+000	0	0	0	0	0	0	63.7835	1	1	65	16.5152
DATA	1660	21	20	0	0	ASCRP3008748	ASCRP3008748	7237.71	366.859	1.017428e+003	1.017489e+002	986	16	2.482842e+000	0	0	0	0	0	0	961.784	1	1	49.8279	16.4545
DATA	1661	21	21	0	0	ASCRP3007088	ASCRP3007088	7262.85	366.68	8.421746e+001	8.494496e+000	95	16	3.689567e+000	0	0	0	0	0	0	79.6527	1	1	49.1849	16
DATA	1662	21	22	0	0	ASCRP3006036	ASCRP3006036	7288.35	366.946	2.237081e+002	2.239827e+001	226	14	3.195322e+000	0	0	0	0	0	0	211.698	1	1	49.1849	14.7143
DATA	1663	21	23	0	0	A_23_P76799	NM_013448	7313.58	366.573	1.574170e+001	1.924881e+000	33	14	3.375812e+000	0	0	0	0	0	0	14.9097	1	1	57.5363	14.5909
DATA	1664	21	24	0	0	ASCRP3004044	ASCRP3004044	7339.18	366.689	2.448443e+001	2.686989e+000	42.5	15	2.846100e+000	0	0	0	0	0	0	23.2104	1	1	48.8603	14.8158
DATA	1665	21	25	0	0	ASCRP3006303	ASCRP3006303	7364.31	366.595	3.086191e+001	3.278276e+000	46.5	15	2.842494e+000	0	0	0	0	0	0	29.2862	1	1	48.5334	14.8148
DATA	1666	21	26	0	0	AS_circRNA_control207	AS_circRNA_control207	7389.88	366.267	4.532701e+002	4.534046e+001	442	15	2.291640e+000	0	0	0	0	0	0	430.656	1	1	52.3208	14.5806
DATA	1667	21	27	0	0	ASCRP3012999	ASCRP3012999	7415.19	366.944	2.033473e+002	2.036464e+001	211	16	3.993504e+000	0	0	0	0	0	0	193.386	1	1	46.8651	15.475
DATA	1668	21	28	0	0	ASCRP3006088	ASCRP3006088	7440.75	366.91	2.938873e+001	3.138638e+000	44	15	3.775451e+000	0	0	0	0	0	0	27.9851	1	1	45.835	15.4375
DATA	1669	21	29	0	0	ASCRP3011119	ASCRP3011119	7466.01	366.836	5.884404e+002	5.885433e+001	567.5	15	2.625253e+000	0	0	0	0	0	0	561.09	1	1	46.8651	15.2667
DATA	1670	21	30	0	0	ASCRP3003720	ASCRP3003720	7491.58	366.573	8.322862e+000	1.378378e+000	26	16	3.606576e+000	0	0	0	0	0	0	7.94779	1	1	57.5363	16.3103
DATA	1671	21	31	0	0	ASCRP3012178	ASCRP3012178	7516.64	366.566	1.867761e+002	1.870981e+001	193	15	4.284176e+000	0	0	0	0	0	0	178.609	1	1	49.8279	16.6667
DATA	1672	21	32	0	0	ASCRP3001215	ASCRP3001215	7542.43	366.154	1.466090e+001	1.830129e+000	32	15	3.860306e+000	0	0	0	0	0	0	14.0425	1	1	44.7812	15.3529
DATA	1673	21	33	0	0	ASCRP3003733	ASCRP3003733	7567.88	366.539	7.289419e+001	7.371052e+000	84.5	17	3.633552e+000	0	0	0	0	0	0	69.9122	1	1	49.8279	16.7297
DATA	1674	21	34	0	0	ASCRP3011805	ASCRP3011805	7593	366.5	1.186300e+002	1.191318e+001	132	16	4.285074e+000	0	0	0	0	0	0	113.945	1	1	48.5334	16.8378
DATA	1675	21	35	0	0	ASCRP3009336	ASCRP3009336	7618.52	366.849	9.254330e+001	9.318404e+000	108	15	4.158163e+000	0	0	0	0	0	0	89.0087	1	1	47.8731	15.0968
DATA	1676	21	36	0	0	ASCRP3003283	ASCRP3003283	7643.9	366.658	8.936911e+001	9.003041e+000	100	16.5	3.557022e+000	0	0	0	0	0	0	86.0885	1	1	49.8279	16.1176
DATA	1677	21	37	0	0	Negative010	Negative010	7669.49	366.753	1.080262e+002	1.085724e+001	122	16.5	4.462487e+000	0	0	0	0	0	0	104.21	1	1	49.8279	16.5
DATA	1678	21	38	0	0	ASCRP3004184	ASCRP3004184	7694.82	366.825	7.026871e+002	7.027711e+001	700	13	3.069373e+000	0	0	0	0	0	0	678.821	1	1	50.7771	14
DATA	1679	21	39	0	0	ASCRP3012252	ASCRP3012252	7720.42	366.573	3.488416e+000	1.139183e+000	20	14	2.240948e+000	0	0	0	0	0	0	3.37507	1	0	65	14.4857
DATA	1680	21	40	0	0	ASCRP3002998	ASCRP3002998	7745.7	366.5	2.276821e+001	2.521240e+000	38	16	3.067102e+000	0	0	0	0	0	0	22.0595	1	1	46.5243	15.9565
DATA	1681	21	41	0	0	ASCRP3001017	ASCRP3001017	7770.61	366.797	6.935887e+001	7.019717e+000	83	16	3.775670e+000	0	0	0	0	0	0	67.2817	1	1	49.1849	15.5455
DATA	1682	21	42	0	0	ASCRP3007278	ASCRP3007278	7796.31	366.405	8.444060e+001	8.512848e+000	102	15	3.989172e+000	0	0	0	0	0	0	82.0331	1	1	48.5334	15.4722
DATA	1683	21	43	0	0	ASCRP3006359	ASCRP3006359	7821.83	367.05	1.246521e+001	1.648582e+000	29	16	3.557694e+000	0	0	0	0	0	0	12.1224	1	1	44.7812	15.7895
DATA	1684	21	44	0	0	ASCRP3004831	ASCRP3004831	7847.08	366.603	1.207733e+002	1.212529e+001	136	16	3.384986e+000	0	0	0	0	0	0	117.616	1	1	49.8279	15.3793
DATA	1685	21	45	0	0	ASCRP3006961	ASCRP3006961	7872.54	366.726	2.611410e+002	2.613626e+001	270	18	2.855191e+000	0	0	0	0	0	0	254.605	1	1	51.7088	17.6786
DATA	1686	21	46	0	0	ASCRP3011690	ASCRP3011690	7898	366.545	1.629435e+004	1.629436e+003	15836.5	15.5	3.335589e+000	0	0	0	0	0	0	15905.8	1	1	55.8519	15.3846
DATA	1687	21	47	0	0	ASCRP3008529	ASCRP3008529	7923.11	366.352	2.167372e+002	2.170030e+001	226.5	15.5	4.538976e+000	0	0	0	0	0	0	211.813	1	1	47.8731	16.8667
DATA	1688	21	48	0	0	ASCRP3001186	ASCRP3001186	7948.65	366.621	1.209576e+001	1.616640e+000	29	14	3.802255e+000	0	0	0	0	0	0	11.8322	1	1	45.835	14.8857
DATA	1689	21	49	0	0	ASCRP3003715	ASCRP3003715	7974.14	366.423	8.674068e+002	8.674730e+001	857	16	3.823701e+000	0	0	0	0	0	0	849.422	1	1	55.2791	16
DATA	1690	21	50	0	0	ASCRP3005982	ASCRP3005982	7999.5	366.648	1.350360e+001	1.723207e+000	31	15	4.656025e+000	0	0	0	0	0	0	13.2352	1	1	57.5363	15.25
DATA	1691	21	51	1028	1	(+)E1A_r60_1	E1A_r60_1	8024.86	366.593	1.090901e+000	1.075053e+000	18	16	5.179535e+000	0	0	0	0	0	0	1.07021	1	0	56.9804	17.5517
DATA	1692	21	52	0	0	ASCRP3000361	ASCRP3000361	8050.22	366.851	3.274834e+001	3.444791e+000	49	14	3.064855e+000	0	0	0	0	0	0	32.1525	1	1	47.8731	14.32
DATA	1693	21	53	0	0	ASCRP3008469	ASCRP3008469	8075.74	366.878	9.970080e+001	1.002710e+001	116	15.5	3.967448e+000	0	0	0	0	0	0	97.9683	1	1	48.2044	15.6765
DATA	1694	21	54	0	0	ASCRP3007142	ASCRP3007142	8101.03	366.863	7.455461e+002	7.456224e+001	744	16	3.887110e+000	0	0	0	0	0	0	733.18	1	1	46.8651	16.2647
DATA	1695	21	55	0	0	ASCRP3004173	ASCRP3004173	8126.44	366.479	2.874774e+002	2.876750e+001	294	15	4.288712e+000	0	0	0	0	0	0	282.963	1	1	48.2044	14.9706
DATA	1696	21	56	0	0	ASCRP3009318	ASCRP3009318	8151.69	366.48	7.414824e+001	7.490941e+000	91.5	15	3.930022e+000	0	0	0	0	0	0	73.038	1	1	49.1849	15.8485
DATA	1697	21	57	0	0	ASCRP3012811	ASCRP3012811	8177.06	366.462	5.189200e+002	5.190292e+001	520	17	4.097323e+000	0	0	0	0	0	0	511.525	1	1	44.7812	16.8409
DATA	1698	21	58	0	0	ASCRP3012759	ASCRP3012759	8202.58	366.573	4.927241e+001	5.040742e+000	64	15	4.482533e+000	0	0	0	0	0	0	48.6036	1	1	57.5363	15.9
DATA	1699	21	59	0	0	ASCRP3009003	ASCRP3009003	8228	366.545	8.824583e+000	1.381477e+000	25	14	3.560807e+000	0	0	0	0	0	0	8.71107	1	1	55.8519	14.375
DATA	1700	21	60	0	0	ASCRP3010164	ASCRP3010164	8253.22	366.688	9.145797e+001	9.207271e+000	109	15	2.850371e+000	0	0	0	0	0	0	90.3418	1	1	49.5074	14.7308
DATA	1701	21	61	0	0	ASCRP3008260	ASCRP3008260	8278.59	366.648	1.202220e+002	1.206897e+001	135.5	14	2.464413e+000	0	0	0	0	0	0	118.842	1	1	52.3208	14.36
DATA	1702	21	62	0	0	ASCRP3006545	ASCRP3006545	8304.42	366.573	5.204684e+000	1.181407e+000	22	17	3.231099e+000	0	0	0	0	0	0	5.14894	1	0	65	16.24
DATA	1703	21	63	0	0	ASCRP3011665	ASCRP3011665	8329.49	366.338	7.966132e+001	8.036308e+000	95.5	15.5	4.306388e+000	0	0	0	0	0	0	78.8728	1	1	47.8731	15.7857
DATA	1704	21	64	0	0	ASCRP3009890	ASCRP3009890	8355	366.545	5.302106e+001	5.406811e+000	68.5	15	4.064269e+000	0	0	0	0	0	0	52.5362	1	1	55.8519	15.5806
DATA	1705	21	65	0	0	ASCRP3000446	ASCRP3000446	8380.27	366.212	2.024634e+001	2.284367e+000	34	15	3.711964e+000	0	0	0	0	0	0	20.0799	1	1	45.4864	15.5641
DATA	1706	21	66	0	0	ASCRP3000183	ASCRP3000183	8405.89	366.352	1.423259e+002	1.427179e+001	158	15	4.031956e+000	0	0	0	0	0	0	141.282	1	1	47.8731	15.56
DATA	1707	21	67	0	0	ASCRP3005754	ASCRP3005754	8431.42	366.573	2.591240e+001	2.798141e+000	41.5	15	3.612111e+000	0	0	0	0	0	0	25.7468	1	1	57.5363	14.7879
DATA	1708	21	68	0	0	ASCRP3011027	ASCRP3011027	8456.58	366.573	2.790448e+002	2.792441e+001	292	16	4.262334e+000	0	0	0	0	0	0	277.559	1	1	57.5363	15.8966
DATA	1709	21	69	0	0	ASCRP3002836	ASCRP3002836	8482	366.545	1.364497e+001	1.723922e+000	31	14	2.743908e+000	0	0	0	0	0	0	13.5884	1	1	55.8519	14.9355
DATA	1710	21	70	0	0	ASCRP3012016	ASCRP3012016	8507.42	366.573	4.468084e+000	1.143172e+000	22	14	3.767552e+000	0	0	0	0	0	0	4.45528	1	0	57.5363	15.25
DATA	1711	21	71	0	0	ASCRP3007746	ASCRP3007746	8532.5	366.5	2.681792e+002	2.683850e+001	282	15	3.922686e+000	0	0	0	0	0	0	267.788	1	1	46.5243	14.8148
DATA	1712	21	72	0	1	ETG04_27747	ETG04_27747	8558.42	366.573	1.066452e+000	1.049096e+000	17	13.5	3.132829e+000	0	0	0	0	0	0	-0.0717573	0	0	65	13.9412
DATA	1713	21	73	0	0	A_23_P25019	NM_000946	8583.51	366.356	2.956776e+001	3.136771e+000	47	16	3.615443e+000	0	0	0	0	0	0	29.6224	1	1	48.5334	16
DATA	1714	21	74	0	0	ASCRP3004568	ASCRP3004568	8608.82	366.519	7.482990e+001	7.555651e+000	92	13	3.933875e+000	0	0	0	0	0	0	75.108	1	1	50.1463	13.2414
DATA	1715	21	75	0	0	ASCRP3000487	ASCRP3000487	8634.24	366.704	2.958484e+002	2.960322e+001	314	13	3.706937e+000	0	0	0	0	0	0	297.561	1	1	47.2035	13.7931
DATA	1716	21	76	0	0	ASCRP3013208	ASCRP3013208	8659.58	366.878	8.245524e+001	8.310954e+000	99	14	4.224608e+000	0	0	0	0	0	0	83.1211	1	1	48.5334	14.7742
DATA	1717	21	77	0	0	ASCRP3002843	ASCRP3002843	8684.99	367.164	2.921122e+002	2.922967e+001	314	14	3.436568e+000	0	0	0	0	0	0	295.208	1	1	46.5243	14.32
DATA	1718	21	78	0	0	ASCRP3012172	ASCRP3012172	8710.53	367.082	2.997737e+002	2.999524e+001	328	16	3.885469e+000	0	0	0	0	0	0	303.799	1	1	48.5334	16.4074
DATA	1719	21	79	0	0	Negative008	Negative008	8735.73	366.949	1.050371e+001	1.472655e+000	29	16	3.363818e+000	0	0	0	0	0	0	10.677	1	1	49.5074	16.6207
DATA	1720	21	80	0	0	ASCRP3002759	ASCRP3002759	8761.12	366.6	1.319775e+001	1.673369e+000	31	14	3.675880e+000	0	0	0	0	0	0	13.4602	1	1	49.1849	14.1875
DATA	1721	21	81	0	0	ASCRP3009642	ASCRP3009642	8786.68	366.709	2.293881e+003	2.293903e+002	2302	15	3.381710e+000	0	0	0	0	0	0	2348.04	1	1	50.7771	14.6897
DATA	1722	21	82	0	0	ASCRP3011275	ASCRP3011275	8812	366.729	1.873560e+002	1.876340e+001	211.5	15.5	3.351328e+000	0	0	0	0	0	0	192.537	1	1	46.8651	15.5435
DATA	1723	22	1	0	0	ASCRP3008016	ASCRP3008016	6767.41	374.041	7.066633e+001	7.146110e+000	86.5	14	3.332549e+000	0	0	0	0	0	0	69.7625	1	1	48.8603	14.8
DATA	1724	22	2	0	0	ASCRP3006549	ASCRP3006549	6793	373.789	4.760990e+002	4.762191e+001	478	15	3.032606e+000	0	0	0	0	0	0	467.075	1	1	46.8651	15.4324
DATA	1725	22	3	0	0	ASCRP3011701	ASCRP3011701	6818.46	374.268	6.681206e+001	6.767233e+000	81	17.5	3.622154e+000	0	0	0	0	0	0	65.1733	1	1	47.2035	17
DATA	1726	22	4	0	0	ASCRP3002009	ASCRP3002009	6843.7	374.045	1.748318e+001	2.055560e+000	35	17	3.131505e+000	0	0	0	0	0	0	16.9681	1	1	45.835	16.4783
DATA	1727	22	5	0	0	ASCRP3003081	ASCRP3003081	6869.5	374	1.104097e+000	1.086129e+000	17	16	3.629373e+000	0	0	0	0	0	0	-0.244731	0	0	65	15.8788
DATA	1728	22	6	0	0	ASCRP3010145	ASCRP3010145	6894.78	373.89	7.292278e+001	7.373375e+000	86	17	4.524972e+000	0	0	0	0	0	0	70.1583	1	1	47.8731	17.2414
DATA	1729	22	7	0	0	ASCRP3001118	ASCRP3001118	6920.2	373.732	5.554175e+000	1.227387e+000	22.5	15.5	4.060154e+000	0	0	0	0	0	0	5.32428	1	1	36.1258	15
DATA	1730	22	8	0	0	Negative030	Negative030	6945.5	374	1.116240e+000	1.098157e+000	18	16	3.606234e+000	0	0	0	0	0	0	0.129195	0	0	65	16.1724
DATA	1731	22	9	0	0	ASCRP3002129	ASCRP3002129	6970.91	373.884	2.329540e+002	2.332141e+001	242	15	3.688965e+000	0	0	0	0	0	0	221.972	1	1	46.8651	15.8571
DATA	1732	22	10	0	0	ASCRP3000579	ASCRP3000579	6996.5	374	2.589825e+002	2.592177e+001	260	18	3.594868e+000	0	0	0	0	0	0	246.171	1	1	54.1152	18
DATA	1733	22	11	0	0	ASCRP3006343	ASCRP3006343	7021.5	374	2.414994e+001	2.656227e+000	40	17	4.158245e+000	0	0	0	0	0	0	22.9092	1	1	65	17.5714
DATA	1734	22	12	0	0	ASCRP3004734	ASCRP3004734	7046.99	374.108	5.555514e+002	5.556619e+001	544	16	3.520234e+000	0	0	0	0	0	0	526.097	1	1	46.8651	15.7273
DATA	1735	22	13	0	0	ASCRP3010874	ASCRP3010874	7072.41	374.219	2.195734e+002	2.198535e+001	219.5	16	3.201149e+000	0	0	0	0	0	0	207.64	1	1	47.8731	15.3929
DATA	1736	22	14	130	1	(+)eQC-41	EQC	7098.11	374.108	8.172078e+001	8.247213e+000	94	14.5	3.813614e+000	0	0	0	0	0	0	77.1971	1	1	47.5395	15.1071
DATA	1737	22	15	0	0	ASCRP3001987	ASCRP3001987	7123.18	374.328	2.296110e+001	2.551052e+000	38.5	15	4.113809e+000	0	0	0	0	0	0	21.6719	1	1	45.835	15.4865
DATA	1738	22	16	0	0	ASCRP3003367	ASCRP3003367	7148.52	373.803	2.094800e+001	2.371696e+000	37	16.5	3.981687e+000	0	0	0	0	0	0	19.7637	1	1	42.9674	15.7813
DATA	1739	22	17	0	0	ASCRP3006138	ASCRP3006138	7174.5	374	1.301344e+001	1.712050e+000	30	15	2.643501e+000	0	0	0	0	0	0	12.2734	1	1	54.1152	15.1071
DATA	1740	22	18	0	0	A_23_P2683	NM_024604	7199.5	374	4.284780e+000	1.192219e+000	21.5	15	4.024505e+000	0	0	0	0	0	0	4.04084	1	0	54.1152	15.7429
DATA	1741	22	19	0	0	A_23_P250813	NM_000553	7225	374	3.257927e+001	3.442608e+000	49	16.5	3.512506e+000	0	0	0	0	0	0	30.7286	1	1	54.9904	16.7188
DATA	1742	22	20	0	0	ASCRP3002372	ASCRP3002372	7250.01	374.027	6.523453e+001	6.617564e+000	81	16	2.510377e+000	0	0	0	0	0	0	61.5476	1	1	46.8651	16.0741
DATA	1743	22	21	0	0	ASCRP3006306	ASCRP3006306	7275.18	374.538	5.523616e+001	5.634379e+000	64	16	3.457535e+000	0	0	0	0	0	0	52.1315	1	1	45.1352	16.2727
DATA	1744	22	22	0	0	ASCRP3008215	ASCRP3008215	7301.18	373.833	1.145684e+001	1.595727e+000	30	15	2.893052e+000	0	0	0	0	0	0	10.8223	1	1	46.1809	15.4286
DATA	1745	22	23	0	0	ASCRP3010581	ASCRP3010581	7326.35	373.88	1.662858e+002	1.666558e+001	167	14	2.590939e+000	0	0	0	0	0	0	157.195	1	1	48.8603	14.25
DATA	1746	22	24	0	0	ASCRP3013439	ASCRP3013439	7352	374	8.447994e+001	8.520465e+000	98	16	2.723849e+000	0	0	0	0	0	0	79.9315	1	1	54.9904	15.25
DATA	1747	22	25	0	0	ASCRP3013191	ASCRP3013191	7377.12	374	5.025000e+002	5.026221e+001	488	15	3.415896e+000	0	0	0	0	0	0	475.923	1	1	49.8279	15.5938
DATA	1748	22	26	0	0	ASCRP3001587	ASCRP3001587	7402.39	373.611	2.013112e+001	2.297140e+000	37	15	3.349903e+000	0	0	0	0	0	0	19.0899	1	1	47.2035	15.3143
DATA	1749	22	27	0	0	ASCRP3005904	ASCRP3005904	7427.86	374.211	7.355999e+002	7.356830e+001	717.5	15	3.150964e+000	0	0	0	0	0	0	698.248	1	1	47.2035	15
DATA	1750	22	28	0	0	ASCRP3006363	ASCRP3006363	7453.5	374	1.594511e+004	1.594511e+003	15160	15.5	2.417882e+000	0	0	0	0	0	0	15155.9	1	1	54.1152	15.6154
DATA	1751	22	29	0	0	ASCRP3002588	ASCRP3002588	7478.78	374.134	3.258930e+002	3.260794e+001	333.5	16	2.606138e+000	0	0	0	0	0	0	310.155	1	1	46.1809	15.6333
DATA	1752	22	30	0	0	ASCRP3006804	ASCRP3006804	7504.29	374.125	3.702834e+001	3.863037e+000	51	17	4.196170e+000	0	0	0	0	0	0	35.2889	1	1	47.5395	16.2941
DATA	1753	22	31	0	0	Negative021	Negative021	7529.5	374	1.117543e+000	1.099640e+000	18	15	3.629373e+000	0	0	0	0	0	0	0.238439	0	0	65	15.7879
DATA	1754	22	32	0	0	ASCRP3000608	ASCRP3000608	7554.9	373.667	8.936109e+001	9.003270e+000	103.5	15	3.701953e+000	0	0	0	0	0	0	85.4187	1	1	45.1352	14.9231
DATA	1755	22	33	0	0	ASCRP3011649	ASCRP3011649	7580.31	374	3.506476e+001	3.673826e+000	52	15.5	3.306919e+000	0	0	0	0	0	0	33.5626	1	1	46.1809	15.4167
DATA	1756	22	34	0	0	ASCRP3009791	ASCRP3009791	7605.76	374	3.885638e+002	3.887180e+001	397	16	4.552915e+000	0	0	0	0	0	0	372.463	1	1	46.8651	15.9355
DATA	1757	22	35	0	0	ASCRP3003871	ASCRP3003871	7631.24	374.162	3.713672e+001	3.871186e+000	53	15.5	4.740315e+000	0	0	0	0	0	0	35.6482	1	1	48.2044	15.8824
DATA	1758	22	36	0	0	ASCRP3007659	ASCRP3007659	7656.41	374.092	9.843246e+001	9.903570e+000	116	16	3.701662e+000	0	0	0	0	0	0	94.6263	1	1	49.1849	15.7667
DATA	1759	22	37	0	0	ASCRP3012385	ASCRP3012385	7681.78	374.492	3.510866e+001	3.676179e+000	53	15.5	4.189080e+000	0	0	0	0	0	0	33.795	1	1	42.9674	15.5
DATA	1760	22	38	0	0	ASCRP3000807	ASCRP3000807	7707.13	374.264	1.147390e+001	1.581466e+000	28	14	2.596776e+000	0	0	0	0	0	0	11.0613	1	1	40.6843	13.9189
DATA	1761	22	39	0	0	ASCRP3002047	ASCRP3002047	7733.06	373.908	2.680419e+001	2.892313e+000	43	15	3.095269e+000	0	0	0	0	0	0	25.8807	1	1	46.1809	15.6071
DATA	1762	22	40	0	0	ASCRP3011380	ASCRP3011380	7758.04	373.847	4.948547e+002	4.949737e+001	491	16	3.113612e+000	0	0	0	0	0	0	478.465	1	1	46.8651	15.8621
DATA	1763	22	41	0	0	Negative026	Negative026	7783.5	374	2.835570e+000	1.120242e+000	20	16	3.684945e+000	0	0	0	0	0	0	2.7452	1	0	54.1152	15.6897
DATA	1764	22	42	0	0	ASCRP3003967	ASCRP3003967	7809	374	1.100242e+000	1.084937e+000	18	15.5	3.736171e+000	0	0	0	0	0	0	0.727776	0	0	65	15.7
DATA	1765	22	43	0	0	CUST_16_PI418767722	NM_001536	7834.5	374	7.989933e+000	1.344194e+000	24	17	3.059377e+000	0	0	0	0	0	0	7.75537	1	1	54.1152	16.2143
DATA	1766	22	44	0	0	ASCRP3006948	ASCRP3006948	7859.66	374.104	7.802932e+001	7.877275e+000	94	17	3.820844e+000	0	0	0	0	0	0	75.8282	1	1	49.1849	16.5667
DATA	1767	22	45	0	0	ASCRP3002293	ASCRP3002293	7885.5	374	5.363127e+000	1.204343e+000	23	17	4.326855e+000	0	0	0	0	0	0	5.21833	1	0	54.1152	16.6897
DATA	1768	22	46	0	0	ASCRP3004551	ASCRP3004551	7910.5	374	3.035884e+001	3.221302e+000	46	15.5	4.658326e+000	0	0	0	0	0	0	29.5724	1	1	54.1152	16.5
DATA	1769	22	47	0	0	ASCRP3006483	ASCRP3006483	7935.58	374.106	3.326732e+001	3.496413e+000	50	16	4.973414e+000	0	0	0	0	0	0	32.4396	1	1	45.4864	17.1212
DATA	1770	22	48	0	0	Negative027	Negative027	7961.5	374	2.469817e+000	1.102808e+000	20	15.5	4.372638e+000	0	0	0	0	0	0	2.41105	1	0	54.1152	15.0938
DATA	1771	22	49	0	0	ASCRP3011229	ASCRP3011229	7986.57	373.8	4.789494e+001	4.908357e+000	64	16.5	4.397420e+000	0	0	0	0	0	0	46.8053	1	1	45.4864	16.3214
DATA	1772	22	50	0	0	ASCRP3004929	ASCRP3004929	8012.29	373.698	7.478439e+001	7.554961e+000	88.5	16	5.076432e+000	0	0	0	0	0	0	73.1573	1	1	44.4243	15.6875
DATA	1773	22	51	0	0	ASCRP3009175	ASCRP3009175	8037.37	374.127	2.076923e+002	2.079687e+001	219	15	5.027199e+000	0	0	0	0	0	0	203.332	1	1	47.5395	17
DATA	1774	22	52	0	0	ASCRP3011783	ASCRP3011783	8062.32	374.118	1.946386e+001	2.221480e+000	35.5	14	4.076284e+000	0	0	0	0	0	0	19.0722	1	1	45.835	14.7333
DATA	1775	22	53	0	0	ASCRP3012581	ASCRP3012581	8088.2	374.257	5.475448e+001	5.578993e+000	69	16	4.321151e+000	0	0	0	0	0	0	53.6975	1	1	46.8651	16.2121
DATA	1776	22	54	0	0	ASCRP3003521	ASCRP3003521	8113.8	373.886	1.719287e+001	2.024448e+000	33	16.5	4.063292e+000	0	0	0	0	0	0	16.8771	1	1	46.8651	16.2
DATA	1777	22	55	1028	1	(+)E1A_r60_3	E1A_r60_3	8139.14	373.789	1.729699e+002	1.732993e+001	183	15	4.125143e+000	0	0	0	0	0	0	169.936	1	1	47.2035	15.4286
DATA	1778	22	56	0	0	ASCRP3010739	ASCRP3010739	8164.5	374	3.751267e+001	3.900112e+000	52	17	3.243551e+000	0	0	0	0	0	0	36.8815	1	1	48.5334	16.5789
DATA	1779	22	57	0	0	ASCRP3000453	ASCRP3000453	8190	373.789	2.238763e+002	2.241301e+001	240	17	4.285820e+000	0	0	0	0	0	0	220.295	1	1	46.8651	17.4444
DATA	1780	22	58	0	0	ASCRP3002826	ASCRP3002826	8215.5	374	5.555112e+000	1.201632e+000	23	15	4.857200e+000	0	0	0	0	0	0	5.47016	1	1	54.1152	15.125
DATA	1781	22	59	0	0	ASCRP3011114	ASCRP3011114	8240.52	374.091	7.478573e+001	7.553986e+000	91	15	3.352481e+000	0	0	0	0	0	0	73.6965	1	1	49.5074	15.25
DATA	1782	22	60	0	0	ASCRP3009548	ASCRP3009548	8265.76	374.023	1.756020e+002	1.759240e+001	194	16	2.853569e+000	0	0	0	0	0	0	173.182	1	1	51.0895	16
DATA	1783	22	61	0	0	ASCRP3003711	ASCRP3003711	8291.51	374.286	5.287543e+001	5.393354e+000	69	16	3.099818e+000	0	0	0	0	0	0	52.1858	1	1	48.5334	15.5625
DATA	1784	22	62	0	0	A_23_P142849	NM_005168	8317.07	374.13	2.179299e+001	2.424362e+000	38	16.5	2.899275e+000	0	0	0	0	0	0	21.5275	1	1	41.4593	16.3333
DATA	1785	22	63	0	0	ASCRP3012906	ASCRP3012906	8342.29	373.887	6.981905e+002	6.982711e+001	698.5	15	3.658250e+000	0	0	0	0	0	0	690.316	1	1	49.1849	14.871
DATA	1786	22	64	0	0	ASCRP3002077	ASCRP3002077	8367.5	373.944	2.448850e+002	2.451144e+001	251.5	15.5	3.766763e+000	0	0	0	0	0	0	242.339	1	1	48.5334	15.4667
DATA	1787	22	65	0	0	ASCRP3006860	ASCRP3006860	8393.41	373.958	5.456908e+001	5.558756e+000	73	15	3.733338e+000	0	0	0	0	0	0	54.0548	1	1	48.2044	14.6571
DATA	1788	22	66	0	0	ASCRP3005220	ASCRP3005220	8418.19	373.694	4.523177e+001	4.645284e+000	63	15	3.864947e+000	0	0	0	0	0	0	44.8532	1	1	44.4243	14.6571
DATA	1789	22	67	0	0	ASCRP3000613	ASCRP3000613	8443.84	374.103	2.186472e+002	2.189025e+001	234.5	15	4.014260e+000	0	0	0	0	0	0	217.045	1	1	46.5243	15.3429
DATA	1790	22	68	0	0	ASCRP3011894	ASCRP3011894	8468.96	374.146	2.011628e+002	2.014396e+001	212.5	15	3.569154e+000	0	0	0	0	0	0	199.927	1	1	50.4627	15.5588
DATA	1791	22	69	0	0	ASCRP3004930	ASCRP3004930	8494.5	374	7.346460e+001	7.421724e+000	91	14	2.911294e+000	0	0	0	0	0	0	73.112	1	1	48.5334	14.3714
DATA	1792	22	70	0	0	ASCRP3012424	ASCRP3012424	8519.65	374.12	2.825511e+002	2.827472e+001	290.5	15	3.707592e+000	0	0	0	0	0	0	281.591	1	1	48.8603	14.7097
DATA	1793	22	71	0	0	ASCRP3010694	ASCRP3010694	8545.17	374	5.620282e+001	5.717727e+000	74	15	3.848091e+000	0	0	0	0	0	0	56.1018	1	1	46.8651	14.5676
DATA	1794	22	72	0	0	ASCRP3010242	ASCRP3010242	8570.63	374	1.577381e+002	1.580867e+001	171	14.5	3.497290e+000	0	0	0	0	0	0	157.728	1	1	48.5334	15.1
DATA	1795	22	73	0	0	AS_circRNA_control203	AS_circRNA_control203	8596.37	373.873	1.452744e+002	1.456514e+001	164.5	14	4.576354e+000	0	0	0	0	0	0	145.547	1	1	47.5395	14.5926
DATA	1796	22	74	0	0	ASCRP3006758	ASCRP3006758	8621.7	373.971	5.305899e+001	5.407845e+000	70.5	15	3.625374e+000	0	0	0	0	0	0	53.2686	1	1	46.1809	14.32
DATA	1797	22	75	0	0	ASCRP3006694	ASCRP3006694	8646.93	374.2	9.077779e+001	9.137472e+000	108.5	13	2.936606e+000	0	0	0	0	0	0	91.3419	1	1	46.8651	13.9032
DATA	1798	22	76	0	0	ASCRP3007992	ASCRP3007992	8672.34	374.149	4.823778e+001	4.934642e+000	66	14.5	3.776357e+000	0	0	0	0	0	0	48.6597	1	1	45.835	14.5
DATA	1799	22	77	0	0	ASCRP3008269	ASCRP3008269	8697.61	374.069	2.852269e+000	1.075782e+000	20	15	3.547859e+000	0	0	0	0	0	0	2.8851	1	0	53.8203	15.0714
DATA	1800	22	78	0	0	ASCRP3008887	ASCRP3008887	8723.07	374.2	2.499613e+002	2.501752e+001	274.5	18	3.110615e+000	0	0	0	0	0	0	253.6	1	1	46.8651	17.75
DATA	1801	22	79	0	0	ASCRP3013233	ASCRP3013233	8748.5	373.944	2.210412e+002	2.212814e+001	242	14	3.078209e+000	0	0	0	0	0	0	224.999	1	1	48.5334	14.2414
DATA	1802	22	80	0	0	ASCRP3013039	ASCRP3013039	8774	374	5.215165e+001	5.315338e+000	70	16	3.503301e+000	0	0	0	0	0	0	53.2765	1	1	54.9904	15.1613
DATA	1803	22	81	0	0	ASCRP3001707	ASCRP3001707	8799.2	374	9.720102e+001	9.773798e+000	118.5	15	3.196530e+000	0	0	0	0	0	0	99.6823	1	1	49.1849	14.9697
DATA	1804	22	82	0	0	ASCRP3008546	ASCRP3008546	8824.78	373.945	7.786718e+001	7.853078e+000	97	14	3.351083e+000	0	0	0	0	0	0	80.1965	1	1	47.5395	14.4808
DATA	1805	23	1	0	0	ASCRP3003435	ASCRP3003435	6754.75	380.761	4.249109e+001	4.379185e+000	58	14	3.602226e+000	0	0	0	0	0	0	42.0827	1	1	46.1809	14.4987
DATA	1806	23	2	0	0	ASCRP3010026	ASCRP3010026	6780.4	381.16	1.020366e+002	1.025925e+001	116	15	2.997490e+000	0	0	0	0	0	0	100.378	1	1	49.1849	14.5806
DATA	1807	23	3	0	0	Negative027	Negative027	6806	381.455	1.090863e+000	1.073365e+000	18	16	3.613467e+000	0	0	0	0	0	0	0.229031	0	0	65	16.1667
DATA	1808	23	4	0	0	ASCRP3004348	ASCRP3004348	6831.32	381.4	3.510000e+002	3.511659e+001	360	16.5	3.585144e+000	0	0	0	0	0	0	341.308	1	1	50.7771	15.625
DATA	1809	23	5	0	0	ASCRP3002946	ASCRP3002946	6856.22	381.5	1.642792e+001	1.968372e+000	32.5	15	3.270257e+000	0	0	0	0	0	0	15.8964	1	1	47.8731	14.8621
DATA	1810	23	6	0	0	ASCRP3002618	ASCRP3002618	6881.9	381.861	3.066771e+001	3.254473e+000	47	16	3.685766e+000	0	0	0	0	0	0	29.5402	1	1	50.1463	16.3429
DATA	1811	23	7	0	0	ASCRP3003856	ASCRP3003856	6907.46	381.384	6.777001e+002	6.777884e+001	667	16	4.850609e+000	0	0	0	0	0	0	650.195	1	1	52.0157	16.1818
DATA	1812	23	8	0	0	ASCRP3010577	ASCRP3010577	6932.89	381.5	1.371364e+001	1.756463e+000	30	16	3.863436e+000	0	0	0	0	0	0	13.1103	1	1	56.9804	15.6364
DATA	1813	23	9	0	0	A_23_P202496	NM_022451	6958.42	381.427	6.965009e+000	1.302753e+000	23.5	15	4.692866e+000	0	0	0	0	0	0	6.63787	1	1	57.5363	16.3333
DATA	1814	23	10	0	0	ASCRP3009258	ASCRP3009258	6983.48	381.323	1.517335e+001	1.876382e+000	31	18	3.121431e+000	0	0	0	0	0	0	14.4223	1	1	44.0646	18.08
DATA	1815	23	11	0	0	ASCRP3001036	ASCRP3001036	7009.08	381.557	4.355675e+001	4.494022e+000	59	17	3.944508e+000	0	0	0	0	0	0	41.3024	1	1	50.4627	17.3226
DATA	1816	23	12	0	0	ASCRP3011935	ASCRP3011935	7034.09	381.386	5.341985e+001	5.455805e+000	67	15	2.856161e+000	0	0	0	0	0	0	50.5585	1	1	47.2035	14.8108
DATA	1817	23	13	0	0	ASCRP3008720	ASCRP3008720	7059.46	381.679	1.182767e+002	1.187968e+001	129	16	4.338211e+000	0	0	0	0	0	0	111.752	1	1	50.1463	16.5152
DATA	1818	23	14	0	0	ASCRP3002367	ASCRP3002367	7085.42	381.427	2.735619e+000	1.145074e+000	21	14	2.692140e+000	0	0	0	0	0	0	2.58137	1	0	65	13.9524
DATA	1819	23	15	0	0	ASCRP3000522	ASCRP3000522	7110.43	381.38	1.480227e+002	1.484406e+001	155	15	4.567007e+000	0	0	0	0	0	0	139.538	1	1	50.4627	15.3704
DATA	1820	23	16	0	0	ASCRP3010105	ASCRP3010105	7135.94	381.494	8.968303e+001	9.037212e+000	103	16	4.098457e+000	0	0	0	0	0	0	84.4767	1	1	49.5074	15.7879
DATA	1821	23	17	0	0	ASCRP3009783	ASCRP3009783	7161.34	381.633	3.374732e+001	3.553993e+000	50	15	2.866058e+000	0	0	0	0	0	0	31.7715	1	1	50.7771	16
DATA	1822	23	18	0	0	ASCRP3006686	ASCRP3006686	7186.67	381.5	6.759392e+000	1.303648e+000	24	15	3.138728e+000	0	0	0	0	0	0	6.36222	1	1	57.5363	15.4194
DATA	1823	23	19	0	0	ASCRP3000855	ASCRP3000855	7212.14	381.356	4.397145e+001	4.536242e+000	59	16	4.282690e+000	0	0	0	0	0	0	41.3877	1	1	48.5334	16.641
DATA	1824	23	20	0	0	ASCRP3007694	ASCRP3007694	7237.53	381.636	2.784908e+002	2.787138e+001	274	17	3.890533e+000	0	0	0	0	0	0	262.149	1	1	52.9257	16.8929
DATA	1825	23	21	0	0	ASCRP3004407	ASCRP3004407	7262.89	381.597	4.035160e+001	4.186172e+000	55	15	3.222458e+000	0	0	0	0	0	0	37.9971	1	1	48.2044	15.2069
DATA	1826	23	22	0	0	ASCRP3010533	ASCRP3010533	7288.51	381.729	1.033400e+001	1.519297e+000	27	15	3.105164e+000	0	0	0	0	0	0	9.73563	1	1	51.7088	15.2727
DATA	1827	23	23	0	0	ASCRP3009570	ASCRP3009570	7313.85	380.606	2.447380e+001	2.688414e+000	40	15	3.814672e+000	0	0	0	0	0	0	23.0795	1	1	45.4864	14.8621
DATA	1828	23	24	0	0	ASCRP3008282	ASCRP3008282	7339.2	381.4	5.824282e+001	5.929484e+000	73	15	2.664305e+000	0	0	0	0	0	0	54.9553	1	1	50.4627	14.7931
DATA	1829	23	25	0	0	ASCRP3008189	ASCRP3008189	7364.6	381.171	1.948910e+003	1.948941e+002	1846	15	2.813784e+000	0	0	0	0	0	0	1840.72	1	1	51.0895	15.0741
DATA	1830	23	26	0	0	ASCRP3006190	ASCRP3006190	7390	381.455	3.133509e+000	1.153244e+000	20	15	2.777901e+000	0	0	0	0	0	0	2.96232	1	0	55.8519	14.6563
DATA	1831	23	27	0	0	ASCRP3007598	ASCRP3007598	7415.69	381.183	2.703704e+001	2.922124e+000	43	15	2.989410e+000	0	0	0	0	0	0	25.591	1	1	47.2035	15.1026
DATA	1832	23	28	0	0	ASCRP3001812	ASCRP3001812	7440.67	381.5	2.925269e+001	3.127837e+000	46	15	3.500176e+000	0	0	0	0	0	0	27.7179	1	1	57.5363	14.5862
DATA	1833	23	29	0	0	ASCRP3001267	ASCRP3001267	7466.01	381.529	1.448654e+002	1.452869e+001	154	15.5	2.845444e+000	0	0	0	0	0	0	137.436	1	1	48.2044	15.2
DATA	1834	23	30	0	0	AS_circRNA_control204	AS_circRNA_control204	7491.5	381.5	1.569483e+003	1.569522e+002	1502	16	3.771996e+000	0	0	0	0	0	0	1490.98	1	1	49.1849	15.1935
DATA	1835	23	31	0	0	ASCRP3012267	ASCRP3012267	7517	381.455	2.586436e+001	2.811782e+000	42	17	3.922511e+000	0	0	0	0	0	0	24.6047	1	1	55.8519	17.0313
DATA	1836	23	32	0	0	ASCRP3010864	ASCRP3010864	7542.42	381.427	9.001812e+001	9.068940e+000	103.5	15	4.746162e+000	0	0	0	0	0	0	85.7551	1	1	57.5363	15.6571
DATA	1837	23	33	0	0	Negative024	Negative024	7567.67	381.5	1.118042e+000	1.099847e+000	17	15.5	3.922797e+000	0	0	0	0	0	0	-0.488321	0	0	65	15.2632
DATA	1838	23	34	0	0	CUST_18_PI418767722	NM_000754	7593.33	381.5	9.274096e+000	1.437437e+000	26	16	4.233507e+000	0	0	0	0	0	0	8.86015	1	1	65	16.4516
DATA	1839	23	35	0	0	ASCRP3001845	ASCRP3001845	7618.07	381.6	2.685393e+001	2.900714e+000	42	16	4.446260e+000	0	0	0	0	0	0	25.6908	1	1	50.1463	16
DATA	1840	23	36	0	0	ASCRP3011838	ASCRP3011838	7643.79	381.816	4.380250e+002	4.381619e+001	430	15	3.187003e+000	0	0	0	0	0	0	419.639	1	1	48.8603	15.0968
DATA	1841	23	37	0	0	ASCRP3007686	ASCRP3007686	7669.42	381.427	4.565436e+000	1.184928e+000	21.5	15	3.393206e+000	0	0	0	0	0	0	4.38079	1	0	57.5363	15.0769
DATA	1842	23	38	0	0	ASCRP3000685	ASCRP3000685	7694.73	381.696	2.216232e+001	2.470649e+000	36	15	3.446280e+000	0	0	0	0	0	0	21.2945	1	1	46.8651	15.3448
DATA	1843	23	39	0	0	ASCRP3010059	ASCRP3010059	7720.36	381.284	1.074166e+001	1.530523e+000	27	14	2.059182e+000	0	0	0	0	0	0	10.3373	1	1	48.5334	13.9667
DATA	1844	23	40	0	0	ASCRP3010055	ASCRP3010055	7745.5	381.5	1.259497e+005	1.259497e+004	121257	16	3.146939e+000	0	0	0	0	0	0	121368	1	1	57.5363	16.3548
DATA	1845	23	41	0	0	ASCRP3009491	ASCRP3009491	7771.4	381.274	1.989189e+001	2.266924e+000	35	16	3.743040e+000	0	0	0	0	0	0	19.1965	1	1	44.0646	15.3
DATA	1846	23	42	0	0	ASCRP3002813	ASCRP3002813	7796.14	381.2	2.569660e+001	2.789638e+000	43	15.5	3.556684e+000	0	0	0	0	0	0	24.8313	1	1	46.8651	15.5833
DATA	1847	23	43	0	0	ASCRP3012290	ASCRP3012290	7821.69	381.606	4.431793e+002	4.433120e+001	450.5	16	3.552192e+000	0	0	0	0	0	0	428.759	1	1	53.5237	15.7632
DATA	1848	23	44	0	0	ASCRP3008607	ASCRP3008607	7847.23	381.558	7.437785e+001	7.516234e+000	85	17	3.543652e+000	0	0	0	0	0	0	72.0508	1	1	49.8279	16.1667
DATA	1849	23	45	0	0	ASCRP3006316	ASCRP3006316	7872.36	381.525	1.605743e+001	1.936145e+000	31	16	3.966256e+000	0	0	0	0	0	0	15.5742	1	1	50.7771	16.2581
DATA	1850	23	46	0	0	ASCRP3012793	ASCRP3012793	7897.89	381.5	2.940625e+000	1.119779e+000	21	16	3.888223e+000	0	0	0	0	0	0	2.85556	1	0	65	16.5806
DATA	1851	23	47	0	0	Negative019	Negative019	7923.42	381.427	1.097059e+000	1.079351e+000	18	15.5	4.898252e+000	0	0	0	0	0	0	0.172327	0	0	65	16.3529
DATA	1852	23	48	0	0	ASCRP3003391	ASCRP3003391	7948.79	381.243	7.631448e+001	7.707202e+000	91.5	14.5	3.096337e+000	0	0	0	0	0	0	74.2809	1	1	46.8651	14.5714
DATA	1853	23	49	0	0	ASCRP3002017	ASCRP3002017	7974.09	380.894	1.238906e+002	1.243576e+001	137	16	3.847835e+000	0	0	0	0	0	0	120.731	1	1	46.1809	15.2895
DATA	1854	23	50	0	0	A_23_P70328	NM_018132	7998.91	381.414	1.954830e+001	2.231292e+000	35.5	17	5.083582e+000	0	0	0	0	0	0	19.0657	1	1	47.5395	16.303
DATA	1855	23	51	0	0	ASCRP3011582	ASCRP3011582	8024.89	381.5	1.442131e+004	1.442131e+003	14316.5	16	4.767406e+000	0	1	0	0	0	0	14079.2	1	1	56.9804	16.6176
DATA	1856	23	52	0	0	ASCRP3010717	ASCRP3010717	8050.31	381.662	2.860409e+002	2.862424e+001	292	15	4.730938e+000	0	0	0	0	0	0	279.509	1	1	48.5334	15.8966
DATA	1857	23	53	0	0	ASCRP3002143	ASCRP3002143	8075.5	381.711	1.294798e+002	1.299234e+001	145.5	14	4.458361e+000	0	0	0	0	0	0	126.638	1	1	49.1849	15.3929
DATA	1858	23	54	0	0	ASCRP3004526	ASCRP3004526	8101.24	381.609	3.483576e+002	3.485224e+001	353	16	4.013458e+000	0	0	0	0	0	0	341.031	1	1	52.3208	16.2059
DATA	1859	23	55	0	0	ASCRP3010127	ASCRP3010127	8126.38	381.377	4.346331e+001	4.476285e+000	58	16	4.796357e+000	0	0	0	0	0	0	42.5888	1	1	49.5074	16.3714
DATA	1860	23	56	0	0	ASCRP3011687	ASCRP3011687	8151.96	381.37	1.466664e+001	1.815398e+000	31	14	2.929996e+000	0	0	0	0	0	0	14.3839	1	1	48.5334	15.0571
DATA	1861	23	57	0	0	ASCRP3008766	ASCRP3008766	8177.13	381.3	5.572527e+003	5.572537e+002	5423	17	4.064606e+000	0	0	0	0	0	0	5469.77	1	1	47.2035	17.0811
DATA	1862	23	58	0	0	ASCRP3010740	ASCRP3010740	8202.71	380.833	1.670765e+002	1.674174e+001	180	16	5.188847e+000	0	0	0	0	0	0	164.154	1	1	45.835	16.2
DATA	1863	23	59	0	0	A_23_P49878	NM_019013	8227.76	381.547	3.085257e+001	3.264626e+000	48	13	2.731018e+000	0	0	0	0	0	0	30.3321	1	1	49.1849	13.5385
DATA	1864	23	60	0	0	ASCRP3001302	ASCRP3001302	8253.07	381.493	2.130549e+002	2.133216e+001	227	15	3.191944e+000	0	0	0	0	0	0	209.64	1	1	48.5334	15.1333
DATA	1865	23	61	0	0	ASCRP3010757	ASCRP3010757	8278.67	381.5	5.729784e+000	1.209700e+000	23	16	2.486737e+000	0	0	0	0	0	0	5.6428	1	1	57.5363	15.0357
DATA	1866	23	62	0	0	ASCRP3008073	ASCRP3008073	8304.1	381.22	9.576142e+000	1.431764e+000	27.5	16	3.491926e+000	0	0	0	0	0	0	9.4397	1	1	36.1258	15.5
DATA	1867	23	63	0	0	ASCRP3005513	ASCRP3005513	8329.57	381.276	5.599357e+001	5.699445e+000	72	16	3.634956e+000	0	0	0	0	0	0	55.2457	1	1	49.1849	15.7097
DATA	1868	23	64	0	0	ASCRP3001054	ASCRP3001054	8354.93	381.409	2.930855e+002	2.932780e+001	306	15	3.333712e+000	0	0	0	0	0	0	289.439	1	1	52.3208	15.3636
DATA	1869	23	65	0	0	ASCRP3012174	ASCRP3012174	8380.5	381.5	1.190123e+001	1.594650e+000	30	15	3.411273e+000	0	0	0	0	0	0	11.765	1	1	57.5363	15.5333
DATA	1870	23	66	0	0	ASCRP3011637	ASCRP3011637	8405.59	381.254	4.755578e+002	4.756759e+001	486	15	3.731297e+000	0	0	0	0	0	0	470.636	1	1	47.5395	15.4516
DATA	1871	23	67	0	0	ASCRP3000322	ASCRP3000322	8431.07	381.653	1.107994e+002	1.113043e+001	125	15	4.503919e+000	0	0	0	0	0	0	109.772	1	1	48.5334	14.7838
DATA	1872	23	68	0	1	RC11	RC11	8456.5	381.5	1.075188e+000	1.057690e+000	17	17	3.815369e+000	0	0	0	0	0	0	-0.703928	0	0	65	16.5588
DATA	1873	23	69	0	0	ASCRP3004859	ASCRP3004859	8482	381.455	2.936522e+000	1.096309e+000	20	15	3.817928e+000	0	0	0	0	0	0	2.91699	1	0	55.8519	16.0811
DATA	1874	23	70	0	0	ASCRP3005735	ASCRP3005735	8507.49	381.473	3.807967e+001	3.951328e+000	55	15	3.736055e+000	0	0	0	0	0	0	37.8821	1	1	49.1849	14.7353
DATA	1875	23	71	0	0	ASCRP3013273	ASCRP3013273	8532.75	380.831	2.348837e+001	2.574042e+000	40	15	3.124278e+000	0	0	0	0	0	0	23.4057	1	1	45.835	15.3056
DATA	1876	23	72	0	0	ASCRP3005099	ASCRP3005099	8558.33	381.5	3.054523e+000	1.094649e+000	21	16	3.530090e+000	0	0	0	0	0	0	3.04887	1	0	65	15
DATA	1877	23	73	0	0	ASCRP3005370	ASCRP3005370	8583.53	381.379	1.041122e+003	1.041175e+002	1064.5	14	4.186243e+000	0	0	0	0	0	0	1041.18	1	1	52.6241	15.1034
DATA	1878	23	74	0	0	ASCRP3002592	ASCRP3002592	8608.89	381.5	2.255023e+001	2.486227e+000	41	15	3.769204e+000	0	0	0	0	0	0	22.5983	1	1	56.9804	14.2759
DATA	1879	23	75	0	0	ASCRP3010699	ASCRP3010699	8634.35	381.606	4.889658e+001	4.999996e+000	68	15	3.014334e+000	0	0	0	0	0	0	49.1126	1	1	47.8731	14.5
DATA	1880	23	76	0	0	ASCRP3008408	ASCRP3008408	8659.33	381.687	1.421855e+001	1.762822e+000	31	14	3.529607e+000	0	0	0	0	0	0	14.3164	1	1	45.835	14.3793
DATA	1881	23	77	0	0	ASCRP3005680	ASCRP3005680	8685.05	381.527	4.691527e+002	4.692678e+001	488	15	4.148250e+000	0	0	0	0	0	0	473.694	1	1	54.4085	15.1481
DATA	1882	23	78	0	0	ASCRP3001595	ASCRP3001595	8710.5	381.711	1.568045e+002	1.571465e+001	174.5	16	3.823812e+000	0	0	0	0	0	0	158.795	1	1	49.1849	15.3077
DATA	1883	23	79	0	0	CUST_4_PI418767722	NM_006098	8735.48	380.971	3.622817e+001	3.767144e+000	56.5	16	3.616851e+000	0	0	0	1	0	0	36.806	1	1	47.5395	15.7667
DATA	1884	23	80	0	0	A_23_P213255	NM_020159	8761.56	381.228	8.715543e+000	1.348509e+000	26	14	2.793818e+000	0	0	0	0	0	0	8.8867	1	1	42.5954	14.6552
DATA	1885	23	81	0	0	Negative022	Negative022	8786.58	381.427	1.042079e+000	1.025120e+000	16	15	3.543141e+000	0	0	0	0	0	0	-1.87485	0	0	65	14.9231
DATA	1886	23	82	0	0	ASCRP3012701	ASCRP3012701	8812.09	381.533	7.526022e+000	1.268262e+000	25	15	4.025665e+000	0	0	0	0	0	0	7.7354	1	1	48.8603	15.2791
DATA	1887	24	1	0	0	ASCRP3012751	ASCRP3012751	6767.44	388.753	5.016409e+001	5.127828e+000	67	15	3.324122e+000	0	0	0	0	0	0	49.5075	1	1	49.5074	14.6316
DATA	1888	24	2	0	0	CUST_15_PI418767722	NM_001614	6793.03	388.873	8.616679e+002	8.617344e+001	858	16	3.750450e+000	0	0	0	0	0	0	844.838	1	1	46.8651	15.6389
DATA	1889	24	3	0	0	Negative011	Negative011	6818.58	388.573	1.094311e+000	1.079120e+000	18	18	3.878385e+000	0	0	0	0	0	0	0.732129	0	0	65	16.5517
DATA	1890	24	4	0	0	ASCRP3013069	ASCRP3013069	6843.74	388.972	1.252146e+002	1.256814e+001	138	14	3.544588e+000	0	0	0	0	0	0	121.392	1	1	47.5395	14.8889
DATA	1891	24	5	0	0	ASCRP3002911	ASCRP3002911	6869.33	388.667	2.889835e+001	3.087701e+000	45	15	3.314355e+000	0	0	0	0	0	0	27.8801	1	1	48.2044	15.4194
DATA	1892	24	6	0	0	Negative054	Negative054	6894.58	388.573	1.110315e+000	1.092246e+000	16	18	5.067281e+000	0	0	0	0	0	0	-0.580896	0	0	57.5363	18.0345
DATA	1894	24	8	0	0	ASCRP3004411	ASCRP3004411	6945.58	388.573	3.762883e+004	3.762883e+003	35910.5	16	5.614261e+000	0	0	0	0	0	0	35882.4	1	1	57.5363	17.7083
DATA	1895	24	9	0	0	ASCRP3007076	ASCRP3007076	6970.69	388.662	2.186000e+002	2.188784e+001	227	15.5	3.039964e+000	0	0	0	0	0	0	207.832	1	1	48.5334	16
DATA	1896	24	10	0	0	ASCRP3007217	ASCRP3007217	6996.31	388.606	1.167142e+001	1.608271e+000	29	18	3.644846e+000	0	0	0	0	0	0	11.0674	1	1	48.2044	18.1481
DATA	1897	24	11	0	0	ASCRP3006833	ASCRP3006833	7021.72	389.095	3.105015e+002	3.106995e+001	313	14	2.440834e+000	0	0	0	0	0	0	293.75	1	1	48.8603	14.5714
DATA	1898	24	12	0	0	ASCRP3002279	ASCRP3002279	7047.57	388.098	1.144436e+001	1.595005e+000	27	15.5	3.584779e+000	0	0	0	0	0	0	10.8081	1	1	43.7019	15.5263
DATA	1899	24	13	0	0	ASCRP3011904	ASCRP3011904	7072.4	388.904	1.191167e+002	1.196355e+001	130.5	16	3.029794e+000	0	0	0	0	0	0	112.307	1	1	48.5334	15.3182
DATA	1900	24	14	0	0	ASCRP3005155	ASCRP3005155	7097.91	388.708	3.473482e+003	3.473499e+002	3182.5	15.5	4.476760e+000	0	0	0	0	0	0	3270.91	1	1	54.4085	15.4
DATA	1901	24	15	0	0	ASCRP3011393	ASCRP3011393	7123.13	388.722	4.579614e+001	4.713459e+000	61	14.5	4.336176e+000	0	0	0	0	0	0	43.084	1	1	47.8731	14.6875
DATA	1902	24	16	0	0	ASCRP3010319	ASCRP3010319	7148.58	388.573	6.699309e+000	1.301647e+000	23	16	4.468000e+000	0	0	0	0	0	0	6.29839	1	1	57.5363	16.4857
DATA	1903	24	17	0	0	ASCRP3001259	ASCRP3001259	7174.13	388.474	2.454243e+002	2.456782e+001	243	15	3.682984e+000	0	0	0	0	0	0	230.639	1	1	50.1463	15.7667
DATA	1904	24	18	0	0	ASCRP3009635	ASCRP3009635	7199.63	388.64	8.469193e+001	8.542504e+000	95.5	14	3.224643e+000	0	0	0	0	0	0	79.5699	1	1	48.8603	15.3143
DATA	1905	24	19	0	0	ASCRP3009082	ASCRP3009082	7225	388.545	4.736743e+001	4.866604e+000	62	16	3.941802e+000	0	0	0	0	0	0	44.5038	1	1	55.8519	16.6341
DATA	1906	24	20	0	0	ASCRP3004744	ASCRP3004744	7250.4	388.853	1.054279e+002	1.060176e+001	116	17	4.040172e+000	0	0	0	0	0	0	99.0655	1	1	48.8603	16.4333
DATA	1907	24	21	0	0	ASCRP3007533	ASCRP3007533	7275.6	388.907	1.456011e+002	1.460284e+001	155	15	3.204342e+000	0	0	0	0	0	0	136.863	1	1	49.1849	14.963
DATA	1908	24	22	0	0	ASCRP3003111	ASCRP3003111	7300.95	388.987	2.141208e+002	2.144112e+001	221	16	3.691975e+000	0	0	0	0	0	0	201.372	1	1	48.8603	15.4545
DATA	1909	24	23	0	0	ASCRP3005050	ASCRP3005050	7326.43	388.292	2.701192e+001	2.922146e+000	43	15	3.784529e+000	0	0	0	0	0	0	25.4258	1	1	48.5334	15.4138
DATA	1910	24	24	0	0	ASCRP3012769	ASCRP3012769	7352	388.545	6.788357e+001	6.879131e+000	82	16	2.979034e+000	0	0	0	0	0	0	63.9451	1	1	55.8519	15.4815
DATA	1911	24	25	0	0	ASCRP3007038	ASCRP3007038	7377.25	388.5	2.706040e+002	2.708327e+001	271	14	2.559084e+000	0	0	0	0	0	0	255.143	1	1	48.5334	14.125
DATA	1912	24	26	0	0	ASCRP3003701	ASCRP3003701	7402.17	389.056	1.649888e+001	1.989567e+000	33	15	3.146596e+000	0	0	0	0	0	0	15.5693	1	1	41.4593	15.0882
DATA	1913	24	27	0	0	ASCRP3009793	ASCRP3009793	7428.33	388.5	3.168901e+001	3.357815e+000	47.5	14	3.136914e+000	0	0	0	0	0	0	29.9431	1	1	57.5363	14.5667
DATA	1914	24	28	0	0	ASCRP3002872	ASCRP3002872	7453.58	388.573	8.662474e+000	1.407300e+000	25	15	3.868295e+000	0	0	0	0	0	0	8.19479	1	1	57.5363	15.0625
DATA	1915	24	29	0	0	ASCRP3005581	ASCRP3005581	7478.89	388.5	2.725220e+002	2.727470e+001	278	16	3.428917e+000	0	0	0	0	0	0	258.139	1	1	56.9804	15.3667
DATA	1916	24	30	0	0	ASCRP3012834	ASCRP3012834	7503.91	388.551	1.281220e+001	1.692732e+000	29	17	4.183087e+000	0	0	0	0	0	0	12.1516	1	1	47.5395	16.3235
DATA	1917	24	31	0	0	ASCRP3003030	ASCRP3003030	7529.58	388.573	2.421177e+004	2.421177e+003	22868.5	17	4.700907e+000	0	0	0	0	0	0	22994.9	1	1	57.5363	16.7931
DATA	1918	24	32	0	0	ASCRP3002687	ASCRP3002687	7555.04	388.892	4.189163e+001	4.332020e+000	59	15	4.449584e+000	0	0	0	0	0	0	39.8377	1	1	46.8651	15.0811
DATA	1919	24	33	0	0	ASCRP3012316	ASCRP3012316	7580.69	388.532	8.073319e+001	8.148130e+000	94	15	4.008041e+000	0	0	0	0	0	0	76.8942	1	1	49.8279	14.7576
DATA	1920	24	34	0	0	ASCRP3007780	ASCRP3007780	7605.86	388.5	2.502236e+003	2.502260e+002	2394.5	16	3.594076e+000	0	0	0	0	0	0	2386.67	1	1	51.7088	15.9259
DATA	1921	24	35	0	0	ASCRP3011038	ASCRP3011038	7631.42	388.573	1.103915e+001	1.557313e+000	28	15	3.539030e+000	0	0	0	0	0	0	10.5444	1	1	57.5363	15.5161
DATA	1922	24	36	0	0	ASCRP3005031	ASCRP3005031	7656.13	388.967	1.387979e+001	1.769180e+000	29.5	14	3.691606e+000	0	0	0	0	0	0	13.2747	1	1	44.7812	14.8065
DATA	1923	24	37	0	0	ASCRP3002639	ASCRP3002639	7682.12	388.973	6.427276e+002	6.428210e+001	643	16	4.020065e+000	0	0	0	0	0	0	615.616	1	1	46.8651	16.6667
DATA	1924	24	38	0	0	ASCRP3011206	ASCRP3011206	7707.43	389.239	6.484419e+001	6.576052e+000	80	14	2.701360e+000	0	0	0	0	0	0	62.1921	1	1	46.5243	14.1212
DATA	1925	24	39	0	0	ASCRP3001489	ASCRP3001489	7732.58	388.573	1.278364e+001	1.681401e+000	28	16.5	3.651484e+000	0	0	0	0	0	0	12.2806	1	1	65	16.3333
DATA	1926	24	40	0	0	ASCRP3004701	ASCRP3004701	7758.42	388.573	1.824185e+001	2.125364e+000	34.5	16	4.986676e+000	0	0	0	0	0	0	17.5489	1	1	65	16.3125
DATA	1927	24	41	0	0	ASCRP3004291	ASCRP3004291	7783.57	388.392	2.237334e+002	2.239983e+001	234	16	3.498416e+000	0	0	0	0	0	0	215.538	1	1	49.1849	15.1034
DATA	1928	24	42	0	0	A_23_P67042	NM_017947	7809	388.545	3.867903e+001	4.017934e+000	54.5	15	4.423166e+000	0	0	0	0	0	0	37.3103	1	1	55.8519	16.2424
DATA	1929	24	43	0	0	ASCRP3007339	ASCRP3007339	7834.4	388.853	3.671933e+002	3.673540e+001	369	16	2.994350e+000	0	0	0	0	0	0	354.626	1	1	48.8603	15.9412
DATA	1930	24	44	0	0	ASCRP3009627	ASCRP3009627	7859.82	388.878	2.909745e+002	2.911768e+001	299.5	16.5	3.715227e+000	0	0	0	0	0	0	281.371	1	1	47.8731	15.8929
DATA	1931	24	45	0	0	A_23_P41948	NM_017785	7885.25	388.737	5.341137e+001	5.449957e+000	68	16	4.185484e+000	0	0	0	0	0	0	51.7146	1	1	49.5074	16.4194
DATA	1932	24	46	0	0	ASCRP3008610	ASCRP3008610	7910.56	388.792	1.768081e+002	1.771391e+001	187.5	15	4.228852e+000	0	0	0	0	0	0	171.392	1	1	49.8279	15.963
DATA	1933	24	47	0	0	ASCRP3011043	ASCRP3011043	7936	388.545	6.007597e+000	1.236756e+000	22	15	4.562915e+000	0	0	0	0	0	0	5.83077	1	1	55.8519	15.9655
DATA	1934	24	48	0	0	ASCRP3011283	ASCRP3011283	7961.18	388.301	3.582352e+001	3.741542e+000	52	14	3.374796e+000	0	0	0	0	0	0	34.8102	1	1	47.8731	14.5484
DATA	1935	24	49	0	0	ASCRP3011575	ASCRP3011575	7986.64	388.609	6.292371e+001	6.384161e+000	79.5	15.5	4.271058e+000	0	0	0	0	0	0	61.2044	1	1	47.5395	15.375
DATA	1936	24	50	0	0	ASCRP3009891	ASCRP3009891	8012.42	388.573	2.367174e+003	2.367198e+002	2323.5	16	5.174778e+000	0	0	0	0	0	0	2304.96	1	1	57.5363	16.2759
DATA	1937	24	51	0	0	ASCRP3003202	ASCRP3003202	8037.58	388.573	6.580435e+002	6.581316e+001	669	15	3.811117e+000	0	0	0	0	0	0	641.393	1	1	57.5363	15.2692
DATA	1938	24	52	0	0	ASCRP3012822	ASCRP3012822	8063.26	389	2.808961e+001	3.007826e+000	46	14	4.399236e+000	0	0	0	0	0	0	27.4027	1	1	49.1849	15.2593
DATA	1939	24	53	0	0	A_23_P139509	NM_016570	8088.48	389	1.601761e+001	1.928781e+000	33	15	4.514618e+000	0	0	0	0	0	0	15.6407	1	1	43.7019	15.8966
DATA	1940	24	54	0	0	ASCRP3013032	ASCRP3013032	8113.62	388.705	1.686339e+002	1.689752e+001	183	18	4.394376e+000	0	0	0	0	0	0	164.832	1	1	50.4627	17.1852
DATA	1941	24	55	0	0	ASCRP3008628	ASCRP3008628	8139.19	388.392	5.578519e+002	5.579550e+001	562	15	3.381321e+000	0	0	0	0	0	0	545.82	1	1	49.1849	15.45
DATA	1942	24	56	0	0	ASCRP3012092	ASCRP3012092	8164.61	388.406	8.845088e+002	8.845737e+001	872	17	4.265511e+000	0	0	0	0	0	0	866.207	1	1	47.5395	16.8621
DATA	1943	24	57	0	0	ASCRP3001169	ASCRP3001169	8190	388.545	6.155133e+001	6.247526e+000	77	17	3.818329e+000	0	0	0	0	0	0	60.3293	1	1	55.8519	17.5313
DATA	1944	24	58	0	0	ASCRP3000351	ASCRP3000351	8215.18	388.493	2.381307e+002	2.383708e+001	249	14.5	4.073790e+000	0	0	0	0	0	0	233.612	1	1	47.8731	14.7188
DATA	1945	24	59	0	0	ASCRP3006954	ASCRP3006954	8240.58	388.573	2.978964e+000	1.109328e+000	20	15	3.855869e+000	0	0	0	0	0	0	2.925	1	0	57.5363	14.8571
DATA	1946	24	60	0	0	ASCRP3010561	ASCRP3010561	8266.42	388.573	7.900387e+000	1.328124e+000	24	16	3.119143e+000	0	0	0	0	0	0	7.76445	1	1	57.5363	16.2941
DATA	1947	24	61	0	0	ASCRP3011883	ASCRP3011883	8291.44	389.014	6.775107e+001	6.858568e+000	80	15	3.285989e+000	0	0	0	0	0	0	66.6402	1	1	48.2044	14.5185
DATA	1948	24	62	0	0	ASCRP3000983	ASCRP3000983	8316.53	388.554	2.717376e+001	2.918839e+000	44	16	3.509411e+000	0	0	0	0	0	0	26.7563	1	1	49.1849	16.0857
DATA	1949	24	63	0	0	ASCRP3003762	ASCRP3003762	8342.54	388.632	6.409620e+001	6.497416e+000	84	16	2.985857e+000	0	0	0	0	0	0	63.1756	1	1	46.5243	16.2143
DATA	1950	24	64	0	0	ASCRP3002673	ASCRP3002673	8367.79	388.746	2.798554e+001	2.993786e+000	44.5	15	3.530654e+000	0	0	0	0	0	0	27.612	1	1	47.2035	15.5
DATA	1951	24	65	0	0	ASCRP3000419	ASCRP3000419	8393.05	388.527	1.349590e+003	1.349632e+002	1339.5	15	3.668196e+000	0	0	0	0	0	0	1333.11	1	1	54.4085	15.2069
DATA	1952	24	66	0	0	ASCRP3002207	ASCRP3002207	8418.5	388.648	1.078495e+000	1.060944e+000	16	15	3.778162e+000	0	0	0	0	0	0	-1.30212	0	0	65	14.2941
DATA	1953	24	67	0	0	ASCRP3001217	ASCRP3001217	8443.72	388.878	6.642562e+001	6.726549e+000	80	16	4.534647e+000	0	0	0	0	0	0	65.7729	1	1	48.8603	16.2857
DATA	1954	24	68	0	0	ASCRP3006526	ASCRP3006526	8469.38	389.127	1.744123e+001	2.040034e+000	35	15	4.199600e+000	0	0	0	0	0	0	17.2934	1	1	44.7812	16.5946
DATA	1955	24	69	0	0	ASCRP3009622	ASCRP3009622	8494.65	389.147	1.301852e+001	1.676683e+000	31	14	3.215728e+000	0	0	0	0	0	0	12.9274	1	1	46.5243	14.1818
DATA	1956	24	70	0	0	ASCRP3012680	ASCRP3012680	8519.85	388.859	2.551831e+001	2.761272e+000	44	15	3.152430e+000	0	0	0	0	0	0	25.3813	1	1	49.5074	14.9429
DATA	1957	24	71	0	0	ASCRP3008755	ASCRP3008755	8545.56	388.506	2.813950e+002	2.815920e+001	299	15	3.293227e+000	0	0	0	0	0	0	280.395	1	1	52.3208	15.3514
DATA	1958	24	72	0	0	ASCRP3003635	ASCRP3003635	8570.75	388.644	1.132830e+003	1.132879e+002	1153	17.5	4.116950e+000	0	0	0	0	0	0	1130.93	1	1	48.5334	17.0833
DATA	1959	24	73	0	0	ASCRP3013609	ASCRP3013609	8596.11	388.359	2.647037e+001	2.847230e+000	43.5	14	4.067170e+000	0	0	0	0	0	0	26.4818	1	1	45.1352	14.4483
DATA	1960	24	74	0	0	ASCRP3011075	ASCRP3011075	8621.5	388.5	3.409911e+002	3.411516e+001	356	16	3.340160e+000	0	0	0	0	0	0	341.911	1	1	49.1849	15.36
DATA	1961	24	75	0	0	ASCRP3012665	ASCRP3012665	8646.79	389.129	6.187024e+002	6.187905e+001	638	15	2.768486e+000	0	0	0	0	0	0	621.884	1	1	46.5243	14.2581
DATA	1962	24	76	0	0	ASCRP3009266	ASCRP3009266	8672.3	388.833	6.157459e+002	6.158339e+001	634	15	4.118364e+000	0	0	0	0	0	0	620.609	1	1	51.4001	15.0667
DATA	1963	24	77	0	0	ASCRP3011507	ASCRP3011507	8697.46	389.174	6.568752e+001	6.650255e+000	81	16	3.764817e+000	0	0	0	0	0	0	66.3996	1	1	47.2035	15.4231
DATA	1964	24	78	0	0	ASCRP3000877	ASCRP3000877	8723.23	389.339	2.505717e+003	2.505739e+002	2544	16.5	2.804952e+000	0	0	0	0	0	0	2541.16	1	1	44.7812	16.2917
DATA	1965	24	79	0	0	ASCRP3005910	ASCRP3005910	8748.63	388.231	1.692787e+001	1.982025e+000	34	15	2.412091e+000	0	0	0	0	0	0	17.2276	1	1	45.4864	14.4545
DATA	1966	24	80	0	0	ASCRP3006251	ASCRP3006251	8773.88	388.565	2.927021e+002	2.928822e+001	318	14	3.559970e+000	0	0	0	0	0	0	299.011	1	1	47.2035	14.6875
DATA	1967	24	81	0	0	ASCRP3006155	ASCRP3006155	8799.38	388.43	6.414147e+001	6.495190e+000	85	14	3.362374e+000	0	0	0	0	0	0	65.7952	1	1	50.4627	14.75
DATA	1968	24	82	0	0	ASCRP3001761	ASCRP3001761	8824.58	388.573	4.231525e+000	1.102746e+000	23	14	3.654356e+000	0	0	0	0	0	0	4.35991	1	0	57.5363	14.2927
DATA	1969	25	1	0	0	ASCRP3007048	ASCRP3007048	6755.5	396	3.269970e+001	3.437370e+000	48	15	3.617643e+000	0	0	0	0	0	0	32.3786	1	1	54.1152	14.6282
DATA	1970	25	2	0	0	ASCRP3002391	ASCRP3002391	6780.2	395.757	1.058312e+002	1.063675e+001	122	15.5	3.994760e+000	0	0	0	0	0	0	104.089	1	1	46.8651	15.2647
DATA	1971	25	3	0	0	ASCRP3000077	ASCRP3000077	6805.7	396.029	1.390777e+003	1.390818e+002	1345	16	4.403045e+000	0	0	0	0	0	0	1359.21	1	1	46.1809	15.6471
DATA	1972	25	4	0	0	ASCRP3004700	ASCRP3004700	6831.16	395.984	1.919801e+001	2.202644e+000	37	15	3.485145e+000	0	0	0	0	0	0	18.6541	1	1	45.4864	15.2903
DATA	1973	25	5	0	0	ASCRP3007969	ASCRP3007969	6856.62	396.026	1.965350e+001	2.245192e+000	35	15	3.719174e+000	0	0	0	0	0	0	18.9969	1	1	49.1849	14.9677
DATA	1974	25	6	0	0	ASCRP3002222	ASCRP3002222	6882.21	396.194	2.252174e+002	2.254813e+001	236.5	17	3.399811e+000	0	0	0	0	0	0	216.66	1	1	47.5395	16.6061
DATA	1975	25	7	0	0	ASCRP3000731	ASCRP3000731	6907.32	395.988	2.933611e+002	2.935655e+001	296	16	4.859386e+000	0	0	0	0	0	0	281.042	1	1	49.1849	16.6364
DATA	1976	25	8	0	0	ASCRP3002378	ASCRP3002378	6933	396	1.471847e+002	1.475948e+001	157	16	4.059018e+000	0	0	0	0	0	0	140.469	1	1	54.9904	16.7714
DATA	1977	25	9	0	0	ASCRP3005595	ASCRP3005595	6957.99	395.912	1.186159e+003	1.186210e+002	1113.5	16	5.069177e+000	0	0	0	0	0	0	1128.35	1	1	46.8651	17.4
DATA	1978	25	10	0	0	AS_circRNA_control201	AS_circRNA_control201	6983.5	395.957	4.308255e+002	4.309675e+001	429.5	17	2.992190e+000	0	0	0	0	0	0	408.63	1	1	47.8731	17.1034
DATA	1979	25	11	0	0	ASCRP3008385	ASCRP3008385	7008.88	395.933	5.485748e+001	5.596724e+000	67	15	3.809722e+000	0	0	0	0	0	0	51.9006	1	1	47.8731	16.7742
DATA	1980	25	12	0	0	ASCRP3004511	ASCRP3004511	7034.34	396.357	1.138721e+002	1.144132e+001	126	15	3.586924e+000	0	0	0	0	0	0	107.495	1	1	47.2035	15.425
DATA	1981	25	13	0	0	ASCRP3012186	ASCRP3012186	7059.65	396.12	1.145388e+002	1.150788e+001	131	16	4.391616e+000	0	0	0	0	0	0	107.933	1	1	48.8603	16.4375
DATA	1982	25	14	0	0	ASCRP3011934	ASCRP3011934	7085.23	395.949	7.257356e+002	7.258213e+001	687	16	4.173167e+000	0	0	0	0	0	0	682.877	1	1	49.1849	15.9375
DATA	1984	25	16	0	0	ASCRP3001164	ASCRP3001164	7135.5	396.013	1.119185e+002	1.124749e+001	123	16	4.515755e+000	0	0	0	0	0	0	105.09	1	1	48.5334	17.2727
DATA	1985	25	17	0	0	ASCRP3001320	ASCRP3001320	7161.5	396	6.832310e+000	1.310349e+000	24	16	3.549093e+000	0	0	0	0	0	0	6.41127	1	1	54.1152	16.8966
DATA	1986	25	18	0	0	A_23_P7313	NM_001040058	7186.61	396.069	1.272312e+001	1.694110e+000	29	14	2.999179e+000	0	0	0	0	0	0	11.9342	1	1	53.8203	14.931
DATA	1987	25	19	0	0	ASCRP3006101	ASCRP3006101	7211.94	396.29	3.511368e+001	3.685308e+000	50	16	3.498606e+000	0	0	0	0	0	0	32.9289	1	1	46.1809	15.9024
DATA	1988	25	20	0	0	ASCRP3006959	ASCRP3006959	7237.5	396	1.613900e+000	1.130303e+000	19	17	3.982699e+000	0	0	0	0	0	0	1.51364	1	0	65	17.5938
DATA	1989	25	21	0	0	ASCRP3010611	ASCRP3010611	7262.79	396.147	2.446535e+003	2.446560e+002	2246	15.5	4.541840e+000	0	0	0	0	0	0	2294.97	1	1	48.2044	15.5357
DATA	1990	25	22	0	0	ASCRP3007525	ASCRP3007525	7288.38	396	6.956723e+001	7.045989e+000	85	16	3.137080e+000	0	0	0	0	0	0	65.2861	1	1	48.5334	15.7143
DATA	1991	25	23	0	0	ASCRP3003446	ASCRP3003446	7313.69	395.986	2.765079e+002	2.767336e+001	275	16	3.423128e+000	0	0	0	0	0	0	259.636	1	1	47.2035	15.9697
DATA	1992	25	24	0	0	A_23_P252748	NM_007152	7339.38	395.838	7.147459e+001	7.234148e+000	87	16	4.350096e+000	0	0	0	0	0	0	67.1636	1	1	48.5334	16.56
DATA	1993	25	25	0	0	ASCRP3000544	ASCRP3000544	7364.41	395.902	1.234064e+003	1.234114e+002	1180	14	2.425068e+000	0	0	0	0	0	0	1160.55	1	1	49.8279	14.5
DATA	1994	25	26	0	0	ASCRP3004244	ASCRP3004244	7390	396	3.397364e+000	1.165281e+000	21	13	4.266273e+000	0	0	0	0	0	0	3.19793	1	0	54.9904	14.875
DATA	1995	25	27	0	0	CUST_3_PI418767722	NM_002539	7415.5	396	3.275934e+000	1.160684e+000	21	15	2.990985e+000	0	0	0	0	0	0	3.08684	1	0	54.1152	14.9286
DATA	1996	25	28	0	0	ASCRP3012539	ASCRP3012539	7440.53	396.12	1.109900e+003	1.109956e+002	1013	14	4.429442e+000	0	0	0	0	0	0	1046.96	1	1	48.8603	15.1563
DATA	1997	25	29	0	1	ETG02_36680	ETG02_36680	7466.5	396	1.129273e+000	1.110895e+000	17	15	3.776920e+000	0	0	0	0	0	0	-0.129351	0	0	65	15.1563
DATA	1998	25	30	0	0	ASCRP3002995	ASCRP3002995	7491.5	396	2.829821e+000	1.145032e+000	20	16	3.776059e+000	0	0	0	0	0	0	2.67605	1	0	54.1152	15.4828
DATA	1999	25	31	0	0	ASCRP3005401	ASCRP3005401	7517	396	7.220402e+001	7.304928e+000	85	17	4.268010e+000	0	0	0	0	0	0	68.3708	1	1	54.9904	17.1818
DATA	2000	25	32	0	0	ASCRP3002506	ASCRP3002506	7542.23	395.901	1.106171e+002	1.111692e+001	119.5	16	5.413448e+000	0	0	0	0	0	0	104.889	1	1	46.8651	16.6552
DATA	2001	25	33	0	0	A_23_P25873	NM_007086	7567.8	395.899	1.569333e+001	1.919311e+000	32.5	15	3.903887e+000	0	0	0	0	0	0	14.9016	1	1	46.5243	14.3714
DATA	2002	25	34	0	0	ASCRP3012790	ASCRP3012790	7593.24	395.845	4.929693e+001	5.051665e+000	64	16	4.665969e+000	0	0	0	0	0	0	46.8773	1	1	47.2035	15.5667
DATA	2003	25	35	0	0	ASCRP3002696	ASCRP3002696	7618.64	396.127	1.063720e+001	1.531560e+000	27	16	2.448409e+000	0	0	0	0	0	0	10.1287	1	1	44.7812	15.9286
DATA	2004	25	36	0	0	Negative011	Negative011	7644	396	1.118471e+000	1.100269e+000	17	14	3.286979e+000	0	0	0	0	0	0	-0.451893	0	0	65	14.7143
DATA	2005	25	37	0	0	ASCRP3012518	ASCRP3012518	7669.35	396.12	5.188625e+001	5.303681e+000	68	15	3.175426e+000	0	0	0	0	0	0	49.5484	1	1	48.8603	15.4
DATA	2006	25	38	0	0	ASCRP3003171	ASCRP3003171	7694.5	396	6.888643e+000	1.295460e+000	23.5	14.5	3.714628e+000	0	0	0	0	0	0	6.58787	1	1	54.1152	14.9615
DATA	2007	25	39	0	0	ASCRP3012407	ASCRP3012407	7720.34	395.471	2.189889e+001	2.448554e+000	37.5	15	3.353918e+000	0	0	0	0	0	0	20.9766	1	1	45.835	15.0345
DATA	2008	25	40	0	0	ASCRP3011450	ASCRP3011450	7745.1	396.115	1.034527e+001	1.505735e+000	28	17	5.555706e+000	0	0	0	0	0	0	9.92119	1	1	44.7812	17.1389
DATA	2009	25	41	0	0	ASCRP3004048	ASCRP3004048	7770.85	395.893	1.154766e+002	1.159922e+001	130	16	4.068324e+000	0	0	0	0	0	0	110.906	1	1	50.1463	15.9143
DATA	2010	25	42	0	0	ASCRP3010368	ASCRP3010368	7796.5	396	4.892472e+000	1.195669e+000	21	16	3.942869e+000	0	0	0	0	0	0	4.70516	1	0	54.1152	15.4286
DATA	2011	25	43	0	0	ASCRP3003239	ASCRP3003239	7821.16	396.101	1.089794e+001	1.541073e+000	28	15	3.554189e+000	0	0	0	0	0	0	10.494	1	1	46.8651	16.0323
DATA	2012	25	44	0	0	ASCRP3011078	ASCRP3011078	7847.39	396.069	6.451003e+000	1.264987e+000	24	15	2.716942e+000	0	0	0	0	0	0	6.22031	1	1	53.8203	15.1034
DATA	2013	25	45	0	0	ASCRP3000157	ASCRP3000157	7872.5	396	4.370584e+000	1.171340e+000	22	15	3.974054e+000	0	0	0	0	0	0	4.21967	1	0	54.1152	16
DATA	2014	25	46	0	0	ASCRP3002758	ASCRP3002758	7897.92	396.11	1.693114e+002	1.696590e+001	181	16	4.195353e+000	0	0	0	0	0	0	163.662	1	1	46.8651	15.3793
DATA	2015	25	47	0	0	ASCRP3011321	ASCRP3011321	7923.22	396	1.877137e+001	2.167700e+000	36	14	4.288061e+000	0	0	0	0	0	0	18.1674	1	1	46.1809	15.1852
DATA	2016	25	48	0	0	ASCRP3003254	ASCRP3003254	7948.35	396.12	1.094127e+002	1.099473e+001	124	13	2.991367e+000	0	0	0	0	0	0	106.011	1	1	48.8603	14.3448
DATA	2018	25	50	0	0	ASCRP3012531	ASCRP3012531	7999.37	395.873	1.436806e+002	1.440863e+001	159	15.5	4.515207e+000	0	0	0	0	0	0	139.536	1	1	47.5395	16
DATA	2019	25	51	0	0	ASCRP3009631	ASCRP3009631	8024.91	396.065	1.957936e+001	2.235706e+000	36	16	3.832387e+000	0	0	0	0	0	0	19.0339	1	1	54.4085	16.5172
DATA	2020	25	52	0	0	ASCRP3010785	ASCRP3010785	8050.19	396.026	3.204201e+002	3.206014e+001	330	16	3.529905e+000	0	0	0	0	0	0	311.819	1	1	49.1849	15.9091
DATA	2021	25	53	0	0	ASCRP3003721	ASCRP3003721	8075.63	396	2.973578e+002	2.975528e+001	303	15	4.639464e+000	0	0	0	0	0	0	289.671	1	1	50.4627	15.8966
DATA	2022	25	54	0	0	AS_circRNA_control215	AS_circRNA_control215	8100.86	396.115	3.356799e+002	3.358523e+001	344	16	4.290717e+000	0	0	0	0	0	0	327.314	1	1	48.5334	16.7778
DATA	2023	25	55	0	0	ASCRP3004718	ASCRP3004718	8126.27	395.781	1.006596e+002	1.012319e+001	117.5	15	3.125288e+000	0	0	0	0	0	0	98.2545	1	1	48.2044	15.4474
DATA	2024	25	56	0	0	ASCRP3013136	ASCRP3013136	8151.86	395.895	2.187956e+002	2.190590e+001	226.5	15	3.463018e+000	0	0	0	0	0	0	213.767	1	1	47.8731	15.7027
DATA	2025	25	57	0	0	ASCRP3009429	ASCRP3009429	8177.37	395.795	1.363591e+002	1.367805e+001	149	16	3.512834e+000	0	0	0	0	0	0	133.356	1	1	49.5074	16.56
DATA	2026	25	58	0	0	ASCRP3000574	ASCRP3000574	8202.13	395.722	1.230079e+001	1.631549e+000	29	15	4.382436e+000	0	0	0	0	0	0	12.0411	1	1	41.0736	15.3667
DATA	2027	25	59	0	0	ASCRP3000056	ASCRP3000056	8228	395.783	5.573565e+001	5.675500e+000	72	14	3.150625e+000	0	0	0	0	0	0	54.6112	1	1	46.8651	14.0667
DATA	2028	25	60	0	0	ASCRP3002717	ASCRP3002717	8253.26	395.855	4.533951e+001	4.658457e+000	62	16.5	4.364110e+000	0	0	0	0	0	0	44.4667	1	1	48.8603	16.5
DATA	2029	25	61	0	0	ASCRP3008306	ASCRP3008306	8278.74	396.041	2.568950e+002	2.571173e+001	267	15	2.396151e+000	0	0	0	0	0	0	252.189	1	1	48.2044	14.3077
DATA	2030	25	62	0	0	ASCRP3012932	ASCRP3012932	8304.14	395.921	1.850689e+002	1.853766e+001	196.5	16	3.816489e+000	0	0	0	0	0	0	181.867	1	1	47.8731	15.0323
DATA	2031	25	63	0	0	ASCRP3008928	ASCRP3008928	8329.71	395.571	1.410089e+002	1.414116e+001	156	15	3.560713e+000	0	0	0	0	0	0	138.725	1	1	46.1809	15.3514
DATA	2032	25	64	0	0	ASCRP3002605	ASCRP3002605	8355.01	395.848	1.007975e+002	1.013589e+001	116.5	16	3.947233e+000	0	0	0	0	0	0	99.2687	1	1	46.1809	15.7742
DATA	2033	25	65	0	0	ASCRP3011493	ASCRP3011493	8380.32	395.727	1.956956e+001	2.227565e+000	36	16	3.639886e+000	0	0	0	0	0	0	19.2954	1	1	45.4864	16.0345
DATA	2034	25	66	0	0	ASCRP3008278	ASCRP3008278	8405.56	396.027	1.918205e+002	1.921147e+001	209	16	3.869605e+000	0	0	0	0	0	0	189.356	1	1	48.5334	16.5769
DATA	2035	25	67	0	0	ASCRP3009525	ASCRP3009525	8431.06	396.389	7.937832e+001	8.008498e+000	94.5	15	3.709593e+000	0	0	0	0	0	0	78.4576	1	1	48.2044	15.2414
DATA	2036	25	68	0	0	ASCRP3007555	ASCRP3007555	8456.2	395.843	8.444679e+000	1.355240e+000	26	17	5.087120e+000	0	0	0	0	0	0	8.35901	1	1	40.6843	17
DATA	2037	25	69	0	0	ASCRP3004294	ASCRP3004294	8482.14	396.367	2.888461e+002	2.890400e+001	306	15	3.679928e+000	0	0	0	0	0	0	286.34	1	1	50.1463	15.5517
DATA	2038	25	70	0	0	ASCRP3006127	ASCRP3006127	8507.6	396.375	1.384659e+002	1.388685e+001	154	15	3.386872e+000	0	0	0	0	0	0	137.491	1	1	50.7771	14.7143
DATA	2039	25	71	0	0	A_23_P213255	NM_020159	8532.58	396.427	7.164370e+000	1.275121e+000	24.5	15	2.849930e+000	0	0	0	0	0	0	7.12633	1	1	57.5363	15.3824
DATA	2040	25	72	0	0	ASCRP3007115	ASCRP3007115	8558.28	395.687	5.087140e+001	5.194917e+000	66	15	3.421988e+000	0	0	0	0	0	0	50.7035	1	1	46.1809	14.72
DATA	2041	25	73	0	0	ASCRP3004025	ASCRP3004025	8583.44	395.706	1.302060e+002	1.306291e+001	145	16	3.371802e+000	0	0	0	0	0	0	130.045	1	1	46.8651	15.5357
DATA	2042	25	74	0	0	ASCRP3003527	ASCRP3003527	8609.05	395.616	3.008333e+002	3.010158e+001	317	16	3.868580e+000	0	0	0	0	0	0	301.151	1	1	47.5395	15.1818
DATA	2043	25	75	0	0	ASCRP3006259	ASCRP3006259	8634.19	395.973	7.808382e+001	7.878075e+000	92	15	2.661794e+000	0	0	0	0	0	0	78.3562	1	1	48.2044	14.2917
DATA	2044	25	76	0	0	ASCRP3012197	ASCRP3012197	8659.42	396.135	2.761291e+001	2.951634e+000	45	15	4.269550e+000	0	0	0	0	0	0	27.7832	1	1	48.5334	15.2059
DATA	2045	25	77	0	0	ASCRP3008644	ASCRP3008644	8685.1	396.269	4.299367e+002	4.300624e+001	450	15	3.945170e+000	0	0	0	0	0	0	433.87	1	1	49.8279	14.5667
DATA	2046	25	78	0	0	ASCRP3004074	ASCRP3004074	8710.5	396.352	1.201271e+001	1.586565e+000	30	16	3.236768e+000	0	0	0	0	0	0	12.1613	1	1	65	15.32
DATA	2047	25	79	0	0	ASCRP3008254	ASCRP3008254	8735.28	395.642	2.891449e+001	3.070407e+000	47	15	3.117035e+000	0	0	0	0	0	0	29.3709	1	1	46.1809	14.8182
DATA	2048	25	80	0	0	ASCRP3001896	ASCRP3001896	8761.18	396.026	1.445012e+003	1.445049e+002	1497.5	14	3.076708e+000	0	0	0	0	0	0	1473.44	1	1	49.1849	14.4412
DATA	2049	25	81	0	0	ASCRP3012803	ASCRP3012803	8786.6	396.11	5.547861e+001	5.641717e+000	74	14.5	3.665043e+000	0	0	0	0	0	0	56.8007	1	1	48.5334	14.8929
DATA	2050	25	82	0	0	A_23_P213255	NM_020159	8812.15	395.783	6.509031e+000	1.210235e+000	26	14	2.961124e+000	0	0	0	0	0	0	6.6936	1	1	44.4243	13.4444
DATA	2051	26	1	0	0	ASCRP3008859	ASCRP3008859	6767.44	402.936	1.083960e+001	1.518276e+000	28	15	3.500151e+000	0	0	0	0	0	0	10.6981	1	1	44.0646	15.4318
DATA	2052	26	2	0	0	ASCRP3006853	ASCRP3006853	6793.42	403.427	3.543685e+000	1.127601e+000	21	16	4.585692e+000	0	0	0	0	0	0	3.47335	1	0	57.5363	15.3333
DATA	2053	26	3	0	0	ASCRP3005823	ASCRP3005823	6818.3	403.633	6.406094e+001	6.495991e+000	79	15	3.834137e+000	0	0	0	0	0	0	62.4105	1	1	50.7771	15.4063
DATA	2054	26	4	0	0	ASCRP3011860	ASCRP3011860	6844	403.455	1.543391e+000	1.094043e+000	19	14	3.782750e+000	0	0	0	0	0	0	1.49511	1	0	65	15.0333
DATA	2055	26	5	0	0	A_23_P253524	NM_001813	6869.42	403.427	2.822573e+001	3.025230e+000	44	16	3.514222e+000	0	0	0	0	0	0	27.2042	1	1	57.5363	15.7241
DATA	2056	26	6	0	0	CUST_16_PI418767722	NM_001536	6894.58	403.427	7.655743e+000	1.334919e+000	26	16.5	3.678622e+000	0	0	0	0	0	0	7.34526	1	1	57.5363	16.125
DATA	2057	26	7	0	0	ASCRP3009248	ASCRP3009248	6920.08	403.197	9.573578e+002	9.574207e+001	912.5	15.5	4.003675e+000	0	0	0	0	0	0	914.774	1	1	48.5334	16.0294
DATA	2058	26	8	0	0	ASCRP3003622	ASCRP3003622	6945.58	403.427	2.043764e+000	1.120904e+000	20	16	2.902784e+000	0	0	0	0	0	0	1.94568	1	0	65	15.8846
DATA	2059	26	9	0	0	ASCRP3005374	ASCRP3005374	6971	403.455	4.646346e+001	4.776090e+000	61	16	2.505659e+000	0	0	0	0	0	0	44.0913	1	1	55.8519	16.2759
DATA	2060	26	10	0	0	ASCRP3002182	ASCRP3002182	6996.2	403.31	9.075907e+002	9.076584e+001	862.5	15	3.537206e+000	0	0	0	0	0	0	858.871	1	1	47.2035	16.3871
DATA	2061	26	11	0	0	ASCRP3012676	ASCRP3012676	7021.58	403.427	1.517067e+001	1.880644e+000	32	15	2.160247e+000	0	0	0	0	0	0	14.3213	1	1	57.5363	15
DATA	2062	26	12	0	0	CUST_17_PI418767722	NM_003753	7046.94	403.747	1.506045e+002	1.510158e+001	154	16	3.735834e+000	0	0	0	0	0	0	141.871	1	1	53.2255	16.3514
DATA	2063	26	13	0	0	ASCRP3002628	ASCRP3002628	7072.58	403.427	2.386936e+000	1.140953e+000	20.5	15	4.366713e+000	0	0	0	0	0	0	2.2447	1	0	57.5363	15.5455
DATA	2064	26	14	1028	1	(+)E1A_r60_a20	E1A_r60_a20	7098	403.455	1.311569e+001	1.722949e+000	29	15	3.178557e+000	0	0	0	0	0	0	12.3166	1	1	55.8519	14.3548
DATA	2065	26	15	0	0	A_23_P41948	NM_017785	7123.69	403.3	5.344819e+001	5.460603e+000	67	15	4.350610e+000	0	0	0	0	0	0	50.1367	1	1	50.7771	14.7353
DATA	2066	26	16	0	0	ASCRP3010429	ASCRP3010429	7148.84	403.297	1.306307e+001	1.720353e+000	30.5	16.5	3.838998e+000	0	0	0	0	0	0	12.2435	1	1	48.8603	16.8125
DATA	2067	26	17	0	0	ASCRP3006708	ASCRP3006708	7173.94	402.825	2.047352e+003	2.047382e+002	1934	15	4.161919e+000	0	0	0	0	0	0	1917.98	1	1	45.4864	15.9688
DATA	2068	26	18	0	0	ASCRP3003663	ASCRP3003663	7199.58	403.427	2.580392e+000	1.149855e+000	20	14	3.844579e+000	0	0	0	0	0	0	2.41619	1	0	57.5363	15.069
DATA	2069	26	19	0	0	ASCRP3004510	ASCRP3004510	7224.91	404.103	9.789409e+000	1.488157e+000	25	16	3.722420e+000	0	0	0	0	0	0	9.16389	1	1	43.7019	16.2
DATA	2070	26	20	0	0	ASCRP3005426	ASCRP3005426	7250.27	403.4	6.062826e+001	6.165515e+000	71.5	16.5	4.160950e+000	0	0	0	0	0	0	56.7672	1	1	51.0895	16.0938
DATA	2071	26	21	0	0	ASCRP3009225	ASCRP3009225	7275.58	403.427	1.057796e+002	1.063712e+001	117.5	16	3.723721e+000	0	0	0	0	0	0	99.0678	1	1	57.5363	15.5926
DATA	2072	26	22	0	0	ASCRP3005218	ASCRP3005218	7301.33	403.5	4.813881e+000	1.218927e+000	22	15.5	2.163180e+000	0	0	0	0	0	0	4.5103	1	0	57.5363	15.625
DATA	2073	26	23	0	0	ASCRP3005193	ASCRP3005193	7326.43	402.738	4.161537e+002	4.163041e+001	408	16	4.317537e+000	0	0	0	0	0	0	390.208	1	1	45.835	16.0625
DATA	2074	26	24	0	0	ASCRP3003567	ASCRP3003567	7351.77	403.253	4.728689e+002	4.730012e+001	462.5	16	3.251634e+000	0	0	0	0	0	0	443.647	1	1	51.4001	15.8696
DATA	2075	26	25	0	0	ASCRP3013532	ASCRP3013532	7377.41	402.623	8.250190e+001	8.325488e+000	96	14	3.811766e+000	0	0	0	0	0	0	77.4822	1	1	46.8651	15.6207
DATA	2076	26	26	0	0	ASCRP3011928	ASCRP3011928	7402.64	403.13	6.249413e+001	6.348328e+000	76	15	3.917876e+000	0	0	0	0	0	0	58.7395	1	1	46.8651	15.2759
DATA	2077	26	27	0	0	ASCRP3004218	ASCRP3004218	7428.33	403.5	2.029195e+001	2.315457e+000	36	14	2.731607e+000	0	0	0	0	0	0	19.0911	1	1	57.5363	14.4118
DATA	2078	26	28	0	0	ASCRP3002257	ASCRP3002257	7453.55	403.53	1.079524e+003	1.079581e+002	1023	16	4.132744e+000	0	0	0	0	0	0	1016.78	1	1	51.4001	15.7097
DATA	2079	26	29	0	0	ASCRP3009650	ASCRP3009650	7478.61	403.5	1.222486e+002	1.227539e+001	131	15	3.700885e+000	0	0	0	0	0	0	115.281	1	1	51.7088	15.4
DATA	2080	26	30	0	0	ASCRP3012307	ASCRP3012307	7504.19	403.392	1.649665e+002	1.653403e+001	174	16	3.803010e+000	0	0	0	0	0	0	155.767	1	1	49.1849	15.8974
DATA	2081	26	31	0	0	ASCRP3003778	ASCRP3003778	7529.51	403.197	1.349925e+001	1.747471e+000	28.5	17	4.296689e+000	0	0	0	0	0	0	12.7639	1	1	47.8731	17.6667
DATA	2082	26	32	0	0	ASCRP3007902	ASCRP3007902	7554.9	402.928	1.583275e+001	1.932507e+000	32	14	4.186831e+000	0	0	0	0	0	0	14.9919	1	1	46.8651	14.3793
DATA	2083	26	33	0	0	ASCRP3013052	ASCRP3013052	7580.71	403.4	1.314547e+001	1.718350e+000	30.5	13	3.876036e+000	0	0	0	0	0	0	12.4632	1	1	46.8651	14.0968
DATA	2084	26	34	0	0	ASCRP3006892	ASCRP3006892	7605.81	403.289	9.095128e+001	9.162017e+000	104	14.5	3.444956e+000	0	0	0	0	0	0	86.3543	1	1	51.4001	14.3571
DATA	2085	26	35	0	0	A_23_P250196	NM_178812	7631.27	403.28	1.832902e+001	2.139445e+000	35	15	3.099870e+000	0	0	0	0	0	0	17.4276	1	1	51.4001	15.3333
DATA	2086	26	36	0	0	ASCRP3008804	ASCRP3008804	7656.81	403.444	4.099037e+002	4.100518e+001	407	15	3.440246e+000	0	0	0	0	0	0	390.29	1	1	52.6241	15.4
DATA	2087	26	37	0	0	ASCRP3013175	ASCRP3013175	7682	403.69	1.042281e+003	1.042339e+002	1006	15.5	2.804666e+000	0	0	0	0	0	0	993.752	1	1	51.7088	14.8846
DATA	2088	26	38	0	0	ASCRP3011650	ASCRP3011650	7707.32	403.931	2.635378e+001	2.855337e+000	42	16	2.922291e+000	0	0	0	0	0	0	25.1609	1	1	47.8731	15.8387
DATA	2089	26	39	0	0	ASCRP3006213	ASCRP3006213	7732.67	403.5	1.948973e+001	2.236627e+000	34	16	4.742850e+000	0	0	0	0	0	0	18.6363	1	1	57.5363	16.1935
DATA	2090	26	40	0	0	ASCRP3010774	ASCRP3010774	7758.42	403.427	2.117164e+001	2.383885e+000	37.5	16	4.613832e+000	0	0	0	0	0	0	20.2739	1	1	65	15.7692
DATA	2091	26	41	0	0	ASCRP3008756	ASCRP3008756	7783.58	403.427	7.106879e+000	1.304726e+000	24	15.5	3.536656e+000	0	0	0	0	0	0	6.81487	1	1	57.5363	14.7143
DATA	2092	26	42	66	-1	(-)3xSLv1	NegativeControl	7809	403.455	1.110776e+000	1.092699e+000	17	15.5	4.055506e+000	0	0	0	0	0	0	-0.603646	0	0	65	15.9667
DATA	2093	26	43	0	0	ASCRP3013511	ASCRP3013511	7834.41	403.521	6.419542e+001	6.511634e+000	77	16	2.699313e+000	0	0	0	0	0	0	61.7225	1	1	48.2044	15.9375
DATA	2094	26	44	0	0	ASCRP3010393	ASCRP3010393	7859.82	403.378	6.417927e+001	6.509795e+000	77	16	3.155965e+000	0	0	0	0	0	0	61.7902	1	1	48.8603	15.963
DATA	2095	26	45	0	0	ASCRP3001609	ASCRP3001609	7885.28	403.293	5.218853e+001	5.331133e+000	67	15	4.359116e+000	0	0	0	0	0	0	50.3113	1	1	49.1849	15.4242
DATA	2096	26	46	0	0	ASCRP3000857	ASCRP3000857	7910.43	403.605	2.434365e+002	2.436791e+001	246	15	3.763795e+000	0	0	0	0	0	0	234.949	1	1	49.5074	14.6154
DATA	2097	26	47	0	0	ASCRP3008957	ASCRP3008957	7936	403.455	1.338820e+001	1.723746e+000	31	13	2.965615e+000	0	0	0	0	0	0	12.9377	1	1	55.8519	13.8889
DATA	2098	26	48	0	0	ASCRP3002253	ASCRP3002253	7961.26	402.882	6.798859e+001	6.884781e+000	85.5	13	3.740139e+000	0	0	0	0	0	0	65.7885	1	1	45.835	14.3636
DATA	2099	26	49	0	0	ASCRP3003322	ASCRP3003322	7986.69	403.352	2.424106e+001	2.655112e+000	40	15.5	3.872093e+000	0	0	0	0	0	0	23.4806	1	1	48.2044	15.2
DATA	2100	26	50	0	0	ASCRP3001415	ASCRP3001415	8012.34	403.184	1.539366e+003	1.539404e+002	1512	14	4.517141e+000	0	0	0	0	0	0	1492.83	1	1	49.5074	14.5926
DATA	2101	26	51	0	0	ASCRP3005423	ASCRP3005423	8037.63	403.514	7.675280e+001	7.751011e+000	92	16	3.758588e+000	0	0	0	0	0	0	74.5068	1	1	48.2044	15.8571
DATA	2102	26	52	0	0	A_23_P154235	NM_004688	8063.09	403.279	2.067141e+001	2.332097e+000	37	16.5	5.080005e+000	0	0	0	0	0	0	20.0892	1	1	45.835	16
DATA	2103	26	53	0	0	ASCRP3012964	ASCRP3012964	8088.73	403.8	3.462399e+001	3.626522e+000	51	16	4.230454e+000	0	0	0	0	0	0	33.6799	1	1	50.4627	16.625
DATA	2104	26	54	0	0	ASCRP3001584	ASCRP3001584	8113.55	403.53	1.556192e+003	1.556229e+002	1645.5	16	3.645743e+000	0	0	0	0	0	0	1515.38	1	1	51.4001	15.7353
DATA	2105	26	55	0	0	Negative030	Negative030	8139.33	403.5	1.094173e+000	1.076421e+000	17	15	3.299377e+000	0	0	0	0	0	0	0.106335	0	0	65	15.0541
DATA	2106	26	56	0	0	CUST_2_PI418767722	NM_002455	8164.76	402.933	1.432173e+002	1.436203e+001	157	16	3.154739e+000	0	0	0	0	0	0	139.764	1	1	48.8603	16.2143
DATA	2107	26	57	0	0	ASCRP3010457	ASCRP3010457	8190.15	403.084	3.699826e+002	3.701385e+001	374	16	3.485720e+000	0	0	0	0	0	0	361.41	1	1	46.8651	16.3103
DATA	2108	26	58	0	0	ASCRP3005618	ASCRP3005618	8215.25	402.985	1.305539e+001	1.689913e+000	30	16	3.765060e+000	0	0	0	0	0	0	12.7658	1	1	45.4864	15.8649
DATA	2109	26	59	0	0	Negative008	Negative008	8240.35	403.286	1.095430e+001	1.532702e+000	27	16	3.515557e+000	0	0	0	0	0	0	10.7214	1	1	44.4243	16.3226
DATA	2110	26	60	0	0	ASCRP3009114	ASCRP3009114	8266.01	403.392	3.888996e+002	3.890470e+001	401	15	4.023494e+000	0	0	0	0	0	0	381.023	1	1	49.5074	15.4667
DATA	2111	26	61	0	0	ASCRP3006516	ASCRP3006516	8291.62	403.39	2.529965e+001	2.746838e+000	41	15	2.916619e+000	0	0	0	0	0	0	24.8138	1	1	49.8279	14.56
DATA	2112	26	62	0	0	ASCRP3006690	ASCRP3006690	8316.71	403.423	9.527189e+001	9.586932e+000	111	15	3.924420e+000	0	0	0	0	0	0	93.5435	1	1	50.1463	15.5882
DATA	2113	26	63	0	0	A_23_P11685	NM_024420	8342.42	403.427	3.084813e+000	1.111054e+000	19.5	16	3.944508e+000	0	0	0	1	0	0	3.03236	1	0	57.5363	15.3226
DATA	2114	26	64	0	0	ASCRP3004620	ASCRP3004620	8367.64	403.427	7.253608e+002	7.254391e+001	735.5	16	3.705851e+000	0	0	0	0	0	0	713.88	1	1	52.9257	16
DATA	2115	26	65	0	0	ASCRP3001831	ASCRP3001831	8392.88	403.16	6.443826e+001	6.531195e+000	82	17	3.828057e+000	0	0	0	0	0	0	63.5009	1	1	48.2044	16.6333
DATA	2116	26	66	0	0	ASCRP3003194	ASCRP3003194	8418.56	403.213	5.630807e+001	5.730317e+000	73	15	2.885019e+000	0	0	0	0	0	0	55.5641	1	1	49.1849	14.36
DATA	2117	26	67	0	0	ASCRP3005309	ASCRP3005309	8443.89	403.5	1.837401e+001	2.122130e+000	35	15	4.800986e+000	0	0	0	0	0	0	18.1566	1	1	56.9804	15.871
DATA	2118	26	68	0	0	ASCRP3002978	ASCRP3002978	8469.31	403.338	5.718190e+001	5.815631e+000	72.5	15	4.647580e+000	0	0	0	0	0	0	56.5936	1	1	48.5334	16.6667
DATA	2119	26	69	0	0	ASCRP3009823	ASCRP3009823	8494.39	403.656	8.780323e+000	1.375214e+000	27	14	2.689009e+000	0	0	0	0	0	0	8.70394	1	1	43.7019	14
DATA	2120	26	70	0	0	ASCRP3004606	ASCRP3004606	8519.94	403.481	9.602983e+002	9.603564e+001	971	15	3.059161e+000	0	0	0	0	0	0	953.677	1	1	49.5074	15.1071
DATA	2121	26	71	1028	1	(+)E1A_r60_a22	E1A_r60_a22	8545.73	402.894	1.570684e+001	1.891763e+000	33	15	3.064254e+000	0	0	0	0	0	0	15.63	1	1	45.835	14.7
DATA	2122	26	72	0	0	ASCRP3009446	ASCRP3009446	8570.94	402.825	2.711140e+002	2.713181e+001	290	15	2.329929e+000	0	0	0	0	0	0	270.349	1	1	45.4864	15
DATA	2123	26	73	0	0	ASCRP3003550	ASCRP3003550	8596.42	403.427	1.334073e+002	1.338198e+001	153	15	3.784572e+000	0	0	0	0	0	0	133.329	1	1	57.5363	15.2333
DATA	2124	26	74	0	0	AS_circRNA_control201	AS_circRNA_control201	8621.55	403.239	4.581910e+002	4.583107e+001	478	15	3.308024e+000	0	0	0	0	0	0	459.046	1	1	47.5395	14.5926
DATA	2125	26	75	0	0	ASCRP3006461	ASCRP3006461	8647.09	403.385	6.204544e+001	6.291841e+000	80	15	2.809737e+000	0	0	0	0	0	0	62.3284	1	1	49.8279	14.8065
DATA	2126	26	76	0	0	ASCRP3001689	ASCRP3001689	8672.44	403.532	4.427642e+001	4.548473e+000	59.5	15	4.218690e+000	0	0	0	0	0	0	44.6074	1	1	49.8279	15.1212
DATA	2127	26	77	0	0	ASCRP3007361	ASCRP3007361	8697.88	403.479	1.897552e+003	1.897580e+002	1932	15	3.447326e+000	0	0	0	0	0	0	1917.79	1	1	54.4085	14.6667
DATA	2128	26	78	0	0	ASCRP3002404	ASCRP3002404	8723.42	403.427	4.144617e+001	4.271794e+000	59	16	2.962328e+000	0	0	0	0	0	0	42.0324	1	1	57.5363	15.1538
DATA	2129	26	79	0	0	ASCRP3009560	ASCRP3009560	8748.79	403.35	6.826229e+001	6.903614e+000	89.5	15	3.778197e+000	0	0	0	0	0	0	69.4845	1	1	50.4627	14.9459
DATA	2130	26	80	0	0	ASCRP3003804	ASCRP3003804	8774	403.455	4.428626e+001	4.546072e+000	62	14	3.420369e+000	0	0	0	0	0	0	45.2592	1	1	55.8519	15.0323
DATA	2131	26	81	0	0	ASCRP3009023	ASCRP3009023	8799.44	403.174	8.978265e+000	1.360534e+000	26.5	13	2.519489e+000	0	0	0	0	1	0	9.21531	1	1	47.2035	13
DATA	2132	26	82	0	0	ASCRP3009660	ASCRP3009660	8824.63	402.735	9.845237e+001	9.897679e+000	120	14	3.583106e+000	0	0	0	0	0	0	101.519	1	1	46.5243	14.4572
DATA	2133	27	1	0	0	ASCRP3008225	ASCRP3008225	6754.87	410.529	3.899340e+001	4.040612e+000	57.5	15	3.682921e+000	0	0	0	0	0	0	38.6297	1	1	47.8731	14.6142
DATA	2134	27	2	0	0	ASCRP3004162	ASCRP3004162	6780.05	410.815	1.028411e+001	1.481698e+000	27.5	16	4.270574e+000	0	0	0	0	0	0	10.1158	1	1	45.835	15.3659
DATA	2135	27	3	0	0	ASCRP3005775	ASCRP3005775	6805.99	410.849	1.690768e+002	1.694175e+001	183.5	15	4.312522e+000	0	0	0	0	0	0	165.194	1	1	46.8651	15.2581
DATA	2136	27	4	0	0	ASCRP3012944	ASCRP3012944	6831.32	410.906	1.083001e+003	1.083055e+002	1071.5	15	3.870484e+000	0	0	0	0	0	0	1051.8	1	1	51.4001	14.7742
DATA	2137	27	5	0	0	ASCRP3009094	ASCRP3009094	6857	410.493	1.098805e+001	1.545134e+000	29	14	4.087814e+000	0	0	0	0	0	0	10.6129	1	1	48.5334	14.9091
DATA	2138	27	6	0	0	ASCRP3002892	ASCRP3002892	6882.2	410.818	2.817162e+003	2.817183e+002	2723.5	17	2.853796e+000	0	0	0	0	0	0	2707.65	1	1	52.9257	16.2813
DATA	2139	27	7	0	0	ASCRP3002700	ASCRP3002700	6907.61	410.606	3.745141e+001	3.902358e+000	50	17	3.711928e+000	0	0	0	0	0	0	35.8364	1	1	47.8731	17.1818
DATA	2140	27	8	0	0	ASCRP3012520	ASCRP3012520	6932.87	410.386	1.455282e+003	1.455324e+002	1412	15.5	2.891694e+000	0	0	0	0	0	0	1387.06	1	1	51.4001	15.3438
DATA	2141	27	9	0	0	ASCRP3002479	ASCRP3002479	6958.12	410.582	1.629460e+002	1.633201e+001	174.5	15	2.325697e+000	0	0	0	0	0	0	154.761	1	1	46.1809	14.8621
DATA	2142	27	10	0	0	ASCRP3007864	ASCRP3007864	6983.57	409.951	3.352476e+003	3.352494e+002	3214	17	4.915195e+000	0	0	0	0	0	0	3174.39	1	1	43.7019	17.3226
DATA	2143	27	11	0	0	ASCRP3006738	ASCRP3006738	7008.86	410.805	1.233025e+002	1.238022e+001	136	16	2.358239e+000	0	0	0	0	0	0	116.427	1	1	49.5074	15.8065
DATA	2144	27	12	0	0	ASCRP3006801	ASCRP3006801	7034.36	410.877	3.551234e+001	3.721806e+000	50	17	3.862946e+000	0	0	0	0	0	0	33.4531	1	1	48.5334	16.7879
DATA	2145	27	13	0	0	ASCRP3010056	ASCRP3010056	7059.6	410.863	9.591651e+001	9.656358e+000	105	16	4.456864e+000	0	0	0	0	0	0	90.1763	1	1	48.5334	16.6364
DATA	2146	27	14	0	0	ASCRP3010307	ASCRP3010307	7085.01	410.971	1.811990e+001	2.129077e+000	35	14	4.189222e+000	0	0	0	0	0	0	17.007	1	1	46.8651	14.2571
DATA	2147	27	15	0	0	ASCRP3009657	ASCRP3009657	7110.39	410.792	3.033709e+001	3.233628e+000	44.5	15.5	4.181101e+000	0	0	0	0	0	0	28.4363	1	1	49.8279	15.3667
DATA	2149	27	17	0	0	ASCRP3003140	ASCRP3003140	7161.54	410.405	4.026590e+002	4.028151e+001	396	15	4.172393e+000	0	0	0	0	0	0	376.758	1	1	49.1849	15.8621
DATA	2150	27	18	0	0	ASCRP3000036	ASCRP3000036	7186.63	410.556	2.258777e+002	2.261562e+001	227.5	14.5	4.023620e+000	0	0	0	0	0	0	211.231	1	1	48.2044	15.5625
DATA	2151	27	19	0	0	ASCRP3013479	ASCRP3013479	7212.05	410.747	2.373245e+001	2.625258e+000	39	15	3.331075e+000	0	0	0	0	0	0	22.186	1	1	48.8603	14.8966
DATA	2152	27	20	0	0	ASCRP3001475	ASCRP3001475	7237.66	410.878	1.668774e+002	1.672545e+001	177	15.5	3.858249e+000	0	0	0	0	0	0	155.985	1	1	48.8603	16.2188
DATA	2153	27	21	0	0	ASCRP3006515	ASCRP3006515	7263	410.949	4.128553e+002	4.130079e+001	407	17	4.320597e+000	0	0	0	0	0	0	385.944	1	1	48.5334	16.6176
DATA	2154	27	22	0	0	ASCRP3003943	ASCRP3003943	7288.28	410.88	5.694069e+002	5.695175e+001	540	16	4.429584e+000	0	0	0	0	0	0	532.451	1	1	48.8603	16.6061
DATA	2155	27	23	0	1	ETG05_36762	ETG05_36762	7313.17	410.424	1.321005e+001	1.732818e+000	29.5	16	3.257050e+000	0	0	0	0	0	0	12.3595	1	1	42.9674	16.4138
DATA	2156	27	24	0	0	Negative046	Negative046	7339.42	410.573	1.445887e+001	1.829402e+000	28	16.5	3.987913e+000	0	0	0	0	0	0	13.5359	1	1	57.5363	16.6
DATA	2157	27	25	0	0	ASCRP3001333	ASCRP3001333	7364.66	410.662	5.426311e+001	5.540685e+000	69	15	2.704118e+000	0	0	0	0	0	0	50.8353	1	1	48.8603	14.6957
DATA	2158	27	26	0	0	ASCRP3012777	ASCRP3012777	7389.63	410.667	1.206370e+001	1.645463e+000	28.5	14	4.430345e+000	0	0	0	0	0	0	11.3112	1	1	40.6843	15.8065
DATA	2159	27	27	0	0	ASCRP3012689	ASCRP3012689	7415.14	410.754	2.397254e+001	2.645124e+000	39.5	14	3.005814e+000	0	0	0	0	0	0	22.4984	1	1	45.835	14.7778
DATA	2160	27	28	0	0	ASCRP3012258	ASCRP3012258	7440.8	410.5	3.890411e+001	4.047507e+000	55	15.5	4.344948e+000	0	0	0	0	0	0	36.5533	1	1	49.8279	16.0833
DATA	2161	27	29	0	0	ASCRP3001061	ASCRP3001061	7466.42	410.573	1.677461e+001	2.014465e+000	34	14	3.602134e+000	0	0	0	0	0	0	15.7789	1	1	57.5363	14.7586
DATA	2162	27	30	0	0	ASCRP3001564	ASCRP3001564	7491.34	410.727	9.899512e+001	9.962011e+000	108	15.5	5.112077e+000	0	0	0	0	0	0	93.2258	1	1	49.8279	16.2667
DATA	2163	27	31	0	0	ASCRP3001838	ASCRP3001838	7516.73	409.851	4.584743e+001	4.717782e+000	60	16	3.463383e+000	0	0	0	0	0	0	43.2407	1	1	45.835	16.2895
DATA	2164	27	32	0	0	ASCRP3006764	ASCRP3006764	7542.43	410.154	2.773068e+001	2.987373e+000	43	14	3.772369e+000	0	0	0	0	0	0	26.1869	1	1	44.7812	15.3333
DATA	2165	27	33	0	0	ASCRP3006710	ASCRP3006710	7567.81	410.562	6.648467e+001	6.740440e+000	81	15	3.279333e+000	0	0	0	0	0	0	62.8618	1	1	48.2044	14.2667
DATA	2166	27	34	0	0	ASCRP3000225	ASCRP3000225	7593.28	410.185	5.182523e+001	5.299648e+000	66	14	4.376677e+000	0	0	0	0	0	0	49.0747	1	1	45.4864	14.9697
DATA	2167	27	35	0	0	ASCRP3011966	ASCRP3011966	7618.51	410.822	2.693604e+001	2.912082e+000	42.5	15.5	3.806068e+000	0	0	0	0	0	0	25.5378	1	1	47.8731	15.6154
DATA	2168	27	36	0	0	ASCRP3006692	ASCRP3006692	7643.96	411.013	2.267102e+002	2.269795e+001	235	15	3.725322e+000	0	0	0	0	0	0	215.238	1	1	46.8651	15.1563
DATA	2169	27	37	0	0	ASCRP3006854	ASCRP3006854	7669.42	410.573	1.510510e+001	1.870611e+000	33	14	3.001075e+000	0	0	0	0	0	0	14.3631	1	1	57.5363	14.8387
DATA	2170	27	38	0	0	ASCRP3005279	ASCRP3005279	7694.7	411.319	6.679088e+002	6.679997e+001	656.5	15	2.578298e+000	0	0	0	0	0	0	635.876	1	1	46.8651	14.9524
DATA	2171	27	39	0	0	ASCRP3006324	ASCRP3006324	7720.27	410.813	1.184811e+001	1.616947e+000	29	15	3.307475e+000	0	0	0	0	0	0	11.2977	1	1	45.1352	15.2424
DATA	2172	27	40	0	0	ASCRP3002178	ASCRP3002178	7745.47	410.53	1.209655e+001	1.634138e+000	28	15.5	4.986331e+000	0	0	0	0	0	0	11.5518	1	1	46.5243	15.7778
DATA	2173	27	41	0	0	ASCRP3004465	ASCRP3004465	7771	410.545	5.966832e+003	5.966842e+002	5673	16	3.728414e+000	0	0	0	0	0	0	5706.16	1	1	55.8519	15.0882
DATA	2174	27	42	0	0	ASCRP3009876	ASCRP3009876	7796.12	410.265	9.962704e+001	1.002276e+001	112	16	4.012767e+000	0	0	0	0	0	0	95.4127	1	1	45.835	15.9667
DATA	2175	27	43	0	0	ASCRP3005032	ASCRP3005032	7821.77	410.819	2.449613e+002	2.452056e+001	250	15	3.621297e+000	0	0	0	0	0	0	234.887	1	1	51.4001	15.3
DATA	2176	27	44	0	0	Negative024	Negative024	7847.42	410.573	1.110749e+000	1.092672e+000	16	15	2.357258e+000	0	0	0	0	0	0	-1.47475	0	0	65	15.84
DATA	2177	27	45	0	0	ASCRP3000566	ASCRP3000566	7872.65	410.778	3.163688e+002	3.165570e+001	313	15	4.157450e+000	0	0	0	0	0	0	304.168	1	1	47.5395	15.1071
DATA	2178	27	46	0	0	ASCRP3004385	ASCRP3004385	7898.18	410.589	6.519030e+001	6.609502e+000	79	15	3.614470e+000	0	0	0	0	0	0	62.7602	1	1	48.2044	14.4242
DATA	2179	27	47	0	0	ASCRP3010511	ASCRP3010511	7923.56	409.944	1.370028e+001	1.749678e+000	31	13	3.850112e+000	0	0	0	0	0	0	13.2084	1	1	48.2044	14.1481
DATA	2180	27	48	0	0	ASCRP3005345	ASCRP3005345	7948.63	410.64	3.650357e+003	3.650373e+002	3483	14	3.029819e+000	0	0	0	0	0	0	3522.9	1	1	48.8603	14.5862
DATA	2181	27	49	0	0	ASCRP3005615	ASCRP3005615	7973.94	410.681	1.725453e+002	1.728867e+001	184	15	3.704868e+000	0	0	0	0	0	0	166.717	1	1	46.5243	14.7429
DATA	2182	27	50	0	0	ASCRP3008296	ASCRP3008296	7999.51	410.205	8.526170e+001	8.594865e+000	99	15.5	3.981937e+000	0	0	0	0	0	0	82.4886	1	1	48.2044	15.6786
DATA	2183	27	51	1028	1	(+)E1A_r60_n9	E1A_r60_n9	8024.86	410.593	1.101288e+000	1.085469e+000	18	16	3.606530e+000	0	0	0	0	0	0	0.654215	0	0	65	15.3438
DATA	2184	27	52	0	0	ASCRP3001519	ASCRP3001519	8050.31	411	4.474627e+001	4.603648e+000	61	17	3.196330e+000	0	0	0	0	0	0	43.3804	1	1	49.1849	17.2963
DATA	2185	27	53	0	0	ASCRP3011426	ASCRP3011426	8075.51	410.948	6.763406e+001	6.849260e+000	81.5	16.5	4.193722e+000	0	0	0	0	0	0	65.6418	1	1	49.5074	16.5714
DATA	2186	27	54	0	1	RC5	RC5	8101	410.545	1.097659e+000	1.079796e+000	16	16	3.049155e+000	0	0	0	0	0	0	-0.733788	0	0	55.8519	15.8788
DATA	2187	27	55	0	0	ASCRP3005138	ASCRP3005138	8126.5	410.648	1.571335e+001	1.905942e+000	33	15	3.814611e+000	0	0	0	0	0	0	15.2844	1	1	57.5363	15.4857
DATA	2188	27	56	0	0	ASCRP3004931	ASCRP3004931	8151.58	410.573	2.097286e+001	2.357894e+000	39	15	2.575317e+000	0	0	0	0	0	0	20.422	1	1	57.5363	15.0323
DATA	2189	27	57	0	0	ASCRP3007632	ASCRP3007632	8177.42	410.361	4.463720e+001	4.591651e+000	60.5	16	2.912044e+000	0	0	0	0	0	0	43.5134	1	1	48.2044	16
DATA	2190	27	58	0	0	ASCRP3007930	ASCRP3007930	8202.62	410.453	4.873796e+002	4.874982e+001	492	16	3.530896e+000	0	0	0	0	0	0	475.598	1	1	52.3208	16.6571
DATA	2191	27	59	0	0	ASCRP3007925	ASCRP3007925	8228	410.545	2.543870e+001	2.761329e+000	41	16	3.180194e+000	0	0	0	0	0	0	24.8498	1	1	55.8519	16.3636
DATA	2192	27	60	0	0	ASCRP3008048	ASCRP3008048	8253.5	410.648	7.444759e+000	1.305926e+000	24.5	16	4.023586e+000	0	0	0	0	0	0	7.2802	1	1	57.5363	15.4516
DATA	2193	27	61	0	0	ASCRP3009578	ASCRP3009578	8278.64	411.134	1.711486e+003	1.711520e+002	1669	15	3.453817e+000	0	0	0	0	0	0	1675.36	1	1	45.835	14.7391
DATA	2194	27	62	0	0	ASCRP3001339	ASCRP3001339	8304.28	410.84	2.971671e+002	2.973599e+001	301	14	4.710328e+000	0	0	0	0	0	0	291.245	1	1	49.1849	15.5172
DATA	2195	27	63	0	0	ASCRP3001089	ASCRP3001089	8329.58	410.573	1.086932e+000	1.071887e+000	18.5	14	4.089338e+000	0	0	0	0	0	0	0.738396	0	0	65	14.4286
DATA	2196	27	64	0	0	ASCRP3004705	ASCRP3004705	8355	410.5	4.036759e+002	4.038172e+001	413.5	15	4.472983e+000	0	0	0	0	0	0	396.614	1	1	49.8279	15.8485
DATA	2197	27	65	0	0	ASCRP3006823	ASCRP3006823	8380.63	410.5	2.332587e+001	2.564836e+000	41	17	3.691447e+000	0	0	0	0	0	0	22.948	1	1	48.5334	16.6296
DATA	2198	27	66	0	0	ASCRP3004868	ASCRP3004868	8405.59	410.561	5.355632e+001	5.460509e+000	67	15	4.253946e+000	0	0	0	0	0	0	52.7597	1	1	45.4864	15.8966
DATA	2199	27	67	0	0	ASCRP3004077	ASCRP3004077	8431.42	410.573	1.921060e+000	1.080690e+000	20	15.5	4.229526e+000	0	0	0	0	0	0	1.89531	1	0	65	15.5
DATA	2200	27	68	0	0	ASCRP3003278	ASCRP3003278	8456.5	411	1.188625e+003	1.188672e+002	1180.5	15	5.041494e+000	0	0	0	0	0	0	1174.45	1	1	48.5334	16.3333
DATA	2201	27	69	0	0	ASCRP3001864	ASCRP3001864	8481.93	410.733	2.095223e+002	2.097903e+001	224.5	15	3.378073e+000	0	0	0	0	0	0	207.378	1	1	48.8603	15.6786
DATA	2202	27	70	0	0	ASCRP3008566	ASCRP3008566	8507.52	410.682	3.847012e+003	3.847027e+002	3805	15	3.103804e+000	0	0	0	0	0	0	3814.6	1	1	52.3208	14.6786
DATA	2203	27	71	0	0	ASCRP3003745	ASCRP3003745	8532.76	410.458	2.420461e+001	2.640820e+000	40	15	2.651744e+000	0	0	0	0	0	0	24.0475	1	1	42.9674	14.9286
DATA	2204	27	72	0	0	ASCRP3001784	ASCRP3001784	8558.25	410.246	1.244183e+002	1.248638e+001	142	15	3.020761e+000	0	0	0	0	0	0	123.873	1	1	44.4243	14.3125
DATA	2205	27	73	0	0	ASCRP3008840	ASCRP3008840	8583.57	410.284	1.415526e+002	1.419426e+001	161	15	3.067797e+000	0	0	0	0	0	0	141.25	1	1	46.5243	14.8214
DATA	2206	27	74	0	0	ASCRP3008860	ASCRP3008860	8609	410.545	6.355602e+003	6.355610e+002	6326	14	3.767414e+000	0	0	0	0	0	0	6357.57	1	1	55.8519	14.4412
DATA	2207	27	75	0	0	ASCRP3001306	ASCRP3001306	8634.38	410.705	1.905864e+002	1.908733e+001	208.5	14	3.230244e+000	0	0	0	0	0	0	191.152	1	1	50.4627	14.2188
DATA	2208	27	76	0	1	ETG10_195139	ETG10_195139	8659.74	411.257	3.757951e+001	3.900037e+000	55	15	3.806203e+000	0	0	0	0	0	0	37.7995	1	1	48.2044	15.2222
DATA	2209	27	77	0	0	ASCRP3006132	ASCRP3006132	8685.33	411.125	1.069546e+003	1.069596e+002	1098	14	4.017412e+000	0	0	0	0	0	0	1079.21	1	1	45.1352	14.7037
DATA	2210	27	78	0	0	A_23_P111995	NM_002318	8710.27	410.947	3.639626e+001	3.784305e+000	54.5	14	3.446514e+000	0	0	0	0	0	0	36.8472	1	1	48.8603	14.0385
DATA	2211	27	79	0	0	ASCRP3006552	ASCRP3006552	8735.75	410.361	1.824546e+003	1.824575e+002	1862.5	15	3.810124e+000	0	0	0	0	0	0	1853.91	1	1	51.0895	14.7273
DATA	2212	27	80	0	0	ASCRP3008429	ASCRP3008429	8761.26	410.674	9.683806e+002	9.684352e+001	1001	14	3.387172e+000	0	0	0	0	0	0	987.891	1	1	53.2255	14.6296
DATA	2213	27	81	0	0	ASCRP3008195	ASCRP3008195	8786.64	410.58	6.067190e+001	6.153018e+000	80	14	2.470337e+000	0	0	0	0	1	0	62.1588	1	1	47.5395	13.2222
DATA	2214	27	82	0	0	ASCRP3000665	ASCRP3000665	8812.11	410.5	2.410526e+002	2.412681e+001	259	14	3.170558e+000	0	0	0	0	0	0	248.103	1	1	47.8731	14.439
DATA	2215	28	1	0	0	ASCRP3002533	ASCRP3002533	6767.56	418.028	1.320329e+002	1.324599e+001	146	15	3.844493e+000	0	0	0	0	0	0	130.349	1	1	48.2044	15.3182
DATA	2216	28	2	0	0	ASCRP3004117	ASCRP3004117	6793.5	418	2.395905e+000	1.096896e+000	19	16	3.782566e+000	0	0	0	0	0	0	2.34848	1	0	54.1152	15.4324
DATA	2217	28	3	0	0	ASCRP3010260	ASCRP3010260	6818.48	418.099	5.671057e+002	5.672080e+001	565	15	4.220222e+000	0	0	0	0	0	0	552.385	1	1	49.8279	15.087
DATA	2218	28	4	0	0	ASCRP3001909	ASCRP3001909	6843.65	418.015	3.214908e+001	3.392567e+000	47.5	14	3.596917e+000	0	0	0	0	0	0	31.1333	1	1	46.5243	14.3429
DATA	2219	28	5	0	0	ASCRP3001308	ASCRP3001308	6869.33	418.257	8.968736e+001	9.034645e+000	105	14	3.321727e+000	0	0	0	0	0	0	86.3875	1	1	47.2035	14.7647
DATA	2220	28	6	0	0	ASCRP3004023	ASCRP3004023	6894.94	418.235	3.930428e+002	3.931952e+001	393.5	17	3.803205e+000	0	0	0	0	0	0	376.753	1	1	46.1809	16.5333
DATA	2221	28	7	0	0	ASCRP3004732	ASCRP3004732	6920.07	417.985	3.670392e+001	3.831467e+000	52.5	15	2.394935e+000	0	0	0	0	0	0	35.0333	1	1	46.8651	15.4167
DATA	2222	28	8	0	0	A_23_P209962	NM_024624	6945.28	418.149	1.819058e+001	2.127592e+000	34	15	2.985169e+000	0	0	0	0	0	0	17.2961	1	1	45.835	14.9583
DATA	2223	28	9	0	0	ASCRP3004228	ASCRP3004228	6970.81	417.958	6.047971e+001	6.148494e+000	76	15.5	3.309496e+000	0	0	0	0	0	0	57.3094	1	1	46.8651	15.3235
DATA	2224	28	10	0	0	ASCRP3001279	ASCRP3001279	6996.16	417.912	7.681639e+001	7.761506e+000	91	17	3.530826e+000	0	0	0	0	0	0	72.5722	1	1	46.5243	16.7188
DATA	2225	28	11	0	0	ASCRP3005294	ASCRP3005294	7021.27	418.186	1.078007e+001	1.549828e+000	27.5	17	2.955805e+000	0	0	0	0	0	0	10.1578	1	1	46.8651	17.2333
DATA	2226	28	12	0	0	ASCRP3003414	ASCRP3003414	7047.09	418.284	8.766008e+001	8.836769e+000	100.5	16	4.041046e+000	0	0	0	0	0	0	82.4105	1	1	47.8731	16.4828
DATA	2227	28	13	0	0	ASCRP3012549	ASCRP3012549	7072.13	418.222	2.635710e+001	2.863079e+000	43	15	4.390071e+000	0	0	0	0	0	0	24.7324	1	1	45.1352	15
DATA	2228	28	14	0	0	ASCRP3009780	ASCRP3009780	7097.79	418.147	1.156838e+002	1.162247e+001	127	14	3.455399e+000	0	0	0	0	0	0	108.381	1	1	48.2044	13.8387
DATA	2229	28	15	0	0	ASCRP3010354	ASCRP3010354	7123.22	417.88	2.727813e+002	2.730117e+001	266	16	4.414785e+000	0	0	0	0	0	0	255.246	1	1	50.1463	15.9032
DATA	2230	28	16	0	0	ASCRP3009888	ASCRP3009888	7148.49	418.031	2.648790e+001	2.876796e+000	41	16	3.595515e+000	0	0	0	0	0	0	24.7602	1	1	44.4243	15.6857
DATA	2231	28	17	0	0	ASCRP3000134	ASCRP3000134	7173.99	417.889	4.808769e+001	4.938208e+000	63.5	15.5	5.308274e+000	0	0	0	0	0	0	44.9194	1	1	46.8651	16.2222
DATA	2232	28	18	0	0	ASCRP3003911	ASCRP3003911	7199.32	418	1.994801e+003	1.994833e+002	1885	14	3.238233e+000	0	0	0	0	0	0	1862.44	1	1	49.1849	14.6154
DATA	2233	28	19	0	0	ASCRP3006879	ASCRP3006879	7225.11	417.946	3.043680e+001	3.244613e+000	46	16.5	4.339894e+000	0	0	0	0	0	0	28.4102	1	1	46.8651	16.9375
DATA	2234	28	20	0	0	ASCRP3012909	ASCRP3012909	7250.16	418.3	2.258060e+002	2.260857e+001	226	16	3.856159e+000	0	0	0	0	0	0	210.747	1	1	46.8651	15.9688
DATA	2235	28	21	1028	1	(+)E1A_r60_a22	E1A_r60_a22	7275.5	418	1.530952e+001	1.899237e+000	31.5	16	4.491928e+000	0	0	0	0	0	0	14.2915	1	1	54.1152	15.625
DATA	2236	28	22	0	0	Negative031	Negative031	7301.5	418	1.142176e+000	1.123588e+000	16	16	3.594201e+000	0	0	0	0	0	0	-1.68414	0	0	65	15.5806
DATA	2237	28	23	0	0	ASCRP3001503	ASCRP3001503	7326.21	417.806	7.931827e+001	8.010932e+000	93	16	3.309015e+000	0	0	0	0	0	0	74.1067	1	1	47.5395	16.1429
DATA	2238	28	24	0	0	ASCRP3010508	ASCRP3010508	7351.64	417.87	5.685346e+001	5.795064e+000	69	14	2.963241e+000	0	0	0	0	0	0	53.1506	1	1	46.8651	14.5417
DATA	2239	28	25	0	0	ASCRP3001313	ASCRP3001313	7377.09	417.884	7.712687e+001	7.793794e+000	90	15	3.373880e+000	0	0	0	0	0	0	72.1583	1	1	46.8651	15.6875
DATA	2240	28	26	0	0	ASCRP3000434	ASCRP3000434	7402.57	417.716	1.692983e+002	1.696687e+001	177	17	4.431341e+000	0	0	0	0	0	0	158.538	1	1	46.5243	16.4667
DATA	2241	28	27	0	0	ASCRP3012591	ASCRP3012591	7428.07	418.194	2.919886e+002	2.922031e+001	290	14	2.859619e+000	0	0	0	0	0	0	273.668	1	1	46.8651	14.875
DATA	2242	28	28	0	0	ASCRP3005102	ASCRP3005102	7453.5	418.179	3.941701e+003	3.941717e+002	3593	15	3.539549e+000	0	0	0	0	0	0	3698.36	1	1	49.1849	15.1818
DATA	2243	28	29	0	0	ASCRP3006888	ASCRP3006888	7478.87	418	1.812839e+003	1.812873e+002	1696	15	3.951631e+000	0	0	0	0	0	0	1702.96	1	1	45.4864	15.6667
DATA	2244	28	30	0	0	ASCRP3000426	ASCRP3000426	7504.19	418.42	2.904796e+001	3.111687e+000	46	15.5	3.659625e+000	0	0	0	0	0	0	27.3175	1	1	46.5243	15.5833
DATA	2245	28	31	0	0	ASCRP3004147	ASCRP3004147	7529.38	417.969	3.619974e+001	3.787550e+000	51	15	2.235811e+000	0	0	0	0	0	0	34.0903	1	1	45.1352	15.0333
DATA	2246	28	32	0	0	ASCRP3000784	ASCRP3000784	7555.15	417.9	1.650967e+001	1.990888e+000	32	16	3.034465e+000	0	0	0	0	0	0	15.5688	1	1	44.4243	14.8519
DATA	2247	28	33	0	0	ASCRP3008955	ASCRP3008955	7580.7	417.864	7.911994e+001	7.989629e+000	93.5	14	3.326660e+000	0	0	0	0	0	0	74.7142	1	1	45.835	14
DATA	2248	28	34	0	0	ASCRP3006371	ASCRP3006371	7606	418	1.127949e+000	1.110905e+000	17	14	4.177392e+000	0	0	0	0	0	0	0.510399	0	0	54.9904	15.0313
DATA	2249	28	35	0	0	ASCRP3007637	ASCRP3007637	7631.31	417.908	2.936915e+001	3.138971e+000	45.5	15	3.588135e+000	0	0	0	0	0	0	27.8111	1	1	45.835	15.2333
DATA	2250	28	36	0	0	ASCRP3004775	ASCRP3004775	7655.94	417.667	9.829364e+000	1.479961e+000	26	16	3.885359e+000	0	0	0	0	0	0	9.32139	1	1	45.1352	15.6579
DATA	2251	28	37	0	0	ASCRP3005758	ASCRP3005758	7682	418	8.120150e+003	8.120158e+002	7247	15	2.590305e+000	0	0	0	0	0	0	7711.17	1	1	54.9904	14.75
DATA	2252	28	38	0	0	ASCRP3007567	ASCRP3007567	7707.25	418.015	1.285267e+001	1.693866e+000	29.5	15	2.995207e+000	0	0	0	0	0	0	12.2227	1	1	45.4864	14.8333
DATA	2253	28	39	0	0	ASCRP3012071	ASCRP3012071	7732.77	417.788	1.220422e+002	1.225384e+001	134	17	4.310060e+000	0	0	0	0	0	0	116.234	1	1	45.835	15.9375
DATA	2254	28	40	0	0	ASCRP3003739	ASCRP3003739	7757.85	417.797	6.406980e+001	6.500740e+000	78.5	15	4.615830e+000	0	0	0	0	0	0	61.1064	1	1	46.1809	15.4
DATA	2255	28	41	0	0	ASCRP3007949	ASCRP3007949	7783.56	417.8	8.809380e+001	8.877610e+000	103	16	3.546732e+000	0	0	0	0	0	0	84.1388	1	1	48.5334	15.2
DATA	2256	28	42	0	0	ASCRP3012469	ASCRP3012469	7809.07	417.629	1.751567e+001	2.066716e+000	35.5	15	3.780296e+000	0	0	0	0	0	0	16.7534	1	1	46.5243	15.8276
DATA	2257	28	43	0	0	ASCRP3006606	ASCRP3006606	7834.41	418.087	1.398853e+002	1.403137e+001	150.5	15	3.320488e+000	0	0	0	0	0	0	133.964	1	1	49.8279	15.7778
DATA	2258	28	44	0	0	ASCRP3007055	ASCRP3007055	7859.37	418.281	1.179080e+001	1.608573e+000	29	17	4.167619e+000	0	0	0	0	0	0	11.3061	1	1	41.8414	17.0357
DATA	2259	28	45	0	0	ASCRP3012700	ASCRP3012700	7885.17	417.903	1.233629e+001	1.647933e+000	30	13	3.754853e+000	0	0	0	0	0	0	11.8462	1	1	46.8651	14.0323
DATA	2260	28	46	0	0	ASCRP3008812	ASCRP3008812	7910.53	418.189	1.195222e+002	1.200194e+001	131	15	3.852004e+000	0	0	0	0	0	0	114.914	1	1	48.2044	14.7
DATA	2261	28	47	0	0	ASCRP3002337	ASCRP3002337	7935.93	417.8	3.174850e+002	3.176720e+001	322	15	3.179098e+000	0	0	0	0	0	0	305.661	1	1	46.8651	14.76
DATA	2262	28	48	0	0	ASCRP3000031	ASCRP3000031	7961.5	418	2.664646e+002	2.666868e+001	273	14	3.187950e+000	0	0	0	0	0	0	256.848	1	1	48.5334	14.8857
DATA	2263	28	49	0	0	ASCRP3003106	ASCRP3003106	7986.84	418.103	1.041639e+002	1.047298e+001	118	16	4.828983e+000	0	0	0	0	0	0	100.524	1	1	46.5243	15.8824
DATA	2264	28	50	0	0	ASCRP3000845	ASCRP3000845	8012.23	417.899	1.104116e+002	1.109443e+001	123	14	3.893252e+000	0	0	0	0	0	0	106.685	1	1	46.5243	14.25
DATA	2265	28	51	0	0	A_23_P70328	NM_018132	8037.34	418.246	1.906816e+001	2.193747e+000	36	16	4.915439e+000	0	0	0	0	0	0	18.4445	1	1	45.1352	15.1923
DATA	2266	28	52	0	0	ASCRP3001758	ASCRP3001758	8062.93	418.2	1.039017e+002	1.044651e+001	114.5	16	4.660423e+000	0	0	0	0	0	0	100.621	1	1	46.8651	16.0667
DATA	2267	28	53	0	0	Negative020	Negative020	8088.5	418	1.100058e+000	1.082156e+000	16.5	16	4.188959e+000	0	0	0	0	0	0	-0.684008	0	0	65	16.5313
DATA	2268	28	54	0	0	ASCRP3012756	ASCRP3012756	8114	418.203	6.785400e+001	6.870967e+000	82.5	16	3.606602e+000	0	0	0	0	0	0	65.8601	1	1	46.8651	15.5152
DATA	2269	28	55	0	0	ASCRP3010743	ASCRP3010743	8139.19	417.974	6.514071e+002	6.514966e+001	650.5	14.5	1.600866e+000	0	0	0	0	0	0	632.992	1	1	49.1849	14.0909
DATA	2270	28	56	0	0	ASCRP3013141	ASCRP3013141	8164.57	417.761	6.011130e+001	6.107116e+000	75	15	3.504326e+000	0	0	0	0	0	0	58.479	1	1	46.5243	14.9697
DATA	2271	28	57	0	0	ASCRP3004550	ASCRP3004550	8189.99	417.561	1.320731e+002	1.325117e+001	146.5	16	3.517543e+000	0	0	0	0	0	0	128.634	1	1	45.4864	16.4571
DATA	2272	28	58	0	0	ASCRP3001572	ASCRP3001572	8215.36	417.453	1.585124e+001	1.915858e+000	33	16	3.390787e+000	0	0	0	0	0	0	15.456	1	1	44.4243	16.8
DATA	2273	28	59	0	0	ASCRP3011392	ASCRP3011392	8240.48	418.059	3.997474e+002	3.998919e+001	408.5	16	3.678924e+000	0	0	0	0	0	0	390.175	1	1	49.8279	15.9655
DATA	2274	28	60	0	0	ASCRP3008103	ASCRP3008103	8266.39	418.069	4.172912e+001	4.308831e+000	56	15	3.372684e+000	0	0	0	0	0	0	40.7779	1	1	53.8203	15.375
DATA	2275	28	61	0	0	ASCRP3005974	ASCRP3005974	8291.35	418.067	6.693888e+001	6.779252e+000	81	14	3.069471e+000	0	0	0	0	0	0	65.4896	1	1	49.1849	14.037
DATA	2276	28	62	0	0	ASCRP3008477	ASCRP3008477	8317.16	418.045	1.905071e+001	2.185530e+000	38	15	4.987163e+000	0	0	0	0	0	0	18.6616	1	1	46.5243	15.5556
DATA	2277	28	63	0	0	A_23_P49878	NM_019013	8342.33	418.362	2.671225e+001	2.877479e+000	43	16	4.516527e+000	0	0	0	0	0	0	26.1988	1	1	42.2201	15.5517
DATA	2278	28	64	0	0	ASCRP3012101	ASCRP3012101	8367.78	417.916	3.746497e+002	3.748020e+001	380.5	16	3.113612e+000	0	0	0	0	0	0	367.966	1	1	49.8279	15.8621
DATA	2279	28	65	0	0	ASCRP3008603	ASCRP3008603	8393	417.962	1.851949e+002	1.855019e+001	198	15	4.205322e+000	0	0	0	0	0	0	182.145	1	1	48.8603	15.5517
DATA	2280	28	66	0	0	ASCRP3003885	ASCRP3003885	8418.35	417.916	4.492383e+002	4.493645e+001	459	14	3.727654e+000	0	0	0	0	0	0	442.503	1	1	49.8279	13.9667
DATA	2281	28	67	0	0	ASCRP3002541	ASCRP3002541	8443.91	418.065	1.081100e+000	1.063893e+000	18	15	4.804120e+000	0	0	0	0	0	0	0.283115	0	0	65	15.2903
DATA	2282	28	68	0	0	ASCRP3012796	ASCRP3012796	8469.21	418.194	3.727063e+002	3.728575e+001	389	14	3.402442e+000	0	0	0	0	0	0	368.32	1	1	47.5395	14.6875
DATA	2283	28	69	0	0	A_23_P53126	NM_005574	8494.5	418	5.342736e+000	1.186836e+000	23	14.5	3.108914e+000	0	0	0	0	0	0	5.28952	1	1	54.1152	14.9643
DATA	2284	28	70	0	0	ASCRP3008625	ASCRP3008625	8520.09	418.065	2.618183e+001	2.823758e+000	43.5	16	3.335416e+000	0	0	0	0	0	0	25.972	1	1	54.4085	15.8125
DATA	2285	28	71	0	0	ASCRP3006821	ASCRP3006821	8545.36	417.87	9.003541e+001	9.065196e+000	107.5	15	3.166329e+000	0	0	0	0	0	0	89.5022	1	1	46.8651	14.4444
DATA	2286	28	72	0	0	ASCRP3004940	ASCRP3004940	8571.07	417.814	1.216861e+002	1.221409e+001	140	15	3.192083e+000	0	0	0	0	0	0	121.244	1	1	46.8651	14.7576
DATA	2287	28	73	0	0	ASCRP3001666	ASCRP3001666	8596.38	418	3.153532e+003	3.153549e+002	3114	14	3.142977e+000	0	0	0	0	0	0	3149.73	1	1	48.5334	13.7857
DATA	2288	28	74	0	0	ASCRP3000635	ASCRP3000635	8621.76	418	5.109168e+002	5.110242e+001	528	14	2.766822e+000	0	0	0	0	0	0	511.653	1	1	46.8651	13.9697
DATA	2289	28	75	0	0	ASCRP3008114	ASCRP3008114	8646.87	418.232	1.899939e+002	1.902809e+001	206	14	2.588195e+000	0	0	0	0	0	0	190.807	1	1	46.1809	14.2941
DATA	2291	28	77	0	0	ASCRP3003982	ASCRP3003982	8697.71	418.338	1.100887e+001	1.513100e+000	29	14	3.843273e+000	0	0	0	0	0	0	11.1275	1	1	46.1809	14.0435
DATA	2292	28	78	0	0	ASCRP3000200	ASCRP3000200	8723.5	418	3.691610e+000	1.098149e+000	20.5	14	2.994483e+000	0	0	0	0	0	0	3.74509	1	0	54.1152	14.1786
DATA	2293	28	79	0	0	ASCRP3006446	ASCRP3006446	8748.5	418	5.714691e+000	1.178150e+000	24	15	3.654787e+000	0	0	0	0	0	0	5.8198	1	1	54.1152	15.2333
DATA	2294	28	80	0	0	ASCRP3007916	ASCRP3007916	8774	418	5.109445e+002	5.110474e+001	493.5	15	3.190370e+000	0	0	0	0	0	0	522.548	1	1	54.9904	15.5385
DATA	2295	28	81	0	0	ASCRP3006154	ASCRP3006154	8799.37	417.957	3.205844e+001	3.364588e+000	51	14	3.081458e+000	0	0	0	0	0	0	32.9355	1	1	46.8651	13.8462
DATA	2296	28	82	0	0	Negative034	Negative034	8824.5	418	1.033162e+000	1.016348e+000	16.5	14	3.663896e+000	0	0	0	0	0	0	-0.24848	0	0	54.1152	14.2653
DATA	2297	29	1	130	1	(+)eQC-39	EQC	6755.33	425.5	2.223322e+000	1.081687e+000	20	14.5	3.584452e+000	0	0	0	0	0	0	2.20365	1	0	57.5363	14.776
DATA	2298	29	2	0	0	Negative035	Negative035	6780.58	425.427	2.621680e+000	1.098208e+000	21	16.5	3.863075e+000	0	0	0	0	0	0	2.57931	1	0	65	16.4706
DATA	2299	29	3	0	0	ASCRP3008990	ASCRP3008990	6806.05	425.457	1.215423e+002	1.220157e+001	135	14	4.144127e+000	0	0	0	0	0	0	118.762	1	1	50.7771	14.4074
DATA	2300	29	4	0	0	ASCRP3008841	ASCRP3008841	6831.36	425.627	1.083177e+002	1.088552e+001	124.5	15.5	4.873950e+000	0	0	0	0	0	0	105.183	1	1	51.7088	16.3462
DATA	2301	29	5	0	0	ASCRP3012809	ASCRP3012809	6856.81	425.613	1.751455e+001	2.061180e+000	35	15	4.258357e+000	0	0	0	0	0	0	16.9109	1	1	44.0646	15.1538
DATA	2302	29	6	0	0	ASCRP3003775	ASCRP3003775	6882.28	425.329	4.024165e+001	4.169778e+000	59	15	3.273828e+000	0	0	0	0	0	0	38.6543	1	1	49.5074	15.4444
DATA	2303	29	7	0	0	A_23_P128613	NM_024089	6907.5	425.5	1.796453e+001	2.105112e+000	34.5	15	3.006826e+000	0	0	0	0	0	0	17.1761	1	1	57.5363	15.8214
DATA	2304	29	8	0	0	ASCRP3010509	ASCRP3010509	6933.03	425.176	2.213906e+002	2.216647e+001	227	16	3.629035e+000	0	0	0	0	0	0	210.79	1	1	46.8651	16.3548
DATA	2305	29	9	1028	1	(+)E1A_r60_3	E1A_r60_3	6958.03	425.178	1.728127e+002	1.731663e+001	180	15	3.383385e+000	0	0	0	0	0	0	163.936	1	1	46.8651	15.2963
DATA	2306	29	10	0	0	A_23_P87879	NM_001781	6983.58	425.427	1.227918e+001	1.655085e+000	28	17	4.983440e+000	0	0	0	0	0	0	11.6096	1	1	65	17.0625
DATA	2307	29	11	0	0	ASCRP3012582	ASCRP3012582	7009.11	425.5	5.518622e+002	5.519744e+001	538.5	17	2.916775e+000	0	0	0	0	0	0	520.247	1	1	56.9804	17.4848
DATA	2308	29	12	0	0	ASCRP3009022	ASCRP3009022	7034.51	425.427	1.259950e+002	1.264881e+001	139.5	16	3.970592e+000	0	0	0	0	0	0	118.48	1	1	49.1849	16.8529
DATA	2309	29	13	0	0	ASCRP3004415	ASCRP3004415	7059.81	425.608	9.367777e+001	9.434279e+000	105	15	4.148417e+000	0	0	0	0	0	0	87.8995	1	1	49.1849	15.069
DATA	2310	29	14	0	0	ASCRP3009995	ASCRP3009995	7085.42	425.427	7.434757e+000	1.344487e+000	24	15	4.886002e+000	0	0	0	0	0	0	6.96356	1	1	57.5363	14.8889
DATA	2311	29	15	1028	1	(+)E1A_r60_a97	E1A_r60_a97	7110.58	425.427	1.140442e+000	1.121882e+000	16	16	4.060879e+000	0	0	0	0	0	0	-1.93156	0	0	65	15.75
DATA	2312	29	16	0	0	ASCRP3011915	ASCRP3011915	7135.81	425.392	6.376463e+002	6.377453e+001	619	17.5	3.634512e+000	0	0	0	0	0	0	595.64	1	1	49.1849	17.625
DATA	2313	29	17	0	0	ASCRP3006958	ASCRP3006958	7161.59	425.069	1.774458e+001	2.100608e+000	34	15	4.475261e+000	0	0	0	0	0	0	16.5609	1	1	48.5334	15.1935
DATA	2314	29	18	0	0	ASCRP3000143	ASCRP3000143	7186.83	425.282	3.485254e+001	3.662322e+000	50.5	18	4.948987e+000	0	0	0	0	0	0	32.5051	1	1	47.5395	17.6774
DATA	2315	29	19	0	0	ASCRP3006458	ASCRP3006458	7212.42	425.427	6.980786e+000	1.324414e+000	24	16	3.055700e+000	0	0	0	0	0	0	6.50766	1	1	57.5363	15.6786
DATA	2316	29	20	0	0	ASCRP3010312	ASCRP3010312	7237.73	425.714	2.340878e+001	2.597522e+000	39	17	4.296122e+000	0	0	0	0	0	0	21.8166	1	1	49.8279	16.96
DATA	2317	29	21	0	0	ASCRP3010188	ASCRP3010188	7263.12	425.298	1.641122e+002	1.644978e+001	168	16	4.493893e+000	0	0	0	0	0	0	152.962	1	1	52.0157	16.1515
DATA	2318	29	22	0	0	ASCRP3009760	ASCRP3009760	7288.5	425.5	1.647624e+000	1.137535e+000	19	16	3.680563e+000	0	0	0	0	0	0	1.53591	1	0	57.5363	15.1892
DATA	2319	29	23	0	0	ASCRP3013522	ASCRP3013522	7313.85	424.969	2.540810e+001	2.778736e+000	40.5	16	3.245180e+000	0	0	0	0	0	0	23.6964	1	1	45.835	15.8824
DATA	2320	29	24	0	0	ASCRP3000442	ASCRP3000442	7339.28	425.405	1.945010e+001	2.246697e+000	36	15.5	3.048459e+000	0	0	0	0	0	0	18.1475	1	1	48.5334	15.5
DATA	2321	29	25	0	0	ASCRP3011897	ASCRP3011897	7364.56	424.768	9.964367e+001	1.002752e+001	107.5	13.5	2.200132e+000	0	0	0	0	0	0	93.0438	1	1	46.8651	13.8333
DATA	2322	29	26	0	0	ASCRP3003347	ASCRP3003347	7390	425.455	6.720667e+000	1.308686e+000	24	15.5	4.381231e+000	0	0	0	0	0	0	6.2795	1	1	55.8519	16.3235
DATA	2323	29	27	0	0	ASCRP3000092	ASCRP3000092	7415.26	425.5	3.990409e+002	3.991986e+001	387	15	4.279519e+000	0	0	0	0	0	0	373.175	1	1	50.4627	15.7429
DATA	2324	29	28	1028	1	(+)E1A_r60_3	E1A_r60_3	7440.71	425.575	1.660377e+002	1.664156e+001	169.5	15	4.093602e+000	0	0	0	0	0	0	155.428	1	1	50.7771	15.5152
DATA	2325	29	29	0	0	ASCRP3008635	ASCRP3008635	7466.42	425.427	2.437244e+001	2.682092e+000	38	16	4.534219e+000	0	0	0	0	0	0	22.8408	1	1	57.5363	15.6774
DATA	2326	29	30	0	0	ASCRP3010481	ASCRP3010481	7491.58	425.407	2.578389e+002	2.580813e+001	254	14	3.739544e+000	0	0	0	0	0	0	241.916	1	1	52.3208	15.5652
DATA	2327	29	31	0	0	ASCRP3012555	ASCRP3012555	7516.97	425.234	3.733716e+002	3.735386e+001	361	15.5	2.969738e+000	0	0	0	0	0	0	350.759	1	1	49.1849	15.7895
DATA	2328	29	32	0	0	ASCRP3002417	ASCRP3002417	7542.65	424.803	4.868127e+001	4.994251e+000	64	14	1.664956e+000	0	0	0	0	0	0	45.7972	1	1	47.5395	13.8148
DATA	2329	29	33	0	0	ASCRP3011730	ASCRP3011730	7567.64	424.871	6.001228e+001	6.103721e+000	72	15.5	3.885457e+000	0	0	0	0	0	0	56.53	1	1	46.8651	15.5
DATA	2330	29	34	0	0	ASCRP3001303	ASCRP3001303	7593.33	425.5	1.211169e+001	1.644556e+000	28.5	15	4.134223e+000	0	0	0	0	0	0	11.4229	1	1	57.5363	15.3824
DATA	2332	29	36	0	0	Negative031	Negative031	7644	425.455	1.142926e+000	1.115234e+000	18	16	3.791438e+000	0	0	0	0	0	0	1.08097	1	0	65	16
DATA	2333	29	37	0	0	ASCRP3010213	ASCRP3010213	7669.5	425.5	1.265462e+002	1.270301e+001	139	16	3.824348e+000	0	0	0	0	0	0	119.857	1	1	50.4627	15.8
DATA	2334	29	38	0	0	ASCRP3013057	ASCRP3013057	7694.58	425.427	5.299310e+001	5.413534e+000	66	14	2.863840e+000	0	0	0	0	0	0	50.2639	1	1	65	14.2609
DATA	2336	29	40	0	0	ASCRP3006001	ASCRP3006001	7745.5	425.5	1.709173e+000	1.116199e+000	18.5	15	3.971537e+000	0	0	0	0	0	0	1.62579	1	0	57.5363	15.1429
DATA	2337	29	41	0	0	ASCRP3008696	ASCRP3008696	7770.97	425.067	8.031583e+001	8.106743e+000	93	15	3.540414e+000	0	0	0	0	0	0	76.5149	1	1	46.8651	15.4865
DATA	2339	29	43	0	0	ASCRP3008575	ASCRP3008575	7821.68	425.179	6.872254e+001	6.959464e+000	82	13	3.939187e+000	0	0	0	0	0	0	65.6519	1	1	49.8279	14.4643
DATA	2340	29	44	0	0	ASCRP3001773	ASCRP3001773	7847.11	425.456	1.125683e+002	1.131014e+001	125	14	3.802833e+000	0	0	0	0	0	0	107.679	1	1	53.2255	15.3077
DATA	2341	29	45	0	0	ASCRP3008671	ASCRP3008671	7872.44	425.531	8.723618e+001	8.792122e+000	100	15	4.918709e+000	0	0	0	0	0	0	83.5588	1	1	50.4627	16.027
DATA	2342	29	46	0	0	ASCRP3002918	ASCRP3002918	7897.88	425.533	3.959580e+002	3.961091e+001	392	15	3.745705e+000	0	0	0	0	0	0	379.772	1	1	53.8203	14.697
DATA	2343	29	47	0	0	ASCRP3010824	ASCRP3010824	7923.38	425.243	3.098645e+001	3.285576e+000	46	16	4.285903e+000	0	0	0	0	0	0	29.7608	1	1	48.5334	16.1
DATA	2344	29	48	0	0	Negative047	Negative047	7948.58	425.427	6.218554e+000	1.255858e+000	21.5	13	3.130249e+000	0	0	0	0	0	0	5.97994	1	1	57.5363	13.9615
DATA	2345	29	49	0	0	ASCRP3006966	ASCRP3006966	7974.03	424.714	3.494457e+001	3.660373e+000	50	17	2.960704e+000	0	0	0	0	0	0	33.6515	1	1	46.5243	16.1081
DATA	2346	29	50	0	0	ASCRP3002666	ASCRP3002666	7999.45	425.342	9.251499e+001	9.315295e+000	106.5	14.5	4.196468e+000	0	0	0	0	0	0	89.1893	1	1	49.8279	15.1
DATA	2347	29	51	0	0	ASCRP3010193	ASCRP3010193	8024.89	425.5	4.168646e+000	1.164247e+000	22	16	3.737944e+000	0	0	0	0	0	0	4.02355	1	0	56.9804	15.25
DATA	2348	29	52	0	0	ASCRP3010434	ASCRP3010434	8050.42	425.427	8.328894e+000	1.368402e+000	26	16	2.528103e+000	0	0	0	0	0	0	8.0488	1	1	57.5363	15.8696
DATA	2349	29	53	0	0	ASCRP3001057	ASCRP3001057	8075.75	425.373	9.568182e+002	9.568797e+001	941.5	16	4.652667e+000	0	0	0	0	0	0	925.741	1	1	49.1849	16.7742
DATA	2350	29	54	0	0	ASCRP3010326	ASCRP3010326	8100.97	425.277	3.047742e+001	3.234499e+000	46	16	2.465628e+000	0	0	0	0	0	0	29.5223	1	1	45.4864	16.2647
DATA	2351	29	55	0	0	CUST_14_PI418767722	NM_004309	8126.76	425.333	9.760343e+001	9.820123e+000	112	14.5	3.655451e+000	0	0	0	0	0	0	94.6551	1	1	49.1849	14.6667
DATA	2352	29	56	0	0	Negative059	Negative059	8151.72	425.239	3.594876e+001	3.753792e+000	52	15	2.626492e+000	0	0	0	0	0	0	34.9031	1	1	47.2035	14.4615
DATA	2353	29	57	0	0	ASCRP3009938	ASCRP3009938	8177.27	425.11	5.263898e+001	5.373422e+000	69	16	3.160843e+000	0	0	0	0	0	0	51.1686	1	1	48.2044	15.5938
DATA	2354	29	58	0	0	Negative040	Negative040	8202.58	425.427	5.309703e+000	1.201832e+000	22	17	3.427937e+000	0	0	0	0	0	0	5.1671	1	0	57.5363	17.1622
DATA	2355	29	59	0	0	Negative055	Negative055	8228.11	425.5	1.094727e+000	1.076912e+000	15	15.5	4.105668e+000	0	0	0	0	0	0	-1.47453	0	0	65	16.8529
DATA	2356	29	60	1028	1	(+)E1A_r60_a104	E1A_r60_a104	8253.5	425.5	1.369244e+000	1.084295e+000	19	16	4.334905e+000	0	0	0	0	0	0	1.33565	1	0	65	15.4839
DATA	2357	29	61	0	0	ASCRP3008951	ASCRP3008951	8278.37	425.443	1.684528e+001	1.997941e+000	33	15	2.502630e+000	0	0	0	0	0	0	16.452	1	1	47.5395	14.5263
DATA	2358	29	62	0	0	ASCRP3001902	ASCRP3001902	8304.42	425.427	8.928070e+000	1.395788e+000	26.5	14	3.730433e+000	0	0	0	0	0	0	8.73102	1	1	57.5363	14.871
DATA	2359	29	63	0	0	ASCRP3006168	ASCRP3006168	8329.57	425.103	8.995218e+001	9.058805e+000	107	15.5	5.488955e+000	0	0	0	0	0	0	88.0857	1	1	46.5243	16.0417
DATA	2360	29	64	0	0	Negative055	Negative055	8355	425.455	1.087727e+000	1.070025e+000	16	15	4.491243e+000	0	0	0	0	0	0	-0.880634	0	0	65	15.0333
DATA	2361	29	65	0	0	ASCRP3007333	ASCRP3007333	8380.56	425.027	1.276009e+002	1.280474e+001	143	15.5	3.540394e+000	0	0	0	0	0	0	125.309	1	1	48.5334	15.3571
DATA	2362	29	66	0	0	ASCRP3006962	ASCRP3006962	8405.86	424.871	1.318642e+002	1.322950e+001	151.5	14	4.245349e+000	0	0	0	0	0	0	129.694	1	1	46.8651	14.6667
DATA	2363	29	67	0	0	ASCRP3001780	ASCRP3001780	8431.14	425.39	1.361735e+003	1.361777e+002	1335	14.5	4.457064e+000	0	0	0	0	0	0	1341.41	1	1	49.8279	15.2059
DATA	2364	29	68	0	0	ASCRP3007218	ASCRP3007218	8456.56	425.6	1.553409e+002	1.557044e+001	166	14	2.474546e+000	0	0	0	0	0	0	153.283	1	1	50.7771	13.8636
DATA	2365	29	69	0	0	ASCRP3002840	ASCRP3002840	8481.95	425.392	1.084440e+002	1.089621e+001	127	15	3.613823e+000	0	0	0	0	0	0	107.206	1	1	49.1849	15.0294
DATA	2366	29	70	0	0	ASCRP3001922	ASCRP3001922	8507.18	425.639	1.423694e+002	1.427629e+001	155	16	3.661325e+000	0	0	0	0	0	0	141.017	1	1	47.8731	16.0303
DATA	2367	29	71	0	0	ASCRP3006576	ASCRP3006576	8533	424.866	2.097333e+002	2.099995e+001	223	15	3.715690e+000	0	0	0	0	0	0	208.196	1	1	46.8651	15.2778
DATA	2368	29	72	0	0	ASCRP3000125	ASCRP3000125	8558.26	425.081	1.650005e+003	1.650039e+002	1576.5	13.5	2.695249e+000	0	0	0	0	0	0	1641.59	1	1	52.0157	13.6667
DATA	2369	29	73	0	0	ASCRP3005897	ASCRP3005897	8583.75	424.702	1.065260e+002	1.070442e+001	123.5	15	3.143656e+000	0	0	0	0	0	0	106.244	1	1	45.835	14.4848
DATA	2370	29	74	0	0	ASCRP3011384	ASCRP3011384	8609	425.455	1.177953e+002	1.182617e+001	136	14	2.638754e+000	0	0	0	0	0	0	117.79	1	1	55.8519	14.0857
DATA	2371	29	75	0	0	ASCRP3005906	ASCRP3005906	8634	426	9.255660e+000	1.396960e+000	27	14	2.834516e+000	0	0	0	0	0	0	9.28116	1	1	46.8651	13.9655
DATA	2372	29	76	0	0	ASCRP3006984	ASCRP3006984	8659.58	425.427	1.059289e+001	1.486666e+000	28	14	3.524721e+000	0	0	0	0	0	0	10.6549	1	1	57.5363	14.0968
DATA	2373	29	77	0	0	ASCRP3009358	ASCRP3009358	8685.07	425.718	9.722365e+001	9.777794e+000	115.5	14	3.722902e+000	0	0	0	0	0	0	98.1193	1	1	47.2035	14.12
DATA	2374	29	78	0	0	ASCRP3009798	ASCRP3009798	8710.44	425.532	1.854829e+002	1.857719e+001	200	14	3.339764e+000	0	0	0	0	0	0	187.86	1	1	49.8279	14.1333
DATA	2375	29	79	0	0	ASCRP3007865	ASCRP3007865	8735.99	425.085	6.922559e+001	6.999055e+000	86	13.5	2.566350e+000	0	0	0	0	1	0	70.3837	1	1	46.8651	13.1154
DATA	2376	29	80	0	0	ASCRP3010212	ASCRP3010212	8761.42	424.859	1.012687e+002	1.017888e+001	121	15	3.786481e+000	0	0	0	0	0	0	103.39	1	1	47.5395	15.8621
DATA	2377	29	81	0	0	ASCRP3010285	ASCRP3010285	8786.81	425.444	1.933851e+003	1.933878e+002	1953	15	2.901459e+000	0	0	0	0	0	0	1983.3	1	1	52.6241	14.4615
DATA	2378	29	82	0	0	ASCRP3009704	ASCRP3009704	8811.89	425.342	9.737468e+001	9.790559e+000	119	14	3.958966e+000	0	0	0	0	0	0	100.34	1	1	48.5334	14.1026
DATA	2379	30	1	0	0	ASCRP3005913	ASCRP3005913	6767.67	432.5	1.623214e+004	1.623214e+003	16135.5	16	3.764800e+000	0	0	0	0	0	0	16034.4	1	1	57.5363	15.675
DATA	2380	30	2	0	0	ASCRP3011683	ASCRP3011683	6793.17	432.424	5.601483e+001	5.702750e+000	71	17	3.147053e+000	0	0	0	0	0	0	54.9307	1	1	46.1809	16.2414
DATA	2381	30	3	0	0	ASCRP3005048	ASCRP3005048	6818.63	432.744	3.331783e+002	3.333524e+001	341	18	4.895367e+000	0	0	0	0	0	0	324.56	1	1	50.1463	17.2692
DATA	2382	30	4	0	0	ASCRP3009727	ASCRP3009727	6843.95	432.679	5.159014e+001	5.271593e+000	66	15	3.812412e+000	0	0	0	0	0	0	49.9517	1	1	50.4627	15.0345
DATA	2383	30	5	0	0	Negative043	Negative043	6869.42	432.573	1.107695e+000	1.089679e+000	16	15	3.517239e+000	0	0	0	0	0	0	0.0468398	0	0	57.5363	15.125
DATA	2384	30	6	0	0	ASCRP3007762	ASCRP3007762	6894.71	432.859	3.776048e+002	3.777636e+001	371	15	3.412816e+000	0	0	0	0	0	0	361.775	1	1	49.8279	15.2258
DATA	2385	30	7	0	0	ASCRP3013062	ASCRP3013062	6919.88	432.377	1.657931e+001	1.989677e+000	32	15	3.167588e+000	0	0	0	0	0	0	15.8135	1	1	46.5243	15.7143
DATA	2386	30	8	0	0	ASCRP3002258	ASCRP3002258	6945.43	432.395	1.562661e+002	1.566560e+001	160.5	15	3.123297e+000	0	0	0	0	0	0	148.441	1	1	49.5074	15.2963
DATA	2387	30	9	0	0	ASCRP3012006	ASCRP3012006	6970.91	432.554	7.803586e+000	1.355665e+000	24.5	16	4.010684e+000	0	0	0	0	0	0	7.386	1	1	42.9674	16.5676
DATA	2388	30	10	0	0	ASCRP3010027	ASCRP3010027	6996.42	432.573	9.413748e+003	9.413754e+002	8702	16.5	3.222764e+000	0	0	0	0	0	0	8881.53	1	1	57.5363	16.4
DATA	2389	30	11	0	0	ASCRP3011124	ASCRP3011124	7021.58	432.573	2.804223e+000	1.149891e+000	21	17	3.447111e+000	0	0	0	0	0	0	2.63838	1	0	57.5363	17.1515
DATA	2390	30	12	0	0	ASCRP3011692	ASCRP3011692	7047.32	432.711	8.743779e+001	8.814954e+000	98	15	3.711935e+000	0	0	0	0	0	0	82.0647	1	1	49.5074	15.5385
DATA	2391	30	13	0	0	ASCRP3003118	ASCRP3003118	7072.58	432.573	6.878262e+000	1.314513e+000	24.5	15	4.500794e+000	0	0	0	0	0	0	6.44247	1	1	57.5363	14.9143
DATA	2392	30	14	0	0	ASCRP3012968	ASCRP3012968	7097.85	432.861	7.410292e+001	7.494777e+000	89	15.5	4.083046e+000	0	0	0	0	0	0	69.2861	1	1	50.1463	16.1333
DATA	2393	30	15	0	0	ASCRP3008210	ASCRP3008210	7123.42	432.573	8.881174e+000	1.432312e+000	25	17	4.525001e+000	0	0	0	0	0	0	8.29233	1	1	57.5363	17.3714
DATA	2394	30	16	0	0	ASCRP3009412	ASCRP3009412	7148.67	432.443	1.932611e+002	1.935882e+001	193	16	4.300038e+000	0	0	0	0	0	0	180.249	1	1	47.5395	15.9032
DATA	2395	30	17	0	0	ASCRP3003599	ASCRP3003599	7174.14	432.278	2.455283e+002	2.457863e+001	246.5	16.5	4.730528e+000	0	0	0	0	0	0	228.806	1	1	47.8731	16.5294
DATA	2396	30	18	0	0	ASCRP3009352	ASCRP3009352	7199.55	432.254	1.453547e+002	1.457906e+001	150	19	4.725729e+000	0	0	0	0	0	0	135.374	1	1	47.5395	18.2414
DATA	2397	30	19	0	0	ASCRP3008302	ASCRP3008302	7225	432.545	1.012099e+001	1.514791e+000	27	16	3.686585e+000	0	0	0	0	0	0	9.42208	1	1	55.8519	16.1818
DATA	2398	30	20	0	0	ASCRP3000823	ASCRP3000823	7250.28	432.84	8.614192e+001	8.687639e+000	98	17.5	4.341720e+000	0	0	0	0	0	0	80.1768	1	1	49.1849	16.4643
DATA	2399	30	21	0	0	ASCRP3009319	ASCRP3009319	7275.56	433	3.993765e+001	4.149807e+000	53	14.5	3.887646e+000	0	0	0	0	0	0	37.1725	1	1	49.1849	14.7
DATA	2400	30	22	0	0	ASCRP3007799	ASCRP3007799	7301.07	432.813	9.958564e+001	1.002213e+001	109	16	2.212815e+000	0	0	0	0	0	0	92.7147	1	1	49.8279	16
DATA	2401	30	23	0	0	ASCRP3008476	ASCRP3008476	7326.44	432.468	3.159527e+002	3.161534e+001	310	15	3.248012e+000	0	0	0	0	0	0	294.288	1	1	49.8279	15.2571
DATA	2402	30	24	0	0	ASCRP3002049	ASCRP3002049	7352	432.545	1.072878e+002	1.078769e+001	118	15	3.300263e+000	0	0	0	0	0	0	99.9847	1	1	55.8519	15.7407
DATA	2403	30	25	0	0	ASCRP3008823	ASCRP3008823	7377.17	432.766	6.039925e+001	6.143831e+000	74.5	14	3.700625e+000	0	0	0	0	0	0	56.3234	1	1	49.5074	15.1935
DATA	2404	30	26	0	0	ASCRP3007754	ASCRP3007754	7402.49	432.411	3.035229e+002	3.037310e+001	301.5	15	4.331689e+000	0	0	0	0	0	0	283.289	1	1	48.5334	15.9259
DATA	2405	30	27	0	0	Negative018	Negative018	7428.33	432.5	1.141716e+000	1.123136e+000	17	16	3.916163e+000	0	0	0	0	0	0	-0.699413	0	0	65	16.3243
DATA	2406	30	28	0	0	ASCRP3012802	ASCRP3012802	7453.51	432.633	1.388686e+002	1.393212e+001	146	15	4.978873e+000	0	0	0	0	0	0	129.857	1	1	49.8279	15.5926
DATA	2407	30	29	0	0	ASCRP3011482	ASCRP3011482	7478.84	432.637	1.808277e+002	1.811747e+001	188	15	4.070820e+000	0	0	0	0	0	0	169.278	1	1	50.4627	15.4063
DATA	2408	30	30	0	0	ASCRP3004245	ASCRP3004245	7504.55	432.812	5.581367e+001	5.692538e+000	70	15	3.167794e+000	0	0	0	0	0	0	52.309	1	1	46.8651	15.2778
DATA	2409	30	31	0	0	ASCRP3007953	ASCRP3007953	7529.58	432.573	4.312550e+000	1.198380e+000	21	15	2.382734e+000	0	0	0	0	0	0	4.04691	1	0	57.5363	15
DATA	2410	30	32	0	0	ASCRP3004293	ASCRP3004293	7554.4	432.5	1.640721e+001	1.984667e+000	32.5	15.5	2.993480e+000	0	0	0	0	0	0	15.4163	1	1	40.6843	14.9333
DATA	2411	30	33	0	0	ASCRP3000471	ASCRP3000471	7580.5	432.5	1.786606e+000	1.129353e+000	19	15	3.556684e+000	0	0	0	0	0	0	1.68101	1	0	65	14.9167
DATA	2412	30	34	0	0	ASCRP3013225	ASCRP3013225	7605.93	432.494	7.327384e+002	7.328230e+001	713.5	15	3.869728e+000	0	0	0	0	0	0	690.379	1	1	52.9257	15.8438
DATA	2413	30	35	0	0	ASCRP3002172	ASCRP3002172	7631.22	432.851	2.314867e+003	2.314894e+002	2118.5	15	3.589805e+000	0	0	0	0	0	0	2183.91	1	1	47.8731	15.6207
DATA	2414	30	36	0	0	ASCRP3011830	ASCRP3011830	7656.56	432.74	4.229737e+002	4.231195e+001	407	16	3.900250e+000	0	0	0	0	0	0	399.62	1	1	49.5074	16.3684
DATA	2415	30	37	0	0	ASCRP3006107	ASCRP3006107	7681.82	432.974	5.957943e+002	5.958975e+001	587	14.5	3.975415e+000	0	0	0	0	0	0	563.671	1	1	49.1849	15.1176
DATA	2417	30	39	0	0	ASCRP3008067	ASCRP3008067	7732.66	432.323	2.709657e+001	2.926554e+000	44	16.5	5.395839e+000	0	0	0	0	0	0	25.7135	1	1	45.835	16.8214
DATA	2418	30	40	1028	1	(+)E1A_r60_a107	E1A_r60_a107	7758.42	432.573	2.655196e+000	1.135589e+000	18	14	2.947234e+000	0	0	0	0	0	0	2.5232	1	0	65	14.3784
DATA	2419	30	41	0	0	ASCRP3008404	ASCRP3008404	7783.76	432.393	4.694150e+002	4.695444e+001	462	15	3.678476e+000	0	0	0	0	0	0	446.734	1	1	52.6241	15.7419
DATA	2420	30	42	0	0	ASCRP3006587	ASCRP3006587	7809	432.545	1.839152e+001	2.143511e+000	35	15.5	4.230296e+000	0	0	0	0	0	0	17.5269	1	1	65	15.9667
DATA	2421	30	43	0	0	ASCRP3008074	ASCRP3008074	7834.57	432.622	1.056143e+002	1.061850e+001	118	14	4.030801e+000	0	0	0	0	0	0	100.789	1	1	49.1849	15.3929
DATA	2422	30	44	1028	1	(+)E1A_r60_n11	E1A_r60_n11	7859.58	432.573	1.116105e+000	1.098228e+000	18	14	4.989472e+000	0	0	0	0	0	0	0.240065	0	0	57.5363	16.1176
DATA	2423	30	45	0	0	ASCRP3006512	ASCRP3006512	7885.48	432.575	1.291532e+002	1.296178e+001	137	16.5	4.514287e+000	0	0	0	0	0	0	123.594	1	1	50.4627	16.5
DATA	2424	30	46	0	0	ASCRP3010549	ASCRP3010549	7910.58	432.573	1.113076e+000	1.096419e+000	18.5	15	3.607304e+000	0	0	0	0	0	0	0.541423	0	0	57.5363	15.7667
DATA	2425	30	47	0	0	ASCRP3010340	ASCRP3010340	7936.25	432.446	4.875965e+002	4.877191e+001	480	13	2.693587e+000	0	0	0	0	0	0	467.866	1	1	51.4001	13.7273
DATA	2426	30	48	0	0	ASCRP3008108	ASCRP3008108	7961.04	432.595	2.900334e+001	3.099139e+000	45.5	15	3.699798e+000	0	0	0	0	0	0	27.8641	1	1	50.1463	15.6333
DATA	2427	30	49	0	0	ASCRP3002464	ASCRP3002464	7986.82	432.633	6.483191e+001	6.574299e+000	80.5	15.5	4.145974e+000	0	0	0	0	0	0	62.3659	1	1	50.4627	16.125
DATA	2428	30	50	0	0	ASCRP3003437	ASCRP3003437	8012.25	432.356	1.041935e+002	1.047613e+001	119	15	4.191241e+000	0	0	0	0	0	0	100.362	1	1	48.5334	14.931
DATA	2429	30	51	0	0	ASCRP3012086	ASCRP3012086	8037.68	432.689	3.259501e+001	3.436288e+000	46	16	4.156047e+000	0	0	0	0	0	0	31.4335	1	1	48.2044	16
DATA	2430	30	52	0	0	A_23_P25019	NM_000946	8063	432.545	3.370951e+001	3.541762e+000	48	16	4.500000e+000	0	0	0	0	0	0	32.549	1	1	55.8519	16.4167
DATA	2431	30	53	0	0	ASCRP3004967	ASCRP3004967	8088.52	432.853	1.186863e+002	1.191815e+001	133	17	4.134344e+000	0	0	0	0	0	0	114.734	1	1	49.8279	16.697
DATA	2432	30	54	0	0	ASCRP3004499	ASCRP3004499	8113.74	432.731	5.119704e+001	5.233212e+000	67	16	3.701423e+000	0	0	0	0	0	0	49.5527	1	1	50.1463	15.7647
DATA	2433	30	55	0	0	ASCRP3012764	ASCRP3012764	8139.14	432.278	5.346263e+002	5.347359e+001	530	15	3.174130e+000	0	0	0	0	0	0	518.12	1	1	47.8731	14.4348
DATA	2434	30	56	0	0	ASCRP3009063	ASCRP3009063	8164.56	432.483	7.800395e+002	7.801145e+001	766.5	14	2.511715e+000	0	0	0	0	0	0	756.841	1	1	52.9257	14.3939
DATA	2435	30	57	0	0	ASCRP3008790	ASCRP3008790	8190	432.545	9.049608e+001	9.113834e+000	102.5	16	3.855629e+000	0	0	0	0	0	0	87.9106	1	1	55.8519	16.1389
DATA	2436	30	58	0	0	ASCRP3011017	ASCRP3011017	8215.42	432.573	8.341998e+001	8.411460e+000	97	17	3.238616e+000	0	0	0	0	0	0	81.1359	1	1	57.5363	16.6364
DATA	2437	30	59	0	0	ASCRP3009847	ASCRP3009847	8240.63	432.64	1.879522e+002	1.882607e+001	198	16	3.975502e+000	0	0	0	0	0	0	183.031	1	1	48.8603	15.7308
DATA	2438	30	60	0	0	ASCRP3004939	ASCRP3004939	8266	432.5	6.521305e+002	6.522193e+001	653	14	3.467801e+000	0	0	0	0	0	0	635.877	1	1	48.5334	14.4444
DATA	2439	30	61	0	0	ASCRP3008907	ASCRP3008907	8291.22	432.446	2.999740e+001	3.186421e+000	48	15	3.226206e+000	0	0	0	0	0	0	29.2881	1	1	48.8603	14.6571
DATA	2440	30	62	66	-1	(-)3xSLv1	NegativeControl	8317	432.545	1.090922e+000	1.073168e+000	16	15	3.051318e+000	0	0	0	0	0	0	-0.940087	0	0	65	15.1852
DATA	2441	30	63	0	1	RC10	RC10	8342.42	432.573	1.089384e+000	1.071655e+000	16	15	5.286655e+000	0	0	0	0	0	0	-1.31711	0	0	65	15.4444
DATA	2442	30	64	0	0	ASCRP3009295	ASCRP3009295	8367.71	432.447	4.167131e+001	4.302328e+000	59	15.5	3.102604e+000	0	0	0	0	0	0	40.8596	1	1	49.1849	15.1154
DATA	2443	30	65	0	0	ASCRP3010960	ASCRP3010960	8393.3	432.1	7.704759e+001	7.778477e+000	95	14.5	3.298718e+000	0	0	0	0	0	0	75.6675	1	1	47.2035	14.1923
DATA	2444	30	66	0	1	RC3	RC3	8418.58	432.573	1.084308e+000	1.066661e+000	15.5	14	2.906394e+000	0	0	0	0	0	0	-2.1071	0	0	57.5363	13.3667
DATA	2445	30	67	0	0	ASCRP3006325	ASCRP3006325	8443.95	432.523	1.036695e+002	1.042149e+001	117	15	4.499950e+000	0	0	0	0	0	0	102.152	1	1	55.8519	15.4118
DATA	2446	30	68	0	0	ASCRP3004139	ASCRP3004139	8469.2	432.761	7.370497e+002	7.371264e+001	737.5	15	3.418145e+000	0	0	0	0	0	0	727.59	1	1	46.8651	15.3939
DATA	2447	30	69	0	0	ASCRP3004104	ASCRP3004104	8494.5	432.769	3.989826e+002	3.991236e+001	410	15	3.997883e+000	0	0	0	0	0	0	394.639	1	1	49.8279	15.3235
DATA	2448	30	70	0	0	CUST_9_PI418767722	NM_003746	8520.11	432.5	6.047133e+002	6.048060e+001	614	17	4.228199e+000	0	0	0	1	0	0	599.414	1	1	56.9804	16.4737
DATA	2449	30	71	0	0	ASCRP3010744	ASCRP3010744	8545.5	432.648	1.316226e+001	1.687545e+000	30	16	4.178292e+000	0	0	0	0	0	0	13.0765	1	1	57.5363	15.6207
DATA	2450	30	72	0	0	ASCRP3005611	ASCRP3005611	8570.89	432.5	2.686844e+001	2.886010e+000	45	14.5	3.691690e+000	0	0	0	0	0	0	26.7586	1	1	56.9804	14.8333
DATA	2451	30	73	0	0	Negative024	Negative024	8596.42	432.573	1.068141e+000	1.050758e+000	17	15.5	2.284568e+000	0	0	0	0	0	0	-0.498918	0	0	65	15.4118
DATA	2452	30	74	0	0	ASCRP3004435	ASCRP3004435	8621.89	432.5	7.266885e+002	7.267641e+001	738	14	2.702879e+000	0	0	0	0	0	0	727.685	1	1	54.1152	13.75
DATA	2453	30	75	0	0	CUST_5_PI418767722	NM_000841	8647	432.545	1.109879e+001	1.524173e+000	29	14	2.774000e+000	0	0	0	0	0	0	11.1475	1	1	55.8519	14.1515
DATA	2454	30	76	0	0	ASCRP3011791	ASCRP3011791	8672.42	432.573	2.049566e+001	2.298882e+000	38	14.5	3.409953e+000	0	0	0	0	0	0	20.6532	1	1	57.5363	14.4722
DATA	2455	30	77	0	0	ASCRP3006117	ASCRP3006117	8697.62	432.846	2.277982e+001	2.503147e+000	41	14	3.832816e+000	0	0	0	0	0	0	23.0357	1	1	50.1463	14.0952
DATA	2456	30	78	0	0	ASCRP3008294	ASCRP3008294	8723.54	432.681	8.546735e+001	8.609002e+000	105	14	2.384566e+000	0	0	0	0	0	0	86.7632	1	1	48.2044	13.6154
DATA	2457	30	79	0	0	ASCRP3007509	ASCRP3007509	8748.56	432.214	1.747154e+002	1.750184e+001	195	15.5	4.384534e+000	0	0	0	0	0	0	178.076	1	1	47.5395	16.5
DATA	2458	30	80	0	0	Negative060	Negative060	8774	432.545	1.041815e+000	1.024866e+000	19	15	3.168891e+000	0	0	0	0	0	0	0.0324796	0	0	55.8519	15.5517
DATA	2459	30	81	0	0	ASCRP3011226	ASCRP3011226	8799.26	432.547	2.085798e+002	2.088291e+001	235.5	15.5	3.314830e+000	0	0	0	0	0	0	214.547	1	1	52.0157	15.1071
DATA	2460	30	82	0	0	ASCRP3006525	ASCRP3006525	8824.48	432.169	9.634982e+000	1.399436e+000	28	14	3.632322e+000	0	0	0	0	0	0	9.96049	1	1	45.1352	14.0885
DATA	2461	31	1	0	0	ASCRP3009288	ASCRP3009288	6755.5	440	2.706804e+001	2.906130e+000	46.5	14	3.471848e+000	0	0	0	0	0	0	26.8502	1	1	54.1152	14.5552
DATA	2462	31	2	0	0	ASCRP3002743	ASCRP3002743	6780.44	439.973	1.654332e+002	1.657762e+001	179.5	16	4.340501e+000	0	0	0	0	0	0	162.867	1	1	48.5334	16.6071
DATA	2463	31	3	0	0	Negative048	Negative048	6806	440	9.641407e+000	1.442802e+000	27	16	5.072953e+000	0	0	0	0	0	0	9.42456	1	1	54.9904	16.7879
DATA	2464	31	4	0	0	ASCRP3008787	ASCRP3008787	6831.28	440.135	1.583516e+002	1.587196e+001	172	17	4.949548e+000	0	0	0	0	0	0	153.795	1	1	48.5334	16.9565
DATA	2465	31	5	0	0	A_23_P10385	NM_016448	6856.19	440.217	1.912167e+001	2.199338e+000	34.5	16	3.858854e+000	0	0	0	0	0	0	18.4639	1	1	46.1809	15.1429
DATA	2466	31	6	0	0	ASCRP3003683	ASCRP3003683	6882.33	440.273	1.379406e+001	1.759725e+000	31	16	3.457340e+000	0	0	0	0	0	0	13.2459	1	1	45.835	16.1034
DATA	2467	31	7	1028	1	(+)E1A_r60_a135	E1A_r60_a135	6907.5	440	1.584006e+000	1.109290e+000	19	16	3.341656e+000	0	0	0	0	0	0	1.51375	1	0	54.1152	15.8
DATA	2468	31	8	0	0	ASCRP3008182	ASCRP3008182	6933	440	5.474093e+000	1.231156e+000	22	16.5	3.968265e+000	0	0	0	0	0	0	5.20832	1	0	65	16.6667
DATA	2469	31	9	0	0	ASCRP3002007	ASCRP3002007	6958.13	439.706	7.837634e+001	7.915430e+000	92	16	4.438292e+000	0	0	0	0	0	0	74.2833	1	1	45.835	16.3684
DATA	2470	31	10	0	0	ASCRP3007105	ASCRP3007105	6983.59	439.746	6.204548e+001	6.303217e+000	76	16.5	4.461742e+000	0	0	0	0	0	0	58.6001	1	1	47.5395	16.5833
DATA	2471	31	11	0	0	ASCRP3005291	ASCRP3005291	7008.83	439.908	2.591613e+001	2.821023e+000	41	17	3.747716e+000	0	0	0	0	0	0	24.4021	1	1	48.2044	16.6857
DATA	2472	31	12	0	0	ASCRP3002137	ASCRP3002137	7034.35	440.12	5.755633e+001	5.863087e+000	71	16	3.433860e+000	0	0	0	0	0	0	54.0469	1	1	48.8603	16.5161
DATA	2473	31	13	0	0	ASCRP3007522	ASCRP3007522	7059.7	440.215	1.024434e+002	1.030538e+001	110	13	4.324778e+000	0	0	0	0	0	0	95.9737	1	1	49.1849	14.3704
DATA	2474	31	14	0	0	ASCRP3007691	ASCRP3007691	7085.21	440.194	6.395012e+002	6.395997e+001	621	17	4.653543e+000	0	0	0	0	0	0	597.929	1	1	47.5395	15.8571
DATA	2475	31	15	0	0	ASCRP3003253	ASCRP3003253	7110.61	440.116	2.858292e+001	3.071358e+000	45	17	4.373804e+000	0	0	0	0	0	0	26.681	1	1	46.8651	17.1111
DATA	2476	31	16	0	0	Negative060	Negative060	7136	440	1.144127e+000	1.127340e+000	18	17	4.097477e+000	0	0	0	0	0	0	0.598962	0	0	65	17.2813
DATA	2477	31	17	0	0	ASCRP3001447	ASCRP3001447	7161.28	439.902	2.246156e+002	2.248980e+001	222.5	16	4.017204e+000	0	0	0	0	0	0	209.174	1	1	49.8279	15.931
DATA	2478	31	18	0	0	Negative007	Negative007	7186.91	440.065	1.146261e+000	1.127607e+000	17	18	4.334936e+000	0	0	0	0	0	0	-0.112579	0	0	54.4085	17.6667
DATA	2479	31	19	0	0	ASCRP3008432	ASCRP3008432	7212.12	440.095	4.984021e+002	4.985298e+001	472.5	17	4.063508e+000	0	0	0	0	0	0	463.502	1	1	47.5395	16.4375
DATA	2480	31	20	0	0	ASCRP3004986	ASCRP3004986	7237.57	440.111	6.262155e+001	6.363042e+000	78	17	3.511417e+000	0	0	0	0	0	0	58.2178	1	1	48.2044	16.4828
DATA	2481	31	21	0	0	ASCRP3008172	ASCRP3008172	7262.85	440.097	1.263454e+002	1.268486e+001	135	15	4.040131e+000	0	0	0	0	0	0	117.448	1	1	46.8651	15.5862
DATA	2482	31	22	0	0	ASCRP3009628	ASCRP3009628	7288.35	440.118	3.101474e+002	3.103526e+001	301	16	4.019366e+000	0	0	0	0	0	0	288.33	1	1	50.1463	15.303
DATA	2483	31	23	0	0	ASCRP3006986	ASCRP3006986	7313.55	439.757	4.464170e+001	4.604536e+000	57.5	15	2.901439e+000	0	0	0	0	0	0	41.515	1	1	48.2044	15.0313
DATA	2484	31	24	0	0	ASCRP3007859	ASCRP3007859	7339.5	440	7.962341e+000	1.380553e+000	25	16	3.095099e+000	0	0	0	0	0	0	7.40757	1	1	54.1152	15.9688
DATA	2485	31	25	0	0	ASCRP3008153	ASCRP3008153	7364.57	439.81	2.383112e+003	2.383139e+002	2202	15	4.844005e+000	0	0	0	0	0	0	2218.41	1	1	49.5074	16.1852
DATA	2486	31	26	0	0	ASCRP3002476	ASCRP3002476	7390	439.797	1.514988e+002	1.519169e+001	158	13	3.742670e+000	0	0	0	0	0	0	141.129	1	1	46.8651	13.8485
DATA	2487	31	27	0	0	ASCRP3010391	ASCRP3010391	7414.98	439.833	1.055885e+001	1.543187e+000	27.5	16	3.544441e+000	0	0	0	0	0	0	9.8441	1	1	41.4593	16.2162
DATA	2488	31	28	0	0	ASCRP3003913	ASCRP3003913	7440.99	439.972	1.910720e+001	2.216986e+000	36	16	4.306534e+000	0	0	0	0	0	0	17.8304	1	1	46.8651	16.2903
DATA	2489	31	29	0	0	ASCRP3012926	ASCRP3012926	7466.13	439.961	1.428903e+002	1.433310e+001	149	16	4.455583e+000	0	0	0	0	0	0	133.479	1	1	48.2044	15.069
DATA	2490	31	30	0	0	ASCRP3009267	ASCRP3009267	7491.38	440	1.212892e+002	1.218070e+001	127	15	3.990180e+000	0	0	0	0	0	0	113.425	1	1	48.5334	15.1923
DATA	2491	31	31	0	0	Negative030	Negative030	7517	440	1.139164e+000	1.120625e+000	16	15	3.102320e+000	0	0	0	0	0	0	-0.7819	0	0	54.9904	15.0244
DATA	2492	31	32	0	0	Negative021	Negative021	7542.5	440	1.137735e+000	1.119738e+000	17	15	3.037401e+000	0	0	0	0	0	0	0.319438	0	0	65	15.5
DATA	2493	31	33	0	0	ASCRP3000988	ASCRP3000988	7567.57	439.716	2.338269e+002	2.340939e+001	239.5	16	3.536605e+000	0	0	0	0	0	0	219.499	1	1	46.5243	15.8485
DATA	2494	31	34	0	0	ASCRP3003992	ASCRP3003992	7593.06	439.757	5.622798e+001	5.732521e+000	69	15	3.830945e+000	0	0	0	0	0	0	52.8533	1	1	46.8651	15.6364
DATA	2495	31	35	0	0	ASCRP3010634	ASCRP3010634	7618.5	440	7.753643e+000	1.357874e+000	24	17	3.473380e+000	0	0	0	0	0	0	7.29797	1	1	54.1152	16.7333
DATA	2496	31	36	0	0	ASCRP3012044	ASCRP3012044	7644	440	3.738609e+001	3.900811e+000	51	16	3.740999e+000	0	0	0	0	0	0	35.2387	1	1	54.9904	15.931
DATA	2497	31	37	0	0	Negative034	Negative034	7669.5	440	3.008800e+000	1.151571e+000	19	17	4.127180e+000	0	0	0	0	0	0	2.84004	1	0	54.1152	16.7143
DATA	2498	31	38	0	0	ASCRP3008604	ASCRP3008604	7694.84	440.103	1.490498e+003	1.490539e+002	1415	14	4.690618e+000	0	0	0	0	0	0	1408.88	1	1	46.5243	15.2424
DATA	2499	31	39	0	0	ASCRP3005762	ASCRP3005762	7720.5	440	4.117251e+001	4.263826e+000	54.5	15	4.323818e+000	0	0	0	0	0	0	38.9758	1	1	65	15.8333
DATA	2500	31	40	0	0	ASCRP3001648	ASCRP3001648	7745.5	439.821	3.111674e+003	3.111694e+002	2772	14	5.647267e+000	0	0	0	0	0	0	2949.97	1	1	49.1849	15.9655
DATA	2501	31	41	0	0	ASCRP3013239	ASCRP3013239	7771	440	6.855928e+001	6.944434e+000	83	14	2.582161e+000	0	0	0	0	0	0	65.088	1	1	46.8651	14.3824
DATA	2502	31	42	0	0	ASCRP3003257	ASCRP3003257	7796.57	439.81	2.886893e+003	2.886914e+002	2734.5	15	4.991948e+000	0	0	0	0	0	0	2744.8	1	1	49.5074	16.3333
DATA	2503	31	43	0	0	ASCRP3000192	ASCRP3000192	7821.65	440.12	9.262461e+001	9.327794e+000	104	14.5	3.837291e+000	0	0	0	0	0	0	88.1836	1	1	48.8603	14.7188
DATA	2504	31	44	0	0	ASCRP3004312	ASCRP3004312	7847.07	440.194	6.357328e+001	6.451881e+000	79	14	3.649653e+000	0	0	0	0	0	0	60.6097	1	1	46.8651	14.7941
DATA	2505	31	45	0	0	ASCRP3005132	ASCRP3005132	7873.03	440.279	1.443254e+001	1.814038e+000	30	15	4.664866e+000	0	0	0	0	0	0	13.7791	1	1	44.7812	16.1951
DATA	2506	31	46	0	0	ASCRP3000578	ASCRP3000578	7898	440	4.923160e+000	1.202797e+000	21	15	3.649105e+000	0	0	0	0	0	0	4.70691	1	0	54.9904	15.4857
DATA	2507	31	47	0	0	ASCRP3009495	ASCRP3009495	7923.41	439.902	3.552021e+002	3.553711e+001	359	16	4.067101e+000	0	0	0	0	0	0	340.068	1	1	49.8279	16.1852
DATA	2508	31	48	0	0	ASCRP3000466	ASCRP3000466	7948.47	439.75	2.646994e+002	2.649256e+001	270	14	4.357752e+000	0	0	0	0	0	0	253.764	1	1	47.5395	15.64
DATA	2509	31	49	0	0	A_23_P252740	NM_024094	7974.14	439.864	1.054097e+001	1.518477e+000	27	15.5	3.738234e+000	0	0	0	0	0	0	10.1188	1	1	44.4243	15.8421
DATA	2510	31	50	0	0	ASCRP3005316	ASCRP3005316	7999.63	440	4.145163e+003	4.145177e+002	3923	15	3.650703e+000	0	0	0	0	0	0	3984.24	1	1	50.4627	15.4074
DATA	2511	31	51	0	0	ASCRP3006405	ASCRP3006405	8024.74	439.739	7.792132e+001	7.868022e+000	92	16	3.248728e+000	0	0	0	0	0	0	74.9953	1	1	46.8651	15.4643
DATA	2512	31	52	0	0	ASCRP3009329	ASCRP3009329	8049.72	440.075	2.824923e+001	3.027509e+000	43	16	3.671080e+000	0	0	0	0	0	0	27.2208	1	1	45.835	16.0882
DATA	2513	31	53	0	0	ASCRP3007228	ASCRP3007228	8075.79	440.236	1.007018e+002	1.012873e+001	112	17	2.787699e+000	0	0	0	0	0	0	97.159	1	1	47.5395	16.5667
DATA	2514	31	54	0	0	Negative024	Negative024	8101.09	440.065	1.104058e+000	1.086090e+000	16	16	2.692083e+000	0	0	0	0	0	0	-1.16304	0	0	65	15.7742
DATA	2515	31	55	0	0	ASCRP3004833	ASCRP3004833	8126.36	439.639	1.806658e+001	2.107251e+000	35	16	4.116270e+000	0	0	0	0	0	0	17.4763	1	1	43.7019	17.2333
DATA	2516	31	56	0	0	ASCRP3003594	ASCRP3003594	8151.84	439.897	1.338839e+002	1.343215e+001	146	14	1.528942e+000	0	0	0	0	0	0	129.667	1	1	46.5243	14.6364
DATA	2517	31	57	0	0	ASCRP3010300	ASCRP3010300	8177.5	440	1.101212e+002	1.106515e+001	106	16	3.518920e+000	0	0	0	0	0	0	106.787	1	1	54.1152	15.871
DATA	2518	31	58	0	0	ASCRP3007472	ASCRP3007472	8202.5	440	1.200260e+004	1.200261e+003	11685	17	4.042623e+000	0	0	0	0	0	0	11653.8	1	1	54.1152	16.9697
DATA	2519	31	59	0	0	ASCRP3013542	ASCRP3013542	8227.9	439.897	6.798236e+001	6.883366e+000	82	17	4.738313e+000	0	0	0	0	0	0	66.0927	1	1	48.8603	16.4194
DATA	2520	31	60	0	0	ASCRP3011462	ASCRP3011462	8253.14	439.846	2.606096e+002	2.608324e+001	275	15	3.900729e+000	0	0	0	0	0	0	253.699	1	1	48.5334	14.7647
DATA	2521	31	61	0	0	ASCRP3012201	ASCRP3012201	8278.63	439.873	1.965625e+002	1.968570e+001	209	15	2.568747e+000	0	0	0	0	0	0	191.61	1	1	47.5395	14.9615
DATA	2522	31	62	0	0	ASCRP3006477	ASCRP3006477	8304.27	440.109	1.635924e+001	1.957438e+000	34	15	3.021075e+000	0	0	0	0	0	0	15.9691	1	1	45.835	15.5758
DATA	2523	31	63	0	0	ASCRP3000126	ASCRP3000126	8329.43	439.903	2.088049e+002	2.090806e+001	221	14	5.028000e+000	0	0	0	0	0	0	204.122	1	1	48.2044	15.069
DATA	2524	31	64	0	0	ASCRP3009530	ASCRP3009530	8354.87	439.768	7.745219e+001	7.819007e+000	92.5	15	5.623125e+000	0	0	0	0	0	0	75.8308	1	1	46.1809	16.9667
DATA	2525	31	65	0	0	ASCRP3004663	ASCRP3004663	8380.41	439.775	1.085158e+002	1.090420e+001	125	15	3.378073e+000	0	0	0	0	0	0	106.413	1	1	47.8731	15.1786
DATA	2526	31	66	0	0	ASCRP3012423	ASCRP3012423	8405.8	439.757	2.800778e+002	2.802814e+001	287	15	3.005372e+000	0	0	0	0	0	0	275.108	1	1	46.8651	15
DATA	2527	31	67	0	0	ASCRP3005478	ASCRP3005478	8431.21	440	1.609619e+002	1.613148e+001	175	14	3.602635e+000	0	0	0	0	0	0	158.382	1	1	46.8651	14.4865
DATA	2528	31	68	0	0	ASCRP3005344	ASCRP3005344	8456.66	440.164	5.517667e+001	5.619382e+000	72	15	4.022373e+000	0	0	0	0	0	0	54.3936	1	1	48.2044	16.5556
DATA	2529	31	69	0	0	ASCRP3008701	ASCRP3008701	8482.16	440.039	8.781375e+001	8.845383e+000	105.5	15	3.405384e+000	0	0	0	0	0	0	86.7412	1	1	48.2044	15.1429
DATA	2530	31	70	0	0	AS_circRNA_control208	AS_circRNA_control208	8507.5	440	7.263265e+003	7.263272e+002	7177	15	4.339533e+000	0	0	0	0	0	0	7189.78	1	1	54.1152	15.3235
DATA	2531	31	71	0	0	ASCRP3003971	ASCRP3003971	8532.91	440	3.631500e+001	3.782351e+000	55	16	4.363293e+000	0	0	0	0	0	0	36.0294	1	1	46.8651	16.1471
DATA	2532	31	72	0	0	ASCRP3011986	ASCRP3011986	8558.26	439.647	7.996424e+001	8.065714e+000	96.5	14	2.927700e+000	0	0	0	0	0	0	79.5288	1	1	46.1809	14
DATA	2533	31	73	0	0	ASCRP3008351	ASCRP3008351	8583.5	440	2.957676e+000	1.093014e+000	20	16	2.512003e+000	0	0	0	0	0	0	2.9492	1	0	54.1152	15.5882
DATA	2534	31	74	0	0	ASCRP3004867	ASCRP3004867	8608.94	439.976	2.361623e+002	2.363953e+001	253	14	2.732520e+000	0	0	0	0	0	0	236.149	1	1	50.7771	14
DATA	2535	31	75	0	0	ASCRP3002236	ASCRP3002236	8634.22	440.185	2.438432e+001	2.653364e+000	44	14	2.623269e+000	0	0	0	0	0	0	24.4564	1	1	45.4864	13.8077
DATA	2536	31	76	1028	1	(+)E1A_r60_a104	E1A_r60_a104	8659.58	440.427	4.946124e+000	1.154096e+000	22	15	2.597347e+000	0	0	0	0	0	0	4.9769	1	0	57.5363	14.6061
DATA	2537	31	77	0	0	Negative010	Negative010	8685.22	440.256	1.228988e+002	1.233373e+001	139	14	3.146827e+000	0	0	0	0	0	0	124.1	1	1	49.8279	14.4571
DATA	2538	31	78	0	0	ASCRP3000966	ASCRP3000966	8710.5	440.352	2.653537e+001	2.848307e+000	45	14	3.128898e+000	0	0	0	0	0	0	26.8954	1	1	57.5363	14.04
DATA	2539	31	79	0	0	ASCRP3008053	ASCRP3008053	8736	440.319	6.407143e+001	6.489561e+000	80	15	3.734249e+000	0	0	0	0	0	0	65.2049	1	1	58.0869	15.2308
DATA	2540	31	80	0	0	ASCRP3009720	ASCRP3009720	8761.5	440.352	4.260221e+001	4.382140e+000	62	15	4.303776e+000	0	0	0	0	0	0	43.5459	1	1	57.5363	15.6786
DATA	2541	31	81	0	0	ASCRP3010195	ASCRP3010195	8786.51	439.924	2.809979e+001	2.989997e+000	46	13	3.241130e+000	0	0	0	0	0	0	28.8536	1	1	45.4864	13.8276
DATA	2542	31	82	0	0	ASCRP3010032	ASCRP3010032	8812.21	439.866	3.893418e+001	4.023963e+000	58	15	3.611117e+000	0	0	0	0	0	0	40.1818	1	1	46.1809	15.2727
DATA	2543	32	1	0	0	ASCRP3010051	ASCRP3010051	6767.78	447.237	5.812729e+002	5.813697e+001	601.5	16	3.871334e+000	0	0	0	0	0	0	574.677	1	1	49.1849	16.1905
DATA	2544	32	2	0	0	ASCRP3013037	ASCRP3013037	6793.23	447.243	2.685284e+001	2.890344e+000	44	17	3.835507e+000	0	0	0	0	0	0	26.3494	1	1	48.8603	16.4444
DATA	2545	32	3	0	0	ASCRP3009130	ASCRP3009130	6818.56	447.462	9.506641e+002	9.507250e+001	929	18	4.822862e+000	0	0	0	0	0	0	926.461	1	1	50.4627	17.48
DATA	2546	32	4	0	0	ASCRP3009518	ASCRP3009518	6843.46	447.274	5.171718e+001	5.283962e+000	65	16	3.245422e+000	0	0	0	0	0	0	50.0892	1	1	51.7088	15.9259
DATA	2547	32	5	0	0	ASCRP3007441	ASCRP3007441	6869.51	447.367	1.318843e+002	1.323337e+001	145	16	4.127627e+000	0	0	0	0	0	0	126.981	1	1	49.8279	16.6389
DATA	2548	32	6	0	0	CUST_14_PI418767722	NM_004309	6894.95	447.575	9.010835e+001	9.077178e+000	104.5	16.5	2.446159e+000	0	0	0	1	0	0	86.3054	1	1	50.4627	16.375
DATA	2549	32	7	0	0	ASCRP3001123	ASCRP3001123	6919.87	447.293	3.506425e+001	3.675079e+000	50	15	2.233701e+000	0	0	0	0	0	0	33.4292	1	1	49.1849	14.7857
DATA	2550	32	8	0	0	ASCRP3008660	ASCRP3008660	6945.46	447.176	5.011490e+002	5.012708e+001	494.5	17	4.605747e+000	0	0	0	0	0	0	475.741	1	1	48.8603	17.2903
DATA	2551	32	9	0	0	CUST_11_PI418767722	NM_001003	6970.9	447.041	8.370173e+001	8.443382e+000	97	15.5	3.693890e+000	0	0	0	0	0	0	79.1572	1	1	46.8651	15.7273
DATA	2552	32	10	66	-1	(-)3xSLv1	NegativeControl	6996.42	447.427	1.131656e+000	1.113239e+000	16	15	3.709241e+000	0	0	0	0	0	0	-1.99311	0	0	65	15.3824
DATA	2553	32	11	0	0	A_23_P253524	NM_001813	7021.8	447.724	3.567464e+001	3.738115e+000	50	16	3.508154e+000	0	0	0	0	0	0	33.5231	1	1	49.5074	16.0833
DATA	2554	32	12	0	0	ASCRP3008770	ASCRP3008770	7047.38	447.763	2.722364e+002	2.724665e+001	275	16	3.795150e+000	0	0	0	0	0	0	255.153	1	1	49.1849	15.6957
DATA	2555	32	13	0	0	ASCRP3006420	ASCRP3006420	7072.44	447.462	1.503960e+002	1.508138e+001	157.5	17	4.492287e+000	0	0	0	0	0	0	140.654	1	1	50.4627	16.2258
DATA	2556	32	14	0	0	ASCRP3007542	ASCRP3007542	7098.2	447.427	2.402596e+002	2.405224e+001	238	15	5.181090e+000	0	0	0	0	0	0	224.269	1	1	51.0895	17.2571
DATA	2557	32	15	0	0	ASCRP3001042	ASCRP3001042	7123.54	447.139	1.920930e+001	2.226496e+000	35	15	4.707039e+000	0	0	0	0	0	0	17.9035	1	1	50.1463	16.5476
DATA	2558	32	16	0	0	ASCRP3012565	ASCRP3012565	7148.8	447.239	1.054989e+002	1.060994e+001	114	16	3.981408e+000	0	0	0	0	0	0	98.2029	1	1	46.8651	16.5806
DATA	2559	32	17	0	0	ASCRP3010373	ASCRP3010373	7174.34	446.814	1.290917e+001	1.714458e+000	29	15	3.972387e+000	0	0	0	0	0	0	12.0052	1	1	42.9674	16.0882
DATA	2560	32	18	0	0	ASCRP3011223	ASCRP3011223	7199.5	447.043	8.899151e+001	8.970490e+000	98.5	16	3.575000e+000	0	0	0	0	0	0	82.6979	1	1	47.8731	16.3704
DATA	2561	32	19	0	0	ASCRP3000704	ASCRP3000704	7224.95	447.408	8.348401e+001	8.424487e+000	94	16	3.863032e+000	0	0	0	0	0	0	77.5381	1	1	49.1849	15.8611
DATA	2562	32	20	0	0	ASCRP3011636	ASCRP3011636	7250.42	447.427	4.078820e+000	1.201344e+000	21	15.5	4.353602e+000	0	0	0	0	0	0	3.78731	1	0	57.5363	15.9231
DATA	2563	32	21	0	0	ASCRP3013173	ASCRP3013173	7275.63	447.5	1.908862e+002	1.912205e+001	188.5	16	5.139994e+000	0	0	0	0	0	0	177.231	1	1	49.8279	16.8333
DATA	2564	32	22	0	0	ASCRP3000715	ASCRP3000715	7300.9	447.845	1.348246e+001	1.759154e+000	30	16	3.448858e+000	0	0	0	0	0	0	12.5189	1	1	43.7019	15.8065
DATA	2565	32	23	0	0	ASCRP3005054	ASCRP3005054	7326.68	447.187	9.370274e+001	9.438104e+000	105.5	15.5	2.406887e+000	0	0	0	0	0	0	87.0425	1	1	49.5074	16
DATA	2566	32	24	0	1	ETG10_195139	ETG10_195139	7352	447.455	3.547006e+001	3.722361e+000	49	15	3.660601e+000	0	0	0	0	0	0	32.9626	1	1	55.8519	16
DATA	2567	32	25	0	0	ASCRP3004579	ASCRP3004579	7377.27	447.137	1.785215e+002	1.788776e+001	180	15	4.704527e+000	0	0	0	0	0	0	166.011	1	1	48.2044	15.5152
DATA	2568	32	26	0	0	ASCRP3013365	ASCRP3013365	7402.72	446.905	2.300435e+002	2.303196e+001	231	16	4.022517e+000	0	0	0	0	0	0	214.091	1	1	48.8603	15.7742
DATA	2569	32	27	0	0	ASCRP3003826	ASCRP3003826	7428.13	447.5	1.282417e+002	1.287356e+001	137.5	16	3.570891e+000	0	0	0	0	0	0	119.437	1	1	50.4627	16.1143
DATA	2570	32	28	0	0	ASCRP3011292	ASCRP3011292	7453.44	447.325	1.914817e+002	1.918122e+001	201	16	3.971739e+000	0	0	0	0	0	0	178.512	1	1	49.8279	16.1333
DATA	2571	32	29	0	0	ASCRP3001952	ASCRP3001952	7478.81	447.481	4.437792e+001	4.577997e+000	58	16	5.052028e+000	0	0	0	0	0	0	41.4143	1	1	49.8279	16.1667
DATA	2572	32	30	0	0	ASCRP3010301	ASCRP3010301	7502.94	446.962	3.843196e+001	4.003903e+000	54	15	3.804139e+000	0	0	0	0	0	0	35.9076	1	1	39.8942	14.973
DATA	2573	32	31	0	0	ASCRP3006874	ASCRP3006874	7529.58	447.427	3.275849e+003	3.275869e+002	3263.5	16	2.832003e+000	0	1	0	0	0	0	3064.25	1	1	57.5363	15.9231
DATA	2574	32	32	0	0	ASCRP3005512	ASCRP3005512	7555.11	447.5	3.375397e+001	3.556446e+000	48	15.5	3.039424e+000	0	0	0	0	0	0	31.6133	1	1	56.9804	15.1429
DATA	2575	32	33	0	0	ASCRP3006361	ASCRP3006361	7580.24	447.169	1.864455e+001	2.174344e+000	33.5	15	2.511715e+000	0	0	0	0	0	0	17.486	1	1	47.2035	15.0606
DATA	2576	32	34	0	0	ASCRP3007599	ASCRP3007599	7606.01	446.853	5.263747e+001	5.380986e+000	64	16	3.744520e+000	0	0	0	0	0	0	49.4378	1	1	46.8651	16.4167
DATA	2577	32	35	0	0	ASCRP3004090	ASCRP3004090	7631.42	447.427	6.815523e+000	1.307414e+000	22	15	3.643175e+000	0	0	0	0	0	0	6.40935	1	1	57.5363	15.9091
DATA	2578	32	36	0	0	ASCRP3003921	ASCRP3003921	7656.63	447.523	3.282328e+002	3.284218e+001	320	17	3.346640e+000	0	0	0	0	0	0	309.099	1	1	52.9257	16.2
DATA	2579	32	37	0	0	ASCRP3001705	ASCRP3001705	7682.12	447.627	2.710126e+002	2.712409e+001	272	15	4.064191e+000	0	0	0	0	0	0	255.576	1	1	48.8603	15.8
DATA	2580	32	38	0	0	ASCRP3010876	ASCRP3010876	7707.39	447.55	2.507663e+002	2.510123e+001	248.5	14	3.105504e+000	0	0	0	0	0	0	236.827	1	1	50.4627	13.9688
DATA	2581	32	39	0	0	CUST_13_PI418767722	NM_005022	7732.67	447.5	8.951861e+004	8.951861e+003	84418	15.5	4.603845e+000	0	0	0	0	0	0	84665.5	1	1	57.5363	15.6538
DATA	2582	32	40	0	1	RC8	RC8	7758.42	447.427	1.126041e+000	1.107979e+000	18	13	2.609598e+000	0	0	0	0	0	0	0.229087	0	0	65	13.32
DATA	2583	32	41	0	0	ASCRP3005205	ASCRP3005205	7783.58	447.427	3.140812e+001	3.329897e+000	46	15	2.791930e+000	0	0	0	0	0	0	29.7924	1	1	57.5363	15.1111
DATA	2584	32	42	0	0	ASCRP3003726	ASCRP3003726	7809	447.455	1.622609e+002	1.626364e+001	172.5	16	4.180287e+000	0	0	0	0	0	0	154.135	1	1	55.8519	16.4063
DATA	2585	32	43	0	0	ASCRP3010043	ASCRP3010043	7834.38	447.873	1.345281e+001	1.739680e+000	30	15	3.754853e+000	0	0	0	0	0	0	12.7964	1	1	47.2035	15.0323
DATA	2586	32	44	0	0	ASCRP3009956	ASCRP3009956	7859.89	447.289	8.013276e+001	8.088606e+000	94	15	4.514188e+000	0	0	0	0	0	0	76.3406	1	1	49.1849	16.4706
DATA	2587	32	45	0	0	ASCRP3002251	ASCRP3002251	7885.39	447.47	3.673914e+001	3.835005e+000	51	17	3.950930e+000	0	0	0	0	0	0	35.0488	1	1	45.835	16.2121
DATA	2588	32	46	0	0	ASCRP3013393	ASCRP3013393	7910.74	447.547	3.085859e+002	3.087813e+001	313	15	2.465707e+000	0	0	0	0	0	0	294.793	1	1	52.0157	15.0833
DATA	2589	32	47	0	0	A_23_P82738	NM_012415	7935.68	447.143	1.175295e+001	1.607537e+000	27	14.5	4.641618e+000	0	0	0	0	0	0	11.2437	1	1	45.1352	16.2308
DATA	2590	32	48	0	0	ASCRP3000612	ASCRP3000612	7961.49	447.296	9.762059e+000	1.467169e+000	26	14	3.698098e+000	0	0	0	0	0	0	9.35168	1	1	47.8731	15.25
DATA	2591	32	49	0	0	ASCRP3009424	ASCRP3009424	7986.79	447.243	1.601929e+002	1.605659e+001	169.5	16	4.316862e+000	0	0	0	0	0	0	153.666	1	1	46.8651	16.2
DATA	2592	32	50	0	0	ASCRP3001069	ASCRP3001069	8011.85	446.935	2.170888e+001	2.430200e+000	36	16	3.854986e+000	0	0	0	0	0	0	20.8528	1	1	45.1352	15.9667
DATA	2593	32	51	0	0	ASCRP3012168	ASCRP3012168	8037.43	447.506	4.720893e+001	4.845309e+000	61	15	3.011063e+000	0	0	0	0	0	0	45.4029	1	1	51.7088	15.069
DATA	2594	32	52	0	0	ASCRP3010495	ASCRP3010495	8062.81	447.519	3.805724e+002	3.807284e+001	380.5	17	3.546516e+000	0	0	0	0	0	0	366.491	1	1	49.8279	17.2222
DATA	2595	32	53	0	0	ASCRP3009555	ASCRP3009555	8088.39	447.797	2.574644e+001	2.795152e+000	41	17	2.678930e+000	0	0	0	0	0	0	24.8252	1	1	49.1849	16.52
DATA	2596	32	54	0	0	ASCRP3001762	ASCRP3001762	8113.88	447.473	1.070310e+002	1.075812e+001	122	16	2.854432e+000	0	0	0	0	0	0	103.341	1	1	48.8603	15.8276
DATA	2597	32	55	0	0	ASCRP3011328	ASCRP3011328	8139.23	446.727	1.989808e+002	1.992764e+001	208.5	16	3.608965e+000	0	0	0	0	0	0	192.392	1	1	45.4864	16.8966
DATA	2598	32	56	0	0	ASCRP3012136	ASCRP3012136	8164.65	447.188	3.348277e+002	3.350031e+001	345	14	3.136029e+000	0	0	0	0	0	0	324.141	1	1	51.7088	14.3125
DATA	2599	32	57	0	0	ASCRP3004522	ASCRP3004522	8190	447.455	1.064969e+002	1.070455e+001	120	17	3.142745e+000	0	0	0	0	0	0	103.229	1	1	55.8519	16.6552
DATA	2600	32	58	0	0	ASCRP3009368	ASCRP3009368	8215.42	447.427	2.039632e+001	2.308381e+000	37	15	3.244169e+000	0	0	0	0	0	0	19.7971	1	1	57.5363	14.8966
DATA	2601	32	59	0	0	ASCRP3013585	ASCRP3013585	8240.45	447.395	1.322869e+002	1.327267e+001	143.5	13.5	3.984020e+000	0	0	0	0	0	0	128.573	1	1	49.8279	14.7
DATA	2602	32	60	0	1	ETG10_234183	ETG10_234183	8266.33	447.5	2.787581e+000	1.113469e+000	20	15	3.282953e+000	0	0	0	0	0	0	2.71314	1	0	57.5363	15.2778
DATA	2603	32	61	0	0	ASCRP3009681	ASCRP3009681	8291.33	447.6	2.227064e+002	2.229664e+001	235	14.5	3.118623e+000	0	0	0	0	0	0	217.063	1	1	50.7771	14.875
DATA	2604	32	62	0	0	ASCRP3002586	ASCRP3002586	8316.65	447.396	1.172123e+001	1.590363e+000	29	15	3.606602e+000	0	0	0	0	0	0	11.4414	1	1	39.8942	15.1515
DATA	2605	32	63	0	0	ASCRP3005040	ASCRP3005040	8342.16	447.197	1.204478e+001	1.613238e+000	28.5	15	4.598568e+000	0	0	0	0	0	0	11.7756	1	1	44.7812	15.9643
DATA	2606	32	64	0	0	ASCRP3004257	ASCRP3004257	8367.62	447.203	8.103215e+001	8.173747e+000	97	15	2.974317e+000	0	0	0	0	0	0	79.3492	1	1	49.1849	15.4286
DATA	2607	32	65	0	0	ASCRP3002325	ASCRP3002325	8393.28	447.099	2.381351e+001	2.610548e+000	41	15	3.162577e+000	0	0	0	0	0	0	23.359	1	1	47.2035	15.4242
DATA	2608	32	66	0	0	ASCRP3005997	ASCRP3005997	8418.5	447.5	6.450365e+000	1.247484e+000	24	15	3.445527e+000	0	0	0	0	0	0	6.33829	1	1	57.5363	14.3529
DATA	2609	32	67	0	0	ASCRP3004416	ASCRP3004416	8443.89	447.5	2.921299e+001	3.109637e+000	46.5	14	4.517223e+000	0	0	0	0	0	0	28.7596	1	1	56.9804	15.303
DATA	2610	32	68	0	0	A_23_P139509	NM_016570	8469.23	447.405	1.889958e+001	2.168699e+000	36	15	3.310388e+000	0	0	0	0	0	0	18.6435	1	1	48.8603	15.5938
DATA	2611	32	69	0	0	ASCRP3004951	ASCRP3004951	8494.75	447.845	1.897018e+001	2.173748e+000	36	16	4.359639e+000	0	0	0	0	0	0	18.7531	1	1	47.5395	15.8387
DATA	2612	32	70	0	0	ASCRP3005398	ASCRP3005398	8520.11	447.5	6.337535e+001	6.425398e+000	81	17	3.470511e+000	0	0	0	0	0	0	62.7931	1	1	65	17.1111
DATA	2613	32	71	0	0	ASCRP3007192	ASCRP3007192	8545.48	447.19	2.355163e+001	2.581226e+000	41.5	15	3.816388e+000	0	0	0	0	0	0	23.3921	1	1	44.0646	14.75
DATA	2614	32	72	0	0	ASCRP3001353	ASCRP3001353	8570.89	447.5	3.420504e+001	3.579105e+000	52	15.5	3.572457e+000	0	0	0	0	0	0	34.0619	1	1	56.9804	15.3158
DATA	2615	32	73	0	0	ASCRP3012024	ASCRP3012024	8596.42	447.427	3.136386e+001	3.307695e+000	48.5	15	3.700430e+000	0	0	0	0	0	0	31.3204	1	1	57.5363	15.4545
DATA	2616	32	74	0	0	ASCRP3011475	ASCRP3011475	8621.69	447.239	9.440579e+000	1.410184e+000	27.5	15	4.298856e+000	0	0	0	0	0	0	9.4556	1	1	47.5395	14.5357
DATA	2617	32	75	0	0	ASCRP3000240	ASCRP3000240	8646.87	447.614	2.094176e+002	2.096778e+001	224	16	2.734008e+000	0	0	0	0	0	0	210.423	1	1	51.4001	15.5938
DATA	2618	32	76	0	0	ASCRP3009294	ASCRP3009294	8672.5	447.5	1.118886e+001	1.527973e+000	29	14.5	3.271619e+000	0	0	0	0	0	0	11.2818	1	1	57.5363	14.25
DATA	2619	32	77	0	0	Negative010	Negative010	8697.92	447.618	1.112719e+002	1.117538e+001	130	16	4.234837e+000	0	0	0	0	0	0	112.616	1	1	49.1849	15.5769
DATA	2620	32	78	0	0	ASCRP3005757	ASCRP3005757	8723.42	447.427	1.721621e+004	1.721621e+003	17542	15	2.464772e+000	0	0	0	0	0	0	17493.9	1	1	57.5363	14.5652
DATA	2621	32	79	0	0	ASCRP3009750	ASCRP3009750	8748.59	447.207	1.112704e+003	1.112752e+002	1137	16	4.725056e+000	0	0	0	0	0	0	1135.44	1	1	51.4001	16.6154
DATA	2622	32	80	0	0	ASCRP3010905	ASCRP3010905	8774	447.274	2.127919e+002	2.130379e+001	238	15	3.189647e+000	0	0	0	0	0	0	218.143	1	1	52.3208	14.4231
DATA	2623	32	81	0	0	ASCRP3000486	ASCRP3000486	8799.55	447.247	3.090430e+001	3.253910e+000	50	14.5	3.607782e+000	0	0	0	0	0	0	31.8391	1	1	48.8603	14.8667
DATA	2624	32	82	0	0	ASCRP3012472	ASCRP3012472	8824.96	447.139	9.238259e+002	9.238814e+001	954	14	3.585126e+000	0	0	0	0	0	0	956.816	1	1	46.8651	14.4057
DATA	2625	33	1	0	0	Negative038	Negative038	6755.42	454.573	1.074021e+000	1.056711e+000	18	14	2.989768e+000	0	0	0	0	0	0	0.187119	0	0	57.5363	14.0028
DATA	2626	33	2	0	0	A_23_P67042	NM_017947	6780.46	454.349	3.643835e+001	3.796241e+000	54	16.5	4.022116e+000	0	0	0	0	0	0	35.9036	1	1	44.7812	16.625
DATA	2627	33	3	0	0	CUST_3_PI418767722	NM_002539	6806	454.545	3.925487e+000	1.142256e+000	21	15	4.082140e+000	0	0	0	0	0	0	3.83962	1	0	65	15.4286
DATA	2628	33	4	0	0	ASCRP3003685	ASCRP3003685	6831.42	454.573	5.788574e+000	1.225262e+000	23	16	3.213513e+000	0	0	0	0	0	0	5.62412	1	1	57.5363	16.08
DATA	2629	33	5	0	0	ASCRP3012339	ASCRP3012339	6856.79	454.771	1.647911e+002	1.651489e+001	179	16	3.217103e+000	0	0	0	0	0	0	159.133	1	1	46.8651	16.2759
DATA	2630	33	6	0	0	ASCRP3007507	ASCRP3007507	6882	455.104	8.385287e+001	8.456167e+000	94.5	17	4.517771e+000	0	0	0	0	0	0	80.5255	1	1	48.2044	17.5556
DATA	2632	33	8	0	0	Negative033	Negative033	6933	454.545	2.445959e+000	1.130003e+000	19	16.5	5.384674e+000	0	0	0	0	0	0	2.32626	1	0	65	17.4286
DATA	2633	33	9	0	0	ASCRP3009395	ASCRP3009395	6958.13	454.918	1.815273e+001	2.126560e+000	34	16	4.643716e+000	0	0	0	0	0	0	17.1941	1	1	45.1352	16.2564
DATA	2634	33	10	0	0	ASCRP3000928	ASCRP3000928	6983.95	454.921	1.328420e+001	1.732318e+000	29	15	4.388674e+000	0	0	0	0	0	0	12.5359	1	1	45.4864	16.0513
DATA	2635	33	11	0	0	ASCRP3013316	ASCRP3013316	7009.33	454.5	8.381088e+000	1.395219e+000	25.5	15	4.349403e+000	0	0	0	0	0	0	7.88354	1	1	57.5363	15.575
DATA	2636	33	12	0	1	RC6	RC6	7034.58	454.573	1.137111e+000	1.118605e+000	17	16.5	3.618389e+000	0	0	0	0	0	0	-0.577233	0	0	65	16.4375
DATA	2637	33	13	0	0	ASCRP3012546	ASCRP3012546	7059.71	454.785	9.821419e+001	9.885228e+000	108	16	4.435463e+000	0	0	0	0	0	0	91.8958	1	1	50.1463	15.44
DATA	2638	33	14	0	0	ASCRP3001419	ASCRP3001419	7085.32	454.6	1.637467e+002	1.641319e+001	168	16.5	4.700330e+000	0	0	0	0	0	0	152.887	1	1	50.7771	15.9
DATA	2639	33	15	0	0	ASCRP3005827	ASCRP3005827	7109.48	455.18	1.712213e+001	2.049133e+000	35.5	15	5.191777e+000	0	0	0	0	0	0	15.9585	1	1	39.8942	17.2727
DATA	2640	33	16	0	0	ASCRP3010231	ASCRP3010231	7136.07	454.657	6.269871e+001	6.370430e+000	76	15	5.291442e+000	0	0	0	0	0	0	58.3496	1	1	46.8651	16.525
DATA	2641	33	17	0	0	ASCRP3003563	ASCRP3003563	7161.43	454.347	5.010712e+001	5.136268e+000	65	15	3.116381e+000	0	0	0	0	0	0	46.5778	1	1	48.2044	15.3871
DATA	2642	33	18	0	0	ASCRP3002377	ASCRP3002377	7186.96	454.912	1.075318e+002	1.081238e+001	120	16.5	4.603823e+000	0	0	0	0	0	0	99.8594	1	1	46.8651	17.3235
DATA	2643	33	19	0	0	ASCRP3005602	ASCRP3005602	7212.26	454.711	1.330757e+002	1.335550e+001	144	15	2.988932e+000	0	0	0	0	0	0	123.502	1	1	49.5074	14.9394
DATA	2644	33	20	0	0	ASCRP3005783	ASCRP3005783	7237.73	454.693	6.162035e+001	6.264975e+000	75	16.5	4.511671e+000	0	0	0	0	0	0	57.1631	1	1	49.1849	16.7
DATA	2645	33	21	0	0	ASCRP3009045	ASCRP3009045	7263.01	454.971	4.621065e+001	4.757533e+000	61	15	4.950073e+000	0	0	0	0	0	0	42.8574	1	1	46.8651	16.3548
DATA	2646	33	22	0	0	ASCRP3004892	ASCRP3004892	7288.26	455.311	1.787484e+001	2.115451e+000	34.5	16	4.056948e+000	0	0	0	0	0	0	16.5767	1	1	44.4243	16.2
DATA	2647	33	23	0	0	ASCRP3001528	ASCRP3001528	7313.58	454.573	3.382784e+001	3.566866e+000	50.5	15	3.690288e+000	0	0	0	0	0	0	31.3802	1	1	57.5363	15.7586
DATA	2648	33	24	0	0	ASCRP3001192	ASCRP3001192	7339.18	454.463	1.521753e+003	1.521795e+002	1431	16	2.993836e+000	0	0	0	0	0	0	1412.16	1	1	54.9904	16.0345
DATA	2649	33	25	0	0	ASCRP3001376	ASCRP3001376	7364.44	454.26	5.063642e+002	5.064903e+001	475	14	3.888850e+000	0	0	0	0	0	0	470.147	1	1	49.5074	15.1379
DATA	2650	33	26	0	0	ASCRP3007211	ASCRP3007211	7390.16	454.548	7.695915e+001	7.778341e+000	91	15	4.351519e+000	0	0	0	0	0	0	71.4977	1	1	48.2044	15.4167
DATA	2651	33	27	0	0	ASCRP3000889	ASCRP3000889	7415.6	454.649	6.084083e+001	6.187861e+000	72.5	16	3.590110e+000	0	0	0	0	0	0	56.5657	1	1	49.8279	16
DATA	2652	33	28	0	0	ASCRP3005394	ASCRP3005394	7440.77	454.674	1.336139e+002	1.340888e+001	143	16	3.699021e+000	0	0	0	0	0	0	124.333	1	1	51.7088	16.2
DATA	2653	33	29	0	0	ASCRP3010969	ASCRP3010969	7466.42	454.573	7.769530e+000	1.368370e+000	25	16	4.288061e+000	0	0	0	0	0	0	7.23717	1	1	65	16.1852
DATA	2654	33	30	0	0	ASCRP3012580	ASCRP3012580	7491.58	454.573	4.196207e+000	1.200904e+000	21	14	3.275081e+000	0	0	0	0	0	0	3.91284	1	0	57.5363	14.6154
DATA	2655	33	31	0	0	ASCRP3013028	ASCRP3013028	7517	454.545	7.866643e+001	7.946523e+000	88.5	15	4.169151e+000	0	0	0	0	0	0	73.439	1	1	55.8519	15.9333
DATA	2656	33	32	0	0	ASCRP3004632	ASCRP3004632	7542.5	454.5	6.289040e+002	6.290042e+001	604.5	15	2.958875e+000	0	0	0	0	0	0	587.837	1	1	52.9257	15.1304
DATA	2657	33	33	0	0	ASCRP3009647	ASCRP3009647	7567.58	454.573	2.068627e+001	2.352900e+000	35	15.5	3.200036e+000	0	0	0	0	0	0	19.3596	1	1	57.5363	15.3667
DATA	2658	33	34	0	0	ASCRP3004853	ASCRP3004853	7593.27	454.095	5.609313e+001	5.719941e+000	69.5	16	3.908761e+000	0	0	0	0	0	0	52.5708	1	1	45.1352	15.8182
DATA	2659	33	35	130	1	(+)eQC-39	EQC	7618.58	454.573	1.136600e+000	1.118104e+000	17	16.5	3.587334e+000	0	0	0	0	0	0	0.0142386	0	0	57.5363	16.4
DATA	2660	33	36	0	0	ASCRP3009185	ASCRP3009185	7644.04	454.288	9.572141e+001	9.637033e+000	108.5	17	3.565265e+000	0	0	0	0	0	0	89.9554	1	1	48.5334	16.4444
DATA	2661	33	37	0	0	ASCRP3007169	ASCRP3007169	7669.42	454.573	9.104792e+000	1.439476e+000	26	15.5	3.971305e+000	0	0	0	0	0	0	8.56803	1	1	57.5363	16.2333
DATA	2662	33	38	0	0	ASCRP3012496	ASCRP3012496	7694.58	454.573	7.802609e+000	1.359553e+000	24	15	4.016296e+000	0	0	0	0	0	0	7.35311	1	1	57.5363	15.6216
DATA	2663	33	39	0	0	ASCRP3003452	ASCRP3003452	7720.42	454.573	3.541317e+002	3.543062e+001	351	14	2.971647e+000	0	0	0	0	0	0	334.224	1	1	65	14.3571
DATA	2665	33	41	0	0	ASCRP3012295	ASCRP3012295	7771	454.5	1.982512e+002	1.985608e+001	205.5	14	3.095482e+000	0	0	0	0	0	0	187.654	1	1	51.0895	14.7857
DATA	2666	33	42	0	0	ASCRP3001535	ASCRP3001535	7796.42	454.573	8.838598e+003	8.838605e+002	8318	15	3.631078e+000	0	0	0	0	0	0	8378.26	1	1	57.5363	15.5517
DATA	2667	33	43	0	0	ASCRP3005444	ASCRP3005444	7821.94	454.713	1.765327e+002	1.768783e+001	182	15	3.948665e+000	0	0	0	0	0	0	167.579	1	1	52.9257	15.1667
DATA	2668	33	44	0	0	ASCRP3011401	ASCRP3011401	7847.14	454.75	1.380727e+002	1.385131e+001	150.5	14	3.687526e+000	0	0	0	0	0	0	131.257	1	1	47.8731	14.7419
DATA	2669	33	45	0	0	ASCRP3011708	ASCRP3011708	7872.44	454.734	1.114990e+002	1.120424e+001	123	16	3.496391e+000	0	0	0	0	0	0	106.147	1	1	50.7771	16.2105
DATA	2670	33	46	0	0	CUST_5_PI418767722	NM_000841	7898	454.545	8.231442e+000	1.374298e+000	23.5	15.5	3.498848e+000	0	0	0	0	0	0	7.84781	1	1	55.8519	15.125
DATA	2671	33	47	0	0	ASCRP3010204	ASCRP3010204	7923.42	454.573	1.668350e+001	1.997780e+000	34	15.5	4.709401e+000	0	0	0	0	0	0	15.9283	1	1	57.5363	16.5385
DATA	2672	33	48	0	0	ASCRP3001807	ASCRP3001807	7948.96	454.324	6.146126e+001	6.243325e+000	77	14	4.001730e+000	0	0	0	0	0	0	58.7641	1	1	47.2035	15.4231
DATA	2673	33	49	0	0	Negative036	Negative036	7974.19	454.57	1.114052e+000	1.095922e+000	17	15	3.682326e+000	0	0	0	0	0	0	-0.800938	0	0	65	15.1786
[truncated: 1,948,971 more chars]
