# Supplementary material for: Profile and clinical implication of circular RNAs in human papillary thyroid carcinoma
Source: PeerJ. 2018 Aug 7;6:e5363. doi: 10.7717/peerj.5363 (PMC6086080; doi:10.7717/peerj.5363)
Supplement: Supplemental Information 1 [file peerj-06-5363-s001.zip › Datasets/RawData/3C.txt]

TYPE	text	text	text	integer	text	float	float	text	integer	text	text	integer	integer	integer	integer	float	float	float	float	float	float	text	text	text	text	text	text	text	text	text	text	text	integer	integer	integer	text	integer	boolean
FEPARAMS	Protocol_Name	Protocol_date	Scan_ScannerName	Scan_NumChannels	Scan_Date	Scan_MicronsPerPixelX	Scan_MicronsPerPixelY	Scan_OriginalGUID	Scan_NumScanPass	Grid_Name	Grid_Date	Grid_NumSubGridRows	Grid_NumSubGridCols	Grid_NumRows	Grid_NumCols	Grid_RowSpacing	Grid_ColSpacing	Grid_OffsetX	Grid_OffsetY	Grid_NomSpotWidth	Grid_NomSpotHeight	Grid_GenomicBuild	FeatureExtractor_Barcode	FeatureExtractor_Sample	FeatureExtractor_ScanFileName	FeatureExtractor_ArrayName	FeatureExtractor_ScanFileGUID	FeatureExtractor_DesignFileName	FeatureExtractor_ExtractionTime	FeatureExtractor_UserName	FeatureExtractor_ComputerName	FeatureExtractor_Version	FeatureExtractor_IsXDRExtraction	FeatureExtractor_ColorMode	FeatureExtractor_QCReportType	DyeNorm_NormFilename	DyeNorm_NormNumProbes	Grid_IsGridFile
DATA	GE1_1100_Jul11 (Read Only)	1-Jul-2011 22:30	Agilent Technologies Scanner G2505C US10450393	1	03-28-2017 12:37:42	5	5	038fe2cd-be90-40c3-b746-9e5a2f9f2798	1	074301_D_F_20150519	19-May-2015 00:00	1	1	192	82	73.3235	63.5	0	36.6617	65	65	hg19:GRCh37:Feb2009	1_2		F:\2017.03.28 Human circ 1-color 8x15k(renhuihui)\\US10450393_S01.tif	US10450393_S01	65783dac-cd28-4008-9684-fb73ceb05f14	074301_D_F_20150519.xml	28-Mar-2017 13:56:41	admin	HP4400-CDFC11DC	11.0.1.1	0	0	0		0	0
*
TYPE	float	float	float	integer	integer	float	float	float	integer	float	float	float	integer	float	float	integer	integer	integer	integer	integer	float	float	float	integer	float	float	float	float	float	integer	integer	float	float	float	float	float	integer	float	float	float	float	integer	float	float	float	float	float	integer	float	float	float	float	float	float	float	integer	float	integer	float	float	float	float	integer	float	float	float	float	text	float	float	float	float	float	float	float	float	float	float	float	float	float	float	float	float	float	float	float	float	float	integer	integer	integer	integer	float	integer	text	integer	text	float	float	float	integer	boolean	float	float	boolean	float	boolean	float	boolean	float	boolean	float	boolean	float	boolean	float	boolean	float	boolean	float	boolean	float	boolean	float	boolean
STATS	gDarkOffsetAverage	gDarkOffsetMedian	gDarkOffsetStdDev	gDarkOffsetNumPts	gSaturationValue	gAvgSig2BkgeQC	gAvgSig2BkgNegCtrl	gRatioSig2BkgeQC_NegCtrl	gNumSatFeat	gLocalBGInlierNetAve	gLocalBGInlierAve	gLocalBGInlierSDev	gLocalBGInlierNum	gGlobalBGInlierAve	gGlobalBGInlierSDev	gGlobalBGInlierNum	gNumFeatureNonUnifOL	gNumPopnOL	gNumNonUnifBGOL	gNumPopnBGOL	gOffsetUsed	gGlobalFeatInlierAve	gGlobalFeatInlierSDev	gGlobalFeatInlierNum	AnyColorPrcntFeatNonUnifOL	AnyColorPrcntBGNonUnifOL	AnyColorPrcntFeatPopnOL	AnyColorPrcntBGPopnOL	TotalPrcntFeatOL	gNumNegBGSubFeat	gNonCtrlNumNegFeatBGSubSig	gSpatialDetrendRMSFit	gSpatialDetrendRMSFilteredMinusFit	gSpatialDetrendSurfaceArea	gSpatialDetrendVolume	gSpatialDetrendAveFit	gNonCtrlNumSatFeat	gNonCtrl99PrcntNetSig	gNonCtrl50PrcntNetSig	gNonCtrl1PrcntNetSig	gNonCtrlMedPrcntCVBGSubSig	gCtrleQCNumSatFeat	gCtrleQC99PrcntNetSig	gCtrleQC50PrcntNetSig	gCtrleQC1PrcntNetSig	geQCMedPrcntCVBGSubSig	geQCSig2BkgLow2	gNegCtrlNumInliers	gNegCtrlAveNetSig	gNegCtrlSDevNetSig	gNegCtrlAveBGSubSig	gNegCtrlSDevBGSubSig	gAveNumPixOLLo	gAveNumPixOLHi	gPixCVofHighSignalFeat	gNumHighSignalFeat	AddErrorEstimateGreen	TotalNumFeatures	ROIHeight	ROIWidth	CentroidDiffX	CentroidDiffY	NumFoundFeat	MaxNonUnifEdges	MaxSpotNotFoundEdges	gMultDetrendRMSFit	gMultDetrendSurfaceAverage	eQCLowSigName2	eQCOneColorLogLowSignal	eQCOneColorLogLowSignalError	eQCOneColorLogHighSignal	eQCOneColorLinFitLogLowConc	eQCOneColorLinFitLogLowSignal	eQCOneColorLinFitLogHighConc	eQCOneColorLinFitLogHighSignal	eQCOneColorLinFitSlope	eQCOneColorLinFitIntercept	eQCOneColorLinFitRSQ	eQCOneColorSpikeDetectionLimit	gNonCtrl50PrcntBGSubSig	gCtrleQC50PrcntBGSubSig	gMedPrcntCVProcSignal	geQCMedPrcntCVProcSignal	gOutlierFlagger_Auto_FeatB_Term	gOutlierFlagger_Auto_FeatC_Term	gOutlierFlagger_Auto_BgndB_Term	gOutlierFlagger_Auto_BgndC_Term	OutlierFlagger_FeatChiSq	OutlierFlagger_BgndChiSq	GriddingStatus	IsGoodGrid	NumGeneNonUnifOL	TotalNumberOfReplicatedGenes	gPercentileIntensityProcessedSignal	ExtractionStatus	QCMetricResults	gNonCtrlNumWellAboveBG	ImageDepth	AFHold	gPMTVolts	GlassThickness	gDDN	GridHasBeenOptimized	gNegCtrlSpread	Metric_IsGoodGrid	Metric_IsGoodGrid_IsInRange	Metric_AnyColorPrcntFeatNonUnifOL	Metric_AnyColorPrcntFeatNonUnifOL_IsInRange	Metric_gNegCtrlAveNetSig	Metric_gNegCtrlAveNetSig_IsInRange	Metric_gNegCtrlAveBGSubSig	Metric_gNegCtrlAveBGSubSig_IsInRange	Metric_gNegCtrlSDevBGSubSig	Metric_gNegCtrlSDevBGSubSig_IsInRange	Metric_gSpatialDetrendRMSFilteredMinusFit	Metric_gSpatialDetrendRMSFilteredMinusFit_IsInRange	Metric_gNonCntrlMedCVProcSignal	Metric_gNonCntrlMedCVProcSignal_IsInRange	Metric_gE1aMedCVProcSignal	Metric_gE1aMedCVProcSignal_IsInRange	Metric_absGE1E1aSlope	Metric_absGE1E1aSlope_IsInRange	Metric_DetectionLimit	Metric_DetectionLimit_IsInRange	Metric_gDDN	Metric_gDDN_IsInRange
DATA	7.78066	7.78066	1.65579	0	778156	2.15102	1.12308	1.91529	0	7.92995	15.7106	0.946954	15203	15.7106	0.946954	15203	83	91	24	400	7.78066	1036.02	8778.55	15430	0.531949	0.153817	0.583221	2.56361	0.550873	654	411	0.494398	0.959642	1.00085	0.675786	17.7293	0	16780.6	85.321	8.93601	9.16727	0	107.819	11.2193	7.80951	-1	9.78635	75	8.69862	0.850307	-1.2254	0.68513	0.39204	1.14959	0.0823188	721	1	15603	4.4201	7.61837	0.780611	1.41843	14258	0	0.0731707	0.057762	1.00024	(+)E1A_r60_3	0	0	0	0	0	0	0	0	0	0	-1	75.4092	1.23104	6.62828	-1	315.161	12.458	45.075	9.72283	1.94975	2.32179	0	1	75	13762	250.832	1	ExtractionEvaluate	13547	20 Bit	0	353	979.06	0	0	2.84246	1	1	0.531949	1	8.69862	1	-1.2254	1	0.68513	1	0.959642	1	6.62828	1	-1	0	0	0	-1	0	0	1
*
TYPE	integer	integer	integer	integer	integer	text	text	float	float	float	float	float	float	float	boolean	boolean	boolean	boolean	boolean	boolean	float	boolean	boolean	float	float
FEATURES	FeatureNum	Row	Col	SubTypeMask	ControlType	ProbeName	SystematicName	PositionX	PositionY	gProcessedSignal	gProcessedSigError	gMedianSignal	gBGMedianSignal	gBGPixSDev	gIsSaturated	gIsFeatNonUnifOL	gIsBGNonUnifOL	gIsFeatPopnOL	gIsBGPopnOL	IsManualFlag	gBGSubSignal	gIsPosAndSignif	gIsWellAboveBG	SpotExtentX	gBGMeanSignal
DATA	1	1	1	260	1	GE_BrightCorner	GE_BrightCorner	3580.6	219.777	1.741176e+005	1.741176e+004	196870	15	3.662171e+000	0	0	0	0	0	0	198047	1	1	55.8519	15.054
DATA	2	1	2	66	1	DarkCorner	DarkCorner	3605.91	219.614	4.442461e+000	9.904536e-001	23	15	3.515815e+000	0	0	0	0	0	0	5.01839	1	1	57.259	14.958
DATA	3	1	3	66	1	DarkCorner	DarkCorner	3631.42	219.573	1.483218e+000	9.027459e-001	20	15	3.614571e+000	0	0	0	0	0	0	1.66564	1	0	57.5363	14.8629
DATA	4	1	4	0	0	ASCRP3005920	ASCRP3005920	3656.27	219.808	2.531177e+001	2.684703e+000	45	15	3.550551e+000	0	0	0	0	0	0	28.2858	1	1	48.5334	14.8182
DATA	5	1	5	0	0	ASCRP3009233	ASCRP3009233	3682.09	219.862	2.385666e+001	2.549261e+000	45	15	3.366860e+000	0	0	0	0	0	0	26.5511	1	1	45.835	14.588
DATA	6	1	6	0	0	ASCRP3009385	ASCRP3009385	3707.26	219.279	1.007866e+001	1.351929e+000	28.5	15	3.328445e+000	0	0	0	0	0	0	11.1853	1	1	46.8651	14.7186
DATA	7	1	7	0	0	ASCRP3005239	ASCRP3005239	3732.58	219.573	1.323449e+001	1.602324e+000	33	14	3.518662e+000	0	0	0	0	0	0	14.6515	1	1	57.5363	14.6073
DATA	8	1	8	0	0	ASCRP3002896	ASCRP3002896	3758.16	220.082	1.347638e+002	1.350673e+001	162	15	3.612662e+000	0	0	0	0	0	0	148.916	1	1	47.2035	14.9458
DATA	9	1	9	0	0	ASCRP3012599	ASCRP3012599	3783.49	220.129	4.084931e+001	4.184158e+000	63	15	3.189996e+000	0	0	0	0	0	0	45.0961	1	1	47.8731	15.0061
DATA	10	1	10	0	0	ASCRP3008371	ASCRP3008371	3808.83	220.2	5.834289e+002	5.834992e+001	655	14	3.413271e+000	0	0	0	0	0	0	643.858	1	1	46.5243	14.7212
DATA	11	1	11	0	0	ASCRP3002296	ASCRP3002296	3833.95	220.152	9.945298e+000	1.345272e+000	29.5	15	3.532039e+000	0	0	0	0	0	0	10.9783	1	1	48.5334	14.8311
DATA	12	1	12	0	0	ASCRP3009151	ASCRP3009151	3859.3	219.971	3.816339e+001	3.922210e+000	60	14	3.344705e+000	0	0	0	0	0	0	42.1628	1	1	46.1809	14.714
DATA	13	1	13	0	0	ASCRP3003948	ASCRP3003948	3885.42	219.573	4.157639e+000	9.948608e-001	22	14	3.395509e+000	0	0	0	0	0	0	4.60008	1	0	57.5363	14.4913
DATA	14	1	14	0	0	ASCRP3004099	ASCRP3004099	3910	219.582	1.950455e+002	1.952542e+001	226	14	3.559520e+000	0	0	0	0	0	0	216.136	1	1	45.835	14.3774
DATA	15	1	15	0	0	ASCRP3000075	ASCRP3000075	3935.66	219.676	6.288479e+001	6.352654e+000	86	14	3.550335e+000	0	0	0	0	0	0	69.8185	1	1	48.2044	14.4115
DATA	16	1	16	0	0	ASCRP3009851	ASCRP3009851	3961.5	219.648	5.322756e+000	1.044419e+000	23	14	3.560294e+000	0	0	0	0	0	0	5.92334	1	1	57.5363	14.7338
DATA	17	1	17	0	0	ASCRP3000317	ASCRP3000317	3986.48	219.853	1.205594e+002	1.208923e+001	150.5	14	3.487346e+000	0	0	0	0	0	0	134.478	1	1	49.8279	14.5828
DATA	18	1	18	0	0	ASCRP3008068	ASCRP3008068	4011.72	219.84	2.341843e+002	2.343549e+001	280	14	3.433312e+000	0	0	0	0	0	0	261.93	1	1	49.1849	14.5115
DATA	19	1	19	0	0	ASCRP3009183	ASCRP3009183	4037.25	219.974	5.776640e+002	5.777327e+001	669	14	3.372750e+000	0	0	0	0	0	0	647.928	1	1	49.1849	14.6138
DATA	20	1	20	0	0	ASCRP3007386	ASCRP3007386	4063	219.545	1.022677e+002	1.026530e+001	131.5	14	3.388237e+000	0	0	0	0	0	0	115.09	1	1	55.8519	14.6796
DATA	21	1	21	0	0	ASCRP3007026	ASCRP3007026	4088.5	219.648	2.558613e+002	2.560146e+001	308	15	3.483777e+000	0	0	0	0	0	0	288.822	1	1	57.5363	14.8806
DATA	22	1	22	0	0	ASCRP3005415	ASCRP3005415	4113.58	219.573	5.853627e+001	5.919863e+000	84	15	3.444211e+000	0	0	0	0	0	0	66.2867	1	1	57.5363	14.7782
DATA	23	1	23	0	0	CUST_18_PI418767722	NM_000754	4139.43	220.094	8.177728e+000	1.201708e+000	26.5	14	3.367643e+000	0	0	0	0	0	0	9.28718	1	1	41.0736	14.6339
DATA	24	1	24	0	0	ASCRP3000412	ASCRP3000412	4164.29	220.222	8.587947e+001	8.632703e+000	115.5	15	3.337099e+000	0	0	0	0	0	0	97.8229	1	1	47.5395	14.6405
DATA	25	1	25	0	0	ASCRP3012942	ASCRP3012942	4189.7	220.254	1.648749e+002	1.651070e+001	205	14	3.346206e+000	0	0	0	0	0	0	188.382	1	1	45.835	14.6673
DATA	26	1	26	0	0	ASCRP3001268	ASCRP3001268	4214.82	220.333	1.689213e+001	1.901309e+000	36.5	14	3.292850e+000	0	0	0	0	0	0	19.3571	1	1	45.4864	14.6673
DATA	27	1	27	0	0	ASCRP3011593	ASCRP3011593	4240.71	219.886	2.055875e+001	2.232309e+000	41.5	14	3.540562e+000	0	0	0	0	0	0	23.6357	1	1	47.2035	14.5472
DATA	28	1	28	0	0	ASCRP3002850	ASCRP3002850	4266.07	219.493	1.290684e+003	1.290713e+002	1490.5	14	3.382414e+000	0	0	0	0	0	0	1488.35	1	1	47.8731	14.5863
DATA	29	1	29	0	0	ASCRP3010443	ASCRP3010443	4291.61	219.271	2.984354e+001	3.107127e+000	51	14	3.574301e+000	0	0	0	0	0	0	34.5093	1	1	47.5395	14.4869
DATA	30	1	30	0	0	ASCRP3007634	ASCRP3007634	4316.93	219.877	5.025755e+001	5.099328e+000	75	14	3.584097e+000	0	0	0	0	0	0	58.2297	1	1	46.8651	14.535
DATA	31	1	31	0	0	ASCRP3001637	ASCRP3001637	4342.24	219.634	9.530016e+001	9.568837e+000	128	15	3.755907e+000	0	0	0	0	0	0	110.677	1	1	47.5395	14.7336
DATA	32	1	32	0	0	ASCRP3012615	ASCRP3012615	4367.58	219.573	2.981762e+000	9.096032e-001	21	14	3.559811e+000	0	0	0	0	0	0	3.46982	1	0	57.5363	14.7353
DATA	33	1	33	0	0	ASCRP3011633	ASCRP3011633	4393.37	219.596	3.634334e+001	3.734209e+000	57	14	3.406273e+000	0	0	0	0	0	0	42.3648	1	1	57.8122	14.5511
DATA	34	1	34	0	0	ASCRP3013504	ASCRP3013504	4418.43	220.277	5.999533e+001	6.060441e+000	88	14	3.332569e+000	0	0	0	0	0	0	70.0017	1	1	45.4864	14.3597
DATA	35	1	35	0	0	ASCRP3001826	ASCRP3001826	4443.65	220.067	6.691416e+001	6.745939e+000	95	14	3.348375e+000	0	0	0	0	0	0	78.1761	1	1	49.1849	14.4572
DATA	36	1	36	0	0	ASCRP3001026	ASCRP3001026	4469.31	219.535	2.467307e+002	2.468788e+001	306.5	14	3.294983e+000	0	0	0	0	0	0	288.615	1	1	47.8731	14.4904
DATA	37	1	37	0	0	ASCRP3002469	ASCRP3002469	4494.54	219.614	7.733088e+001	7.780151e+000	109	14	3.440885e+000	0	0	0	0	0	0	90.5033	1	1	47.5395	14.2278
DATA	38	1	38	0	0	ASCRP3005995	ASCRP3005995	4519.86	219.932	1.720006e+001	1.920542e+000	38	14	3.305126e+000	0	0	0	0	0	0	20.1303	1	1	47.2035	14.5331
DATA	39	1	39	0	0	ASCRP3003059	ASCRP3003059	4545.22	219.851	2.863000e+002	2.864274e+001	347.5	15	3.294866e+000	0	0	0	0	0	0	335.065	1	1	46.1809	14.7081
DATA	40	1	40	0	0	ASCRP3008503	ASCRP3008503	4570.83	220.153	3.805790e+001	3.900648e+000	63.5	14	3.411391e+000	0	0	0	0	0	0	44.5123	1	1	47.5395	14.4181
DATA	41	1	41	0	0	ASCRP3008062	ASCRP3008062	4596.29	219.859	2.994531e+002	2.995753e+001	366	14	3.257472e+000	0	0	0	0	0	0	350.043	1	1	49.8279	14.6061
DATA	42	1	42	0	0	ASCRP3009593	ASCRP3009593	4621.44	219.975	1.057690e+002	1.061152e+001	141	15	3.377254e+000	0	0	0	0	0	0	123.494	1	1	50.4627	14.8196
DATA	43	1	43	0	0	Negative042	Negative042	4647.09	219.614	2.323108e+000	8.884223e-001	20	14	3.526359e+000	0	0	0	0	0	0	2.70913	1	0	57.259	14.6
DATA	44	1	44	0	0	ASCRP3006330	ASCRP3006330	4672.12	219.621	4.123445e+001	4.211973e+000	66	14	3.408455e+000	0	0	0	0	0	0	48.0016	1	1	45.4864	14.6749
DATA	45	1	45	0	0	ASCRP3003988	ASCRP3003988	4697.73	219.781	4.843540e+002	4.844305e+001	586	15	3.616430e+000	0	0	0	0	0	0	562.583	1	1	48.5334	14.6782
DATA	46	1	46	0	0	ASCRP3000521	ASCRP3000521	4723.17	219.614	6.676932e+001	6.732470e+000	97	14	3.509347e+000	0	0	0	0	0	0	77.3711	1	1	47.2035	14.3816
DATA	47	1	47	0	0	ASCRP3012738	ASCRP3012738	4748.77	219.594	1.788056e+001	1.986466e+000	36	14	3.214937e+000	0	0	0	0	0	0	20.6618	1	1	44.7812	14.1333
DATA	48	1	48	0	0	ASCRP3009482	ASCRP3009482	4774.09	219.614	8.423750e+000	1.209618e+000	26	14	3.099482e+000	0	0	0	0	0	0	9.70377	1	1	57.259	13.8915
DATA	49	1	49	0	0	ASCRP3010011	ASCRP3010011	4799.38	219.875	8.240596e+000	1.199186e+000	28.5	14	3.487912e+000	0	0	0	0	0	0	9.45901	1	1	44.7812	14.4818
DATA	50	1	50	0	0	A_23_P215720	NM_000492	4824.63	219.596	2.500265e+000	9.093251e-001	20	14	3.342103e+000	0	0	0	0	0	0	2.85981	1	0	57.8122	14.317
DATA	51	1	51	0	0	ASCRP3005914	ASCRP3005914	4850.2	220.352	7.749246e+003	7.749250e+002	8750	14	3.003810e+000	0	0	0	0	0	0	8824.04	1	1	46.8651	14.0586
DATA	52	1	52	0	0	ASCRP3008448	ASCRP3008448	4875.5	219.5	1.021093e+003	1.021131e+002	1181	14	3.431956e+000	0	0	0	0	0	0	1158.32	1	1	49.1849	14.5863
DATA	53	1	53	0	0	ASCRP3005403	ASCRP3005403	4900.93	219.507	1.376185e+002	1.379031e+001	171	14	3.452897e+000	0	0	0	0	0	0	155.403	1	1	47.8731	14.5313
DATA	54	1	54	0	0	ASCRP3004952	ASCRP3004952	4926.35	219.778	7.514934e+001	7.567446e+000	102	14	3.547918e+000	0	0	0	0	0	0	84.4427	1	1	47.5395	14.6355
DATA	55	1	55	0	0	ASCRP3011716	ASCRP3011716	4951.81	219.588	2.045663e+003	2.045682e+002	2307	14	3.308806e+000	0	0	0	0	0	0	2287.34	1	1	46.5243	14.4486
DATA	56	1	56	0	0	AS_circRNA_control212	AS_circRNA_control212	4977.12	219.72	2.763917e+002	2.765379e+001	316.5	14	3.335009e+000	0	0	0	0	0	0	307.422	1	1	50.7771	14.4194
DATA	57	1	57	0	0	ASCRP3000311	ASCRP3000311	5002.59	220.025	2.968554e+001	3.103169e+000	49	14	3.332552e+000	0	0	0	0	0	0	32.8354	1	1	50.4627	14.5414
DATA	58	1	58	0	0	ASCRP3001004	ASCRP3001004	5028.08	220.099	1.279525e+002	1.282751e+001	157	14	3.364676e+000	0	0	0	0	0	0	140.74	1	1	46.8651	14.4203
DATA	59	1	59	0	0	ASCRP3005954	ASCRP3005954	5053.5	219.648	3.342840e+001	3.465577e+000	54	15	3.475879e+000	0	0	0	0	0	0	36.5684	1	1	57.5363	14.7481
DATA	60	1	60	0	0	ASCRP3012098	ASCRP3012098	5078.7	220.047	1.087588e+002	1.091469e+001	137	14	3.380422e+000	0	0	0	0	0	0	118.275	1	1	45.4864	14.5658
DATA	61	1	61	0	0	ASCRP3003319	ASCRP3003319	5104.03	219.971	2.051814e+002	2.053897e+001	245	14	3.274621e+000	0	0	0	0	0	0	221.846	1	1	46.8651	14.3996
DATA	62	1	62	0	0	ASCRP3003051	ASCRP3003051	5129.49	220.092	1.213446e+002	1.217008e+001	148	14	3.509410e+000	0	0	0	0	0	0	130.423	1	1	44.7812	14.4012
DATA	63	1	63	0	0	ASCRP3004503	ASCRP3004503	5155	219.681	3.073909e+000	9.849567e-001	23	14	3.471469e+000	0	0	0	0	0	0	3.28493	1	0	58.0869	14.2529
DATA	64	1	64	0	0	Negative026	Negative026	5180.5	219.648	9.571706e-001	9.412707e-001	18	14	3.533099e+000	0	0	0	0	0	0	-0.543083	0	0	57.5363	14.4343
DATA	65	1	65	0	0	ASCRP3002348	ASCRP3002348	5205.58	219.573	7.580841e+000	1.212779e+000	26	14	3.537951e+000	0	0	0	0	0	0	8.0081	1	1	57.5363	14.5282
DATA	66	1	66	0	0	ASCRP3011765	ASCRP3011765	5231.09	219.781	2.120286e+001	2.324255e+000	39	14	3.432086e+000	0	0	0	0	0	0	22.2689	1	1	45.835	14.6623
DATA	67	1	67	0	0	ASCRP3002944	ASCRP3002944	5256.44	220.027	2.749571e+002	2.751237e+001	302	14	3.367633e+000	0	0	0	0	0	0	287.173	1	1	48.5334	14.6743
DATA	68	1	68	0	0	ASCRP3009856	ASCRP3009856	5281.91	219.614	9.787743e-001	9.668074e-001	19	14	3.390864e+000	0	0	0	0	0	0	0.945395	0	0	57.259	14.4499
DATA	69	1	69	0	0	ASCRP3011754	ASCRP3011754	5307.46	219.592	1.504354e+001	1.788604e+000	32.5	14	3.507162e+000	0	0	0	0	0	0	15.5491	1	1	48.2044	14.4184
DATA	70	1	70	0	0	ASCRP3004993	ASCRP3004993	5332.75	219.64	3.199972e+002	3.201449e+001	347.5	14	3.163581e+000	0	0	0	0	0	0	329.158	1	1	52.9257	14.0849
DATA	71	1	71	0	0	ASCRP3008023	ASCRP3008023	5357.85	219.462	3.105645e+001	3.255546e+000	52	14	2.981206e+000	0	0	0	0	0	0	31.8039	1	1	45.4864	14.0254
DATA	72	1	72	0	0	A_23_P252748	NM_007152	5383.46	220.095	5.157760e+001	5.250162e+000	68	14	3.469793e+000	0	0	0	0	0	0	52.5943	1	1	48.8603	14.5301
DATA	73	1	73	0	0	ASCRP3009717	ASCRP3009717	5409.31	220.429	5.659720e+001	5.744692e+000	75	14	3.482717e+000	0	0	0	0	0	0	57.4939	1	1	46.5243	14.655
DATA	75	1	75	0	0	ASCRP3004561	ASCRP3004561	5459.59	220.493	7.180020e+001	7.247975e+000	89	14	3.453614e+000	0	0	0	0	0	0	72.5122	1	1	46.5243	14.5087
DATA	76	1	76	0	0	ASCRP3004592	ASCRP3004592	5485	219.582	9.687556e+001	9.738243e+000	115	14	3.648330e+000	0	0	0	0	0	0	97.6288	1	1	45.835	14.6891
DATA	77	1	77	0	0	ASCRP3003651	ASCRP3003651	5510.5	219.944	4.408998e+002	4.410118e+001	454	14	3.546193e+000	0	0	0	0	0	0	443.67	1	1	48.5334	14.3536
DATA	78	1	78	0	0	ASCRP3008186	ASCRP3008186	5535.8	219.69	2.642701e+002	2.644572e+001	275.5	14	3.319400e+000	0	0	0	0	0	0	265.719	1	1	47.2035	14.6767
DATA	79	1	79	0	0	ASCRP3001172	ASCRP3001172	5561.35	219.802	2.353689e+003	2.353710e+002	2370	14	3.523919e+000	0	0	0	0	0	0	2366.57	1	1	50.7771	14.6992
DATA	80	1	80	66	1	DarkCorner	DarkCorner	5586.5	220	1.010520e+000	9.937343e-001	17	15	3.305320e+000	0	0	0	0	0	0	-0.778248	0	0	65	14.8917
DATA	81	1	81	260	1	GE_BrightCorner	GE_BrightCorner	5612.09	219.935	1.967061e+005	1.967061e+004	198734	15	3.722253e+000	0	0	0	0	0	0	198284	1	1	54.4085	15.016
DATA	82	1	82	260	1	GE_BrightCorner	GE_BrightCorner	5637.5	220	1.945832e+005	1.945832e+004	197369	15	4.042542e+000	0	0	0	0	0	0	196669	1	1	54.1152	15.3374
DATA	83	2	1	260	1	GE_BrightCorner	GE_BrightCorner	3592.1	226.119	1.736589e+005	1.736589e+004	197800	15	4.747186e+000	0	0	0	0	0	0	196413	1	1	36.9964	16.1965
DATA	84	2	2	66	1	DarkCorner	DarkCorner	3618.5	227	3.234668e+000	9.474450e-001	21	15	3.633068e+000	0	0	0	0	0	0	3.63235	1	0	54.1152	15.1346
DATA	85	2	3	0	0	ASCRP3011718	ASCRP3011718	3644	227	3.551852e+000	9.633500e-001	22	15	3.927858e+000	0	0	0	0	0	0	3.96642	1	0	65	15.5433
DATA	86	2	4	0	0	ASCRP3004590	ASCRP3004590	3669.01	226.771	4.037020e+002	4.038021e+001	471	15	3.724838e+000	0	0	0	0	0	0	448.836	1	1	46.8651	15.067
DATA	87	2	5	0	0	ASCRP3004324	ASCRP3004324	3694.63	226.735	1.442407e+002	1.445229e+001	179	15	2.849696e+000	0	0	0	0	0	0	159.775	1	1	46.5243	14.9223
DATA	88	2	6	0	0	A_23_P57306	NM_005441	3720.37	227.404	1.142681e+001	1.458054e+000	28	15	3.276661e+000	0	0	0	0	0	0	12.6173	1	1	57.8122	14.9086
DATA	89	2	7	0	0	ASCRP3005419	ASCRP3005419	3745.5	227.352	9.120754e+000	1.286633e+000	28	14	3.771087e+000	0	0	0	0	0	0	10.0505	1	1	57.5363	14.8458
DATA	90	2	8	0	0	ASCRP3006367	ASCRP3006367	3771.11	227.253	7.194484e+001	7.251644e+000	97.5	15	3.664435e+000	0	0	0	0	0	0	79.1731	1	1	48.8603	15.1256
DATA	91	2	9	0	0	ASCRP3003758	ASCRP3003758	3796.29	227.179	7.737085e+001	7.790336e+000	103	15	3.416598e+000	0	0	0	0	0	0	85.0866	1	1	49.8279	15.1368
DATA	92	2	10	0	0	ASCRP3006209	ASCRP3006209	3821.52	227.393	4.188277e+003	4.188287e+002	4536	15	3.065175e+000	0	0	0	0	0	0	4604.84	1	1	52.9257	14.7487
DATA	93	2	11	0	0	ASCRP3011890	ASCRP3011890	3847.06	227.206	6.604866e+001	6.667134e+000	90	15	3.464375e+000	0	0	0	0	0	0	72.6544	1	1	45.4864	15.165
DATA	94	2	12	0	0	ASCRP3012914	ASCRP3012914	3872.09	226.818	5.216985e+001	5.295429e+000	75	14	3.426321e+000	0	0	0	0	0	0	57.4498	1	1	45.835	14.8986
DATA	95	2	13	0	0	ASCRP3008257	ASCRP3008257	3897.3	226.667	1.218284e+002	1.221655e+001	159	14.5	3.457068e+000	0	0	0	0	0	0	134.345	1	1	44.4243	14.5935
DATA	96	2	14	0	0	ASCRP3011640	ASCRP3011640	3923.08	227.04	9.312633e+001	9.356548e+000	121.5	14	3.693693e+000	0	0	0	0	0	0	102.849	1	1	46.8651	14.4366
DATA	97	2	15	0	0	ASCRP3013127	ASCRP3013127	3948.3	226.667	1.925011e+002	1.927130e+001	233	14	3.588621e+000	0	0	0	0	0	0	213.073	1	1	44.4243	14.7339
DATA	98	2	16	0	0	ASCRP3001518	ASCRP3001518	3973.79	227.69	1.949499e+002	1.951584e+001	235	14	3.754069e+000	0	0	0	0	0	0	216.153	1	1	47.2035	14.8838
DATA	99	2	17	0	0	ASCRP3002547	ASCRP3002547	3999.19	227.233	4.619926e+001	4.706653e+000	67	14	3.388934e+000	0	0	0	0	0	0	51.3685	1	1	48.2044	14.533
DATA	100	2	18	0	0	ASCRP3006626	ASCRP3006626	4024.68	227.111	2.698764e+001	2.843877e+000	48	14	3.463326e+000	0	0	0	0	0	0	30.0922	1	1	47.8731	14.5806
DATA	101	2	19	0	0	AS_circRNA_control208	AS_circRNA_control208	4049.89	227.352	6.445930e+003	6.445936e+002	7222	15	3.347754e+000	0	0	0	0	0	0	7207.01	1	1	47.8731	14.9906
DATA	102	2	20	0	0	ASCRP3006695	ASCRP3006695	4075.52	227.093	1.263494e+003	1.263525e+002	1383	14.5	3.539596e+000	0	0	0	0	0	0	1417.19	1	1	48.8603	14.8317
DATA	103	2	21	0	0	ASCRP3002878	ASCRP3002878	4101	226.576	6.964873e+003	6.964879e+002	7901	15	3.631147e+000	0	0	0	0	0	0	7838.9	1	1	45.4864	15.2944
DATA	104	2	22	0	0	Negative002	Negative002	4126.5	227.352	9.011404e-001	8.861713e-001	17	15	3.387602e+000	0	0	0	0	0	0	-0.815696	0	0	65	14.8612
DATA	105	2	23	1028	1	(+)E1A_r60_n11	E1A_r60_n11	4151.91	227.386	8.983576e-001	8.835776e-001	18	14	3.486354e+000	0	0	0	0	0	0	0.179876	0	0	65	14.8832
DATA	106	2	24	0	0	ASCRP3006863	ASCRP3006863	4177.48	227.658	2.916605e+001	3.046718e+000	52	15	3.217906e+000	0	0	0	0	0	0	33.111	1	1	50.1463	14.9798
DATA	107	2	25	0	0	ASCRP3012336	ASCRP3012336	4202.14	227.242	1.666708e+001	1.883843e+000	35	15	3.444510e+000	0	0	0	0	0	0	18.9822	1	1	45.835	15.0892
DATA	108	2	26	0	0	ASCRP3001892	ASCRP3001892	4227.93	227.622	9.404457e+001	9.445135e+000	124	15	3.248625e+000	0	0	0	0	0	0	107.399	1	1	49.1849	14.7048
DATA	109	2	27	0	0	ASCRP3009478	ASCRP3009478	4253.5	227.352	7.850677e+002	7.851163e+001	888.5	14	3.592117e+000	0	0	0	0	0	0	899.245	1	1	57.5363	14.8392
DATA	110	2	28	0	0	ASCRP3004476	ASCRP3004476	4278.64	226.871	2.856961e+002	2.858287e+001	349	15	3.463181e+000	0	0	0	0	0	0	328.215	1	1	46.8651	14.6667
DATA	111	2	29	0	0	ASCRP3012342	ASCRP3012342	4304.03	226.866	1.244664e+002	1.247689e+001	160	15	3.745748e+000	0	0	0	0	0	0	143.346	1	1	46.8651	14.8131
DATA	112	2	30	0	0	ASCRP3009415	ASCRP3009415	4329.47	227.277	1.250630e+002	1.253629e+001	163	15	4.037831e+000	0	0	0	0	0	0	144.324	1	1	51.7088	15.1891
DATA	113	2	31	0	0	ASCRP3009929	ASCRP3009929	4355	226.866	1.059384e+002	1.062905e+001	137	15	3.938516e+000	0	0	0	0	0	0	122.543	1	1	46.8651	15.1429
DATA	114	2	32	0	0	ASCRP3010473	ASCRP3010473	4380.5	227.352	3.401275e+000	9.277911e-001	21	15	3.715825e+000	0	0	0	0	0	0	3.94032	1	0	65	15.128
DATA	115	2	33	0	0	ASCRP3010272	ASCRP3010272	4405.62	227.367	8.608202e+002	8.608633e+001	1011	14	2.924882e+000	0	0	0	0	0	0	998.796	1	1	50.7771	14.6243
DATA	116	2	34	0	0	CUST_2_PI418767722	NM_002455	4430.86	227.627	6.445388e+001	6.502627e+000	88	15	3.224821e+000	0	0	0	0	0	0	74.8692	1	1	42.9674	14.7085
DATA	117	2	35	0	0	Negative012	Negative012	4456.5	227.352	8.743561e-001	8.598319e-001	17.5	14	3.359785e+000	0	0	0	0	0	0	-0.471644	0	0	57.5363	14.5517
DATA	118	2	36	0	0	ASCRP3002893	ASCRP3002893	4482.09	226.672	7.327746e+002	7.328249e+001	873	14	3.220560e+000	0	0	0	0	0	0	853.25	1	1	45.1352	14.4744
DATA	119	2	37	0	0	ASCRP3009531	ASCRP3009531	4507.42	226.742	7.685102e+001	7.732903e+000	106	14	3.379716e+000	0	0	0	0	0	0	89.5192	1	1	46.1809	14.3611
DATA	120	2	38	0	0	ASCRP3008102	ASCRP3008102	4532.7	227.1	4.973812e+002	4.974553e+001	601	15	3.007451e+000	0	0	0	0	0	0	579.29	1	1	47.2035	14.9426
DATA	121	2	39	0	0	ASCRP3000345	ASCRP3000345	4558.42	227.427	8.734942e-001	8.589843e-001	17	15	3.413586e+000	0	0	0	0	0	0	-0.632433	0	0	65	14.7282
DATA	122	2	40	0	0	ASCRP3005981	ASCRP3005981	4583.5	227.352	3.417155e+000	9.248518e-001	21.5	14	3.533061e+000	0	0	0	0	0	0	3.97617	1	0	57.5363	14.6364
DATA	123	2	41	0	0	ASCRP3002894	ASCRP3002894	4608.91	227.386	2.204224e+001	2.366119e+000	44	15	2.983865e+000	0	0	0	0	0	0	25.625	1	1	57.259	14.899
DATA	124	2	42	0	0	ASCRP3002179	ASCRP3002179	4634.57	227.605	9.008070e+002	9.008482e+001	1032	15	3.535750e+000	0	0	0	0	0	0	1045.79	1	1	49.5074	14.8488
DATA	125	2	43	0	0	ASCRP3010700	ASCRP3010700	4659.88	227.385	2.556026e+002	2.557481e+001	311.5	15	3.408591e+000	0	0	0	0	0	0	296.323	1	1	53.8203	14.86
DATA	126	2	44	0	0	ASCRP3008574	ASCRP3008574	4685.04	226.843	4.992745e+001	5.066934e+000	73.5	15	3.691888e+000	0	0	0	0	0	0	57.7932	1	1	46.8651	14.9414
DATA	127	2	45	0	0	ASCRP3011854	ASCRP3011854	4710.55	226.985	2.849063e+001	2.977744e+000	51.5	15	3.790358e+000	0	0	0	0	0	0	32.9026	1	1	45.835	14.9065
DATA	128	2	46	0	0	ASCRP3008935	ASCRP3008935	4735.91	227.386	8.138688e+001	8.184878e+000	113	14	3.153103e+000	0	0	0	0	0	0	93.7281	1	1	57.259	14.1313
DATA	129	2	47	0	0	ASCRP3001256	ASCRP3001256	4761.36	226.797	2.690213e+001	2.827552e+000	48	14	3.552480e+000	0	0	0	0	0	0	30.9036	1	1	45.1352	14.4085
DATA	130	2	48	0	0	ASCRP3003770	ASCRP3003770	4786.44	227.26	8.995943e+001	9.038252e+000	122	14	3.350389e+000	0	0	0	0	0	0	102.987	1	1	49.5074	14.4195
DATA	131	2	49	66	-1	(-)3xSLv1	NegativeControl	4812.37	227.404	8.914935e-001	8.766846e-001	17	15	3.269703e+000	0	0	0	0	0	0	-1.47234	0	0	65	14.85
DATA	132	2	50	0	0	ASCRP3006639	ASCRP3006639	4837.5	227.352	1.494465e+001	1.734277e+000	33.5	14	3.504191e+000	0	0	0	0	0	0	16.9837	1	1	57.5363	14.4737
DATA	133	2	51	0	0	ASCRP3012632	ASCRP3012632	4862.91	227.386	2.945128e+001	3.074801e+000	50	14	2.941770e+000	0	0	0	0	0	0	33.3337	1	1	65	14.649
DATA	134	2	52	0	0	ASCRP3001111	ASCRP3001111	4888.31	226.859	1.767861e+001	1.977945e+000	37	14	3.173868e+000	0	0	0	0	0	0	19.9287	1	1	47.5395	14.6256
DATA	135	2	53	0	0	ASCRP3008390	ASCRP3008390	4913.78	226.75	6.007752e+001	6.073480e+000	87	14.5	3.471227e+000	0	0	0	0	0	0	67.4185	1	1	45.1352	14.625
DATA	136	2	54	0	1	RC7	RC7	4939.09	227.386	9.107997e-001	8.956701e-001	16.5	14	3.566979e+000	0	0	0	0	0	0	-1.40138	0	0	65	14.6029
DATA	137	2	55	0	0	ASCRP3009364	ASCRP3009364	4964.5	227.352	6.497032e+000	1.110118e+000	25	14	3.288008e+000	0	0	0	0	0	0	7.21782	1	1	57.5363	14.6683
DATA	138	2	56	0	0	ASCRP3007693	ASCRP3007693	4989.91	227.386	2.022504e+001	2.215679e+000	39.5	14	3.566577e+000	0	0	0	0	0	0	22.3524	1	1	57.259	14.5366
DATA	139	2	57	0	0	ASCRP3008513	ASCRP3008513	5015.42	227.427	3.927453e+000	9.908622e-001	22	15	3.226812e+000	0	0	0	0	0	0	4.31729	1	0	57.5363	14.7087
DATA	140	2	58	0	0	ASCRP3006817	ASCRP3006817	5040.49	227.367	1.827936e+002	1.830222e+001	212	15	3.492254e+000	0	0	0	0	0	0	199.861	1	1	49.8279	14.878
DATA	141	2	59	0	0	ASCRP3001023	ASCRP3001023	5066.09	227.386	1.137732e+000	9.267747e-001	19	15	2.944439e+000	0	0	0	0	0	0	1.23698	1	0	65	14.8542
DATA	142	2	60	0	0	Negative050	Negative050	5091.5	227.352	1.130249e+000	9.318510e-001	19	14	3.377550e+000	0	0	0	0	0	0	1.22193	1	0	57.5363	14.4
DATA	143	2	61	0	0	ASCRP3006015	ASCRP3006015	5116.69	227.031	2.292491e+001	2.473986e+000	43	14	3.272916e+000	0	0	0	0	0	0	24.6476	1	1	45.4864	14.351
DATA	144	2	62	0	0	ASCRP3008616	ASCRP3008616	5142.23	226.848	8.403651e+002	8.404172e+001	917.5	14	3.568924e+000	0	0	0	0	0	0	898.387	1	1	45.835	14.6526
DATA	145	2	63	0	0	ASCRP3003996	ASCRP3003996	5167.4	227	6.548038e+001	6.615275e+000	87	15	3.586226e+000	0	0	0	0	0	0	69.6026	1	1	48.5334	14.8182
DATA	146	2	64	0	0	ASCRP3001970	ASCRP3001970	5192.94	227.464	1.002442e+002	1.006898e+001	122	15	3.737505e+000	0	0	0	0	0	0	105.936	1	1	47.5395	14.97
DATA	147	2	65	0	0	ASCRP3004002	ASCRP3004002	5218.17	227.4	1.775113e+001	2.014040e+000	37	15	3.029374e+000	0	0	0	0	0	0	18.6561	1	1	45.1352	14.9554
DATA	148	2	66	0	0	ASCRP3000344	ASCRP3000344	5243.63	227.36	1.015173e+002	1.019670e+001	129	14	3.366404e+000	0	0	0	0	0	0	106.116	1	1	48.8603	14.7081
DATA	149	2	67	0	0	ASCRP3013262	ASCRP3013262	5269.42	227.427	9.780401e-001	9.639482e-001	19	15	3.285550e+000	0	0	0	0	0	0	0.66973	0	0	57.5363	14.7941
DATA	150	2	68	0	0	Negative027	Negative027	5294.58	227.427	9.829272e-001	9.665994e-001	17	15	3.709374e+000	0	0	0	0	0	0	-1.23939	0	0	57.5363	15.1244
DATA	151	2	69	0	0	ASCRP3008344	ASCRP3008344	5320	227.455	4.528035e+001	4.631025e+000	63.5	14	3.350969e+000	0	0	0	0	0	0	46.6216	1	1	65	14.4569
DATA	152	2	70	0	0	ASCRP3005983	ASCRP3005983	5345.39	226.986	8.680203e+001	8.734846e+000	106	14	2.667433e+000	0	0	0	0	0	0	88.9816	1	1	47.5395	14.4416
DATA	153	2	71	0	0	ASCRP3009337	ASCRP3009337	5370.72	226.905	7.056932e+001	7.124587e+000	88	14	3.278440e+000	0	0	0	0	0	0	72.045	1	1	48.8603	14.6557
DATA	154	2	72	0	0	ASCRP3001698	ASCRP3001698	5396.27	227.278	3.409393e+002	3.410811e+001	367	15	3.216144e+000	0	0	0	0	0	0	346.756	1	1	52.9257	14.763
DATA	155	2	73	0	0	ASCRP3008893	ASCRP3008893	5421.8	227.494	6.989001e+002	6.989697e+001	712	15	3.768166e+000	0	0	0	0	0	0	708.496	1	1	51.0895	15.0882
DATA	156	2	74	0	0	ASCRP3000411	ASCRP3000411	5447.07	227.493	1.886144e+002	1.888735e+001	209.5	14	3.440239e+000	0	0	0	0	0	0	190.684	1	1	48.5334	14.7667
DATA	157	2	75	0	0	ASCRP3004231	ASCRP3004231	5472.65	227.264	4.345487e+001	4.457124e+000	60	15	3.709516e+000	0	0	0	0	0	0	43.8357	1	1	48.2044	14.8957
DATA	158	2	76	0	0	ASCRP3010130	ASCRP3010130	5497.68	227	1.918270e+002	1.920837e+001	210.5	15	3.800460e+000	0	0	0	0	0	0	193.209	1	1	48.5334	15.1408
DATA	159	2	77	0	0	A_23_P6335	NM_000185	5523.09	226.672	3.749053e+002	3.750370e+001	403	14	3.543196e+000	0	0	0	0	0	0	377.259	1	1	45.1352	14.5676
DATA	160	2	78	0	0	ASCRP3006054	ASCRP3006054	5548.56	226.973	5.254429e+001	5.347603e+000	69	15	3.019677e+000	0	0	0	0	0	0	52.8671	1	1	48.5334	15.0481
DATA	161	2	79	0	0	ASCRP3002857	ASCRP3002857	5573.96	226.857	1.082799e+002	1.087345e+001	124	15	3.467680e+000	0	0	0	0	0	0	109.014	1	1	46.8651	15.0556
DATA	162	2	80	66	1	DarkCorner	DarkCorner	5599.42	227.427	1.008418e+000	9.925777e-001	18	15	3.601061e+000	0	0	0	0	0	0	0.42867	0	0	57.5363	15.495
DATA	163	2	81	66	1	DarkCorner	DarkCorner	5624.58	227.427	1.574720e+000	1.001713e+000	20	16	4.617729e+000	0	0	0	0	0	0	1.59182	1	0	57.5363	15.9727
DATA	164	2	82	260	1	GE_BrightCorner	GE_BrightCorner	5650.42	227.427	1.936339e+005	1.936339e+004	198136	15	4.112962e+000	0	0	0	0	0	0	196426	1	1	57.5363	15.6004
DATA	165	3	1	66	1	DarkCorner	DarkCorner	3580.5	234.5	8.986871e-001	8.837588e-001	17	15	3.774184e+000	0	0	0	0	0	0	-0.533128	0	0	57.5363	15.2453
DATA	166	3	2	66	1	DarkCorner	DarkCorner	3605.89	234.5	1.613995e+000	9.047064e-001	19	18.5	1.324108e+001	0	0	1	0	1	0	1.81308	1	0	56.9804	22.2759
DATA	167	3	3	0	0	ASCRP3008726	ASCRP3008726	3631	234.69	8.335764e+003	8.335769e+002	8954	16	3.788845e+000	0	0	0	0	0	0	9306.18	1	1	51.7088	16.2778
DATA	168	3	4	0	0	ASCRP3006793	ASCRP3006793	3656.38	234.57	5.825670e+002	5.826365e+001	648.5	15	3.281084e+000	0	0	0	0	0	0	647.047	1	1	50.4627	15.5208
DATA	169	3	5	0	0	ASCRP3011055	ASCRP3011055	3681.89	234.456	7.827025e+002	7.827547e+001	874.5	16	3.570138e+000	0	0	0	0	0	0	865.662	1	1	53.2255	15.8824
DATA	171	3	7	0	0	ASCRP3013087	ASCRP3013087	3732.68	234	3.536459e+003	3.536471e+002	3916	16	2.827119e+000	0	0	0	0	0	0	3888.81	1	1	46.5243	16.0851
DATA	172	3	8	0	0	ASCRP3000452	ASCRP3000452	3758.13	234.857	3.488201e+001	3.605308e+000	57	15	4.377878e+000	0	0	0	0	0	0	38.2717	1	1	46.8651	16.2041
DATA	173	3	9	0	0	ASCRP3002529	ASCRP3002529	3783.39	234.729	5.448681e+001	5.524549e+000	79	15	3.678033e+000	0	0	0	0	0	0	59.7163	1	1	47.5395	15.5625
DATA	174	3	10	0	0	ASCRP3008304	ASCRP3008304	3809.11	234.5	1.583346e+001	1.827627e+000	36	14	3.412889e+000	0	0	0	0	0	0	17.3457	1	1	56.9804	15.0182
DATA	175	3	11	0	0	ASCRP3010420	ASCRP3010420	3834.05	234.453	1.843107e+001	2.056739e+000	38	16	3.474630e+000	0	0	0	0	0	0	20.1926	1	1	48.8603	16.4068
DATA	176	3	12	0	0	ASCRP3002602	ASCRP3002602	3859.37	234.154	1.522912e+001	1.775169e+000	34	15	3.251728e+000	0	0	0	0	0	0	16.6964	1	1	40.2912	14.7111
DATA	177	3	13	0	0	ASCRP3007145	ASCRP3007145	3884.68	233.986	3.631183e+001	3.743746e+000	61	15	3.162048e+000	0	0	0	0	0	0	39.854	1	1	47.2035	14.9623
DATA	178	3	14	0	0	ASCRP3009735	ASCRP3009735	3910.5	234.5	1.727200e+000	9.263077e-001	19	15	4.096069e+000	0	0	0	0	0	0	1.89789	1	0	57.5363	14.8889
DATA	179	3	15	0	0	ASCRP3004565	ASCRP3004565	3935.8	233.906	2.858696e+001	2.999479e+000	49	15	2.866502e+000	0	0	0	0	0	0	31.4783	1	1	45.835	15.4727
DATA	180	3	16	0	0	ASCRP3007898	ASCRP3007898	3961.5	234.5	9.228807e+000	1.293642e+000	28	15	3.465268e+000	0	0	0	0	0	0	10.1803	1	1	57.5363	15.3455
DATA	181	3	17	0	0	ASCRP3003825	ASCRP3003825	3986.67	234.5	2.811438e+002	2.812892e+001	323	14.5	4.101052e+000	0	0	0	0	0	0	310.856	1	1	57.5363	15.25
DATA	182	3	18	0	0	ASCRP3013515	ASCRP3013515	4011.49	234.855	1.699139e+002	1.701534e+001	202	14.5	3.571972e+000	0	0	0	0	0	0	188.304	1	1	49.8279	15.5909
DATA	183	3	19	0	0	ASCRP3004758	ASCRP3004758	4037.5	234.5	2.006904e+000	9.217235e-001	20	16	2.968749e+000	0	0	0	0	0	0	2.23086	1	0	57.5363	15.7636
DATA	184	3	20	0	0	ASCRP3008824	ASCRP3008824	4063	234.455	1.525372e+002	1.528007e+001	182.5	16	3.948368e+000	0	0	0	0	0	0	170.056	1	1	55.8519	16.2857
DATA	185	3	21	0	0	ASCRP3000040	ASCRP3000040	4088.04	234.347	9.740068e+002	9.740478e+001	1112	15.5	3.443961e+000	0	0	0	0	0	0	1089.15	1	1	48.5334	15.6957
DATA	186	3	22	0	0	ASCRP3006798	ASCRP3006798	4113.31	234.389	1.651328e+002	1.653733e+001	204	16	4.176008e+000	0	0	0	0	0	0	185.209	1	1	48.2044	16.0566
DATA	187	3	23	0	0	ASCRP3012731	ASCRP3012731	4138.76	234.458	1.998906e+001	2.187641e+000	41	16	3.416642e+000	0	0	0	0	0	0	22.4874	1	1	47.8731	15.566
DATA	188	3	24	0	0	ASCRP3011610	ASCRP3011610	4164.41	234.733	3.529888e+002	3.531001e+001	418	16	3.418699e+000	0	0	0	0	0	0	398.264	1	1	52.0157	16.1875
DATA	189	3	25	0	0	ASCRP3012463	ASCRP3012463	4189.62	234.644	5.416622e+001	5.488222e+000	77	15	3.506554e+000	0	0	0	0	0	0	61.3004	1	1	48.5334	15.5306
DATA	190	3	26	0	0	ASCRP3011876	ASCRP3011876	4215.08	234.753	1.171608e+002	1.174917e+001	148.5	14	3.893026e+000	0	0	0	0	0	0	132.974	1	1	47.8731	15.2833
DATA	191	3	27	0	0	ASCRP3006308	ASCRP3006308	4240.46	234.817	3.313830e+002	3.314995e+001	395	15	3.874300e+000	0	0	0	0	0	0	377.161	1	1	51.0895	15.102
DATA	192	3	28	0	0	ASCRP3010709	ASCRP3010709	4265.96	234.097	3.339114e+001	3.452064e+000	55.5	14	4.067645e+000	0	0	0	0	0	0	38.1255	1	1	46.8651	14.9123
DATA	193	3	29	0	0	ASCRP3005126	ASCRP3005126	4291.5	234.5	8.885703e-001	8.739177e-001	18	16	3.440989e+000	0	0	0	0	0	0	0.157007	0	0	57.5363	15.5818
DATA	194	3	30	0	0	ASCRP3004355	ASCRP3004355	4316.88	234.312	2.966924e+001	3.092309e+000	52	15	3.928231e+000	0	0	0	0	0	0	34.0387	1	1	49.8279	15.5192
DATA	195	3	31	0	0	ASCRP3000570	ASCRP3000570	4342.22	233.89	6.417609e+001	6.476244e+000	89.5	15	4.264830e+000	0	0	0	0	0	0	73.808	1	1	47.8731	15.8136
DATA	196	3	32	0	0	ASCRP3010402	ASCRP3010402	4367.58	235.064	5.384591e+001	5.454182e+000	75	14	3.959798e+000	0	0	0	0	0	0	61.9994	1	1	49.5074	15
DATA	197	3	33	0	0	ASCRP3009645	ASCRP3009645	4393.08	234.703	3.831923e+003	3.831933e+002	4386	15	3.990275e+000	0	0	0	0	0	0	4420.81	1	1	53.5237	15.234
DATA	198	3	34	0	0	ASCRP3013023	ASCRP3013023	4418.21	234.628	1.005300e+002	1.009019e+001	131.5	14	2.848124e+000	0	0	0	0	0	0	116.152	1	1	50.1463	14.037
DATA	199	3	35	0	0	ASCRP3000119	ASCRP3000119	4443.75	234.806	1.022308e+001	1.338883e+000	31.5	15	4.077173e+000	0	0	0	0	0	0	11.8244	1	1	45.835	15.5926
DATA	200	3	36	0	0	ASCRP3007127	ASCRP3007127	4469.33	234.342	1.349648e+001	1.602260e+000	32	14.5	3.442590e+000	0	0	0	0	0	0	15.6294	1	1	48.2044	14.84
DATA	201	3	37	0	0	ASCRP3001984	ASCRP3001984	4494.49	234.411	3.636031e+002	3.637056e+001	434	15	2.593330e+000	0	0	0	0	0	0	421.294	1	1	48.5334	14.5814
DATA	202	3	38	0	0	ASCRP3003018	ASCRP3003018	4520.14	234.176	1.385788e+002	1.388471e+001	176.5	14	3.376341e+000	0	0	0	0	0	0	160.638	1	1	47.8731	14.7321
DATA	203	3	39	0	0	ASCRP3011842	ASCRP3011842	4545.38	234	1.118719e+002	1.122040e+001	149.5	15	3.488025e+000	0	0	0	0	0	0	129.692	1	1	48.5334	15.1481
DATA	204	3	40	0	0	ASCRP3005340	ASCRP3005340	4570.57	234.653	5.685575e+001	5.750738e+000	84	16	3.601958e+000	0	0	0	0	0	0	65.8613	1	1	48.2044	15.9362
DATA	205	3	41	0	0	ASCRP3005773	ASCRP3005773	4596.4	234.729	6.166120e+002	6.166725e+001	735.5	14	3.312281e+000	0	0	0	0	0	0	713.755	1	1	47.2035	14.9302
DATA	206	3	42	0	0	ASCRP3007810	ASCRP3007810	4621.58	234.778	3.593499e+002	3.594539e+001	428	15	2.392825e+000	0	0	0	0	0	0	415.536	1	1	50.7771	15.2195
DATA	207	3	43	0	0	ASCRP3003949	ASCRP3003949	4647.11	234.5	5.298129e+000	1.015037e+000	24	15	2.995863e+000	0	0	0	0	0	0	6.11939	1	1	65	15.2759
DATA	208	3	44	0	0	A_23_P49878	NM_019013	4672.32	234.71	1.385119e+001	1.634268e+000	35	14	3.412786e+000	0	0	0	0	0	0	15.9697	1	1	46.8651	14.7551
DATA	209	3	45	0	0	ASCRP3004707	ASCRP3004707	4697.67	234.5	4.912387e+000	9.981948e-001	21.5	14.5	3.513763e+000	0	0	0	0	0	0	5.65323	1	1	57.5363	14.98
DATA	210	3	46	0	0	ASCRP3001319	ASCRP3001319	4723.33	234.5	1.499466e+001	1.734076e+000	37	15	3.932393e+000	0	0	0	0	0	0	17.2157	1	1	57.5363	15.1887
DATA	211	3	47	0	0	ASCRP3005156	ASCRP3005156	4748.69	234.213	7.830507e+000	1.172833e+000	26	14	3.118216e+000	0	0	0	0	0	0	8.96824	1	1	44.0646	14.1111
DATA	212	3	48	0	0	ASCRP3005212	ASCRP3005212	4774.11	234.5	1.360449e+001	1.618013e+000	31	13	3.321705e+000	0	0	0	0	0	0	15.5326	1	1	56.9804	14.0784
DATA	213	3	49	0	0	Negative029	Negative029	4799.5	234.5	8.935635e-001	8.787202e-001	18	16	3.339268e+000	0	0	0	0	0	0	-0.113921	0	0	65	15.6452
DATA	214	3	50	0	0	ASCRP3004126	ASCRP3004126	4824.82	234.545	1.921642e+002	1.923665e+001	235	14	3.232488e+000	0	0	0	0	0	0	217.91	1	1	52.6241	14.2653
DATA	215	3	51	0	0	ASCRP3006046	ASCRP3006046	4850.08	234.753	1.791058e+002	1.793245e+001	217.5	15	3.111291e+000	0	0	0	0	0	0	202.309	1	1	47.8731	15.6364
DATA	216	3	52	0	0	ASCRP3002582	ASCRP3002582	4875.4	234.746	7.395398e+000	1.156324e+000	26	14	2.527737e+000	0	0	0	0	0	0	8.3196	1	1	44.7812	14.1633
DATA	218	3	54	0	0	ASCRP3005267	ASCRP3005267	4926.41	234.372	4.052256e+002	4.053248e+001	466.5	15	3.640802e+000	0	0	0	0	0	0	451.901	1	1	52.3208	14.7736
DATA	219	3	55	0	0	ASCRP3001016	ASCRP3001016	4951.87	234.377	6.837651e+001	6.896761e+000	94	15	3.674615e+000	0	0	0	0	0	0	75.8878	1	1	46.8651	14.6852
DATA	220	3	56	0	0	A_23_P57306	NM_005441	4977.42	234.362	1.183420e+001	1.490123e+000	31	14	3.053948e+000	0	0	0	0	0	0	13.0688	1	1	47.5395	14.4545
DATA	221	3	57	0	0	ASCRP3000181	ASCRP3000181	5002.65	234.835	1.825886e+003	1.825909e+002	1974.5	16	3.712942e+000	0	0	0	0	0	0	2005.68	1	1	50.1463	15.5682
DATA	222	3	58	0	0	ASCRP3006062	ASCRP3006062	5028.13	234.782	3.043164e+001	3.177793e+000	52	15	3.293738e+000	0	0	0	0	0	0	33.2528	1	1	49.8279	14.9815
DATA	223	3	59	0	0	ASCRP3001846	ASCRP3001846	5053.43	234.596	2.372264e+002	2.374047e+001	278	15	3.808556e+000	0	0	0	0	0	0	257.852	1	1	53.5237	15.5102
DATA	224	3	60	0	0	ASCRP3010947	ASCRP3010947	5078.56	234.733	6.019477e+002	6.020188e+001	654.5	14	3.761649e+000	0	0	0	0	0	0	650.711	1	1	49.1849	15
DATA	225	3	61	0	0	A_23_P67042	NM_017947	5104.07	234.827	1.522459e+001	1.784165e+000	35	15	3.184264e+000	0	0	0	0	0	0	16.3662	1	1	50.7771	15.8372
DATA	226	3	62	0	0	ASCRP3002177	ASCRP3002177	5129.51	234.377	1.682332e+002	1.684930e+001	196	14.5	3.660936e+000	0	0	0	0	0	0	179.874	1	1	49.8279	14.84
DATA	227	3	63	0	0	ASCRP3004484	ASCRP3004484	5155.06	234.329	1.125057e+003	1.125096e+002	1219	15	3.887274e+000	0	0	0	0	0	0	1196.21	1	1	51.7088	15.4737
DATA	228	3	64	0	0	ASCRP3002811	ASCRP3002811	5180.38	234.743	7.846706e+001	7.903504e+000	101	16	3.646932e+000	0	0	0	0	0	0	82.9616	1	1	48.5334	15.5581
DATA	229	3	65	0	0	Negative010	Negative010	5205.76	234.651	3.605986e+001	3.729267e+000	54	15	4.353726e+000	0	0	0	0	0	0	37.9201	1	1	51.0895	15.5918
DATA	230	3	66	0	0	ASCRP3003213	ASCRP3003213	5231.18	234.75	7.900553e+001	7.958188e+000	101	16	3.212769e+000	0	0	0	0	0	0	82.6385	1	1	47.8731	15.7818
DATA	231	3	67	0	0	ASCRP3009394	ASCRP3009394	5256.43	234.585	2.873574e+002	2.875180e+001	314.5	16	3.374646e+000	0	0	0	0	0	0	299.047	1	1	53.5237	16.1765
DATA	232	3	68	0	0	ASCRP3005323	ASCRP3005323	5282.21	234.191	2.220967e+002	2.223065e+001	245	16	3.940454e+000	0	0	0	0	0	0	229.991	1	1	46.1809	16.0847
DATA	233	3	69	0	0	ASCRP3011719	ASCRP3011719	5307.42	234.573	3.417540e+004	3.417540e+003	35160	15.5	3.911336e+000	0	0	0	0	0	0	35222.2	1	1	57.5363	15.6522
DATA	234	3	70	0	0	ASCRP3005088	ASCRP3005088	5332.69	234.405	3.249770e+002	3.251231e+001	352	15	3.311063e+000	0	0	0	0	0	0	333.469	1	1	48.5334	14.7255
DATA	235	3	71	0	0	ASCRP3010456	ASCRP3010456	5358.33	234.5	9.951096e-001	9.785795e-001	17	14	2.750494e+000	0	0	0	0	0	0	-0.592842	0	0	65	14.6522
DATA	236	3	72	0	0	ASCRP3004768	ASCRP3004768	5383.5	234.5	3.089978e+001	3.242320e+000	47	16	3.701669e+000	0	0	0	0	0	0	31.4605	1	1	57.5363	15.7636
DATA	237	3	73	0	0	ASCRP3001798	ASCRP3001798	5409.2	234.845	6.629525e+001	6.702366e+000	85	16	3.854827e+000	0	0	0	0	0	0	67.274	1	1	47.2035	15.8776
DATA	238	3	74	0	0	ASCRP3001369	ASCRP3001369	5434.34	234.662	3.933830e+001	4.056039e+000	58	16	3.628457e+000	0	0	0	0	0	0	39.8101	1	1	48.2044	16.1087
DATA	239	3	75	66	-1	(-)3xSLv1	NegativeControl	5459.58	234.573	1.007073e+000	9.903441e-001	15	15.5	3.487966e+000	0	0	0	0	0	0	-2.62208	0	0	65	15.375
DATA	240	3	76	0	0	Negative015	Negative015	5485.11	234.5	1.008736e+000	9.919792e-001	17	15	3.904521e+000	0	0	0	0	0	0	-0.731826	0	0	65	15.283
DATA	241	3	77	0	0	ASCRP3000417	ASCRP3000417	5510.68	234.208	4.832792e+001	4.933749e+000	64	16	3.691078e+000	0	0	0	0	0	0	48.6697	1	1	47.5395	16.0577
DATA	242	3	78	0	0	ASCRP3010601	ASCRP3010601	5535.89	234.5	1.660510e+002	1.663478e+001	186	16	4.225845e+000	0	0	0	0	0	0	167.184	1	1	56.9804	16.2281
DATA	243	3	79	0	0	A_23_P10385	NM_016448	5561.42	234.573	4.273167e+000	1.080772e+000	22	16	3.325970e+000	0	0	0	0	0	0	4.30456	1	0	57.5363	16.0204
DATA	245	3	81	66	1	DarkCorner	DarkCorner	5612.11	234.5	1.005867e+000	9.891584e-001	17	18	9.258022e+000	0	0	0	0	1	0	-0.404652	0	0	56.9804	19.8372
DATA	246	3	82	66	1	DarkCorner	DarkCorner	5637.5	234.5	1.002635e+000	9.859803e-001	16.5	16	4.862166e+000	0	0	0	0	0	0	-0.591362	0	0	57.5363	16.7931
DATA	247	4	1	66	1	DarkCorner	DarkCorner	3593.42	241.573	9.043418e-001	8.893194e-001	16	17.5	2.744840e+001	0	0	1	0	1	0	-1.84725	0	0	65	28.2292
DATA	248	4	2	0	0	ASCRP3003392	ASCRP3003392	3618.58	241.573	1.106981e+001	1.423762e+000	30	16	3.189412e+000	0	0	0	0	0	0	12.3634	1	1	57.5363	15.7879
DATA	249	4	3	0	0	ASCRP3000547	ASCRP3000547	3644	241.545	8.340882e+000	1.227499e+000	27	17	4.392075e+000	0	0	0	0	0	0	9.26164	1	1	55.8519	17
DATA	250	4	4	0	0	ASCRP3005629	ASCRP3005629	3669.31	241.662	3.789597e+002	3.790677e+001	436.5	15	3.473401e+000	0	0	0	0	0	0	418.749	1	1	48.5334	15.5
DATA	251	4	5	0	0	ASCRP3002428	ASCRP3002428	3694.57	241.58	4.141000e+001	4.239488e+000	61	17	3.642659e+000	0	0	0	0	0	0	45.5805	1	1	47.2035	17.2
DATA	252	4	6	0	0	ASCRP3003928	ASCRP3003928	3720.42	241.573	2.543468e+001	2.701817e+000	45.5	15	3.350814e+000	0	0	0	0	0	0	27.9083	1	1	57.5363	15.1935
DATA	253	4	7	0	0	ASCRP3012372	ASCRP3012372	3745.58	241.573	8.055539e+000	1.217915e+000	26	16.5	3.890224e+000	0	0	0	0	0	0	8.81876	1	1	57.5363	16.4231
DATA	254	4	8	0	0	ASCRP3004436	ASCRP3004436	3770.77	242.339	2.084068e+003	2.084088e+002	2300	14.5	3.983431e+000	0	0	0	0	0	0	2277.1	1	1	44.7812	14.6429
DATA	255	4	9	0	0	ASCRP3006633	ASCRP3006633	3796.25	241.974	8.133950e+002	8.134466e+001	913	14	3.735728e+000	0	0	0	0	0	0	888.036	1	1	49.1849	14.7931
DATA	256	4	10	0	0	ASCRP3010379	ASCRP3010379	3821.67	241.844	6.053683e+002	6.054376e+001	676	16	3.469443e+000	0	0	0	0	0	0	660.731	1	1	52.6241	16.5
DATA	257	4	11	0	0	ASCRP3012893	ASCRP3012893	3847.42	241.573	2.121931e+000	9.401551e-001	20	16	3.018906e+000	0	0	0	0	0	0	2.31678	1	0	57.5363	16.3
DATA	258	4	12	0	0	Negative019	Negative019	3872.5	241.648	9.307629e-001	9.153017e-001	18	16	4.323193e+000	0	0	0	0	0	0	-0.247834	0	0	65	16.24
DATA	259	4	13	0	0	ASCRP3008821	ASCRP3008821	3897.44	241.52	6.356794e+001	6.422199e+000	87	16	3.937244e+000	0	0	0	0	0	0	69.532	1	1	49.1849	15.4242
DATA	260	4	14	0	0	ASCRP3000493	ASCRP3000493	3922.91	241.179	1.285890e+002	1.289125e+001	159	14	3.987758e+000	0	0	0	0	0	0	140.893	1	1	46.1809	15.0313
DATA	261	4	15	0	0	ASCRP3007107	ASCRP3007107	3948.49	241.58	8.106503e+000	1.219579e+000	26	15	3.747784e+000	0	0	0	0	0	0	8.89687	1	1	47.2035	15.5128
DATA	262	4	16	0	0	ASCRP3002024	ASCRP3002024	3973.86	241.895	8.185745e+001	8.236102e+000	108	14	4.212652e+000	0	0	0	0	0	0	90.0153	1	1	48.2044	14.8519
DATA	263	4	17	0	0	ASCRP3005475	ASCRP3005475	3999.5	241.648	1.484255e+005	1.484255e+004	163424	16	5.851093e+000	0	0	0	0	0	0	163636	1	1	57.5363	17.6471
DATA	264	4	18	0	0	Negative016	Negative016	4024.91	241.614	2.562107e+001	2.717135e+000	45	16	5.522235e+000	0	0	0	0	0	0	28.3208	1	1	57.259	17.069
DATA	265	4	19	0	0	ASCRP3000962	ASCRP3000962	4049.71	242.104	8.183755e+001	8.233368e+000	106	15	3.142767e+000	0	0	0	0	0	0	90.6785	1	1	49.1849	14.8929
DATA	266	4	20	0	0	ASCRP3000827	ASCRP3000827	4075.58	241.343	1.299171e+001	1.580143e+000	32	16	3.255528e+000	0	0	0	0	0	0	14.4441	1	1	46.1809	15.9615
DATA	267	4	21	0	0	ASCRP3000758	ASCRP3000758	4100.74	241.395	6.204807e+002	6.205455e+001	711.5	15	2.620634e+000	0	0	0	0	0	0	691.854	1	1	51.0895	15.1429
DATA	268	4	22	0	0	ASCRP3012898	ASCRP3012898	4125.95	241.844	8.553735e+000	1.237591e+000	27	16	3.372653e+000	0	0	0	0	0	0	9.56355	1	1	45.835	15.4857
DATA	269	4	23	0	0	ASCRP3011418	ASCRP3011418	4151.79	241.37	1.640630e+002	1.643049e+001	199	18	3.623677e+000	0	0	0	0	0	0	184.051	1	1	48.2044	17.8
DATA	270	4	24	0	0	ASCRP3004974	ASCRP3004974	4177.17	242.286	3.106777e+001	3.231536e+000	53	19	3.462658e+000	0	0	0	0	1	0	34.9371	1	1	46.8651	18.36
DATA	271	4	25	0	0	ASCRP3005018	ASCRP3005018	4202.46	242	3.994324e+001	4.091514e+000	65	17	3.737352e+000	0	0	0	0	0	0	45.0579	1	1	44.4243	16.9697
DATA	272	4	26	0	0	ASCRP3006760	ASCRP3006760	4227.94	242.212	4.793719e+001	4.874558e+000	70	16	3.706006e+000	0	0	0	0	0	0	54.2234	1	1	45.835	15.7
DATA	273	4	27	0	0	ASCRP3004625	ASCRP3004625	4253.14	241.92	2.006205e+003	2.006224e+002	2243	16	4.454354e+000	0	0	0	0	0	0	2275.91	1	1	53.2255	16.2857
DATA	274	4	28	0	0	A_23_P41948	NM_017785	4278.68	241.645	2.393423e+001	2.549738e+000	44	16	3.850788e+000	0	0	0	0	0	0	27.228	1	1	49.1849	16.3714
DATA	275	4	29	0	0	ASCRP3001802	ASCRP3001802	4304.04	241.653	7.168894e+001	7.222325e+000	98	14.5	3.604595e+000	0	0	0	0	0	0	81.7538	1	1	48.5334	15.2
DATA	276	4	30	0	0	ASCRP3002076	ASCRP3002076	4329.5	241.5	4.590531e+002	4.591365e+001	547.5	15	4.229209e+000	0	0	0	0	0	0	524.743	1	1	46.5243	15.1
DATA	277	4	31	66	-1	(-)3xSLv1	NegativeControl	4355	241.545	8.877853e-001	8.730380e-001	16	16	3.777808e+000	0	0	0	0	0	0	-1.28764	0	0	65	16.0294
DATA	278	4	32	0	0	ASCRP3002645	ASCRP3002645	4380.5	241.648	1.128386e+001	1.425750e+000	29.5	17	3.506758e+000	0	0	0	0	0	0	12.9477	1	1	65	16.7879
DATA	279	4	33	0	0	A_23_P250813	NM_000553	4405.58	241.573	1.835868e+001	2.031618e+000	39	15	2.813657e+000	0	0	0	0	0	0	21.0997	1	1	65	15.2
DATA	280	4	34	0	0	ASCRP3011796	ASCRP3011796	4431.05	242.123	3.362653e+001	3.473187e+000	55	15	3.712183e+000	0	0	0	0	0	0	38.6846	1	1	46.8651	15.303
DATA	281	4	35	0	0	ASCRP3005115	ASCRP3005115	4456.58	241.573	1.288113e+000	8.775256e-001	19	15.5	4.641145e+000	0	0	0	0	0	0	1.48397	1	0	57.5363	16.6667
DATA	282	4	36	0	0	ASCRP3001392	ASCRP3001392	4481.8	241.622	6.020197e+002	6.020822e+001	714	15	2.937157e+000	0	0	0	0	0	0	694.059	1	1	51.0895	15.2424
DATA	283	4	37	0	0	ASCRP3008831	ASCRP3008831	4507.36	241.616	1.728959e+001	1.934154e+000	36.5	15	3.191313e+000	0	0	0	0	0	0	19.9423	1	1	48.5334	15.4063
DATA	284	4	38	0	0	ASCRP3000867	ASCRP3000867	4532.82	241.455	1.269300e+003	1.269329e+002	1489	15	3.403534e+000	0	0	0	0	0	0	1464.43	1	1	52.6241	16.2593
DATA	285	4	39	0	0	ASCRP3001992	ASCRP3001992	4558.42	241.573	9.856801e+000	1.312699e+000	29	16	3.014458e+000	0	0	0	0	0	0	11.3694	1	1	57.5363	16.7826
DATA	286	4	40	0	0	Negative017	Negative017	4583.5	241.648	8.820582e-001	8.697411e-001	18	16	4.098155e+000	0	0	0	0	0	0	0.734249	0	0	57.5363	16.7778
DATA	287	4	41	0	0	ASCRP3003094	ASCRP3003094	4609	241.545	1.931628e+001	2.117709e+000	39	16	3.246159e+000	0	0	0	0	0	0	22.2526	1	1	55.8519	15.913
DATA	288	4	42	0	0	ASCRP3005640	ASCRP3005640	4634.21	242.093	2.690397e+002	2.691801e+001	328	15	3.126315e+000	0	0	0	0	0	0	309.486	1	1	48.2044	15.4231
DATA	289	4	43	0	0	Negative054	Negative054	4659.58	241.573	8.849869e-001	8.702861e-001	16.5	14.5	3.465259e+000	0	0	0	0	0	0	-1.53355	0	0	65	14.8529
DATA	290	4	44	0	0	ASCRP3007071	ASCRP3007071	4685.07	241.402	4.029504e+002	4.030447e+001	484	14	3.970774e+000	0	0	0	0	0	0	462.234	1	1	51.0895	14.7273
DATA	291	4	45	0	0	ASCRP3002862	ASCRP3002862	4710.5	241.648	1.057697e+003	1.057733e+002	1186	15	3.517273e+000	0	0	0	0	0	0	1210.59	1	1	57.5363	15.6061
DATA	292	4	46	0	0	Negative005	Negative005	4735.91	241.614	8.905921e-001	8.757981e-001	17.5	15.5	3.935852e+000	0	0	0	0	0	0	-0.486143	0	0	57.259	15.8438
DATA	293	4	47	0	0	ASCRP3001344	ASCRP3001344	4761.31	241.662	4.176048e+002	4.176972e+001	490	15	3.380208e+000	0	0	0	0	0	0	475.519	1	1	48.5334	14.6774
DATA	294	4	48	0	0	ASCRP3009341	ASCRP3009341	4786.65	242.147	3.771622e+001	3.873174e+000	59	15	2.979046e+000	0	0	0	0	0	0	42.8057	1	1	46.5243	15.2333
DATA	295	4	49	0	0	ASCRP3004315	ASCRP3004315	4812.3	241.957	3.019524e+001	3.146254e+000	52	15	3.470897e+000	0	0	0	0	0	0	34.159	1	1	46.5243	15.2333
DATA	296	4	50	0	0	ASCRP3009450	ASCRP3009450	4837.61	242.049	4.591329e+002	4.592186e+001	539	14	2.928261e+000	0	0	0	0	0	0	517.523	1	1	50.1463	14.3333
DATA	297	4	51	0	0	ASCRP3007087	ASCRP3007087	4862.88	242.167	5.080932e+001	5.158402e+000	73.5	15	2.672038e+000	0	0	0	0	0	0	57.0481	1	1	46.8651	15.1613
DATA	298	4	52	0	0	ASCRP3001183	ASCRP3001183	4888.18	241.639	1.716453e+002	1.718780e+001	203	15	2.166831e+000	0	0	0	0	0	0	191.987	1	1	47.8731	15.1852
DATA	299	4	53	0	0	ASCRP3012395	ASCRP3012395	4913.34	241.508	1.959871e+001	2.155740e+000	40	15	3.367417e+000	0	0	0	0	0	0	21.8287	1	1	45.4864	15.1143
DATA	300	4	54	0	0	ASCRP3010546	ASCRP3010546	4939.08	241.571	7.289551e+001	7.345149e+000	95.5	16	3.134678e+000	0	0	0	0	0	0	80.8127	1	1	49.5074	15.1471
DATA	301	4	55	0	0	ASCRP3006636	ASCRP3006636	4964.36	241.584	4.107898e+002	4.108898e+001	469	16	4.845933e+000	0	0	0	0	0	0	453.251	1	1	52.9257	16.1765
DATA	302	4	56	0	0	ASCRP3011544	ASCRP3011544	4989.98	241.818	1.121179e+003	1.121216e+002	1200.5	15	4.022898e+000	0	0	0	0	0	0	1230.8	1	1	52.9257	15.6061
DATA	303	4	57	0	0	ASCRP3005373	ASCRP3005373	5015.25	242.056	1.375713e+002	1.378757e+001	170	16.5	3.295591e+000	0	0	0	0	0	0	150.245	1	1	47.2035	15.9667
DATA	304	4	58	0	0	A_23_P11685	NM_024420	5040.58	241.573	2.408736e+000	9.512184e-001	21	15	4.475329e+000	0	0	0	0	0	0	2.61758	1	0	65	15.8286
DATA	305	4	59	0	0	ASCRP3003797	ASCRP3003797	5066.09	241.614	3.738734e+001	3.851496e+000	57	14	3.918819e+000	0	0	0	0	0	0	40.4125	1	1	57.259	15
DATA	306	4	60	0	0	ASCRP3008311	ASCRP3008311	5091.29	241.829	2.483223e+003	2.483240e+002	2710.5	15	3.694268e+000	0	0	0	0	0	0	2669.67	1	1	50.7771	15.381
DATA	307	4	61	0	0	ASCRP3012882	ASCRP3012882	5116.63	241.37	3.321350e+002	3.322666e+001	368.5	16	3.617266e+000	0	0	0	0	0	0	355.213	1	1	48.2044	16.2692
DATA	308	4	62	0	0	ASCRP3010866	ASCRP3010866	5142.29	241.738	6.194349e+001	6.265308e+000	84.5	14.5	3.912217e+000	0	0	0	0	0	0	65.8779	1	1	45.1352	15.2813
DATA	309	4	63	0	0	ASCRP3003189	ASCRP3003189	5167.5	241.648	7.647762e+000	1.215911e+000	26	15	3.180142e+000	0	0	0	0	0	0	8.09047	1	1	57.5363	15.5517
DATA	310	4	64	0	0	ASCRP3001150	ASCRP3001150	5193.09	241.614	1.934014e+000	9.698235e-001	20	16	4.237761e+000	0	0	0	0	0	0	2.03507	1	0	57.259	16.8
DATA	311	4	65	0	0	ASCRP3004582	ASCRP3004582	5218.45	241.929	3.720468e+002	3.721695e+001	404.5	15.5	3.254094e+000	0	0	0	0	0	0	389.423	1	1	51.0895	15.6765
DATA	312	4	66	0	0	ASCRP3006010	ASCRP3006010	5243.66	241.878	1.549531e+003	1.549561e+002	1640	16	3.150132e+000	0	0	0	0	0	0	1613.79	1	1	48.8603	15.56
DATA	313	4	67	0	0	ASCRP3011790	ASCRP3011790	5269.42	241.573	9.811714e-001	9.648728e-001	18	16	4.105145e+000	0	0	0	0	0	0	-0.00553914	0	0	57.5363	16.069
DATA	314	4	68	0	0	ASCRP3003645	ASCRP3003645	5294.55	241.53	3.090496e+003	3.090511e+002	3187	16	4.160866e+000	0	0	0	0	0	0	3188.31	1	1	51.4001	16.7931
DATA	315	4	69	0	0	ASCRP3005194	ASCRP3005194	5320.09	241.614	2.629092e+001	2.803579e+000	42.5	15.5	2.518876e+000	0	0	0	0	0	0	27.0034	1	1	57.259	16.35
DATA	316	4	70	0	0	ASCRP3012163	ASCRP3012163	5345.66	241.656	5.220977e+001	5.311716e+000	68	15	3.161551e+000	0	0	0	0	0	0	53.4054	1	1	44.4243	14.9333
DATA	317	4	71	0	0	ASCRP3000424	ASCRP3000424	5370.67	241.819	9.091007e+002	9.091536e+001	950	16	3.648672e+000	0	0	0	0	0	0	926.525	1	1	47.5395	16.2069
DATA	318	4	72	0	0	ASCRP3004653	ASCRP3004653	5396.26	242.375	3.460425e+001	3.597742e+000	53.5	16	3.482676e+000	0	0	0	0	0	0	35.1497	1	1	47.5395	16.0645
DATA	319	4	73	0	0	ASCRP3011617	ASCRP3011617	5421.5	241.648	1.003858e+000	9.879044e-001	18	17	4.129811e+000	0	0	0	0	0	0	0.382442	0	0	57.5363	16.6522
DATA	320	4	74	0	0	ASCRP3011609	ASCRP3011609	5446.99	242.357	1.548828e+003	1.548860e+002	1563	17	4.999885e+000	0	0	0	0	0	0	1565.31	1	1	46.5243	17.0333
DATA	321	4	75	0	0	A_23_P1331	NM_080801	5472.45	242.38	3.565961e+001	3.701143e+000	53	15	3.981949e+000	0	0	0	0	0	0	35.978	1	1	47.2035	15.5484
DATA	322	4	76	0	0	ASCRP3010907	ASCRP3010907	5497.61	241.587	7.414636e+001	7.480732e+000	93	14.5	2.658224e+000	0	0	0	0	0	0	74.7269	1	1	49.5074	15.1154
DATA	323	4	77	0	0	ASCRP3002996	ASCRP3002996	5523.05	241.603	5.738115e+003	5.738124e+002	5697	14	3.955747e+000	0	0	0	0	0	0	5780.74	1	1	49.5074	15.0263
DATA	324	4	78	0	0	ASCRP3004956	ASCRP3004956	5548.5	241.527	8.559803e+001	8.617126e+000	102.5	16.5	4.484456e+000	0	0	0	0	0	0	86.2636	1	1	49.1849	16.6
DATA	325	4	79	0	0	ASCRP3010650	ASCRP3010650	5574	241.681	8.977173e+001	9.031717e+000	107	15	3.274397e+000	0	0	0	0	0	0	90.5779	1	1	58.0869	15.3103
DATA	326	4	80	0	0	ASCRP3012367	ASCRP3012367	5599.5	241.648	3.467467e+001	3.605770e+000	54	17	4.518086e+000	0	0	0	0	0	0	35.058	1	1	57.5363	17.5185
DATA	327	4	81	66	1	DarkCorner	DarkCorner	5624.58	241.573	1.002825e+000	9.861669e-001	16	14	3.143086e+000	0	0	0	0	0	0	-1.02427	0	0	65	14.3429
DATA	328	4	82	66	1	DarkCorner	DarkCorner	5650.37	241.596	5.659029e+000	1.133533e+000	20	15	4.041029e+000	0	0	0	0	0	0	5.76178	1	1	57.8122	15.1978
DATA	329	5	1	66	1	DarkCorner	DarkCorner	3580.5	249.352	9.030833e-001	8.880819e-001	16	15	3.666137e+000	0	0	0	0	0	0	-1.23449	0	0	65	15.2084
DATA	330	5	2	0	0	ASCRP3003394	ASCRP3003394	3605.7	249.526	5.880349e+001	5.948041e+000	83	16	4.249763e+000	0	0	0	0	0	0	65.716	1	1	49.1849	16.4375
DATA	331	5	3	0	0	Negative030	Negative030	3631.5	249.352	9.158747e-001	9.017096e-001	18.5	17	3.473308e+000	0	0	0	0	0	0	0.482729	0	0	65	16.3714
DATA	332	5	4	0	0	ASCRP3000025	ASCRP3000025	3656.43	248.587	5.130572e+002	5.131371e+001	583	14	3.208784e+000	0	0	0	0	0	0	566.762	1	1	45.1352	15
DATA	333	5	5	0	0	ASCRP3010203	ASCRP3010203	3682	248.576	1.307489e+002	1.310647e+001	157	17	4.111540e+000	0	0	0	0	0	0	143.781	1	1	45.4864	16.6429
DATA	334	5	6	0	0	CUST_20_PI418767722	NM_006013	3707.05	249.237	1.442387e+001	1.706990e+000	33	16	3.870912e+000	0	0	0	0	0	0	15.8005	1	1	43.7019	16.5294
DATA	335	5	7	66	-1	(-)3xSLv1	NegativeControl	3732.63	249.404	9.310126e-001	9.155472e-001	16	16	3.491418e+000	0	0	0	0	0	0	-1.47909	0	0	65	15.76
DATA	336	5	8	0	0	ASCRP3003613	ASCRP3003613	3758.42	249.427	1.243813e+001	1.545593e+000	31	16	3.729856e+000	0	0	0	0	0	0	13.5567	1	1	57.5363	16.3871
DATA	337	5	9	0	0	ASCRP3006846	ASCRP3006846	3783.5	249.352	2.145765e+001	2.334168e+000	41	13	4.170864e+000	0	0	0	0	0	0	23.3562	1	1	57.5363	14.5909
DATA	338	5	10	0	0	ASCRP3006319	ASCRP3006319	3808.85	249.321	1.402219e+002	1.405229e+001	166	15	3.681111e+000	0	0	0	0	0	0	152.516	1	1	50.4627	15.6333
DATA	339	5	11	0	0	ASCRP3006673	ASCRP3006673	3834.07	249.274	2.970039e+001	3.109127e+000	49	16	2.963362e+000	0	0	0	0	0	0	32.2994	1	1	48.2044	15.5714
DATA	340	5	12	0	0	ASCRP3002570	ASCRP3002570	3859.29	249.082	7.874779e+000	1.210342e+000	26.5	16	4.332112e+000	0	0	0	0	0	0	8.56761	1	1	48.2044	16.7857
DATA	341	5	13	0	0	ASCRP3009582	ASCRP3009582	3884.64	249.173	1.515999e+002	1.518778e+001	183	16	3.883727e+000	0	0	0	0	0	0	165.064	1	1	50.4627	16.8
DATA	342	5	14	0	0	A_23_P39682	NM_001079	3910.5	249.352	2.619555e+000	9.540336e-001	21	16	4.471297e+000	0	0	0	0	0	0	2.85552	1	0	57.5363	15.7027
DATA	343	5	15	0	0	ASCRP3004381	ASCRP3004381	3935.61	248.871	9.961537e+001	1.000353e+001	122	14.5	3.937004e+000	0	0	0	0	0	0	108.789	1	1	47.2035	15.5
DATA	344	5	16	0	0	ASCRP3007139	ASCRP3007139	3961.5	249.352	5.369266e+000	1.060146e+000	24	15	4.300230e+000	0	0	0	0	0	0	5.87368	1	1	57.5363	15.5882
DATA	345	5	17	0	0	ASCRP3007276	ASCRP3007276	3986.58	249.427	5.517993e+000	1.066093e+000	23	16	3.627293e+000	0	0	0	0	0	0	6.04924	1	1	57.5363	16.4375
DATA	346	5	18	0	0	ASCRP3005073	ASCRP3005073	4012.42	249.427	1.234894e+002	1.238242e+001	156	16	5.999617e+000	0	0	0	0	0	0	135.713	1	1	57.5363	17.9333
DATA	347	5	19	0	0	A_23_P58132	NM_004310	4037.25	249.553	1.070897e+002	1.074737e+001	138	14	2.748081e+000	0	0	0	0	0	0	117.982	1	1	49.5074	13.8636
DATA	348	5	20	0	0	ASCRP3007337	ASCRP3007337	4062.61	248.871	2.125020e+002	2.126945e+001	252	16	3.977461e+000	0	0	0	0	0	0	234.855	1	1	47.2035	16.0345
DATA	349	5	21	0	0	Negative040	Negative040	4088.29	249.051	6.145820e+001	6.211702e+000	87	16	3.232201e+000	0	0	0	0	0	0	68.113	1	1	49.5074	16.3667
DATA	350	5	22	0	0	ASCRP3008487	ASCRP3008487	4113.67	249.026	3.897132e+001	3.999623e+000	59	15	3.578512e+000	0	0	0	0	0	0	43.3188	1	1	49.1849	15.4333
DATA	351	5	23	0	0	ASCRP3002984	ASCRP3002984	4139.42	249.427	9.123108e-001	8.971561e-001	17	17	3.568530e+000	0	0	0	0	0	0	-0.191169	0	0	57.5363	16.5882
DATA	352	5	24	0	0	ASCRP3006868	ASCRP3006868	4164.18	249.74	1.417006e+002	1.419828e+001	174	18	4.376941e+000	0	0	0	0	0	0	158.371	1	1	49.5074	18.125
DATA	353	5	25	0	0	ASCRP3006534	ASCRP3006534	4189.73	249.476	1.417868e+002	1.420671e+001	177.5	16	2.671691e+000	0	0	0	0	0	0	158.961	1	1	51.4001	17.069
DATA	354	5	26	0	0	ASCRP3004287	ASCRP3004287	4215.28	249.276	1.130755e+002	1.134246e+001	144.5	15	4.042623e+000	0	0	0	0	0	0	127.154	1	1	49.5074	15.697
DATA	355	5	27	0	0	ASCRP3006204	ASCRP3006204	4240.67	249.333	2.287177e+002	2.288896e+001	276.5	16	3.701975e+000	0	0	0	0	0	0	257.9	1	1	48.8603	15.7692
DATA	356	5	28	0	0	ASCRP3009381	ASCRP3009381	4265.91	248.621	4.454511e+001	4.541401e+000	67.5	15.5	3.862268e+000	0	0	0	0	0	0	50.3841	1	1	45.835	15.8529
DATA	357	5	29	0	0	ASCRP3012989	ASCRP3012989	4291.5	249.352	2.911632e+001	3.042372e+000	49	16	3.820995e+000	0	0	0	0	0	0	33.001	1	1	57.5363	16
DATA	358	5	30	0	0	ASCRP3012180	ASCRP3012180	4316.58	248.682	7.355933e+001	7.408369e+000	102	14	2.868778e+000	0	0	0	0	0	0	83.6021	1	1	45.4864	14.6667
DATA	359	5	31	0	0	ASCRP3002782	ASCRP3002782	4342.5	249.352	2.127689e+001	2.301849e+000	42	15	4.094523e+000	0	0	0	0	0	0	24.2245	1	1	57.5363	15.4063
DATA	360	5	32	0	0	ASCRP3005118	ASCRP3005118	4367.45	249.59	1.213425e+002	1.216589e+001	155	17	3.238032e+000	0	0	0	0	0	0	138.395	1	1	50.1463	16.7879
DATA	361	5	33	0	0	ASCRP3007012	ASCRP3007012	4393.37	249.404	5.567660e+000	1.037251e+000	24.5	15	3.573406e+000	0	0	0	0	0	0	6.36189	1	1	57.8122	16
DATA	362	5	34	0	0	ASCRP3010294	ASCRP3010294	4418.46	249.389	8.838688e+002	8.839120e+001	1014	15	3.428156e+000	0	0	0	0	0	0	1011.42	1	1	52.9257	15.4324
DATA	363	5	35	0	0	ASCRP3012715	ASCRP3012715	4443.91	249.386	4.132542e+001	4.223714e+000	64.5	15	3.571693e+000	0	0	0	0	0	0	47.3458	1	1	57.259	15.9032
DATA	364	5	36	0	0	ASCRP3008638	ASCRP3008638	4469.3	248.767	8.762957e+001	8.806206e+000	118	15	2.791356e+000	0	0	0	0	0	0	100.528	1	1	44.0646	15.6667
DATA	365	5	37	0	0	ASCRP3006560	ASCRP3006560	4494.35	248.903	1.748072e+001	1.953148e+000	38.5	16	3.669203e+000	0	0	0	0	0	0	20.0646	1	1	44.4243	16.0345
DATA	366	5	38	0	0	ASCRP3001753	ASCRP3001753	4520.09	249.386	2.418127e+001	2.570275e+000	43.5	16	3.697718e+000	0	0	0	0	0	0	27.7565	1	1	57.259	16.1613
DATA	367	5	39	0	0	ASCRP3008913	ASCRP3008913	4545.51	248.97	1.644504e+001	1.860893e+000	36	16	3.141941e+000	0	0	0	0	0	0	18.882	1	1	46.1809	17.1111
DATA	368	5	40	0	0	ASCRP3005734	ASCRP3005734	4570.81	249.284	6.309153e+002	6.309755e+001	722	16	3.446254e+000	0	0	0	0	0	0	724.066	1	1	50.7771	16.72
DATA	369	5	41	0	0	ASCRP3007843	ASCRP3007843	4596.42	249.427	8.866805e-001	8.763739e-001	19	15.5	3.602777e+000	0	0	0	0	0	0	1.00842	0	0	65	16.5
DATA	370	5	42	1028	1	(+)E1A_r60_3	E1A_r60_3	4621.58	249.427	8.031193e+001	8.078474e+000	109	15	2.085144e+000	0	0	0	0	0	0	92.0226	1	1	57.5363	15.5
DATA	371	5	43	0	0	A_23_P7313	NM_001040058	4647.09	249.386	3.193489e+001	3.310876e+000	54	15	2.423058e+000	0	0	0	0	0	0	36.5471	1	1	57.259	15.3939
DATA	372	5	44	0	0	ASCRP3006688	ASCRP3006688	4672.7	249.018	2.009120e+001	2.191382e+000	40	15	3.473408e+000	0	0	0	0	0	0	22.9619	1	1	42.5954	14.8649
DATA	374	5	46	0	0	ASCRP3007535	ASCRP3007535	4723.05	249.105	1.137271e+002	1.140660e+001	142	15	3.665945e+000	0	0	0	0	0	0	129.448	1	1	47.8731	15.4286
DATA	375	5	47	0	0	ASCRP3013354	ASCRP3013354	4748.58	249.427	1.367624e+000	8.914777e-001	19	15.5	3.451128e+000	0	0	0	0	0	0	1.55249	1	0	57.5363	15.6563
DATA	376	5	48	0	0	ASCRP3010157	ASCRP3010157	4774.09	249.386	5.292762e+001	5.365975e+000	77.5	15	3.926406e+000	0	0	0	0	0	0	59.915	1	1	57.259	16
DATA	377	5	49	0	0	ASCRP3004089	ASCRP3004089	4799.21	249.514	1.560767e+001	1.794780e+000	36	15	3.316490e+000	0	0	0	0	0	0	17.6131	1	1	47.8731	15.9706
DATA	378	5	50	0	0	ASCRP3000699	ASCRP3000699	4824.61	249.38	2.487055e+001	2.641186e+000	45	14.5	3.738738e+000	0	0	0	0	0	0	27.974	1	1	50.7771	15.2333
DATA	379	5	51	0	0	ASCRP3008613	ASCRP3008613	4850.42	249.427	1.786017e+001	1.996542e+000	38.5	14	3.071198e+000	0	0	0	0	0	0	20.0144	1	1	57.5363	15.0323
DATA	380	5	52	0	0	ASCRP3001380	ASCRP3001380	4875.73	248.643	6.046694e+002	6.047357e+001	695	15.5	3.886621e+000	0	0	0	0	0	0	675.253	1	1	46.8651	15.9286
DATA	381	5	53	0	0	ASCRP3012368	ASCRP3012368	4900.82	248.882	5.889934e+001	5.958184e+000	86	15	2.638355e+000	0	0	0	0	0	0	65.4988	1	1	46.1809	15.2667
DATA	382	5	54	0	0	ASCRP3004633	ASCRP3004633	4926.29	248.884	9.375209e+001	9.418613e+000	123	15.5	2.959497e+000	0	0	0	0	0	0	103.803	1	1	46.1809	15
DATA	383	5	55	0	0	ASCRP3006272	ASCRP3006272	4951.77	248.662	1.770346e+001	1.989260e+000	37	15	3.995840e+000	0	0	0	0	0	0	19.5142	1	1	45.4864	15.0313
DATA	384	5	56	0	0	ASCRP3000588	ASCRP3000588	4977.25	249.355	9.996970e+001	1.003847e+001	127	14	3.976945e+000	0	0	0	0	0	0	109.638	1	1	49.5074	14.6667
DATA	385	5	57	0	0	ASCRP3006713	ASCRP3006713	5002.47	249.544	1.013854e+002	1.017987e+001	126	16	3.845330e+000	0	0	0	0	0	0	110.645	1	1	50.4627	15.8261
DATA	386	5	58	0	0	ASCRP3009521	ASCRP3009521	5028.06	249.43	7.461291e+001	7.517907e+000	96	15.5	3.648875e+000	0	0	0	0	0	0	81.0214	1	1	50.4627	15.3333
DATA	387	5	59	0	0	ASCRP3011134	ASCRP3011134	5053.44	249.484	8.653798e+002	8.654293e+001	959.5	15.5	4.437725e+000	0	0	0	0	0	0	934.901	1	1	52.9257	15.9412
DATA	388	5	60	0	0	ASCRP3002770	ASCRP3002770	5078.96	248.882	3.379984e+002	3.381264e+001	384.5	13.5	2.742956e+000	0	0	0	0	1	0	363.338	1	1	46.8651	13
DATA	389	5	61	0	0	ASCRP3012672	ASCRP3012672	5104.42	249.427	2.490039e+002	2.491795e+001	238.5	16	3.952618e+000	0	1	0	0	0	0	266.215	1	1	57.5363	16.6667
DATA	390	5	62	0	0	ASCRP3013193	ASCRP3013193	5129.43	248.746	7.936131e+002	7.936688e+001	855	16	4.050827e+000	0	0	0	0	0	0	844.291	1	1	46.5243	15.7333
DATA	391	5	63	0	0	ASCRP3009665	ASCRP3009665	5155	249.455	1.929577e+001	2.148628e+000	37.5	16	3.036721e+000	0	0	0	0	0	0	20.4153	1	1	55.8519	15.3103
DATA	392	5	64	0	0	ASCRP3004972	ASCRP3004972	5180.32	249.493	1.553039e+002	1.555943e+001	180	15	3.742645e+000	0	0	0	0	0	0	163.467	1	1	48.8603	15.6897
DATA	393	5	65	0	0	Negative049	Negative049	5205.58	249.427	9.709897e-001	9.548602e-001	17	16	3.948578e+000	0	0	0	0	0	0	-0.945736	0	0	65	16.5357
DATA	394	5	66	0	0	ASCRP3008941	ASCRP3008941	5231.19	249.608	1.931208e+002	1.933591e+001	222	17	3.666667e+000	0	0	0	0	0	0	201.234	1	1	49.1849	16.5
DATA	395	5	67	0	0	ASCRP3010463	ASCRP3010463	5256.5	249.352	4.116361e+001	4.227781e+000	61	16	3.477471e+000	0	0	0	0	0	0	42.6914	1	1	65	15.9697
DATA	396	5	68	0	0	ASCRP3000394	ASCRP3000394	5282	249.455	2.350820e+002	2.352815e+001	266	18	3.600821e+000	0	0	0	0	0	0	242.685	1	1	55.8519	17.8182
DATA	397	5	69	0	0	ASCRP3007573	ASCRP3007573	5307.21	248.77	1.011747e+004	1.011747e+003	10537	14	3.880121e+000	0	0	0	0	0	0	10401.3	1	1	45.1352	15.6522
DATA	398	5	70	0	0	ASCRP3003107	ASCRP3003107	5332.65	249.165	2.117752e+002	2.120003e+001	237	14.5	3.650594e+000	0	0	0	0	0	0	216.825	1	1	50.1463	14.7727
DATA	399	5	71	0	0	A_23_P216068	NM_014109	5358.42	249.427	9.910000e+000	1.394002e+000	27	15	2.539023e+000	0	0	0	0	0	0	10.1082	1	1	57.5363	15.087
DATA	400	5	72	0	0	ASCRP3011944	ASCRP3011944	5383.51	249.553	4.154784e+001	4.269618e+000	57	17	3.835706e+000	0	0	0	0	0	0	42.2419	1	1	49.5074	16.6667
DATA	401	5	73	0	0	ASCRP3001639	ASCRP3001639	5408.91	249.386	2.213090e+001	2.422937e+000	40	16.5	6.344185e+000	0	0	0	0	1	0	22.4375	1	1	57.259	18.7857
DATA	402	5	74	0	0	ASCRP3007580	ASCRP3007580	5434.42	249.427	1.203684e+001	1.557647e+000	29	19	7.275072e+000	0	0	0	0	1	0	12.1752	1	1	57.5363	20.48
DATA	403	5	75	0	0	ASCRP3009494	ASCRP3009494	5459.61	249.481	1.847574e+002	1.850226e+001	205	17	5.060228e+000	0	0	0	0	0	0	186.553	1	1	50.1463	17.9655
DATA	404	5	76	0	0	ASCRP3008599	ASCRP3008599	5485.19	248.957	2.459968e+002	2.461966e+001	268	15	2.895980e+000	0	0	0	0	0	0	248.095	1	1	46.8651	15.3793
DATA	405	5	77	0	0	ASCRP3000499	ASCRP3000499	5510.44	249.147	5.463165e+001	5.552504e+000	74	14	3.036084e+000	0	0	0	0	0	0	55.0707	1	1	49.5074	14.697
DATA	406	5	78	130	1	(+)eQC-41	EQC	5536.03	248.746	4.085553e+002	4.086757e+001	429	16	4.460049e+000	0	0	0	0	0	0	411.917	1	1	46.1809	16.2821
DATA	407	5	79	0	0	ASCRP3003200	ASCRP3003200	5561.36	248.757	1.304270e+002	1.308028e+001	150	17	4.737961e+000	0	0	0	0	0	0	131.633	1	1	47.5395	16.3448
DATA	408	5	80	0	0	ASCRP3009532	ASCRP3009532	5586.51	249.464	1.279520e+004	1.279521e+003	12481.5	17	3.336985e+000	0	0	0	0	0	0	12938.8	1	1	52.0157	16.7241
DATA	409	5	81	0	0	ASCRP3002441	ASCRP3002441	5611.94	248.642	1.407177e+001	1.718418e+000	31	15	3.814099e+000	0	0	0	0	0	0	14.267	1	1	41.4593	16.1212
DATA	410	5	82	66	1	DarkCorner	DarkCorner	5637.5	249.352	8.883560e+000	1.595886e+000	22	15	3.497135e+000	0	0	0	0	0	0	9.04242	1	1	57.5363	14.807
DATA	411	6	1	0	0	ASCRP3009184	ASCRP3009184	3593.07	256.411	5.608822e+002	5.609534e+001	639	15	3.883625e+000	0	0	0	0	0	0	627.708	1	1	53.5237	16.0556
DATA	412	6	2	0	0	ASCRP3007297	ASCRP3007297	3618.4	256.61	5.790110e+001	5.859637e+000	84	16	3.157601e+000	0	0	0	0	0	0	64.3354	1	1	49.8279	15.5517
DATA	413	6	3	0	0	ASCRP3000858	ASCRP3000858	3643.41	256.712	5.954391e+001	6.022841e+000	83	14	3.145696e+000	0	0	0	0	0	0	65.7617	1	1	51.0895	15.0333
DATA	414	6	4	0	0	ASCRP3001808	ASCRP3001808	3669.26	256.222	2.653882e+002	2.655442e+001	316	15.5	4.291799e+000	0	0	0	0	0	0	291.629	1	1	47.5395	15.8333
DATA	415	6	5	0	0	ASCRP3009860	ASCRP3009860	3694.71	255.884	1.724778e+002	1.727197e+001	208	17	4.470543e+000	0	0	0	0	0	0	188.762	1	1	46.1809	16.7037
DATA	416	6	6	0	0	ASCRP3001616	ASCRP3001616	3720	255.894	2.216594e+002	2.218489e+001	256	15	3.277229e+000	0	0	0	0	0	0	241.78	1	1	46.8651	15.1333
DATA	417	6	7	0	0	ASCRP3001759	ASCRP3001759	3745.21	255.857	6.060400e+001	6.129697e+000	83	16	3.381490e+000	0	0	0	0	0	0	65.9386	1	1	45.1352	15.7188
DATA	418	6	8	0	0	ASCRP3008008	ASCRP3008008	3771.01	256.437	2.455616e+002	2.457343e+001	288	15	4.038833e+000	0	0	0	0	0	0	266.614	1	1	52.3208	15.3571
DATA	419	6	9	0	0	ASCRP3011048	ASCRP3011048	3796.16	256.866	6.161716e+001	6.230357e+000	84.5	14	3.645633e+000	0	0	0	0	0	0	66.8094	1	1	46.1809	14.8276
DATA	420	6	10	0	0	Negative029	Negative029	3821.58	256.427	1.045024e+000	9.285180e-001	19	14	3.154870e+000	0	0	0	0	0	0	1.13267	1	0	57.5363	14.8966
DATA	421	6	11	0	0	ASCRP3010540	ASCRP3010540	3847.21	256.479	2.170390e+002	2.172351e+001	254.5	16	3.537814e+000	0	0	0	0	0	0	235.235	1	1	48.2044	16.5
DATA	422	6	12	0	0	ASCRP3005975	ASCRP3005975	3872.19	256.015	4.915386e+001	5.001108e+000	71	16	4.328999e+000	0	0	0	0	0	0	53.3129	1	1	46.1809	16.8667
DATA	423	6	13	0	0	ASCRP3007306	ASCRP3007306	3897.68	255.899	9.282029e+001	9.327616e+000	118	17	4.097799e+000	0	0	0	0	0	0	100.775	1	1	46.5243	16.0333
DATA	424	6	14	0	0	Negative013	Negative013	3923.42	256.427	9.355991e-001	9.200576e-001	17	16	4.070412e+000	0	0	0	0	0	0	-0.287033	0	0	65	15.9444
DATA	425	6	15	0	0	ASCRP3002256	ASCRP3002256	3948.14	255.828	7.842053e+001	7.895632e+000	100.5	15	4.557935e+000	0	0	0	0	0	0	85.4013	1	1	45.4864	15.9459
DATA	426	6	16	0	0	ASCRP3007151	ASCRP3007151	3973.69	256.662	2.167982e+002	2.169920e+001	248.5	15	4.047993e+000	0	0	0	0	0	0	236.464	1	1	48.5334	15.3571
DATA	427	6	17	0	0	ASCRP3008116	ASCRP3008116	3999.11	256.658	4.410389e+001	4.504259e+000	65.5	15	4.331564e+000	0	0	0	0	0	0	48.2125	1	1	48.5334	15.3158
DATA	428	6	18	0	0	ASCRP3001726	ASCRP3001726	4024.58	256.589	2.353619e+003	2.353637e+002	2586	14	4.185139e+000	0	0	0	0	0	0	2579.31	1	1	52.9257	14.3462
DATA	429	6	19	0	0	ASCRP3003897	ASCRP3003897	4050.42	256.427	8.971576e+001	9.017608e+000	119.5	16	4.331501e+000	0	0	0	0	0	0	98.5907	1	1	57.5363	15.8095
DATA	430	6	20	0	0	ASCRP3012026	ASCRP3012026	4075.58	256.427	1.082476e+002	1.086273e+001	133	17	4.715816e+000	0	0	0	0	0	0	119.281	1	1	57.5363	17.1034
DATA	431	6	21	0	0	ASCRP3008382	ASCRP3008382	4101.11	256.5	4.018484e+000	9.901536e-001	22	16	6.598627e+000	0	0	0	0	1	0	4.44059	1	0	56.9804	18.5517
DATA	432	6	22	0	0	ASCRP3004610	ASCRP3004610	4126.5	256.5	5.918335e+000	1.079096e+000	24	15.5	3.359611e+000	0	0	0	0	0	0	6.55902	1	1	57.5363	15.4706
DATA	433	6	23	0	0	ASCRP3006158	ASCRP3006158	4151.89	256.5	1.818685e+004	1.818685e+003	20202	17	4.566369e+000	0	0	0	0	0	0	20214.7	1	1	56.9804	16.9
DATA	434	6	24	0	0	ASCRP3007607	ASCRP3007607	4177.1	256.653	1.513613e+002	1.516269e+001	184	16	2.790152e+000	0	0	0	0	0	0	168.709	1	1	48.2044	16.4194
DATA	435	6	25	0	0	ASCRP3000597	ASCRP3000597	4202.37	256.36	1.014561e+002	1.018497e+001	130	15.5	4.058273e+000	0	0	0	0	0	0	113.427	1	1	48.8603	16.1071
DATA	436	6	26	0	0	ASCRP3013261	ASCRP3013261	4227.75	256.373	1.473576e+002	1.476273e+001	182	14	2.982296e+000	0	0	0	0	0	0	165.204	1	1	51.0895	14.5862
DATA	437	6	27	0	0	ASCRP3000250	ASCRP3000250	4253.5	256.5	6.733098e+001	6.791614e+000	92	17	4.057649e+000	0	0	0	0	0	0	75.6856	1	1	57.5363	16.7419
DATA	438	6	28	0	0	A_23_P70328	NM_018132	4278.33	256.508	7.864100e+000	1.185709e+000	26	15	3.395918e+000	0	0	0	0	0	0	8.86203	1	1	44.4243	15.375
DATA	439	6	29	0	0	ASCRP3007488	ASCRP3007488	4303.89	255.727	5.423722e+002	5.424444e+001	628	15	4.429608e+000	0	0	0	0	0	0	612.98	1	1	45.835	15.9167
DATA	440	6	30	0	0	ASCRP3005012	ASCRP3005012	4329.58	256.427	4.254741e+000	9.803430e-001	22	14.5	3.228995e+000	0	0	0	0	0	0	4.81741	1	0	57.5363	14.6563
DATA	441	6	31	0	0	ASCRP3002415	ASCRP3002415	4354.94	256.287	4.477028e+002	4.477895e+001	535	15	4.350849e+000	0	0	0	0	0	0	507.985	1	1	52.9257	15.6333
DATA	442	6	32	0	0	ASCRP3009953	ASCRP3009953	4380.5	256.5	2.141659e+000	9.055274e-001	19	15	3.464616e+000	0	0	0	0	0	0	2.43416	1	0	57.5363	15.7647
DATA	443	6	33	0	0	AS_circRNA_control215	AS_circRNA_control215	4405.69	256.662	5.069099e+002	5.069861e+001	588	15	3.768433e+000	0	0	0	0	0	0	576.988	1	1	48.5334	16.875
DATA	444	6	34	0	0	ASCRP3008374	ASCRP3008374	4431.07	257	9.342427e+001	9.383552e+000	123	15	3.699015e+000	0	0	0	0	0	0	106.459	1	1	46.8651	14.8824
DATA	445	6	35	0	0	ASCRP3004395	ASCRP3004395	4456.34	256.736	6.286954e+002	6.287565e+001	735.5	16	3.021785e+000	0	0	0	0	0	0	717.298	1	1	52.0157	15.7419
DATA	446	6	36	0	0	ASCRP3003479	ASCRP3003479	4482.05	256.076	4.781689e+001	4.861162e+000	72	17	3.672589e+000	0	0	0	0	0	0	54.6222	1	1	46.8651	16.8421
DATA	447	6	37	0	0	ASCRP3013284	ASCRP3013284	4507.13	256.013	8.299420e+001	8.345411e+000	109	16	2.918234e+000	0	0	0	0	0	0	94.857	1	1	48.2044	16.0333
DATA	448	6	38	0	0	ASCRP3012532	ASCRP3012532	4532.56	256.07	1.119464e+003	1.119498e+002	1271	15	3.819834e+000	0	0	0	0	0	0	1279.7	1	1	48.2044	16.3448
DATA	449	6	39	0	0	ASCRP3010501	ASCRP3010501	4558.16	256.214	2.062137e+002	2.063992e+001	251.5	16	3.155182e+000	0	0	0	0	0	0	235.688	1	1	46.5243	16.9
DATA	450	6	40	0	0	ASCRP3006152	ASCRP3006152	4583.39	256.648	6.833189e+001	6.889051e+000	97	16	3.954482e+000	0	0	0	0	0	0	78.0467	1	1	47.8731	16.931
DATA	451	6	41	0	0	ASCRP3012076	ASCRP3012076	4608.82	256.558	1.214937e+003	1.214969e+002	1379	15	3.326833e+000	0	0	0	0	0	0	1386.75	1	1	50.1463	15.6333
DATA	452	6	42	0	0	ASCRP3003461	ASCRP3003461	4634.18	256.361	4.434312e+003	4.434321e+002	5000	15	2.860719e+000	0	0	0	0	0	0	5056.81	1	1	47.8731	15.3939
DATA	453	6	43	0	0	ASCRP3008179	ASCRP3008179	4659.78	256.836	1.910192e+001	2.102452e+000	40	14	3.489770e+000	0	0	0	0	0	0	21.7479	1	1	46.1809	14.6129
DATA	454	6	44	0	0	ASCRP3009749	ASCRP3009749	4685.06	255.825	5.156849e+002	5.157599e+001	616	15	3.315889e+000	0	0	0	0	0	0	586.495	1	1	45.4864	15.8293
DATA	455	6	45	0	0	ASCRP3007384	ASCRP3007384	4710.5	256.056	1.010950e+002	1.014782e+001	132	15	3.525073e+000	0	0	0	0	0	0	114.734	1	1	48.5334	15.6364
DATA	456	6	46	0	0	ASCRP3007816	ASCRP3007816	4736	255.774	4.022557e+002	4.023526e+001	483	15	3.430631e+000	0	0	0	0	0	0	455.556	1	1	45.4864	15.3846
DATA	457	6	47	0	0	ASCRP3010657	ASCRP3010657	4761.5	256.5	2.603161e+004	2.603161e+003	29534.5	17	3.085438e+000	0	0	0	0	0	0	29392.7	1	1	57.5363	16.7083
DATA	458	6	48	0	0	ASCRP3002785	ASCRP3002785	4786.63	256.64	9.027269e+002	9.027706e+001	1036	15	2.901336e+000	0	0	0	0	0	0	1016.32	1	1	48.8603	15.3182
DATA	459	6	49	0	0	Negative035	Negative035	4812.33	256.5	1.393314e+000	9.018257e-001	19.5	14	3.201858e+000	0	0	0	0	0	0	1.56377	1	0	57.5363	15.2424
DATA	461	6	51	0	0	ASCRP3002064	ASCRP3002064	4862.74	256.605	6.165042e+002	6.165695e+001	695	16	3.473254e+000	0	0	0	0	0	0	687.041	1	1	51.0895	15.7143
DATA	462	6	52	0	0	ASCRP3006680	ASCRP3006680	4888.15	255.887	2.959340e+001	3.093322e+000	50	15	3.452053e+000	0	0	0	0	0	0	32.8624	1	1	45.4864	16.3333
DATA	464	6	54	66	-1	(-)3xSLv1	NegativeControl	4939.11	256.5	9.238336e-001	9.084875e-001	16	15	3.045701e+000	0	0	0	0	0	0	-1.39732	0	0	65	15.2353
DATA	465	6	55	0	0	ASCRP3001211	ASCRP3001211	4964.5	256.5	9.280202e-001	9.126046e-001	17	15	4.712518e+000	0	0	0	0	0	0	-0.150073	0	0	65	15.9487
DATA	466	6	56	1028	1	(+)E1A_r60_a135	E1A_r60_a135	4989.89	256.5	9.323767e-001	9.168887e-001	18	14	4.295012e+000	0	0	0	0	0	0	-0.0441851	0	0	65	14.3667
DATA	467	6	57	0	0	ASCRP3013572	ASCRP3013572	5015.06	256.519	1.550675e+002	1.553410e+001	189.5	15	3.622510e+000	0	0	0	0	0	0	168.316	1	1	49.5074	15.4516
DATA	468	6	58	0	0	ASCRP3013425	ASCRP3013425	5040.74	256.778	8.539201e+002	8.539703e+001	923	16	3.820441e+000	0	0	0	0	0	0	922.17	1	1	47.5395	16.2813
DATA	469	6	59	0	0	ASCRP3010169	ASCRP3010169	5066.11	256.5	1.427187e+001	1.703752e+000	32	14	4.065225e+000	0	0	0	0	0	0	15.3372	1	1	56.9804	15.3429
DATA	470	6	60	0	0	ASCRP3012806	ASCRP3012806	5091.35	256.042	5.816307e+001	5.890996e+000	80	15	3.399580e+000	0	0	0	0	0	0	62.2003	1	1	47.5395	15.4286
DATA	471	6	61	0	1	RC6	RC6	5116.67	256.5	9.558938e-001	9.400152e-001	17	15	2.423496e+000	0	0	0	0	0	0	-1.17405	0	0	65	14.96
DATA	472	6	62	0	0	ASCRP3003258	ASCRP3003258	5142.2	256.211	2.963891e+002	2.965396e+001	327	15.5	3.539758e+000	0	0	0	0	0	0	313.721	1	1	47.5395	15.5667
DATA	473	6	63	0	0	ASCRP3012921	ASCRP3012921	5167.67	256.247	2.794981e+002	2.796594e+001	313	15	3.199138e+000	0	0	0	0	0	0	294.342	1	1	48.2044	15.2
DATA	474	6	64	0	0	ASCRP3008082	ASCRP3008082	5193	256.574	6.860906e+002	6.861570e+001	737	16	3.766630e+000	0	0	0	0	0	0	718.885	1	1	45.835	16
DATA	475	6	65	0	0	ASCRP3012236	ASCRP3012236	5218.5	256.5	2.440395e+002	2.442278e+001	268	16	4.561296e+000	0	0	0	0	0	0	254.465	1	1	57.5363	16.6552
DATA	476	6	66	0	0	ASCRP3011165	ASCRP3011165	5243.74	256.821	1.208057e+002	1.211894e+001	142	16.5	3.181920e+000	0	0	0	0	0	0	125.37	1	1	49.8279	16.2692
DATA	477	6	67	0	0	ASCRP3006241	ASCRP3006241	5269.33	256.5	1.556974e+004	1.556974e+003	16055.5	16	4.455064e+000	0	0	0	0	0	0	16086	1	1	57.5363	16.9706
DATA	478	6	68	0	0	ASCRP3004539	ASCRP3004539	5294.5	256.5	4.662979e+001	4.763211e+000	65	14	3.308885e+000	0	0	0	0	0	0	47.9725	1	1	57.5363	15.2222
DATA	479	6	69	0	0	ASCRP3009818	ASCRP3009818	5319.69	256.014	4.531451e+002	4.532502e+001	472	14	4.060788e+000	0	0	0	0	0	0	464.388	1	1	47.2035	14.64
DATA	480	6	70	0	0	ASCRP3005749	ASCRP3005749	5345.31	256.167	1.283364e+002	1.287096e+001	151	15	2.728209e+000	0	0	0	0	0	0	131.032	1	1	47.8731	15.0357
DATA	481	6	71	0	0	ASCRP3004534	ASCRP3004534	5370.74	255.833	1.038125e+002	1.042765e+001	125	15	2.766837e+000	0	0	0	0	0	0	105.648	1	1	45.835	14.8462
DATA	483	6	73	0	0	ASCRP3006354	ASCRP3006354	5421.5	256.5	1.017865e+005	1.017865e+004	105523	19	7.628607e+000	0	0	0	0	1	0	103041	1	1	57.5363	20.25
DATA	484	6	74	0	0	ASCRP3003951	ASCRP3003951	5447.07	256.732	2.886036e+003	2.886053e+002	2941	17	4.782744e+000	0	0	0	0	0	0	2916.2	1	1	47.5395	17.5185
DATA	485	6	75	0	0	ASCRP3005233	ASCRP3005233	5472.56	256.973	3.874830e+001	3.999518e+000	56	16.5	4.474200e+000	0	0	0	0	0	0	39.105	1	1	48.5334	16.4615
DATA	486	6	76	0	0	ASCRP3011836	ASCRP3011836	5497.69	256.378	1.122648e+002	1.127018e+001	133	16	2.339516e+000	0	0	0	0	0	0	113.229	1	1	48.5334	15.84
DATA	487	6	77	0	0	ASCRP3007860	ASCRP3007860	5523	256.314	3.696250e+002	3.697580e+001	389	14	3.603686e+000	0	0	0	0	0	0	372.832	1	1	52.3208	14.8857
DATA	488	6	78	0	0	ASCRP3007964	ASCRP3007964	5548.37	256.36	1.582311e+002	1.585409e+001	176.5	16	4.421238e+000	0	0	0	0	0	0	159.741	1	1	48.8603	15.7879
DATA	489	6	79	0	0	Negative043	Negative043	5573.89	256.5	1.005560e+000	9.888564e-001	16	16	3.195763e+000	0	0	0	0	0	0	-1.40819	0	0	56.9804	15.7097
DATA	490	6	80	0	0	ASCRP3013475	ASCRP3013475	5599.31	256.5	9.371954e+001	9.423710e+000	115	17	4.992852e+000	0	0	0	0	0	0	95.0205	1	1	49.1849	18
DATA	491	6	81	0	0	A_23_P58321	NM_001237	5623.76	257.347	2.552079e+001	2.734773e+000	38.5	14	2.833333e+000	0	0	0	1	0	0	25.9677	1	1	39.4933	13.9722
DATA	492	6	82	66	1	DarkCorner	DarkCorner	5650.33	256.5	9.948459e-001	9.783202e-001	16	15	3.104279e+000	0	0	0	0	0	0	-0.620654	0	0	65	14.7813
DATA	493	7	1	0	0	ASCRP3003466	ASCRP3003466	3580.44	263.973	6.399666e+002	6.400288e+001	740	15	3.498808e+000	0	0	0	0	0	0	717.443	1	1	48.5334	15.1016
DATA	494	7	2	0	0	ASCRP3001579	ASCRP3001579	3605.55	264.23	3.277800e+002	3.279032e+001	382	16	3.027650e+000	0	0	0	0	0	0	364.595	1	1	48.2044	15.8
DATA	495	7	3	0	0	ASCRP3009846	ASCRP3009846	3631.19	263.935	5.902898e+002	5.903591e+001	649	16	3.439484e+000	0	0	0	0	0	0	652.188	1	1	49.5074	15.4828
DATA	496	7	4	0	0	ASCRP3011084	ASCRP3011084	3656.48	263.597	1.140021e+002	1.143649e+001	141	14.5	4.122617e+000	0	0	0	0	0	0	125.255	1	1	45.835	15.1875
DATA	497	7	5	0	0	ASCRP3007268	ASCRP3007268	3681.75	263.513	1.559845e+002	1.562523e+001	190	15	3.919348e+000	0	0	0	0	0	0	170.573	1	1	49.1849	16.1935
DATA	498	7	6	1028	1	(+)E1A_r60_1	E1A_r60_1	3707.5	263.648	9.336426e-001	9.183657e-001	18	15	2.833412e+000	0	0	0	0	0	0	0.224843	0	0	57.5363	16.1875
DATA	499	7	7	0	0	ASCRP3007661	ASCRP3007661	3732.63	263.36	4.782378e+001	4.870221e+000	68	16	3.979979e+000	0	0	0	0	0	0	51.9362	1	1	48.8603	16.2333
DATA	500	7	8	0	0	ASCRP3010087	ASCRP3010087	3758.23	264.053	1.124379e+002	1.128163e+001	138	15	3.488899e+000	0	0	0	0	0	0	121.789	1	1	48.5334	15.3793
DATA	501	7	9	0	1	RC5	RC5	3783.58	263.573	9.401334e-001	9.245165e-001	18	15	3.671275e+000	0	0	0	0	0	0	-0.462055	0	0	65	15.5
DATA	502	7	10	0	0	ASCRP3002720	ASCRP3002720	3808.74	263.878	6.143285e+001	6.212612e+000	85.5	14	3.416595e+000	0	0	0	0	0	0	66.3762	1	1	48.2044	14.8387
DATA	503	7	11	0	0	ASCRP3010599	ASCRP3010599	3834.4	263.443	1.435163e+001	1.707809e+000	34	15	2.275557e+000	0	0	0	0	0	0	15.5036	1	1	47.5395	15.1667
DATA	504	7	12	0	0	Negative020	Negative020	3859.58	263.573	1.522208e+000	9.380466e-001	19	17	4.344581e+000	0	0	0	0	0	0	1.64454	1	0	65	17.6538
DATA	505	7	13	0	0	ASCRP3000316	ASCRP3000316	3884.86	263.419	5.056455e+001	5.140359e+000	70	15	4.747180e+000	0	0	0	0	0	0	54.6664	1	1	48.5334	16.0833
DATA	506	7	14	0	0	ASCRP3000162	ASCRP3000162	3910.14	263.278	1.010103e+002	1.014320e+001	127	16	3.719574e+000	0	0	0	0	0	0	109.327	1	1	47.8731	16.0909
DATA	507	7	15	0	0	ASCRP3010653	ASCRP3010653	3935.62	263.473	7.371351e+001	7.428875e+000	97	16	4.198639e+000	0	0	0	0	0	0	79.8894	1	1	49.1849	16.8333
DATA	508	7	16	0	1	RC7	RC7	3961.5	263.648	9.366815e-001	9.211220e-001	16	16.5	4.498095e+000	0	0	0	0	0	0	-1.40119	0	0	65	16.6563
DATA	509	7	17	0	0	ASCRP3002883	ASCRP3002883	3986.14	263.675	4.063328e+001	4.166025e+000	62	15	2.830947e+000	0	0	0	0	0	0	44.1997	1	1	51.0895	15.4706
DATA	510	7	18	0	0	ASCRP3005042	ASCRP3005042	4012.42	263.573	4.006874e+001	4.110487e+000	60	15	5.135930e+000	0	0	0	0	0	0	43.6911	1	1	57.5363	16.2778
DATA	511	7	19	0	0	ASCRP3003000	ASCRP3003000	4037.5	263.648	8.072100e+001	8.123781e+000	104.5	15	3.006936e+000	0	0	0	0	0	0	88.2307	1	1	57.5363	14.4583
DATA	512	7	20	0	0	ASCRP3002488	ASCRP3002488	4062.5	263.769	7.733536e+003	7.733542e+002	8128.5	17	4.562326e+000	0	0	0	0	0	0	8474.37	1	1	49.8279	16.7407
DATA	513	7	21	0	0	ASCRP3006327	ASCRP3006327	4088.5	263.648	1.025593e+002	1.029622e+001	133	17	4.227505e+000	0	0	0	0	0	0	112.708	1	1	65	17.4444
DATA	514	7	22	0	0	ASCRP3008834	ASCRP3008834	4113.58	263.573	8.068651e+001	8.119512e+000	105	16	5.483501e+000	0	0	0	0	0	0	88.9227	1	1	57.5363	17.0714
DATA	515	7	23	0	0	ASCRP3004919	ASCRP3004919	4139.42	263.573	4.125139e+002	4.126131e+001	474	16	3.810473e+000	0	0	0	0	0	0	455.951	1	1	57.5363	16.3448
DATA	516	7	24	0	0	ASCRP3013486	ASCRP3013486	4164.5	263.648	3.002129e+001	3.134766e+000	51.5	16	4.521992e+000	0	0	0	0	0	0	33.2754	1	1	57.5363	15.8214
DATA	517	7	25	0	0	ASCRP3009687	ASCRP3009687	4189.82	263.718	3.689843e+002	3.690940e+001	424	16	2.481935e+000	0	0	0	0	0	0	410.128	1	1	52.0157	16
DATA	518	7	26	0	0	ASCRP3004414	ASCRP3004414	4215.1	264.068	1.018598e+003	1.018638e+002	1150	14	2.554336e+000	0	0	0	0	0	0	1135.09	1	1	46.8651	13.8966
DATA	519	7	27	0	0	ASCRP3005643	ASCRP3005643	4240.45	263.91	3.957329e+001	4.057244e+000	61	16	3.438959e+000	0	0	0	0	0	0	44.223	1	1	50.1463	16.0333
DATA	520	7	28	0	0	ASCRP3012039	ASCRP3012039	4266.11	263.789	3.059666e+002	3.060968e+001	362	16	3.735834e+000	0	0	0	0	0	0	342.842	1	1	46.8651	16.3514
DATA	521	7	29	0	0	ASCRP3009085	ASCRP3009085	4291.12	263.603	1.397341e+002	1.400174e+001	168.5	17	4.051471e+000	0	0	0	0	0	0	156.974	1	1	48.5334	16.5946
DATA	522	7	30	0	0	ASCRP3007120	ASCRP3007120	4316.91	263.614	8.318604e+000	1.216845e+000	26	15	4.366819e+000	0	0	0	0	0	0	9.36675	1	1	57.259	15.8333
DATA	523	7	31	0	0	ASCRP3012974	ASCRP3012974	4342.33	263.167	2.100176e+002	2.102044e+001	249	14	2.253675e+000	0	0	0	0	0	0	237.048	1	1	47.8731	14.5217
DATA	524	7	32	0	0	ASCRP3002755	ASCRP3002755	4367.29	263.949	4.943081e+001	5.021632e+000	74	15	3.629373e+000	0	0	0	0	0	0	55.8715	1	1	49.8279	15.7879
DATA	525	7	33	0	0	Negative008	Negative008	4393.37	263.596	1.539582e+002	1.542112e+001	191	15	4.061844e+000	0	0	0	0	0	0	174.361	1	1	57.8122	16.037
DATA	526	7	34	0	0	ASCRP3008861	ASCRP3008861	4418.1	263.959	4.077920e+001	4.172196e+000	64	15	4.201259e+000	0	0	0	0	0	0	46.2388	1	1	46.8651	16.0667
DATA	527	7	35	0	0	ASCRP3006978	ASCRP3006978	4443.91	263.614	3.975171e+000	9.662135e-001	22.5	16	3.590549e+000	0	0	0	0	0	0	4.51389	1	0	65	15.7273
DATA	528	7	36	0	0	ASCRP3009035	ASCRP3009035	4468.99	263.329	4.603966e+001	4.687252e+000	68	16	3.565238e+000	0	0	0	0	0	0	52.3371	1	1	48.8603	16.6286
DATA	529	7	37	0	0	ASCRP3013294	ASCRP3013294	4494.67	263.557	7.887141e+002	7.887631e+001	893	16.5	3.491926e+000	0	0	0	0	0	0	897.078	1	1	47.5395	17
DATA	530	7	38	0	0	ASCRP3012311	ASCRP3012311	4520.07	263.493	3.269660e+002	3.270841e+001	380.5	15.5	3.508446e+000	0	0	0	0	0	0	372.045	1	1	47.8731	16.3667
DATA	531	7	39	0	0	ASCRP3007531	ASCRP3007531	4545.49	263.176	2.702475e+001	2.841706e+000	48.5	16	3.587051e+000	0	0	0	0	0	0	30.7592	1	1	46.8651	16.3125
DATA	532	7	40	0	0	ASCRP3010531	ASCRP3010531	4570.77	263.893	7.593501e+001	7.644225e+000	104	16	3.201562e+000	0	0	0	0	0	0	86.3723	1	1	48.2044	16
DATA	533	7	41	0	0	ASCRP3002344	ASCRP3002344	4596.31	263.789	5.686745e+001	5.754363e+000	80.5	15.5	3.847824e+000	0	0	0	0	0	0	64.6541	1	1	47.2035	16.4333
DATA	534	7	42	0	0	ASCRP3003361	ASCRP3003361	4621.58	263.573	1.308984e+002	1.311939e+001	167	15	2.814667e+000	0	0	0	0	0	0	148.718	1	1	57.5363	15.2121
DATA	535	7	43	0	0	ASCRP3005946	ASCRP3005946	4647.09	263.614	1.476196e+000	8.934895e-001	19	15	2.727198e+000	0	0	0	0	0	0	1.67519	1	0	57.259	15.3235
DATA	536	7	44	0	0	ASCRP3010693	ASCRP3010693	4672.13	263.457	4.222015e+001	4.313238e+000	66	15	3.373136e+000	0	0	0	0	0	0	47.8474	1	1	47.5395	15.8537
DATA	537	7	45	0	0	ASCRP3004642	ASCRP3004642	4697.87	263.653	3.662240e+001	3.767435e+000	60	15.5	3.227081e+000	0	0	0	0	0	0	41.4251	1	1	49.1849	15.6905
DATA	538	7	46	0	0	ASCRP3007273	ASCRP3007273	4723.42	263.573	7.492838e+000	1.160247e+000	27	15	3.370161e+000	0	0	0	0	0	0	8.45827	1	1	57.5363	15.6286
DATA	539	7	47	0	0	ASCRP3004075	ASCRP3004075	4748.64	263.622	1.304109e+002	1.307129e+001	164	15	3.516324e+000	0	0	0	0	0	0	146.865	1	1	48.8603	15.6897
DATA	540	7	48	0	0	ASCRP3001755	ASCRP3001755	4774.09	263.614	6.848394e+002	6.848973e+001	776	16.5	4.139348e+000	0	0	0	0	0	0	769.206	1	1	57.259	16.9091
DATA	541	7	49	0	0	ASCRP3002338	ASCRP3002338	4799.17	263.76	8.150276e+001	8.199048e+000	109	15	3.937004e+000	0	0	0	0	0	0	91.2717	1	1	48.5334	16
DATA	542	7	50	0	0	ASCRP3007961	ASCRP3007961	4824.63	263.596	3.340206e+000	9.560088e-001	21	15.5	2.572998e+000	0	0	0	0	0	0	3.72891	1	0	57.8122	15.5294
DATA	543	7	51	0	0	ASCRP3006901	ASCRP3006901	4850.42	263.573	2.378497e+001	2.542688e+000	45	14	3.300263e+000	0	0	0	0	0	0	26.4601	1	1	57.5363	14.7407
DATA	544	7	52	0	0	ASCRP3006849	ASCRP3006849	4875.5	263.648	1.588854e+001	1.827147e+000	35	15.5	3.795945e+000	0	0	0	0	0	0	17.6104	1	1	57.5363	15.9333
DATA	545	7	53	1028	1	(+)E1A_r60_a107	E1A_r60_a107	4901.09	263.614	4.090051e+000	9.938468e-001	22	16	3.232135e+000	0	0	0	0	0	0	4.51548	1	0	57.259	15.9744
DATA	546	7	54	0	0	ASCRP3002219	ASCRP3002219	4926.49	263.853	3.100438e+001	3.231124e+000	54	13	2.874022e+000	0	0	0	0	0	0	34.0842	1	1	46.8651	13.48
DATA	547	7	55	0	0	ASCRP3003024	ASCRP3003024	4951.68	263.603	7.702090e+001	7.756067e+000	100.5	14	3.533037e+000	0	0	0	0	0	0	84.3191	1	1	50.4627	14.6
DATA	548	7	56	0	0	ASCRP3002138	ASCRP3002138	4977.38	263.932	3.775658e+001	3.885594e+000	59	14	4.476127e+000	0	0	0	0	0	0	41.1408	1	1	49.1849	14.4643
DATA	549	7	57	0	0	ASCRP3004191	ASCRP3004191	5002.61	263.826	9.815886e+001	9.859087e+000	124.5	14	4.631336e+000	0	0	0	0	0	0	106.471	1	1	47.2035	14.1667
DATA	550	7	58	0	0	ASCRP3002496	ASCRP3002496	5027.85	264.258	1.167828e+003	1.167865e+002	1280	16	3.831933e+000	0	0	0	0	0	0	1260.53	1	1	44.7812	15.3939
DATA	551	7	59	0	0	ASCRP3007089	ASCRP3007089	5053.56	263.734	5.250965e+002	5.251790e+001	592	16	3.734739e+000	0	0	0	0	0	0	564.12	1	1	50.7771	15.6552
DATA	552	7	60	0	0	ASCRP3003304	ASCRP3003304	5078.72	263.348	3.720295e+001	3.836048e+000	56	14	3.814070e+000	0	0	0	0	0	0	39.7792	1	1	47.2035	15.0667
DATA	553	7	61	0	0	Negative016	Negative016	5104.42	263.573	3.002367e+001	3.146082e+000	50	15	1.536849e+000	0	0	0	0	0	0	31.9397	1	1	57.5363	15.1905
DATA	554	7	62	0	0	ASCRP3010218	ASCRP3010218	5129.5	263.648	8.142440e+000	1.247138e+000	25	15.5	4.035556e+000	0	0	0	0	0	0	8.61955	1	1	57.5363	15.7143
DATA	555	7	63	0	0	ASCRP3009868	ASCRP3009868	5154.81	263.643	2.937427e+002	2.938961e+001	325	16	3.492145e+000	0	0	0	0	0	0	309.433	1	1	51.4001	15.8485
DATA	556	7	64	0	0	ASCRP3010674	ASCRP3010674	5180.28	264.095	4.251025e+002	4.252095e+001	467	15	3.449482e+000	0	0	0	0	0	0	445.574	1	1	48.8603	14.9677
DATA	557	7	65	0	0	ASCRP3003450	ASCRP3003450	5205.58	263.573	2.617056e+004	2.617056e+003	27490	15	3.807887e+000	0	0	0	0	0	0	27305.1	1	1	57.5363	15.8
DATA	558	7	66	0	0	ASCRP3008202	ASCRP3008202	5231.18	263.974	6.097957e+002	6.098717e+001	653	16.5	3.127427e+000	0	0	0	0	0	0	633.216	1	1	49.1849	16.0417
DATA	559	7	67	0	0	ASCRP3000139	ASCRP3000139	5256.73	263.769	9.538305e+002	9.538795e+001	997	17	3.393518e+000	0	0	0	0	0	0	986.104	1	1	49.8279	17.1143
DATA	560	7	68	0	0	ASCRP3006137	ASCRP3006137	5281.91	263.614	2.166535e+002	2.168712e+001	234.5	15	4.041823e+000	0	0	0	0	0	0	223.058	1	1	57.259	15.6757
DATA	561	7	69	0	0	ASCRP3005288	ASCRP3005288	5307.5	263.648	3.274967e+000	1.028689e+000	21	14	2.463167e+000	0	0	0	0	0	0	3.35837	1	0	57.5363	13.6087
DATA	562	7	70	0	0	ASCRP3005672	ASCRP3005672	5332.63	263.5	1.288753e+002	1.292464e+001	151	14.5	3.819039e+000	0	0	0	0	0	0	131.686	1	1	47.8731	15.3667
DATA	563	7	71	0	0	ASCRP3006973	ASCRP3006973	5358	263.5	2.158572e+002	2.160804e+001	239	15	2.055498e+000	0	0	0	0	0	0	219.843	1	1	48.5334	14.9259
DATA	564	7	72	0	0	ASCRP3011889	ASCRP3011889	5383.51	264.125	2.707754e+003	2.707772e+002	2727	15	3.032257e+000	0	0	0	0	0	0	2749.67	1	1	47.8731	15.1379
DATA	565	7	73	0	0	ASCRP3004116	ASCRP3004116	5408.91	263.614	2.520341e+000	1.018758e+000	20	16	5.096604e+000	0	0	0	0	0	0	2.5533	1	0	57.259	16.7586
DATA	566	7	74	0	0	ASCRP3009596	ASCRP3009596	5434.5	263.648	6.870297e+001	6.941113e+000	86	17	3.553098e+000	0	0	0	0	0	0	69.4689	1	1	57.5363	17.4783
DATA	567	7	75	0	0	ASCRP3000987	ASCRP3000987	5459.5	263.648	1.834768e+002	1.837438e+001	204	15	4.424421e+000	0	0	0	0	0	0	185.28	1	1	57.5363	15.963
DATA	568	7	76	0	0	ASCRP3006728	ASCRP3006728	5485.09	263.658	1.911647e+002	1.914213e+001	209	16	2.526780e+000	0	0	0	0	0	0	192.905	1	1	49.1849	15.6667
DATA	569	7	77	0	0	ASCRP3002500	ASCRP3002500	5510.61	263.577	4.741799e+002	4.742835e+001	503	15	2.941772e+000	0	0	0	0	0	0	478.483	1	1	47.8731	15.0333
DATA	570	7	78	0	0	ASCRP3003520	ASCRP3003520	5535.69	263.338	2.819051e+002	2.820790e+001	302	16	3.465774e+000	0	0	0	0	0	0	284.655	1	1	48.5334	15.4412
DATA	571	7	79	0	0	ASCRP3012028	ASCRP3012028	5561.14	263.508	3.343164e+001	3.486335e+000	51.5	15	4.219396e+000	0	0	0	0	0	0	33.8093	1	1	45.1352	15.4054
DATA	572	7	80	0	0	ASCRP3010125	ASCRP3010125	5586.5	264.056	2.863510e+002	2.865208e+001	305	18	3.714145e+000	0	0	0	0	0	0	290.298	1	1	48.5334	18.1111
DATA	573	7	81	0	0	ASCRP3009549	ASCRP3009549	5612.09	263.614	2.949979e+002	2.951617e+001	318	15	3.737099e+000	0	0	0	0	0	0	300.037	1	1	57.259	16.1818
DATA	574	7	82	0	0	ASCRP3007793	ASCRP3007793	5637.47	263.835	9.875307e+001	9.923709e+000	117	15	3.349409e+000	0	0	0	0	0	0	100.878	1	1	50.1463	14.898
DATA	575	8	1	0	0	ASCRP3011536	ASCRP3011536	3593.45	271.154	2.653583e+001	2.801291e+000	47	16	3.130495e+000	0	0	0	0	0	0	29.5623	1	1	44.7812	15.8333
DATA	576	8	2	0	0	ASCRP3002027	ASCRP3002027	3618.41	271.167	1.357790e+001	1.631305e+000	33	15.5	3.331601e+000	0	0	0	0	0	0	15.0166	1	1	49.5074	15.6364
DATA	577	8	3	0	0	ASCRP3008166	ASCRP3008166	3644	271	1.097971e+001	1.426029e+000	31	16	4.157072e+000	0	0	0	0	0	0	12.0662	1	1	54.9904	15.4063
DATA	578	8	4	0	0	ASCRP3006103	ASCRP3006103	3669.31	270.958	1.429292e+002	1.432216e+001	172	15.5	3.380298e+000	0	0	0	0	0	0	156.237	1	1	47.2035	15.8438
DATA	579	8	5	0	0	ASCRP3006374	ASCRP3006374	3694.6	270.836	6.495678e+001	6.560344e+000	89	15	3.241130e+000	0	0	0	0	0	0	70.6938	1	1	48.5334	16.1724
DATA	580	8	6	0	0	ASCRP3000518	ASCRP3000518	3720.5	271	6.269888e+000	1.115210e+000	24	15	2.922291e+000	0	0	0	0	0	0	6.79834	1	1	65	14.8387
DATA	581	8	7	0	0	ASCRP3002080	ASCRP3002080	3745.5	271	1.159542e+002	1.163224e+001	141	15	3.891741e+000	0	0	0	0	0	0	125.382	1	1	54.1152	15.5135
DATA	582	8	8	0	0	ASCRP3003808	ASCRP3003808	3771.21	271.2	5.725841e+002	5.726591e+001	587	15	3.070250e+000	0	1	0	0	0	0	617.803	1	1	46.8651	15.4333
DATA	583	8	9	0	0	ASCRP3005191	ASCRP3005191	3796.1	270.828	1.008441e+001	1.370398e+000	29	15	3.985057e+000	0	0	0	0	0	0	10.8677	1	1	43.7019	15.4545
DATA	584	8	10	0	0	ASCRP3013121	ASCRP3013121	3821.56	271.213	3.610141e+001	3.727704e+000	57	14	2.750340e+000	0	0	0	0	0	0	38.8691	1	1	48.5334	14.2333
DATA	585	8	11	0	1	RC12	RC12	3847.37	271.404	9.447639e-001	9.290701e-001	16	15.5	3.158290e+000	0	0	0	0	0	0	-1.4422	0	0	57.8122	15.6563
DATA	586	8	12	0	0	ASCRP3003784	ASCRP3003784	3872.17	270.677	1.264724e+002	1.268128e+001	156	15	4.741957e+000	0	0	0	0	0	0	136.213	1	1	45.4864	16.1163
DATA	587	8	13	0	0	ASCRP3013477	ASCRP3013477	3897.74	270.638	9.940703e+001	9.983903e+000	126	16	3.859020e+000	0	0	0	0	0	0	107.147	1	1	46.5243	16.2821
DATA	588	8	14	0	0	ASCRP3002643	ASCRP3002643	3923	271.079	1.412940e+001	1.689828e+000	32	17	3.735834e+000	0	0	0	0	0	0	15.2439	1	1	45.4864	16.3514
DATA	589	8	15	0	0	AS_circRNA_control214	AS_circRNA_control214	3948.2	270.866	3.295052e+002	3.296351e+001	379	16	4.482444e+000	0	0	0	0	0	0	356.07	1	1	49.8279	16.6
DATA	590	8	16	0	0	ASCRP3002055	ASCRP3002055	3973.56	271.26	8.183674e+001	8.235660e+000	105	15	3.726602e+000	0	0	0	0	0	0	88.5779	1	1	49.5074	15.0357
DATA	591	8	17	0	0	ASCRP3008346	ASCRP3008346	3999.15	271.187	4.813097e+001	4.900596e+000	68.5	15	4.317872e+000	0	0	0	0	0	0	52.2074	1	1	48.2044	15.4524
DATA	592	8	18	0	0	ASCRP3007112	ASCRP3007112	4024.56	271.247	4.102176e+001	4.204035e+000	60	14	3.645633e+000	0	0	0	0	0	0	44.5977	1	1	49.5074	14.8276
DATA	593	8	19	0	0	Negative021	Negative021	4050.5	271.352	9.330293e-001	9.175304e-001	18	14.5	3.301021e+000	0	0	0	0	0	0	-0.23422	0	0	57.5363	14.875
DATA	594	8	20	0	0	ASCRP3007049	ASCRP3007049	4075.4	270.597	1.333425e+002	1.336560e+001	166	18	3.017046e+000	0	0	0	0	0	0	145.764	1	1	45.4864	17.4444
DATA	595	8	21	0	0	ASCRP3006336	ASCRP3006336	4101.09	271.386	7.055110e+004	7.055110e+003	76777.5	18	7.214005e+000	0	0	0	0	1	0	77302.9	1	1	57.259	19.5517
DATA	596	8	22	0	0	ASCRP3006748	ASCRP3006748	4126.5	271.352	1.251489e+002	1.254793e+001	140.5	17	4.042305e+000	0	0	0	0	0	0	137.513	1	1	57.5363	16.9333
DATA	597	8	23	0	0	ASCRP3002706	ASCRP3002706	4151.91	271.386	1.013757e+001	1.360635e+000	29	15.5	3.818175e+000	0	0	0	0	0	0	11.1704	1	1	65	15.5385
DATA	598	8	24	0	0	ASCRP3006281	ASCRP3006281	4177.15	271.205	3.568111e+001	3.681068e+000	55	16	4.412819e+000	0	0	0	0	0	0	39.4309	1	1	47.8731	15.8378
DATA	599	8	25	0	0	ASCRP3010672	ASCRP3010672	4202.5	271.352	9.825901e+000	1.334137e+000	28	15	3.355154e+000	0	0	0	0	0	0	10.8879	1	1	57.5363	15.0313
DATA	600	8	26	0	0	ASCRP3001220	ASCRP3001220	4228.09	271.386	8.093674e+001	8.143560e+000	108	14	3.034097e+000	0	0	0	0	0	0	89.9288	1	1	57.259	14.0333
DATA	601	8	27	0	0	ASCRP3012013	ASCRP3012013	4253.5	271.352	5.118035e+001	5.196154e+000	76	16	3.540878e+000	0	0	0	0	0	0	57.0175	1	1	57.5363	16.025
DATA	602	8	28	0	0	ASCRP3003103	ASCRP3003103	4278.8	270.648	2.187633e+003	2.187651e+002	2440.5	18	3.602955e+000	0	0	0	0	0	0	2444.26	1	1	46.8651	17.5588
DATA	603	8	29	0	0	ASCRP3002116	ASCRP3002116	4304.09	270.672	7.138244e+002	7.138802e+001	817	16.5	4.151657e+000	0	0	0	0	0	0	799.435	1	1	45.1352	16.2955
DATA	604	8	30	0	0	ASCRP3001291	ASCRP3001291	4329.57	270.701	3.011970e+002	3.013287e+001	350	14	3.776385e+000	0	0	0	0	0	0	338.06	1	1	46.1809	14.2414
DATA	605	8	31	0	1	RC6	RC6	4355.09	271.386	9.045453e-001	8.895196e-001	18	15	2.865310e+000	0	0	0	0	0	0	-0.171485	0	0	65	15.28
DATA	606	8	32	0	0	ASCRP3004760	ASCRP3004760	4380.65	271.468	1.848153e+001	2.050396e+000	38.5	15	3.651972e+000	0	0	0	0	0	0	20.8138	1	1	49.8279	14.7647
DATA	607	8	33	0	0	ASCRP3011137	ASCRP3011137	4405.5	271.359	4.298029e+003	4.298038e+002	4802	15	5.245695e+000	0	0	0	0	0	0	4848.23	1	1	49.8279	15.7727
DATA	608	8	34	0	0	ASCRP3008561	ASCRP3008561	4431.31	271.558	9.899285e+001	9.938802e+000	130	16	4.207520e+000	0	0	0	0	0	0	111.804	1	1	49.8279	15.6452
DATA	609	8	35	0	0	ASCRP3013005	ASCRP3013005	4456.5	271.352	1.883953e+001	2.081189e+000	40	16	3.656552e+000	0	0	0	0	0	0	21.3034	1	1	57.5363	15.7037
DATA	610	8	36	0	0	ASCRP3003176	ASCRP3003176	4482	271.319	7.891866e+001	7.941177e+000	105	16	3.923373e+000	0	0	0	0	0	0	89.3151	1	1	58.0869	16.4167
DATA	611	8	37	0	0	ASCRP3002218	ASCRP3002218	4507.14	270.921	8.987953e+000	1.259907e+000	28	16	2.933658e+000	0	0	0	0	0	0	10.1799	1	1	45.4864	16.2778
DATA	612	8	38	0	0	ASCRP3007456	ASCRP3007456	4532.34	270.809	2.460662e+001	2.614169e+000	44	14	3.489616e+000	0	0	0	0	0	0	27.879	1	1	46.5243	15.375
DATA	613	8	39	0	0	ASCRP3004516	ASCRP3004516	4558.09	270.672	2.807243e+002	2.808630e+001	332	15	3.037796e+000	0	0	0	0	0	0	318.072	1	1	45.1352	15.55
DATA	614	8	40	0	0	ASCRP3001143	ASCRP3001143	4583.51	271.36	2.295362e+002	2.297060e+001	277.5	14	3.265328e+000	0	0	0	0	0	0	259.882	1	1	49.8279	15.0645
DATA	615	8	41	0	0	ASCRP3010007	ASCRP3010007	4609	271.319	4.285351e+001	4.375534e+000	66	15	3.901973e+000	0	0	0	0	0	0	48.4892	1	1	58.0869	15.5556
DATA	616	8	42	0	0	ASCRP3007455	ASCRP3007455	4634.56	271.455	2.445314e+001	2.600427e+000	43.5	15	3.230110e+000	0	0	0	0	0	0	27.6406	1	1	46.1809	14.9143
DATA	617	8	43	0	0	ASCRP3007885	ASCRP3007885	4659.41	271.582	3.183221e+001	3.304175e+000	51	14.5	2.717465e+000	0	0	0	0	0	0	35.9352	1	1	50.1463	14.2308
DATA	618	8	44	0	0	ASCRP3012863	ASCRP3012863	4685.42	271.427	5.940652e+000	1.067683e+000	24	15	3.758932e+000	0	0	0	0	0	0	6.69634	1	1	57.5363	15.3256
DATA	619	8	45	0	0	ASCRP3000180	ASCRP3000180	4710.8	270.773	2.495806e+001	2.649232e+000	46	16	3.369399e+000	0	0	0	0	0	0	28.091	1	1	45.835	15.6216
DATA	620	8	46	0	0	Negative055	Negative055	4735.91	271.386	9.057034e-001	8.906584e-001	17	15	3.377911e+000	0	0	0	0	0	0	-0.160904	0	0	65	15.4063
DATA	621	8	47	0	0	ASCRP3008652	ASCRP3008652	4761.36	270.719	8.317779e+001	8.365526e+000	113	15	3.226493e+000	0	0	0	0	0	0	93.1949	1	1	44.7812	16.2222
DATA	622	8	48	0	0	ASCRP3001620	ASCRP3001620	4786.41	270.812	5.540034e+001	5.611855e+000	77	15	3.536541e+000	0	0	0	0	0	0	61.9031	1	1	47.2035	15.2593
DATA	623	8	49	0	0	ASCRP3011108	ASCRP3011108	4811.93	271.288	8.105991e+001	8.155566e+000	109	15.5	3.991559e+000	0	0	0	0	0	0	90.2812	1	1	48.5334	16.1944
DATA	624	8	50	0	0	ASCRP3003869	ASCRP3003869	4837.5	271.5	4.897653e+002	4.898482e+001	568	15	3.036750e+000	0	0	0	0	0	0	543.646	1	1	52.9257	14.8857
DATA	625	8	51	0	0	ASCRP3001873	ASCRP3001873	4862.64	271.257	1.866682e+001	2.074012e+000	37.5	16	3.925590e+000	0	0	0	0	0	0	20.6516	1	1	47.5395	16.1111
DATA	626	8	52	0	0	ASCRP3010362	ASCRP3010362	4888.16	270.635	7.907970e+002	7.908490e+001	867	16	3.300253e+000	0	0	0	0	0	0	871.877	1	1	44.7812	16.075
DATA	627	8	53	0	0	ASCRP3007656	ASCRP3007656	4913.79	270.907	8.468015e+002	8.468505e+001	944.5	14.5	3.364754e+000	0	0	0	0	0	0	929.805	1	1	48.2044	15.0313
DATA	628	8	54	0	0	ASCRP3004329	ASCRP3004329	4938.86	270.813	2.524341e+002	2.525996e+001	292	13.5	3.558129e+000	0	0	0	0	0	0	276.062	1	1	45.4864	14.7188
DATA	629	8	55	0	0	ASCRP3010424	ASCRP3010424	4964.61	271.042	1.403925e+001	1.677689e+000	32	15	4.461324e+000	0	0	0	0	0	0	15.285	1	1	48.2044	15.1818
DATA	630	8	56	130	1	(+)eQC-40	EQC	4989.91	271.386	2.152366e+000	9.474814e-001	20	14.5	4.995536e+000	0	0	0	0	0	0	2.33266	1	0	57.259	14.6538
DATA	631	8	57	0	0	A_23_P128613	NM_024089	5014.88	270.985	4.277467e+001	4.376703e+000	63	15	3.593608e+000	0	0	0	0	0	0	46.1572	1	1	46.8651	15.3929
DATA	632	8	58	0	0	ASCRP3011437	ASCRP3011437	5040.41	271.311	8.008821e+001	8.062775e+000	101	16	4.599331e+000	0	0	0	0	0	0	86.0053	1	1	48.5334	16.6667
DATA	633	8	59	0	0	Negative019	Negative019	5066.09	271.386	9.515130e-001	9.357071e-001	16	15	2.727006e+000	0	0	0	0	0	0	-1.23749	0	0	57.259	15.3548
DATA	634	8	60	0	0	ASCRP3009029	ASCRP3009029	5091.49	270.824	1.005995e+002	1.010377e+001	128	15	2.659243e+000	0	0	0	0	0	0	107.019	1	1	46.8651	14.6563
DATA	635	8	61	0	0	ASCRP3006417	ASCRP3006417	5116.78	270.781	1.368929e+003	1.368962e+002	1475.5	15	2.140872e+000	0	0	0	0	0	0	1449.33	1	1	47.8731	15.2
DATA	636	8	62	0	0	ASCRP3005275	ASCRP3005275	5142.23	270.727	5.149652e+001	5.236376e+000	70	15.5	3.897326e+000	0	0	0	0	0	0	54.2605	1	1	45.4864	15.8214
DATA	637	8	63	0	0	ASCRP3010730	ASCRP3010730	5167.58	271.427	1.337654e+001	1.642856e+000	31	15	3.689153e+000	0	0	0	0	0	0	14.0251	1	1	65	14.8788
DATA	638	8	64	0	0	ASCRP3005527	ASCRP3005527	5193.22	271.189	1.351122e+003	1.351156e+002	1412	14.5	3.700519e+000	0	0	0	0	0	0	1410.09	1	1	48.5334	15.0417
DATA	639	8	65	66	-1	(-)3xSLv1	NegativeControl	5218.5	271.352	9.787970e-001	9.625379e-001	18	15	3.040586e+000	0	0	0	0	0	0	-0.0824035	0	0	57.5363	15.6129
DATA	640	8	66	0	0	A_23_P39682	NM_001079	5243.58	271.427	1.583449e+000	9.795816e-001	19	15.5	3.695319e+000	0	0	0	0	0	0	1.638	1	0	57.5363	16.1538
DATA	641	8	67	0	0	ASCRP3008689	ASCRP3008689	5269.07	271.288	2.684771e+002	2.686525e+001	288.5	15	4.151004e+000	0	0	0	0	0	0	276.581	1	1	48.5334	15.7353
DATA	642	8	68	0	0	ASCRP3004444	ASCRP3004444	5294.6	270.647	3.123247e+001	3.271718e+000	51	14	2.185977e+000	0	0	0	0	0	0	32.0528	1	1	46.8651	13.3871
DATA	643	8	69	0	0	ASCRP3010037	ASCRP3010037	5319.94	270.627	1.858354e+002	1.860926e+001	209	15	4.852561e+000	0	0	0	0	0	0	190.031	1	1	45.835	16.1212
DATA	644	8	70	0	0	ASCRP3004856	ASCRP3004856	5345.5	270.742	6.354435e+001	6.429737e+000	79.5	15	3.657145e+000	0	0	0	0	0	0	64.7642	1	1	46.5243	15.7333
DATA	645	8	71	0	0	ASCRP3012390	ASCRP3012390	5370.73	270.614	1.623700e+002	1.626678e+001	179	15	2.860183e+000	0	0	0	0	0	0	165.016	1	1	46.8651	15.2258
DATA	646	8	72	0	0	ASCRP3003917	ASCRP3003917	5396.25	271.425	1.797909e+002	1.800613e+001	203	16	3.399797e+000	0	0	0	0	0	0	182.264	1	1	48.5334	15.6
DATA	647	8	73	0	0	ASCRP3012865	ASCRP3012865	5421.63	271.306	5.205944e+001	5.298930e+000	70	16	4.230873e+000	0	0	0	0	0	0	52.6739	1	1	48.2044	16.1481
DATA	648	8	74	0	0	ASCRP3003471	ASCRP3003471	5447	271.455	4.431842e+000	1.084405e+000	21	17	3.868825e+000	0	0	0	0	0	0	4.47793	1	0	55.8519	16.697
DATA	649	8	75	0	0	ASCRP3005090	ASCRP3005090	5472.73	271.284	3.423057e+001	3.563482e+000	52.5	14	3.871873e+000	0	0	0	0	0	0	34.559	1	1	48.8603	14.4839
DATA	650	8	76	0	0	ASCRP3002433	ASCRP3002433	5497.66	270.62	4.826013e+002	4.827030e+001	505	16	3.500880e+000	0	0	0	0	0	0	487.15	1	1	47.5395	15.4483
DATA	651	8	77	1028	1	(+)E1A_r60_a135	E1A_r60_a135	5523.42	271.427	1.006746e+000	9.900229e-001	18	16	3.802148e+000	0	0	0	0	0	0	-0.0166612	0	0	65	15.2941
DATA	652	8	78	0	0	ASCRP3007406	ASCRP3007406	5548.31	270.642	3.865948e+001	3.990399e+000	56	16	3.898166e+000	0	0	0	0	0	0	39.0974	1	1	46.1809	15.9355
DATA	653	8	79	0	0	ASCRP3007326	ASCRP3007326	5573.8	271.094	1.204492e+001	1.556966e+000	30	15	3.733550e+000	0	0	0	0	0	0	12.2087	1	1	45.835	15.5758
DATA	654	8	80	0	0	ASCRP3000513	ASCRP3000513	5599.42	271.427	4.782597e+004	4.782597e+003	48780	17	5.157102e+000	0	0	0	0	0	0	48630.9	1	1	57.5363	18.0645
DATA	655	8	81	0	0	ASCRP3011895	ASCRP3011895	5624.77	271.43	7.503505e+001	7.567161e+000	94	14	3.251890e+000	0	0	0	0	0	0	76.6087	1	1	50.4627	14.3143
DATA	656	8	82	0	0	ASCRP3006745	ASCRP3006745	5650.44	271.333	3.433610e+001	3.569203e+000	53	14	3.068569e+000	0	0	0	0	0	0	35.2368	1	1	48.2044	14.562
DATA	657	9	1	0	0	ASCRP3005249	ASCRP3005249	3580.27	278.671	1.117950e+001	1.432468e+000	30	15	3.485122e+000	0	0	0	0	0	0	12.4823	1	1	50.4627	14.7692
DATA	658	9	2	0	0	ASCRP3000898	ASCRP3000898	3605.89	278.5	1.384679e+001	1.653074e+000	34	15	3.413998e+000	0	0	0	0	0	0	15.3351	1	1	56.9804	14.1538
DATA	659	9	3	0	0	ASCRP3013539	ASCRP3013539	3631.16	278.699	3.687414e+001	3.797881e+000	56	16.5	3.282751e+000	0	0	0	0	0	0	40.5509	1	1	48.2044	16.0357
DATA	660	9	4	0	0	ASCRP3011218	ASCRP3011218	3656.42	278.076	6.485412e+001	6.549584e+000	89	16	3.316425e+000	0	0	0	0	0	0	70.9108	1	1	45.4864	16.0357
DATA	661	9	5	0	0	ASCRP3003085	ASCRP3003085	3681.93	278.268	1.346357e+002	1.349492e+001	164	16	3.364969e+000	0	0	0	0	0	0	146.458	1	1	47.5395	16.3611
DATA	662	9	6	0	0	ASCRP3006470	ASCRP3006470	3707.11	278.094	3.901977e+001	4.009658e+000	60	15	2.922529e+000	0	0	0	0	0	0	42.2748	1	1	45.835	15.6
DATA	663	9	7	0	0	ASCRP3012225	ASCRP3012225	3732.67	278.5	1.592074e+004	1.592074e+003	16912	15.5	3.458175e+000	0	0	0	0	0	0	17188.9	1	1	57.5363	15.8
DATA	664	9	8	1028	1	(+)E1A_r60_a22	E1A_r60_a22	3758.42	278.427	1.715366e+001	1.950574e+000	36	15	3.745897e+000	0	0	0	0	0	0	18.473	1	1	57.5363	15.4286
DATA	665	9	9	0	0	ASCRP3013318	ASCRP3013318	3783.58	278.427	6.282680e+000	1.122545e+000	25	16	3.580920e+000	0	0	0	0	0	0	6.75367	1	1	57.5363	15.7333
DATA	666	9	10	0	0	ASCRP3004906	ASCRP3004906	3808.77	279.053	6.062410e+001	6.133570e+000	81	15	3.867111e+000	0	0	0	0	0	0	65.0756	1	1	48.5334	15.7273
DATA	667	9	11	0	0	ASCRP3010890	ASCRP3010890	3834.37	278.289	3.301243e+001	3.430240e+000	53	15	2.682011e+000	0	0	0	0	0	0	35.4269	1	1	49.5074	15.4545
DATA	668	9	12	0	0	ASCRP3001525	ASCRP3001525	3859.31	278.378	1.372025e+003	1.372056e+002	1450	15	3.754800e+000	0	0	0	0	0	0	1472.24	1	1	48.5334	15.2069
DATA	669	9	13	0	0	ASCRP3003860	ASCRP3003860	3885.33	278.5	6.769307e+000	1.151538e+000	25	14.5	4.443363e+000	0	0	0	0	0	0	7.26664	1	1	57.5363	16.1087
DATA	670	9	14	0	0	ASCRP3005466	ASCRP3005466	3910.25	278.329	7.157181e+001	7.217438e+000	93.5	16.5	3.500907e+000	0	0	0	0	0	0	76.9022	1	1	48.2044	15.9722
DATA	671	9	15	0	0	ASCRP3012836	ASCRP3012836	3936.11	278.5	7.032188e+000	1.165596e+000	25	16.5	3.093189e+000	0	0	0	0	0	0	7.565	1	1	56.9804	16.5333
DATA	672	9	16	0	0	ASCRP3012025	ASCRP3012025	3960.87	278.692	1.280099e+002	1.283460e+001	152	16	3.942633e+000	0	0	0	0	0	0	137.91	1	1	49.8279	15.9375
DATA	673	9	17	0	0	ASCRP3001370	ASCRP3001370	3985.94	278.694	1.738379e+001	1.969859e+000	35	16	4.191368e+000	0	0	0	0	0	0	18.7631	1	1	47.8731	16.3514
DATA	674	9	18	0	0	ASCRP3005313	ASCRP3005313	4012	278.59	2.664136e+001	2.819959e+000	46	15	3.802092e+000	0	0	0	0	0	0	28.8196	1	1	49.1849	16.2368
DATA	675	9	19	0	0	ASCRP3004975	ASCRP3004975	4037.25	278.427	8.055337e+001	8.107952e+000	106.5	16	3.818054e+000	0	0	0	0	0	0	87.35	1	1	48.8603	16.2941
DATA	676	9	20	0	0	CUST_15_PI418767722	NM_001614	4062.75	278.373	1.569914e+003	1.569941e+002	1729	17	3.891678e+000	0	0	0	0	0	0	1706.71	1	1	46.1809	17.875
DATA	677	9	21	0	1	ETG10_13482	ETG10_13482	4088.5	278.5	9.329608e-001	9.219703e-001	19	17	2.996408e+000	0	0	0	0	0	0	0.992439	0	0	57.5363	16.4615
DATA	678	9	22	0	0	Negative053	Negative053	4113.67	278.5	1.121067e+000	9.218393e-001	19	17	4.367061e+000	0	0	0	0	0	0	1.22521	1	0	57.5363	16.9259
DATA	679	9	23	0	0	ASCRP3007353	ASCRP3007353	4139	277.922	1.302077e+002	1.305268e+001	162	17	3.498768e+000	0	0	0	0	0	0	142.743	1	1	46.1809	16.7931
DATA	680	9	24	0	0	ASCRP3007732	ASCRP3007732	4164.32	278.551	1.320189e+003	1.320220e+002	1482	15	4.016887e+000	0	0	0	0	0	0	1450.8	1	1	50.1463	15.1538
DATA	681	9	25	0	0	ASCRP3011061	ASCRP3011061	4189.64	278.684	1.591268e+002	1.593853e+001	193	15	3.540878e+000	0	0	0	0	0	0	175.34	1	1	49.1849	15.1429
DATA	682	9	26	0	0	ASCRP3013176	ASCRP3013176	4215.5	278.5	8.535999e+000	1.243994e+000	27	14	2.168497e+000	0	0	0	0	0	0	9.43283	1	1	57.5363	14.0357
DATA	683	9	27	0	0	ASCRP3009451	ASCRP3009451	4240.38	278.63	9.099341e+002	9.099789e+001	1011.5	14	4.167077e+000	0	0	0	0	0	0	1008.07	1	1	50.7771	15.6897
DATA	684	9	28	0	0	ASCRP3003044	ASCRP3003044	4266	278.262	1.354131e+003	1.354161e+002	1502	17	3.510816e+000	0	0	0	0	0	0	1504.36	1	1	52.3208	17.2973
DATA	685	9	29	0	0	ASCRP3006650	ASCRP3006650	4291.19	278.247	1.132260e+002	1.135815e+001	145	18	3.737581e+000	0	0	0	0	0	0	126.091	1	1	48.2044	17.0732
DATA	686	9	30	0	0	ASCRP3000468	ASCRP3000468	4316.89	278.5	3.652479e+001	3.760783e+000	56	16	4.484841e+000	0	0	0	0	0	0	40.7624	1	1	56.9804	16.3158
DATA	687	9	31	0	0	ASCRP3011627	ASCRP3011627	4342.26	278.429	5.750263e+001	5.819364e+000	79.5	14	2.131080e+000	0	0	0	0	0	0	64.3114	1	1	46.8651	14.2174
DATA	688	9	32	0	0	ASCRP3008713	ASCRP3008713	4367.67	278.5	4.356978e+000	9.931378e-001	23	15.5	3.034097e+000	0	0	0	0	0	0	4.88197	1	0	57.5363	15.9667
DATA	689	9	33	0	0	ASCRP3010472	ASCRP3010472	4393.33	278.5	2.521178e+001	2.673969e+000	45.5	13	4.097967e+000	0	0	0	0	0	0	28.298	1	1	57.5363	14.28
DATA	690	9	34	0	0	A_23_P87879	NM_001781	4418.5	278.5	8.424518e+001	8.471362e+000	114	16	3.903432e+000	0	0	0	0	0	0	94.6953	1	1	57.5363	15.7333
DATA	691	9	35	0	0	ASCRP3008126	ASCRP3008126	4443.89	278.5	1.514063e+002	1.516669e+001	189	16	3.738035e+000	0	0	0	0	0	0	170.396	1	1	56.9804	15.5172
DATA	692	9	36	0	0	ASCRP3013116	ASCRP3013116	4469.25	278.262	1.692290e+003	1.692314e+002	1920	16	5.168557e+000	0	0	0	0	0	0	1906.64	1	1	50.1463	16.7742
DATA	693	9	37	0	0	ASCRP3010020	ASCRP3010020	4494.62	278.507	1.709534e+001	1.925985e+000	36	16	3.080589e+000	0	0	0	0	0	0	19.2714	1	1	47.8731	16.5185
DATA	694	9	38	0	0	ASCRP3011741	ASCRP3011741	4520.11	278.5	1.772628e+002	1.774844e+001	218	15	3.108999e+000	0	0	0	0	0	0	199.913	1	1	56.9804	15.6389
DATA	695	9	39	0	0	ASCRP3002220	ASCRP3002220	4545.07	278.507	1.747808e+002	1.750055e+001	210.5	15.5	3.407902e+000	0	0	0	0	0	0	197.14	1	1	48.5334	15.8158
DATA	696	9	40	0	0	ASCRP3013082	ASCRP3013082	4570.89	278.5	4.596106e+000	9.987521e-001	22	15	2.627540e+000	0	0	0	0	0	0	5.18329	1	1	56.9804	14.6944
DATA	697	9	41	0	0	ASCRP3000301	ASCRP3000301	4596.03	278.716	9.628191e+002	9.628600e+001	1098	14	3.256117e+000	0	0	0	0	0	0	1085.21	1	1	48.8603	14.5333
DATA	698	9	42	0	0	ASCRP3011251	ASCRP3011251	4621.69	278.662	1.800215e+002	1.802403e+001	221	14	3.222719e+000	0	0	0	0	0	0	202.759	1	1	48.5334	15.0882
DATA	699	9	43	0	0	ASCRP3008933	ASCRP3008933	4647.08	278.605	4.278365e+002	4.279288e+001	487.5	15	2.863189e+000	0	0	0	0	0	0	481.385	1	1	49.1849	14.7419
DATA	700	9	44	0	0	ASCRP3000257	ASCRP3000257	4672.43	278.296	2.620207e+002	2.621718e+001	314	14	2.624942e+000	0	0	0	0	0	0	294.469	1	1	51.0895	13.9032
DATA	701	9	45	0	0	ASCRP3001961	ASCRP3001961	4697.67	278.5	5.273807e+000	1.035690e+000	24	17	3.931852e+000	0	0	0	0	0	0	5.91658	1	1	57.5363	16
DATA	702	9	46	0	0	ASCRP3007037	ASCRP3007037	4723.33	278.5	6.363046e+001	6.425417e+000	81	15	3.729250e+000	0	0	0	0	0	0	71.2461	1	1	57.5363	15.1765
DATA	703	9	47	0	0	ASCRP3008772	ASCRP3008772	4748.5	278.289	2.080765e+002	2.082689e+001	253	15	3.678183e+000	0	0	0	0	0	0	232.493	1	1	49.1849	16.0645
DATA	704	9	48	0	0	ASCRP3003456	ASCRP3003456	4773.77	278.571	7.363670e+001	7.418144e+000	100	16	3.188352e+000	0	0	0	0	0	0	82.0609	1	1	49.5074	16.0323
DATA	705	9	49	0	0	ASCRP3007008	ASCRP3007008	4799.44	278.786	3.415500e+001	3.532077e+000	55	14.5	3.470785e+000	0	0	0	0	0	0	37.9517	1	1	47.5395	15.1176
DATA	706	9	50	0	0	Negative049	Negative049	4824.67	278.5	9.177897e-001	9.025440e-001	17	16	2.635958e+000	0	0	0	0	0	0	-0.821568	0	0	65	15.6552
DATA	707	9	51	0	0	ASCRP3007723	ASCRP3007723	4850.13	278.465	2.400197e+001	2.565322e+000	43	14	3.991705e+000	0	0	0	0	0	0	26.5068	1	1	47.8731	15.0606
DATA	708	9	52	0	0	ASCRP3005794	ASCRP3005794	4875.68	278.246	5.561815e+001	5.635545e+000	80	16	4.227505e+000	0	0	0	0	0	0	61.2121	1	1	46.8651	15.7778
DATA	709	9	53	0	0	ASCRP3000949	ASCRP3000949	4901.11	278.5	1.101214e+002	1.104985e+001	137	15	3.118591e+000	0	0	0	0	0	0	120.731	1	1	56.9804	15.2195
DATA	710	9	54	0	1	ETG05_36762	ETG05_36762	4926.5	278.5	1.027742e+001	1.376510e+000	28	13	2.753305e+000	0	0	0	0	0	0	11.2234	1	1	57.5363	13.3929
DATA	711	9	55	0	0	ASCRP3001986	ASCRP3001986	4951.67	278.5	5.957679e+000	1.095589e+000	25	15	3.369694e+000	0	0	0	0	0	0	6.47966	1	1	57.5363	15.5
DATA	712	9	56	0	0	ASCRP3005036	ASCRP3005036	4977.26	278.605	1.798065e+002	1.800434e+001	209	15	4.824297e+000	0	0	0	0	0	0	194.714	1	1	51.0895	14.9231
DATA	713	9	57	0	0	ASCRP3002737	ASCRP3002737	5002.44	278.734	6.659126e+001	6.723411e+000	88	15	4.896558e+000	0	0	0	0	0	0	71.7949	1	1	50.7771	14.6087
DATA	714	9	58	0	0	ASCRP3010409	ASCRP3010409	5027.88	278.615	5.683932e+002	5.684696e+001	625	16	4.359639e+000	0	0	0	0	0	0	610.081	1	1	53.8203	16.1613
DATA	715	9	59	0	0	ASCRP3009797	ASCRP3009797	5053.3	278.611	1.776916e+002	1.779379e+001	199	14.5	3.438123e+000	0	0	0	0	0	0	189.851	1	1	53.2255	15.8
DATA	716	9	60	0	0	ASCRP3012302	ASCRP3012302	5078.61	278.373	1.871448e+003	1.871472e+002	2027	15	3.729164e+000	0	0	0	0	0	0	1990.45	1	1	45.835	15.36
DATA	717	9	61	0	0	ASCRP3009098	ASCRP3009098	5104.33	278.5	2.104644e+001	2.306946e+000	39.5	14	2.415897e+000	0	0	0	0	0	0	22.2782	1	1	57.5363	14.6452
DATA	718	9	62	0	0	ASCRP3013448	ASCRP3013448	5129.44	278.192	1.219444e+001	1.545188e+000	30	15	3.148015e+000	0	0	0	0	0	0	12.8501	1	1	40.2912	14.92
DATA	719	9	63	0	0	ASCRP3009388	ASCRP3009388	5154.89	278.5	3.269713e+001	3.405896e+000	53	16	3.763149e+000	0	0	0	0	0	0	34.2927	1	1	56.9804	16.1935
DATA	720	9	64	0	0	ASCRP3000927	ASCRP3000927	5180.5	278.5	8.566446e+003	8.566452e+002	8874	14.5	3.550298e+000	0	0	0	0	0	0	8943.45	1	1	57.5363	14.7308
DATA	721	9	65	0	0	ASCRP3012283	ASCRP3012283	5205.42	278.608	5.552034e+001	5.634768e+000	76	16.5	4.650393e+000	0	0	0	0	0	0	57.711	1	1	50.4627	16.8846
DATA	722	9	66	0	0	Negative017	Negative017	5231.33	278.5	3.106953e+000	1.014947e+000	21	14	2.195495e+000	0	0	0	0	0	0	3.21557	1	0	57.5363	14.0345
DATA	723	9	67	0	0	ASCRP3001179	ASCRP3001179	5256.62	278.579	3.105095e+001	3.253129e+000	50	15	4.187895e+000	0	0	0	0	0	0	32.0056	1	1	49.5074	16.3333
DATA	724	9	68	0	0	ASCRP3001250	ASCRP3001250	5281.36	278.534	1.172295e+001	1.524002e+000	28	14	2.305014e+000	0	0	0	0	0	0	12.0382	1	1	42.2201	13.9487
DATA	725	9	69	0	0	ASCRP3006840	ASCRP3006840	5307.42	278.573	8.406675e+001	8.463302e+000	104	14	3.794315e+000	0	0	0	0	0	0	86.0114	1	1	57.5363	15.0556
DATA	726	9	70	0	0	ASCRP3011500	ASCRP3011500	5332.83	278.508	2.492252e+001	2.678212e+000	42	15	4.252357e+000	0	0	0	0	0	0	25.4166	1	1	45.1352	15.5556
DATA	727	9	71	0	0	ASCRP3008581	ASCRP3008581	5358.33	278.5	3.027361e+000	1.028934e+000	21	15	2.697071e+000	0	0	0	0	0	0	3.07849	1	0	57.5363	15.375
DATA	728	9	72	0	0	ASCRP3002454	ASCRP3002454	5383.65	278.835	5.355878e+001	5.445849e+000	72.5	17	3.506758e+000	0	0	0	0	0	0	54.3293	1	1	50.1463	15.8788
DATA	729	9	73	0	0	Negative023	Negative023	5408.89	278.5	1.004424e+000	9.910922e-001	18	16	4.270795e+000	0	0	0	1	0	0	0.824666	0	0	56.9804	16.2368
DATA	730	9	74	0	0	Negative021	Negative021	5434.42	278.573	1.005898e+000	9.891883e-001	17	16	2.276475e+000	0	0	0	0	0	0	-0.53431	0	0	65	16.4815
DATA	731	9	75	0	0	ASCRP3012776	ASCRP3012776	5459.8	278.333	1.240572e+001	1.587210e+000	30	15	3.443420e+000	0	0	0	0	0	0	12.5303	1	1	45.4864	14.8333
DATA	732	9	76	0	0	ASCRP3000700	ASCRP3000700	5485.26	278.382	1.061423e+002	1.066033e+001	125	15.5	2.324245e+000	0	0	0	0	0	0	107.182	1	1	49.1849	15.0714
DATA	733	9	77	0	0	ASCRP3005852	ASCRP3005852	5510.5	278.5	7.990264e+000	1.272109e+000	26	14	3.518619e+000	0	0	0	0	0	0	8.07214	1	1	57.5363	14.5455
DATA	734	9	78	0	1	RC8	RC8	5535.89	278.5	1.005375e+000	9.886741e-001	17	16	3.385713e+000	0	0	0	0	0	0	-0.471336	0	0	56.9804	16.0345
DATA	735	9	79	0	0	ASCRP3011941	ASCRP3011941	5561.04	278.692	8.611958e+000	1.309659e+000	26	14	4.337059e+000	0	0	0	0	0	0	8.72816	1	1	41.0736	15.3143
DATA	736	9	80	0	0	ASCRP3003193	ASCRP3003193	5586.58	278.573	4.971643e+000	1.102330e+000	23	16	4.357533e+000	0	0	0	0	0	0	5.05326	1	1	57.5363	16.3929
DATA	737	9	81	0	0	ASCRP3008249	ASCRP3008249	5612.11	278.5	2.591852e+001	2.770969e+000	45	14.5	4.214926e+000	0	0	0	0	0	0	26.4451	1	1	56.9804	15.8529
DATA	738	9	82	66	-1	(-)3xSLv1	NegativeControl	5637.5	278.5	9.918413e-001	9.753655e-001	16	13	2.830669e+000	0	0	0	0	0	0	-1.39176	0	0	65	13.8182
DATA	739	10	1	0	0	ASCRP3004860	ASCRP3004860	3592.85	285.8	3.405258e+002	3.406450e+001	395	15	3.348167e+000	0	0	0	0	0	0	377.895	1	1	48.5334	14.2381
DATA	740	10	2	0	0	ASCRP3009125	ASCRP3009125	3618.36	285.827	8.874191e+001	8.920534e+000	116	16	2.942130e+000	0	0	0	0	0	0	97.721	1	1	50.4627	15.7391
DATA	741	10	3	0	0	ASCRP3005101	ASCRP3005101	3643.64	286.092	3.409432e+002	3.410658e+001	389	16	4.209458e+000	0	0	0	0	0	0	372.938	1	1	49.1849	16.0667
DATA	742	10	4	0	0	ASCRP3007420	ASCRP3007420	3668.97	285.618	2.791133e+001	2.938606e+000	49	16	2.643718e+000	0	0	0	0	0	0	30.3638	1	1	46.1809	15.4516
DATA	743	10	5	0	0	A_23_P213255	NM_020159	3694.58	285.573	4.072284e+000	1.009382e+000	22	15	3.596347e+000	0	0	0	0	0	0	4.4092	1	0	57.5363	15.9394
DATA	744	10	6	0	0	ASCRP3001070	ASCRP3001070	3720.42	285.573	5.245584e+000	1.065292e+000	22	15	2.787801e+000	0	0	0	0	0	0	5.65749	1	1	57.5363	15.5294
DATA	745	10	7	0	0	ASCRP3004505	ASCRP3004505	3745.53	285.379	1.177765e+003	1.177801e+002	1272	15	3.500300e+000	0	0	0	0	0	0	1266.55	1	1	52.6241	15.5714
DATA	746	10	8	0	0	ASCRP3013228	ASCRP3013228	3770.79	285.875	7.601110e+002	7.601681e+001	823	15	3.662363e+000	0	0	0	0	0	0	815.402	1	1	47.5395	15.2903
DATA	747	10	9	0	0	ASCRP3010480	ASCRP3010480	3796.14	285.671	8.272829e+001	8.325343e+000	103	15	4.197550e+000	0	0	0	0	0	0	88.6108	1	1	48.2044	15.6765
DATA	748	10	10	0	0	ASCRP3003400	ASCRP3003400	3821.58	285.573	6.774486e+000	1.154216e+000	25	17	3.391444e+000	0	0	0	0	0	0	7.24937	1	1	57.5363	16.4242
DATA	749	10	11	0	0	ASCRP3003705	ASCRP3003705	3847.07	285.826	5.515803e+002	5.516595e+001	609	15	2.561502e+000	0	0	0	0	0	0	589.941	1	1	46.8651	14.8065
DATA	750	10	12	0	0	ASCRP3006421	ASCRP3006421	3872.07	285.402	2.103614e+002	2.105689e+001	237.5	14	3.753013e+000	0	0	0	0	0	0	225.056	1	1	51.0895	15
DATA	751	10	13	0	0	ASCRP3011882	ASCRP3011882	3898	285.545	9.499965e-001	9.342174e-001	17	15	3.709629e+000	0	0	0	0	0	0	0.0188935	0	0	55.8519	15.6571
DATA	752	10	14	0	0	ASCRP3003385	ASCRP3003385	3923.09	285.138	1.304631e+001	1.603991e+000	32	18	4.085544e+000	0	0	0	0	0	0	13.9813	1	1	45.835	16.775
DATA	753	10	15	0	0	ASCRP3008822	ASCRP3008822	3948.4	284.903	5.595501e+001	5.672549e+000	77	17	3.435113e+000	0	0	0	0	0	0	60.053	1	1	44.0646	16
DATA	754	10	16	0	0	ASCRP3000076	ASCRP3000076	3973.54	285.878	2.643733e+002	2.645371e+001	305	16	4.020450e+000	0	0	0	0	0	0	284.072	1	1	48.8603	15.3571
DATA	755	10	17	0	0	ASCRP3004985	ASCRP3004985	3999.5	285.648	4.337461e+000	1.025002e+000	22	15	4.176783e+000	0	0	0	0	0	0	4.67044	1	0	57.5363	16.125
DATA	756	10	18	0	0	ASCRP3009824	ASCRP3009824	4024.78	286.139	8.181602e+001	8.233942e+000	99.5	14.5	3.657145e+000	0	0	0	0	0	0	88.266	1	1	49.1849	15.7333
DATA	757	10	19	0	0	ASCRP3003043	ASCRP3003043	4049.84	286.179	7.151517e+002	7.152115e+001	786	17	3.455343e+000	0	0	0	0	0	0	773.311	1	1	46.1809	17
DATA	758	10	20	0	0	ASCRP3002822	ASCRP3002822	4075.58	285.573	6.780038e+001	6.842462e+000	92	18	3.142753e+000	0	0	0	0	0	0	73.5241	1	1	57.5363	17.5758
DATA	759	10	21	0	0	ASCRP3009308	ASCRP3009308	4101.09	285.614	6.976489e+001	7.036856e+000	94	17.5	3.658590e+000	0	0	0	0	0	0	75.8523	1	1	57.259	17.3636
DATA	760	10	22	0	0	ASCRP3010504	ASCRP3010504	4126.35	285.73	4.356446e+001	4.451981e+000	64	16.5	3.362520e+000	0	0	0	0	0	0	47.4899	1	1	48.5334	16.1316
DATA	761	10	23	0	0	ASCRP3009552	ASCRP3009552	4151.86	285.593	5.873020e+001	5.943833e+000	84	17	3.539817e+000	0	0	0	0	0	0	64.2029	1	1	56.9804	16.0303
DATA	762	10	24	0	0	ASCRP3000272	ASCRP3000272	4176.93	286	7.045130e+002	7.045721e+001	793	16	3.499100e+000	0	0	0	0	0	0	772.074	1	1	46.8651	14.8571
DATA	763	10	25	0	0	AS_circRNA_control203	AS_circRNA_control203	4202.33	285.974	2.126779e+002	2.128725e+001	243.5	15	4.422523e+000	0	0	0	0	0	0	233.709	1	1	49.1849	14.9394
DATA	764	10	26	0	0	ASCRP3008653	ASCRP3008653	4227.96	285.851	3.463782e+002	3.464970e+001	401	15	2.825004e+000	0	0	0	0	0	0	381.678	1	1	47.2035	14.7742
DATA	765	10	27	0	0	ASCRP3004037	ASCRP3004037	4253.19	285.941	3.033375e+001	3.165569e+000	51	17	3.911366e+000	0	0	0	0	0	0	33.5089	1	1	46.5243	16.4146
DATA	766	10	28	0	0	ASCRP3004941	ASCRP3004941	4278.58	285.573	3.253268e+000	9.596549e-001	21	17	2.346783e+000	0	0	0	0	0	0	3.60342	1	0	57.5363	17.3103
DATA	767	10	29	0	0	ASCRP3010625	ASCRP3010625	4304.42	285.573	8.041654e+001	8.091937e+000	102.5	17	3.585597e+000	0	0	0	0	0	0	89.2829	1	1	57.5363	16.8529
DATA	768	10	30	0	0	ASCRP3012949	ASCRP3012949	4329.63	285.36	2.059590e+002	2.061550e+001	246.5	14.5	4.579439e+000	0	0	0	0	0	0	229.188	1	1	48.8603	15.1667
DATA	769	10	31	0	0	ASCRP3001625	ASCRP3001625	4355	285.545	1.977946e+000	9.185031e-001	20	15	3.250155e+000	0	0	0	0	0	0	2.20518	1	0	65	15.7813
DATA	770	10	32	0	1	RC1	RC1	4380.5	285.648	9.105167e-001	8.953918e-001	17	15	3.854496e+000	0	0	0	0	0	0	-0.103142	0	0	65	15
DATA	771	10	33	0	0	Negative015	Negative015	4405.58	285.573	9.090569e-001	8.955385e-001	18	14.5	3.864633e+000	0	0	0	0	0	0	0.595229	0	0	65	14.8462
DATA	772	10	34	0	0	ASCRP3007131	ASCRP3007131	4431.42	285.573	3.449796e+004	3.449796e+003	38623	16	4.013000e+000	0	0	0	0	0	0	38643.2	1	1	57.5363	15.6667
DATA	773	10	35	0	0	ASCRP3003857	ASCRP3003857	4456.38	285.763	1.266000e+002	1.269137e+001	158.5	15	4.251666e+000	0	0	0	0	0	0	141.951	1	1	49.1849	14.92
DATA	774	10	36	0	0	ASCRP3002486	ASCRP3002486	4482	285.545	6.475791e+001	6.536798e+000	92.5	16	5.099583e+000	0	0	0	0	0	0	72.6813	1	1	55.8519	17.1667
DATA	775	10	37	0	0	ASCRP3009969	ASCRP3009969	4507.12	285.418	1.596808e+003	1.596833e+002	1799	14	3.037856e+000	0	0	0	0	0	0	1793.34	1	1	46.1809	15.5
DATA	776	10	38	0	0	ASCRP3003624	ASCRP3003624	4532.67	285.343	6.378811e+001	6.440613e+000	88	15	3.570573e+000	0	0	0	0	0	0	71.6642	1	1	45.835	15.6563
DATA	777	10	39	0	0	ASCRP3010143	ASCRP3010143	4558.06	285.694	4.481993e+002	4.482877e+001	527	15	3.227120e+000	0	0	0	0	0	0	503.45	1	1	51.7088	15.5128
DATA	778	10	40	0	0	ASCRP3008532	ASCRP3008532	4583.62	286.055	9.774863e+001	9.815358e+000	127.5	14	1.483240e+000	0	0	0	0	0	0	109.746	1	1	48.5334	14
DATA	779	10	41	0	0	ASCRP3010045	ASCRP3010045	4609	285.545	9.059746e-001	8.932152e-001	18	14	3.040758e+000	0	0	0	0	0	0	0.717461	0	0	55.8519	14.3939
DATA	780	10	42	0	0	ASCRP3002810	ASCRP3002810	4634.41	286.071	3.458294e+001	3.571466e+000	56	14.5	3.758324e+000	0	0	0	0	0	0	38.7723	1	1	47.5395	14.9375
DATA	781	10	43	0	0	ASCRP3004729	ASCRP3004729	4659.73	285.82	4.588205e+002	4.589074e+001	526	14	3.522186e+000	0	0	0	0	0	0	513.883	1	1	52.3208	13.6667
DATA	782	10	44	0	0	ASCRP3009092	ASCRP3009092	4685.18	285.558	7.651094e+001	7.703149e+000	104	16	4.279468e+000	0	0	0	0	0	0	85.5809	1	1	50.1463	16.0769
DATA	783	10	45	0	0	ASCRP3005142	ASCRP3005142	4710.45	285.522	4.340403e+001	4.431828e+000	66	15	4.079341e+000	0	0	0	0	0	0	48.4665	1	1	46.5243	14.7949
DATA	784	10	46	0	0	ASCRP3000005	ASCRP3000005	4735.69	285.338	1.161938e+002	1.165397e+001	151	15	3.489735e+000	0	0	0	0	0	0	129.498	1	1	48.5334	14.9412
DATA	785	10	47	0	0	ASCRP3009671	ASCRP3009671	4761.3	285.591	2.493474e+002	2.495096e+001	291	16.5	3.202883e+000	0	0	0	0	0	0	277.218	1	1	52.3208	16.5385
DATA	786	10	48	0	0	ASCRP3000591	ASCRP3000591	4786.44	285.733	9.477562e+001	9.520371e+000	120.5	15	3.043203e+000	0	0	0	0	0	0	105.094	1	1	49.1849	15.2414
DATA	788	10	50	0	0	ASCRP3004955	ASCRP3004955	4837.38	286	4.417712e+002	4.418643e+001	494.5	16.5	3.893232e+000	0	0	0	0	0	0	486.914	1	1	48.5334	15.9375
DATA	789	10	51	0	0	ASCRP3001767	ASCRP3001767	4862.91	285.614	3.082899e+001	3.214441e+000	51	17	4.356678e+000	0	0	0	0	0	0	33.8725	1	1	57.259	15.7742
DATA	790	10	52	0	0	ASCRP3013274	ASCRP3013274	4888.18	285.632	4.245685e+002	4.246667e+001	482	15.5	3.672039e+000	0	0	0	0	0	0	464.843	1	1	49.5074	15.75
DATA	791	10	53	0	0	ASCRP3004249	ASCRP3004249	4913.56	285.663	2.123625e+003	2.123645e+002	2350.5	14	2.957400e+000	0	0	0	0	0	0	2316.38	1	1	51.0895	14.9394
DATA	792	10	54	0	0	ASCRP3002371	ASCRP3002371	4938.99	285.616	2.617752e+002	2.619369e+001	303	13	3.379845e+000	0	0	0	0	0	0	284.424	1	1	48.8603	13.9706
DATA	793	10	55	0	0	ASCRP3005508	ASCRP3005508	4964.69	285.361	1.715389e+001	1.948458e+000	35	16.5	3.107424e+000	0	0	0	0	0	0	18.5632	1	1	48.2044	16.2143
DATA	794	10	56	0	0	ASCRP3010673	ASCRP3010673	4989.62	285.73	1.419954e+002	1.422983e+001	166	14.5	5.155477e+000	0	0	0	0	0	0	153.003	1	1	48.5334	14.5
DATA	795	10	57	0	0	ASCRP3006627	ASCRP3006627	5015.42	285.573	9.478441e-001	9.326334e-001	18	16	3.846410e+000	0	0	0	0	0	0	0.338623	0	0	65	16.4444
DATA	796	10	58	0	0	ASCRP3012445	ASCRP3012445	5040.46	285.831	4.782268e+001	4.873057e+000	68	16	4.030455e+000	0	0	0	0	0	0	51.078	1	1	47.8731	16.625
DATA	797	10	59	0	0	ASCRP3007790	ASCRP3007790	5066.25	285.714	3.864984e+001	3.977769e+000	59	14.5	2.300219e+000	0	0	0	0	0	0	41.0947	1	1	41.4593	14.5714
DATA	798	10	60	0	0	ASCRP3009387	ASCRP3009387	5091.11	285.436	1.056285e+001	1.417037e+000	29	15	4.094523e+000	0	0	0	0	0	0	11.1824	1	1	42.5954	15.5938
DATA	799	10	61	0	0	ASCRP3010831	ASCRP3010831	5116.88	285.438	4.744843e+002	4.745791e+001	526	14	2.775469e+000	0	0	0	0	0	0	500.011	1	1	52.9257	14.3548
DATA	800	10	62	0	0	ASCRP3008428	ASCRP3008428	5142.42	285.573	4.060734e+001	5.406614e+000	45.5	16	3.755884e+000	0	1	0	0	0	0	42.5969	1	1	57.5363	15.76
DATA	801	10	63	0	0	ASCRP3012718	ASCRP3012718	5167.58	285.573	7.234110e+000	1.200048e+000	25	14	4.327432e+000	0	0	0	0	0	0	7.55526	1	1	57.5363	14.68
DATA	802	10	64	0	0	ASCRP3012144	ASCRP3012144	5193.09	285.614	1.286425e+003	1.286461e+002	1362	16	3.754891e+000	0	0	0	0	0	0	1337.68	1	1	57.259	15.8929
DATA	803	10	65	0	0	ASCRP3004243	ASCRP3004243	5218.04	285.522	1.176174e+001	1.521789e+000	30	13.5	2.732533e+000	0	0	0	0	0	0	12.1803	1	1	47.5395	14.2188
DATA	804	10	66	0	0	Negative025	Negative025	5243.63	285.596	9.859558e-001	9.695778e-001	17	16	3.640935e+000	0	0	0	0	0	0	-0.0806393	0	0	57.8122	16.1111
DATA	805	10	67	0	0	ASCRP3004433	ASCRP3004433	5268.79	286.187	2.956626e+002	2.958228e+001	321	14	2.275849e+000	0	0	0	0	0	0	303.76	1	1	48.2044	13.7778
DATA	806	10	68	0	0	ASCRP3002494	ASCRP3002494	5294.68	285.403	9.106677e+000	1.335410e+000	27.5	14.5	2.738287e+000	0	0	0	0	0	0	9.32362	1	1	44.0646	14.6765
DATA	807	10	69	0	0	A_23_P148798	NM_015984	5320.09	285.614	5.678665e+000	1.132577e+000	24	16	4.603290e+000	0	0	0	0	0	0	5.79498	1	1	65	16.3846
DATA	808	10	70	0	0	ASCRP3001617	ASCRP3001617	5345.25	285.361	3.327989e+002	3.329440e+001	356	16	3.133719e+000	0	0	0	0	0	0	338.656	1	1	51.0895	16.0345
DATA	809	10	71	0	0	ASCRP3011308	ASCRP3011308	5370.33	285.655	7.364319e+000	1.229979e+000	25.5	14	2.613436e+000	0	0	0	0	0	0	7.47535	1	1	42.2201	14.5172
DATA	810	10	72	0	0	ASCRP3006312	ASCRP3006312	5396.17	286.264	2.174240e+001	2.387868e+000	39	16	3.311481e+000	0	0	0	0	0	0	22.024	1	1	47.5395	16.1818
DATA	811	10	73	0	0	ASCRP3007250	ASCRP3007250	5421.73	285.82	4.067373e+002	4.068575e+001	432.5	17	3.929700e+000	0	0	0	0	0	0	411.384	1	1	52.3208	17.0938
DATA	812	10	74	0	0	ASCRP3005013	ASCRP3005013	5447.11	285.868	2.769295e+001	2.940818e+000	44.5	16	3.398412e+000	0	0	0	0	0	0	27.9825	1	1	48.2044	15.7778
DATA	813	10	75	0	0	ASCRP3008205	ASCRP3008205	5472.24	286.268	2.710183e+002	2.711990e+001	290	15	3.247634e+000	0	0	0	0	0	0	273.761	1	1	46.8651	14.2667
DATA	814	10	76	0	0	ASCRP3011105	ASCRP3011105	5497.64	285.607	3.819765e+002	3.821047e+001	403	15.5	4.126728e+000	0	0	0	0	0	0	385.95	1	1	52.9257	15.2667
DATA	815	10	77	0	0	ASCRP3011142	ASCRP3011142	5523.42	285.573	1.054056e+001	1.445161e+000	28	13.5	3.743507e+000	0	0	0	0	0	0	10.6614	1	1	65	14.5769
DATA	816	10	78	0	0	ASCRP3013562	ASCRP3013562	5548.5	285.648	1.415339e+001	1.725428e+000	32	15	3.891382e+000	0	0	0	0	0	0	14.3417	1	1	57.5363	16
DATA	817	10	79	0	0	ASCRP3004541	ASCRP3004541	5574	285.733	2.319146e+002	2.321234e+001	251	14	3.434109e+000	0	0	0	0	0	0	235.635	1	1	52.9257	14.6897
DATA	818	10	80	0	0	ASCRP3008582	ASCRP3008582	5599.25	285.864	3.763928e+002	3.765206e+001	388	16	4.318365e+000	0	0	0	0	0	0	383.808	1	1	52.6241	16.2
DATA	819	10	81	0	0	ASCRP3007919	ASCRP3007919	5624.96	286.141	1.528949e+002	1.532062e+001	174	13.5	3.721559e+000	0	0	0	0	0	0	156.641	1	1	46.8651	14.4167
DATA	820	10	82	0	0	ASCRP3003892	ASCRP3003892	5650.21	286.129	8.345137e+001	8.401395e+000	103.5	14	3.373984e+000	0	0	0	0	0	0	85.9763	1	1	46.5243	14.3717
DATA	821	11	1	0	0	ASCRP3007848	ASCRP3007848	3580.56	293.182	7.404683e+001	7.459066e+000	95	15	3.448706e+000	0	0	0	0	0	0	82.3596	1	1	50.1463	14.5962
DATA	822	11	2	0	0	ASCRP3000429	ASCRP3000429	3605.79	293.26	1.401704e+002	1.404633e+001	170.5	16	3.830945e+000	0	0	0	0	0	0	154.61	1	1	48.5334	15.3636
DATA	823	11	3	0	0	ASCRP3010806	ASCRP3010806	3631.38	293.403	1.777119e+002	1.779465e+001	207	15.5	4.026857e+000	0	0	0	0	0	0	194.578	1	1	49.8279	15.9583
DATA	824	11	4	0	0	AS_circRNA_control206	AS_circRNA_control206	3656.58	292.662	1.729656e+002	1.732094e+001	206	16	3.794141e+000	0	0	0	0	0	0	188.252	1	1	45.1352	15.6071
DATA	825	11	5	1028	1	(+)E1A_r60_n9	E1A_r60_n9	3682.09	293.386	9.394964e-001	9.240513e-001	18	16	3.230712e+000	0	0	0	0	0	0	0.18682	0	0	57.259	16
DATA	826	11	6	0	0	ASCRP3002271	ASCRP3002271	3707.31	292.687	5.246064e+001	5.327460e+000	74	15	3.547390e+000	0	0	0	0	0	0	56.5488	1	1	45.835	16.075
DATA	827	11	7	0	0	ASCRP3013420	ASCRP3013420	3731.98	293.5	8.713921e+001	8.763533e+000	106	17	3.775700e+000	0	0	0	0	0	0	93.5799	1	1	43.7019	16.4516
DATA	829	11	9	0	0	ASCRP3003473	ASCRP3003473	3783.5	293.5	9.347916e+003	9.347920e+002	10070	15	3.995574e+000	0	0	0	0	0	0	9989.57	1	1	52.9257	15.7308
DATA	830	11	10	0	0	AS_circRNA_control203	AS_circRNA_control203	3808.62	293.633	2.148598e+002	2.150641e+001	239	17	2.617360e+000	0	0	0	0	0	0	229.278	1	1	50.7771	16.6667
DATA	831	11	11	0	0	ASCRP3005307	ASCRP3005307	3834.2	293.254	2.944118e+002	2.945611e+001	335.5	17	3.453424e+000	0	0	0	0	0	0	313.964	1	1	47.2035	16.3636
DATA	832	11	12	0	1	ETG04_27747	ETG04_27747	3859.63	293.404	9.538599e-001	9.380150e-001	17	15	4.427022e+000	0	0	0	0	0	0	-0.857102	0	0	57.8122	16.2069
DATA	833	11	13	0	0	ASCRP3012047	ASCRP3012047	3885.42	293.427	9.536257e-001	9.381304e-001	18	15	3.694522e+000	0	0	0	0	0	0	0.271532	0	0	65	15.8222
DATA	834	11	14	0	0	ASCRP3003581	ASCRP3003581	3910.5	293.352	4.106565e+000	1.023138e+000	22	17	4.383354e+000	0	0	0	0	0	0	4.38216	1	0	57.5363	16.4
DATA	835	11	15	0	0	ASCRP3010261	ASCRP3010261	3936.09	293.386	4.033212e+001	4.140420e+000	56	17	3.673363e+000	0	0	0	0	0	0	43.0855	1	1	57.259	16.4211
DATA	836	11	16	0	0	ASCRP3012773	ASCRP3012773	3960.93	293.267	1.899378e+002	1.901677e+001	217	16	3.988770e+000	0	0	0	0	0	0	203.2	1	1	48.8603	15.6563
DATA	837	11	17	0	0	ASCRP3002523	ASCRP3002523	3986.44	293.147	3.274873e+001	3.405199e+000	53	16	4.024075e+000	0	0	0	0	0	0	35.0984	1	1	46.8651	16.4545
DATA	838	11	18	0	0	ASCRP3009393	ASCRP3009393	4011.81	293.219	8.509456e+002	8.509965e+001	917	16	4.025054e+000	0	0	0	0	0	0	913.783	1	1	48.2044	16.8571
DATA	839	11	19	0	0	ASCRP3001978	ASCRP3001978	4037.23	293.203	5.504286e+001	5.582162e+000	77.5	15.5	2.775904e+000	0	0	0	0	0	0	59.2384	1	1	45.1352	16.1875
DATA	840	11	20	0	0	ASCRP3007579	ASCRP3007579	4062.8	292.648	4.554732e+003	4.554742e+002	4934.5	18	2.377292e+000	0	0	0	0	0	0	4915.03	1	1	46.8651	17.5
DATA	841	11	21	0	0	ASCRP3013084	ASCRP3013084	4088.5	293.352	2.480480e+004	2.480480e+003	26781	17	2.678691e+000	0	0	0	0	0	0	26825.5	1	1	57.5363	16.8462
DATA	842	11	22	0	0	ASCRP3003313	ASCRP3003313	4113.13	292.843	6.042786e+001	6.112734e+000	81	14	3.148963e+000	0	0	0	0	0	0	65.5332	1	1	46.8651	15.2857
DATA	843	11	23	0	0	ASCRP3003559	ASCRP3003559	4138.77	292.712	1.529286e+003	1.529313e+002	1674	15	3.227486e+000	0	0	0	0	0	0	1663.08	1	1	45.4864	15.6667
DATA	844	11	24	0	0	ASCRP3006775	ASCRP3006775	4164.14	293.356	6.324715e+001	6.390902e+000	87	14	3.489605e+000	0	0	0	0	0	0	68.9421	1	1	48.5334	15.0345
DATA	845	11	25	0	0	ASCRP3013070	ASCRP3013070	4189.91	293.386	3.490272e+000	9.792270e-001	21	15	3.881303e+000	0	0	0	0	0	0	3.81487	1	0	65	15.2581
DATA	846	11	26	0	0	ASCRP3006450	ASCRP3006450	4215.26	293.364	6.954832e+001	7.014436e+000	94	15.5	4.222389e+000	0	0	0	0	0	0	76.2185	1	1	49.8279	16
DATA	847	11	27	0	0	ASCRP3012852	ASCRP3012852	4240.49	293.432	1.387884e+002	1.390865e+001	165	14	2.860745e+000	0	0	0	0	0	0	152.484	1	1	50.4627	14.4643
DATA	848	11	28	0	0	ASCRP3012162	ASCRP3012162	4266.42	293.427	2.562301e+002	2.563908e+001	297	16	3.245682e+000	0	0	0	0	0	0	282.233	1	1	57.5363	16.7714
DATA	849	11	29	0	0	ASCRP3006102	ASCRP3006102	4291.5	293.352	8.092910e+001	8.143433e+000	106.5	17	3.550897e+000	0	0	0	0	0	0	89.3549	1	1	57.5363	16.6875
DATA	850	11	30	0	0	ASCRP3002021	ASCRP3002021	4316.63	292.735	3.787095e+001	3.893354e+000	60	16	4.150124e+000	0	0	0	0	0	0	41.9208	1	1	46.5243	15.8
DATA	851	11	31	0	0	ASCRP3005357	ASCRP3005357	4342.11	292.727	1.803659e+002	1.805911e+001	222	14.5	2.727689e+000	0	0	0	0	0	0	200.07	1	1	45.835	14.8824
DATA	852	11	32	0	0	ASCRP3007663	ASCRP3007663	4367.92	293.154	7.062613e+001	7.119727e+000	87.5	16	3.671453e+000	0	0	0	0	0	0	78.4734	1	1	39.8942	15.7097
DATA	853	11	33	1028	1	(+)E1A_r60_a97	E1A_r60_a97	4393.37	293.404	9.137911e-001	8.986118e-001	18	14.5	3.561609e+000	0	0	0	0	0	0	-0.278332	0	0	65	14.7333
DATA	854	11	34	0	0	ASCRP3008405	ASCRP3008405	4418.5	293.352	1.094678e+002	1.098349e+001	134	15	3.895356e+000	0	0	0	0	0	0	121.999	1	1	57.5363	14.9118
DATA	855	11	35	0	0	ASCRP3004428	ASCRP3004428	4443.91	293.386	4.390060e+002	4.390974e+001	506	16	3.340164e+000	0	0	0	0	0	0	489.856	1	1	57.259	16.8148
DATA	856	11	36	0	0	AS_circRNA_control206	AS_circRNA_control206	4469.12	292.657	1.710100e+002	1.712441e+001	212	15	5.385622e+000	0	0	0	0	0	0	191.084	1	1	45.835	16.1724
DATA	857	11	37	0	0	ASCRP3003602	ASCRP3003602	4494.47	293.067	3.391024e+001	3.507019e+000	55	15	4.895207e+000	0	0	0	0	0	0	37.9097	1	1	48.8603	16.9655
DATA	858	11	38	0	0	ASCRP3004845	ASCRP3004845	4520.09	293.386	2.165757e+001	2.343112e+000	40.5	15	3.571525e+000	0	0	0	0	0	0	24.2189	1	1	57.259	16.1765
DATA	859	11	39	0	0	ASCRP3004621	ASCRP3004621	4545.6	292.959	3.104841e+001	3.230949e+000	52	16	3.909003e+000	0	0	0	0	0	0	34.735	1	1	48.8603	15.9697
DATA	860	11	40	0	0	ASCRP3007198	ASCRP3007198	4570.62	293.547	1.271189e+003	1.271220e+002	1416	14.5	3.112851e+000	0	0	0	0	0	0	1421.53	1	1	52.3208	14.6471
DATA	861	11	41	0	0	Negative018	Negative018	4596.42	293.427	9.096338e-001	8.945236e-001	18	14	2.735389e+000	0	0	0	0	0	0	-0.125244	0	0	65	14.4
DATA	862	11	42	0	0	ASCRP3001171	ASCRP3001171	4621.63	293.37	1.215827e+002	1.219118e+001	156	14	2.995070e+000	0	0	0	0	0	0	135.833	1	1	48.2044	14.5517
DATA	863	11	43	0	0	Negative034	Negative034	4647.09	293.386	9.110944e-001	8.967745e-001	17	15	4.311972e+000	0	0	0	0	0	0	0.426514	0	0	65	15.4
DATA	864	11	44	0	0	ASCRP3012514	ASCRP3012514	4672.5	293.352	6.291092e+000	1.095675e+000	25	15	4.471544e+000	0	0	0	0	0	0	7.01298	1	1	57.5363	16.0714
DATA	865	11	45	0	0	ASCRP3013159	ASCRP3013159	4697.63	293.404	1.927933e+002	1.930025e+001	231	17	4.582450e+000	0	0	0	0	0	0	214.584	1	1	65	15.9667
DATA	866	11	46	0	0	ASCRP3005878	ASCRP3005878	4723.09	292.672	1.319805e+002	1.322869e+001	167.5	14	4.471129e+000	0	0	0	0	0	0	146.686	1	1	45.1352	14.8108
DATA	867	11	47	0	0	ASCRP3004310	ASCRP3004310	4748.89	293.211	7.490471e+000	1.172404e+000	25	15	3.432910e+000	0	0	0	0	0	0	8.30503	1	1	42.5954	15.2571
DATA	868	11	48	0	0	ASCRP3004840	ASCRP3004840	4773.99	293.597	6.456885e+002	6.457518e+001	715	16	3.645971e+000	0	0	0	0	0	0	714.095	1	1	49.1849	16.3103
DATA	869	11	49	0	0	ASCRP3012920	ASCRP3012920	4799.5	293.352	4.540920e+000	1.013859e+000	22	16	2.879835e+000	0	0	0	0	0	0	5.00939	1	1	57.5363	15.7037
DATA	870	11	50	0	0	ASCRP3011770	ASCRP3011770	4824.58	293.427	8.957579e+001	9.003592e+000	119	15.5	3.878273e+000	0	0	0	0	0	0	98.5334	1	1	57.5363	15.6786
DATA	871	11	51	0	0	ASCRP3001837	ASCRP3001837	4850.13	293.386	1.503689e+002	1.506452e+001	183	16.5	4.357712e+000	0	0	0	0	0	0	164.893	1	1	51.4001	15.9
DATA	872	11	52	0	0	ASCRP3001979	ASCRP3001979	4875.57	292.768	3.788709e+002	3.789813e+001	430	16	5.105536e+000	0	0	0	0	0	0	414.197	1	1	46.8651	15.931
DATA	873	11	53	0	0	ASCRP3007359	ASCRP3007359	4901.09	293.386	1.300598e+002	1.303835e+001	163.5	16	2.520947e+000	0	0	0	0	0	0	141.643	1	1	57.259	15.7
DATA	874	11	54	0	0	ASCRP3009536	ASCRP3009536	4926.26	292.606	2.300141e+001	2.477794e+000	42	13.5	3.025736e+000	0	0	0	0	0	0	24.9659	1	1	46.1809	13.7647
DATA	875	11	55	0	0	ASCRP3004477	ASCRP3004477	4951.73	292.703	4.714673e+002	4.715581e+001	528	14.5	3.916996e+000	0	0	0	0	0	0	509.715	1	1	47.8731	14.8333
DATA	876	11	56	0	0	Negative015	Negative015	4977.42	293.427	9.447181e-001	9.290251e-001	17	16	4.733920e+000	0	0	0	0	0	0	-0.330139	0	0	65	15.92
DATA	877	11	57	0	0	ASCRP3003827	ASCRP3003827	5002.5	293.352	2.800676e+002	2.802229e+001	322	15	3.018962e+000	0	0	0	0	0	0	300.236	1	1	57.5363	15.625
DATA	878	11	58	0	0	ASCRP3000078	ASCRP3000078	5028	293.455	8.795160e+001	8.844916e+000	109	16	3.664210e+000	0	0	0	0	0	0	93.8794	1	1	65	16.5667
DATA	879	11	59	0	0	ASCRP3003434	ASCRP3003434	5053.13	293.526	8.514627e+001	8.566456e+000	105	15	3.587728e+000	0	0	0	0	0	0	90.4943	1	1	50.1463	15.4444
DATA	880	11	60	0	0	ASCRP3012374	ASCRP3012374	5078.63	292.735	4.734009e+002	4.734952e+001	521	16	3.515973e+000	0	0	0	0	0	0	501.062	1	1	46.5243	16.1724
DATA	881	11	61	0	0	ASCRP3012175	ASCRP3012175	5104.24	293.256	2.361633e+002	2.363540e+001	256	14	2.919697e+000	0	0	0	0	0	0	248.816	1	1	51.4001	13.8966
DATA	882	11	62	0	0	ASCRP3002031	ASCRP3002031	5129.57	292.768	5.398794e+001	5.482289e+000	76	15	3.550873e+000	0	0	0	0	0	0	56.641	1	1	46.8651	15
DATA	883	11	63	0	0	ASCRP3009154	ASCRP3009154	5155	293.455	1.230144e+002	1.233865e+001	150.5	15	3.885014e+000	0	0	0	0	0	0	128.477	1	1	55.8519	15.48
DATA	884	11	64	0	0	ASCRP3007463	ASCRP3007463	5180.5	293.289	3.950076e+002	3.951246e+001	421	16	4.104107e+000	0	0	0	0	0	0	410.819	1	1	49.1849	15.4571
DATA	885	11	65	0	0	ASCRP3006388	ASCRP3006388	5205.58	293.427	3.541935e+001	3.671158e+000	54.5	15	3.046562e+000	0	0	0	0	0	0	36.6869	1	1	57.5363	15.1923
DATA	886	11	66	0	0	ASCRP3001444	ASCRP3001444	5231.42	293.427	3.226753e+001	3.369203e+000	49	14	2.103160e+000	0	0	0	0	0	0	33.2886	1	1	57.5363	13.8571
DATA	887	11	67	0	0	Negative044	Negative044	5256.5	293.352	9.893303e-001	9.728962e-001	17	16	2.939649e+000	0	0	0	0	0	0	-1.35986	0	0	65	15.8077
DATA	889	11	69	0	0	CUST_17_PI418767722	NM_003753	5307.17	293.11	8.960176e+002	8.960711e+001	933.5	15	3.434997e+000	0	0	0	0	0	0	914.878	1	1	50.7771	15.4722
DATA	890	11	70	0	0	ASCRP3005121	ASCRP3005121	5332.82	292.91	7.358167e+001	7.423433e+000	91	15	3.593036e+000	0	0	0	0	0	0	74.9144	1	1	46.1809	15.9189
DATA	891	11	71	0	0	ASCRP3006753	ASCRP3006753	5358.06	292.823	5.239877e+001	5.331588e+000	69	15	3.461446e+000	0	0	0	0	0	0	53.2161	1	1	45.1352	15.4667
DATA	892	11	72	0	0	ASCRP3004032	ASCRP3004032	5383.31	293.532	4.933797e+002	4.934784e+001	516	14	3.181600e+000	0	0	0	0	0	0	500.025	1	1	49.8279	14.5484
DATA	893	11	73	0	0	ASCRP3005586	ASCRP3005586	5408.91	293.386	6.626035e+000	1.189836e+000	24	17	4.078435e+000	0	0	0	0	0	0	6.70472	1	1	57.259	17.2432
DATA	894	11	74	0	0	ASCRP3009675	ASCRP3009675	5434.34	293.356	6.313653e+001	6.390689e+000	81	16	3.070246e+000	0	0	0	0	0	0	63.8203	1	1	48.2044	15.8438
DATA	895	11	75	0	0	ASCRP3007066	ASCRP3007066	5459.87	293.474	1.268278e+002	1.272134e+001	145	15	3.096401e+000	0	0	0	0	0	0	128.145	1	1	50.1463	14.6563
DATA	896	11	76	0	0	ASCRP3002100	ASCRP3002100	5484.95	292.747	9.413025e+002	9.413545e+001	964.5	14	3.083362e+000	0	0	0	0	0	0	951.232	1	1	47.8731	14.2593
DATA	897	11	77	0	0	ASCRP3003633	ASCRP3003633	5510.68	293.217	3.141114e+001	3.293022e+000	48	14	3.561609e+000	0	0	0	0	0	0	31.7723	1	1	47.2035	14.9333
DATA	898	11	78	0	0	ASCRP3002549	ASCRP3002549	5535.7	293	1.020073e+004	1.020074e+003	10343	16	4.200000e+000	0	0	0	0	0	0	10334.7	1	1	48.5334	16.16
DATA	899	11	79	0	0	ASCRP3008003	ASCRP3008003	5561.38	292.652	1.270097e+002	1.273908e+001	146.5	14	4.672210e+000	0	0	0	0	0	0	128.994	1	1	45.835	15.7273
DATA	900	11	80	0	0	ASCRP3005623	ASCRP3005623	5586.56	293.325	8.395688e+001	8.452832e+000	102.5	15.5	4.454354e+000	0	0	0	0	0	0	85.5633	1	1	49.8279	15.2857
DATA	901	11	81	0	0	ASCRP3006946	ASCRP3006946	5612.09	293.386	5.197274e+001	5.288297e+000	69	13	4.121727e+000	0	0	0	0	0	0	53.1989	1	1	57.259	14.3636
DATA	902	11	82	0	0	ASCRP3001855	ASCRP3001855	5637.41	293.354	2.876758e+002	2.878399e+001	311	15	3.746648e+000	0	0	0	0	0	0	296.035	1	1	50.7771	15.0889
DATA	903	12	1	0	0	ASCRP3003755	ASCRP3003755	3592.9	300.731	7.978325e+002	7.978837e+001	893.5	16	3.917951e+000	0	0	0	0	0	0	882.003	1	1	49.8279	16.0612
DATA	904	12	2	0	0	ASCRP3011302	ASCRP3011302	3618.84	300.437	1.201978e+001	1.508737e+000	31	15	3.309438e+000	0	0	0	0	0	0	13.1812	1	1	47.5395	15.7143
DATA	905	12	3	1028	1	(+)E1A_r60_n11	E1A_r60_n11	3644	300.455	2.419902e+000	9.494817e-001	20.5	14	4.317525e+000	0	0	0	0	0	0	2.6357	1	0	55.8519	15.2222
DATA	906	12	4	0	0	ASCRP3000945	ASCRP3000945	3669.42	300.427	3.884692e+001	3.992963e+000	60	15.5	3.757139e+000	0	0	0	0	0	0	42.0632	1	1	57.5363	15.2333
DATA	907	12	5	1028	1	(+)E1A_r60_a107	E1A_r60_a107	3694.58	300.427	2.429043e+000	9.593355e-001	21	16	3.803356e+000	0	0	0	0	0	0	2.61729	1	0	65	16.5
DATA	908	12	6	0	0	ASCRP3006718	ASCRP3006718	3720.33	300.5	4.585890e+000	1.038656e+000	23	16	3.489212e+000	0	0	0	0	0	0	4.92083	1	0	57.5363	16.2143
DATA	909	12	7	0	0	ASCRP3003824	ASCRP3003824	3745.41	300.1	3.641775e+001	3.759839e+000	58	15	3.919325e+000	0	0	0	0	0	0	38.9574	1	1	47.5395	15.6944
DATA	910	12	8	0	0	ASCRP3000184	ASCRP3000184	3771	300.455	1.123149e+001	1.462867e+000	28.5	15	3.341495e+000	0	0	0	0	0	0	11.9829	1	1	55.8519	15.9677
DATA	911	12	9	0	0	ASCRP3009348	ASCRP3009348	3795.91	300.444	2.080033e+002	2.082151e+001	238	15.5	4.749130e+000	0	0	0	0	0	0	221.524	1	1	50.4627	16.4643
DATA	912	12	10	0	0	ASCRP3008468	ASCRP3008468	3821.62	300.553	1.220644e+002	1.224259e+001	146	16	2.519174e+000	0	0	0	0	0	0	129.837	1	1	49.8279	16.2903
DATA	913	12	11	0	0	ASCRP3002260	ASCRP3002260	3847.05	300.392	1.465618e+003	1.465648e+002	1555	16	3.668196e+000	0	0	0	0	0	0	1558.1	1	1	49.1849	16.2069
DATA	914	12	12	0	0	ASCRP3009281	ASCRP3009281	3872.12	299.739	1.876513e+002	1.878868e+001	220	16	3.383064e+000	0	0	0	0	0	0	199.53	1	1	46.1809	16.1707
DATA	915	12	13	0	0	ASCRP3010544	ASCRP3010544	3898.26	300.515	9.699929e+000	1.351009e+000	28	14.5	4.200549e+000	0	0	0	0	0	0	10.3148	1	1	46.5243	15.2692
DATA	916	12	14	0	0	ASCRP3009133	ASCRP3009133	3922.91	300.25	2.252389e+001	2.440491e+000	42	15	3.671832e+000	0	0	0	0	0	0	23.9733	1	1	45.835	15.6
DATA	917	12	15	0	0	ASCRP3003639	ASCRP3003639	3948.48	300.068	3.951590e+002	3.952704e+001	434.5	17	4.179766e+000	0	0	0	0	0	0	421.125	1	1	48.5334	16.4483
DATA	918	12	16	0	0	ASCRP3005576	ASCRP3005576	3973.55	300.392	1.177008e+002	1.180733e+001	142	16	3.899455e+000	0	0	0	0	0	0	125.604	1	1	49.1849	16.0333
DATA	919	12	17	0	0	ASCRP3006082	ASCRP3006082	3999.5	300.5	2.478432e+001	2.649078e+000	44.5	16	4.185227e+000	0	0	0	0	0	0	26.4957	1	1	57.5363	16.871
DATA	920	12	18	0	0	ASCRP3013443	ASCRP3013443	4024.44	300.773	4.046378e+002	4.047455e+001	450	16.5	3.317321e+000	0	0	0	0	0	0	433.387	1	1	52.0157	16.2692
DATA	921	12	19	0	0	ASCRP3008771	ASCRP3008771	4049.93	300.575	1.289243e+002	1.292604e+001	159	17	3.193481e+000	0	0	0	0	0	0	138.407	1	1	48.5334	17.0857
DATA	922	12	20	0	0	ASCRP3006202	ASCRP3006202	4075.58	300.427	9.478458e+000	1.327322e+000	28	18	3.379524e+000	0	0	0	0	0	0	10.2009	1	1	57.5363	17.7241
DATA	923	12	21	0	0	ASCRP3001872	ASCRP3001872	4100.7	300.2	8.595034e+002	8.595534e+001	921	16	3.174417e+000	0	0	0	0	0	0	927.417	1	1	47.2035	16
DATA	924	12	22	1028	1	(+)E1A_r60_a107	E1A_r60_a107	4126.5	300.5	3.945460e+000	1.005150e+000	22	14	3.498112e+000	0	0	0	0	0	0	4.26777	1	0	57.5363	14.6364
DATA	925	12	23	0	0	ASCRP3013088	ASCRP3013088	4151.84	300.121	1.850378e+002	1.852673e+001	218	16	3.530896e+000	0	0	0	0	0	0	200.721	1	1	44.0646	15.6571
DATA	926	12	24	0	0	ASCRP3002695	ASCRP3002695	4176.93	300.261	7.271817e+001	7.329723e+000	97	16	3.341555e+000	0	0	0	0	0	0	79.0825	1	1	46.5243	15.3077
DATA	927	12	25	0	0	ASCRP3010781	ASCRP3010781	4202.5	300.711	3.461989e+002	3.463204e+001	392	15	3.937725e+000	0	0	0	0	0	0	377.408	1	1	49.1849	15.5455
DATA	928	12	26	0	0	ASCRP3002753	ASCRP3002753	4228.11	300.5	9.302684e-001	9.148154e-001	16	16	4.314711e+000	0	0	0	0	0	0	-1.12597	0	0	65	16.2564
DATA	929	12	27	0	0	CUST_12_PI418767722	NM_001861	4253.09	300.529	3.464033e+001	3.582222e+000	55	15	2.510168e+000	0	0	0	0	0	0	37.959	1	1	46.8651	15.7436
DATA	930	12	28	0	0	ASCRP3008211	ASCRP3008211	4278.6	300.156	1.791889e+003	1.791912e+002	1934	17	3.520489e+000	0	0	0	0	0	0	1968.72	1	1	49.8279	16.9231
DATA	931	12	29	0	0	ASCRP3007564	ASCRP3007564	4304.23	300	2.445385e+001	2.608521e+000	45	16	3.589231e+000	0	0	0	0	0	0	26.9314	1	1	45.4864	16.1515
DATA	932	12	30	0	0	Negative055	Negative055	4329.58	300.427	9.215892e-001	9.075472e-001	18	15	2.684128e+000	0	0	0	0	0	0	0.528931	0	0	65	15.2727
DATA	933	12	31	0	0	ASCRP3000660	ASCRP3000660	4354.86	300.2	1.969935e+002	1.972010e+001	231.5	16	3.080624e+000	0	0	0	0	0	0	217.819	1	1	46.8651	16.0976
DATA	934	12	32	0	0	ASCRP3004548	ASCRP3004548	4380.26	300.705	1.002658e+003	1.002699e+002	1119	16	3.403667e+000	0	0	0	0	0	0	1110.32	1	1	49.8279	15.4194
DATA	935	12	33	0	0	ASCRP3002011	ASCRP3002011	4405.64	300.598	4.803028e+002	4.803874e+001	553.5	15	3.185550e+000	0	0	0	0	0	0	532.747	1	1	52.3208	14.9091
DATA	936	12	34	0	0	ASCRP3011875	ASCRP3011875	4431.16	300.589	1.180075e+002	1.183505e+001	145	15.5	4.162888e+000	0	0	0	0	0	0	131.072	1	1	48.5334	15.6563
DATA	937	12	35	0	0	ASCRP3002018	ASCRP3002018	4456.49	300.614	7.678395e+001	7.730883e+000	97.5	18	4.377361e+000	0	0	0	0	0	0	85.3784	1	1	47.5395	17
DATA	938	12	36	0	0	ASCRP3009643	ASCRP3009643	4481.74	300.353	3.487363e+002	3.488520e+001	385	15	5.280454e+000	0	0	0	0	0	0	388.163	1	1	51.7088	16.037
DATA	939	12	37	0	0	ASCRP3006276	ASCRP3006276	4507.06	300.232	4.672322e+002	4.673184e+001	540	14	3.667189e+000	0	0	0	0	0	0	520.409	1	1	46.5243	15.3448
DATA	940	12	38	0	0	ASCRP3006559	ASCRP3006559	4532.64	300.119	1.648791e+003	1.648815e+002	1808.5	14.5	3.771762e+000	0	0	0	0	0	0	1837.2	1	1	45.835	15.8214
DATA	941	12	39	0	0	ASCRP3012100	ASCRP3012100	4558.04	300.208	4.011492e+002	4.012496e+001	461.5	15	3.986536e+000	0	0	0	0	0	0	446.999	1	1	46.8651	15.6774
DATA	942	12	40	0	0	ASCRP3006922	ASCRP3006922	4582.95	300.82	2.249593e+001	2.422168e+000	42	14.5	2.838493e+000	0	0	0	0	0	0	25.0539	1	1	45.1352	14.9412
DATA	943	12	41	0	0	ASCRP3013250	ASCRP3013250	4609	300.455	1.250831e+001	1.539901e+000	31.5	14	2.695746e+000	0	0	0	0	0	0	13.9264	1	1	55.8519	14.2727
DATA	944	12	42	0	0	ASCRP3005521	ASCRP3005521	4634.05	300.851	5.100724e+001	5.179351e+000	73	14	2.866283e+000	0	0	0	0	0	0	56.7347	1	1	47.5395	14.0417
DATA	945	12	43	0	0	ASCRP3003146	ASCRP3003146	4659.67	300.5	2.327439e+001	2.495334e+000	42	15	4.471174e+000	0	0	0	0	0	0	25.865	1	1	57.5363	16.5161
DATA	946	12	44	0	0	ASCRP3005950	ASCRP3005950	4685.33	300.5	3.502465e+004	3.502465e+003	38984	17	4.233929e+000	0	0	0	0	0	0	38870.2	1	1	57.5363	17.6154
DATA	947	12	45	0	0	ASCRP3002895	ASCRP3002895	4710.35	300.444	4.569919e+001	4.658179e+000	67.5	14	4.526861e+000	0	0	0	0	0	0	50.6371	1	1	48.2044	14.6774
DATA	949	12	47	0	0	ASCRP3004321	ASCRP3004321	4761.32	299.926	1.954491e+002	1.956590e+001	224	16.5	3.909695e+000	0	0	0	0	0	0	215.741	1	1	45.835	16.2143
DATA	950	12	48	0	0	ASCRP3006982	ASCRP3006982	4786.67	300.5	5.098938e+000	1.041719e+000	22.5	15	3.132649e+000	0	0	0	0	0	0	5.61311	1	1	57.5363	15.4643
DATA	951	12	49	0	0	A_23_P122216	NM_002317	4812.33	300.5	2.327136e+001	2.499045e+000	44	15	3.647659e+000	0	0	0	1	0	0	25.5488	1	1	57.5363	15.6552
DATA	952	12	50	0	0	ASCRP3011083	ASCRP3011083	4837.31	300.338	6.542093e+003	6.542099e+002	7108	17	4.053418e+000	0	0	0	0	0	0	7162.29	1	1	48.5334	16.7407
DATA	953	12	51	0	0	ASCRP3002739	ASCRP3002739	4862.86	300.429	3.858951e+001	3.966254e+000	61	17.5	5.700877e+000	0	0	0	0	0	0	42.1128	1	1	50.1463	17.875
DATA	954	12	52	0	0	ASCRP3005812	ASCRP3005812	4888.32	300	3.731895e+001	3.843443e+000	58	17	3.619528e+000	0	0	0	0	0	0	40.5973	1	1	46.1809	16.3793
DATA	955	12	53	0	0	ASCRP3011222	ASCRP3011222	4913.67	300.5	9.924711e+001	9.967510e+000	127	15	3.511066e+000	0	0	0	0	0	0	107.561	1	1	57.5363	14.5517
DATA	956	12	54	0	1	RC3	RC3	4939.33	300.5	9.418158e-001	9.261710e-001	17	14.5	3.537809e+000	0	0	0	0	0	0	-1.28666	0	0	65	14.3667
DATA	957	12	55	0	0	ASCRP3007224	ASCRP3007224	4964.42	300.471	1.534632e+002	1.537445e+001	186	16	4.194851e+000	0	0	0	0	0	0	165.067	1	1	52.3208	15.875
DATA	958	12	56	0	0	ASCRP3005278	ASCRP3005278	4989.78	300.543	2.473706e+002	2.475467e+001	283.5	14	3.611576e+000	0	0	0	0	0	0	265.008	1	1	51.0895	15.0435
DATA	959	12	57	0	0	ASCRP3006349	ASCRP3006349	5015.42	300.427	1.613287e+004	1.613287e+003	16821	16	1.463111e+000	0	0	0	0	0	0	17212.5	1	1	57.5363	15.9545
DATA	960	12	58	0	0	Negative034	Negative034	5040.58	300.427	1.920045e+000	9.605557e-001	19	16	4.151305e+000	0	0	0	0	0	0	2.04006	1	0	57.5363	16.3333
DATA	961	12	59	0	0	ASCRP3010820	ASCRP3010820	5065.41	300.797	8.864022e+000	1.295798e+000	27	15	2.732717e+000	0	0	0	0	0	0	9.37804	1	1	42.9674	15.375
DATA	962	12	60	0	0	ASCRP3012647	ASCRP3012647	5091.3	300.018	2.572836e+001	2.742299e+000	44.5	15	4.617871e+000	0	0	0	0	0	0	27.1092	1	1	42.9674	15.5161
DATA	963	12	61	0	0	ASCRP3006651	ASCRP3006651	5117	299.774	1.376333e+002	1.379629e+001	162	15	3.247583e+000	0	0	0	0	0	0	144.407	1	1	45.4864	14.7586
DATA	964	12	62	0	0	ASCRP3009586	ASCRP3009586	5142.21	300.26	2.373207e+002	2.375137e+001	265	15	4.260899e+000	0	0	0	0	0	0	247.926	1	1	48.5334	16.05
DATA	965	12	63	0	0	ASCRP3009076	ASCRP3009076	5167.36	300.13	1.782787e+002	1.785375e+001	201	14.5	4.232433e+000	0	0	0	0	0	0	185.49	1	1	46.8651	14.9722
DATA	966	12	64	0	0	ASCRP3001513	ASCRP3001513	5193.11	300.5	1.070506e+001	1.441349e+000	29.5	17.5	4.466720e+000	0	0	0	0	0	0	11.0917	1	1	65	16.6389
DATA	967	12	65	0	0	ASCRP3004933	ASCRP3004933	5218.5	300.5	3.926475e+000	1.045427e+000	21	14	2.520784e+000	0	0	0	0	0	0	4.05255	1	0	57.5363	14.0811
DATA	968	12	66	0	0	ASCRP3002567	ASCRP3002567	5243.69	300.662	8.705157e+002	8.705700e+001	915	15	3.222517e+000	0	0	0	0	0	0	895.162	1	1	48.5334	15.3333
DATA	969	12	67	0	0	ASCRP3011424	ASCRP3011424	5269.34	300.605	3.096631e+001	3.246754e+000	49	15.5	2.813429e+000	0	0	0	0	0	0	31.7325	1	1	49.5074	15.3462
DATA	970	12	68	0	0	ASCRP3005844	ASCRP3005844	5294.37	300.36	2.254473e+002	2.256597e+001	247	16	3.345997e+000	0	0	0	0	0	0	230.311	1	1	48.8603	16.0645
DATA	971	12	69	0	0	ASCRP3012734	ASCRP3012734	5320.11	300.5	3.552415e+000	1.044045e+000	22	15	2.882724e+000	0	0	0	0	0	0	3.61845	1	0	65	15.4737
DATA	972	12	70	0	0	ASCRP3012347	ASCRP3012347	5345.38	300.325	9.697546e+002	9.698045e+001	1011	15	3.319158e+000	0	0	0	0	0	0	985.344	1	1	50.7771	15.5714
DATA	973	12	71	0	0	ASCRP3002940	ASCRP3002940	5370.83	300.062	4.623022e+002	4.624073e+001	490.5	15	3.309438e+000	0	0	0	0	0	0	468.758	1	1	45.835	15.7143
DATA	974	12	72	0	0	ASCRP3007316	ASCRP3007316	5396.19	300.685	5.269909e+001	5.361699e+000	69	14.5	2.389073e+000	0	0	0	0	0	0	53.3464	1	1	48.2044	15.1786
DATA	975	12	73	0	0	Negative034	Negative034	5421.5	300.5	1.005658e+000	9.889526e-001	17	17	4.144410e+000	0	0	0	0	0	0	-0.512699	0	0	57.5363	17.6364
DATA	976	12	74	0	0	ASCRP3001148	ASCRP3001148	5447.08	300.833	1.380819e+002	1.384360e+001	160.5	16	3.665978e+000	0	0	0	0	0	0	139.549	1	1	46.8651	15.4242
DATA	977	12	75	0	0	A_23_P23303	NM_003686	5472.5	300.5	9.219965e+000	1.352409e+000	26	14	3.920338e+000	0	0	0	0	0	0	9.31864	1	1	57.5363	14.4643
DATA	978	12	76	0	0	ASCRP3007578	ASCRP3007578	5497.71	299.754	7.165496e+002	7.166178e+001	730	15	3.417973e+000	0	0	0	0	0	0	724.726	1	1	45.1352	15.1429
DATA	979	12	77	0	0	ASCRP3007443	ASCRP3007443	5523.33	300.5	3.346288e+002	3.347744e+001	363	16	3.861200e+000	0	0	0	0	0	0	338.979	1	1	57.5363	15.8621
DATA	980	12	78	0	0	ASCRP3013128	ASCRP3013128	5548.5	300.5	1.520711e+001	1.811803e+000	34	16.5	4.298623e+000	0	0	0	0	0	0	15.4399	1	1	57.5363	17.0667
DATA	981	12	79	0	0	ASCRP3006037	ASCRP3006037	5573.89	300.5	2.271678e+001	2.474770e+000	41	14.5	4.013700e+000	0	0	0	0	0	0	23.1375	1	1	56.9804	14.9643
DATA	982	12	80	0	0	ASCRP3010523	ASCRP3010523	5599.5	300.5	9.942968e-001	9.777802e-001	18	15.5	4.041288e+000	0	0	0	0	0	0	-0.591723	0	0	65	15.4643
DATA	983	12	81	0	0	ASCRP3006741	ASCRP3006741	5624.7	300.9	6.239254e+003	6.239262e+002	6410	14	3.770184e+000	0	0	0	0	0	0	6413.87	1	1	47.2035	14
DATA	984	12	82	0	0	ASCRP3001619	ASCRP3001619	5650.39	300.917	9.057189e+000	1.324729e+000	27	14	3.506771e+000	0	0	0	0	0	0	9.36883	1	1	50.7771	14.4909
DATA	985	13	1	0	0	ASCRP3009477	ASCRP3009477	3580.35	307.864	1.766657e+003	1.766680e+002	1945	15	3.424548e+000	0	0	0	0	0	0	1958.34	1	1	50.4627	14.5692
DATA	986	13	2	0	0	ASCRP3005805	ASCRP3005805	3605.91	307.614	9.253295e-001	9.108289e-001	18	16	4.216445e+000	0	0	0	0	0	0	0.437477	0	0	57.259	16.1818
DATA	987	13	3	0	0	A_23_P215720	NM_000492	3631.42	307.573	1.296891e+000	9.259891e-001	19	15	2.563810e+000	0	0	0	0	0	0	1.41449	1	0	57.5363	14.8696
DATA	988	13	4	0	0	ASCRP3009639	ASCRP3009639	3656.4	307.853	2.131668e+003	2.131688e+002	2192	14	4.131120e+000	0	0	0	0	0	0	2309.96	1	1	48.8603	14.8846
DATA	989	13	5	0	0	ASCRP3010723	ASCRP3010723	3681.68	307.395	3.334482e+003	3.334495e+002	3495	16	3.695682e+000	0	0	0	0	0	0	3593.98	1	1	49.5074	16.4839
DATA	990	13	6	0	0	ASCRP3013168	ASCRP3013168	3707.31	307.662	3.081054e+002	3.082464e+001	346.5	16	2.974041e+000	0	0	0	0	0	0	330.511	1	1	48.5334	15.9412
DATA	991	13	7	0	0	ASCRP3003376	ASCRP3003376	3732.63	307.411	1.333833e+002	1.337111e+001	161	16	3.626372e+000	0	0	0	0	0	0	142.557	1	1	48.5334	15.7667
DATA	992	13	8	0	0	ASCRP3010669	ASCRP3010669	3758.42	307.573	2.690248e+001	2.849262e+000	45	15.5	3.477514e+000	0	0	0	0	0	0	28.6642	1	1	57.5363	15.9
DATA	993	13	9	0	0	ASCRP3010135	ASCRP3010135	3783.58	307.573	5.107125e+000	1.070344e+000	23.5	17	3.682948e+000	0	0	0	0	0	0	5.4294	1	1	57.5363	16.8889
DATA	994	13	10	0	0	ASCRP3012389	ASCRP3012389	3809	307.545	7.079124e+000	1.178456e+000	24	16	2.977334e+000	0	0	0	0	0	0	7.51391	1	1	55.8519	15.7419
DATA	995	13	11	0	0	ASCRP3005653	ASCRP3005653	3834.38	307.763	2.661164e+003	2.661180e+002	2820	17	3.737209e+000	0	0	0	0	0	0	2821.59	1	1	49.1849	17.9688
DATA	996	13	12	0	0	ASCRP3009506	ASCRP3009506	3859.58	307.573	7.039196e+000	1.177137e+000	23	17	3.597732e+000	0	0	0	0	0	0	7.46091	1	1	57.5363	17.5667
DATA	997	13	13	0	0	ASCRP3013350	ASCRP3013350	3885.42	307.573	6.122887e+000	1.124684e+000	24	16	4.055019e+000	0	0	0	0	0	0	6.49019	1	1	57.5363	16.5455
DATA	998	13	14	0	0	ASCRP3008091	ASCRP3008091	3909.94	307.618	3.100027e+001	3.240266e+000	50	14.5	3.376702e+000	0	0	0	0	0	0	32.8759	1	1	46.1809	15.0714
DATA	999	13	15	0	0	ASCRP3011151	ASCRP3011151	3935.81	307.246	1.354115e+002	1.357387e+001	158	15	4.007975e+000	0	0	0	0	0	0	143.762	1	1	46.1809	15.6286
DATA	1000	13	16	0	0	ASCRP3005391	ASCRP3005391	3960.83	307.833	5.282572e+003	5.282580e+002	5551	17	4.393628e+000	0	0	0	0	0	0	5613.95	1	1	51.7088	16.6944
DATA	1001	13	17	0	0	ASCRP3000839	ASCRP3000839	3986.37	308.265	2.056105e+002	2.058251e+001	233	16	3.851940e+000	0	0	0	0	0	0	218.813	1	1	46.5243	16.8621
DATA	1002	13	18	0	0	ASCRP3011404	ASCRP3011404	4012.42	307.573	1.825041e+001	2.051790e+000	38	16	4.251977e+000	0	0	0	0	0	0	19.4654	1	1	57.5363	16.7
DATA	1003	13	19	0	0	AS_circRNA_control202	AS_circRNA_control202	4037.31	307.662	9.989077e+001	1.003281e+001	125	16	3.163251e+000	0	0	0	0	0	0	106.753	1	1	48.5334	16.3846
DATA	1004	13	20	0	0	ASCRP3003501	ASCRP3003501	4062.61	307.638	2.908203e+002	2.909701e+001	335	18	3.677266e+000	0	0	0	0	0	0	311.5	1	1	47.5395	17.5882
DATA	1005	13	21	0	0	ASCRP3001218	ASCRP3001218	4088	307.271	4.692927e+002	4.693850e+001	524.5	16	2.303316e+000	0	0	0	0	0	0	503.958	1	1	46.8651	15.6
DATA	1006	13	22	0	0	ASCRP3005130	ASCRP3005130	4112.88	307.942	1.149617e+001	1.478214e+000	30	14	2.619827e+000	0	0	0	0	0	0	12.3715	1	1	46.8651	14.2222
DATA	1007	13	23	0	0	ASCRP3003153	ASCRP3003153	4138.94	307.529	6.647025e+002	6.647670e+001	720	14	3.627134e+000	0	0	0	0	0	0	717.349	1	1	51.7088	14.5122
DATA	1008	13	24	0	0	ASCRP3009439	ASCRP3009439	4164.24	307.738	4.752029e+001	4.841088e+000	68	14.5	3.927650e+000	0	0	0	0	0	0	51.4117	1	1	50.4627	15.2333
DATA	1009	13	25	0	0	ASCRP3000041	ASCRP3000041	4189.71	307.663	1.114628e+002	1.118434e+001	136.5	15	3.285924e+000	0	0	0	0	0	0	120.911	1	1	50.7771	15.6216
DATA	1010	13	26	0	0	ASCRP3006250	ASCRP3006250	4214.97	308.277	1.631375e+002	1.633966e+001	193	14.5	3.094799e+000	0	0	0	0	0	0	177.363	1	1	45.4864	14.7222
DATA	1011	13	27	0	0	ASCRP3001693	ASCRP3001693	4240.27	308.357	1.234418e+002	1.237823e+001	153	16	3.699135e+000	0	0	0	0	0	0	134.537	1	1	46.8651	16.2059
DATA	1012	13	28	0	0	ASCRP3001240	ASCRP3001240	4266.42	307.573	2.413604e+001	2.581170e+000	42.5	15	2.570963e+000	0	0	0	0	0	0	26.3824	1	1	57.5363	14.8788
DATA	1013	13	29	0	0	ASCRP3000804	ASCRP3000804	4291.29	307.569	4.823016e+001	4.908628e+000	72	16	3.538811e+000	0	0	0	0	0	0	52.8395	1	1	45.4864	16.1563
DATA	1014	13	30	0	0	ASCRP3004177	ASCRP3004177	4316.79	307.699	3.533158e+001	3.648671e+000	56.5	16	3.842791e+000	0	0	0	0	0	0	38.791	1	1	48.2044	16.2727
DATA	1015	13	31	0	0	ASCRP3004261	ASCRP3004261	4342.31	307.386	6.806902e+001	6.867301e+000	92	15	2.604843e+000	0	0	0	0	0	0	74.8999	1	1	47.5395	15.1579
DATA	1016	13	32	0	0	ASCRP3008747	ASCRP3008747	4367.58	307.573	2.134953e+001	2.319708e+000	40	17	3.820115e+000	0	0	0	0	0	0	23.5333	1	1	57.5363	16.3714
DATA	1017	13	33	0	0	ASCRP3006795	ASCRP3006795	4393.06	307.873	6.085720e+001	6.152765e+000	83.5	15	2.955478e+000	0	0	0	0	0	0	67.184	1	1	46.8651	14.7879
DATA	1018	13	34	0	0	ASCRP3004638	ASCRP3004638	4418.3	308.269	1.998357e+003	1.998378e+002	2239	14	2.501724e+000	0	0	0	0	0	0	2208.86	1	1	46.1809	14.5
DATA	1019	13	35	0	0	ASCRP3005979	ASCRP3005979	4443.68	307.679	5.045752e+001	5.125968e+000	73	15	4.390116e+000	0	0	0	0	0	0	55.8596	1	1	51.4001	16.1613
DATA	1020	13	36	0	0	ASCRP3003937	ASCRP3003937	4469.35	307.242	8.337313e+001	8.385982e+000	111	16	5.135844e+000	0	0	0	0	0	0	92.4148	1	1	44.4243	16.5758
DATA	1021	13	37	0	0	Negative003	Negative003	4494.58	307.573	9.168766e-001	9.024390e-001	18	16	3.585765e+000	0	0	0	0	0	0	0.419489	0	0	65	15.6957
DATA	1022	13	38	0	0	ASCRP3003947	ASCRP3003947	4520.09	307.152	1.959358e+002	1.961428e+001	242.5	13	2.158703e+000	0	0	0	0	0	0	217.467	1	1	46.1809	13.5
DATA	1023	13	39	0	0	ASCRP3012449	ASCRP3012449	4545.5	307.648	8.316911e+000	1.226195e+000	26	15.5	4.061895e+000	0	0	0	0	0	0	9.23051	1	1	57.5363	15.7813
DATA	1024	13	40	0	0	ASCRP3011343	ASCRP3011343	4570.34	307.959	1.254124e+002	1.257357e+001	157	15	3.750205e+000	0	0	0	0	0	0	139.161	1	1	49.1849	15.2759
DATA	1025	13	41	0	0	ASCRP3002910	ASCRP3002910	4596.37	307.794	5.475098e+002	5.475840e+001	624	15	2.758418e+000	0	0	0	0	0	0	607.388	1	1	46.8651	14.9375
DATA	1026	13	42	0	0	ASCRP3003092	ASCRP3003092	4621.63	308	3.887814e+002	3.888860e+001	444	14	2.422003e+000	0	0	0	0	0	0	430.998	1	1	48.5334	14.4074
DATA	1027	13	43	0	0	ASCRP3004061	ASCRP3004061	4647.09	307.614	1.319898e+001	1.599041e+000	30	15	4.071810e+000	0	0	0	0	0	0	14.6223	1	1	57.259	15.4688
DATA	1028	13	44	0	0	ASCRP3008255	ASCRP3008255	4672.5	307.648	5.519196e+004	5.519196e+003	61213.5	17	4.651049e+000	0	0	0	0	0	0	61071.6	1	1	57.5363	16.9677
DATA	1029	13	45	0	0	Negative043	Negative043	4697.63	307.596	3.258244e+000	9.618527e-001	21	15.5	4.533678e+000	0	0	0	1	0	0	3.60033	1	0	57.8122	15.9643
DATA	1030	13	46	0	0	ASCRP3011250	ASCRP3011250	4723.07	307.521	1.946820e+002	1.948929e+001	231	15.5	4.727513e+000	0	0	0	0	0	0	214.762	1	1	47.8731	16.1176
DATA	1031	13	47	0	0	ASCRP3007282	ASCRP3007282	4748.69	307.234	7.596066e+002	7.596609e+001	859	16	4.463074e+000	0	0	0	0	0	0	836.403	1	1	49.8279	16.2308
DATA	1032	13	48	0	0	ASCRP3010888	ASCRP3010888	4774.09	307.614	3.680721e+002	3.681847e+001	426	15	3.648832e+000	0	0	0	0	0	0	404.305	1	1	57.259	15.7742
DATA	1033	13	49	0	0	ASCRP3005437	ASCRP3005437	4799.32	307.853	6.475522e+001	6.539531e+000	88	15	3.036084e+000	0	0	0	0	0	0	70.9463	1	1	49.1849	15.303
DATA	1034	13	50	0	0	ASCRP3012126	ASCRP3012126	4824.74	307.787	5.394644e+002	5.395421e+001	610	16	1.564487e+000	0	0	0	0	0	0	589.451	1	1	52.6241	16.0476
DATA	1035	13	51	0	0	ASCRP3011366	ASCRP3011366	4850.42	307.573	7.025591e+001	7.085293e+000	94.5	18	4.569119e+000	0	0	0	0	0	0	76.5444	1	1	65	17.6552
DATA	1036	13	52	0	0	Negative053	Negative053	4875.5	307.648	2.235807e+000	9.475040e-001	20	18	6.479316e+000	0	0	0	1	0	0	2.42825	1	0	57.5363	18.3077
DATA	1037	13	53	0	0	ASCRP3008953	ASCRP3008953	4900.99	307.542	7.878328e+002	7.878870e+001	856	17	4.307171e+000	0	0	0	0	0	0	852.805	1	1	51.0895	17.1379
DATA	1038	13	54	0	0	ASCRP3005780	ASCRP3005780	4926.47	307.722	7.773889e+001	7.828984e+000	100	16	4.081316e+000	0	0	0	0	0	0	83.8456	1	1	48.2044	15.1667
DATA	1039	13	55	0	0	ASCRP3003801	ASCRP3003801	4951.54	307.38	3.019876e+001	3.159959e+000	51	16	3.737706e+000	0	0	0	0	0	0	32.4569	1	1	48.2044	16.5517
DATA	1040	13	56	0	0	ASCRP3007751	ASCRP3007751	4977.42	307.573	5.496494e+001	5.575307e+000	71	15	2.888725e+000	0	0	0	0	0	0	58.8404	1	1	57.5363	14.963
DATA	1041	13	57	0	0	ASCRP3004613	ASCRP3004613	5002.5	307.648	2.316344e+001	2.498986e+000	44	14.5	2.544375e+000	0	0	0	0	0	0	24.6996	1	1	65	14.9231
DATA	1042	13	58	0	0	A_23_P142849	NM_005168	5028	307.681	8.665751e+000	1.279688e+000	27	16.5	3.751209e+000	0	0	0	0	0	0	9.20302	1	1	58.0869	16.1563
DATA	1043	13	59	0	0	ASCRP3000060	ASCRP3000060	5053.44	307.792	9.512580e+001	9.559456e+000	119.5	15	3.167544e+000	0	0	0	0	0	0	100.607	1	1	49.8279	15.6333
DATA	1044	13	60	0	0	ASCRP3001879	ASCRP3001879	5078.89	307.352	3.968692e+001	4.080649e+000	60	18	3.744817e+000	0	0	0	0	0	0	41.8063	1	1	47.8731	17.0968
DATA	1045	13	61	0	0	Negative042	Negative042	5104.42	307.573	3.525978e+000	1.016437e+000	21	14	3.669842e+000	0	0	0	0	0	0	3.69863	1	0	57.5363	14.625
DATA	1046	13	62	0	0	ASCRP3009921	ASCRP3009921	5129.53	307.033	1.553487e+001	1.824627e+000	33.5	14	3.417114e+000	0	0	0	0	0	0	16.2321	1	1	43.7019	14.48
DATA	1047	13	63	0	0	ASCRP3007829	ASCRP3007829	5154.42	306.744	1.649231e+001	1.908681e+000	35.5	15	3.163298e+000	0	0	0	0	0	0	17.1655	1	1	37.4241	15.1613
DATA	1048	13	64	0	0	ASCRP3000051	ASCRP3000051	5180.14	308.188	2.102947e+003	2.102969e+002	2223.5	16	4.268749e+000	0	0	0	0	0	0	2179.28	1	1	45.4864	16
DATA	1049	13	65	0	0	ASCRP3010327	ASCRP3010327	5205.58	307.573	1.633457e+000	9.821950e-001	20	16	3.985057e+000	0	0	0	0	0	0	1.68655	1	0	57.5363	16.4545
DATA	1050	13	66	0	0	ASCRP3011491	ASCRP3011491	5231.52	307.227	4.685386e+001	4.785156e+000	64	14	2.235843e+000	0	0	0	0	0	0	48.2012	1	1	46.5243	14.0313
DATA	1051	13	67	0	0	ASCRP3001636	ASCRP3001636	5256.5	307.648	1.610548e+001	1.882888e+000	32.5	15.5	2.685203e+000	0	0	0	0	0	0	16.5117	1	1	57.5363	15.6071
DATA	1052	13	68	0	0	ASCRP3005614	ASCRP3005614	5281.63	307.36	9.083941e+002	9.084468e+001	914.5	15	2.972319e+000	0	0	0	0	0	0	928.439	1	1	48.8603	14.9375
DATA	1053	13	69	0	0	ASCRP3005004	ASCRP3005004	5307.18	307.379	5.939669e+002	5.940480e+001	617	16	3.661749e+000	0	0	0	0	0	0	605.323	1	1	45.4864	15.9429
DATA	1054	13	70	0	0	ASCRP3003557	ASCRP3003557	5332.58	307.573	5.068429e+001	5.163013e+000	68.5	15	2.832213e+000	0	0	0	0	0	0	51.5223	1	1	57.5363	15.25
DATA	1055	13	71	0	0	ASCRP3000241	ASCRP3000241	5358.32	307.632	5.361987e+001	5.451863e+000	71	15	3.585925e+000	0	0	0	0	0	0	54.3892	1	1	46.5243	15.4054
DATA	1056	13	72	0	0	ASCRP3001008	ASCRP3001008	5383.57	308	9.921727e+001	9.970750e+000	118.5	14	2.333944e+000	0	0	0	0	0	0	100.472	1	1	49.1849	14.7037
DATA	1057	13	73	0	0	Negative032	Negative032	5408.91	307.614	1.005360e+000	9.886597e-001	16.5	15	5.143807e+000	0	0	0	0	0	0	-0.809852	0	0	65	17.0263
DATA	1058	13	74	0	0	ASCRP3011750	ASCRP3011750	5434.5	307.648	5.923115e+000	1.153052e+000	23	16	4.210203e+000	0	0	0	0	0	0	5.98723	1	1	57.5363	16.375
DATA	1059	13	75	0	0	ASCRP3009445	ASCRP3009445	5459.7	307.987	1.718536e+002	1.721381e+001	188.5	14	2.815393e+000	0	0	0	0	0	0	173.71	1	1	49.5074	14.2667
DATA	1060	13	76	0	0	ASCRP3000701	ASCRP3000701	5484.82	307.191	5.536028e+001	5.623630e+000	75	14.5	3.631432e+000	0	0	0	0	0	0	55.9906	1	1	46.1809	14.8889
DATA	1061	13	77	0	0	ASCRP3012997	ASCRP3012997	5510.03	307.587	1.300160e+001	1.632609e+000	31	15	3.310792e+000	0	0	0	0	0	0	13.1673	1	1	44.0646	14.7429
DATA	1062	13	78	0	0	ASCRP3000319	ASCRP3000319	5535.56	307.268	9.401269e+001	9.452768e+000	114.5	16	4.206552e+000	0	0	0	0	0	0	95.4078	1	1	47.8731	16.1515
DATA	1063	13	79	0	0	ASCRP3002781	ASCRP3002781	5561.32	307.378	8.607396e+002	8.607957e+001	891.5	14.5	4.324166e+000	0	0	0	0	0	0	876.128	1	1	51.0895	15.5714
DATA	1064	13	80	0	0	ASCRP3012971	ASCRP3012971	5586.68	308.111	4.725196e+001	4.825456e+000	64.5	15	3.892817e+000	0	0	0	0	0	0	48.288	1	1	47.8731	15.1333
DATA	1065	13	81	0	0	A_23_P218608	NM_015904	5612.09	307.614	1.258075e+001	1.591008e+000	30	15	3.784541e+000	0	0	0	0	0	0	12.9174	1	1	57.259	14.7857
DATA	1066	13	82	0	0	ASCRP3012573	ASCRP3012573	5637.44	308.027	7.023705e+002	7.024372e+001	741	15	4.028743e+000	0	0	0	0	0	0	725.456	1	1	48.5334	14.9231
DATA	1067	14	1	0	0	ASCRP3002063	ASCRP3002063	3592.86	315.211	5.846984e+002	5.847688e+001	660.5	15.5	4.045199e+000	0	0	0	0	0	0	644.199	1	1	47.2035	16.0909
DATA	1068	14	2	0	0	ASCRP3009880	ASCRP3009880	3618.56	315.208	2.751556e+002	2.753078e+001	316.5	15	3.123629e+000	0	0	0	0	0	0	300.642	1	1	49.1849	15.7188
DATA	1069	14	3	0	0	ASCRP3004252	ASCRP3004252	3643.97	315.162	1.362108e+002	1.365223e+001	163	15	3.304473e+000	0	0	0	0	0	0	147.769	1	1	46.8651	15.3333
DATA	1070	14	4	0	0	ASCRP3002136	ASCRP3002136	3669.5	315	4.001882e+000	1.010094e+000	22	14.5	3.184578e+000	0	0	0	0	0	0	4.31499	1	0	54.1152	15.3077
DATA	1071	14	5	0	0	ASCRP3011841	ASCRP3011841	3694.5	315	1.255476e+002	1.258932e+001	156	16	3.151800e+000	0	0	0	0	0	0	134.681	1	1	48.5334	16.4231
DATA	1072	14	6	0	0	ASCRP3001355	ASCRP3001355	3720.09	314.896	6.406586e+001	6.474630e+000	85	15.5	3.326017e+000	0	0	0	0	0	0	68.4312	1	1	46.8651	15.7059
DATA	1073	14	7	0	0	ASCRP3009282	ASCRP3009282	3745.3	314.971	1.997341e+002	1.999549e+001	233	16.5	3.473401e+000	0	0	0	0	0	0	212.601	1	1	46.1809	16.5
DATA	1074	14	8	0	0	ASCRP3008683	ASCRP3008683	3770.78	315.086	3.002828e+002	3.004306e+001	340	16	3.512963e+000	0	0	0	0	0	0	318.74	1	1	49.5074	16.1818
DATA	1075	14	9	0	0	ASCRP3012422	ASCRP3012422	3796.24	315.28	2.824402e+001	2.978007e+000	48	17	4.509250e+000	0	0	0	0	0	0	29.9171	1	1	48.2044	17.3333
DATA	1076	14	10	0	0	ASCRP3000368	ASCRP3000368	3821.86	315.233	4.585597e+001	4.682035e+000	66	17	4.216007e+000	0	0	0	0	0	0	48.5052	1	1	47.5395	17.5333
DATA	1077	14	11	0	0	ASCRP3008065	ASCRP3008065	3847.39	315.069	4.279133e+004	4.279133e+003	44876	17	3.298380e+000	0	0	0	0	0	0	45230.1	1	1	53.8203	17.5
DATA	1078	14	12	0	0	ASCRP3000340	ASCRP3000340	3871.73	315.167	6.506829e+001	6.575289e+000	84.5	16	3.902930e+000	0	0	0	0	0	0	68.7561	1	1	44.4243	16.8438
DATA	1079	14	13	0	0	ASCRP3011231	ASCRP3011231	3897.53	315.12	7.736181e+001	7.793824e+000	95	14	3.749286e+000	0	0	0	0	0	0	81.7648	1	1	48.8603	14.5714
DATA	1080	14	14	0	0	ASCRP3008767	ASCRP3008767	3922.79	315.194	1.246309e+002	1.249891e+001	145	14	2.472225e+000	0	0	0	0	0	0	131.804	1	1	47.5395	13.7813
DATA	1081	14	15	0	0	ASCRP3003845	ASCRP3003845	3948.22	314.866	1.903554e+002	1.905896e+001	214	16	4.453614e+000	0	0	0	0	0	0	201.544	1	1	46.1809	16.6875
DATA	1082	14	16	0	0	ASCRP3012670	ASCRP3012670	3974.39	315.069	7.830579e+002	7.831147e+001	792.5	17	4.503471e+000	0	0	0	0	0	0	830.177	1	1	53.8203	17.0938
DATA	1083	14	17	0	0	ASCRP3010058	ASCRP3010058	3999.15	315.095	4.736576e+001	4.829287e+000	66.5	16	4.518980e+000	0	0	0	0	0	0	50.2962	1	1	47.8731	16.7241
DATA	1084	14	18	0	0	ASCRP3011175	ASCRP3011175	4024.5	315.195	2.603991e+002	2.605687e+001	293	16	3.190712e+000	0	0	0	0	0	0	277.021	1	1	49.8279	16.2258
DATA	1085	14	19	0	0	ASCRP3007638	ASCRP3007638	4049.93	315.507	9.481146e+001	9.527449e+000	119	15.5	3.500064e+000	0	0	0	0	0	0	101.061	1	1	48.5334	16.1471
DATA	1086	14	20	0	0	ASCRP3002715	ASCRP3002715	4075.57	314.761	2.440308e+002	2.442101e+001	280	16	3.943331e+000	0	0	0	0	0	0	260.803	1	1	46.5243	16.3704
DATA	1087	14	21	0	0	ASCRP3005851	ASCRP3005851	4100.73	314.643	5.334114e+002	5.334931e+001	582	15	1.278275e+000	0	0	0	0	0	0	571.461	1	1	46.8651	15.1111
DATA	1088	14	22	0	0	ASCRP3013143	ASCRP3013143	4126.23	314.727	8.410633e+001	8.462018e+000	107	14	3.475187e+000	0	0	0	0	0	0	90.3275	1	1	45.4864	14.2308
DATA	1089	14	23	0	0	A_23_P58132	NM_004310	4151.82	314.682	1.172945e+002	1.176616e+001	141.5	15	3.388478e+000	0	0	0	1	0	0	126.297	1	1	45.4864	14.6923
DATA	1090	14	24	0	0	ASCRP3001497	ASCRP3001497	4176.88	315.373	2.227152e+002	2.229079e+001	257	15	3.948385e+000	0	0	0	0	0	0	240.333	1	1	48.8603	15.5
DATA	1091	14	25	0	0	ASCRP3005497	ASCRP3005497	4202.15	315.373	7.960023e+001	8.013512e+000	103.5	15	2.572928e+000	0	0	0	0	0	0	86.1153	1	1	49.1849	15.3438
DATA	1092	14	26	0	0	ASCRP3012194	ASCRP3012194	4227.88	315.384	1.022078e+002	1.026228e+001	125	14	4.219836e+000	0	0	0	0	0	0	110.855	1	1	48.5334	14.6667
DATA	1093	14	27	0	0	ASCRP3004166	ASCRP3004166	4253.26	315.333	1.474025e+003	1.474054e+002	1629.5	15	3.501180e+000	0	0	0	0	0	0	1602.69	1	1	48.2044	16.2703
DATA	1094	14	28	0	0	ASCRP3005023	ASCRP3005023	4279.07	314.81	5.072453e+001	5.154722e+000	73	15	2.758345e+000	0	0	0	0	0	0	55.2997	1	1	43.3362	14.8571
DATA	1095	14	29	0	0	ASCRP3003894	ASCRP3003894	4304.42	315.427	2.903583e+000	9.604527e-001	20	16	3.820038e+000	0	0	0	0	0	0	3.17154	1	0	65	16.2059
DATA	1096	14	30	66	-1	(-)3xSLv1	NegativeControl	4329.5	315.352	9.290087e-001	9.135766e-001	18	17	3.009305e+000	0	0	0	0	0	0	-0.0955949	0	0	65	16.5484
DATA	1097	14	31	0	0	ASCRP3001136	ASCRP3001136	4355.09	315.386	2.663249e+001	2.815011e+000	47	15	2.967662e+000	0	0	0	0	0	0	29.2085	1	1	57.259	15.6667
DATA	1098	14	32	0	0	ASCRP3010440	ASCRP3010440	4380.13	315.109	1.561174e+001	1.807076e+000	35	16	3.618023e+000	0	0	0	0	0	0	17.1541	1	1	45.4864	15.5135
DATA	1099	14	33	0	0	ASCRP3001423	ASCRP3001423	4405.83	315.273	8.784194e+001	8.831072e+000	117	15	2.173645e+000	0	0	0	0	0	0	96.6653	1	1	49.5074	14.5161
DATA	1100	14	34	0	0	ASCRP3002558	ASCRP3002558	4430.95	315.158	3.949568e+003	3.949579e+002	4361	14	3.995687e+000	0	0	0	0	0	0	4352.38	1	1	48.2044	15.4138
DATA	1101	14	35	0	0	ASCRP3005836	ASCRP3005836	4456.38	315.37	6.386545e+002	6.387188e+001	714	15	3.973018e+000	0	0	0	0	0	0	704.51	1	1	50.7771	15.7429
DATA	1102	14	36	0	0	ASCRP3005770	ASCRP3005770	4481.61	314.944	1.407497e+003	1.407527e+002	1562	16	4.065050e+000	0	0	0	0	0	0	1554.36	1	1	48.2044	17.1034
DATA	1103	14	37	0	0	ASCRP3010172	ASCRP3010172	4507.37	314.843	3.056810e+001	3.187928e+000	50	14	3.146256e+000	0	0	0	0	0	0	33.7816	1	1	47.2035	13.9677
DATA	1104	14	38	0	0	ASCRP3004654	ASCRP3004654	4532.7	314.746	3.701434e+002	3.702539e+001	431.5	14	3.225846e+000	0	0	0	0	0	0	409.232	1	1	45.835	14.0357
DATA	1105	14	39	0	0	ASCRP3000580	ASCRP3000580	4558.42	315.427	5.156194e+000	1.041314e+000	23	14	2.834734e+000	0	0	0	0	0	0	5.69938	1	1	65	14.0357
DATA	1106	14	40	0	0	A_23_P49878	NM_019013	4583.45	315.58	2.231967e+001	2.408427e+000	41.5	15	3.243190e+000	0	0	0	0	0	0	24.6654	1	1	47.5395	15.4194
DATA	1107	14	41	0	0	ASCRP3004446	ASCRP3004446	4608.73	315.333	6.471938e+001	6.534930e+000	89	15	2.636582e+000	0	0	0	0	0	0	71.5003	1	1	48.8603	14.4815
DATA	1108	14	42	0	0	ASCRP3008783	ASCRP3008783	4634.44	315.52	1.492364e+002	1.495111e+001	186	15	4.386589e+000	0	0	0	0	0	0	164.741	1	1	49.1849	15.6296
DATA	1109	14	43	0	0	ASCRP3002158	ASCRP3002158	4659.58	315.427	1.566855e+004	1.566855e+003	17228	15	4.809489e+000	0	0	0	0	0	0	17280.5	1	1	57.5363	16.7419
DATA	1110	14	44	0	0	ASCRP3012766	ASCRP3012766	4684.8	314.672	4.144661e+001	4.242849e+000	61	16	3.974123e+000	0	0	0	0	0	0	45.6713	1	1	45.1352	16.3571
DATA	1111	14	45	0	0	ASCRP3011233	ASCRP3011233	4710.57	314.71	4.650591e+001	4.738578e+000	67	15	3.849061e+000	0	0	0	0	0	0	51.1663	1	1	46.8651	15.3793
DATA	1112	14	46	0	0	ASCRP3005445	ASCRP3005445	4735.65	315.044	8.573503e+001	8.621733e+000	115	16.5	4.611756e+000	0	0	0	0	0	0	94.1454	1	1	46.1809	16
DATA	1113	14	47	0	0	ASCRP3008559	ASCRP3008559	4761.5	315.352	3.908914e+004	3.908915e+003	43402	16	4.151136e+000	0	0	0	0	0	0	42828.3	1	1	57.5363	15.9429
DATA	1114	14	48	0	0	ASCRP3001819	ASCRP3001819	4786.82	315.338	5.678334e+002	5.679071e+001	636.5	15	3.117960e+000	0	0	0	0	0	0	620.734	1	1	49.1849	15.3103
DATA	1115	14	49	0	0	ASCRP3011217	ASCRP3011217	4812.16	315.408	9.994585e+001	1.003658e+001	127	15	2.575940e+000	0	0	0	0	0	0	108.978	1	1	49.8279	14.7241
DATA	1116	14	50	0	0	ASCRP3000652	ASCRP3000652	4837.33	315.203	5.760688e+001	5.833617e+000	82	16	3.045262e+000	0	0	0	0	0	0	62.6471	1	1	45.1352	16.6176
DATA	1117	14	51	0	0	ASCRP3013462	ASCRP3013462	4862.91	315.386	7.972968e+004	7.972968e+003	86604	19	6.253078e+000	0	0	0	0	1	0	86439.4	1	1	57.259	19.3793
DATA	1118	14	52	0	0	ASCRP3013344	ASCRP3013344	4888.5	315.352	5.555882e+001	5.632409e+000	74	17.5	5.110622e+000	0	0	0	0	0	0	60.0431	1	1	57.5363	16.9615
DATA	1119	14	53	0	0	ASCRP3000739	ASCRP3000739	4913.5	314.972	1.982105e+002	1.984277e+001	228	16	3.262058e+000	0	0	0	0	0	0	213.536	1	1	48.5334	15.2222
DATA	1120	14	54	0	0	ASCRP3011331	ASCRP3011331	4939.37	315.404	4.925982e+000	1.053927e+000	22	16	4.361932e+000	0	0	0	0	0	0	5.28696	1	1	65	15.7143
DATA	1121	14	55	0	0	ASCRP3009383	ASCRP3009383	4964.47	315.141	3.149779e+001	3.285626e+000	52	16	3.677987e+000	0	0	0	0	0	0	33.6873	1	1	44.4243	16.7
DATA	1122	14	56	0	0	ASCRP3006683	ASCRP3006683	4989.81	315.392	8.678207e+001	8.728819e+000	109	16	5.003225e+000	0	0	0	0	0	0	92.4569	1	1	49.1849	16.9677
DATA	1123	14	57	0	0	ASCRP3013419	ASCRP3013419	5015.32	315.395	3.546618e+002	3.547869e+001	396	15	3.464102e+000	0	0	0	0	0	0	376.387	1	1	49.5074	15
DATA	1124	14	58	0	0	ASCRP3011172	ASCRP3011172	5040.63	315.36	1.909629e+002	1.911970e+001	220	15	3.549440e+000	0	0	0	0	0	0	201.869	1	1	48.8603	15.2069
DATA	1125	14	59	0	0	ASCRP3005717	ASCRP3005717	5066.09	315.386	6.860088e+001	6.925523e+000	89	15	3.921542e+000	0	0	0	0	0	0	72.229	1	1	57.259	15.6129
DATA	1126	14	60	0	0	CUST_1_PI418767722	NM_002107	5091.51	314.81	3.520099e+002	3.521389e+001	388.5	16	4.715431e+000	0	0	0	1	0	0	369.211	1	1	43.7019	16.3529
DATA	1127	14	61	0	0	ASCRP3010418	ASCRP3010418	5117.02	314.457	9.773933e+000	1.367997e+000	28	15	3.643047e+000	0	0	0	0	0	0	10.2116	1	1	37.4241	15.1
DATA	1128	14	62	0	0	ASCRP3008873	ASCRP3008873	5142.44	315.195	1.738925e+002	1.741579e+001	196	16.5	3.680813e+000	0	0	0	0	0	0	180.928	1	1	49.8279	16.25
DATA	1129	14	63	0	0	ASCRP3010656	ASCRP3010656	5167.58	315.427	8.266758e+000	1.270547e+000	27	15	3.767651e+000	0	0	0	0	0	0	8.5681	1	1	57.5363	15.1622
DATA	1130	14	64	0	0	ASCRP3001406	ASCRP3001406	5193.09	315.386	3.068160e+001	3.217369e+000	51	17.5	4.033726e+000	0	0	0	0	0	0	31.6818	1	1	57.259	17.1765
DATA	1131	14	65	0	0	ASCRP3008976	ASCRP3008976	5218.29	314.754	2.537892e+002	2.539752e+001	279	15	4.139863e+000	0	0	0	0	0	0	261.172	1	1	45.1352	15.7
DATA	1132	14	66	0	0	ASCRP3000616	ASCRP3000616	5243.82	315.368	6.441336e+001	6.514730e+000	81.5	14.5	3.564708e+000	0	0	0	0	0	0	66.0555	1	1	49.5074	14.75
DATA	1133	14	67	0	0	ASCRP3004672	ASCRP3004672	5269.37	315.488	1.405624e+003	1.405658e+002	1490	15	3.201814e+000	0	0	0	0	0	0	1436.92	1	1	52.3208	15.5806
DATA	1134	14	68	0	0	ASCRP3013246	ASCRP3013246	5294.73	314.643	6.139068e+002	6.139851e+001	648	17	3.726070e+000	0	0	0	0	0	0	625.875	1	1	46.8651	16.4286
DATA	1135	14	69	0	0	ASCRP3012931	ASCRP3012931	5320.09	315.386	5.033781e+000	1.104774e+000	22	15	4.021001e+000	0	0	0	0	0	0	5.11859	1	1	57.259	15.7941
DATA	1136	14	70	0	0	ASCRP3005589	ASCRP3005589	5345.28	314.781	6.060354e+001	6.139953e+000	81	15	3.579219e+000	0	0	0	0	0	0	61.4977	1	1	45.1352	15.4595
DATA	1137	14	71	0	0	ASCRP3004796	ASCRP3004796	5370.4	314.954	4.303969e+001	4.415724e+000	62	15	2.716064e+000	0	0	0	0	0	0	43.5998	1	1	45.1352	15.3235
DATA	1138	14	72	0	0	ASCRP3010485	ASCRP3010485	5396.44	316.146	9.707281e+000	1.385407e+000	27	14	3.884903e+000	0	0	0	0	0	0	9.82068	1	1	39.4933	15.3226
DATA	1139	14	73	0	0	ASCRP3011519	ASCRP3011519	5421.72	315.658	1.518094e+001	1.811896e+000	32	16	4.948599e+000	0	0	0	0	0	0	15.3479	1	1	49.8279	16.6364
DATA	1140	14	74	0	0	ASCRP3001953	ASCRP3001953	5447	315.455	1.288329e+002	1.292121e+001	146.5	15	2.984175e+000	0	0	0	0	0	0	130.234	1	1	55.8519	14.9697
DATA	1141	14	75	1028	1	(+)E1A_r60_n9	E1A_r60_n9	5472.5	315.352	1.005439e+000	9.887370e-001	18	14	3.230601e+000	0	0	0	0	0	0	-0.603512	0	0	65	14.3333
DATA	1142	14	76	0	0	ASCRP3003574	ASCRP3003574	5497.93	314.738	2.685923e+002	2.687738e+001	291	15	2.741079e+000	0	0	0	0	0	0	271.966	1	1	44.7812	15
DATA	1143	14	77	0	0	ASCRP3000698	ASCRP3000698	5523.06	314.825	4.280085e+001	4.392121e+000	59	15	3.851256e+000	0	0	0	0	0	0	43.4218	1	1	45.4864	14.7381
DATA	1144	14	78	0	0	Negative027	Negative027	5548.5	315.352	9.995302e-001	9.829267e-001	17	15.5	4.078736e+000	0	0	0	0	0	0	-0.749811	0	0	65	15.4063
DATA	1145	14	79	0	0	ASCRP3002250	ASCRP3002250	5574.09	314.672	1.102379e+003	1.102422e+002	1129.5	15	3.698058e+000	0	0	0	0	0	0	1125.51	1	1	45.1352	15.1714
DATA	1146	14	80	0	0	ASCRP3001149	ASCRP3001149	5599.5	315.352	1.142211e+000	9.815319e-001	18.5	16	3.514222e+000	0	0	0	0	0	0	1.17166	1	0	65	16.2759
DATA	1147	14	81	0	0	ASCRP3005708	ASCRP3005708	5624.58	315.427	4.705666e+000	1.077664e+000	22	15	4.283597e+000	0	0	0	0	0	0	4.85372	1	0	65	15.1429
DATA	1148	14	82	0	0	ASCRP3009853	ASCRP3009853	5650.09	315.618	1.604624e+001	1.871417e+000	33.5	14	3.388363e+000	0	0	0	0	0	0	16.6627	1	1	46.5243	14.5054
DATA	1149	15	1	0	0	ASCRP3011094	ASCRP3011094	3580.5	322.5	1.383697e+001	1.653387e+000	35	14	3.458541e+000	0	0	0	0	0	0	15.2891	1	1	57.5363	14.5209
DATA	1150	15	2	0	0	ASCRP3002010	ASCRP3002010	3605.59	322.863	1.393504e+003	1.393534e+002	1553	15	4.593357e+000	0	0	0	0	0	0	1526.1	1	1	50.1463	16.1471
DATA	1151	15	3	0	0	ASCRP3012879	ASCRP3012879	3631.31	322.472	2.253536e+001	2.434203e+000	42	15	2.916658e+000	0	0	0	0	0	0	24.4874	1	1	48.2044	14.9
DATA	1152	15	4	0	0	ASCRP3007703	ASCRP3007703	3656.37	322.529	9.404079e+000	1.320108e+000	28	15	3.340659e+000	0	0	0	0	0	0	10.1506	1	1	46.5243	15.08
DATA	1153	15	5	0	0	ASCRP3013610	ASCRP3013610	3682.11	322.5	5.899962e+000	1.102956e+000	24	16	3.935375e+000	0	0	0	0	0	0	6.33119	1	1	56.9804	16.7778
DATA	1154	15	6	0	0	ASCRP3012830	ASCRP3012830	3707.24	322.068	4.781000e+001	4.871812e+000	68	15	2.990180e+000	0	0	0	0	0	0	51.0647	1	1	48.5334	16
DATA	1155	15	7	0	0	ASCRP3008208	ASCRP3008208	3733.07	321.985	3.477143e+001	3.601974e+000	55	16	3.527176e+000	0	0	0	0	0	0	36.9889	1	1	46.8651	16.2105
DATA	1156	15	8	0	0	ASCRP3007804	ASCRP3007804	3758.21	323.056	5.133277e+001	5.219239e+000	70	16	3.320118e+000	0	0	0	0	0	0	54.415	1	1	46.8651	15.5938
DATA	1157	15	9	0	0	ASCRP3010351	ASCRP3010351	3783.58	322.427	5.852197e+000	1.111962e+000	23.5	16.5	3.829858e+000	0	0	0	0	0	0	6.1895	1	1	57.5363	16.5667
DATA	1158	15	10	1028	1	(+)E1A_r60_a104	E1A_r60_a104	3809.11	322.5	9.632425e-001	9.472418e-001	16	17	4.370835e+000	0	0	0	0	0	0	-1.42296	0	0	65	17.6857
DATA	1159	15	11	0	0	A_23_P142849	NM_005168	3834.5	322.5	7.446185e+000	1.205757e+000	25	18	3.526116e+000	0	0	0	0	0	0	7.85162	1	1	57.5363	17.8276
DATA	1160	15	12	0	0	Negative008	Negative008	3859.67	322.5	1.761268e+002	1.763823e+001	204.5	19	3.644957e+000	0	0	0	0	0	0	185.602	1	1	57.5363	18
DATA	1161	15	13	0	0	ASCRP3004462	ASCRP3004462	3884.71	321.815	2.083029e+002	2.085189e+001	237	16	2.928113e+000	0	0	0	0	0	0	219.542	1	1	45.4864	15.5769
DATA	1162	15	14	0	0	ASCRP3007641	ASCRP3007641	3910.24	322.236	4.442346e+001	4.542504e+000	62	14	2.974854e+000	0	0	0	0	0	0	46.8289	1	1	47.5395	14.7241
DATA	1163	15	15	0	0	ASCRP3011705	ASCRP3011705	3935.71	321.769	4.680168e+001	4.775162e+000	67.5	15	4.125767e+000	0	0	0	0	0	0	49.3828	1	1	45.1352	15.6829
DATA	1164	15	16	0	0	ASCRP3008484	ASCRP3008484	3961.5	322.5	7.931381e+001	7.987710e+000	101	17	4.517602e+000	0	0	0	0	0	0	83.758	1	1	57.5363	16.8611
DATA	1165	15	17	0	0	CUST_8_PI418767722	NM_021009	3986.63	322.64	9.933475e+001	9.978386e+000	119	15	4.300933e+000	0	0	0	0	0	0	105.044	1	1	48.8603	16.0435
DATA	1166	15	18	0	0	ASCRP3006788	ASCRP3006788	4012	322.633	9.014470e+001	9.063768e+000	111	15.5	3.750249e+000	0	0	0	0	0	0	95.4883	1	1	49.8279	15.9333
DATA	1167	15	19	0	0	ASCRP3012646	ASCRP3012646	4037.5	322.5	4.765019e+001	4.857267e+000	67.5	15	3.005372e+000	0	0	0	0	0	0	50.5761	1	1	57.5363	16.0323
DATA	1168	15	20	0	0	ASCRP3009087	ASCRP3009087	4062.77	321.681	6.551271e+001	6.618337e+000	88	15	3.499856e+000	0	0	0	0	0	0	69.7089	1	1	46.8651	15.5938
DATA	1169	15	21	0	0	ASCRP3003188	ASCRP3003188	4088.24	321.909	2.108450e+001	2.307584e+000	40	15	3.978245e+000	0	0	0	0	0	0	22.484	1	1	45.835	15.0333
DATA	1170	15	22	0	0	ASCRP3009072	ASCRP3009072	4113.44	322.26	2.366769e+002	2.368617e+001	266.5	14.5	3.087781e+000	0	0	0	0	0	0	252.945	1	1	49.5074	14.1429
DATA	1171	15	23	0	0	ASCRP3005564	ASCRP3005564	4139.33	322.5	4.565981e+000	1.039132e+000	21	14	3.270351e+000	0	0	0	0	0	0	4.89155	1	0	57.5363	14.1622
DATA	1172	15	24	0	0	ASCRP3001972	ASCRP3001972	4164.42	322.545	5.948969e+001	6.021401e+000	81	15	3.438034e+000	0	0	0	0	0	0	63.8883	1	1	49.8279	15.5152
DATA	1173	15	25	0	0	ASCRP3007756	ASCRP3007756	4189.83	322.819	9.434823e+001	9.480442e+000	118	15.5	3.332738e+000	0	0	0	0	0	0	101.567	1	1	47.5395	16.25
DATA	1174	15	26	0	0	ASCRP3006437	ASCRP3006437	4215.14	322.738	2.141234e+001	2.333117e+000	40.5	14	3.470524e+000	0	0	0	0	0	0	23.109	1	1	50.1463	14.5385
DATA	1175	15	27	0	0	ASCRP3006142	ASCRP3006142	4240.46	322.808	4.035580e+001	4.140088e+000	60	14	4.460974e+000	0	0	0	0	0	0	43.6586	1	1	50.1463	14.8519
DATA	1176	15	28	0	0	ASCRP3005800	ASCRP3005800	4266.1	322.19	1.919265e+001	2.129173e+000	38	15	3.289769e+000	0	0	0	0	0	0	20.8198	1	1	45.835	15.375
DATA	1177	15	29	0	0	ASCRP3010771	ASCRP3010771	4291.45	322.4	3.595117e+002	3.596293e+001	411.5	15	3.402442e+000	0	0	0	0	0	0	390.839	1	1	50.4627	15.1875
DATA	1178	15	30	0	0	ASCRP3010633	ASCRP3010633	4316.72	322.12	1.578849e+002	1.581514e+001	192	17	3.548604e+000	0	0	0	0	0	0	172.036	1	1	48.8603	15.8519
DATA	1179	15	31	0	0	ASCRP3003231	ASCRP3003231	4342.13	322.214	1.080472e+002	1.084348e+001	135	16	3.187520e+000	0	0	0	0	0	0	117.963	1	1	46.5243	15.9688
DATA	1180	15	32	1028	1	(+)E1A_r60_a104	E1A_r60_a104	4367.67	322.5	1.558719e+000	9.275685e-001	20	14.5	3.288390e+000	0	0	0	0	0	0	1.70468	1	0	57.5363	14.3438
DATA	1181	15	33	0	0	ASCRP3006993	ASCRP3006993	4393.01	322.623	2.945651e+001	3.083875e+000	48	14	2.890130e+000	0	0	0	0	0	0	32.2662	1	1	49.1849	14.6216
DATA	1182	15	34	0	0	Negative019	Negative019	4418.5	322.5	9.269215e-001	9.116418e-001	18	14	2.960722e+000	0	0	0	0	0	0	0.160672	0	0	57.5363	13.8929
DATA	1183	15	35	0	0	ASCRP3001903	ASCRP3001903	4443.69	322.4	2.170116e+002	2.172024e+001	254	15	3.359958e+000	0	0	0	0	0	0	238.383	1	1	48.5334	15.5313
DATA	1184	15	36	0	0	ASCRP3003388	ASCRP3003388	4469.42	322.427	9.142965e+001	9.188082e+000	119	15	4.046105e+000	0	0	0	0	0	0	100.536	1	1	57.5363	15.375
DATA	1185	15	37	0	0	ASCRP3003334	ASCRP3003334	4494.71	321.692	6.320100e+002	6.320752e+001	716	15	3.401680e+000	0	0	0	0	0	0	695.76	1	1	45.1352	15.6429
DATA	1186	15	38	0	0	ASCRP3011710	ASCRP3011710	4520.26	322.368	5.302097e+001	5.379319e+000	77	14	2.672010e+000	0	0	0	0	0	0	58.3799	1	1	49.1849	14.1622
DATA	1187	15	39	0	0	ASCRP3000952	ASCRP3000952	4545.37	322.342	5.059096e+001	5.139925e+000	74.5	14	2.571557e+000	0	0	0	0	0	0	55.7201	1	1	48.2044	13.7097
DATA	1188	15	40	0	0	ASCRP3012279	ASCRP3012279	4570.83	322.495	4.398444e+002	4.399381e+001	506	15.5	3.760808e+000	0	0	0	0	0	0	484.406	1	1	54.1152	15.1667
DATA	1189	15	41	0	0	ASCRP3000728	ASCRP3000728	4596.08	322.622	1.434210e+001	1.697634e+000	33	15	3.412501e+000	0	0	0	0	0	0	15.7901	1	1	49.1849	15.3871
DATA	1190	15	42	0	0	ASCRP3009674	ASCRP3009674	4621.76	322.726	1.184254e+002	1.187736e+001	147	15	3.022901e+000	0	0	0	0	0	0	130.306	1	1	51.4001	14.931
DATA	1191	15	43	0	0	ASCRP3013505	ASCRP3013505	4647.11	322.5	9.248099e-001	9.094476e-001	17	15	4.617638e+000	0	0	0	0	0	0	-0.506128	0	0	56.9804	16.4516
DATA	1192	15	44	0	0	ASCRP3001034	ASCRP3001034	4672.5	322.5	2.868180e+001	3.009206e+000	48	15	4.619469e+000	0	0	0	0	0	0	31.504	1	1	57.5363	16.1143
DATA	1193	15	45	0	0	ASCRP3012696	ASCRP3012696	4697.67	322.5	2.743809e+000	9.520200e-001	21	15	3.777690e+000	0	0	0	0	0	0	3.00981	1	0	65	15.1765
DATA	1194	15	46	0	0	ASCRP3001917	ASCRP3001917	4723.15	321.723	2.073594e+002	2.075602e+001	248	15	4.364518e+000	0	0	0	0	0	0	227.181	1	1	45.835	15.7353
DATA	1195	15	47	0	0	ASCRP3012709	ASCRP3012709	4748.5	322.5	3.305067e+000	9.726519e-001	21	17	4.519065e+000	0	0	0	0	0	0	3.61298	1	0	57.5363	16.3171
DATA	1196	15	48	0	0	ASCRP3008440	ASCRP3008440	4774.11	322.5	3.585874e+002	3.587046e+001	408	15	4.039881e+000	0	0	0	0	0	0	391.163	1	1	56.9804	15.7222
DATA	1197	15	49	0	0	ASCRP3007051	ASCRP3007051	4799.28	322.705	5.223744e+001	5.303956e+000	72	16	2.838211e+000	0	0	0	0	0	0	56.8454	1	1	50.1463	15.4063
DATA	1198	15	50	0	0	ASCRP3005895	ASCRP3005895	4824.68	322.459	2.807380e+002	2.808891e+001	318.5	15	1.444500e+000	0	0	0	0	0	0	304.75	1	1	51.7088	15.0909
DATA	1199	15	51	0	0	ASCRP3008596	ASCRP3008596	4850.33	322.5	1.635413e+001	1.878304e+000	34.5	17	4.686329e+000	0	0	0	0	0	0	17.7026	1	1	57.5363	18.0882
DATA	1200	15	52	0	0	ASCRP3008155	ASCRP3008155	4875.5	322.5	8.828681e+000	1.279837e+000	26	19	7.605762e+000	0	0	0	0	0	0	9.52837	1	1	57.5363	18.0476
DATA	1201	15	53	0	0	ASCRP3002974	ASCRP3002974	4900.94	322.473	3.638273e+003	3.638284e+002	3906.5	16	3.961381e+000	0	0	0	0	0	0	3914.17	1	1	53.8203	15.7188
DATA	1202	15	54	0	0	ASCRP3010482	ASCRP3010482	4926.37	322.36	1.225919e+002	1.229461e+001	151	16	3.226903e+000	0	0	0	0	0	0	131.453	1	1	48.8603	15.7097
DATA	1203	15	55	0	0	ASCRP3011004	ASCRP3011004	4951.87	321.767	1.836945e+003	1.836969e+002	1981	17	3.950755e+000	0	0	0	0	0	0	1963.27	1	1	44.4243	17.1429
DATA	1204	15	56	0	0	ASCRP3012051	ASCRP3012051	4977.2	322.6	1.611870e+002	1.614605e+001	187.5	17	6.447339e+000	0	0	0	0	1	0	171.597	1	1	50.4627	18.4545
DATA	1205	15	57	0	0	ASCRP3006118	ASCRP3006118	5002.5	322.5	7.024110e+000	1.175685e+000	25	14	2.693726e+000	0	0	0	0	0	0	7.45034	1	1	57.5363	14.5517
DATA	1206	15	58	0	0	ASCRP3008169	ASCRP3008169	5027.87	322.519	6.869881e+001	6.934760e+000	91	16	4.008041e+000	0	0	0	0	0	0	72.591	1	1	50.4627	15.5758
DATA	1207	15	59	0	0	ASCRP3009195	ASCRP3009195	5053.23	322.522	6.538775e+002	6.539466e+001	699	14.5	3.825421e+000	0	0	0	0	0	0	688.272	1	1	53.5237	15.0769
DATA	1208	15	60	0	0	ASCRP3010397	ASCRP3010397	5078.34	322.184	6.547050e+001	6.616129e+000	87	16	3.880556e+000	0	0	0	0	0	0	68.6579	1	1	49.5074	16.6061
DATA	1209	15	61	0	0	ASCRP3009759	ASCRP3009759	5103.8	322	1.698481e+001	1.949649e+000	36	14.5	4.205003e+000	0	0	0	0	0	0	17.7437	1	1	44.0646	15.4
DATA	1210	15	62	0	0	ASCRP3002614	ASCRP3002614	5129.56	322.014	7.691709e+001	7.751506e+000	97.5	15	3.799451e+000	0	0	0	0	0	0	80.0413	1	1	48.2044	15.5588
DATA	1211	15	63	0	0	ASCRP3012610	ASCRP3012610	5154.93	322.402	6.301902e+002	6.302640e+001	667	15.5	3.858541e+000	0	0	0	0	0	0	653.266	1	1	51.0895	15.7632
DATA	1212	15	64	0	0	ASCRP3000687	ASCRP3000687	5180.5	322.5	6.394560e+000	1.160346e+000	23.5	16	4.101544e+000	0	0	0	0	0	0	6.60428	1	1	57.5363	16.5862
DATA	1213	15	65	0	0	ASCRP3001161	ASCRP3001161	5205.68	322.959	6.650895e+001	6.721504e+000	84	17	4.523298e+000	0	0	0	0	0	0	68.4459	1	1	48.8603	16.9091
DATA	1214	15	66	0	0	ASCRP3004449	ASCRP3004449	5231.27	322.636	3.823289e+001	3.945622e+000	57	14	4.628544e+000	0	0	0	0	0	0	39.218	1	1	50.1463	15.5135
DATA	1215	15	67	0	0	ASCRP3010283	ASCRP3010283	5256.5	322.5	1.298095e+001	1.625191e+000	32	15	3.294786e+000	0	0	0	0	0	0	13.275	1	1	57.5363	15.5882
DATA	1216	15	68	0	0	ASCRP3003812	ASCRP3003812	5281.89	322.5	1.131716e+002	1.135957e+001	135	15.5	3.892585e+000	0	0	0	0	0	0	115.409	1	1	56.9804	15.4063
DATA	1217	15	69	0	0	ASCRP3010232	ASCRP3010232	5307.55	322.366	2.951255e+002	2.952892e+001	320	14	3.976401e+000	0	0	0	0	0	0	300.203	1	1	51.4001	14.8
DATA	1218	15	70	0	0	ASCRP3005148	ASCRP3005148	5332.61	322.662	5.218868e+001	5.311046e+000	73	15	3.855455e+000	0	0	0	0	0	0	52.9724	1	1	49.8279	15.6897
DATA	1219	15	71	0	0	ASCRP3005517	ASCRP3005517	5358.09	322.935	3.400284e+002	3.401716e+001	322	15	2.586981e+000	0	0	0	0	0	0	344.525	1	1	37.847	14.6774
DATA	1220	15	72	0	0	ASCRP3008157	ASCRP3008157	5383.46	322.148	1.363515e+001	1.683945e+000	31	14	3.088992e+000	0	0	0	0	0	0	13.7983	1	1	43.3362	14.5517
DATA	1221	15	73	0	0	ASCRP3005479	ASCRP3005479	5409.09	322.533	1.217524e+001	1.568580e+000	29	17	4.753612e+000	0	0	0	0	0	0	12.3109	1	1	54.1152	17.5556
DATA	1222	15	74	0	0	ASCRP3011851	ASCRP3011851	5434.53	322.827	1.977710e+002	1.980182e+001	217	15	3.026407e+000	0	0	0	0	0	0	199.93	1	1	51.0895	15.3226
DATA	1223	15	75	0	0	ASCRP3009067	ASCRP3009067	5459.87	322.621	3.762992e+002	3.764291e+001	402	14	2.261654e+000	0	0	0	0	0	0	380.555	1	1	52.3208	13.8214
DATA	1224	15	76	0	0	ASCRP3007405	ASCRP3007405	5484.94	322.299	9.168839e+002	9.169371e+001	949.5	15	3.536095e+000	0	0	0	0	0	0	928.2	1	1	52.9257	14.8056
DATA	1225	15	77	0	0	ASCRP3008039	ASCRP3008039	5510.09	322.182	6.261532e+001	6.338704e+000	81.5	15	2.763879e+000	0	0	0	0	0	0	63.4981	1	1	45.835	14.7561
DATA	1226	15	78	0	0	ASCRP3008555	ASCRP3008555	5535.89	322.5	6.034766e+000	1.153897e+000	23	14	4.044544e+000	0	0	0	0	0	0	6.13594	1	1	65	14.525
DATA	1227	15	79	0	0	ASCRP3000749	ASCRP3000749	5561.3	322.1	2.323073e+002	2.325140e+001	257	15	3.901757e+000	0	0	0	0	0	0	236.994	1	1	47.2035	15.5588
DATA	1228	15	80	0	0	ASCRP3010973	ASCRP3010973	5586.82	322.639	2.857664e+001	3.019702e+000	45	14	2.736925e+000	0	0	0	0	0	0	29.2827	1	1	47.8731	14.2571
DATA	1229	15	81	0	0	ASCRP3011480	ASCRP3011480	5612.2	322.615	1.252683e+003	1.252720e+002	1289	15	3.857690e+000	0	0	0	0	0	0	1290.45	1	1	54.7002	14.8966
DATA	1230	15	82	0	0	ASCRP3006311	ASCRP3006311	5637.5	322.763	2.318137e+002	2.320143e+001	254	15	3.320392e+000	0	0	0	0	0	0	240.325	1	1	49.1849	14.475
DATA	1231	16	1	0	0	ASCRP3003282	ASCRP3003282	3593.42	329.573	1.254688e+001	1.550318e+000	32	15	3.847077e+000	0	0	0	0	0	0	13.7782	1	1	65	15.8
DATA	1232	16	2	0	0	ASCRP3005052	ASCRP3005052	3618.58	329.573	7.553212e+001	7.608831e+000	99	15	4.142837e+000	0	0	0	0	0	0	82.2516	1	1	57.5363	15.4412
DATA	1233	16	3	0	0	ASCRP3003457	ASCRP3003457	3644	329.545	5.260779e+001	5.341502e+000	76	15	2.721838e+000	0	0	0	0	0	0	56.866	1	1	55.8519	14.9429
DATA	1234	16	4	0	0	ASCRP3010107	ASCRP3010107	3669.42	329.573	2.696573e+000	9.693067e-001	20	14.5	4.131438e+000	0	0	0	0	0	0	2.89629	1	0	57.5363	14.5714
DATA	1235	16	5	0	0	Negative052	Negative052	3694.58	329.573	3.475787e+000	9.985070e-001	20	16	3.821768e+000	0	0	0	0	0	0	3.71322	1	0	57.5363	16.9655
DATA	1236	16	6	0	0	ASCRP3011533	ASCRP3011533	3720.18	329.765	4.602183e+001	4.697279e+000	66	15	4.031575e+000	0	0	0	0	0	0	48.9387	1	1	46.1809	16.2791
DATA	1237	16	7	0	0	ASCRP3007908	ASCRP3007908	3745.41	329.671	5.112614e+001	5.199006e+000	72	16.5	3.491926e+000	0	0	0	0	0	0	54.168	1	1	47.8731	16.5
DATA	1238	16	8	0	0	ASCRP3009862	ASCRP3009862	3771	329.545	6.933000e+000	1.173342e+000	24	15	3.027473e+000	0	0	0	0	0	0	7.32404	1	1	55.8519	15.0323
DATA	1239	16	9	0	0	ASCRP3007485	ASCRP3007485	3796.18	329.974	6.552412e+001	6.620756e+000	86	16.5	4.685568e+000	0	0	0	0	0	0	69.0569	1	1	49.1849	17.5
DATA	1240	16	10	0	0	ASCRP3000940	ASCRP3000940	3821.66	329.878	7.400661e+002	7.401271e+001	807	18	4.020779e+000	0	0	0	0	0	0	778.749	1	1	48.8603	17.6667
DATA	1241	16	11	0	0	ASCRP3001361	ASCRP3001361	3846.93	330.418	2.128591e+002	2.130716e+001	242.5	18	4.089375e+000	0	0	0	0	0	0	223.72	1	1	45.835	17.6333
DATA	1242	16	12	0	0	ASCRP3003957	ASCRP3003957	3872.58	329.573	8.746314e+000	1.292485e+000	26	17	4.614377e+000	0	0	0	0	0	0	9.19119	1	1	57.5363	16.6774
DATA	1243	16	13	0	0	ASCRP3005488	ASCRP3005488	3897.44	329.534	2.999215e+002	3.000724e+001	336.5	14	2.645461e+000	0	0	0	0	0	0	315.193	1	1	49.1849	14.0385
DATA	1244	16	14	0	0	ASCRP3005597	ASCRP3005597	3922.93	329.353	1.512080e+002	1.515068e+001	179.5	14	3.028714e+000	0	0	0	0	0	0	158.994	1	1	46.1809	14.6571
DATA	1245	16	15	0	0	ASCRP3004178	ASCRP3004178	3948.58	329.573	5.822846e+000	1.114493e+000	24	16.5	6.131884e+000	0	0	0	0	0	0	6.12748	1	1	57.5363	18
DATA	1246	16	16	0	0	ASCRP3011399	ASCRP3011399	3974.06	329.762	2.504252e+001	2.678109e+000	42	16	4.369827e+000	0	0	0	0	0	0	26.3826	1	1	45.4864	16.1538
DATA	1247	16	17	0	0	ASCRP3012887	ASCRP3012887	3999.06	329.972	7.719976e+001	7.777951e+000	98	15	3.928129e+000	0	0	0	0	0	0	81.4441	1	1	46.8651	15.7407
DATA	1248	16	18	0	0	ASCRP3007052	ASCRP3007052	4024.3	329.622	2.013676e+002	2.015897e+001	234	16	3.228569e+000	0	0	0	0	0	0	212.842	1	1	52.9257	15.9032
DATA	1249	16	19	0	0	ASCRP3010144	ASCRP3010144	4049.65	329.735	3.142968e+001	3.281754e+000	50.5	15	3.201858e+000	0	0	0	0	0	0	33.2843	1	1	46.1809	15.2424
DATA	1250	16	20	0	0	A_23_P215720	NM_000492	4075.58	329.573	4.549002e+000	1.046215e+000	22	15	3.713930e+000	0	0	0	0	0	0	4.82836	1	0	57.5363	14.9714
DATA	1251	16	21	0	0	ASCRP3010889	ASCRP3010889	4100.73	329.506	5.541200e+001	5.620362e+000	75	14	3.745082e+000	0	0	0	0	0	0	58.9498	1	1	50.4627	14.4444
DATA	1252	16	22	0	0	ASCRP3011091	ASCRP3011091	4126.5	329.648	6.414807e+000	1.136189e+000	25.5	15	3.391444e+000	0	0	0	0	0	0	6.84043	1	1	57.5363	14.2424
DATA	1253	16	23	0	0	ASCRP3011307	ASCRP3011307	4151.86	329.593	1.229731e+000	9.435141e-001	18	14.5	2.735519e+000	0	0	0	0	0	0	1.31457	1	0	56.9804	14.8235
DATA	1254	16	24	0	0	ASCRP3000104	ASCRP3000104	4176.8	330.029	1.465760e+002	1.468729e+001	173.5	16	3.737040e+000	0	0	0	0	0	0	157.037	1	1	46.8651	15.9189
DATA	1255	16	25	0	0	ASCRP3004464	ASCRP3004464	4202.38	330	8.102262e+002	8.102797e+001	890.5	15	3.631460e+000	0	0	0	0	0	0	870.227	1	1	48.5334	15
DATA	1256	16	26	0	0	ASCRP3010655	ASCRP3010655	4227.84	330.179	1.043703e+003	1.043744e+002	1144	13	3.689220e+000	0	0	0	0	0	0	1123.65	1	1	46.1809	13.9
DATA	1257	16	27	0	0	ASCRP3006004	ASCRP3006004	4253.43	329.701	9.832323e+000	1.350913e+000	28	15	4.901859e+000	0	0	0	0	0	0	10.6135	1	1	46.1809	15.3125
DATA	1258	16	28	0	0	ASCRP3007203	ASCRP3007203	4278.69	329.338	2.193920e+002	2.195865e+001	250	14	2.737238e+000	0	0	0	0	0	0	237.409	1	1	48.5334	14.6774
DATA	1259	16	29	0	0	ASCRP3008410	ASCRP3008410	4304.06	329.536	1.187374e+002	1.190950e+001	143	15	3.567777e+000	0	0	0	0	0	0	128.758	1	1	47.5395	14.9355
DATA	1260	16	30	0	0	ASCRP3002771	ASCRP3002771	4329.14	329.277	1.041061e+001	1.389432e+000	29	16	3.464922e+000	0	0	0	0	0	0	11.3138	1	1	45.835	15.5455
DATA	1261	16	31	0	0	ASCRP3002897	ASCRP3002897	4354.88	329.265	2.931834e+002	2.933272e+001	340.5	14.5	3.096721e+000	0	0	0	0	0	0	319.241	1	1	45.835	15.1944
DATA	1262	16	32	0	0	ASCRP3013313	ASCRP3013313	4380.33	329.689	7.862845e+000	1.207920e+000	25	15	3.178674e+000	0	0	0	0	0	0	8.57485	1	1	44.4243	14.1944
DATA	1263	16	33	0	0	ASCRP3003650	ASCRP3003650	4405.46	329.932	1.045707e+002	1.049708e+001	125	14	2.690981e+000	0	0	0	0	0	0	114.202	1	1	48.5334	14
DATA	1264	16	34	1028	1	(+)E1A_r60_1	E1A_r60_1	4431.42	329.573	9.296722e-001	9.154612e-001	17	14	3.165869e+000	0	0	0	0	0	0	0.519341	0	0	57.5363	14.9091
DATA	1265	16	35	0	0	ASCRP3002201	ASCRP3002201	4456.49	329.917	3.569861e+002	3.571030e+001	398	15	3.467727e+000	0	0	0	0	0	0	390.849	1	1	51.0895	15.6071
DATA	1266	16	36	0	0	ASCRP3005292	ASCRP3005292	4481.94	329.529	1.985723e+003	1.985744e+002	2213	16	4.282486e+000	0	0	0	0	0	0	2176.49	1	1	52.0157	16.0556
DATA	1267	16	37	0	0	ASCRP3011122	ASCRP3011122	4506.93	329.507	1.907084e+001	2.113820e+000	37.5	15	3.633874e+000	0	0	0	0	0	0	20.917	1	1	45.835	14.9714
DATA	1268	16	38	0	0	ASCRP3002505	ASCRP3002505	4532.57	329.507	8.889623e+002	8.890090e+001	976	14	2.488991e+000	0	0	0	0	0	0	975.437	1	1	47.2035	14.4848
DATA	1269	16	39	0	0	ASCRP3005687	ASCRP3005687	4558.11	329.648	3.517083e+002	3.518263e+001	400	14	3.044182e+000	0	0	0	0	0	0	385.958	1	1	47.8731	13.7273
DATA	1270	16	40	0	0	ASCRP3000211	ASCRP3000211	4582.97	329.866	7.815217e+000	1.200624e+000	26.5	15	3.321190e+000	0	0	0	0	0	0	8.57458	1	1	46.8651	15
DATA	1271	16	41	0	0	ASCRP3001664	ASCRP3001664	4608.69	330.014	2.839895e+002	2.841358e+001	330.5	14	3.403041e+000	0	0	0	0	0	0	311.449	1	1	47.2035	14.6071
DATA	1272	16	42	0	0	ASCRP3008075	ASCRP3008075	4634.42	329.878	1.865591e+002	1.867820e+001	223.5	13.5	3.745191e+000	0	0	0	0	0	0	204.482	1	1	48.5334	14.7857
DATA	1273	16	43	0	0	ASCRP3002446	ASCRP3002446	4659.44	330.027	1.117269e+003	1.117307e+002	1222.5	15	4.784531e+000	0	0	0	0	0	0	1223.45	1	1	48.5334	17.2593
DATA	1274	16	44	0	0	ASCRP3006995	ASCRP3006995	4685	329.5	4.637447e+002	4.638348e+001	536.5	15	3.182865e+000	0	0	0	0	0	0	507.354	1	1	52.3208	14.3784
DATA	1275	16	45	0	0	ASCRP3010541	ASCRP3010541	4710.37	329.644	9.001376e+001	9.047802e+000	117	15	3.773637e+000	0	0	0	0	0	0	98.3324	1	1	48.2044	15.6286
DATA	1276	16	46	0	0	ASCRP3011590	ASCRP3011590	4735.79	329.677	3.068482e+001	3.202558e+000	49	17	4.372037e+000	0	0	0	0	0	0	33.464	1	1	44.4243	15.7949
DATA	1277	16	47	0	0	ASCRP3013102	ASCRP3013102	4761.31	329.662	8.534024e+002	8.534518e+001	944	16	4.482459e+000	0	0	0	0	0	0	928.906	1	1	48.5334	15.7143
DATA	1278	16	48	0	0	ASCRP3010121	ASCRP3010121	4786.58	329.573	3.765681e+001	3.876593e+000	59	15	3.660601e+000	0	0	0	0	0	0	40.902	1	1	57.5363	14.8
DATA	1279	16	49	0	0	ASCRP3008480	ASCRP3008480	4812.05	330.063	3.903448e+001	4.011105e+000	58	15	2.362628e+000	0	0	0	0	0	0	42.2877	1	1	46.1809	14.7857
DATA	1280	16	50	0	0	ASCRP3002152	ASCRP3002152	4837.44	329.792	1.194683e+003	1.194719e+002	1320.5	15	3.073692e+000	0	0	0	0	0	0	1291.03	1	1	49.8279	15.6875
DATA	1281	16	51	1028	1	(+)E1A_r60_n11	E1A_r60_n11	4862.91	329.614	3.437828e+000	9.895572e-001	21	17	5.094960e+000	0	0	0	0	0	0	3.70487	1	0	57.259	17.8
DATA	1282	16	52	0	0	ASCRP3005066	ASCRP3005066	4888.35	329.542	1.896315e+002	1.898597e+001	221	15	5.477366e+000	0	0	0	0	0	0	203.753	1	1	48.2044	15.1923
DATA	1283	16	53	0	0	ASCRP3001910	ASCRP3001910	4913.58	329.573	1.203192e+001	1.522947e+000	29	15	3.701433e+000	0	0	0	0	0	0	12.887	1	1	57.5363	15.0938
DATA	1284	16	54	0	0	ASCRP3003891	ASCRP3003891	4939.29	329.614	5.699757e+001	5.776232e+000	76.5	16	3.475459e+000	0	0	0	0	0	0	60.8419	1	1	47.5395	15.3103
DATA	1285	16	55	0	0	ASCRP3005814	ASCRP3005814	4964.5	329.648	5.100393e+002	5.101259e+001	561	17	5.149470e+000	0	0	0	0	0	0	542.564	1	1	57.5363	18.2727
DATA	1286	16	56	0	0	ASCRP3002548	ASCRP3002548	4989.91	329.614	7.619346e+000	1.212668e+000	25	15	6.240599e+000	0	0	0	0	0	0	8.07641	1	1	57.259	17.5152
DATA	1287	16	57	0	0	ASCRP3004238	ASCRP3004238	5015.64	329.699	1.239583e+001	1.559890e+000	31.5	14	3.269504e+000	0	0	0	0	0	0	13.0904	1	1	48.2044	14.7586
DATA	1288	16	58	0	0	ASCRP3011523	ASCRP3011523	5040.43	329.928	1.101019e+001	1.454509e+000	31	15	4.224808e+000	0	0	0	0	0	0	11.5842	1	1	46.8651	15.8148
DATA	1289	16	59	0	0	ASCRP3002267	ASCRP3002267	5065.97	329.824	1.630467e+002	1.633255e+001	186.5	14	4.018492e+000	0	0	0	0	0	0	170.908	1	1	46.8651	14.7
DATA	1290	16	60	0	0	ASCRP3011808	ASCRP3011808	5091.42	329.917	6.053577e+001	6.128852e+000	81	15	4.597950e+000	0	0	0	0	0	0	63.2148	1	1	48.2044	15.4324
DATA	1291	16	61	0	0	ASCRP3009360	ASCRP3009360	5116.87	329.627	3.910137e+002	3.911318e+001	427	15.5	3.879201e+000	0	0	0	0	0	0	406.831	1	1	45.835	16.0238
DATA	1292	16	62	0	0	ASCRP3004798	ASCRP3004798	5142.19	329.533	1.200290e+002	1.204160e+001	143	15.5	3.938928e+000	0	0	0	0	0	0	124.432	1	1	49.5074	16
DATA	1293	16	63	0	0	AS_circRNA_control209	AS_circRNA_control209	5167.68	329.652	1.343160e+003	1.343195e+002	1429.5	16	4.465707e+000	0	0	0	1	0	0	1387.42	1	1	45.835	16.8438
DATA	1294	16	64	0	0	ASCRP3001711	ASCRP3001711	5193.09	329.614	1.270374e+000	9.796958e-001	18.5	16.5	4.602660e+000	0	0	0	0	0	0	1.30774	1	0	57.259	16.9063
DATA	1295	16	65	0	0	ASCRP3004849	ASCRP3004849	5218.54	329.779	1.537354e+001	1.820269e+000	33	16	5.107582e+000	0	0	0	0	0	0	15.7736	1	1	46.8651	15.8286
DATA	1296	16	66	0	0	ASCRP3010825	ASCRP3010825	5243.58	330.101	2.009477e+002	2.011854e+001	220	14.5	4.140672e+000	0	0	0	0	0	0	205.546	1	1	47.2035	15.125
DATA	1297	16	67	0	0	ASCRP3004767	ASCRP3004767	5269.25	329.644	4.290637e+001	4.401205e+000	62	15.5	3.801528e+000	0	0	0	0	0	0	43.7674	1	1	48.5334	15.5
DATA	1298	16	68	0	0	ASCRP3011187	ASCRP3011187	5294.62	329.487	9.780369e+002	9.780862e+001	996	14.5	4.055431e+000	0	0	0	0	0	0	995.187	1	1	49.8279	14.9118
DATA	1299	16	69	0	0	ASCRP3006283	ASCRP3006283	5320.06	329.506	4.365869e+002	4.366979e+001	457	14.5	4.107884e+000	0	0	0	0	0	0	443.276	1	1	51.0895	15.5667
DATA	1300	16	70	0	0	ASCRP3009807	ASCRP3009807	5345.31	329.662	1.546936e+002	1.550079e+001	174.5	15	3.621365e+000	0	0	0	0	0	0	156.783	1	1	48.5334	15.5
DATA	1301	16	71	0	0	AS_circRNA_control201	AS_circRNA_control201	5370.88	329.735	4.431257e+002	4.432358e+001	468	15	2.781981e+000	0	0	0	0	0	0	448.5	1	1	45.835	14.9643
DATA	1302	16	72	0	0	ASCRP3008176	ASCRP3008176	5396.29	330.222	1.665220e+002	1.668154e+001	187.5	15	4.255560e+000	0	0	0	0	0	0	168.394	1	1	47.5395	16.5357
DATA	1303	16	73	0	0	ASCRP3000852	ASCRP3000852	5421.6	330.2	3.592511e+001	3.726209e+000	54	15	3.539711e+000	0	0	0	0	0	0	36.3177	1	1	47.2035	15.6207
DATA	1304	16	74	0	0	ASCRP3013408	ASCRP3013408	5447.13	330.353	4.714421e+002	4.715458e+001	497	14	2.993480e+000	0	0	0	0	0	0	476.73	1	1	46.1809	14.0667
DATA	1305	16	75	0	0	ASCRP3013485	ASCRP3013485	5472.5	329.648	1.833561e+001	2.082821e+000	36	14	2.690127e+000	0	0	0	0	0	0	18.5578	1	1	57.5363	13.9333
DATA	1306	16	76	0	0	ASCRP3005990	ASCRP3005990	5497.46	329.706	6.673850e+001	6.746361e+000	79	15	2.996294e+000	0	0	0	0	0	0	67.6544	1	1	46.8651	14.7778
DATA	1307	16	77	0	0	ASCRP3000752	ASCRP3000752	5523.31	329.721	1.592982e+001	1.872435e+000	32	14	4.104047e+000	0	0	0	0	0	0	16.1875	1	1	46.5243	14.2857
DATA	1308	16	78	0	0	ASCRP3001643	ASCRP3001643	5548.5	329.5	7.186635e+002	7.187305e+001	749	15	3.884946e+000	0	0	0	0	0	0	732.583	1	1	52.9257	15.303
DATA	1309	16	79	0	0	ASCRP3003699	ASCRP3003699	5573.91	329.614	1.016974e+001	1.410232e+000	29	14	3.202383e+000	0	0	0	0	0	0	10.4092	1	1	57.259	14.4595
DATA	1310	16	80	0	0	ASCRP3003144	ASCRP3003144	5599.69	329.663	8.218137e+001	8.275421e+000	103.5	15	2.408555e+000	0	0	0	0	0	0	84.5477	1	1	50.7771	14.6364
DATA	1311	16	81	0	0	AS_circRNA_control215	AS_circRNA_control215	5624.65	329.93	5.553170e+002	5.554011e+001	598.5	15	4.396538e+000	0	0	0	0	0	0	574.746	1	1	47.5395	15.7273
DATA	1312	16	82	0	0	A_23_P11507	NM_015534	5650.02	329.81	1.095863e+002	1.100054e+001	133	14	2.999456e+000	0	0	0	0	0	0	114.227	1	1	52.3208	14.0571
DATA	1313	17	1	0	0	ASCRP3006112	ASCRP3006112	3580.73	337.211	3.005750e+001	3.139827e+000	52.5	14	3.463335e+000	0	0	0	0	0	0	33.1126	1	1	47.2035	14.4489
DATA	1314	17	2	0	0	ASCRP3013364	ASCRP3013364	3605.9	337.133	1.603838e+002	1.606452e+001	192	16	4.247985e+000	0	0	0	0	0	0	175.089	1	1	50.1463	15.8857
DATA	1315	17	3	0	0	ASCRP3002381	ASCRP3002381	3631.27	337.408	4.469068e+001	4.563482e+000	65.5	15	3.572714e+000	0	0	0	0	0	0	48.3943	1	1	47.8731	15.0833
DATA	1316	17	4	0	0	ASCRP3004242	ASCRP3004242	3656.57	336.71	1.197574e+003	1.197610e+002	1314	15	2.854432e+000	0	0	0	0	0	0	1288.01	1	1	46.8651	14.8276
DATA	1317	17	5	0	0	ASCRP3012838	ASCRP3012838	3682.14	336.758	1.576664e+002	1.579437e+001	183	16.5	5.456357e+000	0	0	0	0	0	0	168.549	1	1	45.835	17.4706
DATA	1318	17	6	0	1	ETG05_66023	ETG05_66023	3707.29	336.692	8.661626e+001	8.712498e+000	98	15	4.235478e+000	0	0	0	0	0	0	92.1315	1	1	40.6843	16.4615
DATA	1319	17	7	0	0	ASCRP3011726	ASCRP3011726	3732.91	337.386	2.452738e+002	2.454555e+001	276	15.5	3.411000e+000	0	0	0	0	0	0	259.731	1	1	57.259	15.7222
DATA	1320	17	8	0	0	ASCRP3008021	ASCRP3008021	3758.14	337.405	1.004463e+002	1.008922e+001	122.5	16	2.244155e+000	0	0	0	0	0	0	106.004	1	1	50.1463	15.4167
DATA	1321	17	9	0	0	ASCRP3008173	ASCRP3008173	3783.56	337.26	1.104963e+002	1.109040e+001	134.5	16	4.125061e+000	0	0	0	0	0	0	116.302	1	1	49.5074	16.125
DATA	1322	17	10	0	0	ASCRP3012169	ASCRP3012169	3809.28	337.221	6.469627e+001	6.539295e+000	87.5	16	4.011542e+000	0	0	0	0	0	0	67.9582	1	1	46.5243	16.6774
DATA	1323	17	11	0	0	ASCRP3001923	ASCRP3001923	3834.5	337.352	7.367568e+000	1.204857e+000	24.5	18	3.953285e+000	0	0	0	0	0	0	7.72811	1	1	57.5363	17.087
DATA	1324	17	12	0	0	A_23_P87238	NM_006512	3859.63	337.404	1.393215e+000	9.642489e-001	19	18	4.461328e+000	0	0	0	0	0	0	1.46019	1	0	65	17.6
DATA	1325	17	13	0	0	ASCRP3006052	ASCRP3006052	3884.99	336.696	3.704607e+002	3.705835e+001	409	15	4.308642e+000	0	0	0	0	0	0	388.256	1	1	46.1809	15.7576
DATA	1326	17	14	0	0	ASCRP3012611	ASCRP3012611	3910.15	336.723	1.149216e+002	1.153169e+001	138	15	3.817704e+000	0	0	0	0	0	0	120.462	1	1	45.835	15.9706
DATA	1327	17	15	0	0	ASCRP3006233	ASCRP3006233	3936	337.319	7.127097e+001	7.190616e+000	91	14.5	3.920711e+000	0	0	0	0	0	0	74.7347	1	1	58.0869	15.0789
DATA	1328	17	16	0	0	ASCRP3004027	ASCRP3004027	3961.5	337.352	5.127822e+001	5.215580e+000	72	17	5.994262e+000	0	0	0	0	0	0	53.8217	1	1	57.5363	17.7419
DATA	1329	17	17	0	0	ASCRP3007828	ASCRP3007828	3986.38	336.879	1.343754e+002	1.347117e+001	156	15.5	4.071725e+000	0	0	0	0	0	0	141.246	1	1	45.4864	16.5
DATA	1330	17	18	0	0	ASCRP3000822	ASCRP3000822	4011.62	337.237	1.301486e+003	1.301521e+002	1379	15	3.111989e+000	0	0	0	0	0	0	1369.95	1	1	49.1849	14.8438
DATA	1331	17	19	66	-1	(-)3xSLv1	NegativeControl	4037.5	337.352	9.643444e-001	9.483254e-001	16.5	15	2.501811e+000	0	0	0	0	0	0	-0.651949	0	0	65	15.5417
DATA	1332	17	20	0	0	ASCRP3003125	ASCRP3003125	4062.7	337.2	8.813291e+001	8.863957e+000	111	16	3.343747e+000	0	0	0	0	0	0	93.1262	1	1	50.7771	15.2258
DATA	1333	17	21	0	0	ASCRP3007544	ASCRP3007544	4088.18	336.875	1.266862e+001	1.580015e+000	29	15	3.609511e+000	0	0	0	0	0	0	13.4174	1	1	47.2035	14.8286
DATA	1334	17	22	0	0	ASCRP3003514	ASCRP3003514	4113.45	336.631	3.264968e+001	3.398129e+000	52	15	4.678849e+000	0	0	0	0	0	0	34.6618	1	1	45.1352	14.9655
DATA	1335	17	23	0	0	ASCRP3012668	ASCRP3012668	4138.86	336.571	1.338128e+002	1.341423e+001	158	15	2.945403e+000	0	0	0	0	0	0	142.401	1	1	46.5243	14.3056
DATA	1336	17	24	0	0	ASCRP3005171	ASCRP3005171	4164.21	337.136	3.942904e+001	4.052865e+000	59	16	3.048003e+000	0	0	0	0	0	0	42.05	1	1	45.835	16.0968
DATA	1337	17	25	0	0	ASCRP3001006	ASCRP3001006	4189.84	337.5	1.587281e+002	1.590035e+001	187.5	18	4.113767e+000	0	0	0	0	0	0	169.667	1	1	50.4627	16.6667
DATA	1338	17	26	0	0	ASCRP3006044	ASCRP3006044	4215.19	337.307	8.721313e+001	8.771096e+000	108.5	13.5	3.202908e+000	0	0	0	0	0	0	93.4583	1	1	49.5074	14.5
DATA	1339	17	27	0	0	ASCRP3004624	ASCRP3004624	4240.44	337.272	1.658069e+002	1.660680e+001	194	13.5	4.908548e+000	0	0	0	0	0	0	178.105	1	1	51.0895	15.4231
DATA	1340	17	28	0	0	ASCRP3000538	ASCRP3000538	4266.16	336.635	5.480699e+002	5.481485e+001	611	15	4.148506e+000	0	0	0	0	0	0	590.29	1	1	44.7812	15.2889
DATA	1341	17	29	0	0	ASCRP3000732	ASCRP3000732	4291.23	336.661	3.026081e+001	3.164722e+000	51	15	3.063432e+000	0	0	0	0	0	0	32.6634	1	1	44.7812	15
DATA	1342	17	30	0	0	ASCRP3002411	ASCRP3002411	4316.61	337.052	2.680856e+002	2.682450e+001	303.5	14	3.744817e+000	0	0	0	0	0	0	289.928	1	1	49.1849	14.9032
DATA	1343	17	31	0	0	ASCRP3012525	ASCRP3012525	4342.31	336.662	9.657671e+001	9.701642e+000	120	14	3.110575e+000	0	0	0	0	0	0	104.675	1	1	45.4864	15
DATA	1344	17	32	0	0	ASCRP3011152	ASCRP3011152	4367.45	337.395	8.942058e+001	8.989394e+000	111	13	2.362814e+000	0	0	0	0	0	0	97.0588	1	1	49.8279	13.4118
DATA	1345	17	33	0	0	ASCRP3006814	ASCRP3006814	4392.89	337.38	1.245957e+003	1.245991e+002	1330	13	3.162278e+000	0	0	0	0	0	0	1354.63	1	1	50.1463	13.75
DATA	1346	17	34	0	0	ASCRP3004518	ASCRP3004518	4418.39	337.39	2.168145e+001	2.354650e+000	42	14	3.365669e+000	0	0	0	0	0	0	23.6069	1	1	49.5074	14.7143
DATA	1347	17	35	0	0	ASCRP3003816	ASCRP3003816	4443.8	337.587	1.155646e+002	1.159281e+001	143	14	3.288658e+000	0	0	0	0	0	0	125.973	1	1	50.4627	14.6207
DATA	1348	17	36	0	0	ASCRP3005966	ASCRP3005966	4468.94	336.825	4.510901e+001	4.602983e+000	67	15	3.594376e+000	0	0	0	0	0	0	49.2407	1	1	45.4864	15.3333
DATA	1349	17	37	0	0	ASCRP3003102	ASCRP3003102	4494.59	336.97	2.606210e+001	2.762303e+000	48	16	3.880353e+000	0	0	0	0	0	0	28.4702	1	1	45.4864	16.1667
DATA	1350	17	38	0	0	ASCRP3000462	ASCRP3000462	4520.09	337.386	7.115315e+001	7.173917e+000	95	15	2.656824e+000	0	0	0	0	0	0	77.7556	1	1	57.259	14.6061
DATA	1351	17	39	0	0	ASCRP3012541	ASCRP3012541	4545.5	337.352	2.673989e+000	9.530652e-001	20	15	3.200518e+000	0	0	0	0	0	0	2.92308	1	0	65	15.3824
DATA	1352	17	40	0	0	ASCRP3009838	ASCRP3009838	4570.93	337.407	3.319126e+002	3.320387e+001	371.5	14	3.162577e+000	0	0	0	0	0	0	362.843	1	1	52.0157	14.2424
DATA	1353	17	41	0	0	ASCRP3006542	ASCRP3006542	4596.31	337.208	4.780230e+001	4.866985e+000	70	16	3.150013e+000	0	0	0	0	0	0	52.2517	1	1	49.5074	15.4516
DATA	1354	17	42	0	0	ASCRP3005674	ASCRP3005674	4621.62	337.524	9.033511e+002	9.033975e+001	1000	16	3.745705e+000	0	0	0	0	0	0	986.833	1	1	51.7088	15.697
DATA	1355	17	43	0	0	ASCRP3002196	ASCRP3002196	4647.09	337.386	1.887648e+001	2.098161e+000	40	14	3.732277e+000	0	0	0	0	0	0	20.6074	1	1	57.259	15.3214
DATA	1356	17	44	0	0	ASCRP3009049	ASCRP3009049	4672.17	336.677	1.320961e+002	1.324137e+001	161	14	2.956582e+000	0	0	0	0	0	0	144.117	1	1	45.4864	13.7931
DATA	1357	17	45	0	0	ASCRP3001817	ASCRP3001817	4697.93	337.127	9.379843e+000	1.312408e+000	28	15	2.881993e+000	0	0	0	0	0	0	10.2184	1	1	46.8651	14.6
DATA	1358	17	46	0	0	ASCRP3006079	ASCRP3006079	4723.39	337.375	2.716341e+001	2.867722e+000	47	16	3.820995e+000	0	0	0	0	0	0	29.5443	1	1	45.1352	16.5
DATA	1359	17	47	0	0	ASCRP3003443	ASCRP3003443	4748.58	337.427	3.183088e+001	3.313659e+000	53	17	4.661455e+000	0	0	0	0	0	0	34.5603	1	1	57.5363	15.6667
DATA	1360	17	48	0	0	ASCRP3003803	ASCRP3003803	4773.8	337.211	4.555068e+002	4.556003e+001	513	15	4.069240e+000	0	0	0	0	0	0	493.641	1	1	47.5395	15.6061
DATA	1361	17	49	0	0	ASCRP3006893	ASCRP3006893	4799.25	337.36	5.623496e+002	5.624257e+001	624	13	3.631996e+000	0	0	0	0	0	0	608.042	1	1	52.9257	14.4839
DATA	1362	17	50	0	0	ASCRP3000740	ASCRP3000740	4824.58	337.104	9.458582e+001	9.503899e+000	117.5	15	2.296816e+000	0	0	0	0	0	0	102.035	1	1	46.5243	15.1667
DATA	1363	17	51	0	0	ASCRP3007945	ASCRP3007945	4850.23	337.571	9.933987e+001	9.977391e+000	124	15	4.158498e+000	0	0	0	0	0	0	106.857	1	1	49.5074	16.5
DATA	1364	17	52	0	0	ASCRP3010598	ASCRP3010598	4875.42	336.778	7.382126e+001	7.440722e+000	94.5	14	4.654135e+000	0	0	0	0	0	0	79.2105	1	1	47.8731	14.2593
DATA	1365	17	53	0	0	ASCRP3011824	ASCRP3011824	4901.09	337.386	3.652353e+000	1.003826e+000	22	14	3.692957e+000	0	0	0	0	0	0	3.90616	1	0	57.259	14.931
DATA	1366	17	54	0	0	ASCRP3001198	ASCRP3001198	4926.31	336.813	3.816654e+001	3.930171e+000	58	15	4.358409e+000	0	0	0	0	0	0	40.6996	1	1	45.1352	14.6316
DATA	1367	17	55	0	0	ASCRP3004317	ASCRP3004317	4951.94	336.825	3.661513e+003	3.661526e+002	3947	16.5	5.064381e+000	0	0	0	0	0	0	3891.5	1	1	45.4864	16.5588
DATA	1368	17	56	0	0	ASCRP3006598	ASCRP3006598	4977.42	337.427	6.376841e+004	6.376841e+003	67033	18	6.470890e+000	0	0	0	0	1	0	67527.3	1	1	57.5363	18.7
DATA	1369	17	57	0	0	Negative005	Negative005	5002.5	337.352	5.527307e+000	1.097012e+000	22	14	2.774601e+000	0	0	0	1	0	0	5.83303	1	1	65	14.0714
DATA	1370	17	58	0	0	ASCRP3001683	ASCRP3001683	5028	337.455	4.377139e+000	1.046922e+000	23	17	4.447560e+000	0	0	0	0	0	0	4.60254	1	0	55.8519	17.069
DATA	1371	17	59	0	0	ASCRP3008112	ASCRP3008112	5053.58	337.386	6.240319e+002	6.241049e+001	678	16.5	5.134694e+000	0	0	0	0	0	0	653.796	1	1	52.9257	17.0714
DATA	1372	17	60	0	0	ASCRP3005556	ASCRP3005556	5078.58	337.427	9.740822e-001	9.620198e-001	19	14.5	4.036754e+000	0	0	0	0	0	0	0.928286	0	0	65	14.8462
DATA	1373	17	61	0	0	Negative018	Negative018	5104.42	337.427	9.776648e-001	9.638770e-001	18	15.5	3.410689e+000	0	0	0	0	0	0	0.71472	0	0	65	15.0588
DATA	1374	17	62	0	0	A_23_P53126	NM_005574	5129.5	337.352	1.891921e+000	9.831658e-001	20	15	4.143406e+000	0	0	0	0	0	0	1.96096	1	0	65	15.7333
DATA	1375	17	63	0	0	ASCRP3012671	ASCRP3012671	5155	337.455	1.632691e+001	1.898174e+000	34	15	3.489971e+000	0	0	0	0	0	0	16.8634	1	1	55.8519	15.5714
DATA	1376	17	64	0	0	ASCRP3003792	ASCRP3003792	5180.5	337.352	3.453913e+001	3.587924e+000	53	16	4.555082e+000	0	0	0	0	0	0	35.5548	1	1	57.5363	16.9655
DATA	1377	17	65	0	0	ASCRP3000116	ASCRP3000116	5206	337.302	3.111594e+002	3.113120e+001	334	16	5.449319e+000	0	0	0	0	0	0	319.286	1	1	52.3208	17.1515
DATA	1378	17	66	0	0	ASCRP3007409	ASCRP3007409	5231.13	337.513	2.459679e+002	2.461620e+001	268	16.5	4.843394e+000	0	0	0	0	0	0	251.633	1	1	49.8279	16.4615
DATA	1379	17	67	0	0	ASCRP3012224	ASCRP3012224	5256.53	337.708	3.045512e+001	3.199373e+000	49	15	3.728608e+000	0	0	0	0	0	0	31.0695	1	1	48.2044	15.4571
DATA	1380	17	68	0	0	ASCRP3010337	ASCRP3010337	5282.26	336.619	2.039105e+001	2.263483e+000	37	13	3.209278e+000	0	0	0	0	0	0	20.7532	1	1	36.9964	13.9412
DATA	1381	17	69	0	0	AS_circRNA_control207	AS_circRNA_control207	5307.14	336.545	5.794414e+002	5.795251e+001	596	13	3.905367e+000	0	0	0	0	0	0	588.475	1	1	45.4864	14.5758
DATA	1382	17	70	0	0	ASCRP3004421	ASCRP3004421	5332.65	337.205	5.452383e+002	5.453275e+001	578	15	2.857648e+000	0	0	0	0	0	0	552.694	1	1	51.0895	15.3846
DATA	1383	17	71	0	0	ASCRP3010954	ASCRP3010954	5358.42	337.427	1.290039e+001	1.624860e+000	31	15	2.992555e+000	0	0	0	0	0	0	13.0582	1	1	65	14.3462
DATA	1384	17	72	0	0	A_23_P2683	NM_024604	5383.5	337.352	5.588231e+000	1.135789e+000	23	15	3.406745e+000	0	0	0	0	0	0	5.65151	1	1	57.5363	16.0345
DATA	1385	17	73	0	0	ASCRP3011211	ASCRP3011211	5409.18	337.609	1.613934e+003	1.613965e+002	1624	14	3.811766e+000	0	0	0	0	0	0	1631.54	1	1	53.8203	15.3793
DATA	1386	17	74	0	0	Negative038	Negative038	5434.42	337.427	1.005746e+000	9.890391e-001	16	16	2.871867e+000	0	0	0	0	0	0	-1.5785	0	0	65	16.381
DATA	1387	17	75	0	0	ASCRP3007768	ASCRP3007768	5459.47	337.407	6.672448e+001	6.745239e+000	84	15	3.041216e+000	0	0	0	0	0	0	67.5163	1	1	51.0895	14.9063
DATA	1388	17	76	0	0	A_23_P215720	NM_000492	5485.09	337.386	2.910446e+000	1.028839e+000	20	14	4.048709e+000	0	0	0	0	0	0	2.94934	1	0	57.259	14.7273
DATA	1389	17	77	0	0	ASCRP3007074	ASCRP3007074	5510.4	337.368	1.513605e+001	1.805696e+000	32	15	3.553597e+000	0	0	0	0	0	0	15.372	1	1	46.8651	15.1463
DATA	1390	17	78	0	0	Negative045	Negative045	5535.91	337.386	1.678976e+000	9.959404e-001	19	13	4.032129e+000	0	0	0	0	0	0	1.7103	1	0	57.259	13.75
DATA	1391	17	79	0	0	ASCRP3007156	ASCRP3007156	5561.49	337.222	2.407059e+001	2.598118e+000	42	14	3.395918e+000	0	0	0	0	0	0	24.6146	1	1	47.8731	15.125
DATA	1392	17	80	0	0	ASCRP3011599	ASCRP3011599	5586.63	337.5	1.164944e+002	1.169002e+001	136	13	2.355429e+000	0	0	0	0	0	0	119.698	1	1	49.8279	13.7027
DATA	1393	17	81	0	0	ASCRP3009148	ASCRP3009148	5612.19	337.392	1.377626e+002	1.381020e+001	160	15	3.057383e+000	0	0	0	0	0	0	142.373	1	1	49.1849	14.5294
DATA	1394	17	82	0	0	ASCRP3002847	ASCRP3002847	5637.62	337.548	3.925733e+002	3.926909e+001	426	15	4.015595e+000	0	0	0	0	0	0	408.51	1	1	52.0157	15
DATA	1395	18	1	0	0	ASCRP3004065	ASCRP3004065	3592.95	344.44	4.333411e+001	4.428577e+000	63.5	15	3.757417e+000	0	0	0	0	0	0	47.4557	1	1	48.8603	14.4667
DATA	1396	18	2	0	0	ASCRP3013373	ASCRP3013373	3618.58	344.427	6.532455e+000	1.129342e+000	25	16	4.113079e+000	0	0	0	0	0	0	7.09093	1	1	57.5363	15.8378
DATA	1397	18	3	0	0	Negative007	Negative007	3644	344.455	9.440012e-001	9.283201e-001	16	16	3.247668e+000	0	0	0	0	0	0	-0.53678	0	0	65	15.1212
DATA	1398	18	4	0	0	ASCRP3013067	ASCRP3013067	3669.3	343.746	9.996386e+001	1.003995e+001	124	15	4.354436e+000	0	0	0	0	0	0	106.993	1	1	45.835	15.8056
DATA	1399	18	5	0	0	ASCRP3001833	ASCRP3001833	3694.81	344.261	4.801112e+002	4.802031e+001	522	16	5.505335e+000	0	0	0	0	0	0	510.897	1	1	46.5243	17.0606
DATA	1400	18	6	0	0	ASCRP3005376	ASCRP3005376	3720.56	344.491	1.304810e+001	1.610684e+000	31	15	4.023911e+000	0	0	0	0	0	0	13.8172	1	1	41.8414	15.75
DATA	1401	18	7	0	0	ASCRP3003593	ASCRP3003593	3745.36	344.13	1.074576e+003	1.074618e+002	1142.5	16	2.610147e+000	0	0	0	0	0	0	1133.68	1	1	46.8651	15.4211
DATA	1402	18	8	0	0	ASCRP3006657	ASCRP3006657	3770.74	344.554	4.990211e+001	5.080017e+000	71	16	3.810930e+000	0	0	0	0	0	0	52.4743	1	1	48.8603	16.1563
DATA	1403	18	9	0	0	ASCRP3007355	ASCRP3007355	3796.33	344.507	4.774374e+001	4.868619e+000	67	16	4.106970e+000	0	0	0	0	0	0	50.0819	1	1	49.1849	16.7353
DATA	1404	18	10	0	0	ASCRP3009144	ASCRP3009144	3821.69	344.532	3.916681e+002	3.917845e+001	440	16.5	3.935852e+000	0	0	0	0	0	0	410.115	1	1	49.8279	16.8438
DATA	1405	18	11	0	0	ASCRP3000435	ASCRP3000435	3847	344.5	2.521256e+002	2.523068e+001	281	18	3.993416e+000	0	0	0	0	0	0	263.691	1	1	48.5334	16.5
DATA	1406	18	12	0	0	Negative027	Negative027	3872.5	344.5	9.729101e-001	9.567488e-001	17	17	4.370186e+000	0	0	0	0	0	0	-0.338465	0	0	65	16.7931
DATA	1407	18	13	0	0	ASCRP3003451	ASCRP3003451	3897.42	344.407	4.048691e+002	4.049822e+001	444	15	2.993480e+000	0	0	0	0	0	0	423.127	1	1	52.3208	14.9333
DATA	1408	18	14	0	0	ASCRP3000920	ASCRP3000920	3922.79	344.194	6.199505e+001	6.272856e+000	83	15	3.742824e+000	0	0	0	0	0	0	64.8154	1	1	47.5395	15.3611
DATA	1409	18	15	0	0	ASCRP3003698	ASCRP3003698	3948.58	344.427	1.097301e+005	1.097301e+004	114117	16	6.027237e+000	0	0	0	0	0	0	114794	1	1	57.5363	17.5517
DATA	1410	18	16	0	0	ASCRP3007767	ASCRP3007767	3974.33	344.5	2.102703e+002	2.104870e+001	233.5	17	3.717370e+000	0	0	0	0	0	0	220.204	1	1	65	16.5833
DATA	1411	18	17	0	0	ASCRP3007481	ASCRP3007481	3999.5	344.5	1.441450e+002	1.444600e+001	169	15	6.561656e+000	0	0	0	0	0	0	151.159	1	1	57.5363	17.3478
DATA	1412	18	18	0	0	ASCRP3000554	ASCRP3000554	4024.5	344.564	4.010435e+002	4.011565e+001	430	16	3.926608e+000	0	0	0	0	0	0	421.219	1	1	49.8279	16.3056
DATA	1413	18	19	0	0	ASCRP3010348	ASCRP3010348	4050	344.5	3.895107e+002	3.896266e+001	425	14	3.282588e+000	0	0	0	0	0	0	409.875	1	1	51.0895	14.8462
DATA	1414	18	20	0	0	ASCRP3002194	ASCRP3002194	4075.24	344.147	5.403090e+001	5.485670e+000	74	15	2.906394e+000	0	0	0	0	0	0	56.9789	1	1	46.1809	15.0333
DATA	1415	18	21	0	0	ASCRP3001013	ASCRP3001013	4101.11	344.5	3.493348e+000	1.008732e+000	21	16	4.272946e+000	0	0	0	0	0	0	3.69154	1	0	56.9804	16
DATA	1416	18	22	0	0	ASCRP3011615	ASCRP3011615	4126	344.074	7.630093e+001	7.688270e+000	100	15	4.568742e+000	0	0	0	0	0	0	80.8253	1	1	46.8651	14.7895
DATA	1417	18	23	0	0	ASCRP3000321	ASCRP3000321	4151.89	344.5	1.031800e+000	9.475772e-001	18	15	3.385848e+000	0	0	0	0	0	0	1.0954	1	0	56.9804	15.6216
DATA	1418	18	24	0	0	A_23_P1331	NM_080801	4177.42	344.427	4.019007e+001	4.127392e+000	59	17	3.499451e+000	0	0	0	0	0	0	42.7712	1	1	57.5363	16.3846
DATA	1419	18	25	0	0	ASCRP3000377	ASCRP3000377	4202.58	344.878	2.458816e+002	2.460603e+001	280	17	3.114482e+000	0	0	0	0	0	0	262.24	1	1	48.5334	17
DATA	1420	18	26	0	0	ASCRP3009155	ASCRP3009155	4228.11	344.5	1.496509e+002	1.499429e+001	178.5	13	3.002414e+000	0	0	0	0	0	0	160.017	1	1	56.9804	14.1667
DATA	1421	18	27	0	0	ASCRP3012813	ASCRP3012813	4253.21	344.628	4.549844e+001	4.644545e+000	65	14.5	4.191029e+000	0	0	0	0	0	0	48.7591	1	1	50.1463	14.9474
DATA	1422	18	28	0	0	ASCRP3006697	ASCRP3006697	4278.76	344	6.849420e+001	6.912368e+000	93	15	3.860842e+000	0	0	0	0	0	0	73.5915	1	1	46.8651	15.5122
DATA	1423	18	29	0	0	ASCRP3010532	ASCRP3010532	4304.09	344.203	6.977269e+001	7.038821e+000	92.5	14.5	3.615663e+000	0	0	0	0	0	0	75.1191	1	1	46.5243	14.8889
DATA	1424	18	30	0	0	ASCRP3004888	ASCRP3004888	4329.43	344.389	1.729502e+002	1.731984e+001	203	14	3.527458e+000	0	0	0	0	0	0	186.564	1	1	48.2044	15.2647
DATA	1425	18	31	0	0	ASCRP3001791	ASCRP3001791	4355.09	343.862	6.897138e+001	6.958892e+000	87	14	2.466417e+000	0	0	0	0	0	0	74.5617	1	1	45.835	13.6053
DATA	1426	18	32	0	0	ASCRP3000186	ASCRP3000186	4380.5	344.5	3.450852e+000	9.860687e-001	21	14	3.172078e+000	0	0	0	0	0	0	3.73584	1	0	65	13.8718
DATA	1427	18	33	0	0	Negative046	Negative046	4405.67	344.5	1.195589e+000	9.300148e-001	19	13	3.475105e+000	0	0	0	0	0	0	1.29632	1	0	65	13.8276
DATA	1428	18	34	0	0	ASCRP3000053	ASCRP3000053	4431.31	344.427	2.637327e+001	2.793518e+000	47	14	3.312591e+000	0	0	0	0	0	0	28.6353	1	1	49.1849	15.2353
DATA	1429	18	35	0	0	ASCRP3004270	ASCRP3004270	4456.58	344.427	3.310248e+001	3.435704e+000	52	14	4.027025e+000	0	0	0	0	0	0	35.9827	1	1	57.5363	14.9286
DATA	1430	18	36	0	0	Negative003	Negative003	4482	344.455	9.346436e-001	9.191179e-001	17	16	3.957166e+000	0	0	0	0	0	0	-0.484604	0	0	65	16.2973
DATA	1431	18	37	1028	1	(+)E1A_r60_a20	E1A_r60_a20	4507.54	344.47	8.968203e+000	1.283705e+000	27	16	4.098457e+000	0	0	0	1	0	0	9.76414	1	1	51.4001	15.2121
DATA	1432	18	38	0	0	ASCRP3004819	ASCRP3004819	4532.75	344.36	1.171657e+003	1.171693e+002	1305.5	16	3.491418e+000	0	0	0	0	0	0	1276.29	1	1	52.9257	15.76
DATA	1433	18	39	0	0	ASCRP3000015	ASCRP3000015	4558.06	344.232	6.442141e+002	6.442794e+001	715	14.5	2.981972e+000	0	0	0	0	0	0	701.931	1	1	46.5243	14.6765
DATA	1434	18	40	0	0	ASCRP3001072	ASCRP3001072	4583.09	345.045	1.158080e+001	1.477897e+000	31	15	3.668818e+000	0	0	0	0	0	0	12.613	1	1	46.8651	15.0909
DATA	1435	18	41	0	0	ASCRP3002140	ASCRP3002140	4609	344.455	4.356950e+000	1.016316e+000	21.5	15	3.602460e+000	0	0	0	0	0	0	4.74516	1	0	65	15.1471
DATA	1436	18	42	0	0	Negative004	Negative004	4634.5	344.5	9.342388e-001	9.201773e-001	18	15.5	3.906028e+000	0	0	0	0	0	0	0.563505	0	0	65	16.0313
DATA	1437	18	43	0	0	A_23_P111995	NM_002318	4659.5	344.763	2.837152e+001	2.982454e+000	48.5	14	2.796144e+000	0	0	0	1	0	0	30.8532	1	1	49.1849	14.15
DATA	1438	18	44	0	0	ASCRP3002703	ASCRP3002703	4685.33	344.5	4.331237e+001	4.427962e+000	61	15	3.009769e+000	0	0	0	0	0	0	47.0555	1	1	57.5363	15.0606
DATA	1439	18	45	0	0	ASCRP3010085	ASCRP3010085	4710.3	344.216	2.927287e+002	2.928737e+001	334.5	16	4.305036e+000	0	0	0	0	0	0	317.655	1	1	48.8603	16.1333
DATA	1440	18	46	0	0	ASCRP3007970	ASCRP3007970	4735.89	344.5	6.704032e+001	6.767287e+000	74	16.5	4.242267e+000	0	0	0	0	0	0	72.6251	1	1	56.9804	15.9444
DATA	1441	18	47	0	0	ASCRP3001166	ASCRP3001166	4761.5	344.5	9.404057e-001	9.247844e-001	17	14.5	3.998677e+000	0	0	0	0	0	0	-0.691678	0	0	65	14.2857
DATA	1442	18	48	0	0	ASCRP3013198	ASCRP3013198	4786.56	344.792	4.048098e+002	4.049159e+001	454.5	14.5	3.223655e+000	0	0	0	0	0	0	436.801	1	1	49.8279	14.4333
DATA	1443	18	49	0	0	ASCRP3006356	ASCRP3006356	4812.33	344.5	4.629234e+000	1.037744e+000	21	13.5	2.245245e+000	0	0	0	0	0	0	4.98426	1	0	57.5363	13.7727
DATA	1444	18	50	0	0	ASCRP3012365	ASCRP3012365	4837.38	344.724	2.215031e+002	2.216987e+001	256.5	15	2.711693e+000	0	0	0	0	0	0	237.89	1	1	49.1849	16.2593
DATA	1445	18	51	0	0	ASCRP3009637	ASCRP3009637	4862.88	344.615	1.506415e+003	1.506443e+002	1628	15.5	4.644521e+000	0	0	0	0	0	0	1613.62	1	1	53.8203	16.0938
DATA	1446	18	52	0	0	ASCRP3002751	ASCRP3002751	4888.45	344.072	5.712911e+001	5.789086e+000	79	13.5	4.138017e+000	0	0	0	0	0	0	61.0327	1	1	47.5395	14.4167
DATA	1447	18	53	0	0	ASCRP3002721	ASCRP3002721	4913.67	344.5	1.252697e+001	1.565551e+000	30	13.5	3.580920e+000	0	0	0	0	0	0	13.3409	1	1	57.5363	13.9333
DATA	1448	18	54	0	0	ASCRP3002773	ASCRP3002773	4939.33	344.5	2.791493e+000	9.824703e-001	19.5	15	3.519898e+000	0	0	0	0	0	0	2.96344	1	0	57.5363	15.3056
DATA	1449	18	55	0	0	ASCRP3007943	ASCRP3007943	4964.5	344.5	4.549544e+001	4.646659e+000	66	16	3.761419e+000	0	0	0	0	0	0	48.1416	1	1	57.5363	16.3
DATA	1450	18	56	0	0	ASCRP3000069	ASCRP3000069	4989.89	344.5	9.026892e+003	9.026897e+002	9522	16	6.129295e+000	0	0	0	0	0	0	9519.84	1	1	56.9804	17.5556
DATA	1451	18	57	0	0	ASCRP3010629	ASCRP3010629	5015.33	344.725	3.491096e+002	3.492393e+001	378	15	4.323790e+000	0	0	0	0	0	0	366.88	1	1	52.9257	15.8148
DATA	1452	18	58	0	0	CUST_20_PI418767722	NM_006013	5040.53	344.575	1.722818e+001	1.969716e+000	35.5	18	5.405510e+000	0	0	0	0	1	0	18.0434	1	1	48.8603	18.5667
DATA	1453	18	59	0	0	ASCRP3010122	ASCRP3010122	5066	344.5	2.523708e+002	2.525526e+001	285	14	3.845777e+000	0	0	0	0	0	0	263.39	1	1	48.5334	13.96
DATA	1454	18	60	0	0	ASCRP3005782	ASCRP3005782	5091.38	344.237	9.398442e+002	9.398934e+001	997.5	14	3.819686e+000	0	0	0	0	0	0	977.519	1	1	49.1849	14.56
DATA	1455	18	61	0	0	ASCRP3008940	ASCRP3008940	5116.94	344.241	5.137065e+002	5.137971e+001	553	15	2.860334e+000	0	0	0	0	0	0	532.435	1	1	53.2255	15.3714
DATA	1456	18	62	0	0	ASCRP3013488	ASCRP3013488	5142.18	344.361	3.774707e+002	3.775948e+001	413	16	3.592395e+000	0	0	0	0	0	0	389.902	1	1	47.8731	16.303
DATA	1457	18	63	0	0	ASCRP3004514	ASCRP3004514	5167.75	344.153	1.120672e+002	1.124873e+001	131	15.5	4.392604e+000	0	0	0	0	0	0	115.38	1	1	47.8731	16.5357
DATA	1458	18	64	0	0	AS_circRNA_control205	AS_circRNA_control205	5193.1	344.699	1.703035e+003	1.703063e+002	1743	18	4.569746e+000	0	0	0	0	0	0	1747.68	1	1	54.1152	17.8485
DATA	1459	18	65	0	0	ASCRP3008682	ASCRP3008682	5218.5	344.5	2.864285e+000	1.018418e+000	20	14	4.898877e+000	0	0	0	0	0	0	2.93079	1	0	65	16.5313
DATA	1460	18	66	0	0	ASCRP3009989	ASCRP3009989	5243.67	344.5	9.965261e-001	9.821286e-001	18	15	4.025119e+000	0	0	0	0	0	0	0.663713	0	0	65	15.2609
DATA	1461	18	67	1028	1	(+)E1A_r60_a20	E1A_r60_a20	5269.33	344.5	5.983194e+000	1.150289e+000	25	15.5	4.459863e+000	0	0	0	0	0	0	6.09016	1	1	57.5363	16.5588
DATA	1462	18	68	0	0	ASCRP3002507	ASCRP3002507	5294.53	344.4	5.510291e+001	5.597557e+000	76	13.5	3.214828e+000	0	0	0	0	0	0	55.9676	1	1	49.5074	14.7059
DATA	1463	18	69	0	0	ASCRP3001502	ASCRP3001502	5320.11	344.5	1.003038e+000	9.863761e-001	16	14	4.190884e+000	0	0	0	0	0	0	-1.3005	0	0	56.9804	14.7188
DATA	1464	18	70	0	0	ASCRP3011608	ASCRP3011608	5345.49	344.222	2.495320e+002	2.497274e+001	268	14.5	2.911434e+000	0	0	0	0	0	0	252.622	1	1	47.8731	14.9583
DATA	1465	18	71	0	0	ASCRP3003607	ASCRP3003607	5370.58	344.655	1.229618e+003	1.229657e+002	1198	16	3.701137e+000	0	0	0	0	0	0	1243.6	1	1	52.0157	16.0714
DATA	1466	18	72	0	0	ASCRP3002495	ASCRP3002495	5396.33	344.5	5.433012e+001	5.522339e+000	74	15	3.368038e+000	0	0	0	0	0	0	54.9208	1	1	57.5363	15.6333
DATA	1467	18	73	0	0	ASCRP3012564	ASCRP3012564	5421.63	345	6.071321e+002	6.072127e+001	636	16	2.908010e+000	0	0	0	0	0	0	613.769	1	1	48.5334	16.25
DATA	1468	18	74	0	0	ASCRP3003966	ASCRP3003966	5447.11	344.5	4.086047e+000	1.069653e+000	22	15	2.179449e+000	0	0	0	0	0	0	4.13344	1	0	56.9804	14.8
DATA	1469	18	75	0	0	A_23_P250813	NM_000553	5472.36	344.324	2.005999e+001	2.235777e+000	38	15.5	4.645835e+000	0	0	0	0	0	0	20.319	1	1	48.5334	15.8529
DATA	1470	18	76	0	0	ASCRP3001426	ASCRP3001426	5497.85	343.723	2.877233e+002	2.878920e+001	308	14	3.157913e+000	0	0	0	0	0	0	292.016	1	1	45.835	14.6
DATA	1471	18	77	0	0	ASCRP3011451	ASCRP3011451	5523.31	344.338	7.902936e+001	7.963774e+000	99	14	3.962053e+000	0	0	0	0	0	0	80.4378	1	1	48.5334	14.3824
DATA	1472	18	78	0	0	ASCRP3007205	ASCRP3007205	5548.59	344.808	8.475107e+001	8.531450e+000	102	13.5	3.624065e+000	0	0	0	0	0	0	86.5793	1	1	48.2044	14.5769
DATA	1473	18	79	0	0	ASCRP3006006	ASCRP3006006	5573.93	344.431	7.540053e+001	7.602769e+000	93.5	14	3.316473e+000	0	0	0	0	0	0	77.3715	1	1	48.2044	14.9688
DATA	1474	18	80	0	0	ASCRP3004675	ASCRP3004675	5599.37	344.5	4.820707e+001	4.917166e+000	66	14	3.660904e+000	0	0	0	0	0	0	49.7403	1	1	49.8279	14.7813
DATA	1475	18	81	0	0	ASCRP3006260	ASCRP3006260	5624.9	344.718	1.036672e+002	1.041133e+001	122	15	3.759872e+000	0	0	0	0	0	0	107.672	1	1	49.8279	14.4054
DATA	1476	18	82	0	0	Negative046	Negative046	5650.33	344.5	2.540457e+000	9.887353e-001	20	14	2.935604e+000	0	0	0	0	0	0	2.65866	1	0	57.5363	13.8868
DATA	1477	19	1	0	0	ASCRP3003011	ASCRP3003011	3580.5	352.015	3.978294e+001	4.081059e+000	61.5	14	3.528586e+000	0	0	0	0	0	0	43.7142	1	1	47.2035	14.6578
DATA	1478	19	2	0	0	ASCRP3012540	ASCRP3012540	3605.91	352.439	2.709922e+001	2.861438e+000	46	15	3.872549e+000	0	0	0	0	0	0	29.4948	1	1	45.1352	15.3429
DATA	1479	19	3	0	0	ASCRP3010858	ASCRP3010858	3631.27	352.357	1.410366e+002	1.413405e+001	170	16.5	3.805018e+000	0	0	0	0	0	0	152.237	1	1	46.8651	15.9333
DATA	1480	19	4	0	0	ASCRP3000312	ASCRP3000312	3656.41	351.971	1.438825e+002	1.441847e+001	169	16	3.685484e+000	0	0	0	0	0	0	154.211	1	1	46.1809	15.871
DATA	1481	19	5	0	0	ASCRP3010168	ASCRP3010168	3682.13	351.921	2.687658e+002	2.689298e+001	293	17	5.393929e+000	0	0	0	0	0	0	286.243	1	1	45.4864	17.4359
DATA	1482	19	6	0	0	ASCRP3007687	ASCRP3007687	3707.3	351.522	1.050381e+003	1.050424e+002	1103	15	3.961856e+000	0	0	0	0	0	0	1112.92	1	1	46.8651	16.0789
DATA	1483	19	7	0	0	ASCRP3007982	ASCRP3007982	3732.89	351.64	2.012400e+002	2.014632e+001	235	15	2.150769e+000	0	0	0	0	0	0	212.261	1	1	49.1849	14.3226
DATA	1484	19	8	0	0	ASCRP3011104	ASCRP3011104	3758.3	351.58	2.685297e+002	2.686982e+001	303.5	16	3.832109e+000	0	0	0	0	0	0	282.212	1	1	52.3208	16.2667
DATA	1485	19	9	0	0	ASCRP3000489	ASCRP3000489	3783.54	352.125	6.907720e+001	6.973341e+000	89	16	2.698961e+000	0	0	0	0	0	0	72.3769	1	1	47.8731	15.8929
DATA	1486	19	10	0	0	ASCRP3005723	ASCRP3005723	3808.76	352.162	2.311849e+002	2.313827e+001	263	15	3.305909e+000	0	0	0	0	0	0	241.694	1	1	46.1809	16.0645
DATA	1487	19	11	0	0	Negative005	Negative005	3834.5	351.648	9.740737e-001	9.589435e-001	18	18	6.013873e+000	0	0	0	0	1	0	0.468449	0	0	65	19.4
DATA	1488	19	12	0	0	Negative041	Negative041	3859.58	351.573	9.750046e-001	9.618304e-001	18	17.5	3.926820e+000	0	0	0	0	0	0	0.794573	0	0	65	17.0909
DATA	1489	19	13	0	0	A_23_P11507	NM_015534	3884.5	351.769	1.343999e+002	1.347418e+001	147.5	16	4.306027e+000	0	0	0	1	0	0	140.099	1	1	49.8279	15.5517
DATA	1490	19	14	0	0	A_23_P256956	NM_005733	3910.58	351.573	3.571412e+000	1.023578e+000	21	15	3.758576e+000	0	0	0	0	0	0	3.72313	1	0	57.5363	15.7576
DATA	1491	19	15	0	0	ASCRP3013020	ASCRP3013020	3936	351.545	7.916095e+001	7.973952e+000	99.5	16	4.114491e+000	0	0	0	0	0	0	82.5605	1	1	55.8519	15.9355
DATA	1492	19	16	0	0	ASCRP3002231	ASCRP3002231	3961.5	351.648	7.607629e+000	1.223386e+000	25	16	2.968812e+000	0	0	0	0	0	0	7.94051	1	1	57.5363	15.5769
DATA	1493	19	17	0	0	CUST_13_PI418767722	NM_005022	3986.58	351.573	1.111853e+005	1.111853e+004	117247	15.5	5.536088e+000	0	0	0	1	0	0	116185	1	1	57.5363	17.2
DATA	1494	19	18	0	0	ASCRP3002824	ASCRP3002824	4011.82	352.014	3.791910e+002	3.793114e+001	414	16	4.133802e+000	0	0	0	0	0	0	396.735	1	1	46.8651	16.3704
DATA	1495	19	19	0	0	ASCRP3002682	ASCRP3002682	4037.58	351.573	6.398642e+001	6.469367e+000	83	16.5	3.823606e+000	0	0	0	0	0	0	67.0727	1	1	57.5363	16.3438
DATA	1496	19	20	0	0	ASCRP3004665	ASCRP3004665	4062.48	351.827	2.382389e+002	2.384291e+001	271	15	3.085438e+000	0	0	0	0	0	0	250.164	1	1	49.8279	15.0417
DATA	1497	19	21	0	0	ASCRP3006498	ASCRP3006498	4088.07	351.602	7.983852e+002	7.984418e+001	844	15.5	3.465120e+000	0	0	0	0	0	0	840.159	1	1	52.6241	15.8438
DATA	1498	19	22	0	0	ASCRP3000402	ASCRP3000402	4113.46	351.033	1.484321e+001	1.761214e+000	34	15.5	2.933229e+000	0	0	0	0	0	0	15.6577	1	1	43.7019	15.0938
DATA	1499	19	23	0	0	Negative031	Negative031	4139.42	351.573	9.619842e-001	9.486973e-001	18	15	3.768969e+000	0	0	0	0	0	0	0.755066	0	0	65	15
DATA	1500	19	24	0	0	ASCRP3011957	ASCRP3011957	4164.34	351.829	2.949460e+001	3.096831e+000	47	16	3.598433e+000	0	0	0	0	0	0	31.2459	1	1	47.2035	16.7778
DATA	1501	19	25	0	0	ASCRP3008063	ASCRP3008063	4189.61	351.806	3.293232e+003	3.293245e+002	3417	17	3.468093e+000	0	0	0	0	0	0	3496.99	1	1	53.5237	17.1304
DATA	1502	19	26	0	0	ASCRP3011135	ASCRP3011135	4215.28	351.763	9.434814e+001	9.481473e+000	116.5	16	3.785058e+000	0	0	0	0	0	0	100.426	1	1	49.1849	16.08
DATA	1503	19	27	0	0	ASCRP3002171	ASCRP3002171	4240.58	351.916	3.109898e+001	3.248097e+000	52	14	3.925557e+000	0	0	0	0	0	0	33.1768	1	1	48.2044	15.08
DATA	1504	19	28	0	0	ASCRP3012455	ASCRP3012455	4265.91	352.25	6.344528e+001	6.413113e+000	85	15	4.419943e+000	0	0	0	0	0	0	67.8267	1	1	45.835	15.55
DATA	1505	19	29	0	0	ASCRP3008396	ASCRP3008396	4291.39	351.594	1.333887e+002	1.337147e+001	154.5	16	3.405384e+000	0	0	0	0	0	0	142.956	1	1	47.5395	16.1429
DATA	1506	19	30	1028	1	(+)E1A_r60_a135	E1A_r60_a135	4317	351.545	9.468296e-001	9.326961e-001	18	15.5	3.048459e+000	0	0	0	0	0	0	0.585497	0	0	65	15.5
DATA	1507	19	31	0	0	ASCRP3000960	ASCRP3000960	4342.15	351.338	1.261901e+001	1.567111e+000	31	14	3.633143e+000	0	0	0	0	0	0	13.5803	1	1	45.4864	14.8974
DATA	1508	19	32	0	0	ASCRP3002393	ASCRP3002393	4367.58	352.116	3.920850e+001	4.029149e+000	59	14	3.340745e+000	0	0	0	0	0	0	42.2557	1	1	47.2035	14.4884
DATA	1509	19	33	0	0	ASCRP3002032	ASCRP3002032	4393.2	351.789	5.920168e+001	5.992184e+000	80	13.5	3.644154e+000	0	0	0	0	0	0	63.9177	1	1	47.5395	14.5882
DATA	1510	19	34	0	0	ASCRP3004239	ASCRP3004239	4418.36	351.808	3.143252e+001	3.276502e+000	52	14	3.694161e+000	0	0	0	0	0	0	33.9849	1	1	48.2044	14.6944
DATA	1511	19	35	0	0	ASCRP3011431	ASCRP3011431	4443.91	351.614	2.298650e+000	9.518204e-001	20	14.5	3.553136e+000	0	0	0	0	0	0	2.48867	1	0	57.259	15.2647
DATA	1512	19	36	0	0	ASCRP3002530	ASCRP3002530	4469.04	351.426	2.570454e+002	2.572109e+001	284	15	3.798415e+000	0	0	0	0	0	0	278.606	1	1	46.5243	14.8065
DATA	1513	19	37	0	0	ASCRP3012292	ASCRP3012292	4494.55	351.529	2.338598e+002	2.340414e+001	271	16	3.905867e+000	0	0	0	0	0	0	253.672	1	1	52.6241	15.6765
DATA	1514	19	38	0	0	ASCRP3000519	ASCRP3000519	4520.09	351.614	1.083759e+001	1.422495e+000	29	16	3.510378e+000	0	0	0	0	0	0	11.7622	1	1	57.259	15.7857
DATA	1515	19	39	0	0	ASCRP3013499	ASCRP3013499	4545.5	351.648	1.476854e+001	1.740543e+000	32	17	3.376702e+000	0	0	0	0	0	0	16.0339	1	1	57.5363	15.9286
DATA	1516	19	40	0	0	ASCRP3004095	ASCRP3004095	4570.78	352.203	2.931722e+001	3.073052e+000	48	15	3.311050e+000	0	0	0	0	0	0	31.8242	1	1	48.2044	14.9655
DATA	1517	19	41	0	0	ASCRP3003853	ASCRP3003853	4596.41	351.924	3.618999e+001	3.734412e+000	54.5	16.5	3.388786e+000	0	0	0	0	0	0	39.2841	1	1	45.1352	16
DATA	1518	19	42	0	0	ASCRP3001092	ASCRP3001092	4621.83	351.925	2.714241e+001	2.866436e+000	47	15	3.191738e+000	0	0	0	0	0	0	29.4513	1	1	41.0736	15.4828
DATA	1519	19	43	0	0	ASCRP3001745	ASCRP3001745	4647.22	351.931	2.776934e+001	2.926060e+000	48	15	2.980965e+000	0	0	0	0	0	0	30.1119	1	1	47.5395	15.6154
DATA	1520	19	44	0	0	ASCRP3011484	ASCRP3011484	4672.46	351.254	4.289257e+002	4.290249e+001	483	15	2.823197e+000	0	0	0	0	0	0	464.834	1	1	47.5395	14.4483
DATA	1521	19	45	0	0	AS_circRNA_control210	AS_circRNA_control210	4697.82	351.541	4.673646e+003	4.673656e+002	5141.5	15	4.576221e+000	0	0	0	0	0	0	5058.44	1	1	51.7088	15.8571
DATA	1522	19	46	0	0	ASCRP3012485	ASCRP3012485	4723.32	351.333	4.797721e+002	4.798613e+001	540	16	3.511272e+000	0	0	0	0	0	0	518.593	1	1	48.8603	17.0645
DATA	1523	19	47	0	0	ASCRP3010637	ASCRP3010637	4748.58	351.573	1.082367e+001	1.424912e+000	29.5	15.5	4.149166e+000	0	0	0	0	0	0	11.6792	1	1	57.5363	15.4583
DATA	1524	19	48	0	0	ASCRP3002301	ASCRP3002301	4773.77	352.108	7.237153e+002	7.237749e+001	784	15.5	4.121662e+000	0	0	0	0	0	0	779.304	1	1	48.2044	15.1071
DATA	1525	19	49	0	0	Negative013	Negative013	4799.5	351.648	1.339837e+000	9.400508e-001	19	14	3.207135e+000	0	0	0	0	0	0	1.43998	1	0	65	14.7143
DATA	1526	19	50	0	0	Negative040	Negative040	4824.6	351.893	7.504914e+001	7.562644e+000	95	15	4.410133e+000	0	0	0	0	0	0	80.4679	1	1	49.1849	15.1667
DATA	1527	19	51	0	0	ASCRP3006205	ASCRP3006205	4850.42	351.573	2.813325e+001	2.964599e+000	47.5	16	3.709107e+000	0	0	0	0	0	0	30.092	1	1	57.5363	15.9667
DATA	1528	19	52	0	0	ASCRP3011316	ASCRP3011316	4875.5	351.648	4.093382e+001	4.199347e+000	61	13	2.832549e+000	0	0	0	0	0	0	43.6669	1	1	57.5363	13.24
DATA	1529	19	53	0	0	AS_circRNA_control205	AS_circRNA_control205	4901.03	351.785	1.765351e+003	1.765376e+002	1901	13.5	4.194352e+000	0	0	0	1	0	0	1877.75	1	1	45.835	14.5
DATA	1530	19	54	0	0	ASCRP3001091	ASCRP3001091	4926.53	352	9.702354e+000	1.353026e+000	27	14.5	4.089596e+000	0	0	0	0	0	0	10.2884	1	1	43.7019	14.7188
DATA	1531	19	55	0	0	ASCRP3000680	ASCRP3000680	4951.81	351.688	4.101683e+002	4.102774e+001	448	15	4.187188e+000	0	0	0	0	0	0	433.644	1	1	45.1352	15.3056
DATA	1532	19	56	0	0	ASCRP3013598	ASCRP3013598	4977.42	351.573	5.110022e+000	1.077753e+000	22	16	5.345539e+000	0	0	0	0	0	0	5.38515	1	1	57.5363	16.6857
DATA	1533	19	57	0	0	ASCRP3012915	ASCRP3012915	5002.79	351.875	1.817641e+003	1.817666e+002	1909	16	4.194824e+000	0	0	0	0	0	0	1909	1	1	47.5395	16.3
DATA	1534	19	58	0	0	ASCRP3009046	ASCRP3009046	5028.09	351.614	4.347400e+001	4.451114e+000	63	18	4.999261e+000	0	0	0	0	0	0	45.51	1	1	57.259	18.2759
DATA	1535	19	59	0	0	ASCRP3007774	ASCRP3007774	5053.5	351.648	2.665935e+001	2.833016e+000	44	16.5	5.933443e+000	0	0	0	0	0	0	27.8129	1	1	57.5363	17.6333
DATA	1536	19	60	0	0	ASCRP3000236	ASCRP3000236	5078.63	351.634	4.510511e+001	4.611906e+000	65	14	3.170173e+000	0	0	0	0	0	0	46.8989	1	1	47.8731	14.05
DATA	1537	19	61	0	0	ASCRP3010805	ASCRP3010805	5103.78	351.397	1.620247e+001	1.885802e+000	34	15	3.423565e+000	0	0	0	0	0	0	16.7917	1	1	44.7812	14.4815
DATA	1538	19	62	0	0	ASCRP3008833	ASCRP3008833	5129.53	351.565	5.599962e+001	5.683043e+000	75	15.5	2.894505e+000	0	0	0	0	0	0	57.8389	1	1	43.7019	15.3667
DATA	1539	19	63	0	0	AS_circRNA_control202	AS_circRNA_control202	5154.76	351.365	1.117262e+002	1.121476e+001	129	15	3.491395e+000	0	0	0	0	0	0	115.033	1	1	48.5334	15.8529
DATA	1540	19	64	0	0	ASCRP3001520	ASCRP3001520	5180.5	351.648	7.074451e+000	1.204104e+000	25.5	18	4.117228e+000	0	0	0	0	0	0	7.26057	1	1	65	17.5185
DATA	1541	19	65	0	0	ASCRP3011964	ASCRP3011964	5205.68	351.787	5.242923e+002	5.243834e+001	558	16.5	4.580410e+000	0	0	0	0	0	0	536.515	1	1	49.5074	17.1389
DATA	1542	19	66	0	0	Negative032	Negative032	5231.42	351.573	9.964271e-001	9.798752e-001	17	14	4.359464e+000	0	0	0	0	0	0	-0.353474	0	0	65	16.1724
DATA	1543	19	67	0	0	ASCRP3008361	ASCRP3008361	5256.5	351.648	5.527490e+001	5.614091e+000	74	15.5	4.251516e+000	0	0	0	0	0	0	56.272	1	1	57.5363	16.6538
DATA	1544	19	68	0	0	ASCRP3002427	ASCRP3002427	5281.63	351.714	1.549725e+002	1.552849e+001	175	15	3.941387e+000	0	0	0	0	0	0	157.426	1	1	47.5395	15.5135
DATA	1545	19	69	0	0	ASCRP3006167	ASCRP3006167	5307.5	351.648	1.097696e+004	1.097696e+003	11122.5	13	3.354102e+000	0	0	0	0	0	0	11129.8	1	1	57.5363	14
DATA	1546	19	70	0	0	ASCRP3000543	ASCRP3000543	5332.6	351.75	3.395817e+001	3.536545e+000	50	14	3.244709e+000	0	0	0	0	0	0	34.3807	1	1	46.5243	14.6364
DATA	1547	19	71	0	0	ASCRP3006934	ASCRP3006934	5358.37	351.596	5.101480e+000	1.112599e+000	24	16	4.579619e+000	0	0	0	0	0	0	5.15953	1	1	57.8122	16.4828
DATA	1548	19	72	0	0	A_23_P252748	NM_007152	5383.34	352.149	5.114665e+001	5.209468e+000	69.5	16	3.255939e+000	0	0	0	0	0	0	51.6986	1	1	45.835	15.7037
DATA	1549	19	73	0	0	ASCRP3008069	ASCRP3008069	5409.1	352.055	7.988281e+001	8.049315e+000	96	16	3.177817e+000	0	0	0	0	0	0	80.7422	1	1	46.8651	16.2069
DATA	1550	19	74	0	0	Negative056	Negative056	5434.5	351.648	1.005524e+000	9.888205e-001	17	15	2.853069e+000	0	0	0	0	0	0	-0.576933	0	0	57.5363	15.84
DATA	1551	19	75	0	0	ASCRP3009503	ASCRP3009503	5459.44	351.956	9.832856e+000	1.393683e+000	26	16.5	3.735662e+000	0	0	0	0	0	0	9.95555	1	1	46.5243	17.1
DATA	1553	19	77	0	0	ASCRP3008481	ASCRP3008481	5510.23	352.016	4.040641e+001	4.158558e+000	59	14	3.822837e+000	0	0	0	0	0	0	41.0939	1	1	45.4864	14.8529
DATA	1554	19	78	0	0	ASCRP3009583	ASCRP3009583	5536.03	351.672	7.590819e+001	7.653805e+000	92.5	14	3.655898e+000	0	0	0	0	0	0	77.465	1	1	45.835	15.0323
DATA	1555	19	79	0	0	ASCRP3004896	ASCRP3004896	5561.5	351.648	1.047573e+001	1.431574e+000	28	13	2.556090e+000	0	0	0	0	0	0	10.7366	1	1	57.5363	13.5217
DATA	1556	19	80	0	0	ASCRP3013138	ASCRP3013138	5586.72	352.029	1.684540e+002	1.687334e+001	192	14	2.858895e+000	0	0	0	0	0	0	173.558	1	1	46.1809	14.1071
DATA	1557	19	81	0	0	ASCRP3009758	ASCRP3009758	5611.88	351.809	5.234404e+001	5.322554e+000	71	13	3.491016e+000	0	0	0	0	0	0	54.2609	1	1	46.1809	13.5172
DATA	1558	19	82	0	0	ASCRP3010310	ASCRP3010310	5637.44	352.466	3.905495e+002	3.906668e+001	423.5	14	2.697857e+000	0	0	0	0	0	0	407.892	1	1	47.8731	14.6275
DATA	1559	20	1	0	0	CUST_15_PI418767722	NM_001614	3593.31	359.234	1.521388e+003	1.521416e+002	1645.5	16	4.258024e+000	0	0	0	0	0	0	1661.44	1	1	48.8603	15.85
DATA	1560	20	2	0	0	ASCRP3007186	ASCRP3007186	3618.44	359.253	1.016625e+002	1.020815e+001	128.5	15	4.372480e+000	0	0	0	0	0	0	110.037	1	1	48.5334	14.8696
DATA	1561	20	3	0	0	ASCRP3003516	ASCRP3003516	3643.75	359.045	8.109785e+000	1.234799e+000	27	16.5	2.824683e+000	0	0	0	0	0	0	8.70941	1	1	45.835	16.1429
DATA	1562	20	4	0	0	ASCRP3004151	ASCRP3004151	3669.5	359	2.062977e+000	9.600650e-001	20.5	15	4.555958e+000	0	0	0	0	0	0	2.20018	1	0	54.1152	15.4865
DATA	1563	20	5	0	0	ASCRP3004364	ASCRP3004364	3694.56	358.973	1.497195e+002	1.500163e+001	168	16	3.470614e+000	0	0	0	0	0	0	158.753	1	1	48.5334	16.6129
DATA	1564	20	6	0	0	ASCRP3012152	ASCRP3012152	3720.15	359.122	2.682140e+002	2.683815e+001	293.5	14	2.865349e+000	0	0	0	0	0	0	282.962	1	1	47.8731	14.0909
DATA	1565	20	7	0	0	ASCRP3008197	ASCRP3008197	3745.43	358.846	5.401961e+001	5.485159e+000	74.5	15	3.050532e+000	0	0	0	0	0	0	56.7593	1	1	44.7812	15.2667
DATA	1566	20	8	0	0	ASCRP3005442	ASCRP3005442	3770.87	359.232	6.233952e+001	6.306684e+000	82	16	3.241510e+000	0	0	0	0	0	0	65.2739	1	1	46.1809	16.3103
DATA	1567	20	9	0	0	ASCRP3001055	ASCRP3001055	3796.75	358.753	1.469077e+001	1.753556e+000	33	16	2.224472e+000	0	0	0	0	0	0	15.3431	1	1	48.2044	15.6552
DATA	1568	20	10	0	0	ASCRP3000813	ASCRP3000813	3821.79	359.194	9.667349e+001	9.714846e+000	120	17	3.769204e+000	0	0	0	0	0	0	100.757	1	1	47.5395	17.2759
DATA	1569	20	11	0	0	ASCRP3005035	ASCRP3005035	3847.39	359.069	4.706758e+000	1.069852e+000	22	18	6.554533e+000	0	0	0	0	1	0	4.89903	1	0	65	20.1905
DATA	1570	20	12	66	-1	(-)3xSLv1	NegativeControl	3872.5	359	4.324073e+000	1.054258e+000	21	16	4.536886e+000	0	0	0	1	0	0	4.49721	1	0	54.1152	16.2
DATA	1571	20	13	0	0	ASCRP3005107	ASCRP3005107	3897.66	358.932	1.115910e+002	1.120047e+001	130	15	3.823313e+000	0	0	0	0	0	0	116.026	1	1	48.8603	15.6071
DATA	1572	20	14	0	0	ASCRP3011888	ASCRP3011888	3923.17	359	3.981496e+001	4.095985e+000	58	16	2.647147e+000	0	0	0	0	0	0	41.4024	1	1	46.8651	16.3103
DATA	1573	20	15	0	0	ASCRP3007672	ASCRP3007672	3948.5	359	4.464929e+001	4.567206e+000	65	16	2.525652e+000	0	0	0	0	0	0	46.4548	1	1	54.1152	15.0741
DATA	1574	20	16	0	0	ASCRP3003417	ASCRP3003417	3974.39	359.069	1.297923e+003	1.297958e+002	1351	15.5	3.590662e+000	0	0	0	0	0	0	1351.63	1	1	53.8203	15.8214
DATA	1575	20	17	0	0	ASCRP3003350	ASCRP3003350	3999.5	359	1.842938e+002	1.845432e+001	209	16.5	5.416831e+000	0	0	0	0	0	0	192.157	1	1	54.1152	17.5278
DATA	1576	20	18	0	0	ASCRP3013544	ASCRP3013544	4024.91	359.065	9.485360e+000	1.347910e+000	27	16	4.045640e+000	0	0	0	0	0	0	9.90458	1	1	65	16.7647
DATA	1577	20	19	0	0	ASCRP3001208	ASCRP3001208	4050.5	359	1.355568e+004	1.355568e+003	14128	16	3.699621e+000	0	0	0	0	0	0	14179.8	1	1	54.1152	15.4828
DATA	1578	20	20	0	0	ASCRP3008243	ASCRP3008243	4075.44	358.894	2.105908e+002	2.108069e+001	241	16	3.867935e+000	0	0	0	0	0	0	220.709	1	1	45.4864	15.9333
DATA	1579	20	21	0	0	ASCRP3007255	ASCRP3007255	4100.7	359.1	1.718669e+002	1.721306e+001	198	15.5	3.813383e+000	0	0	0	0	0	0	180.479	1	1	47.2035	15.9412
DATA	1580	20	22	0	0	ASCRP3011654	ASCRP3011654	4126.5	359	3.815049e+000	1.023872e+000	21	16	4.111469e+000	0	0	0	0	0	0	4.01524	1	0	54.1152	16.2143
DATA	1581	20	23	0	0	ASCRP3012666	ASCRP3012666	4151.91	359.065	7.596710e+001	7.655635e+000	95	16.5	4.184091e+000	0	0	0	0	0	0	80.1319	1	1	54.4085	16.3929
DATA	1582	20	24	0	0	CUST_8_PI418767722	NM_021009	4177.5	359	1.070733e+002	1.074902e+001	130	16	4.479271e+000	0	0	0	0	0	0	113.209	1	1	54.1152	16.3714
DATA	1583	20	25	0	0	ASCRP3000793	ASCRP3000793	4202.33	358.972	1.080850e+002	1.084962e+001	130.5	16	3.048359e+000	0	0	0	0	0	0	114.54	1	1	48.8603	16.7391
DATA	1584	20	26	0	0	ASCRP3008465	ASCRP3008465	4227.63	359.25	1.385966e+001	1.675563e+000	32	16	3.769615e+000	0	0	0	0	0	0	14.7193	1	1	44.7812	16.28
DATA	1585	20	27	0	0	Negative060	Negative060	4253.5	359.352	9.553417e-001	9.394722e-001	17	14	3.971377e+000	0	0	0	0	0	0	-0.300766	0	0	65	14.4706
DATA	1586	20	28	0	0	Negative055	Negative055	4278.63	359.404	9.532890e-001	9.419501e-001	18	16.5	3.645683e+000	0	0	0	0	0	0	0.980608	0	0	65	16.4286
DATA	1587	20	29	0	0	ASCRP3002449	ASCRP3002449	4304.17	359	3.705564e+001	3.821778e+000	56	16	3.383388e+000	0	0	0	0	0	0	39.6191	1	1	46.8651	15.7742
DATA	1588	20	30	0	0	CUST_9_PI418767722	NM_003746	4329.59	358.905	4.668190e+002	4.669123e+001	510	16	3.602202e+000	0	0	0	1	0	0	500.132	1	1	48.8603	15.7
DATA	1589	20	31	0	0	ASCRP3007146	ASCRP3007146	4355.09	359.386	1.543397e+001	1.802896e+000	34	14.5	3.294401e+000	0	0	0	0	0	0	16.5626	1	1	57.259	15.0238
DATA	1590	20	32	0	0	ASCRP3003165	ASCRP3003165	4380.88	359.854	1.293624e+001	1.593486e+000	31	14	4.070348e+000	0	0	0	0	0	0	13.9032	1	1	36.1258	14.9118
DATA	1591	20	33	0	0	ASCRP3005641	ASCRP3005641	4405.69	359.338	1.410478e+002	1.413533e+001	164.5	13.5	3.157883e+000	0	0	0	0	0	0	151.855	1	1	48.5334	13.75
DATA	1592	20	34	0	0	ASCRP3005673	ASCRP3005673	4430.92	359.44	6.605224e+001	6.670044e+000	87	15	3.710831e+000	0	0	0	0	0	0	71.2054	1	1	48.8603	15.2973
DATA	1593	20	35	0	0	ASCRP3000796	ASCRP3000796	4456.44	359.266	1.141299e+001	1.470011e+000	30	14	4.000000e+000	0	0	0	0	0	0	12.3186	1	1	45.1352	15
DATA	1594	20	36	0	0	ASCRP3004693	ASCRP3004693	4481.67	358.727	5.955782e+001	6.027245e+000	81	15	4.157035e+000	0	0	0	0	0	0	64.3601	1	1	45.835	15.4474
DATA	1595	20	37	0	0	AS_circRNA_control209	AS_circRNA_control209	4507.23	358.641	1.166903e+003	1.166939e+002	1285	15.5	3.855629e+000	0	0	0	0	0	0	1261.95	1	1	44.7812	15.6389
DATA	1596	20	38	0	0	ASCRP3013110	ASCRP3013110	4532.76	358.731	5.453600e+001	5.531368e+000	75.5	16	3.594076e+000	0	0	0	0	0	0	59.0046	1	1	46.1809	16.0741
DATA	1597	20	39	0	0	AS_circRNA_control212	AS_circRNA_control212	4557.97	358.959	3.096100e+002	3.097479e+001	352	15	3.577709e+000	0	0	0	0	0	0	335.026	1	1	46.8651	15.4
DATA	1598	20	40	0	0	ASCRP3013210	ASCRP3013210	4583.56	359.267	1.190619e+002	1.194201e+001	148	15	2.976015e+000	0	0	0	0	0	0	128.818	1	1	49.1849	15.24
DATA	1599	20	41	0	0	ASCRP3011188	ASCRP3011188	4608.89	359.405	4.177656e+001	4.278737e+000	62	15	3.359611e+000	0	0	0	0	0	0	45.1862	1	1	50.1463	15.4706
DATA	1600	20	42	0	0	ASCRP3002550	ASCRP3002550	4634.18	359.431	6.886855e+001	6.948698e+000	91.5	15	3.820479e+000	0	0	0	0	0	0	74.4524	1	1	47.8731	16.1034
DATA	1601	20	43	0	0	ASCRP3012398	ASCRP3012398	4659.75	359.026	1.681109e+002	1.683655e+001	200.5	15	2.842367e+000	0	0	0	0	0	0	181.639	1	1	49.1849	15.4783
DATA	1602	20	44	0	0	ASCRP3000262	ASCRP3000262	4685.07	358.812	2.248464e+002	2.250371e+001	253.5	16	4.164881e+000	0	0	0	0	0	0	242.725	1	1	46.8651	16.7097
DATA	1603	20	45	0	0	ASCRP3011547	ASCRP3011547	4710.5	359.352	9.566488e+001	9.611364e+000	121.5	16.5	4.200946e+000	0	0	0	0	0	0	103.121	1	1	57.5363	17.4412
DATA	1604	20	46	0	0	ASCRP3006652	ASCRP3006652	4736	359.319	2.716955e+002	2.718543e+001	313	16	3.749059e+000	0	0	0	0	0	0	292.445	1	1	58.0869	15.5938
DATA	1605	20	47	0	0	ASCRP3000523	ASCRP3000523	4761.52	358.652	1.883511e+002	1.885807e+001	218	14	4.270831e+000	0	0	0	0	0	0	202.447	1	1	45.835	14.36
DATA	1606	20	48	0	0	ASCRP3013002	ASCRP3013002	4786.62	359.364	7.387533e+001	7.446142e+000	98.5	15	3.814481e+000	0	0	0	0	0	0	79.2305	1	1	49.8279	15.5714
DATA	1607	20	49	0	0	A_23_P6335	NM_000185	4812.08	359.167	4.540016e+002	4.540977e+001	495	14	4.388465e+000	0	0	0	0	0	0	485.914	1	1	46.8651	15.5172
DATA	1608	20	50	0	0	ASCRP3007375	ASCRP3007375	4837.63	359.37	1.029664e+002	1.033915e+001	125.5	16	3.910340e+000	0	0	0	0	0	0	109.938	1	1	48.2044	15.9429
DATA	1609	20	51	0	0	ASCRP3001446	ASCRP3001446	4862.91	359.386	9.501236e+000	1.335791e+000	28	16	4.011584e+000	0	0	0	0	0	0	10.1191	1	1	57.259	15.697
DATA	1611	20	53	0	0	ASCRP3010610	ASCRP3010610	4913.72	358.905	2.510171e+002	2.511946e+001	281	15	4.723346e+000	0	0	0	0	0	0	265.918	1	1	48.8603	15.68
DATA	1612	20	54	0	0	ASCRP3007592	ASCRP3007592	4939.2	359.113	6.598966e+001	6.666549e+000	87.5	14	1.594829e+000	0	0	0	0	0	0	69.6939	1	1	46.8651	13.75
DATA	1613	20	55	0	0	ASCRP3003025	ASCRP3003025	4964.34	358.914	1.957124e+001	2.175368e+000	38	16	3.978735e+000	0	0	0	0	0	0	20.6083	1	1	46.8651	16.0541
DATA	1614	20	56	0	0	ASCRP3010736	ASCRP3010736	4989.91	359.386	1.112299e+001	1.464634e+000	30	17	4.031621e+000	0	0	0	0	0	0	11.6733	1	1	65	16.4444
DATA	1615	20	57	0	0	ASCRP3006544	ASCRP3006544	5015.32	359.211	4.864901e+002	4.865840e+001	527	17	3.423149e+000	0	0	0	0	0	0	508.936	1	1	52.6241	16.8889
DATA	1616	20	58	0	0	ASCRP3013044	ASCRP3013044	5040.58	359.427	3.947622e+004	3.947622e+003	41140	16.5	5.655228e+000	0	0	0	0	0	0	41160.7	1	1	57.5363	18.1333
DATA	1617	20	59	0	0	CUST_14_PI418767722	NM_004309	5066.5	359.211	4.996356e+001	5.088169e+000	71	13	1.729767e+000	0	0	0	1	1	0	51.9245	1	1	49.8279	13.087
DATA	1618	20	60	0	0	ASCRP3000865	ASCRP3000865	5091.36	358.712	6.910975e+001	6.978050e+000	89	14.5	3.621475e+000	0	0	0	0	0	0	71.602	1	1	45.835	14.6786
DATA	1619	20	61	0	0	ASCRP3002442	ASCRP3002442	5116.73	358.643	2.623217e+002	2.625003e+001	287	16	3.413791e+000	0	0	0	0	0	0	270.911	1	1	46.8651	15.9444
DATA	1620	20	62	0	0	ASCRP3012434	ASCRP3012434	5142.22	359.069	4.550186e+002	4.551223e+001	486.5	15	2.583875e+000	0	0	0	0	0	0	468.389	1	1	47.5395	15.0313
DATA	1621	20	63	0	0	ASCRP3002817	ASCRP3002817	5167.69	358.631	2.484779e+001	2.668973e+000	43	16	4.222848e+000	0	0	0	0	0	0	25.5028	1	1	45.4864	16.4706
DATA	1622	20	64	0	0	ASCRP3003321	ASCRP3003321	5192.95	359.392	2.000683e+003	2.000707e+002	2062.5	16.5	4.712785e+000	0	0	0	0	0	0	2047.25	1	1	49.1849	16.8235
DATA	1623	20	65	0	0	A_23_P1331	NM_080801	5218.54	359.488	3.545840e+001	3.678750e+000	54	15	4.098575e+000	0	0	0	0	0	0	36.1854	1	1	50.4627	16.2857
DATA	1624	20	66	0	0	ASCRP3003910	ASCRP3003910	5243.57	359.257	4.147728e+001	4.262445e+000	60	16.5	5.103639e+000	0	0	0	0	0	0	42.2274	1	1	48.8603	17.5667
DATA	1625	20	67	0	0	ASCRP3010786	ASCRP3010786	5269.06	359.294	4.901412e+003	4.901421e+002	4833	16	4.424047e+000	0	0	0	0	0	0	4979.13	1	1	51.7088	16.9412
DATA	1626	20	68	0	0	ASCRP3009498	ASCRP3009498	5294.75	359.026	8.895937e+001	8.950436e+000	107	16	3.543088e+000	0	0	0	0	0	0	90.2028	1	1	49.1849	15.8529
DATA	1627	20	69	0	0	ASCRP3007743	ASCRP3007743	5320.09	359.386	1.399237e+001	1.712737e+000	33	15	4.229526e+000	0	0	0	0	0	0	14.1662	1	1	65	15.5
DATA	1628	20	70	0	0	ASCRP3011937	ASCRP3011937	5345.37	358.661	1.862180e+003	1.862206e+002	1909	15	4.280371e+000	0	0	0	0	0	0	1883.37	1	1	44.4243	15.4688
DATA	1629	20	71	0	0	ASCRP3013051	ASCRP3013051	5370.8	358.648	7.911288e+001	7.972916e+000	96	18	4.276970e+000	0	0	0	0	0	0	79.9609	1	1	46.8651	17.3226
DATA	1630	20	72	0	0	ASCRP3005064	ASCRP3005064	5396.32	359.312	3.449984e+002	3.451403e+001	365.5	15	3.933979e+000	0	0	0	0	0	0	348.642	1	1	49.8279	15.0714
DATA	1631	20	73	0	0	ASCRP3003677	ASCRP3003677	5421.69	359.338	2.252035e+002	2.254206e+001	245	16	3.108914e+000	0	0	0	0	0	0	227.68	1	1	48.5334	15.9643
DATA	1632	20	74	0	0	ASCRP3000815	ASCRP3000815	5447.09	359.386	4.362016e+000	1.080091e+000	21.5	16	3.834259e+000	0	0	0	0	0	0	4.41459	1	0	65	16.3077
DATA	1633	20	75	0	0	ASCRP3008700	ASCRP3008700	5472.5	359.5	2.311229e+003	2.311250e+002	2356.5	16	3.613234e+000	0	0	0	0	0	0	2343.11	1	1	49.1849	16.9429
DATA	1634	20	76	0	0	ASCRP3011348	ASCRP3011348	5497.86	359	3.634723e+001	3.765572e+000	53	15	3.952448e+000	0	0	0	0	0	0	36.9369	1	1	46.8651	15.2857
DATA	1635	20	77	0	0	ASCRP3001559	ASCRP3001559	5523.42	359.427	1.380296e+000	9.904784e-001	19	14	3.685947e+000	0	0	0	0	0	0	1.4073	1	0	65	15
DATA	1636	20	78	0	0	ASCRP3007752	ASCRP3007752	5548.5	359.352	5.274355e+000	1.110186e+000	23	14	3.396697e+000	0	0	0	0	0	0	5.3991	1	1	57.5363	14.913
DATA	1637	20	79	0	0	ASCRP3001357	ASCRP3001357	5574	359.455	1.616083e+001	1.885882e+000	35	13	3.818813e+000	0	0	0	0	0	0	16.626	1	1	55.8519	14.8
DATA	1638	20	80	1028	1	(+)E1A_r60_a107	E1A_r60_a107	5599.5	359.352	4.600547e+000	1.070190e+000	22	15	4.358767e+000	0	0	0	0	0	0	4.76119	1	0	57.5363	15.6333
DATA	1639	20	81	0	0	ASCRP3004424	ASCRP3004424	5624.67	359.494	4.779081e+002	4.780044e+001	517.5	15	4.897219e+000	0	0	0	0	0	0	498.043	1	1	51.7088	15.5
DATA	1640	20	82	0	0	ASCRP3010400	ASCRP3010400	5650.27	359.38	9.356730e+001	9.405018e+000	112.5	14	3.173116e+000	0	0	0	0	0	0	98.3035	1	1	50.7771	14.2249
DATA	1641	21	1	0	0	ASCRP3009443	ASCRP3009443	3580.5	366.769	8.593741e+002	8.594225e+001	965	15	3.437553e+000	0	0	0	0	0	0	942.03	1	1	49.8279	14.7946
DATA	1642	21	2	0	0	A_23_P1331	NM_080801	3605.89	366.5	3.766403e+001	3.877399e+000	57.5	16	3.849675e+000	0	0	0	0	0	0	40.8902	1	1	56.9804	15.5
DATA	1643	21	3	0	0	ASCRP3000879	ASCRP3000879	3631.27	366.64	2.663060e+001	2.820458e+000	46	15	3.158058e+000	0	0	0	0	0	0	28.665	1	1	48.8603	14.84
DATA	1644	21	4	0	0	ASCRP3007136	ASCRP3007136	3656.56	366.268	3.101864e+001	3.239983e+000	50	16	3.345019e+000	0	0	0	0	0	0	33.1427	1	1	47.8731	16.1786
DATA	1645	21	5	0	0	ASCRP3012895	ASCRP3012895	3682.01	366.145	9.713813e+000	1.353113e+000	29	15.5	4.440935e+000	0	0	0	0	0	0	10.3121	1	1	46.8651	16.1842
DATA	1646	21	6	0	0	A_23_P154235	NM_004688	3707.3	366.279	9.010734e+000	1.307350e+000	26.5	15	3.549648e+000	0	0	0	0	0	0	9.51279	1	1	36.5637	15.8333
DATA	1647	21	7	0	0	ASCRP3001676	ASCRP3001676	3732.89	366.5	2.708842e+001	2.871172e+000	46.5	15	2.599087e+000	0	0	0	0	0	0	28.4621	1	1	56.9804	14.5405
DATA	1648	21	8	0	0	ASCRP3002890	ASCRP3002890	3758.21	366.628	6.424754e+002	6.425464e+001	682	16	3.630174e+000	0	0	0	0	0	0	672.446	1	1	50.1463	16.8333
DATA	1649	21	9	0	0	ASCRP3004871	ASCRP3004871	3783.56	366.6	4.866271e+002	4.867214e+001	524	16	3.568058e+000	0	0	0	0	0	0	507.757	1	1	50.7771	16.6
DATA	1650	21	10	0	0	ASCRP3008936	ASCRP3008936	3808.95	367.063	1.253248e+001	1.579180e+000	30	15	2.473007e+000	0	0	0	0	0	0	13.0435	1	1	46.1809	15.5172
DATA	1651	21	11	0	0	ASCRP3010305	ASCRP3010305	3834.5	366.5	8.931922e+004	8.931922e+003	94584	17	6.255835e+000	0	0	0	0	1	0	92811.9	1	1	57.5363	18.7241
DATA	1652	21	12	0	0	ASCRP3006157	ASCRP3006157	3859.29	366.163	5.119253e+003	5.119262e+002	5249	16	4.334798e+000	0	0	0	0	0	0	5313.88	1	1	50.1463	17.0952
DATA	1653	21	13	0	0	ASCRP3002954	ASCRP3002954	3884.9	366.145	1.495253e+003	1.495284e+002	1559	14	3.732738e+000	0	0	0	0	0	0	1551.1	1	1	46.8651	15
DATA	1654	21	14	0	0	ASCRP3009115	ASCRP3009115	3910.29	365.833	6.542304e+002	6.543014e+001	697	16	3.853857e+000	0	0	0	0	0	0	678.627	1	1	45.835	16.069
DATA	1655	21	15	0	0	ASCRP3007061	ASCRP3007061	3935.55	366.288	7.268493e+001	7.332133e+000	93	15	3.032026e+000	0	0	0	0	0	0	75.4039	1	1	50.7771	14.5455
DATA	1656	21	16	0	0	ASCRP3000676	ASCRP3000676	3961.5	366.5	1.552167e+002	1.555154e+001	176	16	2.820990e+000	0	0	0	0	0	0	161.119	1	1	57.5363	15.5714
DATA	1657	21	17	0	0	ASCRP3004757	ASCRP3004757	3986.16	366.494	8.418555e+001	8.473391e+000	105	17	3.760044e+000	0	0	0	0	0	0	87.4713	1	1	50.4627	16.931
DATA	1658	21	18	0	0	ASCRP3005166	ASCRP3005166	4012.33	366.5	8.298605e+003	8.298611e+002	8595	15.5	3.500549e+000	0	0	0	0	0	0	8633.95	1	1	57.5363	15.95
DATA	1659	21	19	0	0	ASCRP3004223	ASCRP3004223	4037.5	366.5	1.028323e+002	1.032792e+001	122	16	3.238596e+000	0	0	0	0	0	0	107.152	1	1	65	16.1667
DATA	1660	21	20	0	0	ASCRP3008748	ASCRP3008748	4062.68	366.459	1.060943e+003	1.060986e+002	1126	15	3.798211e+000	0	0	0	0	0	0	1107.46	1	1	51.7088	14.9545
DATA	1661	21	21	0	0	ASCRP3007088	ASCRP3007088	4088.2	366.116	1.283984e+002	1.287538e+001	150	17	3.470768e+000	0	0	0	0	0	0	134.306	1	1	46.5243	16.1842
DATA	1662	21	22	0	0	ASCRP3006036	ASCRP3006036	4113.82	366.264	7.914088e+002	7.914663e+001	848	16	2.591764e+000	0	0	0	0	0	0	829.504	1	1	52.3208	15.2
DATA	1663	21	23	0	0	A_23_P76799	NM_013448	4139.33	366.5	6.214517e+000	1.136959e+000	24	17	3.846031e+000	0	0	0	0	0	0	6.52725	1	1	57.5363	16.9667
DATA	1664	21	24	0	0	ASCRP3004044	ASCRP3004044	4164.25	366.627	6.018782e+001	6.093302e+000	78.5	16	3.815719e+000	0	0	0	0	0	0	63.3521	1	1	49.1849	16.4706
DATA	1665	21	25	0	0	ASCRP3006303	ASCRP3006303	4190	366.455	4.332338e+001	4.434802e+000	63.5	15.5	4.113042e+000	0	0	0	0	0	0	45.7096	1	1	55.8519	15.8529
DATA	1666	21	26	0	0	AS_circRNA_control207	AS_circRNA_control207	4215.18	366.361	6.195937e+002	6.196658e+001	676	16	2.573812e+000	0	0	0	0	0	0	655.226	1	1	47.8731	15.5217
DATA	1667	21	27	0	0	ASCRP3012999	ASCRP3012999	4240.5	366.5	5.374264e+002	5.375093e+001	590	15	3.927922e+000	0	0	0	0	0	0	569.578	1	1	52.9257	16
DATA	1668	21	28	0	0	ASCRP3006088	ASCRP3006088	4266.33	366.5	6.289581e+001	6.359649e+000	84	14	3.810317e+000	0	0	0	0	0	0	66.8082	1	1	57.5363	15
DATA	1669	21	29	0	0	ASCRP3011119	ASCRP3011119	4291.32	366.187	6.675304e+002	6.675965e+001	730.5	17	2.789408e+000	0	0	0	0	0	0	710.641	1	1	49.5074	16.9583
DATA	1670	21	30	0	0	ASCRP3003720	ASCRP3003720	4316.89	366.5	1.186774e+001	1.512424e+000	30	16	3.177925e+000	0	0	0	0	0	0	12.6583	1	1	56.9804	15.8929
DATA	1671	21	31	0	0	ASCRP3012178	ASCRP3012178	4342.1	366.075	2.471647e+002	2.473418e+001	281	16	3.357707e+000	0	0	0	0	0	0	264.181	1	1	46.8651	16.375
DATA	1672	21	32	0	0	ASCRP3001215	ASCRP3001215	4367.46	366.871	3.898787e+001	4.009165e+000	59.5	15	4.286165e+000	0	0	0	0	0	0	41.7308	1	1	47.5395	15.6061
DATA	1673	21	33	0	0	ASCRP3003733	ASCRP3003733	4392.81	366.519	1.481414e+002	1.484347e+001	172.5	14	3.933353e+000	0	0	0	0	0	0	158.845	1	1	49.8279	14.6667
DATA	1674	21	34	0	0	ASCRP3011805	ASCRP3011805	4418.21	366.726	1.712306e+002	1.714837e+001	205	16	3.066262e+000	0	0	0	0	0	0	183.85	1	1	48.5334	15.8529
DATA	1675	21	35	0	0	ASCRP3009336	ASCRP3009336	4443.69	366.532	1.127660e+002	1.131489e+001	138	15	3.395982e+000	0	0	0	0	0	0	121.24	1	1	49.8279	15.175
DATA	1676	21	36	0	0	ASCRP3003283	ASCRP3003283	4469.01	366.397	7.303693e+001	7.362548e+000	97	15	4.356428e+000	0	0	0	0	0	0	78.6124	1	1	48.5334	15.5385
DATA	1677	21	37	0	0	Negative010	Negative010	4494.67	366.5	4.455716e+001	4.551396e+000	66.5	15	3.760027e+000	0	0	0	1	0	0	47.9969	1	1	57.5363	15.6341
DATA	1678	21	38	0	0	ASCRP3004184	ASCRP3004184	4520	365.774	9.227320e+002	9.227786e+001	1015	15	3.632106e+000	0	0	0	0	0	0	994.902	1	1	45.4864	15.5946
DATA	1679	21	39	0	0	ASCRP3012252	ASCRP3012252	4545.5	366.5	4.977516e+000	1.052541e+000	23	17	3.107594e+000	0	0	0	0	0	0	5.36713	1	1	57.5363	16.6667
DATA	1680	21	40	0	0	ASCRP3002998	ASCRP3002998	4570.89	366.5	3.672136e+001	3.787402e+000	55	17	8.536665e+000	0	0	0	0	1	0	39.6015	1	1	56.9804	19.4815
DATA	1681	21	41	0	0	ASCRP3001017	ASCRP3001017	4596.24	366.693	4.520600e+001	4.614755e+000	66	15	2.818120e+000	0	0	0	0	0	0	48.7429	1	1	49.1849	15.3571
DATA	1682	21	42	0	0	ASCRP3007278	ASCRP3007278	4621.69	366.662	1.237680e+002	1.241152e+001	149	16	3.510903e+000	0	0	0	0	0	0	133.409	1	1	48.5334	16.8667
DATA	1683	21	43	0	0	ASCRP3006359	ASCRP3006359	4647.11	366.5	1.571640e+001	1.825273e+000	35	16	4.818636e+000	0	0	0	0	0	0	16.932	1	1	56.9804	16.5882
DATA	1684	21	44	0	0	ASCRP3004831	ASCRP3004831	4672.29	366.147	1.272055e+002	1.275442e+001	152.5	15	3.892964e+000	0	0	0	0	0	0	136.953	1	1	45.835	15.5
DATA	1685	21	45	0	0	ASCRP3006961	ASCRP3006961	4697.66	366.122	3.651768e+002	3.652952e+001	412	16	3.958114e+000	0	0	0	0	0	0	392.748	1	1	48.8603	17
DATA	1686	21	46	0	0	ASCRP3011690	ASCRP3011690	4723.33	366.5	1.666794e+004	1.666794e+003	17980	16	3.632518e+000	0	0	0	0	0	0	17900	1	1	57.5363	16.3235
DATA	1687	21	47	0	0	ASCRP3008529	ASCRP3008529	4748.44	366.1	1.465029e+002	1.467993e+001	172	16	4.342810e+000	0	0	0	0	0	0	157.121	1	1	47.8731	16.12
DATA	1688	21	48	0	0	ASCRP3001186	ASCRP3001186	4773.6	366.5	1.168633e+001	1.496135e+000	30	15.5	4.416679e+000	0	0	0	0	0	0	12.5095	1	1	47.2035	16.0938
DATA	1689	21	49	0	0	ASCRP3003715	ASCRP3003715	4799.37	366.602	1.607309e+003	1.607336e+002	1726	15	3.228717e+000	0	0	0	0	0	0	1717.04	1	1	53.5237	14.7692
DATA	1690	21	50	0	0	ASCRP3005982	ASCRP3005982	4824.67	366.5	6.123276e+000	1.120233e+000	24	15	3.940144e+000	0	0	0	0	0	0	6.52752	1	1	57.5363	16.4839
DATA	1691	21	51	1028	1	(+)E1A_r60_1	E1A_r60_1	4850.33	366.5	1.838393e+000	9.581046e-001	19	16	3.464375e+000	0	0	0	0	0	0	1.95511	1	0	57.5363	16.4242
DATA	1692	21	52	0	0	ASCRP3000361	ASCRP3000361	4875.73	365.924	3.939109e+001	4.050289e+000	59.5	14	2.649839e+000	0	0	0	0	0	0	41.7952	1	1	45.835	14.4545
DATA	1693	21	53	0	0	ASCRP3008469	ASCRP3008469	4901.06	365.815	1.468436e+002	1.471473e+001	169	15	4.035556e+000	0	0	0	0	0	0	155.395	1	1	45.835	15.2857
DATA	1694	21	54	0	0	ASCRP3007142	ASCRP3007142	4926.47	366.181	1.025253e+003	1.025297e+002	1097	15	4.492204e+000	0	0	0	0	0	0	1081.76	1	1	51.0895	15.4286
DATA	1695	21	55	0	0	ASCRP3004173	ASCRP3004173	4951.99	366.229	4.039197e+002	4.040316e+001	450	14	3.162278e+000	0	0	0	0	0	0	424.916	1	1	46.8651	14.75
DATA	1696	21	56	0	0	ASCRP3009318	ASCRP3009318	4977.15	366.813	1.900235e+002	1.902627e+001	221	17	4.178544e+000	0	0	0	0	0	0	199.263	1	1	48.2044	16.0909
DATA	1697	21	57	0	0	ASCRP3012811	ASCRP3012811	5002.38	366.63	9.000985e+002	9.001493e+001	960	17	3.134715e+000	0	0	0	0	0	0	941.011	1	1	50.7771	16.6333
DATA	1698	21	58	0	0	ASCRP3012759	ASCRP3012759	5028.11	366.5	6.346266e+001	6.418397e+000	81	17	4.258014e+000	0	0	0	0	0	0	66.1382	1	1	56.9804	17.4545
DATA	1699	21	59	0	0	ASCRP3009003	ASCRP3009003	5053.5	366.5	1.738685e+001	1.987365e+000	35	15	4.218690e+000	0	0	0	0	0	0	18.0624	1	1	57.5363	16.1212
DATA	1700	21	60	0	0	ASCRP3010164	ASCRP3010164	5078.62	366.295	1.472603e+002	1.475765e+001	166	13.5	3.849675e+000	0	0	0	0	0	0	152.512	1	1	50.4627	14.5
DATA	1701	21	61	0	0	ASCRP3008260	ASCRP3008260	5104.25	366.447	1.683757e+002	1.686541e+001	189	15	4.137709e+000	0	0	0	0	0	0	173.823	1	1	49.5074	15.7222
DATA	1702	21	62	0	0	ASCRP3006545	ASCRP3006545	5129.5	366.5	2.592276e+000	1.005617e+000	21	16	3.285681e+000	0	0	0	0	0	0	2.66797	1	0	57.5363	14.9355
DATA	1703	21	63	0	0	ASCRP3011665	ASCRP3011665	5154.93	366.268	9.918644e+001	9.966397e+000	120	15	2.572177e+000	0	0	0	0	0	0	101.786	1	1	47.5395	15.0667
DATA	1704	21	64	0	0	ASCRP3009890	ASCRP3009890	5180.5	366.5	2.272336e+001	2.473579e+000	39	15.5	4.355197e+000	0	0	0	0	0	0	23.2516	1	1	57.5363	15.5
DATA	1705	21	65	0	0	ASCRP3000446	ASCRP3000446	5205.67	366.5	2.523850e+001	2.707381e+000	43.5	16	4.832790e+000	0	0	0	0	0	0	25.7577	1	1	57.5363	16.7568
DATA	1706	21	66	0	0	ASCRP3000183	ASCRP3000183	5231.32	366.653	1.703118e+002	1.705948e+001	189.5	18	4.409442e+000	0	0	0	0	0	0	173.385	1	1	48.2044	17.5455
DATA	1707	21	67	0	0	ASCRP3005754	ASCRP3005754	5256.5	366.5	1.646641e+001	1.918437e+000	35	16	4.717699e+000	0	0	0	0	0	0	16.7279	1	1	65	16.5294
DATA	1708	21	68	0	0	ASCRP3011027	ASCRP3011027	5281.89	366.5	2.252587e+002	2.254745e+001	242	15	4.093530e+000	0	0	0	0	0	0	228.408	1	1	56.9804	15.9032
DATA	1709	21	69	0	0	ASCRP3002836	ASCRP3002836	5307.5	366.5	1.525862e+000	9.994482e-001	19	16	3.977859e+000	0	0	0	0	0	0	1.54481	1	0	57.5363	15.8519
DATA	1710	21	70	0	0	ASCRP3012016	ASCRP3012016	5332.67	366.5	7.360439e+000	1.232713e+000	25	14	4.251050e+000	0	0	0	0	0	0	7.44345	1	1	57.5363	14.5
DATA	1711	21	71	0	0	ASCRP3007746	ASCRP3007746	5357.94	366.232	4.005102e+002	4.006325e+001	426	16	4.808618e+000	0	0	0	0	0	0	404.748	1	1	46.5243	16.3333
DATA	1712	21	72	0	1	ETG04_27747	ETG04_27747	5383.5	366.5	1.006483e+000	9.898094e-001	18	17	3.972625e+000	0	0	0	0	0	0	0.0954476	0	0	65	17.3214
DATA	1713	21	73	0	0	A_23_P25019	NM_000946	5408.87	366.747	5.843896e+001	5.927068e+000	77	15	3.519225e+000	0	0	0	0	0	0	59.062	1	1	49.8279	15.5806
DATA	1714	21	74	0	0	ASCRP3004568	ASCRP3004568	5434.33	366.718	9.383174e+001	9.435104e+000	108	16	3.501323e+000	0	0	0	0	0	0	94.9189	1	1	50.1463	16.5
DATA	1715	21	75	0	0	ASCRP3000487	ASCRP3000487	5459.76	366.667	4.823366e+002	4.824375e+001	508.5	16	3.905283e+000	0	0	0	0	0	0	488.686	1	1	51.4001	16.5862
DATA	1716	21	76	0	0	ASCRP3013208	ASCRP3013208	5485.11	366.5	8.996267e+001	9.050008e+000	109	17	4.509998e+000	0	0	0	0	0	0	91.3514	1	1	56.9804	16.7692
DATA	1717	21	77	0	0	ASCRP3002843	ASCRP3002843	5510.56	366.056	2.210969e+002	2.213149e+001	244.5	15	3.724375e+000	0	0	0	0	0	0	225.179	1	1	48.2044	15.75
DATA	1718	21	78	0	0	ASCRP3012172	ASCRP3012172	5536.12	366.302	4.845576e+002	4.846563e+001	511.5	14	3.940851e+000	0	0	0	0	0	0	495.421	1	1	52.3208	14.9697
DATA	1719	21	79	0	0	Negative008	Negative008	5561.24	366.394	1.831827e+002	1.834412e+001	198.5	13	1.658312e+000	0	0	0	0	1	0	188.166	1	1	47.5395	13
DATA	1720	21	80	0	0	ASCRP3002759	ASCRP3002759	5586.54	366.403	2.622783e+001	2.795733e+000	45	14.5	3.947346e+000	0	0	0	0	0	0	27.0933	1	1	45.835	15.3077
DATA	1721	21	81	0	0	ASCRP3009642	ASCRP3009642	5612.32	366.677	3.933680e+003	3.933692e+002	4098	15	4.724678e+000	0	0	0	0	0	0	4091.3	1	1	53.5237	15.5484
DATA	1722	21	82	0	0	ASCRP3011275	ASCRP3011275	5637.46	366.824	4.207718e+002	4.208800e+001	454.5	13.5	3.126653e+000	0	0	0	0	0	0	441.015	1	1	48.8603	14.1842
DATA	1723	22	1	0	0	ASCRP3008016	ASCRP3008016	3593.19	373.96	1.438476e+002	1.441401e+001	175.5	15	4.038210e+000	0	0	0	0	0	0	156.718	1	1	48.2044	15.0833
DATA	1724	22	2	0	0	ASCRP3006549	ASCRP3006549	3618.62	373.787	2.835063e+002	2.836576e+001	322	14	2.897214e+000	0	0	0	0	0	0	306.038	1	1	52.0157	14.0769
DATA	1725	22	3	0	0	ASCRP3011701	ASCRP3011701	3643.81	373.892	1.196508e+002	1.200147e+001	148.5	16	2.857738e+000	0	0	0	0	0	0	128.12	1	1	50.7771	15.6
DATA	1726	22	4	0	0	ASCRP3002009	ASCRP3002009	3669.09	373.182	9.758700e+000	1.355226e+000	28	16	3.910284e+000	0	0	0	0	0	0	10.3774	1	1	42.2201	15.9032
DATA	1727	22	5	0	0	ASCRP3003081	ASCRP3003081	3694.58	373.573	9.622338e-001	9.481693e-001	19	15	4.101411e+000	0	0	0	0	0	0	0.637261	0	0	65	15.2188
DATA	1728	22	6	0	0	ASCRP3010145	ASCRP3010145	3720.06	373.306	1.050035e+002	1.054334e+001	129	15	3.289277e+000	0	0	0	0	0	0	110.397	1	1	47.8731	15.2105
DATA	1729	22	7	0	0	ASCRP3001118	ASCRP3001118	3745.58	373.573	7.048794e+000	1.187265e+000	25	15	3.191049e+000	0	0	0	0	0	0	7.37804	1	1	57.5363	15.129
DATA	1730	22	8	0	0	Negative030	Negative030	3771	373.545	9.749785e-001	9.591005e-001	18	18	5.087736e+000	0	0	0	0	1	0	0.257454	0	0	55.8519	18.3333
DATA	1731	22	9	0	0	ASCRP3002129	ASCRP3002129	3796.38	373.763	1.070708e+002	1.075017e+001	127	16	3.402442e+000	0	0	0	0	0	0	111.351	1	1	49.1849	16.1875
DATA	1732	22	10	0	0	ASCRP3000579	ASCRP3000579	3821.58	373.573	3.402445e+002	3.403809e+001	371	16	3.919164e+000	0	0	0	0	0	0	353.104	1	1	57.5363	17.2121
DATA	1733	22	11	0	0	ASCRP3006343	ASCRP3006343	3847.42	373.573	8.143962e+001	8.200947e+000	90	16	4.531372e+000	0	0	0	0	0	0	84.3847	1	1	57.5363	16.6667
DATA	1734	22	12	0	0	ASCRP3004734	ASCRP3004734	3872.19	373.519	4.903438e+002	4.904389e+001	517	15	3.659794e+000	0	0	0	0	0	0	507.595	1	1	49.8279	15.4138
DATA	1735	22	13	0	0	ASCRP3010874	ASCRP3010874	3897.43	373.608	2.670559e+002	2.672307e+001	294	16	3.860739e+000	0	0	0	0	0	0	276.311	1	1	49.1849	16.303
DATA	1736	22	14	130	1	(+)eQC-41	EQC	3923	372.934	4.695149e+002	4.696143e+001	508.5	15	3.847007e+000	0	0	0	0	0	0	485.885	1	1	44.0646	15.5588
DATA	1737	22	15	0	0	ASCRP3001987	ASCRP3001987	3948.42	373.671	3.052754e+001	3.201998e+000	49	14	2.321475e+000	0	0	0	0	0	0	31.5965	1	1	48.5334	14.5484
DATA	1738	22	16	0	0	ASCRP3003367	ASCRP3003367	3974.12	373.92	5.306744e+001	5.393862e+000	73	16	3.522116e+000	0	0	0	0	0	0	54.963	1	1	47.8731	16.0303
DATA	1739	22	17	0	0	ASCRP3006138	ASCRP3006138	3999.5	373.648	2.478320e+001	2.659340e+000	43	16	3.449287e+000	0	0	0	0	0	0	25.6987	1	1	57.5363	16.3158
DATA	1740	22	18	0	0	A_23_P2683	NM_024604	4025	373.545	8.368171e+000	1.275802e+000	24.5	16	3.492395e+000	0	0	0	1	0	0	8.6895	1	1	55.8519	16.5556
DATA	1741	22	19	0	0	A_23_P250813	NM_000553	4050.12	374	2.313680e+001	2.505578e+000	42.5	16	3.584153e+000	0	0	0	1	0	0	24.059	1	1	47.2035	16
DATA	1742	22	20	0	0	ASCRP3002372	ASCRP3002372	4075.26	373.667	7.637722e+001	7.697798e+000	96.5	16	4.105559e+000	0	0	0	0	0	0	79.5727	1	1	47.2035	15.5882
DATA	1743	22	21	0	0	ASCRP3006306	ASCRP3006306	4100.8	373.667	7.744262e+001	7.803287e+000	95	16	2.848386e+000	0	0	0	0	0	0	80.841	1	1	51.7088	15.4483
DATA	1744	22	22	0	0	ASCRP3008215	ASCRP3008215	4126.5	373.648	5.596010e+000	1.107695e+000	23	16	4.313038e+000	0	0	0	0	0	0	5.85389	1	1	57.5363	16.8667
DATA	1745	22	23	0	0	ASCRP3010581	ASCRP3010581	4151.69	373.338	1.959851e+002	1.962170e+001	224	17	3.707592e+000	0	0	0	0	0	0	205.483	1	1	48.5334	16.7097
DATA	1746	22	24	0	0	ASCRP3013439	ASCRP3013439	4177.19	373.857	1.314899e+002	1.318340e+001	158	16	4.141951e+000	0	0	0	0	0	0	138.14	1	1	46.8651	15.9211
DATA	1747	22	25	0	0	ASCRP3013191	ASCRP3013191	4202.38	373.919	1.081085e+003	1.081127e+002	1151	16	4.266208e+000	0	0	0	0	0	0	1138.25	1	1	51.4001	16.2647
DATA	1748	22	26	0	0	ASCRP3001587	ASCRP3001587	4228	373.545	2.544791e+001	2.715454e+000	44.5	16	4.233566e+000	0	0	0	0	0	0	26.8584	1	1	55.8519	16
DATA	1749	22	27	0	0	ASCRP3005904	ASCRP3005904	4253.23	373.861	9.243200e+002	9.243683e+001	1011.5	14.5	3.146132e+000	0	0	0	0	0	0	977.555	1	1	50.1463	14.75
DATA	1750	22	28	0	0	ASCRP3006363	ASCRP3006363	4278.69	373.338	7.184279e+003	7.184285e+002	7641	14.5	3.754891e+000	0	0	0	0	0	0	7616.13	1	1	48.5334	15.3929
DATA	1751	22	29	0	0	ASCRP3002588	ASCRP3002588	4304.36	373.086	1.298066e+002	1.301474e+001	154.5	14.5	3.326978e+000	0	0	0	0	0	0	137.912	1	1	42.9674	15.4286
DATA	1752	22	30	0	0	ASCRP3006804	ASCRP3006804	4329.56	373.792	8.207025e+001	8.260648e+000	101	17	2.930656e+000	0	0	0	0	0	0	87.3368	1	1	49.8279	17.2727
DATA	1753	22	31	0	0	Negative021	Negative021	4355	373.545	9.537173e-001	9.378748e-001	17	17	4.435839e+000	0	0	0	0	0	0	-0.0625879	0	0	65	17.52
DATA	1754	22	32	0	0	ASCRP3000608	ASCRP3000608	4380.38	373.768	4.176099e+001	4.279793e+000	63	15	3.904781e+000	0	0	0	0	0	0	44.5978	1	1	46.8651	15.2258
DATA	1755	22	33	0	0	ASCRP3011649	ASCRP3011649	4405.33	373.56	3.794745e+001	3.908214e+000	58.5	15	3.342722e+000	0	0	0	0	0	0	40.5897	1	1	49.5074	15.4074
DATA	1756	22	34	0	0	ASCRP3009791	ASCRP3009791	4431	374.013	3.645362e+002	3.646558e+001	404	15	3.381908e+000	0	0	0	0	0	0	390.37	1	1	46.8651	15.1389
DATA	1757	22	35	0	0	ASCRP3003871	ASCRP3003871	4456.63	373.8	5.020252e+001	5.106149e+000	73	14	3.898853e+000	0	0	0	0	0	0	53.8281	1	1	49.1849	14.6429
DATA	1758	22	36	0	0	ASCRP3007659	ASCRP3007659	4481.76	373.543	2.128564e+002	2.130602e+001	250	15.5	3.817933e+000	0	0	0	0	0	0	228.469	1	1	47.2035	15.9375
DATA	1759	22	37	0	0	ASCRP3012385	ASCRP3012385	4507.16	373.746	5.341292e+001	5.421833e+000	73.5	14	3.777910e+000	0	0	0	0	0	0	57.3678	1	1	47.5395	15.2051
DATA	1760	22	38	0	0	ASCRP3000807	ASCRP3000807	4532.74	373.116	1.505605e+001	1.769841e+000	34.5	16	3.396734e+000	0	0	0	0	0	0	16.1838	1	1	46.1809	16.3659
DATA	1761	22	39	0	0	ASCRP3002047	ASCRP3002047	4558.42	373.573	4.565317e+001	4.659127e+000	67	17	4.949250e+000	0	0	0	0	0	0	49.0767	1	1	57.5363	17.931
DATA	1762	22	40	0	0	ASCRP3011380	ASCRP3011380	4583.44	373.74	6.667177e+002	6.667826e+001	730	14	6.225906e+000	0	0	0	0	0	0	716.697	1	1	49.5074	16.5238
DATA	1763	22	41	0	0	Negative026	Negative026	4609	373.545	9.460760e-001	9.303605e-001	17	15	2.592324e+000	0	0	0	0	0	0	-0.212475	0	0	65	15.6471
DATA	1764	22	42	0	0	ASCRP3003967	ASCRP3003967	4634.42	373.573	9.464932e-001	9.315432e-001	17	17.5	4.233959e+000	0	0	0	0	0	0	0.407488	0	0	65	17.4063
DATA	1765	22	43	0	0	CUST_16_PI418767722	NM_001536	4659.58	373.573	5.667823e+000	1.090285e+000	23	16	4.453342e+000	0	0	0	0	0	0	6.08537	1	1	57.5363	15.9677
DATA	1766	22	44	0	0	ASCRP3006948	ASCRP3006948	4685.06	373.536	6.349492e+002	6.350176e+001	684	17	3.082514e+000	0	0	0	0	0	0	681.118	1	1	47.5395	17.4242
DATA	1767	22	45	0	0	ASCRP3002293	ASCRP3002293	4710.5	373.648	1.126054e+001	1.462563e+000	30	16	3.703136e+000	0	0	0	0	0	0	12.065	1	1	65	16.1892
DATA	1768	22	46	0	0	ASCRP3004551	ASCRP3004551	4736	373.545	9.906080e+001	9.950067e+000	121	17	3.592106e+000	0	0	0	0	0	0	105.997	1	1	65	16.3548
DATA	1769	22	47	0	0	ASCRP3006483	ASCRP3006483	4761.2	373.409	3.815332e+001	3.928464e+000	58	15	4.652328e+000	0	0	0	0	0	0	40.7626	1	1	45.835	16.0313
DATA	1770	22	48	0	0	Negative027	Negative027	4786.58	373.573	2.235517e+000	9.640141e-001	20	15	3.956212e+000	0	0	0	0	0	0	2.38395	1	0	57.5363	15.4194
DATA	1771	22	49	0	0	ASCRP3011229	ASCRP3011229	4812.16	373.901	9.298365e+001	9.345733e+000	118.5	15	3.480818e+000	0	0	0	0	0	0	98.9453	1	1	46.8651	15.5667
DATA	1772	22	50	0	0	ASCRP3004929	ASCRP3004929	4837.5	373.648	9.361374e+001	9.408621e+000	114	16	3.341177e+000	0	0	0	0	0	0	99.4076	1	1	57.5363	16.625
DATA	1773	22	51	0	0	ASCRP3009175	ASCRP3009175	4862.81	373.89	3.416102e+002	3.417406e+001	375.5	16	3.043767e+000	0	0	0	0	0	0	361.865	1	1	47.8731	15.7419
DATA	1774	22	52	0	0	ASCRP3011783	ASCRP3011783	4888.43	373.507	3.086835e+001	3.228630e+000	49	15	2.256893e+000	0	0	0	0	0	0	32.6198	1	1	47.2035	15.2632
DATA	1775	22	53	0	0	ASCRP3012581	ASCRP3012581	4913.56	373.521	6.343779e+001	6.414342e+000	81	15	2.775923e+000	0	0	0	0	0	0	66.8596	1	1	48.2044	14.8667
DATA	1776	22	54	0	0	ASCRP3003521	ASCRP3003521	4939.17	373.143	1.811031e+001	2.045718e+000	36	15	3.209609e+000	0	0	0	0	0	0	19.0358	1	1	46.8651	15.6111
DATA	1777	22	55	1028	1	(+)E1A_r60_3	E1A_r60_3	4964.34	373.761	9.331377e+001	9.380049e+000	117	14.5	3.503693e+000	0	0	0	0	0	0	97.7807	1	1	46.1809	15
DATA	1778	22	56	0	0	ASCRP3010739	ASCRP3010739	4989.91	373.614	6.625887e+001	6.694661e+000	87	17	3.311758e+000	0	0	0	0	0	0	69.2258	1	1	57.259	16.75
DATA	1779	22	57	0	0	ASCRP3000453	ASCRP3000453	5015.38	374	2.746122e+002	2.747801e+001	304.5	17	3.174417e+000	0	0	0	0	0	0	286.004	1	1	48.5334	16.6667
DATA	1780	22	58	0	0	ASCRP3002826	ASCRP3002826	5040.42	373.516	9.063566e+000	1.322401e+000	26	17	3.930341e+000	0	0	0	0	0	0	9.41235	1	1	43.7019	17.3125
DATA	1781	22	59	0	0	ASCRP3011114	ASCRP3011114	5066.23	373.844	1.100894e+002	1.105124e+001	132.5	15	3.047247e+000	0	0	0	0	0	0	113.959	1	1	49.5074	15
DATA	1782	22	60	0	0	ASCRP3009548	ASCRP3009548	5091.57	373.392	2.008271e+002	2.010607e+001	226	15	4.429608e+000	0	0	0	0	0	0	207.281	1	1	49.1849	15.9167
DATA	1783	22	61	0	0	ASCRP3003711	ASCRP3003711	5116.73	373.703	1.358357e+002	1.361829e+001	155	16	3.938023e+000	0	0	0	0	0	0	139.776	1	1	48.5334	16.3529
DATA	1784	22	62	0	0	A_23_P142849	NM_005168	5142.46	373.618	8.677875e+000	1.304985e+000	27	16	2.738938e+000	0	0	0	0	0	0	8.90363	1	1	47.2035	15.2059
DATA	1785	22	63	0	0	ASCRP3012906	ASCRP3012906	5167.88	373.438	7.861445e+002	7.862052e+001	826.5	14.5	4.005169e+000	0	0	0	0	0	0	804.394	1	1	52.9257	14.4
DATA	1786	22	64	0	0	ASCRP3002077	ASCRP3002077	5192.99	373.771	2.237686e+002	2.239830e+001	245	17	5.014960e+000	0	0	0	0	0	0	228.359	1	1	46.8651	16.8571
DATA	1787	22	65	0	0	ASCRP3006860	ASCRP3006860	5218.37	373.843	3.660031e+001	3.789547e+000	56.5	16.5	3.950789e+000	0	0	0	0	0	0	37.2611	1	1	47.2035	16.1389
DATA	1788	22	66	0	0	ASCRP3005220	ASCRP3005220	5244.11	374.027	8.342418e+001	8.400301e+000	101.5	18	5.072448e+000	0	0	0	0	0	0	84.7424	1	1	46.8651	17.7838
DATA	1789	22	67	0	0	ASCRP3000613	ASCRP3000613	5269.38	373.763	3.139977e+002	3.141525e+001	332	17	4.500743e+000	0	0	0	0	0	0	318.376	1	1	49.1849	17.5294
DATA	1790	22	68	0	0	ASCRP3011894	ASCRP3011894	5294.37	373.64	3.009154e+002	3.010775e+001	316	16.5	4.061032e+000	0	0	0	0	0	0	304.648	1	1	48.8603	16.4118
DATA	1791	22	69	0	0	ASCRP3004930	ASCRP3004930	5319.94	373.386	8.088486e+001	8.148715e+000	101	17	5.202258e+000	0	0	0	0	0	0	81.7919	1	1	47.2035	17.2143
DATA	1792	22	70	0	0	ASCRP3012424	ASCRP3012424	5345.31	373.662	4.218598e+002	4.219759e+001	449	15	4.212133e+000	0	0	0	0	0	0	426.252	1	1	48.5334	15.4722
DATA	1793	22	71	0	0	ASCRP3010694	ASCRP3010694	5370.81	373.467	6.754402e+001	6.826568e+000	85.5	16	4.867463e+000	0	0	0	0	0	0	68.2269	1	1	49.5074	16.5946
DATA	1794	22	72	0	0	ASCRP3010242	ASCRP3010242	5396.5	373.964	2.321724e+002	2.323833e+001	246.5	13.5	4.753784e+000	0	0	0	0	0	0	234.568	1	1	50.4627	14.9615
DATA	1795	22	73	0	0	AS_circRNA_control203	AS_circRNA_control203	5421.66	374.38	2.192095e+002	2.194324e+001	236.5	17	3.870439e+000	0	0	0	0	0	0	221.646	1	1	47.5395	17.1379
DATA	1796	22	74	0	0	ASCRP3006758	ASCRP3006758	5447.33	374.012	5.783470e+001	5.867186e+000	77	14.5	3.523984e+000	0	0	0	0	0	0	58.561	1	1	50.1463	15.4615
DATA	1797	22	75	0	0	ASCRP3006694	ASCRP3006694	5472.5	374.257	1.673688e+002	1.676587e+001	187	16	4.144320e+000	0	0	0	0	0	0	169.825	1	1	47.2035	16.8462
DATA	1798	22	76	0	0	ASCRP3007992	ASCRP3007992	5497.83	373.129	5.766970e+001	5.850123e+000	75	15.5	3.880570e+000	0	0	0	0	0	0	58.6758	1	1	46.8651	15.8235
DATA	1799	22	77	0	0	ASCRP3008269	ASCRP3008269	5523.42	373.573	2.099877e+000	1.001509e+000	20	14.5	3.667507e+000	0	0	0	0	0	0	2.14438	1	0	57.5363	15.0313
DATA	1800	22	78	0	0	ASCRP3008887	ASCRP3008887	5548.89	373.352	4.689811e+002	4.690824e+001	491	15	4.020881e+000	0	0	0	0	0	0	481.056	1	1	47.8731	15.8966
DATA	1801	22	79	0	0	ASCRP3013233	ASCRP3013233	5574	373.5	2.308127e+002	2.310163e+001	257	15.5	5.120115e+000	0	0	0	0	0	0	238.023	1	1	51.0895	16.2917
DATA	1802	22	80	0	0	ASCRP3013039	ASCRP3013039	5599.49	373.959	8.637753e+001	8.691319e+000	105	15	4.888914e+000	0	0	0	0	0	0	89.6539	1	1	48.5334	16.4828
DATA	1803	22	81	0	0	ASCRP3001707	ASCRP3001707	5624.58	373.573	6.913328e+001	6.979184e+000	89	14	4.598672e+000	0	0	0	0	0	0	72.2766	1	1	65	14.8276
DATA	1804	22	82	0	0	ASCRP3008546	ASCRP3008546	5650.21	374	1.196995e+002	1.200745e+001	143.5	14	3.383996e+000	0	0	0	0	0	0	126.235	1	1	46.8651	14.7231
DATA	1805	23	1	0	0	ASCRP3003435	ASCRP3003435	3580.54	381.236	4.580846e+001	4.671184e+000	68	15	3.616228e+000	0	0	0	0	0	0	50.1064	1	1	47.5395	14.8679
DATA	1806	23	2	0	0	ASCRP3010026	ASCRP3010026	3605.86	381.192	1.844375e+002	1.846685e+001	217	15	4.529473e+000	0	0	0	0	0	0	199.755	1	1	47.5395	16.129
DATA	1807	23	3	0	0	Negative027	Negative027	3631.5	381	9.472529e-001	9.322799e-001	19	15	3.073001e+000	0	0	0	0	0	0	0.40459	0	0	65	14.88
DATA	1808	23	4	0	0	ASCRP3004348	ASCRP3004348	3656.63	381	4.636869e+002	4.637819e+001	519	16	3.117362e+000	0	0	0	0	0	0	493.993	1	1	48.5334	15.8889
DATA	1809	23	5	0	0	ASCRP3002946	ASCRP3002946	3681.83	381.183	1.822957e+001	2.053319e+000	38	14	4.230413e+000	0	0	0	0	0	0	19.2914	1	1	44.4243	14.7838
DATA	1810	23	6	0	0	ASCRP3002618	ASCRP3002618	3707.24	381.029	2.527704e+001	2.700470e+000	43	15	3.293008e+000	0	0	0	0	0	0	26.5964	1	1	46.1809	15.3902
DATA	1811	23	7	0	0	ASCRP3003856	ASCRP3003856	3732.88	381.012	7.177138e+002	7.177773e+001	762	15	3.066807e+000	0	0	0	0	0	0	751.465	1	1	49.5074	15.0303
DATA	1812	23	8	0	0	ASCRP3010577	ASCRP3010577	3758.5	381	1.368735e+001	1.671259e+000	32	15	3.514144e+000	0	0	0	0	0	0	14.2726	1	1	54.1152	16.1429
DATA	1813	23	9	0	0	A_23_P202496	NM_022451	3783.5	381	9.767598e+000	1.371027e+000	27	17	3.986739e+000	0	0	0	0	0	0	10.1523	1	1	65	17.5862
DATA	1814	23	10	0	0	ASCRP3009258	ASCRP3009258	3809.42	381.194	3.579922e+001	3.707627e+000	55	15	2.669539e+000	0	0	0	0	0	0	37.1089	1	1	46.5243	15.3333
DATA	1815	23	11	0	0	ASCRP3001036	ASCRP3001036	3834.5	381.352	4.216762e+001	4.326130e+000	59	16	2.836474e+000	0	0	0	0	0	0	43.6246	1	1	57.5363	16.2593
DATA	1816	23	12	0	0	ASCRP3011935	ASCRP3011935	3859.38	380.75	3.700800e+001	3.825232e+000	55	15.5	3.696690e+000	0	0	0	0	0	0	38.2426	1	1	46.5243	15.3
DATA	1817	23	13	0	0	ASCRP3008720	ASCRP3008720	3885.07	380.957	1.883521e+002	1.886009e+001	213.5	14	3.131525e+000	0	0	0	0	0	0	194.463	1	1	46.8651	14.75
DATA	1818	23	14	0	0	ASCRP3002367	ASCRP3002367	3910.5	381.352	5.840465e+000	1.131416e+000	23	15	3.890061e+000	0	0	0	0	0	0	6.02722	1	1	57.5363	15.4848
DATA	1819	23	15	0	0	ASCRP3000522	ASCRP3000522	3936	381.319	1.027982e+002	1.032538e+001	126	15	3.858380e+000	0	0	0	0	0	0	106.098	1	1	58.0869	15.125
DATA	1820	23	16	0	0	ASCRP3010105	ASCRP3010105	3960.86	381.216	8.568276e+001	8.622826e+000	103.5	16	3.571525e+000	0	0	0	0	0	0	88.4801	1	1	47.8731	16.1765
DATA	1821	23	17	0	0	ASCRP3009783	ASCRP3009783	3986.45	381.338	5.383114e+001	5.469385e+000	73	16	3.221907e+000	0	0	0	0	0	0	55.6337	1	1	48.8603	15.4545
DATA	1822	23	18	0	0	ASCRP3006686	ASCRP3006686	4011.85	381.567	9.998548e+000	1.390668e+000	26.5	16	2.893205e+000	0	0	0	0	0	0	10.3444	1	1	42.9674	15.9722
DATA	1823	23	19	0	0	ASCRP3000855	ASCRP3000855	4037.5	381.231	1.372921e+002	1.376309e+001	158	17	3.444720e+000	0	0	0	0	0	0	142.262	1	1	49.8279	16.5926
DATA	1824	23	20	0	0	ASCRP3007694	ASCRP3007694	4062.65	380.862	4.678203e+002	4.679195e+001	503.5	16	4.525062e+000	0	0	0	0	0	0	485.608	1	1	45.4864	15.4286
DATA	1825	23	21	0	0	ASCRP3004407	ASCRP3004407	4088.5	381.352	1.547862e+001	1.822327e+000	34	16	3.813953e+000	0	0	0	0	0	0	16.0939	1	1	57.5363	15.7097
DATA	1826	23	22	0	0	ASCRP3010533	ASCRP3010533	4113.31	380.813	2.008751e+001	2.226241e+000	37	16	2.761220e+000	0	0	0	0	0	0	20.9305	1	1	45.1352	14.9286
DATA	1827	23	23	0	0	ASCRP3009570	ASCRP3009570	4138.94	380.657	7.197561e+001	7.260991e+000	90	16	3.795012e+000	0	0	0	0	0	0	75.1579	1	1	45.835	16.4286
DATA	1828	23	24	0	0	ASCRP3008282	ASCRP3008282	4164.32	381.4	9.404637e+001	9.453091e+000	114	16	3.498526e+000	0	0	0	0	0	0	98.386	1	1	50.7771	16.2368
DATA	1829	23	25	0	0	ASCRP3008189	ASCRP3008189	4189.94	381.301	2.196744e+003	2.196765e+002	2302.5	16	4.514188e+000	0	0	0	0	0	0	2303.28	1	1	51.7088	16.4706
DATA	1830	23	26	0	0	ASCRP3006190	ASCRP3006190	4215.5	381.352	5.768485e+000	1.112833e+000	21	14.5	4.419025e+000	0	0	0	0	0	0	6.06154	1	1	57.5363	15.25
DATA	1831	23	27	0	0	ASCRP3007598	ASCRP3007598	4240.53	381.247	4.779725e+001	4.873135e+000	67	13.5	3.324732e+000	0	0	0	0	0	0	50.3361	1	1	48.8603	14.4231
DATA	1832	23	28	0	0	ASCRP3001812	ASCRP3001812	4266.2	380.69	3.403318e+001	3.532693e+000	54	14	2.957400e+000	0	0	0	0	0	0	35.9273	1	1	46.8651	14.6061
DATA	1833	23	29	0	0	ASCRP3001267	ASCRP3001267	4291.59	380.649	1.669140e+002	1.671815e+001	190	14	3.690934e+000	0	0	0	0	0	0	176.573	1	1	47.8731	15.2059
DATA	1834	23	30	0	0	AS_circRNA_control204	AS_circRNA_control204	4316.86	380.895	2.227291e+003	2.227311e+002	2395	16	3.102312e+000	0	0	0	1	0	0	2360.6	1	1	47.8731	16.0714
DATA	1835	23	31	0	0	ASCRP3012267	ASCRP3012267	4342.5	381.352	3.336154e+001	3.466577e+000	52.5	17	4.646504e+000	0	0	0	0	0	0	35.4184	1	1	57.5363	17.56
DATA	1836	23	32	0	0	ASCRP3010864	ASCRP3010864	4367.58	381.427	1.298741e+002	1.302141e+001	153	17.5	5.028275e+000	0	0	0	0	0	0	138.114	1	1	57.5363	17.0455
DATA	1837	23	33	0	0	Negative024	Negative024	4393.37	381.404	9.546642e-001	9.388060e-001	17	15	2.506513e+000	0	0	0	0	0	0	-0.0762901	0	0	65	15.75
DATA	1838	23	34	0	0	CUST_18_PI418767722	NM_000754	4418.5	381.352	9.024563e+000	1.301252e+000	26	17	2.991026e+000	0	0	0	0	0	0	9.62662	1	1	65	16.2903
DATA	1839	23	35	0	0	ASCRP3001845	ASCRP3001845	4443.91	381.386	1.550941e+001	1.811652e+000	33	15	3.262468e+000	0	0	0	0	0	0	16.5645	1	1	57.259	15.0571
DATA	1840	23	36	0	0	ASCRP3011838	ASCRP3011838	4469.13	381.053	5.567998e+002	5.568783e+001	616.5	15.5	3.347157e+000	0	0	0	0	0	0	595.39	1	1	47.8731	16.1818
DATA	1841	23	37	0	0	ASCRP3007686	ASCRP3007686	4494.58	381.427	4.436258e+000	1.034490e+000	21	15	3.794928e+000	0	0	0	0	0	0	4.74699	1	0	57.5363	15.4828
DATA	1842	23	38	0	0	ASCRP3000685	ASCRP3000685	4519.75	380.953	2.055766e+001	2.257892e+000	40	15	3.450345e+000	0	0	0	0	0	0	22.0161	1	1	45.4864	15.4634
DATA	1843	23	39	0	0	ASCRP3010059	ASCRP3010059	4545.5	381.352	4.648592e+000	1.042862e+000	22	17	2.778093e+000	0	0	0	0	0	0	4.97961	1	0	57.5363	17.697
DATA	1844	23	40	0	0	ASCRP3010055	ASCRP3010055	4570.91	381.386	9.680236e+004	9.680236e+003	103343	18	8.269327e+000	0	0	0	0	1	0	103713	1	1	57.259	19.8966
DATA	1845	23	41	0	0	ASCRP3009491	ASCRP3009491	4595.56	381.38	1.548474e+001	1.808039e+000	32.5	15	2.808717e+000	0	0	0	0	0	0	16.5896	1	1	40.6843	15.5
DATA	1846	23	42	0	0	ASCRP3002813	ASCRP3002813	4621.56	381.468	6.072391e+001	6.143755e+000	84.5	16	3.948984e+000	0	0	0	0	0	0	65.0361	1	1	49.8279	16.7353
DATA	1847	23	43	0	0	ASCRP3012290	ASCRP3012290	4647.08	381.518	3.638710e+002	3.639909e+001	393.5	16	4.317537e+000	0	0	0	0	0	0	389.502	1	1	51.7088	16.4375
DATA	1848	23	44	0	0	ASCRP3008607	ASCRP3008607	4672.24	380.838	1.954079e+002	1.956313e+001	225	17	3.357488e+000	0	0	0	0	0	0	209.077	1	1	46.1809	17.0909
DATA	1849	23	45	0	0	ASCRP3006316	ASCRP3006316	4697.69	381.365	2.732114e+001	2.887917e+000	46	16	3.372958e+000	0	0	0	0	0	0	29.1973	1	1	48.5334	16.3448
DATA	1850	23	46	0	0	ASCRP3012793	ASCRP3012793	4723.42	381.427	2.697971e+000	9.749825e-001	20.5	16	3.095417e+000	0	0	0	0	0	0	2.87965	1	0	65	15.7333
DATA	1851	23	47	0	0	Negative019	Negative019	4748.5	381.352	9.540503e-001	9.385519e-001	17	17	3.989233e+000	0	0	0	0	0	0	0.273025	0	0	65	17.2258
DATA	1852	23	48	0	0	ASCRP3003391	ASCRP3003391	4773.88	381.397	1.116326e+002	1.120274e+001	136.5	16.5	4.404543e+000	0	0	0	0	0	0	118.789	1	1	48.5334	16.5
DATA	1853	23	49	0	0	ASCRP3002017	ASCRP3002017	4799.38	381.284	1.392679e+002	1.395858e+001	165	16.5	3.626372e+000	0	0	0	0	0	0	147.929	1	1	48.5334	16.4333
DATA	1854	23	50	0	0	A_23_P70328	NM_018132	4824.41	381.42	1.008876e+001	1.381237e+000	28	15	3.401454e+000	0	0	0	0	0	0	10.6942	1	1	47.5395	16.3548
DATA	1855	23	51	0	0	ASCRP3011582	ASCRP3011582	4850.42	381.427	2.120804e+004	2.120804e+003	21567.5	16.5	3.261194e+000	0	0	0	0	0	0	22429.8	1	1	57.5363	16.6538
DATA	1856	23	52	0	0	ASCRP3010717	ASCRP3010717	4875.57	380.662	3.777591e+002	3.778779e+001	414	15	2.494438e+000	0	0	0	0	0	0	398.69	1	1	45.1352	15
DATA	1857	23	53	0	0	ASCRP3002143	ASCRP3002143	4901.09	380.672	1.716234e+002	1.718861e+001	199	15	2.423886e+000	0	0	0	0	0	0	180.672	1	1	45.1352	15.0588
DATA	1858	23	54	0	0	ASCRP3004526	ASCRP3004526	4926.54	380.634	3.609781e+002	3.611038e+001	395.5	15	3.571525e+000	0	0	0	0	0	0	379.003	1	1	47.2035	15.8235
DATA	1859	23	55	0	0	ASCRP3010127	ASCRP3010127	4951.8	380.648	1.111915e+002	1.116010e+001	133	14	2.791115e+000	0	0	0	0	0	0	116.422	1	1	46.8651	14.375
DATA	1860	23	56	0	0	ASCRP3011687	ASCRP3011687	4977.42	381.427	2.632340e+001	2.801267e+000	45	15	2.921384e+000	0	0	0	0	0	0	27.4756	1	1	57.5363	14.9655
DATA	1861	23	57	0	0	ASCRP3008766	ASCRP3008766	5002.69	381.338	6.413463e+003	6.413470e+002	6621.5	17	2.919475e+000	0	0	0	0	0	0	6675	1	1	48.5334	16.76
DATA	1862	23	58	0	0	ASCRP3010740	ASCRP3010740	5028.07	381.402	1.986888e+002	1.989224e+001	222	16	3.281160e+000	0	0	0	0	0	0	206.178	1	1	51.0895	15.8621
DATA	1863	23	59	0	0	A_23_P49878	NM_019013	5053.32	381.392	2.135088e+001	2.343662e+000	37	16.5	3.482705e+000	0	0	0	0	0	0	22.0906	1	1	48.5334	16.8529
DATA	1864	23	60	0	0	ASCRP3001302	ASCRP3001302	5078.72	381.11	3.579977e+002	3.581289e+001	387.5	15	3.607787e+000	0	0	0	0	0	0	369.338	1	1	50.7771	15.625
DATA	1865	23	61	0	0	ASCRP3010757	ASCRP3010757	5104.42	381.427	7.791628e+000	1.245916e+000	25	15	4.521099e+000	0	0	0	0	0	0	8.01426	1	1	57.5363	16.0286
DATA	1866	23	62	0	0	ASCRP3008073	ASCRP3008073	5129.5	381.294	1.159750e+001	1.515075e+000	30	15	2.841948e+000	0	0	0	0	0	0	11.8961	1	1	46.5243	15.08
DATA	1867	23	63	0	0	ASCRP3005513	ASCRP3005513	5155.06	380.4	4.606209e+001	4.708762e+000	63	14.5	3.110207e+000	0	0	0	0	0	0	47.1281	1	1	44.0646	14.9375
DATA	1868	23	64	0	0	ASCRP3001054	ASCRP3001054	5180.08	381.44	9.033497e+001	9.086505e+000	107	15	4.190106e+000	0	0	0	0	0	0	92.1735	1	1	48.8603	14.9032
DATA	1869	23	65	0	0	ASCRP3012174	ASCRP3012174	5206.1	381.641	1.079958e+001	1.459984e+000	28	15.5	4.166718e+000	0	0	0	0	0	0	10.9923	1	1	49.8279	16.35
DATA	1870	23	66	0	0	ASCRP3011637	ASCRP3011637	5231	381.487	6.170362e+002	6.171147e+001	635	16	4.939203e+000	0	0	0	0	0	0	626.746	1	1	49.8279	16.7059
DATA	1871	23	67	0	0	ASCRP3000322	ASCRP3000322	5256.37	381.5	1.432148e+002	1.435540e+001	162	17	4.290246e+000	0	0	0	0	0	0	145.196	1	1	49.8279	17.2564
DATA	1872	23	68	0	1	RC11	RC11	5281.91	381.386	1.004590e+000	9.879024e-001	17	15	4.240359e+000	0	0	0	0	0	0	-1.14147	0	0	65	15.7742
DATA	1873	23	69	0	0	ASCRP3004859	ASCRP3004859	5307.42	381.427	1.005822e+000	9.905705e-001	18	15.5	3.732277e+000	0	0	0	0	0	0	0.542972	0	0	57.5363	15.6786
DATA	1874	23	70	0	0	ASCRP3005735	ASCRP3005735	5332.7	380.813	3.663488e+001	3.794865e+000	54	15	3.531761e+000	0	0	0	0	0	0	37.0096	1	1	45.1352	15.16
DATA	1875	23	71	0	0	ASCRP3013273	ASCRP3013273	5358.42	381.427	3.617264e+001	3.750369e+000	54.5	16	4.017897e+000	0	0	0	0	0	0	36.5275	1	1	57.5363	15.9118
DATA	1876	23	72	0	0	ASCRP3005099	ASCRP3005099	5383.5	381.352	5.066866e+000	1.112271e+000	23	14.5	4.611207e+000	0	0	0	0	0	0	5.11723	1	1	57.5363	15.3214
DATA	1877	23	73	0	0	ASCRP3005370	ASCRP3005370	5409.06	381.287	1.053766e+003	1.053812e+002	1068	15	4.996551e+000	0	0	0	0	0	0	1064.96	1	1	52.9257	16.4138
DATA	1878	23	74	0	0	ASCRP3002592	ASCRP3002592	5434.49	381.307	2.612491e+001	2.793152e+000	43	16	4.153790e+000	0	0	0	0	0	0	26.4362	1	1	49.1849	16.0714
DATA	1879	23	75	0	0	ASCRP3010699	ASCRP3010699	5459.65	381.292	7.058343e+001	7.126926e+000	90	16	4.581065e+000	0	0	0	0	0	0	71.5607	1	1	48.2044	16.8846
DATA	1880	23	76	0	0	ASCRP3008408	ASCRP3008408	5485.09	381.386	1.133583e+001	1.500916e+000	30	16	3.981813e+000	0	0	0	0	0	0	11.5232	1	1	57.259	15.625
DATA	1881	23	77	0	0	ASCRP3005680	ASCRP3005680	5510.71	381.163	4.904498e+002	4.905478e+001	514	15	3.816489e+000	0	0	0	0	0	0	500.265	1	1	50.1463	14.9677
DATA	1882	23	78	0	0	ASCRP3001595	ASCRP3001595	5536.16	380.821	3.413248e+002	3.414643e+001	368.5	15	3.791804e+000	0	0	0	0	0	0	349.623	1	1	46.1809	15.7222
DATA	1883	23	79	0	0	CUST_4_PI418767722	NM_006098	5561.47	380.914	4.682878e+001	4.782546e+000	66.5	15	4.380090e+000	0	0	0	0	0	0	48.2132	1	1	47.8731	16
DATA	1884	23	80	0	0	A_23_P213255	NM_020159	5586.58	381.427	6.391842e+000	1.157810e+000	24	15	4.943597e+000	0	0	0	0	0	0	6.62104	1	1	57.5363	16.0714
DATA	1885	23	81	0	0	Negative022	Negative022	5612.09	381.386	9.747259e-001	9.629221e-001	18	15	4.380570e+000	0	0	0	0	0	0	0.957913	0	0	65	15.5758
DATA	1886	23	82	0	0	ASCRP3012701	ASCRP3012701	5637.5	381.352	4.415378e+000	1.048251e+000	21	15	3.246998e+000	0	0	0	0	0	0	4.64423	1	0	57.5363	15.3478
DATA	1887	24	1	0	0	ASCRP3012751	ASCRP3012751	3593.18	388.639	3.786527e+001	3.896661e+000	58	15	4.296375e+000	0	0	0	0	0	0	41.1633	1	1	51.4001	16.2564
DATA	1888	24	2	0	0	CUST_15_PI418767722	NM_001614	3618.5	388.769	1.582148e+003	1.582175e+002	1687	15	3.705313e+000	0	0	0	0	0	0	1703.74	1	1	49.8279	14.963
DATA	1889	24	3	0	0	Negative011	Negative011	3644	388.455	9.522365e-001	9.390714e-001	19	15.5	3.435684e+000	0	0	0	0	0	0	0.753255	0	0	65	15.8824
DATA	1890	24	4	0	0	ASCRP3013069	ASCRP3013069	3669.24	388.242	3.465329e+002	3.466612e+001	386.5	14	3.317367e+000	0	0	0	0	0	0	367.395	1	1	45.1352	14.1724
DATA	1891	24	5	0	0	ASCRP3002911	ASCRP3002911	3694.58	388.427	2.527698e+001	2.700057e+000	43	16	3.704278e+000	0	0	0	0	0	0	26.6288	1	1	57.5363	15.6897
DATA	1892	24	6	0	0	Negative054	Negative054	3720.42	388.427	9.706051e-001	9.544821e-001	18	15	3.485143e+000	0	0	0	0	0	0	-0.357914	0	0	57.5363	15.1714
DATA	1894	24	8	0	0	ASCRP3004411	ASCRP3004411	3771	388.455	3.250770e+004	3.250770e+003	34063	16	3.919301e+000	0	0	0	0	0	0	33776.6	1	1	55.8519	17.1333
DATA	1895	24	9	0	0	ASCRP3007076	ASCRP3007076	3796.38	388.5	2.742411e+002	2.744110e+001	304	15	4.190106e+000	0	0	0	0	0	0	284.079	1	1	49.8279	16.0968
DATA	1896	24	10	0	0	ASCRP3007217	ASCRP3007217	3821.75	388.847	1.894661e+001	2.127498e+000	36	15	2.645534e+000	0	0	0	0	0	0	19.5783	1	1	47.8731	15.9667
DATA	1897	24	11	0	0	ASCRP3006833	ASCRP3006833	3847.07	388.595	4.211642e+002	4.212757e+001	456.5	16	3.559026e+000	0	0	0	0	0	0	434.484	1	1	51.4001	15.6
DATA	1898	24	12	0	0	ASCRP3002279	ASCRP3002279	3872.5	388.5	5.676002e+000	1.124251e+000	22	15	3.952610e+000	0	0	0	0	0	0	5.84884	1	1	57.5363	15.6486
DATA	1899	24	13	0	0	ASCRP3011904	ASCRP3011904	3897.5	388.295	1.892504e+002	1.894993e+001	217	16	3.543195e+000	0	0	0	0	0	0	194.901	1	1	50.4627	16.5357
DATA	1900	24	14	0	0	ASCRP3005155	ASCRP3005155	3923.06	388.519	5.493293e+003	5.493301e+002	5403	15	4.966780e+000	0	0	0	0	0	0	5655.87	1	1	50.4627	16.0857
DATA	1901	24	15	0	0	ASCRP3011393	ASCRP3011393	3948.34	387.97	5.942726e+001	6.021507e+000	77	16	3.111238e+000	0	0	0	0	0	0	61.2115	1	1	45.835	16.5862
DATA	1902	24	16	0	0	ASCRP3010319	ASCRP3010319	3973.87	388.269	1.079553e+001	1.451556e+000	27.5	14	3.418976e+000	0	0	0	0	0	0	11.1254	1	1	40.2912	14.4242
DATA	1903	24	17	0	0	ASCRP3001259	ASCRP3001259	3999.18	388.455	2.376325e+002	2.378302e+001	265	15	2.671230e+000	0	0	0	0	0	0	245.108	1	1	52.6241	15.2759
DATA	1904	24	18	0	0	ASCRP3009635	ASCRP3009635	4024.71	388.709	5.157922e+001	5.248043e+000	71	16.5	3.573714e+000	0	0	0	0	0	0	53.2625	1	1	50.7771	16.5
DATA	1905	24	19	0	0	ASCRP3009082	ASCRP3009082	4049.97	388.658	6.691600e+001	6.761104e+000	85	16	3.231675e+000	0	0	0	0	0	0	69.202	1	1	48.8603	15.5909
DATA	1906	24	20	0	0	ASCRP3004744	ASCRP3004744	4075.37	388.36	3.267988e+002	3.269413e+001	359	15	3.606234e+000	0	0	0	0	0	0	338.566	1	1	48.8603	14.8276
DATA	1907	24	21	0	0	ASCRP3007533	ASCRP3007533	4100.79	388.184	3.186241e+002	3.187697e+001	345	15.5	2.918640e+000	0	0	0	0	0	0	330.728	1	1	48.8603	15.0385
DATA	1908	24	22	0	0	ASCRP3003111	ASCRP3003111	4126.28	388.239	1.230299e+002	1.234050e+001	145	16	3.639916e+000	0	0	0	0	0	0	127.954	1	1	47.2035	16.9063
DATA	1909	24	23	0	0	ASCRP3005050	ASCRP3005050	4151.59	388.343	5.976927e+001	6.053466e+000	76.5	16	3.435465e+000	0	0	0	0	0	0	62.287	1	1	47.8731	15.9375
DATA	1910	24	24	0	0	ASCRP3012769	ASCRP3012769	4177.42	388.427	1.154755e+002	1.158719e+001	135.5	16	3.999580e+000	0	0	0	0	0	0	120.597	1	1	57.5363	16.0571
DATA	1911	24	25	0	0	ASCRP3007038	ASCRP3007038	4202.5	388.711	2.431190e+002	2.433068e+001	268	17	4.754431e+000	0	0	0	0	0	0	254.415	1	1	49.1849	16.7308
DATA	1912	24	26	0	0	ASCRP3003701	ASCRP3003701	4228.01	388.521	1.918958e+001	2.142773e+000	36	14	4.271847e+000	0	0	0	0	0	0	20.1264	1	1	48.5334	14.2143
DATA	1913	24	27	0	0	ASCRP3009793	ASCRP3009793	4253.39	388.676	5.203866e+001	5.290136e+000	72	14.5	2.686920e+000	0	0	0	0	0	0	54.6924	1	1	48.2044	14.7667
DATA	1914	24	28	0	0	ASCRP3002872	ASCRP3002872	4278.67	388.5	1.248828e+001	1.568757e+000	32	14.5	3.734624e+000	0	0	0	0	0	0	13.1534	1	1	57.5363	15.1471
DATA	1915	24	29	0	0	ASCRP3005581	ASCRP3005581	4304.16	387.734	3.392001e+002	3.393324e+001	374	14	3.166792e+000	0	0	0	0	0	0	358.103	1	1	45.4864	14.8286
DATA	1916	24	30	0	0	ASCRP3012834	ASCRP3012834	4329.39	387.871	3.541245e+001	3.665286e+000	54.5	16	3.322819e+000	0	0	0	0	0	0	37.455	1	1	47.2035	15.7727
DATA	1917	24	31	0	0	ASCRP3003030	ASCRP3003030	4355.11	388.5	5.092596e+004	5.092596e+003	53661	17	4.549048e+000	0	0	0	0	0	0	53947.1	1	1	56.9804	17.4583
DATA	1918	24	32	0	0	ASCRP3002687	ASCRP3002687	4380.21	388.842	5.309722e+001	5.392738e+000	72	16	4.768427e+000	0	0	0	0	0	0	56.3313	1	1	48.8603	16.2593
DATA	1919	24	33	0	0	ASCRP3012316	ASCRP3012316	4405.74	388.605	2.424660e+002	2.426486e+001	276.5	15	3.149074e+000	0	0	0	0	0	0	257.65	1	1	51.0895	15.6
DATA	1920	24	34	0	0	ASCRP3007780	ASCRP3007780	4431.13	388.627	2.815258e+003	2.815274e+002	3014	15	3.788912e+000	0	0	0	0	0	0	2995.54	1	1	45.835	15.2432
DATA	1921	24	35	0	0	ASCRP3011038	ASCRP3011038	4457.12	388.758	2.043481e+001	2.248798e+000	38	14	2.648613e+000	0	0	0	0	0	0	21.7678	1	1	45.835	14.5909
DATA	1922	24	36	0	0	ASCRP3005031	ASCRP3005031	4481.5	388.167	1.917475e+001	2.134461e+000	36	14	3.106503e+000	0	0	0	0	0	0	20.4495	1	1	47.8731	14.4583
DATA	1923	24	37	0	0	ASCRP3002639	ASCRP3002639	4507.33	388.186	9.535015e+002	9.535475e+001	1045	15	3.122775e+000	0	0	0	0	0	0	1017.66	1	1	51.7088	15.2
DATA	1924	24	38	0	0	ASCRP3011206	ASCRP3011206	4532.68	388.521	5.382704e+001	5.463578e+000	75	16	2.818701e+000	0	0	0	0	0	0	57.4719	1	1	48.5334	16.1515
DATA	1925	24	39	0	0	ASCRP3001489	ASCRP3001489	4558.33	388.5	6.132720e+000	1.119244e+000	24	16	3.639981e+000	0	0	0	0	0	0	6.55015	1	1	57.5363	16.129
DATA	1926	24	40	0	0	ASCRP3004701	ASCRP3004701	4583.5	388.5	3.122396e+001	3.259724e+000	50	15	2.368161e+000	0	0	0	0	0	0	33.3523	1	1	57.5363	15.9474
DATA	1927	24	41	0	0	ASCRP3004291	ASCRP3004291	4608.88	388.615	2.968731e+002	2.970208e+001	338	15	3.272591e+000	0	0	0	0	0	0	317.05	1	1	53.8203	15.359
DATA	1928	24	42	0	0	A_23_P67042	NM_017947	4634.45	388.89	2.290637e+001	2.474800e+000	40	16	3.996526e+000	0	0	0	1	0	0	24.4514	1	1	48.2044	16.25
DATA	1929	24	43	0	0	ASCRP3007339	ASCRP3007339	4659.62	388.476	3.527607e+002	3.528852e+001	393	16	3.823701e+000	0	0	0	0	0	0	376.396	1	1	51.7088	16
DATA	1930	24	44	0	0	ASCRP3009627	ASCRP3009627	4685.18	388.301	3.448005e+002	3.449280e+001	392.5	17.5	2.900918e+000	0	0	0	0	0	0	367.622	1	1	51.0895	17.8125
DATA	1931	24	45	0	0	A_23_P41948	NM_017785	4710.2	388.296	2.878749e+001	3.027988e+000	47	15.5	2.794553e+000	0	0	0	0	0	0	30.6612	1	1	47.2035	15.4286
DATA	1932	24	46	0	0	ASCRP3008610	ASCRP3008610	4735.93	388.268	3.035515e+002	3.036970e+001	333	15	2.988149e+000	0	0	0	0	0	0	322.896	1	1	47.5395	14.9355
DATA	1933	24	47	0	0	ASCRP3011043	ASCRP3011043	4761.5	388.5	7.364402e+000	1.195375e+000	25	16.5	4.310060e+000	0	0	0	0	0	0	7.8213	1	1	57.5363	16.5625
DATA	1934	24	48	0	0	ASCRP3011283	ASCRP3011283	4786.74	388.37	6.708789e+001	6.774757e+000	89	17	3.605392e+000	0	0	0	0	0	0	71.1342	1	1	48.5334	17.0333
DATA	1935	24	49	0	0	ASCRP3011575	ASCRP3011575	4812.19	388.506	1.374798e+002	1.378042e+001	167	17	3.888850e+000	0	0	0	0	0	0	145.489	1	1	49.8279	16.8621
DATA	1936	24	50	0	0	ASCRP3009891	ASCRP3009891	4837.62	388.737	3.156603e+003	3.156617e+002	3368	15.5	3.097495e+000	0	0	0	0	0	0	3333.34	1	1	49.1849	15.7353
DATA	1937	24	51	0	0	ASCRP3003202	ASCRP3003202	4862.89	388.5	1.303099e+003	1.303134e+002	1387	16	2.667411e+000	0	0	0	0	0	0	1373.13	1	1	56.9804	16.1786
DATA	1938	24	52	0	0	ASCRP3012822	ASCRP3012822	4888.43	387.755	8.359873e+001	8.413795e+000	103	15	3.404422e+000	0	0	0	0	0	0	87.9029	1	1	39.4933	14.5135
DATA	1939	24	53	0	0	A_23_P139509	NM_016570	4913.96	388.257	2.738858e+001	2.900123e+000	46	15	2.961376e+000	0	0	0	0	0	0	28.721	1	1	46.5243	15.2286
DATA	1940	24	54	0	0	ASCRP3013032	ASCRP3013032	4939.12	388.387	7.572633e+001	7.632757e+000	99	15.5	4.585303e+000	0	0	0	0	0	0	79.2	1	1	49.1849	16.525
DATA	1941	24	55	0	0	ASCRP3008628	ASCRP3008628	4964.67	388.181	7.580755e+002	7.581361e+001	816	15	3.592617e+000	0	0	0	0	0	0	790.729	1	1	47.5395	15.3
DATA	1942	24	56	0	0	ASCRP3012092	ASCRP3012092	4990.05	388.467	1.275728e+003	1.275765e+002	1339	15	2.663170e+000	0	0	0	0	0	0	1326.85	1	1	48.8603	15.3226
DATA	1943	24	57	0	0	ASCRP3001169	ASCRP3001169	5015.28	388.718	1.382823e+002	1.386181e+001	163	15.5	2.917960e+000	0	0	0	0	0	0	143.408	1	1	50.1463	15.9167
DATA	1944	24	58	0	0	ASCRP3000351	ASCRP3000351	5040.65	388.778	5.065422e+002	5.066345e+001	531	17	3.311636e+000	0	0	0	0	0	0	523.81	1	1	47.5395	16.6786
DATA	1945	24	59	0	0	ASCRP3006954	ASCRP3006954	5066.11	388.5	2.111883e+000	9.924636e-001	20	15	2.329471e+000	0	0	0	0	0	0	2.1778	1	0	56.9804	15.5667
DATA	1946	24	60	0	0	ASCRP3010561	ASCRP3010561	5091.5	388.5	4.544737e+000	1.073427e+000	22	15.5	4.211379e+000	0	0	0	0	0	0	4.67339	1	0	57.5363	16.0833
DATA	1947	24	61	0	0	ASCRP3011883	ASCRP3011883	5116.91	387.938	6.919064e+001	6.987426e+000	88	15.5	4.056498e+000	0	0	0	0	0	0	70.9628	1	1	45.835	16.6
DATA	1948	24	62	0	0	ASCRP3000983	ASCRP3000983	5142.13	388.048	4.312588e+001	4.422010e+000	62	16	3.299832e+000	0	0	0	0	0	0	44.1127	1	1	45.1352	16
DATA	1949	24	63	0	0	ASCRP3003762	ASCRP3003762	5167.58	387.877	6.633260e+001	6.705272e+000	87.5	15	3.176619e+000	0	0	0	0	0	0	67.6814	1	1	44.7812	14.8182
DATA	1950	24	64	0	0	ASCRP3002673	ASCRP3002673	5193.03	388.532	4.130612e+001	4.245852e+000	59	15	4.242497e+000	0	0	0	0	0	0	42.0419	1	1	49.5074	15.5854
DATA	1951	24	65	0	0	ASCRP3000419	ASCRP3000419	5218.58	388.568	1.306570e+003	1.306607e+002	1340	14	3.979979e+000	0	0	0	0	0	0	1326.99	1	1	52.9257	15.4333
DATA	1952	24	66	0	0	ASCRP3002207	ASCRP3002207	5243.67	388.5	1.003098e+000	9.864354e-001	17	16	5.071786e+000	0	0	0	0	0	0	-0.668603	0	0	65	17.1389
DATA	1953	24	67	0	0	ASCRP3001217	ASCRP3001217	5269.39	388.488	6.455833e+001	6.531001e+000	85	16	4.859021e+000	0	0	0	0	0	0	65.3409	1	1	50.7771	16.9143
DATA	1954	24	68	0	0	ASCRP3006526	ASCRP3006526	5294.95	388.273	1.744888e+001	2.005803e+000	35	16	3.578512e+000	0	0	0	0	0	0	17.6385	1	1	45.835	16.2333
DATA	1955	24	69	0	0	ASCRP3009622	ASCRP3009622	5320.11	388.5	1.001611e+001	1.408393e+000	28	17	4.055529e+000	0	0	0	0	0	0	10.116	1	1	56.9804	16.7742
DATA	1956	24	70	0	0	ASCRP3012680	ASCRP3012680	5345.41	388.247	3.631209e+001	3.763891e+000	54	15	3.159368e+000	0	0	0	0	0	0	36.6585	1	1	48.5334	14.5333
DATA	1957	24	71	0	0	ASCRP3008755	ASCRP3008755	5370.83	388.072	3.503157e+002	3.504557e+001	373	15	4.021351e+000	0	0	0	0	0	0	353.668	1	1	46.8651	15.0333
DATA	1958	24	72	0	0	ASCRP3003635	ASCRP3003635	5396.34	388.868	7.085909e+002	7.086601e+001	727	13	4.616026e+000	0	0	0	0	0	0	715.758	1	1	49.8279	15
DATA	1959	24	73	0	0	ASCRP3013609	ASCRP3013609	5421.55	388.584	4.265603e+001	4.378725e+000	60	15	4.383666e+000	0	0	0	0	0	0	43.1362	1	1	49.8279	15.2963
DATA	1960	24	74	0	0	ASCRP3011075	ASCRP3011075	5447.07	388.742	4.224675e+002	4.225828e+001	436	15	4.548824e+000	0	0	0	0	0	0	427.985	1	1	53.2255	16.6071
DATA	1961	24	75	0	0	ASCRP3012665	ASCRP3012665	5472.4	388.844	7.248468e+002	7.249137e+001	739	15	2.690196e+000	0	0	0	0	0	0	736.123	1	1	49.8279	14.3478
DATA	1962	24	76	0	0	ASCRP3009266	ASCRP3009266	5497.86	387.915	6.928168e+002	6.928863e+001	735	15	3.509600e+000	0	0	0	0	0	0	705.805	1	1	44.0646	15.4706
DATA	1963	24	77	0	0	ASCRP3011507	ASCRP3011507	5523.25	388.356	1.695823e+002	1.698639e+001	188.5	14.5	3.789709e+000	0	0	0	0	0	0	173.46	1	1	48.5334	15.3438
DATA	1964	24	78	0	0	ASCRP3000877	ASCRP3000877	5548.8	388.333	2.261834e+003	2.261855e+002	2336.5	16	4.002130e+000	0	0	0	0	0	0	2324.91	1	1	45.4864	16.7273
DATA	1965	24	79	0	0	ASCRP3005910	ASCRP3005910	5574.3	387.942	3.443796e+001	3.577062e+000	52	15	5.702203e+000	0	0	0	0	0	0	35.6027	1	1	46.1809	16.5313
DATA	1966	24	80	0	0	ASCRP3006251	ASCRP3006251	5599.56	388.634	2.641655e+002	2.643401e+001	288.5	15	3.985812e+000	0	0	0	0	0	0	274.984	1	1	51.4001	15.3793
DATA	1967	24	81	0	0	ASCRP3006155	ASCRP3006155	5625.03	388.724	1.145858e+002	1.149815e+001	139	16	4.536638e+000	0	0	0	0	0	0	120.224	1	1	49.1849	15.5
DATA	1968	24	82	0	0	ASCRP3001761	ASCRP3001761	5650.61	388.758	1.256650e+001	1.572022e+000	29.5	14	3.441653e+000	0	0	0	0	0	0	13.3049	1	1	46.1809	14.6563
DATA	1969	25	1	0	0	ASCRP3007048	ASCRP3007048	3580.35	395.886	7.112030e+001	7.170769e+000	94	14	3.630578e+000	0	0	0	0	0	0	77.6473	1	1	50.1463	14.5778
DATA	1970	25	2	0	0	ASCRP3002391	ASCRP3002391	3606	395.545	1.734454e+002	1.736920e+001	205.5	16	4.535936e+000	0	0	0	0	0	0	187.436	1	1	55.8519	17.3333
DATA	1971	25	3	0	0	ASCRP3000077	ASCRP3000077	3631.38	396	1.371001e+003	1.371033e+002	1474	15	3.460189e+000	0	0	0	0	0	0	1468.19	1	1	48.5334	15.4828
DATA	1972	25	4	0	0	ASCRP3004700	ASCRP3004700	3657.13	394.938	9.604398e+000	1.344713e+000	28	15	3.887139e+000	0	0	0	0	0	0	10.2047	1	1	45.835	14.8788
DATA	1973	25	5	0	0	ASCRP3007969	ASCRP3007969	3682.14	395.593	5.712316e+001	5.790399e+000	67.5	15	3.608283e+000	0	0	0	0	0	0	60.2745	1	1	56.9804	14.3448
DATA	1974	25	6	0	0	ASCRP3002222	ASCRP3002222	3707.31	395.662	3.027558e+002	3.029059e+001	338	16	3.280897e+000	0	0	0	0	0	0	317.568	1	1	48.5334	16.0833
DATA	1975	25	7	0	0	ASCRP3000731	ASCRP3000731	3732.63	395.37	1.252849e+003	1.252886e+002	1321	16	3.108941e+000	0	0	0	0	0	0	1307.57	1	1	48.2044	15.7
DATA	1976	25	8	0	0	ASCRP3002378	ASCRP3002378	3758.58	395.654	2.288289e+002	2.290312e+001	257.5	16	3.634556e+000	0	0	0	0	0	0	237.772	1	1	50.1463	15.72
DATA	1977	25	9	0	0	ASCRP3005595	ASCRP3005595	3783.58	395.573	2.274716e+003	2.274737e+002	2325	16	3.880396e+000	0	0	0	0	0	0	2355.56	1	1	57.5363	16.3333
DATA	1978	25	10	0	0	AS_circRNA_control201	AS_circRNA_control201	3808.99	396.389	4.578943e+002	4.579967e+001	498.5	15	2.246238e+000	0	0	0	0	0	0	472.751	1	1	47.2035	15.2593
DATA	1979	25	11	0	0	ASCRP3008385	ASCRP3008385	3834.43	396.122	6.574564e+001	6.645820e+000	83.5	15	2.987152e+000	0	0	0	0	0	0	67.7385	1	1	48.5334	14.6667
DATA	1980	25	12	0	0	ASCRP3004511	ASCRP3004511	3859.05	395.23	1.452612e+002	1.455859e+001	170	16	3.339494e+000	0	0	0	0	0	0	149.478	1	1	44.7812	15.5938
DATA	1981	25	13	0	0	ASCRP3012186	ASCRP3012186	3884.74	395.58	1.324499e+002	1.328067e+001	153.5	16	3.428011e+000	0	0	0	0	0	0	136.145	1	1	46.8651	15.8857
DATA	1982	25	14	0	0	ASCRP3011934	ASCRP3011934	3910.29	395.547	6.500100e+002	6.500829e+001	695.5	16	5.119267e+000	0	0	0	0	0	0	667.82	1	1	49.1849	16.7241
DATA	1984	25	16	0	0	ASCRP3001164	ASCRP3001164	3961.05	395.837	9.874293e+002	9.874773e+001	994	16	3.050119e+000	0	0	0	0	0	0	1014.71	1	1	52.6241	15.6452
DATA	1985	25	17	0	0	ASCRP3001320	ASCRP3001320	3986.58	395.573	1.785997e+001	2.033525e+000	35.5	14	3.302857e+000	0	0	0	0	0	0	18.3681	1	1	57.5363	14.1379
DATA	1986	25	18	0	0	A_23_P7313	NM_001040058	4011.99	395.926	3.381567e+001	3.518342e+000	51	16	3.612111e+000	0	0	0	0	0	0	34.8091	1	1	51.4001	15.8788
DATA	1987	25	19	0	0	ASCRP3006101	ASCRP3006101	4037.36	395.753	4.252842e+001	4.362093e+000	60	15.5	3.168859e+000	0	0	0	0	0	0	43.8369	1	1	48.5334	15.7083
DATA	1988	25	20	0	0	ASCRP3006959	ASCRP3006959	4063	395.545	2.632845e+000	1.003738e+000	19.5	15.5	4.346413e+000	0	0	0	0	0	0	2.71822	1	0	65	15.25
DATA	1989	25	21	0	0	ASCRP3010611	ASCRP3010611	4088.19	395.608	2.114750e+003	2.114772e+002	2165	15	3.518369e+000	0	0	0	0	0	0	2186.97	1	1	49.1849	15.0741
DATA	1990	25	22	0	0	ASCRP3007525	ASCRP3007525	4113.29	395.274	9.771840e+001	9.819381e+000	120.5	16	3.492234e+000	0	0	0	0	0	0	101.254	1	1	44.4243	15.9355
DATA	1991	25	23	0	0	ASCRP3003446	ASCRP3003446	4138.87	395.623	4.781897e+002	4.782867e+001	514	16	3.684437e+000	0	0	0	0	0	0	496.414	1	1	46.8651	16.3784
DATA	1992	25	24	0	0	A_23_P252748	NM_007152	4164.36	396.171	5.369657e+001	5.455063e+000	73	16	3.413294e+000	0	0	0	0	0	0	55.8463	1	1	47.2035	16.0667
DATA	1993	25	25	0	0	ASCRP3000544	ASCRP3000544	4189.71	396.308	1.186582e+003	1.186620e+002	1249.5	16	4.028175e+000	0	0	0	0	0	0	1236.62	1	1	45.1352	16.3214
DATA	1994	25	26	0	0	ASCRP3004244	ASCRP3004244	4215.42	395.573	7.920852e+000	1.242425e+000	24	14	4.861674e+000	0	0	0	0	0	0	8.27507	1	1	57.5363	14.625
DATA	1995	25	27	0	0	CUST_3_PI418767722	NM_002539	4240.58	395.573	9.713194e-001	9.599356e-001	18	15	4.373214e+000	0	0	0	0	0	0	0.998631	0	0	65	14.8125
DATA	1996	25	28	0	0	ASCRP3012539	ASCRP3012539	4266.11	395.613	4.719620e+002	4.720583e+001	480.5	14	2.740771e+000	0	0	0	0	0	0	495.135	1	1	49.1849	14.3871
DATA	1997	25	29	0	1	ETG02_36680	ETG02_36680	4291.5	395.648	9.673505e-001	9.512815e-001	17	15.5	3.590825e+000	0	0	0	0	0	0	-0.198842	0	0	65	15.6053
DATA	1998	25	30	0	0	ASCRP3002995	ASCRP3002995	4317	395.545	7.486682e+000	1.209064e+000	25	14.5	3.488203e+000	0	0	0	0	0	0	7.88582	1	1	55.8519	15.1176
DATA	1999	25	31	0	0	ASCRP3005401	ASCRP3005401	4342.42	395.573	9.091090e+001	9.140348e+000	115	15	4.094605e+000	0	0	0	0	0	0	95.9331	1	1	65	15.15
DATA	2000	25	32	0	0	ASCRP3002506	ASCRP3002506	4367.58	395.573	1.254207e+002	1.257770e+001	152	17	4.546422e+000	0	0	0	0	0	0	132.575	1	1	65	17.7931
DATA	2001	25	33	0	0	A_23_P25873	NM_007086	4393.42	395.573	6.825925e+000	1.165357e+000	24	15	3.412312e+000	0	0	0	0	0	0	7.22684	1	1	57.5363	15.5185
DATA	2002	25	34	0	0	ASCRP3012790	ASCRP3012790	4418.5	395.648	3.628841e+001	3.749423e+000	54.5	15.5	3.141308e+000	0	0	0	0	0	0	38.4723	1	1	57.5363	15.8333
DATA	2003	25	35	0	0	ASCRP3002696	ASCRP3002696	4443.91	395.614	1.253637e+001	1.568138e+000	30	15.5	3.285576e+000	0	0	0	0	0	0	13.3076	1	1	65	15.5882
DATA	2004	25	36	0	0	Negative011	Negative011	4469.42	395.573	9.569258e-001	9.410300e-001	17	14	3.433726e+000	0	0	0	0	0	0	-0.209984	0	0	65	14.2381
DATA	2005	25	37	0	0	ASCRP3012518	ASCRP3012518	4494.69	395.465	1.346447e+002	1.349726e+001	162	15	2.668621e+000	0	0	0	0	0	0	143.212	1	1	47.8731	14.8077
DATA	2006	25	38	0	0	ASCRP3003171	ASCRP3003171	4519.95	395.492	2.109553e+001	2.309333e+000	40	15	3.979628e+000	0	0	0	0	0	0	22.4521	1	1	44.4243	15.8621
DATA	2007	25	39	0	0	ASCRP3012407	ASCRP3012407	4545.38	395.634	2.132839e+001	2.330478e+000	40	16	2.717546e+000	0	0	0	0	0	0	22.7087	1	1	47.8731	15.8333
DATA	2008	25	40	0	0	ASCRP3011450	ASCRP3011450	4570.91	395.614	5.363393e+000	1.081378e+000	24	15	3.843362e+000	0	0	0	0	0	0	5.71183	1	1	57.259	15.5
DATA	2009	25	41	0	0	ASCRP3004048	ASCRP3004048	4596.36	395.675	1.622963e+002	1.625677e+001	192	15	3.002681e+000	0	0	0	0	0	0	172.835	1	1	50.1463	15.5333
DATA	2010	25	42	0	0	ASCRP3010368	ASCRP3010368	4621.58	395.573	1.043614e+000	9.449752e-001	18	14.5	3.359225e+000	0	0	0	0	0	0	1.11118	1	0	65	15.1071
DATA	2011	25	43	0	0	ASCRP3003239	ASCRP3003239	4647.09	395.614	8.321661e+000	1.255158e+000	25	17	3.781569e+000	0	0	0	0	0	0	8.85624	1	1	57.259	17.1786
DATA	2012	25	44	0	0	ASCRP3011078	ASCRP3011078	4672.5	395.648	1.170145e+001	1.501128e+000	29	16	3.092311e+000	0	0	0	0	0	0	12.4445	1	1	57.5363	16.2059
DATA	2013	25	45	0	0	ASCRP3000157	ASCRP3000157	4697.82	395.036	1.747046e+001	1.984308e+000	36	16	3.543784e+000	0	0	0	0	0	0	18.5677	1	1	42.5954	16.5926
DATA	2014	25	46	0	0	ASCRP3002758	ASCRP3002758	4723.21	395.268	2.883966e+002	2.885504e+001	318	15	2.928585e+000	0	0	0	0	0	0	306.137	1	1	47.2035	14.5625
DATA	2015	25	47	0	0	ASCRP3011321	ASCRP3011321	4748.71	395.803	4.511193e+001	4.608804e+000	65	15	2.883374e+000	0	0	0	0	0	0	47.813	1	1	45.4864	14.9231
DATA	2016	25	48	0	0	ASCRP3003254	ASCRP3003254	4774.09	395.614	3.507657e+001	3.632695e+000	53	15.5	4.092186e+000	0	0	0	0	0	0	37.1224	1	1	57.259	16.2647
DATA	2018	25	50	0	0	ASCRP3012531	ASCRP3012531	4824.69	395.986	2.567888e+002	2.569639e+001	286	17	3.245673e+000	0	0	0	0	0	0	270.744	1	1	49.1849	16.6429
DATA	2019	25	51	0	0	ASCRP3009631	ASCRP3009631	4850.42	395.573	1.352005e+001	1.652582e+000	31.5	16	2.997435e+000	0	0	0	0	0	0	14.2268	1	1	65	16.2308
DATA	2020	25	52	0	0	ASCRP3010785	ASCRP3010785	4875.53	395.303	2.996823e+002	2.998336e+001	325	15	2.673043e+000	0	0	0	0	0	0	314.68	1	1	49.1849	14.875
DATA	2021	25	53	0	0	ASCRP3003721	ASCRP3003721	4901.05	395.571	3.460037e+002	3.461354e+001	380	15	2.734498e+000	0	0	0	0	0	0	362.418	1	1	51.4001	14.5405
DATA	2022	25	54	0	0	AS_circRNA_control215	AS_circRNA_control215	4926.41	395.5	5.033503e+002	5.034413e+001	545	16.5	4.190977e+000	0	0	0	0	0	0	525.927	1	1	46.5243	16.9167
DATA	2023	25	55	0	0	ASCRP3004718	ASCRP3004718	4951.71	395.294	1.188452e+002	1.192319e+001	143	16	4.434354e+000	0	0	0	0	0	0	123.862	1	1	46.5243	16.2222
DATA	2024	25	56	0	0	ASCRP3013136	ASCRP3013136	4977.11	395.62	1.475012e+002	1.478147e+001	165	15	2.458523e+000	0	0	0	0	0	0	153.302	1	1	50.1463	14.4828
DATA	2025	25	57	0	0	ASCRP3009429	ASCRP3009429	5002.62	395.776	3.459765e+002	3.461110e+001	375	15	2.379269e+000	0	0	0	0	0	0	358.581	1	1	49.5074	15.1667
DATA	2026	25	58	0	0	ASCRP3000574	ASCRP3000574	5028	395.545	2.927486e+001	3.083203e+000	49	16	3.174377e+000	0	0	0	0	0	0	30.2597	1	1	55.8519	16.08
DATA	2027	25	59	0	0	ASCRP3000056	ASCRP3000056	5053.5	395.648	2.233396e+001	2.435013e+000	42	15.5	2.607681e+000	0	0	0	0	0	0	23.0207	1	1	57.5363	15.6
DATA	2028	25	60	0	0	ASCRP3002717	ASCRP3002717	5078.74	395.472	1.133561e+002	1.137727e+001	136.5	15	3.525026e+000	0	0	0	0	0	0	116.529	1	1	48.2044	14.6774
DATA	2029	25	61	0	0	ASCRP3008306	ASCRP3008306	5104.37	395.5	1.222250e+002	1.226136e+001	141.5	14	4.087747e+000	0	0	0	0	0	0	125.305	1	1	47.8731	16
DATA	2030	25	62	0	0	ASCRP3012932	ASCRP3012932	5129.68	395.646	2.780551e+002	2.782271e+001	300.5	16	3.843076e+000	0	0	0	0	0	0	284.318	1	1	51.0895	16.6667
DATA	2031	25	63	0	0	ASCRP3008928	ASCRP3008928	5155.06	395.536	1.415496e+002	1.418887e+001	159.5	15	3.515392e+000	0	0	0	0	0	0	144.384	1	1	47.5395	15.6286
DATA	2032	25	64	0	0	ASCRP3002605	ASCRP3002605	5180.3	395.9	1.424153e+002	1.427539e+001	165.5	14	3.349892e+000	0	0	0	0	0	0	144.924	1	1	47.2035	14.4375
DATA	2033	25	65	0	0	ASCRP3011493	ASCRP3011493	5205.97	395.826	2.081197e+001	2.302426e+000	38	14.5	3.564922e+000	0	0	0	0	0	0	21.1337	1	1	46.8651	15.4688
DATA	2034	25	66	0	0	ASCRP3008278	ASCRP3008278	5231.06	396.312	3.854610e+002	3.855873e+001	412	14	4.157254e+000	0	0	0	0	0	0	390.667	1	1	48.5334	15.6
DATA	2035	25	67	0	0	ASCRP3009525	ASCRP3009525	5256.43	396.299	1.457081e+002	1.460428e+001	168	15	3.215554e+000	0	0	0	0	0	0	147.441	1	1	46.1809	14.8387
DATA	2036	25	68	0	0	ASCRP3007555	ASCRP3007555	5282.09	395.154	6.903691e+000	1.206449e+000	25	16	4.421718e+000	0	0	0	0	0	0	6.97766	1	1	45.835	16.3611
DATA	2037	25	69	0	0	ASCRP3004294	ASCRP3004294	5307.5	395.5	3.980766e+002	3.981998e+001	422	16	3.734798e+000	0	0	0	0	0	0	401.954	1	1	46.5243	16.8889
DATA	2038	25	70	0	0	ASCRP3006127	ASCRP3006127	5332.56	395.733	7.076482e+001	7.145518e+000	88	15	3.978699e+000	0	0	0	0	0	0	71.4164	1	1	49.1849	15.5172
DATA	2039	25	71	0	0	A_23_P213255	NM_020159	5358.37	395.596	5.035590e+000	1.111535e+000	22	15.5	3.526299e+000	0	0	0	0	0	0	5.08169	1	1	57.8122	14.5
DATA	2040	25	72	0	0	ASCRP3007115	ASCRP3007115	5383.64	395.818	9.606070e+001	9.657000e+000	114.5	15	2.946814e+000	0	0	0	0	0	0	96.9828	1	1	49.8279	14.3939
DATA	2041	25	73	0	0	ASCRP3004025	ASCRP3004025	5408.91	395.614	1.346286e+002	1.349917e+001	155	14	4.920661e+000	0	0	0	0	0	0	136.057	1	1	57.259	15.7097
DATA	2042	25	74	0	0	ASCRP3003527	ASCRP3003527	5434.37	396.265	3.170471e+002	3.172010e+001	340	16	5.205465e+000	0	0	0	0	0	0	320.935	1	1	46.5243	16.5926
DATA	2043	25	75	0	0	ASCRP3006259	ASCRP3006259	5459.49	396.274	9.560550e+001	9.611224e+000	113	14	3.785939e+000	0	0	0	0	0	0	96.9973	1	1	48.2044	15
DATA	2044	25	76	0	0	ASCRP3012197	ASCRP3012197	5485.09	395.614	7.574360e+000	1.240740e+000	24	15	2.828427e+000	0	0	0	0	0	0	7.7076	1	1	65	15
DATA	2045	25	77	0	0	ASCRP3008644	ASCRP3008644	5510.55	395.529	4.466589e+002	4.467662e+001	476	15	3.530491e+000	0	0	0	0	0	0	456.236	1	1	52.6241	15.4667
DATA	2046	25	78	0	0	ASCRP3004074	ASCRP3004074	5535.91	395.614	6.934819e+000	1.196061e+000	24	15	3.455343e+000	0	0	0	0	0	0	7.1163	1	1	65	16
DATA	2047	25	79	0	0	ASCRP3008254	ASCRP3008254	5561.2	395.082	3.290094e+001	3.429890e+000	50	15	4.138410e+000	0	0	0	0	0	0	33.9451	1	1	44.7812	15.6667
DATA	2048	25	80	0	0	ASCRP3001896	ASCRP3001896	5586.71	396.116	1.953357e+003	1.953381e+002	2014	15	4.439104e+000	0	0	0	0	0	0	2028.85	1	1	46.1809	15.8125
DATA	2049	25	81	0	0	ASCRP3012803	ASCRP3012803	5612.17	396.027	7.468040e+001	7.528927e+000	93.5	16	4.038679e+000	0	0	0	0	0	0	78.1527	1	1	48.2044	15.5714
DATA	2050	25	82	0	0	A_23_P213255	NM_020159	5637.5	395.648	5.595727e+000	1.100380e+000	23	15	3.900656e+000	0	0	0	0	0	0	5.90592	1	1	57.5363	15.25
DATA	2051	26	1	0	0	ASCRP3008859	ASCRP3008859	3593.5	403	4.402616e+000	1.021525e+000	23	16	3.842160e+000	0	0	0	0	0	0	4.7762	1	0	54.1152	16.7073
DATA	2052	26	2	0	0	ASCRP3006853	ASCRP3006853	3618.5	403	2.028475e+000	9.524819e-001	20	16	3.534591e+000	0	0	0	0	0	0	2.17968	1	0	54.1152	15.92
DATA	2053	26	3	0	0	ASCRP3005823	ASCRP3005823	3644	403	6.155907e+001	6.227065e+000	84	15	3.605111e+000	0	0	0	0	0	0	65.5794	1	1	54.9904	15.5556
DATA	2054	26	4	0	0	ASCRP3011860	ASCRP3011860	3669.5	403	9.618003e-001	9.458236e-001	17	14	3.996304e+000	0	0	0	0	0	0	-0.195607	0	0	65	14.5517
DATA	2055	26	5	0	0	A_23_P253524	NM_001813	3694.5	403	1.402396e+001	1.694968e+000	33	15	4.124487e+000	0	0	0	1	0	0	14.7319	1	1	54.1152	16.3704
DATA	2056	26	6	0	0	CUST_16_PI418767722	NM_001536	3720.5	403	4.143801e+000	1.043270e+000	22	17	3.704690e+000	0	0	0	0	0	0	4.32798	1	0	54.1152	16.4839
DATA	2057	26	7	0	0	ASCRP3009248	ASCRP3009248	3745.5	402.821	1.291098e+003	1.291134e+002	1339	16	3.956039e+000	0	0	0	0	0	0	1342.23	1	1	49.1849	15.6897
DATA	2058	26	8	0	0	ASCRP3003622	ASCRP3003622	3771	403	1.754077e+000	9.815831e-001	18	15	4.661902e+000	0	0	0	0	0	0	1.81622	1	0	54.9904	16
DATA	2059	26	9	0	0	ASCRP3005374	ASCRP3005374	3796.22	402.945	1.143482e+002	1.147579e+001	134	16	2.778790e+000	0	0	0	0	0	0	118.022	1	1	47.5395	15.3103
DATA	2060	26	10	0	0	ASCRP3002182	ASCRP3002182	3821.81	403.026	1.724600e+003	1.724627e+002	1783	15	2.442853e+000	0	0	0	0	0	0	1775.43	1	1	49.1849	14.5909
DATA	2061	26	11	0	0	ASCRP3012676	ASCRP3012676	3847.5	403	2.526115e+001	2.707111e+000	41	16	3.648585e+000	0	0	0	0	0	0	25.9558	1	1	54.1152	15.8571
DATA	2062	26	12	0	0	CUST_17_PI418767722	NM_003753	3872.5	403	7.733303e+002	7.733917e+001	838.5	16	3.044530e+000	0	0	0	0	0	0	793.555	1	1	54.1152	15.9412
DATA	2063	26	13	0	0	ASCRP3002628	ASCRP3002628	3898	403	4.480108e+000	1.073281e+000	21	16	3.919301e+000	0	0	0	0	0	0	4.59355	1	0	54.9904	16.5333
DATA	2064	26	14	1028	1	(+)E1A_r60_a20	E1A_r60_a20	3923.45	402.85	6.845997e+000	1.191823e+000	24	16.5	5.525386e+000	0	0	0	0	0	0	7.01732	1	1	42.9674	17.2333
DATA	2065	26	15	0	0	A_23_P41948	NM_017785	3948.5	403	2.689009e+001	2.860498e+000	45	15	2.675463e+000	0	0	0	0	0	0	27.5643	1	1	54.1152	15.3913
DATA	2066	26	16	0	0	ASCRP3010429	ASCRP3010429	3973.55	403.057	1.610411e+001	1.882621e+000	32.5	14	2.903835e+000	0	0	0	0	0	0	16.5152	1	1	42.2201	14.0323
DATA	2067	26	17	0	0	ASCRP3006708	ASCRP3006708	3999.3	403.029	3.956250e+003	3.956262e+002	4050	15	3.687818e+000	0	0	0	0	0	0	4060.58	1	1	46.1809	15.4
DATA	2068	26	18	0	0	ASCRP3003663	ASCRP3003663	4025	403	4.901244e+000	1.089665e+000	22	15.5	3.928427e+000	0	0	0	0	0	0	5.03614	1	1	54.9904	15.8929
DATA	2069	26	19	0	0	ASCRP3004510	ASCRP3004510	4050.5	403	5.828272e+000	1.133256e+000	23	15.5	3.883505e+000	0	0	0	0	0	0	5.99681	1	1	54.1152	15.7667
DATA	2070	26	20	0	0	ASCRP3005426	ASCRP3005426	4075.58	402.862	1.016374e+002	1.020996e+001	121.5	15	3.021361e+000	0	0	0	0	0	0	104.743	1	1	44.7812	14.5417
DATA	2071	26	21	0	0	ASCRP3009225	ASCRP3009225	4100.83	402.943	1.434201e+002	1.437469e+001	166	15	2.866448e+000	0	0	0	0	0	0	148.053	1	1	46.8651	15.2963
DATA	2072	26	22	0	0	ASCRP3005218	ASCRP3005218	4126.5	403	7.470304e+000	1.221860e+000	23	17	3.624611e+000	0	0	0	0	0	0	7.72607	1	1	54.1152	16.6341
DATA	2073	26	23	0	0	ASCRP3005193	ASCRP3005193	4151.83	402.766	3.484815e+002	3.486150e+001	380	16	3.459297e+000	0	0	0	0	0	0	361.155	1	1	45.1352	16.0313
DATA	2074	26	24	0	0	ASCRP3003567	ASCRP3003567	4177.21	403.194	2.838087e+002	2.839720e+001	309	16	3.627216e+000	0	0	0	0	0	0	294.684	1	1	47.5395	15.8148
DATA	2075	26	25	0	0	ASCRP3013532	ASCRP3013532	4202.5	403	1.704883e+002	1.707590e+001	191.5	16	3.656552e+000	0	0	0	0	0	0	177.402	1	1	48.5334	15.2963
DATA	2076	26	26	0	0	ASCRP3011928	ASCRP3011928	4227.88	403.095	8.733557e+001	8.786058e+000	106	14	4.791659e+000	0	0	0	0	0	0	91.0641	1	1	47.5395	14
DATA	2077	26	27	0	0	ASCRP3004218	ASCRP3004218	4253.5	403	1.208466e+001	1.541514e+000	29.5	16	3.469846e+000	0	0	0	0	0	0	12.6275	1	1	54.1152	15.4737
DATA	2078	26	28	0	0	ASCRP3002257	ASCRP3002257	4278.68	403	2.140385e+003	2.140406e+002	2183	14.5	2.970352e+000	0	0	0	0	0	0	2241.03	1	1	49.1849	14.7333
DATA	2079	26	29	0	0	ASCRP3009650	ASCRP3009650	4304.5	403	3.721096e+002	3.722317e+001	378	14	3.504326e+000	0	0	0	0	0	0	390.387	1	1	54.1152	15.303
DATA	2080	26	30	0	0	ASCRP3012307	ASCRP3012307	4329.7	402.857	1.861241e+002	1.863671e+001	213	15.5	3.911846e+000	0	0	0	0	0	0	195.641	1	1	47.2035	15.7917
DATA	2081	26	31	0	0	ASCRP3003778	ASCRP3003778	4355.13	402.683	3.078714e+001	3.221838e+000	49	15	4.383972e+000	0	0	0	0	0	0	32.4209	1	1	45.1352	16.1724
DATA	2082	26	32	0	0	ASCRP3007902	ASCRP3007902	4380.5	403	3.905186e+001	4.018648e+000	59	16	3.928576e+000	0	0	0	0	0	0	41.186	1	1	48.5334	16.6061
DATA	2083	26	33	0	0	ASCRP3013052	ASCRP3013052	4405.63	403	3.208676e+001	3.345446e+000	51	14.5	3.215677e+000	0	0	0	0	0	0	33.8902	1	1	48.5334	14.9167
DATA	2084	26	34	0	0	ASCRP3006892	ASCRP3006892	4431.07	403.434	5.519004e+001	5.599442e+000	74	15	3.852390e+000	0	0	0	0	0	0	58.3591	1	1	49.1849	15.1818
DATA	2085	26	35	0	0	A_23_P250196	NM_178812	4456.5	403.352	2.899128e+001	3.049125e+000	48	13	2.749545e+000	0	0	0	0	0	0	30.6924	1	1	57.5363	13.68
DATA	2086	26	36	0	0	ASCRP3008804	ASCRP3008804	4481.94	402.634	6.142416e+002	6.143140e+001	664	14	3.560028e+000	0	0	0	0	0	0	651.107	1	1	47.2035	13.5882
DATA	2087	26	37	0	0	ASCRP3013175	ASCRP3013175	4507.3	402.667	1.184718e+003	1.184756e+002	1278	15	2.305487e+000	0	0	0	0	0	0	1256.77	1	1	44.4243	15.3793
DATA	2088	26	38	0	0	ASCRP3011650	ASCRP3011650	4532.61	402.909	4.611802e+001	4.707073e+000	65	15	3.098635e+000	0	0	0	0	0	0	48.9452	1	1	45.1352	14.8077
DATA	2089	26	39	0	0	ASCRP3006213	ASCRP3006213	4557.25	402.981	1.684084e+001	1.929609e+000	35	15	2.992232e+000	0	0	0	0	0	0	17.8788	1	1	40.6843	15.1351
DATA	2090	26	40	0	0	ASCRP3010774	ASCRP3010774	4583.5	403.352	2.809553e+001	2.963252e+000	47	15	2.725541e+000	0	0	0	0	0	0	29.8269	1	1	57.5363	15
DATA	2091	26	41	0	0	ASCRP3008756	ASCRP3008756	4609	403.319	3.387278e+000	1.001072e+000	21	14	2.880785e+000	0	0	0	0	0	0	3.59575	1	0	58.0869	13.9677
DATA	2092	26	42	66	-1	(-)3xSLv1	NegativeControl	4634.5	403.352	9.582484e-001	9.423306e-001	17	15	3.814672e+000	0	0	0	0	0	0	-0.283041	0	0	65	15.8621
DATA	2093	26	43	0	0	ASCRP3013511	ASCRP3013511	4659.66	403.122	2.120886e+002	2.122980e+001	240	17	3.530090e+000	0	0	0	0	0	0	224.97	1	1	48.8603	16.3333
DATA	2094	26	44	0	0	ASCRP3010393	ASCRP3010393	4685.14	402.545	7.064592e+001	7.127284e+000	93	16	3.431969e+000	0	0	0	0	0	0	74.8967	1	1	45.4864	15.8182
DATA	2095	26	45	0	0	ASCRP3001609	ASCRP3001609	4710.5	402.735	1.094751e+002	1.098816e+001	133	15	2.603995e+000	0	0	0	0	0	0	115.941	1	1	46.5243	14.931
DATA	2096	26	46	0	0	ASCRP3000857	ASCRP3000857	4736.16	402.964	4.409311e+002	4.410325e+001	487	15	3.291187e+000	0	0	0	0	0	0	466.375	1	1	50.7771	14.7037
DATA	2097	26	47	0	0	ASCRP3008957	ASCRP3008957	4761.5	403.352	2.515050e+001	2.687393e+000	45.5	13.5	2.713359e+000	0	0	0	0	0	0	26.5611	1	1	65	14.1667
DATA	2098	26	48	0	0	ASCRP3002253	ASCRP3002253	4786.58	403.427	9.790882e+001	9.836708e+000	120	18	4.763436e+000	0	0	0	0	0	0	103.236	1	1	57.5363	17.0968
DATA	2099	26	49	0	0	ASCRP3003322	ASCRP3003322	4812.25	403.563	2.648049e+001	2.813347e+000	45	16.5	3.718822e+000	0	0	0	0	0	0	27.8703	1	1	45.1352	15.9063
DATA	2100	26	50	0	0	ASCRP3001415	ASCRP3001415	4837.56	403.273	3.728871e+003	3.728883e+002	3932	16	2.807888e+000	0	0	0	0	0	0	3917.4	1	1	49.8279	15.7931
DATA	2101	26	51	0	0	ASCRP3005423	ASCRP3005423	4862.83	403.129	1.686571e+002	1.689266e+001	193	16	2.932576e+000	0	0	0	0	0	0	176.824	1	1	46.8651	14.8333
DATA	2102	26	52	0	0	A_23_P154235	NM_004688	4888.32	403.521	9.549456e+000	1.351302e+000	28	14	2.960674e+000	0	0	0	0	0	0	9.9881	1	1	47.8731	14.0323
DATA	2103	26	53	0	0	ASCRP3012964	ASCRP3012964	4913.63	402.815	6.168834e+001	6.242796e+000	84	15	4.072866e+000	0	0	0	0	0	0	64.3848	1	1	45.4864	16
DATA	2104	26	54	0	0	ASCRP3001584	ASCRP3001584	4939	403.079	1.563439e+003	1.563468e+002	1634	16	4.825527e+000	0	0	0	0	0	0	1627.62	1	1	46.8651	17.1667
DATA	2105	26	55	0	0	Negative030	Negative030	4964.5	403.352	9.793832e-001	9.631143e-001	17	16	4.065857e+000	0	0	0	0	0	0	-0.229266	0	0	65	16.1176
DATA	2106	26	56	0	0	CUST_2_PI418767722	NM_002455	4990.26	402.948	5.993248e+001	6.070529e+000	79	14	2.451890e+000	0	0	0	0	0	0	62.0701	1	1	49.1849	14.6
DATA	2107	26	57	0	0	ASCRP3010457	ASCRP3010457	5015.4	403.213	1.964004e+002	1.966389e+001	218	15	2.483277e+000	0	0	0	0	0	0	202.856	1	1	49.1849	15.0833
DATA	2108	26	58	0	0	ASCRP3005618	ASCRP3005618	5040.39	403.197	3.642749e+001	3.769868e+000	55	16	3.174377e+000	0	0	0	0	0	0	37.5264	1	1	49.5074	16.08
DATA	2109	26	59	0	0	Negative008	Negative008	5065.94	403.265	1.638513e+002	1.641401e+001	184.5	15	2.325597e+000	0	0	0	0	0	0	168.342	1	1	51.4001	14.6571
DATA	2110	26	60	0	0	ASCRP3009114	ASCRP3009114	5091.57	402.761	7.514769e+002	7.515403e+001	780	14	4.066734e+000	0	0	0	0	0	0	770.138	1	1	46.5243	14.6471
DATA	2111	26	61	0	0	ASCRP3006516	ASCRP3006516	5116.91	403.386	7.666707e+001	7.728881e+000	95.5	16	3.554640e+000	0	0	0	0	0	0	78.3619	1	1	57.259	16.2759
DATA	2112	26	62	0	0	ASCRP3006690	ASCRP3006690	5142.43	402.71	5.938879e+001	6.019292e+000	80	16	3.854337e+000	0	0	0	0	0	0	60.5629	1	1	46.8651	16.5484
DATA	2113	26	63	0	0	A_23_P11685	NM_024420	5167.5	403.352	1.326913e+000	9.918553e-001	19	15	3.532727e+000	0	0	0	0	0	0	1.34994	1	0	65	15.5357
DATA	2114	26	64	0	0	ASCRP3004620	ASCRP3004620	5192.82	403.175	2.852375e+002	2.854076e+001	304	14.5	3.476045e+000	0	0	0	0	0	0	289.593	1	1	50.7771	14.9118
DATA	2115	26	65	0	0	ASCRP3001831	ASCRP3001831	5218.52	403.147	1.179633e+002	1.183754e+001	143	14	3.082207e+000	0	0	0	0	0	0	119.539	1	1	49.8279	14.4
DATA	2116	26	66	0	0	ASCRP3003194	ASCRP3003194	5243.65	403.333	1.368626e+002	1.372190e+001	149.5	14	5.177280e+000	0	0	0	0	0	0	138.466	1	1	50.7771	15.7143
DATA	2117	26	67	0	0	ASCRP3005309	ASCRP3005309	5269.42	403.427	2.335950e+001	2.536978e+000	41	15	4.170299e+000	0	0	0	0	0	0	23.6016	1	1	57.5363	15.5161
DATA	2118	26	68	0	0	ASCRP3002978	ASCRP3002978	5294.73	402.643	7.735688e+001	7.798858e+000	95.5	17	4.437805e+000	0	0	0	0	0	0	78.0898	1	1	46.8651	17.2
DATA	2119	26	69	0	0	ASCRP3009823	ASCRP3009823	5320.09	403.386	2.040763e+000	1.012036e+000	19	15	3.655975e+000	0	0	0	0	0	0	2.05878	1	0	57.259	15.6154
DATA	2120	26	70	0	0	ASCRP3004606	ASCRP3004606	5345.73	402.643	1.004451e+003	1.004500e+002	1023	16	4.456239e+000	0	0	0	0	0	0	1013.23	1	1	46.8651	15.4839
DATA	2121	26	71	1028	1	(+)E1A_r60_a22	E1A_r60_a22	5370.07	402.928	1.444287e+001	1.751601e+000	33	15	2.754506e+000	0	0	0	0	0	0	14.5736	1	1	46.8651	14.5714
DATA	2122	26	72	0	0	ASCRP3009446	ASCRP3009446	5396.37	403.41	3.662161e+002	3.663499e+001	383	15	3.515689e+000	0	0	0	0	0	0	369.863	1	1	51.7088	14.9412
DATA	2123	26	73	0	0	ASCRP3003550	ASCRP3003550	5421.74	403.225	1.372792e+002	1.376348e+001	153.5	16	5.998180e+000	0	0	0	0	0	0	138.852	1	1	50.4627	17.2333
DATA	2124	26	74	0	0	AS_circRNA_control201	AS_circRNA_control201	5447.09	403.386	4.194684e+002	4.195844e+001	439	14	3.583295e+000	0	0	0	0	0	0	425.174	1	1	57.259	14.56
DATA	2125	26	75	0	0	ASCRP3006461	ASCRP3006461	5472.5	403.5	9.228220e+001	9.280512e+000	111	15	2.717989e+000	0	0	0	0	0	0	93.8024	1	1	49.1849	14.1852
DATA	2126	26	76	0	0	ASCRP3001689	ASCRP3001689	5498	402.576	9.807961e+001	9.856833e+000	119	15	2.898594e+000	0	0	0	0	0	0	100.046	1	1	45.4864	15.2368
DATA	2127	26	77	0	0	ASCRP3007361	ASCRP3007361	5523.09	402.672	1.341173e+003	1.341209e+002	1402	15	3.424739e+000	0	0	0	0	0	0	1374	1	1	45.1352	16.1071
DATA	2128	26	78	0	0	ASCRP3002404	ASCRP3002404	5548.5	403.352	3.246273e+001	3.388357e+000	49	16	1.774880e+000	0	0	0	0	0	0	33.4352	1	1	57.5363	15.1739
DATA	2129	26	79	0	0	ASCRP3009560	ASCRP3009560	5574	403.455	2.353349e+002	2.355326e+001	265.5	14	4.713163e+000	0	0	0	0	0	0	243.902	1	1	55.8519	15.7059
DATA	2130	26	80	0	0	ASCRP3003804	ASCRP3003804	5599.32	403.392	6.855259e+001	6.921872e+000	89.5	16	3.723728e+000	0	0	0	0	0	0	71.5592	1	1	50.7771	16.1154
DATA	2131	26	81	0	0	ASCRP3009023	ASCRP3009023	5624.27	403.896	1.240614e+001	1.562654e+000	30	16.5	3.841491e+000	0	0	0	0	0	0	13.0572	1	1	45.835	16.2188
DATA	2132	26	82	0	0	ASCRP3009660	ASCRP3009660	5650.56	403.26	1.206574e+002	1.210238e+001	147	14	3.181270e+000	0	0	0	0	0	0	128.213	1	1	49.5074	13.8892
DATA	2133	27	1	0	0	ASCRP3008225	ASCRP3008225	3580.41	410.31	6.012402e+001	6.082013e+000	83	14	3.625470e+000	0	0	0	0	0	0	65.5266	1	1	48.2044	14.4053
DATA	2134	27	2	0	0	ASCRP3004162	ASCRP3004162	3605.89	410.5	9.976325e+000	1.361983e+000	28	16	3.420895e+000	0	0	0	0	0	0	10.7595	1	1	56.9804	16.3429
DATA	2135	27	3	0	0	ASCRP3005775	ASCRP3005775	3631.38	410.63	3.364615e+002	3.365916e+001	385	15	3.412312e+000	0	0	0	0	0	0	359.511	1	1	50.7771	15.4815
DATA	2136	27	4	0	0	ASCRP3012944	ASCRP3012944	3656.68	410.357	1.628268e+003	1.628295e+002	1770.5	14	3.311481e+000	0	0	0	0	0	0	1725.79	1	1	51.4001	14.1818
DATA	2137	27	5	0	0	ASCRP3009094	ASCRP3009094	3682.2	410.098	1.245587e+001	1.566669e+000	31	14	3.418005e+000	0	0	0	0	0	0	13.1081	1	1	44.7812	14.8
DATA	2138	27	6	0	0	ASCRP3002892	ASCRP3002892	3707.26	410.222	1.102081e+003	1.102123e+002	1183	15	3.436052e+000	0	0	0	0	0	0	1152.7	1	1	47.5395	15.8387
DATA	2139	27	7	0	0	ASCRP3002700	ASCRP3002700	3732.89	410.5	5.512944e+001	5.596122e+000	75	16	3.289616e+000	0	0	0	0	0	0	57.351	1	1	56.9804	15.7813
DATA	2140	27	8	0	0	ASCRP3012520	ASCRP3012520	3758.5	410.5	1.052902e+003	1.052946e+002	1120.5	15	3.053318e+000	0	0	0	0	0	0	1090.42	1	1	52.9257	14.7143
DATA	2141	27	9	0	0	ASCRP3002479	ASCRP3002479	3783.57	410.605	3.200360e+002	3.201827e+001	346.5	16	2.674667e+000	0	0	0	0	0	0	330.229	1	1	49.5074	15.3333
DATA	2142	27	10	0	0	ASCRP3007864	ASCRP3007864	3808.97	410.362	1.647276e+003	1.647305e+002	1714	14.5	3.844015e+000	0	0	0	0	0	0	1694.79	1	1	43.3362	14.5357
DATA	2143	27	11	0	0	ASCRP3006738	ASCRP3006738	3834.27	410.592	3.169836e+002	3.171333e+001	342.5	14	2.842190e+000	0	0	0	0	0	0	325.358	1	1	47.8731	14.3214
DATA	2144	27	12	0	0	ASCRP3006801	ASCRP3006801	3859.67	410.5	3.074413e+001	3.225585e+000	49	15.5	3.910052e+000	0	0	0	0	0	0	31.5033	1	1	57.5363	15.4333
DATA	2145	27	13	0	0	ASCRP3010056	ASCRP3010056	3884.78	410.058	9.577712e+001	9.627403e+000	115	15	3.246793e+000	0	0	0	0	0	0	98.0421	1	1	46.5243	15.6667
DATA	2146	27	14	0	0	ASCRP3010307	ASCRP3010307	3910.28	409.984	1.385703e+001	1.695791e+000	31	15	4.455583e+000	0	0	0	0	0	0	14.1758	1	1	45.4864	15.931
DATA	2147	27	15	0	0	ASCRP3009657	ASCRP3009657	3936.11	410.5	8.615650e+000	1.303262e+000	26	15	4.918694e+000	0	0	0	0	0	0	8.81078	1	1	56.9804	16
DATA	2149	27	17	0	0	ASCRP3003140	ASCRP3003140	3986.5	410.5	8.037058e+002	8.037652e+001	835	15	3.739358e+000	0	0	0	0	0	0	822.549	1	1	50.4627	15.129
DATA	2150	27	18	0	0	ASCRP3000036	ASCRP3000036	4011.91	410.577	3.434195e+002	3.435582e+001	375	15	4.136904e+000	0	0	0	0	0	0	351.775	1	1	50.1463	15.2258
DATA	2151	27	19	0	0	ASCRP3013479	ASCRP3013479	4037.58	410.427	6.132267e+001	6.209301e+000	81	15	2.636737e+000	0	0	0	0	0	0	62.8917	1	1	57.5363	14.2857
DATA	2152	27	20	0	0	ASCRP3001475	ASCRP3001475	4063.07	410	2.786850e+002	2.788550e+001	305.5	15	3.066304e+000	0	0	0	0	0	0	286.26	1	1	46.8651	14.7813
DATA	2153	27	21	0	0	ASCRP3006515	ASCRP3006515	4088.3	410.1	5.824228e+002	5.825039e+001	614	16	4.858845e+000	0	0	0	0	0	0	599.184	1	1	47.2035	16.5862
DATA	2154	27	22	0	0	ASCRP3003943	ASCRP3003943	4113.37	410.127	4.895663e+002	4.896625e+001	501.5	15	3.752422e+000	0	0	0	0	0	0	504.524	1	1	47.5395	15.9143
DATA	2155	27	23	0	1	ETG05_36762	ETG05_36762	4139.33	410.5	6.800455e+000	1.183507e+000	23	16	3.630432e+000	0	0	0	0	0	0	7.02076	1	1	57.5363	16.1765
DATA	2156	27	24	0	0	Negative046	Negative046	4164.5	410.5	1.886087e+000	9.849612e-001	19	16	3.604526e+000	0	0	0	0	0	0	1.95099	1	0	57.5363	16.2759
DATA	2157	27	25	0	0	ASCRP3001333	ASCRP3001333	4189.9	410.494	4.464321e+001	4.567380e+000	64	15	3.501231e+000	0	0	0	0	0	0	46.2732	1	1	51.7088	15.5172
DATA	2158	27	26	0	0	ASCRP3012777	ASCRP3012777	4215.44	410.28	1.469236e+001	1.756547e+000	32	14.5	4.321961e+000	0	0	0	0	0	0	15.2615	1	1	49.1849	14.375
DATA	2159	27	27	0	0	ASCRP3012689	ASCRP3012689	4240.29	410.56	3.373714e+001	3.507881e+000	52	15	3.211873e+000	0	0	0	0	0	0	35.1108	1	1	49.1849	14.871
DATA	2160	27	28	0	0	ASCRP3012258	ASCRP3012258	4266.33	410.5	8.461357e+001	8.515513e+000	106	15	3.159881e+000	0	0	0	0	0	0	88.2439	1	1	57.5363	15.8788
DATA	2161	27	29	0	0	ASCRP3001061	ASCRP3001061	4291.5	410.5	4.647264e+001	4.744775e+000	66.5	14	2.476971e+000	0	0	0	0	0	0	48.5615	1	1	57.5363	14.1538
DATA	2162	27	30	0	0	ASCRP3001564	ASCRP3001564	4316.89	410.5	1.120477e+002	1.124541e+001	136	15.5	4.066120e+000	0	0	0	0	0	0	117.307	1	1	56.9804	15.8667
DATA	2163	27	31	0	0	ASCRP3001838	ASCRP3001838	4342.27	409.643	5.658937e+001	5.738642e+000	74	15	3.817053e+000	0	0	0	0	0	0	59.3725	1	1	46.8651	15.3548
DATA	2164	27	32	0	0	ASCRP3006764	ASCRP3006764	4367.94	410.506	8.602031e+001	8.654531e+000	106	16	3.739632e+000	0	0	0	0	0	0	90.3736	1	1	50.4627	16.2121
DATA	2165	27	33	0	0	ASCRP3006710	ASCRP3006710	4393.14	410.689	1.122521e+002	1.126538e+001	138	16	3.136469e+000	0	0	0	0	0	0	118.106	1	1	48.8603	15.1379
DATA	2166	27	34	0	0	ASCRP3000225	ASCRP3000225	4418.49	410.427	1.758108e+002	1.760668e+001	198	15	4.079848e+000	0	0	0	0	0	0	185.258	1	1	49.1849	15.25
DATA	2167	27	35	0	0	ASCRP3011966	ASCRP3011966	4443.87	410.458	2.982057e+001	3.129069e+000	48	14	3.357707e+000	0	0	0	0	0	0	31.4615	1	1	51.0895	14.875
DATA	2168	27	36	0	0	ASCRP3006692	ASCRP3006692	4469	409.676	4.269382e+001	4.373051e+000	64	15	3.755338e+000	0	0	0	0	0	0	45.1048	1	1	46.1809	14.2222
DATA	2169	27	37	0	0	ASCRP3006854	ASCRP3006854	4494.58	410.427	3.062383e+001	3.205169e+000	49	14	3.133899e+000	0	0	0	0	0	0	32.3718	1	1	57.5363	14.1081
DATA	2170	27	38	0	0	ASCRP3005279	ASCRP3005279	4520.33	410.5	7.298577e+002	7.299189e+001	788	15	3.089494e+000	0	0	0	0	0	0	772.021	1	1	57.5363	15.7143
DATA	2171	27	39	0	0	ASCRP3006324	ASCRP3006324	4545.8	409.875	1.986119e+001	2.199350e+000	38	15	3.529258e+000	0	0	0	0	0	0	21.0237	1	1	42.2201	15.2069
DATA	2172	27	40	0	0	ASCRP3002178	ASCRP3002178	4570.96	410.784	4.610392e+000	1.051297e+000	22	15	3.081264e+000	0	0	0	0	0	0	4.87969	1	0	39.4933	15.25
DATA	2173	27	41	0	0	ASCRP3004465	ASCRP3004465	4596.38	410.444	3.527474e+003	3.527487e+002	3760	16	2.024072e+000	0	0	0	0	0	0	3734.18	1	1	48.2044	15.4074
DATA	2174	27	42	0	0	ASCRP3009876	ASCRP3009876	4621.61	410.5	8.053858e+001	8.109090e+000	102	14	3.072254e+000	0	0	0	0	0	0	85.2413	1	1	48.5334	13.8519
DATA	2175	27	43	0	0	ASCRP3005032	ASCRP3005032	4647.25	410.5	5.040721e+002	5.041608e+001	554	15	3.507420e+000	0	0	0	0	0	0	533.293	1	1	52.9257	16.0741
DATA	2176	27	44	0	0	Negative024	Negative024	4672.5	410.5	9.617592e-001	9.457831e-001	18	15	3.602866e+000	0	0	0	0	0	0	-0.352032	0	0	57.5363	15.2258
DATA	2177	27	45	0	0	ASCRP3000566	ASCRP3000566	4697.91	409.672	1.375846e+002	1.379096e+001	163.5	16	2.698204e+000	0	0	0	0	0	0	145.397	1	1	45.1352	15.0303
DATA	2178	27	46	0	0	ASCRP3004385	ASCRP3004385	4723.21	410.243	1.311974e+002	1.315390e+001	157.5	15	3.009226e+000	0	0	0	0	0	0	138.474	1	1	46.8651	14.9063
DATA	2179	27	47	0	0	ASCRP3010511	ASCRP3010511	4748.5	409.855	2.106885e+001	2.310539e+000	40	14	2.753785e+000	0	0	0	0	0	0	22.2131	1	1	43.7019	14
DATA	2180	27	48	0	0	ASCRP3005345	ASCRP3005345	4774.13	410.623	5.808976e+003	5.808984e+002	6171	14.5	3.871948e+000	0	0	0	0	0	0	6113.88	1	1	46.8651	15.0882
DATA	2181	27	49	0	0	ASCRP3005615	ASCRP3005615	4799.38	410.5	2.380732e+002	2.382633e+001	265.5	14	4.024546e+000	0	0	0	0	0	0	250.177	1	1	48.5334	15.5
DATA	2182	27	50	0	0	ASCRP3008296	ASCRP3008296	4824.88	410.611	6.470429e+001	6.540288e+000	86.5	14.5	3.344426e+000	0	0	0	0	0	0	67.8687	1	1	48.5334	15
DATA	2183	27	51	1028	1	(+)E1A_r60_n9	E1A_r60_n9	4850.33	410.5	9.713450e-001	9.552097e-001	16	16	2.850771e+000	0	0	0	0	0	0	-1.03494	0	0	65	15.5758
DATA	2184	27	52	0	0	ASCRP3001519	ASCRP3001519	4875.97	409.883	5.506959e+001	5.589502e+000	76	14.5	3.183626e+000	0	0	0	0	0	0	57.5412	1	1	44.4243	14.4706
DATA	2185	27	53	0	0	ASCRP3011426	ASCRP3011426	4901.25	409.812	1.100020e+002	1.104194e+001	133.5	15	3.079201e+000	0	0	0	0	0	0	114.686	1	1	46.1809	14.4074
DATA	2186	27	54	0	1	RC5	RC5	4926.5	410.5	9.778553e-001	9.616118e-001	15	16	4.340501e+000	0	0	0	0	0	0	-1.91744	0	0	65	17.3929
DATA	2187	27	55	0	0	ASCRP3005138	ASCRP3005138	4951.67	410.5	1.756261e+001	2.003403e+000	34	16	4.470079e+000	0	0	0	0	0	0	18.2197	1	1	57.5363	16.1333
DATA	2188	27	56	0	0	ASCRP3004931	ASCRP3004931	4977.08	410.581	5.039827e+001	5.131641e+000	69.5	15	3.022190e+000	0	0	0	0	0	0	52.1518	1	1	48.8603	14.7568
DATA	2189	27	57	0	0	ASCRP3007632	ASCRP3007632	5002.92	410.877	1.968756e+001	2.194287e+000	37	14	2.617360e+000	0	0	0	0	0	0	20.3181	1	1	45.835	14.6667
DATA	2190	27	58	0	0	ASCRP3007930	ASCRP3007930	5028	410.593	5.969961e+002	5.970752e+001	631	15	3.383070e+000	0	0	0	0	0	0	614.603	1	1	54.1152	15.6129
DATA	2191	27	59	0	0	ASCRP3007925	ASCRP3007925	5053.31	410.5	2.727968e+001	2.896571e+000	45	14	2.001846e+000	0	0	0	0	0	0	28.0132	1	1	47.8731	14.3103
DATA	2192	27	60	0	0	ASCRP3008048	ASCRP3008048	5078.67	410.5	5.282744e+000	1.110040e+000	22	14	3.500864e+000	0	0	0	0	0	0	5.41112	1	1	57.5363	14.4737
DATA	2193	27	61	0	0	ASCRP3009578	ASCRP3009578	5104.13	409.934	2.720517e+003	2.720534e+002	2743	13.5	3.955367e+000	0	0	0	0	0	0	2780.1	1	1	45.1352	14.5833
DATA	2194	27	62	0	0	ASCRP3001339	ASCRP3001339	5129.58	410.154	2.397798e+002	2.399803e+001	262	16	4.131321e+000	0	0	0	0	0	0	244.438	1	1	45.1352	15.9667
DATA	2195	27	63	0	0	ASCRP3001089	ASCRP3001089	5154.89	410.5	9.998070e-001	9.831989e-001	18	15	3.811863e+000	0	0	0	0	0	0	-0.0179692	0	0	65	16.0303
DATA	2196	27	64	0	0	ASCRP3004705	ASCRP3004705	5180.32	410.605	4.828794e+002	4.829799e+001	508	15	4.527535e+000	0	0	0	0	0	0	490.107	1	1	49.5074	15.963
DATA	2197	27	65	0	0	ASCRP3006823	ASCRP3006823	5205.67	410.5	6.616839e+000	1.188328e+000	24	14	3.228029e+000	0	0	0	0	0	0	6.70354	1	1	57.5363	14.8571
DATA	2198	27	66	0	0	ASCRP3004868	ASCRP3004868	5231	410.681	1.024340e+002	1.029100e+001	122	15	4.245661e+000	0	0	0	0	0	0	103.606	1	1	46.5243	16.2222
DATA	2199	27	67	0	0	ASCRP3004077	ASCRP3004077	5256.5	410.5	3.720054e+000	1.057569e+000	22	14	3.465594e+000	0	0	0	0	0	0	3.7577	1	0	57.5363	14.3
DATA	2200	27	68	0	0	ASCRP3003278	ASCRP3003278	5282	410.261	3.967431e+002	3.968668e+001	406	16	4.731522e+000	0	0	0	0	0	0	400.364	1	1	52.9257	16.1111
DATA	2201	27	69	0	0	ASCRP3001864	ASCRP3001864	5307.41	410.247	5.352105e+002	5.353023e+001	556.5	16.5	4.062688e+000	0	0	0	0	0	0	539.754	1	1	48.5334	16.375
DATA	2202	27	70	0	0	ASCRP3008566	ASCRP3008566	5332.68	410.382	1.150199e+003	1.150242e+002	1179	15	4.135525e+000	0	0	0	0	0	0	1159.7	1	1	46.5243	15.5556
DATA	2203	27	71	0	0	ASCRP3003745	ASCRP3003745	5358.27	410.11	2.570594e+001	2.755197e+000	44.5	15	3.250247e+000	0	0	0	0	0	0	25.9252	1	1	48.2044	14.8889
DATA	2204	27	72	0	0	ASCRP3001784	ASCRP3001784	5383.39	410.594	1.811002e+002	1.813711e+001	200	15	3.424332e+000	0	0	0	0	0	0	182.781	1	1	47.5395	15.7429
DATA	2205	27	73	0	0	ASCRP3008840	ASCRP3008840	5408.89	410.808	2.890841e+002	2.892534e+001	310.5	16	6.330260e+000	0	0	0	0	0	0	292.159	1	1	47.8731	17.4412
DATA	2206	27	74	0	0	ASCRP3008860	ASCRP3008860	5434.53	410.784	7.386732e+003	7.386739e+002	7498.5	16	4.968298e+000	0	0	0	0	0	0	7480.11	1	1	48.8603	15.7273
DATA	2207	27	75	0	0	ASCRP3001306	ASCRP3001306	5459.75	410.627	3.916044e+002	3.917283e+001	417.5	15.5	3.550298e+000	0	0	0	0	0	0	397.593	1	1	49.1849	15.2692
DATA	2208	27	76	0	1	ETG10_195139	ETG10_195139	5485.11	410.5	1.497430e+001	1.790508e+000	32	15	3.058575e+000	0	0	0	0	0	0	15.2543	1	1	56.9804	14.4634
DATA	2209	27	77	0	0	ASCRP3006132	ASCRP3006132	5510.79	409.879	2.677822e+003	2.677840e+002	2771	15	3.103639e+000	0	0	0	0	0	0	2739.22	1	1	43.3362	15.5152
DATA	2210	27	78	0	0	A_23_P111995	NM_002318	5535.73	410	2.361590e+001	2.554102e+000	42.5	15	2.204541e+000	0	0	0	0	0	0	24.2763	1	1	45.4864	15.12
DATA	2211	27	79	0	0	ASCRP3006552	ASCRP3006552	5561.36	409.714	5.062917e+003	5.062926e+002	5210.5	16	2.752362e+000	0	0	0	0	0	0	5235.34	1	1	47.5395	14.963
DATA	2212	27	80	0	0	ASCRP3008429	ASCRP3008429	5586.82	410.632	1.915389e+003	1.915413e+002	1999	14	4.634812e+000	0	0	0	0	0	0	1994.62	1	1	49.5074	15.5926
DATA	2213	27	81	0	0	ASCRP3008195	ASCRP3008195	5612.21	410.526	1.397821e+002	1.401064e+001	162	17.5	3.532922e+000	0	0	0	0	0	0	146.72	1	1	49.8279	16.8077
DATA	2214	27	82	0	0	ASCRP3000665	ASCRP3000665	5637.51	410.602	4.123160e+002	4.124241e+001	461	15	3.702579e+000	0	0	0	0	0	0	436.703	1	1	51.7088	14.8667
DATA	2215	28	1	0	0	ASCRP3002533	ASCRP3002533	3593.05	417.781	1.741108e+002	1.743554e+001	198	16	3.837364e+000	0	0	0	0	0	0	188.578	1	1	47.5395	16.4186
DATA	2216	28	2	0	0	ASCRP3004117	ASCRP3004117	3618.58	417.573	9.482848e-001	9.339637e-001	18	16	3.003940e+000	0	0	0	0	0	0	0.554239	0	0	57.5363	16.0968
DATA	2217	28	3	0	0	ASCRP3010260	ASCRP3010260	3643.76	417.842	2.955134e+002	2.956631e+001	337	15	3.531968e+000	0	0	0	0	0	0	314.122	1	1	49.5074	14.9063
DATA	2218	28	4	0	0	ASCRP3001909	ASCRP3001909	3669.19	416.882	6.505277e+001	6.573983e+000	87.5	14	3.675314e+000	0	0	0	0	0	0	68.6241	1	1	46.1809	14.7857
DATA	2219	28	5	0	0	ASCRP3001308	ASCRP3001308	3694.8	417.465	1.434723e+002	1.437894e+001	167	14	3.454466e+000	0	0	0	0	0	0	150.305	1	1	47.5395	15
DATA	2220	28	6	0	0	ASCRP3004023	ASCRP3004023	3720.05	417.625	5.851708e+002	5.852496e+001	626	15	3.593088e+000	0	0	0	0	0	0	609.477	1	1	50.1463	15.1563
DATA	2221	28	7	0	0	ASCRP3004732	ASCRP3004732	3745.47	417.576	5.391723e+001	5.477381e+000	71	15	2.765967e+000	0	0	0	0	0	0	55.8787	1	1	45.835	15.0667
DATA	2222	28	8	0	0	A_23_P209962	NM_024624	3771	417.545	2.880779e+001	3.039363e+000	47	15	3.019640e+000	0	0	0	0	0	0	29.7314	1	1	55.8519	15.2414
DATA	2223	28	9	0	0	ASCRP3004228	ASCRP3004228	3796.36	417.863	5.132824e+001	5.224104e+000	67	15	3.559963e+000	0	0	0	0	0	0	52.7899	1	1	48.5334	14.56
DATA	2224	28	10	0	0	ASCRP3001279	ASCRP3001279	3821.58	417.573	1.262945e+002	1.266702e+001	142.5	14	4.494559e+000	0	0	0	0	0	0	129.549	1	1	57.5363	15.1429
DATA	2225	28	11	0	0	ASCRP3005294	ASCRP3005294	3847.42	417.573	4.316291e+000	1.068048e+000	22	13	3.175375e+000	0	0	0	0	1	0	4.41815	1	0	57.5363	13.087
DATA	2226	28	12	0	0	ASCRP3003414	ASCRP3003414	3871.87	417.623	1.881950e+002	1.884492e+001	212	16	3.347499e+000	0	0	0	0	0	0	192.355	1	1	46.8651	15.9667
DATA	2227	28	13	0	0	ASCRP3012549	ASCRP3012549	3897.45	417.705	5.186234e+001	5.277895e+000	69	15	2.500089e+000	0	0	0	0	0	0	52.9551	1	1	50.1463	14.8529
DATA	2228	28	14	0	0	ASCRP3009780	ASCRP3009780	3922.89	417.5	1.662067e+002	1.664953e+001	188	15	3.316301e+000	0	0	0	0	0	0	169.634	1	1	47.8731	14.7419
DATA	2229	28	15	0	0	ASCRP3010354	ASCRP3010354	3948.46	417.299	6.714674e+002	6.715389e+001	685	15	3.037127e+000	0	0	0	0	0	0	685.313	1	1	52.0157	15.5
DATA	2230	28	16	0	0	ASCRP3009888	ASCRP3009888	3974.42	417.573	2.919537e+001	3.079481e+000	47	14	3.512963e+000	0	0	0	0	0	0	29.8051	1	1	57.5363	14.8182
DATA	2231	28	17	0	0	ASCRP3000134	ASCRP3000134	3999.51	417.699	4.749724e+001	4.849555e+000	65.5	15.5	3.892817e+000	0	0	0	0	0	0	48.5196	1	1	49.1849	16.1333
DATA	2232	28	18	0	0	ASCRP3003911	ASCRP3003911	4024.57	417.58	2.058428e+003	2.058452e+002	2074	15	2.411487e+000	0	0	0	0	0	0	2104.83	1	1	54.9904	14.3793
DATA	2233	28	19	0	0	ASCRP3006879	ASCRP3006879	4050.07	417.594	3.797140e+001	3.920755e+000	57.5	15	2.576152e+000	0	0	0	0	0	0	38.875	1	1	46.5243	14.3548
DATA	2234	28	20	0	0	ASCRP3012909	ASCRP3012909	4075.37	417.5	3.550170e+002	3.551509e+001	384	16	4.529473e+000	0	0	0	0	0	0	364.001	1	1	47.8731	16.129
DATA	2235	28	21	1028	1	(+)E1A_r60_a22	E1A_r60_a22	4101.19	417.57	1.835123e+001	2.077456e+000	35	15.5	3.418846e+000	0	0	0	0	0	0	18.8464	1	1	58.0869	15.9667
DATA	2236	28	22	0	0	Negative031	Negative031	4126.5	417.648	9.884564e-001	9.720368e-001	16	16.5	3.643665e+000	0	0	0	0	0	0	-1.00977	0	0	57.5363	16.2353
DATA	2237	28	23	0	0	ASCRP3001503	ASCRP3001503	4151.5	417.5	1.221990e+002	1.225835e+001	141	15.5	3.349558e+000	0	0	0	0	0	0	125.954	1	1	46.5243	15.5667
DATA	2238	28	24	0	0	ASCRP3010508	ASCRP3010508	4177.22	418.078	1.221565e+002	1.225398e+001	143.5	15	3.370232e+000	0	0	0	0	0	0	126.134	1	1	49.1849	15.1071
DATA	2239	28	25	0	0	ASCRP3001313	ASCRP3001313	4202.5	417.769	9.910126e+001	9.957138e+000	122	15.5	3.543195e+000	0	0	0	0	0	0	102.544	1	1	49.8279	15.4643
DATA	2240	28	26	0	0	ASCRP3000434	ASCRP3000434	4227.68	417.727	3.057141e+002	3.058662e+001	337.5	14.5	3.114482e+000	0	0	0	0	0	0	316.973	1	1	49.8279	14.5
DATA	2241	28	27	0	0	ASCRP3012591	ASCRP3012591	4253.23	417.807	2.860008e+002	2.861627e+001	309	15	2.940348e+000	0	0	0	0	0	0	297.126	1	1	51.4001	15.5135
DATA	2242	28	28	0	0	ASCRP3005102	ASCRP3005102	4278.81	417.643	2.828602e+003	2.828618e+002	2851	15	1.882938e+000	0	0	0	0	0	0	2944.67	1	1	51.4001	15
DATA	2243	28	29	0	0	ASCRP3006888	ASCRP3006888	4304.29	416.881	1.017360e+003	1.017405e+002	1078	14	2.992298e+000	0	0	0	0	0	0	1061.46	1	1	43.7019	13.9231
DATA	2244	28	30	0	0	ASCRP3000426	ASCRP3000426	4329.69	417.465	5.909285e+001	5.986262e+000	80	15	2.690371e+000	0	0	0	0	0	0	61.7534	1	1	47.8731	15.8571
DATA	2245	28	31	0	0	ASCRP3004147	ASCRP3004147	4354.97	417.708	5.207743e+001	5.294648e+000	70	16	3.013244e+000	0	0	0	0	0	0	54.5108	1	1	45.4864	16.2188
DATA	2246	28	32	0	0	ASCRP3000784	ASCRP3000784	4380.34	417.938	1.452186e+001	1.737467e+000	31.5	15.5	3.398614e+000	0	0	0	0	0	0	15.2235	1	1	45.4864	15.6333
DATA	2247	28	33	0	0	ASCRP3008955	ASCRP3008955	4405.62	417.737	5.893842e+001	5.970303e+000	80	14.5	3.816349e+000	0	0	0	0	0	0	61.8815	1	1	49.1849	14.625
DATA	2248	28	34	0	0	ASCRP3006371	ASCRP3006371	4431.42	417.573	9.671720e-001	9.514224e-001	18	15	3.211083e+000	0	0	0	0	0	0	0.257981	0	0	65	15.1471
DATA	2249	28	35	0	0	ASCRP3007637	ASCRP3007637	4456.67	417.833	9.102484e+001	9.151937e+000	112.5	14.5	3.901085e+000	0	0	0	0	0	0	95.8036	1	1	47.8731	14.4615
DATA	2250	28	36	0	0	ASCRP3004775	ASCRP3004775	4482.15	417.5	2.534446e+001	2.706318e+000	42.5	14	3.796618e+000	0	0	0	0	0	0	26.7045	1	1	51.0895	13.8205
DATA	2251	28	37	0	0	ASCRP3005758	ASCRP3005758	4507.42	417.573	3.450696e+004	3.450697e+003	36272	15	2.277541e+000	0	0	0	0	0	0	36385.8	1	1	57.5363	15.5172
DATA	2252	28	38	0	0	ASCRP3007567	ASCRP3007567	4532.58	417.573	4.240252e+001	4.344892e+000	55.5	15	3.069394e+000	0	0	0	0	0	0	44.7371	1	1	57.5363	15.2759
DATA	2253	28	39	0	0	ASCRP3012071	ASCRP3012071	4558.13	417.386	1.176612e+002	1.180419e+001	137	15	2.914179e+000	0	0	0	0	0	0	124.196	1	1	51.4001	14.9143
DATA	2254	28	40	0	0	ASCRP3003739	ASCRP3003739	4583.62	417.63	1.563473e+002	1.566340e+001	187	16	1.837039e+000	0	0	0	0	0	0	165.042	1	1	50.7771	15.9333
DATA	2255	28	41	0	0	ASCRP3007949	ASCRP3007949	4609	417.545	1.834449e+002	1.836893e+001	209.5	16	3.491302e+000	0	0	0	0	0	0	193.644	1	1	55.8519	15.2432
DATA	2256	28	42	0	0	ASCRP3012469	ASCRP3012469	4634.49	417.972	2.493949e+001	2.667954e+000	42.5	14	4.289522e+000	0	0	0	0	0	0	26.3149	1	1	48.5334	16
DATA	2257	28	43	0	0	ASCRP3006606	ASCRP3006606	4659.52	418.13	6.725959e+001	6.792471e+000	86.5	14	3.600128e+000	0	0	0	0	0	0	70.9316	1	1	47.5395	14.9333
DATA	2258	28	44	0	0	ASCRP3007055	ASCRP3007055	4685.17	417.614	2.600670e+001	2.768306e+000	44	16	3.329231e+000	0	0	0	0	0	0	27.4129	1	1	47.2035	15.6471
DATA	2259	28	45	0	0	ASCRP3012700	ASCRP3012700	4710.58	417.573	4.602323e+000	1.055194e+000	22	15	2.765463e+000	0	0	0	0	0	0	4.84691	1	0	57.5363	14.8276
DATA	2260	28	46	0	0	ASCRP3008812	ASCRP3008812	4735.97	417.615	7.022390e+001	7.086437e+000	92	14	3.114568e+000	0	0	0	0	0	0	73.8736	1	1	49.1849	13.7647
DATA	2261	28	47	0	0	ASCRP3002337	ASCRP3002337	4761.43	417.605	5.007893e+002	5.008797e+001	540	15	3.574267e+000	0	0	0	0	0	0	526.136	1	1	49.5074	15.1538
DATA	2262	28	48	0	0	ASCRP3000031	ASCRP3000031	4786.58	417.573	2.843605e+002	2.845202e+001	320	14	3.816286e+000	0	0	0	0	0	0	298.319	1	1	57.5363	14.7241
DATA	2263	28	49	0	0	ASCRP3003106	ASCRP3003106	4811.85	418.254	6.776751e+001	6.843712e+000	89	14	4.279082e+000	0	0	0	0	0	0	70.9603	1	1	45.835	14.8148
DATA	2264	28	50	0	0	ASCRP3000845	ASCRP3000845	4837.44	417.973	4.962055e+001	5.053434e+000	68	14	3.990282e+000	0	0	0	0	0	0	51.8684	1	1	48.5334	14.8788
DATA	2265	28	51	0	0	A_23_P70328	NM_018132	4863	417.545	7.317088e+000	1.205809e+000	24	16	2.958167e+000	0	0	0	0	0	0	7.63449	1	1	55.8519	15.1622
DATA	2266	28	52	0	0	ASCRP3001758	ASCRP3001758	4888.45	417.395	2.801798e+002	2.803444e+001	311	13	3.349761e+000	0	0	0	0	0	0	291.731	1	1	49.8279	13.4643
DATA	2267	28	53	0	0	Negative020	Negative020	4913.58	417.573	9.788319e-001	9.645428e-001	18	15	2.599704e+000	0	0	0	0	0	0	0.6402	0	0	65	14.9615
DATA	2268	28	54	0	0	ASCRP3012756	ASCRP3012756	4939.46	417.608	5.309510e+001	5.396467e+000	73	16	4.874174e+000	0	0	0	0	0	0	55.0288	1	1	49.1849	16.4848
DATA	2269	28	55	0	0	ASCRP3010743	ASCRP3010743	4964.37	417.64	1.026827e+003	1.026873e+002	1054	14	3.594947e+000	0	0	0	0	0	0	1061.72	1	1	48.8603	15.069
DATA	2270	28	56	0	0	ASCRP3013141	ASCRP3013141	4989.93	417.507	7.275139e+001	7.339452e+000	93.5	15	2.992712e+000	0	0	0	0	0	0	75.041	1	1	48.5334	15.2059
DATA	2271	28	57	0	0	ASCRP3004550	ASCRP3004550	5015.35	417.479	6.010353e+001	6.088425e+000	79	15	3.458955e+000	0	0	0	0	0	0	61.842	1	1	47.8731	15.3667
DATA	2272	28	58	0	0	ASCRP3001572	ASCRP3001572	5040.58	417.573	2.729748e+001	2.898414e+000	46	14	2.192320e+000	0	0	0	0	0	0	28.0172	1	1	57.5363	13.963
DATA	2273	28	59	0	0	ASCRP3011392	ASCRP3011392	5066.23	417.802	3.141313e+002	3.142832e+001	331	15	2.431239e+000	0	0	0	0	0	0	321.598	1	1	50.4627	14.8286
DATA	2274	28	60	0	0	ASCRP3008103	ASCRP3008103	5091.94	417.477	6.895148e+001	6.964314e+000	88.5	14	4.208885e+000	0	0	0	0	0	0	70.4244	1	1	44.4243	14.7027
DATA	2275	28	61	0	0	ASCRP3005974	ASCRP3005974	5116.91	417.614	7.363829e+001	7.428930e+000	89.5	15	4.056682e+000	0	0	0	0	0	0	75.0382	1	1	57.259	15.96
DATA	2276	28	62	0	0	ASCRP3008477	ASCRP3008477	5142.57	417.464	4.301408e+001	4.412411e+000	61	16	3.147887e+000	0	0	0	0	0	0	43.736	1	1	46.8651	16.2333
DATA	2277	28	63	0	0	A_23_P49878	NM_019013	5167.83	417.413	2.581240e+001	2.762966e+000	45	15.5	3.543141e+000	0	0	0	0	0	0	26.1926	1	1	44.4243	15.9231
DATA	2278	28	64	0	0	ASCRP3012101	ASCRP3012101	5193.14	417.762	2.004068e+002	2.006499e+001	225	16	4.487518e+000	0	0	0	0	0	0	202.972	1	1	50.4627	15.7429
DATA	2279	28	65	0	0	ASCRP3008603	ASCRP3008603	5218.5	417.717	2.763199e+002	2.764968e+001	291.5	15	3.644552e+000	0	0	0	0	0	0	279.407	1	1	52.9257	15.6
DATA	2280	28	66	0	0	ASCRP3003885	ASCRP3003885	5243.72	417.8	4.367112e+002	4.368235e+001	457	14	4.066372e+000	0	0	0	0	0	0	440.994	1	1	49.1849	15.1538
DATA	2281	28	67	0	0	ASCRP3002541	ASCRP3002541	5269.42	417.573	1.521998e+000	1.002919e+000	20	15.5	4.434712e+000	0	0	0	0	0	0	1.53535	1	0	57.5363	15.5
DATA	2282	28	68	0	0	ASCRP3012796	ASCRP3012796	5294.82	417.636	4.381520e+002	4.382643e+001	468.5	16	3.829928e+000	0	0	0	0	0	0	441.691	1	1	52.6241	15.9063
DATA	2283	28	69	0	0	A_23_P53126	NM_005574	5320.09	417.614	1.054984e+000	9.978597e-001	18	16	3.889302e+000	0	0	0	0	0	0	1.06321	1	0	65	15.72
DATA	2284	28	70	0	0	ASCRP3008625	ASCRP3008625	5345.27	417.576	3.400577e+001	3.542345e+000	51	15	3.649752e+000	0	0	0	0	0	0	34.2762	1	1	45.835	14.3
DATA	2285	28	71	0	0	ASCRP3006821	ASCRP3006821	5370.62	417.737	1.168128e+002	1.172328e+001	134.5	15	3.246503e+000	0	0	0	0	0	0	117.818	1	1	49.1849	15.1613
DATA	2286	28	72	0	0	ASCRP3004940	ASCRP3004940	5396.4	418.347	6.267002e+002	6.267784e+001	655.5	16	4.458361e+000	0	0	0	0	0	0	632.861	1	1	47.5395	16.8929
DATA	2287	28	73	0	0	ASCRP3001666	ASCRP3001666	5421.59	418.025	1.213608e+003	1.213648e+002	1248.5	15	4.763752e+000	0	0	0	0	0	0	1227.74	1	1	50.4627	15.12
DATA	2288	28	74	0	0	ASCRP3000635	ASCRP3000635	5447.09	417.614	2.207364e+002	2.209565e+001	242	15	3.980933e+000	0	0	0	0	0	0	223.856	1	1	57.259	15.25
DATA	2289	28	75	0	0	ASCRP3008114	ASCRP3008114	5472.34	417.905	2.870905e+002	2.872587e+001	310	15	3.198118e+000	0	0	0	0	0	0	292.068	1	1	48.8603	14.1935
DATA	2291	28	77	0	0	ASCRP3003982	ASCRP3003982	5523.42	417.573	4.365242e+000	1.067750e+000	22	14	3.217076e+000	0	0	0	0	0	0	4.47974	1	0	57.5363	15.0571
DATA	2292	28	78	0	0	ASCRP3000200	ASCRP3000200	5548.5	417.648	9.853959e-001	9.703759e-001	17	16	3.277194e+000	0	0	0	0	0	0	0.527787	0	0	57.5363	15.5
DATA	2293	28	79	0	0	ASCRP3006446	ASCRP3006446	5574	417.545	3.087292e+000	1.010959e+000	20	14	4.166349e+000	0	0	0	0	0	0	3.20703	1	0	55.8519	14.8929
DATA	2294	28	80	0	0	ASCRP3007916	ASCRP3007916	5599.27	417.768	4.704100e+002	4.705070e+001	497	15.5	4.058436e+000	0	0	0	0	0	0	492.376	1	1	51.4001	16.2143
DATA	2295	28	81	0	0	ASCRP3006154	ASCRP3006154	5624.51	417.72	6.353539e+001	6.423757e+000	85	17	3.660391e+000	0	0	0	0	0	0	67.0766	1	1	51.4001	16.0385
DATA	2296	28	82	0	0	Negative034	Negative034	5650.42	417.573	9.536469e-001	9.424707e-001	19	14	3.499553e+000	0	0	0	0	0	0	0.99869	0	0	57.5363	14.0714
DATA	2297	29	1	130	1	(+)eQC-39	EQC	3580.5	425	2.019962e+000	9.409828e-001	19.5	14	3.701549e+000	0	0	0	0	0	0	2.19789	1	0	54.1152	14.3687
DATA	2298	29	2	0	0	Negative035	Negative035	3606	425	1.276076e+000	9.376446e-001	19.5	16	3.097495e+000	0	0	0	0	0	0	1.37372	1	0	54.9904	16.2647
DATA	2299	29	3	0	0	ASCRP3008990	ASCRP3008990	3631.44	425.027	1.610507e+002	1.613235e+001	194	15	3.185945e+000	0	0	0	0	0	0	171.735	1	1	48.5334	15.3103
DATA	2300	29	4	0	0	ASCRP3008841	ASCRP3008841	3656.5	424.788	1.429573e+002	1.432697e+001	170	14.5	2.897479e+000	0	0	0	0	0	0	151.19	1	1	46.5243	14.6538
DATA	2301	29	5	0	0	ASCRP3012809	ASCRP3012809	3682.11	424.5	1.490074e+001	1.768520e+000	34.5	14	2.698204e+000	0	0	0	0	0	0	15.6431	1	1	44.0646	14.303
DATA	2302	29	6	0	0	ASCRP3003775	ASCRP3003775	3707.57	424.9	6.063660e+001	6.138985e+000	82	14	3.192060e+000	0	0	0	0	0	0	63.2468	1	1	47.5395	14.4516
DATA	2303	29	7	0	0	A_23_P128613	NM_024089	3732.91	425.065	3.909406e+001	4.026513e+000	57	14	2.805525e+000	0	0	0	0	0	0	40.5529	1	1	54.4085	14.5
DATA	2304	29	8	0	0	ASCRP3010509	ASCRP3010509	3758.28	425.139	3.731924e+002	3.733181e+001	392.5	15	2.836688e+000	0	0	0	0	0	0	385.317	1	1	47.8731	14.7586
DATA	2305	29	9	1028	1	(+)E1A_r60_3	E1A_r60_3	3783.61	425.197	8.864725e+001	8.917887e+000	106	16	2.966739e+000	0	0	0	0	0	0	91.173	1	1	47.5395	15.1923
DATA	2306	29	10	0	0	A_23_P87879	NM_001781	3809.04	425.146	8.452241e+001	8.508332e+000	101	15	4.335101e+000	0	0	0	0	0	0	86.6575	1	1	50.4627	15.3103
DATA	2307	29	11	0	0	ASCRP3012582	ASCRP3012582	3834.65	425.12	7.060686e+002	7.061363e+001	731	13	2.465526e+000	0	0	0	0	1	0	722.098	1	1	48.8603	12.6897
DATA	2308	29	12	0	0	ASCRP3009022	ASCRP3009022	3859.67	424.8	2.724297e+002	2.726057e+001	293	14	3.414066e+000	0	0	0	0	0	0	278.124	1	1	47.2035	14.6818
DATA	2309	29	13	0	0	ASCRP3004415	ASCRP3004415	3884.97	424.864	7.242275e+001	7.308391e+000	90.5	15	2.735389e+000	0	0	0	0	0	0	73.8385	1	1	46.5243	14.6
DATA	2310	29	14	0	0	ASCRP3009995	ASCRP3009995	3910.5	425	5.485593e+000	1.124529e+000	22.5	15	3.030237e+000	0	0	0	0	0	0	5.5881	1	1	54.1152	14.4815
DATA	2311	29	15	1028	1	(+)E1A_r60_a97	E1A_r60_a97	3936	425	9.985817e-001	9.819939e-001	15	15	3.623890e+000	0	0	0	0	0	0	-1.17679	0	0	65	14.8485
DATA	2312	29	16	0	0	ASCRP3011915	ASCRP3011915	3961.15	425.122	1.259215e+003	1.259253e+002	1263	15	3.608213e+000	0	0	0	0	0	0	1282.35	1	1	47.8731	15.1842
DATA	2313	29	17	0	0	ASCRP3006958	ASCRP3006958	3986.6	425.55	1.029554e+001	1.422547e+000	27.5	16	4.056854e+000	0	0	0	0	0	0	10.4879	1	1	42.9674	15.5161
DATA	2314	29	18	0	0	ASCRP3000143	ASCRP3000143	4012.5	425	5.304797e+001	5.394693e+000	72.5	15	3.076208e+000	0	0	0	0	0	0	54.09	1	1	54.1152	15.9655
DATA	2315	29	19	0	0	ASCRP3006458	ASCRP3006458	4037.5	425.352	7.679890e+000	1.244945e+000	24.5	15	2.141038e+000	0	0	0	0	0	0	7.83793	1	1	57.5363	14.2593
DATA	2316	29	20	0	0	ASCRP3010312	ASCRP3010312	4062.95	424.813	4.000331e+001	4.118243e+000	58	15	3.121905e+000	0	0	0	0	0	0	40.8862	1	1	45.4864	15.2051
DATA	2317	29	21	0	0	ASCRP3010188	ASCRP3010188	4088.49	424.731	1.119221e+002	1.123476e+001	135	16	4.966671e+000	0	0	0	0	0	0	114.567	1	1	46.5243	17.4333
DATA	2318	29	22	0	0	ASCRP3009760	ASCRP3009760	4113.63	425.404	1.987297e+000	9.955773e-001	19	15	3.221311e+000	0	0	0	0	0	0	2.03712	1	0	57.8122	15.6552
DATA	2319	29	23	0	0	ASCRP3013522	ASCRP3013522	4139.42	425.427	7.434824e+000	1.225164e+000	24	15	3.055517e+000	0	0	0	0	0	0	7.63496	1	1	65	15.4815
DATA	2320	29	24	0	0	ASCRP3000442	ASCRP3000442	4164.57	425.222	1.791649e+001	2.038287e+000	35	15.5	3.395258e+000	0	0	0	0	0	0	18.4344	1	1	47.8731	15.75
DATA	2321	29	25	0	0	ASCRP3011897	ASCRP3011897	4189.93	425.235	1.085264e+002	1.089591e+001	133	15	3.875209e+000	0	0	0	0	0	0	111.88	1	1	49.8279	15.5
DATA	2322	29	26	0	0	ASCRP3003347	ASCRP3003347	4215.5	425.352	6.029602e+000	1.140549e+000	23	15	3.450604e+000	0	0	0	0	0	0	6.22804	1	1	57.5363	15.64
DATA	2323	29	27	0	0	ASCRP3000092	ASCRP3000092	4240.65	425.165	5.999191e+002	5.999969e+001	643.5	15	3.223655e+000	0	0	0	0	0	0	620.925	1	1	50.1463	15.2333
DATA	2324	29	28	1028	1	(+)E1A_r60_3	E1A_r60_3	4266.32	424.794	8.846706e+001	8.899086e+000	108	15	1.189237e+000	0	0	0	0	0	0	91.7596	1	1	46.5243	14.7143
DATA	2325	29	29	0	0	ASCRP3008635	ASCRP3008635	4291.47	424.712	4.134809e+001	4.245301e+000	62	15	3.036192e+000	0	0	0	0	0	0	42.97	1	1	46.1809	14.4615
DATA	2326	29	30	0	0	ASCRP3010481	ASCRP3010481	4317.12	424.679	3.400562e+002	3.401918e+001	371	15	3.801528e+000	0	0	0	0	0	0	354.062	1	1	48.8603	14.75
DATA	2327	29	31	0	0	ASCRP3012555	ASCRP3012555	4342.62	424.559	5.577868e+002	5.578692e+001	599	17	2.453307e+000	0	0	0	0	0	0	581.818	1	1	46.8651	16.2647
DATA	2328	29	32	0	0	ASCRP3002417	ASCRP3002417	4367.76	425.177	1.289137e+002	1.292687e+001	155	16	3.216544e+000	0	0	0	0	0	0	134.656	1	1	50.4627	16.8846
DATA	2329	29	33	0	0	ASCRP3011730	ASCRP3011730	4392.97	425.014	6.978551e+001	7.043707e+000	90	15	3.338598e+000	0	0	0	0	0	0	73.0096	1	1	46.8651	14.2903
DATA	2330	29	34	0	0	ASCRP3001303	ASCRP3001303	4418.33	425.329	2.568070e+001	2.739764e+000	43.5	15	2.583875e+000	0	0	0	0	0	0	26.9011	1	1	48.2044	14.9688
DATA	2332	29	36	0	0	Negative031	Negative031	4469.5	425.352	9.685302e-001	9.524425e-001	17	14	3.843580e+000	0	0	0	0	0	0	0.0133598	0	0	57.5363	14.1429
DATA	2333	29	37	0	0	ASCRP3010213	ASCRP3010213	4494.88	425.378	5.983953e+001	6.059147e+000	79	14	4.234523e+000	0	0	0	0	0	0	62.882	1	1	50.7771	15.2581
DATA	2334	29	38	0	0	ASCRP3013057	ASCRP3013057	4520.33	424.565	9.044986e+001	9.094808e+000	108	16	4.067389e+000	0	0	0	0	0	0	95.1442	1	1	46.1809	16.6071
DATA	2336	29	40	0	0	ASCRP3006001	ASCRP3006001	4570.91	425.386	9.662773e-001	9.528609e-001	18	17	2.781891e+000	0	0	0	0	0	0	0.745202	0	0	57.259	16.1034
DATA	2337	29	41	0	0	ASCRP3008696	ASCRP3008696	4596.18	425.455	1.018590e+002	1.023012e+001	123	16	2.135718e+000	0	0	0	0	0	0	107.2	1	1	49.8279	16.8065
DATA	2339	29	43	0	0	ASCRP3008575	ASCRP3008575	4647	425.289	7.906956e+001	7.963888e+000	102	15.5	3.741657e+000	0	0	0	0	0	0	83.1823	1	1	49.1849	16
DATA	2340	29	44	0	0	ASCRP3001773	ASCRP3001773	4672.74	424.675	1.402143e+002	1.405364e+001	162	14	2.976250e+000	0	0	0	0	0	0	147.459	1	1	48.8603	14.5161
DATA	2341	29	45	0	0	ASCRP3008671	ASCRP3008671	4698	424.662	9.206978e+001	9.256022e+000	113	15.5	3.118461e+000	0	0	0	0	0	0	96.7544	1	1	46.1809	15.2188
DATA	2342	29	46	0	0	ASCRP3002918	ASCRP3002918	4723.17	424.677	1.137708e+003	1.137748e+002	1186	14	3.272564e+000	0	0	0	0	0	0	1194.45	1	1	45.4864	14.5
DATA	2343	29	47	0	0	ASCRP3010824	ASCRP3010824	4748.57	424.761	7.050126e+001	7.114328e+000	89	15	2.836790e+000	0	0	0	0	0	0	73.93	1	1	46.5243	14.7813
DATA	2344	29	48	0	0	Negative047	Negative047	4774.09	425.386	9.712500e-001	9.582497e-001	18	14	2.967212e+000	0	0	0	0	0	0	0.810693	0	0	65	13.75
DATA	2345	29	49	0	0	ASCRP3006966	ASCRP3006966	4799.38	425.118	3.949876e+001	4.064033e+000	60.5	14	4.059896e+000	0	0	0	0	0	0	41.2963	1	1	49.5074	15
DATA	2346	29	50	0	0	ASCRP3002666	ASCRP3002666	4824.82	425.241	7.715854e+001	7.775114e+000	96	15.5	4.688087e+000	0	0	0	0	0	0	80.5308	1	1	50.4627	16.2333
DATA	2347	29	51	0	0	ASCRP3010193	ASCRP3010193	4850.42	425.427	3.690742e+000	1.028462e+000	22	15	3.298007e+000	0	0	0	0	0	0	3.84469	1	0	57.5363	15.3448
DATA	2348	29	52	0	0	ASCRP3010434	ASCRP3010434	4875.5	425.352	4.971246e+000	1.082683e+000	22.5	15	3.251765e+000	0	0	0	0	0	0	5.16866	1	1	57.5363	14.8235
DATA	2349	29	53	0	0	ASCRP3001057	ASCRP3001057	4901.26	424.864	1.148739e+003	1.148779e+002	1215.5	14	3.094430e+000	0	0	0	0	0	0	1192	1	1	49.5074	13.963
DATA	2350	29	54	0	0	ASCRP3010326	ASCRP3010326	4926.45	424.627	6.147123e+001	6.222522e+000	80	15	2.987407e+000	0	0	0	0	0	0	63.6518	1	1	46.1809	14.9643
DATA	2351	29	55	0	0	CUST_14_PI418767722	NM_004309	4951.97	424.892	4.140712e+001	4.252363e+000	60	13	3.680127e+000	0	0	0	0	0	0	42.7743	1	1	46.1809	14.72
DATA	2352	29	56	0	0	Negative059	Negative059	4977.42	425.427	1.720067e+001	1.974947e+000	36	14	2.650402e+000	0	0	0	0	0	0	17.7243	1	1	57.5363	14.1034
DATA	2353	29	57	0	0	ASCRP3009938	ASCRP3009938	5002.51	425.115	7.084459e+001	7.150917e+000	90	15	3.803205e+000	0	0	0	0	0	0	72.8362	1	1	50.1463	15.4667
DATA	2354	29	58	0	0	Negative040	Negative040	5028.12	425.346	5.952025e+001	6.031364e+000	77	15	2.923590e+000	0	0	0	0	0	0	61.0426	1	1	50.4627	15.0313
DATA	2355	29	59	0	0	Negative055	Negative055	5053.5	425.352	9.938845e-001	9.773747e-001	16	14	1.457606e+000	0	0	0	0	0	0	-1.55098	0	0	65	13.7308
DATA	2356	29	60	1028	1	(+)E1A_r60_a104	E1A_r60_a104	5078.58	425.427	9.961883e-001	9.796403e-001	16	14	3.448759e+000	0	0	0	0	0	0	-0.518998	0	0	65	14.5
DATA	2357	29	61	0	0	ASCRP3008951	ASCRP3008951	5104.38	424.5	4.494987e+001	4.600937e+000	59.5	14.5	5.091801e+000	0	0	0	0	0	0	45.7883	1	1	46.5243	16.0667
DATA	2358	29	62	0	0	ASCRP3001902	ASCRP3001902	5129.49	424.667	1.782925e+001	2.036349e+000	36	16	3.541801e+000	0	0	0	0	0	0	18.1225	1	1	46.8651	15.8125
DATA	2359	29	63	0	0	ASCRP3006168	ASCRP3006168	5155.09	424.672	1.162789e+002	1.166961e+001	135	15	3.473840e+000	0	0	0	0	0	0	117.952	1	1	45.1352	15.3514
DATA	2360	29	64	0	0	Negative055	Negative055	5180.5	425.352	1.004428e+000	9.877427e-001	17	16	4.532922e+000	0	0	0	0	0	0	-0.424705	0	0	57.5363	15.9688
DATA	2361	29	65	0	0	ASCRP3007333	ASCRP3007333	5206	425.364	1.530642e+002	1.533836e+001	170.5	16	3.897761e+000	0	0	0	0	0	0	154.713	1	1	49.1849	16.0313
DATA	2362	29	66	0	0	ASCRP3006962	ASCRP3006962	5231.08	425.247	2.006052e+002	2.008496e+001	220	15.5	3.791837e+000	0	0	0	0	0	0	202.498	1	1	47.8731	15.5938
DATA	2363	29	67	0	0	ASCRP3001780	ASCRP3001780	5256.71	425.141	2.756986e+003	2.757004e+002	2755	15	3.648768e+000	0	0	0	0	0	0	2780.04	1	1	49.8279	15.0938
DATA	2364	29	68	0	0	ASCRP3007218	ASCRP3007218	5282.04	424.647	2.031256e+002	2.033679e+001	226.5	17	4.054797e+000	0	0	0	0	0	0	204.685	1	1	45.835	16.8
DATA	2365	29	69	0	0	ASCRP3002840	ASCRP3002840	5307.42	424.75	8.130450e+001	8.190834e+000	99	15.5	3.472973e+000	0	0	0	0	0	0	81.8989	1	1	45.1352	15.3077
DATA	2366	29	70	0	0	ASCRP3001922	ASCRP3001922	5332.78	424.831	2.293259e+002	2.295407e+001	247	15.5	3.050501e+000	0	0	0	0	0	0	231.018	1	1	45.835	15.25
DATA	2367	29	71	0	0	ASCRP3006576	ASCRP3006576	5358.16	424.821	9.215908e+001	9.269158e+000	110	16	3.747615e+000	0	0	0	0	0	0	92.8901	1	1	46.1809	15.7308
DATA	2368	29	72	0	0	ASCRP3000125	ASCRP3000125	5383.5	425.352	1.265626e+004	1.265626e+003	12699.5	15	3.267436e+000	0	1	0	0	0	0	12770.2	1	1	57.5363	15.3636
DATA	2369	29	73	0	0	ASCRP3005897	ASCRP3005897	5409.09	425.026	1.802846e+002	1.805559e+001	201	14	4.391868e+000	0	0	0	0	0	0	182.212	1	1	47.5395	15.5667
DATA	2370	29	74	0	0	ASCRP3011384	ASCRP3011384	5434.66	425.176	6.368152e+001	6.444207e+000	81	16	4.907477e+000	0	0	0	0	0	0	64.5112	1	1	49.1849	15.6
DATA	2371	29	75	0	0	ASCRP3005906	ASCRP3005906	5459.58	425.427	9.078730e+000	1.339024e+000	27	15	4.170042e+000	0	0	0	0	0	0	9.224	1	1	57.5363	14.4516
DATA	2372	29	76	0	0	ASCRP3006984	ASCRP3006984	5485.16	425.172	1.225994e+001	1.569912e+000	30	15	3.682356e+000	0	0	0	0	0	0	12.5026	1	1	45.4864	14.8158
DATA	2373	29	77	0	0	ASCRP3009358	ASCRP3009358	5510.68	424.803	1.112087e+002	1.116364e+001	132.5	14.5	3.324657e+000	0	0	0	0	0	0	113.921	1	1	47.5395	15.0263
DATA	2374	29	78	0	0	ASCRP3009798	ASCRP3009798	5536.06	424.818	2.119414e+002	2.121637e+001	231.5	16	3.193744e+000	0	0	0	0	0	0	218.279	1	1	45.835	15
DATA	2375	29	79	0	0	ASCRP3007865	ASCRP3007865	5561.5	424.735	1.760164e+002	1.762806e+001	196.5	15.5	3.947238e+000	0	0	0	0	0	0	182.423	1	1	46.5243	16.3929
DATA	2376	29	80	0	0	ASCRP3010212	ASCRP3010212	5586.78	425.237	1.239847e+002	1.243541e+001	149.5	16	4.932749e+000	0	0	0	0	0	0	129.441	1	1	49.1849	16.5357
DATA	2377	29	81	0	0	ASCRP3010285	ASCRP3010285	5612.32	425.253	3.348590e+003	3.348604e+002	3507	15.5	3.678838e+000	0	0	0	0	0	0	3525.4	1	1	49.1849	15.4231
DATA	2378	29	82	0	0	ASCRP3009704	ASCRP3009704	5637.49	425.367	1.176622e+002	1.180379e+001	144	13	3.481481e+000	0	0	0	0	0	0	125.044	1	1	49.8279	14.3023
DATA	2379	30	1	0	0	ASCRP3005913	ASCRP3005913	3593.42	432.427	1.297231e+004	1.297231e+003	14141.5	16	3.977939e+000	0	0	0	0	0	0	14025.4	1	1	57.5363	16.1136
DATA	2380	30	2	0	0	ASCRP3011683	ASCRP3011683	3618.62	432.697	6.902620e+001	6.965567e+000	94	16	2.975764e+000	0	0	0	0	0	0	73.8786	1	1	49.5074	16.2
DATA	2381	30	3	0	0	ASCRP3005048	ASCRP3005048	3643.94	432.519	1.721821e+002	1.724400e+001	202	15	3.655416e+000	0	0	0	0	0	0	182.637	1	1	49.5074	15.1724
DATA	2382	30	4	0	0	ASCRP3009727	ASCRP3009727	3669.37	431.735	1.057607e+002	1.061867e+001	129	15	3.770650e+000	0	0	0	0	0	0	111.303	1	1	46.5243	15.0303
DATA	2383	30	5	0	0	Negative043	Negative043	3694.58	432.427	9.730752e-001	9.569112e-001	16	15	2.923073e+000	0	0	0	0	0	0	-0.754446	0	0	65	14.6875
DATA	2384	30	6	0	0	ASCRP3007762	ASCRP3007762	3719.85	432.187	2.310111e+002	2.312116e+001	257	14	3.209182e+000	0	0	0	0	0	0	239.975	1	1	48.2044	14.3333
DATA	2385	30	7	0	0	ASCRP3013062	ASCRP3013062	3745.58	432.427	7.269260e+000	1.210351e+000	26	14	1.610153e+000	0	0	0	0	0	0	7.51155	1	1	57.5363	14
DATA	2386	30	8	0	0	ASCRP3002258	ASCRP3002258	3770.81	432.506	2.056334e+002	2.058630e+001	230	14	2.868932e+000	0	0	0	0	0	0	211.567	1	1	50.4627	14.3333
DATA	2387	30	9	0	0	ASCRP3012006	ASCRP3012006	3796.42	432.427	4.157939e+000	1.060393e+000	22	17	3.686914e+000	0	0	0	0	0	0	4.26248	1	0	57.5363	16.48
DATA	2388	30	10	0	0	ASCRP3010027	ASCRP3010027	3821.63	432.64	4.598847e+003	4.598857e+002	4655.5	14	4.869052e+000	0	0	0	0	0	0	4700.69	1	1	48.8603	14.8214
DATA	2389	30	11	0	0	ASCRP3011124	ASCRP3011124	3847.33	432.5	4.089925e+000	1.062419e+000	21	14	3.637510e+000	0	0	0	0	0	0	4.17109	1	0	57.5363	14.25
DATA	2390	30	12	0	0	ASCRP3011692	ASCRP3011692	3872.22	431.831	1.198867e+002	1.202882e+001	140	16	3.277117e+000	0	0	0	0	0	0	122.086	1	1	45.835	15.7143
DATA	2391	30	13	0	0	ASCRP3003118	ASCRP3003118	3898	432.455	4.244700e+000	1.070975e+000	22	15	3.341123e+000	0	0	0	0	0	0	4.31694	1	0	65	14.5588
DATA	2392	30	14	0	0	ASCRP3012968	ASCRP3012968	3923.14	432.127	1.002332e+002	1.007149e+001	119	15	3.620379e+000	0	0	0	0	0	0	101.883	1	1	46.8651	15.0833
DATA	2393	30	15	0	0	ASCRP3008210	ASCRP3008210	3948.58	432.427	1.093752e+001	1.471300e+000	27	15	3.546332e+000	0	0	0	0	0	0	11.1144	1	1	57.5363	15.2
DATA	2394	30	16	0	0	ASCRP3009412	ASCRP3009412	3974.33	432.5	2.033800e+002	2.036179e+001	228.5	15	3.482531e+000	0	0	0	0	0	0	206.704	1	1	57.5363	15.5313
DATA	2395	30	17	0	0	ASCRP3003599	ASCRP3003599	3999.38	432.295	3.808242e+002	3.809512e+001	403	16.5	3.909769e+000	0	0	0	0	0	0	387.278	1	1	50.4627	16.4375
DATA	2396	30	18	0	0	ASCRP3009352	ASCRP3009352	4024.89	432.5	9.880413e+001	9.929149e+000	117	15	2.255027e+000	0	0	0	0	0	0	100.558	1	1	56.9804	15.0417
DATA	2397	30	19	0	0	ASCRP3008302	ASCRP3008302	4049.69	432.361	2.261700e+001	2.465472e+000	40	15	2.493172e+000	0	0	0	0	0	0	23.0442	1	1	48.2044	15.1818
DATA	2398	30	20	0	0	ASCRP3000823	ASCRP3000823	4075.67	432.093	7.588728e+001	7.651749e+000	95	16	4.461935e+000	0	0	0	0	0	0	77.4329	1	1	41.8414	15.8621
DATA	2399	30	21	0	0	ASCRP3009319	ASCRP3009319	4100.56	433.02	1.616277e+002	1.619238e+001	168	16	3.816294e+000	0	0	0	0	0	0	165.115	1	1	39.8942	17.2222
DATA	2400	30	22	0	0	ASCRP3007799	ASCRP3007799	4126.3	432.1	1.731634e+002	1.734387e+001	199	15	3.437076e+000	0	0	0	0	0	0	177.254	1	1	47.2035	15.5357
DATA	2401	30	23	0	0	ASCRP3008476	ASCRP3008476	4151.63	432.141	3.402716e+002	3.404113e+001	372.5	15	3.106537e+000	0	0	0	0	0	0	348.927	1	1	47.5395	15.0667
DATA	2402	30	24	0	0	ASCRP3002049	ASCRP3002049	4177.35	432.333	1.069072e+002	1.073494e+001	125.5	14	3.807181e+000	0	0	0	0	0	0	109.827	1	1	48.2044	15.1935
DATA	2403	30	25	0	0	ASCRP3008823	ASCRP3008823	4202.58	432.427	1.211316e+002	1.215206e+001	144	16	3.402404e+000	0	0	0	0	0	0	124.675	1	1	57.5363	15.8276
DATA	2404	30	26	0	0	ASCRP3007754	ASCRP3007754	4227.94	432.519	3.264808e+002	3.266248e+001	347	15	2.244155e+000	0	0	0	0	0	0	336.674	1	1	49.5074	14.9167
DATA	2405	30	27	0	0	Negative018	Negative018	4253.5	432.5	9.841654e-001	9.678171e-001	17	15	2.554239e+000	0	0	0	0	0	0	-0.329898	0	0	65	15.4
DATA	2406	30	28	0	0	ASCRP3012802	ASCRP3012802	4278.72	432.16	1.639959e+002	1.642801e+001	184	15	2.736271e+000	0	0	0	0	0	0	169.794	1	1	49.1849	15.1111
DATA	2407	30	29	0	0	ASCRP3011482	ASCRP3011482	4304.23	432.181	2.363290e+002	2.365255e+001	263	15	3.463956e+000	0	0	0	0	0	0	245.141	1	1	51.4001	14.5313
DATA	2408	30	30	0	0	ASCRP3004245	ASCRP3004245	4329.67	431.924	6.021485e+001	6.097883e+000	80	17	1.973677e+000	0	0	0	0	0	0	62.5784	1	1	45.835	16.6333
DATA	2409	30	31	0	0	ASCRP3007953	ASCRP3007953	4355.4	431.72	6.103976e+000	1.138048e+000	24	15	2.300070e+000	0	0	0	0	0	0	6.35497	1	1	39.8942	15.9032
DATA	2410	30	32	0	0	ASCRP3004293	ASCRP3004293	4380.51	432.662	2.436469e+001	2.618535e+000	44	15.5	3.179418e+000	0	0	0	0	0	0	25.3972	1	1	49.1849	15.25
DATA	2411	30	33	0	0	ASCRP3000471	ASCRP3000471	4405.67	432.5	9.740912e-001	9.588966e-001	18.5	15	3.512469e+000	0	0	0	0	0	0	0.453911	0	0	65	14.8621
DATA	2412	30	34	0	0	ASCRP3013225	ASCRP3013225	4431.13	432.623	7.707784e+002	7.708378e+001	814	16	3.312548e+000	0	0	0	0	0	0	805.661	1	1	46.8651	15.8378
DATA	2413	30	35	0	0	ASCRP3002172	ASCRP3002172	4456.58	432.427	1.966762e+004	1.966762e+003	20682	16	2.965615e+000	0	0	0	0	0	0	20582.8	1	1	57.5363	15.4444
DATA	2414	30	36	0	0	ASCRP3011830	ASCRP3011830	4481.92	431.778	5.848904e+002	5.849682e+001	633	14	4.023549e+000	0	0	0	0	0	0	612.854	1	1	45.4864	14.5882
DATA	2415	30	37	0	0	ASCRP3006107	ASCRP3006107	4507.35	432.148	5.046393e+002	5.047295e+001	547	16	4.006178e+000	0	0	0	0	0	0	529.11	1	1	50.4627	16.129
DATA	2417	30	39	0	0	ASCRP3008067	ASCRP3008067	4558.33	431.973	5.147667e+001	5.235090e+000	73	17	3.758806e+000	0	0	0	0	0	0	54.0307	1	1	49.1849	18.0417
DATA	2418	30	40	1028	1	(+)E1A_r60_a107	E1A_r60_a107	4583.58	432.427	4.131093e+000	1.038415e+000	21	17	2.106833e+000	0	0	0	0	0	0	4.33618	1	0	57.5363	16.8519
DATA	2419	30	41	0	0	ASCRP3008404	ASCRP3008404	4609	432.5	2.992856e+002	2.994372e+001	326.5	16	2.416134e+000	0	0	0	0	0	0	314.133	1	1	54.7002	15.9688
DATA	2420	30	42	0	0	ASCRP3006587	ASCRP3006587	4634.5	432.5	1.370098e+001	1.668908e+000	30	17	4.343025e+000	0	0	0	0	0	0	14.3777	1	1	65	17.1622
DATA	2421	30	43	0	0	ASCRP3008074	ASCRP3008074	4659.85	432.373	7.777124e+001	7.835331e+000	98	15	3.484846e+000	0	0	0	0	0	0	81.5821	1	1	49.1849	15.7188
DATA	2422	30	44	1028	1	(+)E1A_r60_n11	E1A_r60_n11	4685.33	432.5	1.498903e+000	9.656301e-001	19	15	2.966887e+000	0	0	0	0	0	0	1.5713	1	0	57.5363	14.6875
DATA	2423	30	45	0	0	ASCRP3006512	ASCRP3006512	4710.7	431.746	1.716354e+002	1.719006e+001	196.5	14	3.779721e+000	0	0	0	0	0	0	179.826	1	1	45.835	14.6875
DATA	2424	30	46	0	0	ASCRP3010549	ASCRP3010549	4736	432.455	9.718030e-001	9.556601e-001	17	15	3.411472e+000	0	0	0	0	0	0	-0.256102	0	0	65	15.027
DATA	2425	30	47	0	0	ASCRP3010340	ASCRP3010340	4761.37	432.127	6.255660e+002	6.256392e+001	668	14.5	2.933749e+000	0	0	0	0	0	0	653.879	1	1	47.5395	14.7917
DATA	2426	30	48	0	0	ASCRP3008108	ASCRP3008108	4786.67	432.5	3.023302e+001	3.171496e+000	48	15	4.814508e+000	0	0	0	0	0	0	31.5538	1	1	57.5363	15.5556
DATA	2427	30	49	0	0	ASCRP3002464	ASCRP3002464	4812.33	432.5	3.068695e+001	3.215245e+000	46.5	15	3.799835e+000	0	0	0	0	0	0	31.9775	1	1	57.5363	15.8519
DATA	2428	30	50	0	0	ASCRP3003437	ASCRP3003437	4837.5	432.5	1.973538e+002	1.975877e+001	221	16.5	4.502057e+000	0	0	0	0	0	0	205.306	1	1	57.5363	16.75
DATA	2429	30	51	0	0	ASCRP3012086	ASCRP3012086	4862.69	432.581	4.895605e+001	4.989431e+000	70	15.5	4.072800e+000	0	0	0	0	0	0	50.8343	1	1	48.5334	15.8438
DATA	2430	30	52	0	0	A_23_P25019	NM_000946	4888.37	431.735	5.415211e+001	5.500473e+000	75	14	3.709107e+000	0	0	0	0	0	0	56.1325	1	1	46.5243	14.3667
DATA	2431	30	53	0	0	ASCRP3004967	ASCRP3004967	4913.8	432.239	1.387462e+002	1.390827e+001	164	15	3.272564e+000	0	0	0	0	0	0	143.498	1	1	46.8651	15.25
DATA	2432	30	54	0	0	ASCRP3004499	ASCRP3004499	4939.18	432.122	6.338542e+001	6.412174e+000	84.5	15	3.338092e+000	0	0	0	0	0	0	65.4166	1	1	47.8731	15
DATA	2433	30	55	0	0	ASCRP3012764	ASCRP3012764	4964.73	432.18	8.632549e+002	8.633096e+001	912	15	3.639873e+000	0	0	0	0	0	0	888.898	1	1	52.3208	15.2857
DATA	2434	30	56	0	0	ASCRP3009063	ASCRP3009063	4990.06	432.494	1.025254e+003	1.025300e+002	1059	15	3.584015e+000	0	0	0	0	0	0	1053.22	1	1	50.4627	15.3871
DATA	2435	30	57	0	0	ASCRP3008790	ASCRP3008790	5015.42	432.427	9.471045e+001	9.521168e+000	115	14.5	2.932313e+000	0	0	0	0	0	0	97.0722	1	1	57.5363	15.0385
DATA	2436	30	58	0	0	ASCRP3011017	ASCRP3011017	5040.58	432.427	1.256083e+002	1.259884e+001	140	15	3.219017e+000	0	0	0	0	0	0	128.448	1	1	57.5363	15.8276
DATA	2437	30	59	0	0	ASCRP3009847	ASCRP3009847	5066.38	432.5	1.291381e+002	1.295095e+001	150.5	16	3.191049e+000	0	0	0	0	0	0	131.753	1	1	48.5334	15.871
DATA	2438	30	60	0	0	ASCRP3004939	ASCRP3004939	5091.78	432.134	2.836218e+002	2.837918e+001	309	14	4.456833e+000	0	0	0	0	0	0	288.752	1	1	46.1809	15.4324
DATA	2439	30	61	0	0	ASCRP3008907	ASCRP3008907	5116.78	432.132	6.884925e+001	6.954925e+000	89.5	15.5	3.875339e+000	0	0	0	0	0	0	69.9495	1	1	46.1809	16.1944
DATA	2440	30	62	66	-1	(-)3xSLv1	NegativeControl	5142.42	432.427	1.002954e+000	9.862933e-001	16	16	3.430767e+000	0	0	0	0	0	0	-0.836022	0	0	65	15.8125
DATA	2441	30	63	0	1	RC10	RC10	5167.58	432.427	1.004755e+000	9.880643e-001	16.5	16	3.200053e+000	0	0	0	0	0	0	-0.79325	0	0	65	15.7714
DATA	2442	30	64	0	0	ASCRP3009295	ASCRP3009295	5193.14	432.58	1.423145e+002	1.426582e+001	161.5	16	4.359708e+000	0	0	0	0	0	0	143.797	1	1	50.7771	15.6563
DATA	2443	30	65	0	0	ASCRP3010960	ASCRP3010960	5218.63	432.5	1.125754e+002	1.130108e+001	133	16	3.041584e+000	0	0	0	0	0	0	113.593	1	1	49.8279	15.4138
DATA	2444	30	66	0	1	RC3	RC3	5243.67	432.5	1.008868e+000	9.921093e-001	16	15	3.868825e+000	0	0	0	0	0	0	-1.74367	0	0	65	15.303
DATA	2445	30	67	0	0	ASCRP3006325	ASCRP3006325	5269.36	432.156	6.785797e+001	6.858046e+000	81	17	3.300000e+000	0	0	0	0	0	0	68.3466	1	1	49.8279	16.84
DATA	2446	30	68	0	0	ASCRP3004139	ASCRP3004139	5294.71	431.692	6.235787e+002	6.236578e+001	654	16	3.898086e+000	0	0	0	0	0	0	627.835	1	1	45.1352	15.5152
DATA	2447	30	69	0	0	ASCRP3004104	ASCRP3004104	5320.17	431.841	7.059309e+002	7.060008e+001	715	15	2.895839e+000	0	0	0	0	0	0	710.732	1	1	46.1809	15.0541
DATA	2448	30	70	0	0	CUST_9_PI418767722	NM_003746	5345.34	432.095	4.463565e+002	4.464669e+001	453	16	3.925413e+000	0	0	0	0	0	0	449.584	1	1	48.8603	15.8621
DATA	2449	30	71	0	0	ASCRP3010744	ASCRP3010744	5370.67	432.5	1.119650e+001	1.495816e+000	29	15	3.074688e+000	0	0	0	0	0	0	11.288	1	1	57.5363	15.25
DATA	2450	30	72	0	0	ASCRP3005611	ASCRP3005611	5396.33	432.5	4.169270e+001	4.285284e+000	60	14	3.581013e+000	0	0	0	0	0	0	42.098	1	1	65	15.0968
DATA	2451	30	73	0	0	Negative024	Negative024	5421.5	432.5	1.004986e+000	9.882918e-001	16	15.5	4.874989e+000	0	0	0	0	0	0	-1.69219	0	0	65	15.6
DATA	2452	30	74	0	0	ASCRP3004435	ASCRP3004435	5447.13	432.5	4.666249e+002	4.667290e+001	495	16	4.110863e+000	0	0	0	0	0	0	473.482	1	1	49.8279	15.0625
DATA	2453	30	75	0	0	CUST_5_PI418767722	NM_000841	5472.5	432.5	4.420407e+000	1.076972e+000	21	12	3.336485e+000	0	0	0	0	1	0	4.5011	1	0	57.5363	13.0811
DATA	2454	30	76	0	0	ASCRP3011791	ASCRP3011791	5497.86	432.127	8.208309e+001	8.266357e+000	102	14.5	3.343318e+000	0	0	0	0	0	0	83.9367	1	1	46.8651	14.7222
DATA	2455	30	77	0	0	ASCRP3006117	ASCRP3006117	5523.17	432.352	2.376447e+001	2.567899e+000	43	14	3.277947e+000	0	0	0	0	0	0	24.4256	1	1	47.5395	14.3077
DATA	2456	30	78	0	0	ASCRP3008294	ASCRP3008294	5548.74	432.289	6.443898e+001	6.516062e+000	85	17	5.226680e+000	0	0	0	0	0	0	66.6325	1	1	49.5074	17.5455
DATA	2457	30	79	0	0	ASCRP3007509	ASCRP3007509	5574	431.576	2.124916e+002	2.127086e+001	239.5	15	3.986743e+000	0	0	0	0	0	0	221.227	1	1	45.4864	16.4
DATA	2458	30	80	0	0	Negative060	Negative060	5599.5	432.5	9.687993e-001	9.530764e-001	18	16	3.902853e+000	0	0	0	0	0	0	0.278773	0	0	65	15.9677
DATA	2459	30	81	0	0	ASCRP3011226	ASCRP3011226	5624.78	432.583	3.293426e+002	3.294779e+001	361	14	3.952618e+000	0	0	0	0	0	0	348.834	1	1	47.8731	14.6667
DATA	2460	30	82	0	0	ASCRP3006525	ASCRP3006525	5650.42	432.758	8.925709e+000	1.292188e+000	27	14	3.551978e+000	0	0	0	0	0	0	9.55254	1	1	43.7019	14.3648
DATA	2461	31	1	0	0	ASCRP3009288	ASCRP3009288	3580.58	439.573	1.694910e+001	1.928683e+000	37	14	3.638207e+000	0	0	0	0	0	0	18.4153	1	1	57.5363	14.5267
DATA	2462	31	2	0	0	ASCRP3002743	ASCRP3002743	3606	439.545	1.916247e+002	1.918504e+001	218	14	3.030464e+000	0	0	0	0	0	0	205.95	1	1	55.8519	14.9394
DATA	2463	31	3	0	0	Negative048	Negative048	3631.42	439.573	3.383360e+000	9.985829e-001	21	15	3.809999e+000	0	0	0	0	0	0	3.60116	1	0	65	15.9667
DATA	2464	31	4	0	0	ASCRP3008787	ASCRP3008787	3656.63	439.36	5.701491e+002	5.702278e+001	611.5	15	3.182614e+000	0	0	0	0	0	0	601.711	1	1	48.8603	14.9355
DATA	2465	31	5	0	0	A_23_P10385	NM_016448	3682.11	439.5	3.833216e+000	1.028860e+000	22.5	15	2.729648e+000	0	0	0	0	0	0	4.01474	1	0	56.9804	14.9412
DATA	2466	31	6	0	0	ASCRP3003683	ASCRP3003683	3707.5	439.648	8.125855e+000	1.258595e+000	24.5	15.5	4.121662e+000	0	0	0	0	0	0	8.45451	1	1	57.5363	15.8929
DATA	2467	31	7	1028	1	(+)E1A_r60_a135	E1A_r60_a135	3732.89	439.5	1.145486e+000	9.733498e-001	19	14	3.339388e+000	0	0	0	0	0	0	1.18508	1	0	56.9804	15
DATA	2468	31	8	0	0	ASCRP3008182	ASCRP3008182	3758.54	439.333	6.544037e+000	1.171174e+000	24	14	2.118969e+000	0	0	0	0	0	0	6.73747	1	1	41.0736	14.4815
DATA	2469	31	9	0	0	ASCRP3002007	ASCRP3002007	3783.56	439.74	1.572244e+002	1.575266e+001	175	16	3.182932e+000	0	0	0	0	0	0	161.213	1	1	49.5074	15.8519
DATA	2470	31	10	0	0	ASCRP3007105	ASCRP3007105	3809	439.545	9.024653e+001	9.077543e+000	111	14	4.062416e+000	0	0	0	0	0	0	92.2317	1	1	55.8519	15.3548
DATA	2471	31	11	0	0	ASCRP3005291	ASCRP3005291	3834.5	439.648	1.371158e+001	1.686017e+000	31	14	3.943509e+000	0	0	0	0	0	0	13.9755	1	1	65	14.9143
DATA	2472	31	12	0	0	ASCRP3002137	ASCRP3002137	3859.38	439.425	1.090985e+002	1.095405e+001	125	16	3.343574e+000	0	0	0	0	0	0	110.982	1	1	48.5334	15.5556
DATA	2473	31	13	0	0	ASCRP3007522	ASCRP3007522	3884.93	439.507	1.027184e+002	1.031891e+001	122	15	3.140785e+000	0	0	0	0	0	0	104.335	1	1	48.5334	14.8824
DATA	2474	31	14	0	0	ASCRP3007691	ASCRP3007691	3910.5	439.5	1.056509e+003	1.056555e+002	1092	14.5	2.974640e+000	0	0	0	0	0	0	1072.1	1	1	49.1849	14.0909
DATA	2475	31	15	0	0	ASCRP3003253	ASCRP3003253	3935.53	439.548	3.303311e+001	3.447312e+000	50	14	3.936233e+000	0	0	0	0	0	0	33.5039	1	1	49.1849	14.9231
DATA	2476	31	16	0	0	Negative060	Negative060	3961.42	439.573	1.002686e+000	9.883764e-001	18	15	3.655378e+000	0	0	0	0	0	0	0.690342	0	0	65	15.1667
DATA	2477	31	17	0	0	ASCRP3001447	ASCRP3001447	3986.35	439.795	1.355713e+003	1.355749e+002	1354	16	3.489114e+000	0	0	0	0	0	0	1375.24	1	1	51.0895	16.5
DATA	2478	31	18	0	0	Negative007	Negative007	4012.42	439.573	1.001738e+000	9.850976e-001	16	15	3.784188e+000	0	0	0	0	0	0	-1.1059	0	0	65	15.5152
DATA	2479	31	19	0	0	ASCRP3008432	ASCRP3008432	4037.44	439.973	9.592421e+002	9.592926e+001	988	15	1.632993e+000	0	0	0	0	0	0	974.52	1	1	48.5334	14.8
DATA	2480	31	20	0	0	ASCRP3004986	ASCRP3004986	4062.86	438.985	4.102818e+001	4.218904e+000	61	15	3.381377e+000	0	0	0	0	0	0	41.7432	1	1	46.1809	15.0606
DATA	2481	31	21	0	0	ASCRP3008172	ASCRP3008172	4088.37	439.529	9.288354e+001	9.340086e+000	114	16	4.504955e+000	0	0	0	0	0	0	94.6172	1	1	47.5395	17.1935
DATA	2482	31	22	0	0	ASCRP3009628	ASCRP3009628	4113.56	439.517	5.802083e+002	5.802910e+001	603.5	15.5	3.209756e+000	0	0	0	0	0	0	591.95	1	1	52.9257	16.0417
DATA	2483	31	23	0	0	ASCRP3006986	ASCRP3006986	4139.14	438.943	5.776830e+001	5.859083e+000	77	16	3.255939e+000	0	0	0	0	0	0	59.049	1	1	46.8651	15.7037
DATA	2484	31	24	0	0	ASCRP3007859	ASCRP3007859	4164.58	439.573	2.078930e+000	9.986411e-001	19.5	15	3.455798e+000	0	0	0	0	0	0	2.12839	1	0	57.5363	15.1563
DATA	2485	31	25	0	0	ASCRP3008153	ASCRP3008153	4189.99	439.771	4.808041e+003	4.808051e+002	4911	16	4.021351e+000	0	0	0	0	0	0	4931.28	1	1	46.8651	15.9667
DATA	2486	31	26	0	0	ASCRP3002476	ASCRP3002476	4215.41	439.863	4.090946e+002	4.092103e+001	441	15	3.048516e+000	0	0	0	0	0	0	420.368	1	1	50.1463	15.7037
DATA	2487	31	27	0	0	ASCRP3010391	ASCRP3010391	4240.58	439.573	1.760197e+001	2.010370e+000	36	15	2.490198e+000	0	0	0	0	0	0	18.1233	1	1	57.5363	15.875
DATA	2488	31	28	0	0	ASCRP3003913	ASCRP3003913	4266.32	439.508	1.897689e+001	2.130924e+000	37	16	3.214345e+000	0	0	0	0	0	0	19.5772	1	1	45.4864	16.0357
DATA	2489	31	29	0	0	ASCRP3012926	ASCRP3012926	4291.85	439.076	1.716941e+002	1.719664e+001	196	14.5	3.411342e+000	0	0	0	0	0	0	177.486	1	1	46.1809	14.6176
DATA	2490	31	30	0	0	ASCRP3009267	ASCRP3009267	4317.16	439.559	2.282233e+002	2.284276e+001	255.5	16.5	2.499655e+000	0	0	0	0	0	0	236.306	1	1	46.8651	16.4
DATA	2491	31	31	0	0	Negative030	Negative030	4342.42	439.573	9.804284e-001	9.649437e-001	17	16	2.910862e+000	0	0	0	0	0	0	0.407834	0	0	65	16.1613
DATA	2492	31	32	0	0	Negative021	Negative021	4367.58	439.573	9.788507e-001	9.625907e-001	17	15	2.967603e+000	0	0	0	0	0	0	-0.903457	0	0	57.5363	16.16
DATA	2493	31	33	0	0	ASCRP3000988	ASCRP3000988	4393	439.722	3.206416e+002	3.207856e+001	350.5	16	3.379524e+000	0	0	0	0	0	0	333.587	1	1	47.8731	15.2759
DATA	2494	31	34	0	0	ASCRP3003992	ASCRP3003992	4418.54	439.959	7.834443e+001	7.893035e+000	101	16	4.098457e+000	0	0	0	0	0	0	81.6126	1	1	48.5334	15.7879
DATA	2495	31	35	0	0	ASCRP3010634	ASCRP3010634	4444	439.545	5.393918e+000	1.099964e+000	23	15	3.398763e+000	0	0	0	0	0	0	5.62668	1	1	55.8519	15.6389
DATA	2496	31	36	0	0	ASCRP3012044	ASCRP3012044	4469.42	439.573	4.612677e+001	4.711034e+000	65	15	2.836077e+000	0	0	0	0	0	0	48.1677	1	1	57.5363	15.72
DATA	2497	31	37	0	0	Negative034	Negative034	4494.58	439.573	1.169702e+000	9.639134e-001	18	16	3.697754e+000	0	0	0	0	0	0	1.22253	1	0	57.5363	15.5625
DATA	2498	31	38	0	0	ASCRP3008604	ASCRP3008604	4520.06	439.379	2.747297e+003	2.747314e+002	2879	16	3.799173e+000	0	0	0	0	0	0	2873.6	1	1	45.4864	15.9394
DATA	2499	31	39	0	0	ASCRP3005762	ASCRP3005762	4545.5	439.648	3.986510e+001	4.099456e+000	58	17	3.919143e+000	0	0	0	0	0	0	41.7151	1	1	57.5363	18.2174
DATA	2500	31	40	0	0	ASCRP3001648	ASCRP3001648	4570.91	439.614	7.362948e+002	7.363568e+001	788	17	2.892245e+000	0	0	0	0	0	0	770.717	1	1	57.259	17.9286
DATA	2501	31	41	0	0	ASCRP3013239	ASCRP3013239	4596.37	440.265	1.032746e+002	1.037157e+001	127	16	2.441029e+000	0	0	0	0	0	0	108.089	1	1	46.5243	15.8
DATA	2502	31	42	0	0	ASCRP3003257	ASCRP3003257	4622	440.145	2.936241e+003	2.936257e+002	3073	16	3.742670e+000	0	0	0	0	0	0	3073	1	1	45.4864	16.4848
DATA	2503	31	43	0	0	ASCRP3000192	ASCRP3000192	4647.05	439.987	1.486456e+002	1.489525e+001	169	16	3.841559e+000	0	0	0	0	0	0	155.534	1	1	48.8603	16.5152
DATA	2504	31	44	0	0	ASCRP3004312	ASCRP3004312	4672.62	439.447	1.575940e+002	1.578837e+001	180	14	2.624328e+000	0	0	0	0	0	0	164.847	1	1	49.8279	14.375
DATA	2505	31	45	0	0	ASCRP3005132	ASCRP3005132	4698.12	439.017	1.691975e+001	1.943631e+000	35	15.5	3.583981e+000	0	0	0	0	0	0	17.6889	1	1	43.3362	15.9412
DATA	2506	31	46	0	0	ASCRP3000578	ASCRP3000578	4723.42	439.573	9.737219e-001	9.593713e-001	19	15	3.265594e+000	0	0	0	0	0	0	0.617556	0	0	65	14.95
DATA	2507	31	47	0	0	ASCRP3009495	ASCRP3009495	4748.86	439.439	4.562144e+002	4.563150e+001	492	16	3.362402e+000	0	0	0	0	0	0	475.951	1	1	46.1809	15.9333
DATA	2508	31	48	0	0	ASCRP3000466	ASCRP3000466	4773.93	439.598	5.749411e+002	5.750212e+001	610	14.5	3.413528e+000	0	0	0	0	0	0	599.043	1	1	51.0895	14.5
DATA	2509	31	49	0	0	A_23_P252740	NM_024094	4799.5	439.648	2.818826e+000	1.001636e+000	19	15	3.610671e+000	0	0	0	0	0	0	2.93275	1	0	57.5363	15.4138
DATA	2510	31	50	0	0	ASCRP3005316	ASCRP3005316	4824.58	439.573	5.753132e+003	5.753140e+002	5990	15	2.843120e+000	0	1	0	0	0	0	5976.49	1	1	57.5363	15.6
DATA	2511	31	51	0	0	ASCRP3006405	ASCRP3006405	4850.25	439.616	1.145654e+002	1.149706e+001	131.5	17	5.025526e+000	0	0	0	0	0	0	118.805	1	1	48.5334	17.5484
DATA	2512	31	52	0	0	ASCRP3009329	ASCRP3009329	4875.82	440.062	1.172184e+001	1.519095e+000	28.5	15	3.273720e+000	0	0	0	0	0	0	12.1313	1	1	45.835	15.2
DATA	2513	31	53	0	0	ASCRP3007228	ASCRP3007228	4901.17	439.536	1.023952e+002	1.028517e+001	126	15.5	3.912029e+000	0	0	0	0	0	0	105.781	1	1	47.2035	15.8056
DATA	2514	31	54	0	0	Negative024	Negative024	4926.5	439.648	9.863961e-001	9.700108e-001	16	16	2.801607e+000	0	0	0	0	0	0	-1.47284	0	0	65	15.1852
DATA	2515	31	55	0	0	ASCRP3004833	ASCRP3004833	4951.85	439.375	2.027348e+001	2.248317e+000	36	15	3.457459e+000	0	0	0	0	0	0	20.8574	1	1	48.2044	15.3333
DATA	2516	31	56	0	0	ASCRP3003594	ASCRP3003594	4977.42	439.878	1.780293e+002	1.782957e+001	199	15	3.579842e+000	0	0	0	0	0	0	182.73	1	1	48.5334	14.6207
DATA	2517	31	57	0	0	ASCRP3010300	ASCRP3010300	5002.5	439.648	7.126782e+002	7.127451e+001	677	15	2.982169e+000	0	1	0	0	0	0	729.942	1	1	57.5363	15.32
DATA	2518	31	58	0	0	ASCRP3007472	ASCRP3007472	5028.05	439.842	7.134398e+003	7.134405e+002	7249.5	15	4.538248e+000	0	0	0	0	0	0	7290.6	1	1	48.2044	17.0645
DATA	2519	31	59	0	0	ASCRP3013542	ASCRP3013542	5053.38	439.568	5.415879e+001	5.503947e+000	72	15	2.433235e+000	0	0	0	0	0	0	55.2274	1	1	50.7771	15.0714
DATA	2520	31	60	0	0	ASCRP3011462	ASCRP3011462	5078.68	439.395	2.153330e+002	2.155571e+001	237.5	16.5	3.959472e+000	0	0	0	0	0	0	219.122	1	1	49.5074	16.25
DATA	2521	31	61	0	0	ASCRP3012201	ASCRP3012201	5104.21	439.194	2.172200e+002	2.174431e+001	234.5	15	3.491874e+000	0	0	0	0	0	0	220.595	1	1	47.5395	15.4545
DATA	2522	31	62	0	0	ASCRP3006477	ASCRP3006477	5129.77	439.766	2.391063e+001	2.586665e+000	43	15	4.046578e+000	0	0	0	0	0	0	24.2319	1	1	45.1352	15.5143
DATA	2523	31	63	0	0	ASCRP3000126	ASCRP3000126	5155.06	439.611	2.549139e+002	2.551055e+001	276.5	15	3.360028e+000	0	0	0	0	0	0	257.887	1	1	48.2044	15.6486
DATA	2524	31	64	0	0	ASCRP3009530	ASCRP3009530	5180.38	440	1.844878e+002	1.847533e+001	205	16	3.599740e+000	0	0	0	0	0	0	186.33	1	1	48.5334	15.6207
DATA	2525	31	65	0	0	ASCRP3004663	ASCRP3004663	5205.47	440.014	5.430984e+001	5.520742e+000	71	16	3.833357e+000	0	0	0	0	0	0	54.7774	1	1	48.5334	15.1935
DATA	2526	31	66	0	0	ASCRP3012423	ASCRP3012423	5231.13	439.757	5.450889e+002	5.451792e+001	565.5	16	3.706468e+000	0	0	0	0	0	0	549.181	1	1	46.5243	15.5625
DATA	2527	31	67	0	0	ASCRP3005478	ASCRP3005478	5256.72	439.763	8.865502e+001	8.920980e+000	107.5	15.5	3.551505e+000	0	0	0	0	0	0	89.2474	1	1	49.1849	15.4118
DATA	2528	31	68	0	0	ASCRP3005344	ASCRP3005344	5281.78	439.438	7.263423e+001	7.331094e+000	91	17	4.114752e+000	0	0	0	0	0	0	73.0882	1	1	48.8603	16.7419
DATA	2529	31	69	0	0	ASCRP3008701	ASCRP3008701	5307.48	439.449	6.425381e+001	6.501792e+000	83.5	17	3.378262e+000	0	0	0	0	0	0	64.65	1	1	46.5243	16.2647
DATA	2530	31	70	0	0	AS_circRNA_control208	AS_circRNA_control208	5332.76	439.547	6.735638e+003	6.735645e+002	6769.5	16	3.388542e+000	0	0	0	0	0	0	6779.53	1	1	49.1849	15.6316
DATA	2531	31	71	0	0	ASCRP3003971	ASCRP3003971	5358.5	438.828	2.047456e+001	2.275396e+000	38	15	3.799160e+000	0	0	0	0	0	0	20.6262	1	1	45.1352	15.4857
DATA	2532	31	72	0	0	ASCRP3011986	ASCRP3011986	5383.85	440.136	6.599315e+001	6.673354e+000	81.5	15	4.262904e+000	0	0	0	0	0	0	66.5713	1	1	46.1809	15.7879
DATA	2533	31	73	0	0	ASCRP3008351	ASCRP3008351	5408.91	439.614	1.006097e+000	9.941120e-001	19	14	4.122133e+000	0	0	0	0	0	0	0.978789	0	0	65	15.0882
DATA	2534	31	74	0	0	ASCRP3004867	ASCRP3004867	5434.44	439.973	2.797560e+002	2.799300e+001	304	16	4.220603e+000	0	0	0	0	0	0	283.501	1	1	48.5334	15.4643
DATA	2535	31	75	0	0	ASCRP3002236	ASCRP3002236	5459.58	439.573	1.839842e+001	2.086256e+000	36	15	3.816294e+000	0	0	0	0	0	0	18.7054	1	1	57.5363	14.4103
DATA	2536	31	76	1028	1	(+)E1A_r60_a104	E1A_r60_a104	5485.37	439.596	9.960990e-001	9.798868e-001	18	15	4.351927e+000	0	0	0	0	0	0	0.261297	0	0	65	14.5385
DATA	2537	31	77	0	0	Negative010	Negative010	5510.61	440.099	4.020767e+001	4.137242e+000	57.5	14	2.809204e+000	0	0	0	0	0	0	41.2476	1	1	47.8731	14.0345
DATA	2538	31	78	0	0	ASCRP3000966	ASCRP3000966	5535.91	439.614	4.249680e+001	4.358819e+000	60.5	17	4.996545e+000	0	0	0	0	0	0	43.8434	1	1	57.259	17.0811
DATA	2539	31	79	0	0	ASCRP3008053	ASCRP3008053	5560.8	439.672	6.226399e+001	6.300428e+000	82	18	5.237026e+000	0	0	0	0	1	0	64.6571	1	1	44.4243	18.5667
DATA	2540	31	80	0	0	ASCRP3009720	ASCRP3009720	5586.58	439.573	1.179485e+002	1.183349e+001	141	16	3.953577e+000	0	0	0	0	0	0	123.433	1	1	57.5363	16.4
DATA	2541	31	81	0	0	ASCRP3010195	ASCRP3010195	5612.09	439.627	4.215290e+001	4.320409e+000	62	16.5	4.475059e+000	0	0	0	0	0	0	44.5007	1	1	49.1849	15.8846
DATA	2542	31	82	0	0	ASCRP3010032	ASCRP3010032	5637.72	439.986	4.550547e+001	4.646178e+000	66	13	3.271064e+000	0	0	0	0	0	0	48.523	1	1	49.1849	13.9474
DATA	2543	32	1	0	0	ASCRP3010051	ASCRP3010051	3593.24	447	8.175819e+002	8.176343e+001	905	16	3.913378e+000	0	0	0	0	0	0	882.742	1	1	46.8651	16.1064
DATA	2544	32	2	0	0	ASCRP3013037	ASCRP3013037	3618.49	447.271	3.846016e+001	3.958234e+000	60.5	14	4.006178e+000	0	0	0	0	0	0	41.0975	1	1	47.2035	15.871
DATA	2545	32	3	0	0	ASCRP3009130	ASCRP3009130	3644.08	447.13	2.274549e+003	2.274569e+002	2382	15	4.226091e+000	0	0	0	0	0	0	2408	1	1	48.2044	15.8788
DATA	2546	32	4	0	0	ASCRP3009518	ASCRP3009518	3669.46	446.657	4.048213e+001	4.158708e+000	59.5	15	2.889529e+000	0	0	0	0	0	0	42.511	1	1	46.5243	15.1176
DATA	2547	32	5	0	0	ASCRP3007441	ASCRP3007441	3695	446.569	2.234414e+002	2.236472e+001	248	16	4.167619e+000	0	0	0	0	0	0	232.958	1	1	44.7812	16.5357
DATA	2548	32	6	0	0	CUST_14_PI418767722	NM_004309	3720.26	446.788	4.189311e+001	4.299049e+000	63	14	4.083273e+000	0	0	0	0	0	0	43.4062	1	1	45.835	16.1613
DATA	2549	32	7	0	0	ASCRP3001123	ASCRP3001123	3745.64	446.87	1.394401e+002	1.397773e+001	162	14	3.651371e+000	0	0	0	0	0	0	143.704	1	1	46.8651	15.2414
DATA	2550	32	8	0	0	ASCRP3008660	ASCRP3008660	3771.08	447.11	8.608349e+002	8.608901e+001	894	14	2.369240e+000	0	0	0	0	0	0	883.095	1	1	46.8651	14.5517
DATA	2551	32	9	0	0	CUST_11_PI418767722	NM_001003	3796.5	447	7.124092e+001	7.190972e+000	88	16	3.484219e+000	0	0	0	0	0	0	72.8091	1	1	48.5334	15.8387
DATA	2552	32	10	66	-1	(-)3xSLv1	NegativeControl	3821.5	447	9.980066e-001	9.814284e-001	16	15	3.842541e+000	0	0	0	0	0	0	-2.00471	0	0	65	15.5938
DATA	2553	32	11	0	0	A_23_P253524	NM_001813	3847.82	446.864	1.119271e+001	1.490219e+000	29	16	4.092214e+000	0	0	0	0	0	0	11.3763	1	1	46.1809	15.9394
DATA	2554	32	12	0	0	ASCRP3008770	ASCRP3008770	3872.31	446.986	4.590329e+002	4.591387e+001	489	16	3.456965e+000	0	0	0	0	0	0	465.729	1	1	47.2035	16.2813
DATA	2555	32	13	0	0	ASCRP3006420	ASCRP3006420	3897.82	446.958	1.078091e+002	1.082598e+001	125	15	3.281024e+000	0	0	0	0	0	0	109.241	1	1	46.8651	14.5938
DATA	2556	32	14	0	0	ASCRP3007542	ASCRP3007542	3923	446.817	2.330029e+002	2.332121e+001	257	14	3.704913e+000	0	0	0	0	0	0	235.92	1	1	46.8651	15.0294
DATA	2557	32	15	0	0	ASCRP3001042	ASCRP3001042	3948.5	447	5.496038e+000	1.130604e+000	23	15	3.595515e+000	0	0	0	0	0	0	5.56263	1	1	54.1152	15.3143
DATA	2558	32	16	0	0	ASCRP3012565	ASCRP3012565	3974.39	447.069	6.408654e+001	6.484364e+000	84	15	4.005845e+000	0	0	0	0	0	0	64.8654	1	1	53.8203	15.7586
DATA	2559	32	17	0	0	ASCRP3010373	ASCRP3010373	3999.5	447	4.297856e+000	1.077041e+000	21	15.5	4.212118e+000	0	0	0	0	0	0	4.35194	1	0	54.1152	16
DATA	2560	32	18	0	0	ASCRP3011223	ASCRP3011223	4024.87	447	2.734450e+002	2.736230e+001	287	15	1.950136e+000	0	0	0	0	0	0	277.085	1	1	48.5334	14.7727
DATA	2561	32	19	0	0	ASCRP3000704	ASCRP3000704	4050.14	447.247	2.174681e+002	2.176915e+001	241	15	3.897338e+000	0	0	0	0	0	0	220.564	1	1	47.5395	14.4516
DATA	2562	32	20	0	0	ASCRP3011636	ASCRP3011636	4075.5	447	7.393161e+000	1.231340e+000	24	15	4.435352e+000	0	0	0	0	0	0	7.50813	1	1	54.1152	15.8788
DATA	2563	32	21	0	0	ASCRP3013173	ASCRP3013173	4101.29	446.861	1.155938e+002	1.160112e+001	135.5	16	3.521582e+000	0	0	0	0	0	0	117.566	1	1	47.8731	16.1923
DATA	2564	32	22	0	0	ASCRP3000715	ASCRP3000715	4126.5	447	5.895089e+000	1.145131e+000	23	16	2.966479e+000	0	0	0	0	0	0	6.00476	1	1	54.1152	15.4
DATA	2565	32	23	0	0	ASCRP3005054	ASCRP3005054	4151.81	446.974	1.637364e+002	1.640294e+001	187	14.5	2.979601e+000	0	0	0	0	0	0	167.066	1	1	49.1849	14.6563
DATA	2566	32	24	0	1	ETG10_195139	ETG10_195139	4177.5	447	1.453909e+001	1.752407e+000	32	15	4.176730e+000	0	0	0	0	0	0	14.8615	1	1	54.1152	15.8485
DATA	2567	32	25	0	0	ASCRP3004579	ASCRP3004579	4202.4	447	2.089363e+002	2.091644e+001	232	15	3.557539e+000	0	0	0	0	0	0	213.958	1	1	48.5334	15.7143
DATA	2568	32	26	0	0	ASCRP3013365	ASCRP3013365	4228.07	447.23	1.676054e+002	1.678886e+001	188.5	15	1.626000e+000	0	0	0	0	0	0	171.946	1	1	47.5395	15.4815
DATA	2569	32	27	0	0	ASCRP3003826	ASCRP3003826	4253.38	447	1.957404e+002	1.959820e+001	222	16	2.966887e+000	0	0	0	0	0	0	201.203	1	1	48.5334	15.8125
DATA	2570	32	28	0	0	ASCRP3011292	ASCRP3011292	4278.93	446.8	1.026396e+002	1.030979e+001	120	16	3.580513e+000	0	0	0	0	0	0	105.709	1	1	46.8651	15.4848
DATA	2571	32	29	0	0	ASCRP3001952	ASCRP3001952	4304.46	446.718	4.755176e+001	4.852934e+000	66	16	4.023137e+000	0	0	0	0	0	0	49.065	1	1	47.2035	16.2368
DATA	2572	32	30	0	0	ASCRP3010301	ASCRP3010301	4329.5	447	1.133636e+002	1.842141e+001	78	17	3.234227e+000	0	1	0	0	0	0	117.161	1	1	54.1152	17.0909
DATA	2573	32	31	0	0	ASCRP3006874	ASCRP3006874	4354.63	446.875	3.020967e+003	3.020983e+002	3272	17	2.986198e+000	0	1	0	0	0	0	3127.44	1	1	44.7812	17.0741
DATA	2574	32	32	0	0	ASCRP3005512	ASCRP3005512	4380.47	447.056	6.343815e+001	6.416715e+000	83	16	3.008961e+000	0	0	0	0	0	0	65.7736	1	1	48.5334	15.4231
DATA	2575	32	33	0	0	ASCRP3006361	ASCRP3006361	4405.61	447.069	2.922381e+001	3.077001e+000	48	16	3.287734e+000	0	0	0	0	0	0	30.3424	1	1	53.8203	15.5333
DATA	2576	32	34	0	0	ASCRP3007599	ASCRP3007599	4431.15	447.122	1.033865e+002	1.038330e+001	123	16	3.495126e+000	0	0	0	0	0	0	107.481	1	1	47.8731	15.8182
DATA	2577	32	35	0	0	ASCRP3004090	ASCRP3004090	4456.44	447.206	8.616703e+000	1.290618e+000	25	16	2.803542e+000	0	0	0	0	0	0	8.96786	1	1	46.8651	15.7879
DATA	2578	32	36	0	0	ASCRP3003921	ASCRP3003921	4482	447	3.431815e+002	3.433157e+001	375	15.5	2.912308e+000	0	0	0	0	0	0	357.544	1	1	51.4001	15.8077
DATA	2579	32	37	0	0	ASCRP3001705	ASCRP3001705	4507.36	446.866	3.400084e+002	3.401437e+001	374.5	16	3.007517e+000	0	0	0	0	0	0	354.538	1	1	45.835	15.3871
DATA	2580	32	38	0	0	ASCRP3010876	ASCRP3010876	4532.79	446.907	4.135905e+002	4.137015e+001	446	17	4.526876e+000	0	0	0	0	0	0	431.524	1	1	48.2044	16.7241
DATA	2581	32	39	0	0	CUST_13_PI418767722	NM_005022	4558.5	447	8.755800e+004	8.755800e+003	91425.5	17	3.366502e+000	0	0	0	0	0	0	91390.8	1	1	54.1152	17.8889
DATA	2582	32	40	0	1	RC8	RC8	4583.5	447	1.806239e+000	9.747248e-001	18.5	16	2.850731e+000	0	0	0	0	0	0	1.88574	1	0	65	15.72
DATA	2583	32	41	0	0	ASCRP3005205	ASCRP3005205	4609	447	2.497248e+001	2.674630e+000	44	16	2.725839e+000	0	0	0	0	0	0	26.0725	1	1	54.9904	15.7407
DATA	2584	32	42	0	0	ASCRP3003726	ASCRP3003726	4634.32	447.378	9.316731e+002	9.317224e+001	980.5	19	4.191132e+000	0	0	0	0	0	0	972.422	1	1	51.0895	17.9677
DATA	2585	32	43	0	0	ASCRP3010043	ASCRP3010043	4659.73	447.333	2.344861e+001	2.533171e+000	41.5	15	2.790481e+000	0	0	0	0	0	0	24.4657	1	1	48.8603	14.8649
DATA	2586	32	44	0	0	ASCRP3009956	ASCRP3009956	4685.36	446.746	1.204819e+002	1.208627e+001	141	14.5	3.604116e+000	0	0	0	0	0	0	125.663	1	1	46.1809	15.1
DATA	2587	32	45	0	0	ASCRP3002251	ASCRP3002251	4710.67	446.507	6.747826e+001	6.815690e+000	89	15	3.464009e+000	0	0	0	0	0	0	70.333	1	1	45.835	15.525
DATA	2588	32	46	0	0	ASCRP3013393	ASCRP3013393	4736.03	446.746	6.886161e+002	6.886831e+001	741	15	3.459113e+000	0	0	0	0	0	0	717.016	1	1	46.1809	14.9189
DATA	2589	32	47	0	0	A_23_P82738	NM_012415	4762.25	446.159	1.033558e+001	1.411514e+000	28.5	17	5.390354e+000	0	0	0	0	0	0	10.7515	1	1	36.9964	17.5484
DATA	2590	32	48	0	0	ASCRP3000612	ASCRP3000612	4786.57	446.826	2.256452e+001	2.453245e+000	41.5	15	3.651484e+000	0	0	0	0	0	0	23.4383	1	1	47.2035	15.2
DATA	2591	32	49	0	0	ASCRP3009424	ASCRP3009424	4812.37	447.404	2.713827e+002	2.715539e+001	296	16	3.907552e+000	0	0	0	0	0	0	281.424	1	1	57.8122	16.8
DATA	2592	32	50	0	0	ASCRP3001069	ASCRP3001069	4837.5	447.352	4.253345e+001	4.361624e+000	60.5	16	5.011751e+000	0	0	0	0	0	0	44.0385	1	1	57.5363	17
DATA	2593	32	51	0	0	ASCRP3012168	ASCRP3012168	4863.07	447.066	6.225105e+001	6.299828e+000	82	15.5	4.416629e+000	0	0	0	0	0	0	64.3474	1	1	47.5395	16.6071
DATA	2594	32	52	0	0	ASCRP3010495	ASCRP3010495	4888.49	446.559	4.501081e+002	4.502124e+001	477	15	3.289831e+000	0	0	0	0	0	0	464.477	1	1	45.835	15.7333
DATA	2595	32	53	0	0	ASCRP3009555	ASCRP3009555	4913.8	446.594	3.658958e+001	3.785596e+000	55	16.5	3.704913e+000	0	0	0	0	0	0	37.6839	1	1	46.5243	16.0294
DATA	2596	32	54	0	0	ASCRP3001762	ASCRP3001762	4939.36	446.554	1.423703e+002	1.427024e+001	164	16	2.989882e+000	0	0	0	0	0	0	146.33	1	1	47.5395	15.5758
DATA	2597	32	55	0	0	ASCRP3011328	ASCRP3011328	4964.57	446.6	2.987615e+002	2.989205e+001	323	16.5	4.061830e+000	0	0	0	0	0	0	306.431	1	1	45.1352	15.4615
DATA	2598	32	56	0	0	ASCRP3012136	ASCRP3012136	4990.08	447.263	3.012190e+002	3.013774e+001	326.5	15	3.699150e+000	0	0	0	0	0	0	308.24	1	1	49.1849	15.3939
DATA	2599	32	57	0	0	ASCRP3004522	ASCRP3004522	5015.32	447.082	3.809724e+002	3.810982e+001	399	16.5	4.551876e+000	0	0	0	0	0	0	389.045	1	1	48.8603	17.1429
DATA	2600	32	58	0	0	ASCRP3009368	ASCRP3009368	5040.5	447.352	1.745922e+001	2.002831e+000	35	16	3.755884e+000	0	0	0	0	0	0	17.7906	1	1	65	16.24
DATA	2601	32	59	0	0	ASCRP3013585	ASCRP3013585	5066.03	447.325	1.345960e+002	1.349547e+001	151.5	15.5	2.563480e+000	0	0	0	0	0	0	136.866	1	1	49.1849	15.1429
DATA	2602	32	60	0	1	ETG10_234183	ETG10_234183	5091.5	447.352	2.641506e+000	1.020185e+000	21	17	4.314060e+000	0	0	0	0	0	0	2.68066	1	0	57.5363	17
DATA	2603	32	61	0	0	ASCRP3009681	ASCRP3009681	5116.78	446.904	1.845622e+002	1.848260e+001	198	15	3.326318e+000	0	0	0	0	0	0	186.961	1	1	47.8731	15.2424
DATA	2604	32	62	0	0	ASCRP3002586	ASCRP3002586	5142.5	447.352	4.157708e+000	1.072855e+000	23	16	4.041350e+000	0	0	0	0	0	0	4.20388	1	0	57.5363	16.2414
DATA	2605	32	63	0	0	ASCRP3005040	ASCRP3005040	5167.7	447.479	8.828189e+000	1.326894e+000	27	16	3.137324e+000	0	0	0	0	0	0	8.91201	1	1	48.5334	15.697
DATA	2606	32	64	0	0	ASCRP3004257	ASCRP3004257	5192.96	447.053	1.127421e+002	1.131776e+001	129	16	3.709593e+000	0	0	0	0	0	0	113.664	1	1	46.8651	15.2414
DATA	2607	32	65	0	0	ASCRP3002325	ASCRP3002325	5218.44	447.167	3.852717e+001	3.978636e+000	56	14	3.345830e+000	0	0	0	0	0	0	38.7974	1	1	47.8731	14.1379
DATA	2608	32	66	0	0	ASCRP3005997	ASCRP3005997	5243.63	447.404	1.950670e+000	1.012859e+000	19.5	15	3.687362e+000	0	0	0	0	0	0	1.96265	1	0	65	15.1429
DATA	2609	32	67	0	0	ASCRP3004416	ASCRP3004416	5269.58	446.958	3.916475e+001	4.040737e+000	57	17	3.714546e+000	0	0	0	0	0	0	39.3864	1	1	48.2044	16.7419
DATA	2610	32	68	0	0	A_23_P139509	NM_016570	5294.76	446.941	2.837366e+001	3.006610e+000	47	17	3.775587e+000	0	0	0	0	0	0	28.5302	1	1	46.1809	16.4615
DATA	2611	32	69	0	0	ASCRP3004951	ASCRP3004951	5320.09	447.386	5.025801e+000	1.114077e+000	23	16	3.358240e+000	0	0	0	0	0	0	5.05474	1	1	57.259	16
DATA	2612	32	70	0	0	ASCRP3005398	ASCRP3005398	5345.44	446.529	5.514205e+001	5.602989e+000	70	15	4.122195e+000	0	0	0	0	0	0	55.503	1	1	45.835	15.7027
DATA	2613	32	71	0	0	ASCRP3007192	ASCRP3007192	5371.42	446.864	1.468319e+001	1.772145e+000	31	15	3.821540e+000	0	0	0	0	0	0	14.798	1	1	42.9674	15.6667
DATA	2614	32	72	0	0	ASCRP3001353	ASCRP3001353	5396.19	447.319	2.845115e+001	3.012596e+000	47	14	3.790906e+000	0	0	0	0	0	0	28.7245	1	1	47.5395	15.125
DATA	2615	32	73	0	0	ASCRP3012024	ASCRP3012024	5421.62	447.367	6.220883e+001	6.298863e+000	81.5	17	5.636651e+000	0	0	0	0	0	0	62.9599	1	1	50.7771	16.4706
DATA	2616	32	74	0	0	ASCRP3011475	ASCRP3011475	5447.09	447.386	3.897188e+000	1.059288e+000	22	16	3.808881e+000	0	0	0	0	0	0	3.95657	1	0	65	15.8485
DATA	2617	32	75	0	0	ASCRP3000240	ASCRP3000240	5472.68	447.532	8.201854e+001	8.260334e+000	103	13	3.506501e+000	0	0	0	0	0	0	83.5919	1	1	50.4627	13.6154
DATA	2618	32	76	0	0	ASCRP3009294	ASCRP3009294	5497.84	447.145	1.532030e+001	1.816892e+000	33	15	3.698126e+000	0	0	0	0	0	0	15.6855	1	1	45.1352	14.6364
DATA	2619	32	77	0	0	Negative010	Negative010	5523.08	447	3.992597e+001	4.109082e+000	59	15	3.284626e+000	0	0	0	0	0	0	41.0993	1	1	47.8731	14.6176
DATA	2620	32	78	0	0	ASCRP3005757	ASCRP3005757	5548.5	447.352	4.113558e+004	4.113558e+003	42512	17	5.536778e+000	0	0	0	0	0	0	42616.6	1	1	57.5363	17.5484
DATA	2621	32	79	0	0	ASCRP3009750	ASCRP3009750	5573.65	446.933	3.969492e+002	3.970649e+001	426	15	3.921019e+000	0	0	0	0	0	0	414.208	1	1	49.1849	15.9756
DATA	2622	32	80	0	0	ASCRP3010905	ASCRP3010905	5599.38	447.295	2.721225e+002	2.722883e+001	306	16	3.750556e+000	0	0	0	0	0	0	286.385	1	1	50.4627	16
DATA	2623	32	81	0	0	ASCRP3000486	ASCRP3000486	5624.6	447.181	2.028413e+001	2.236199e+000	38	14	4.089762e+000	0	0	0	0	0	0	21.5481	1	1	47.8731	14.6154
DATA	2624	32	82	0	0	ASCRP3012472	ASCRP3012472	5650.44	447.266	9.341566e+002	9.342030e+001	1003.5	15	3.467011e+000	0	0	0	0	0	0	1003.18	1	1	50.7771	14.7193
DATA	2625	33	1	0	0	Negative038	Negative038	3580.5	454.5	9.371015e-001	9.215350e-001	17	14	3.378610e+000	0	0	0	0	0	0	-1.26999	0	0	65	14.4519
DATA	2626	33	2	0	0	A_23_P67042	NM_017947	3605.89	454.5	1.455035e+001	1.727834e+000	32	14	3.912273e+000	0	0	0	0	0	0	15.615	1	1	56.9804	15.4
DATA	2627	33	3	0	0	CUST_3_PI418767722	NM_002539	3631.42	454.427	9.570447e-001	9.436922e-001	18	15	4.906938e+000	0	0	0	0	0	0	0.735935	0	0	57.5363	16.6786
DATA	2628	33	4	0	0	ASCRP3003685	ASCRP3003685	3656.58	454.427	4.441030e+000	1.048138e+000	22	15	3.115405e+000	0	0	0	0	0	0	4.67771	1	0	65	15.4667
DATA	2629	33	5	0	0	ASCRP3012339	ASCRP3012339	3682.11	454.5	7.676385e+001	7.735792e+000	98	15	4.024714e+000	0	0	0	0	0	0	80.2245	1	1	56.9804	15.5143
DATA	2630	33	6	0	0	ASCRP3007507	ASCRP3007507	3707.18	453.91	2.020533e+002	2.022828e+001	232	16	4.280371e+000	0	0	0	0	0	0	209.767	1	1	46.1809	17.5313
DATA	2632	33	8	0	0	Negative033	Negative033	3758.42	454.427	1.047361e+000	9.795944e-001	18	14.5	3.537809e+000	0	0	0	0	0	0	1.07534	1	0	65	14.9667
DATA	2633	33	9	0	0	ASCRP3009395	ASCRP3009395	3783.59	454.901	1.949982e+001	2.181570e+000	37	16.5	3.114227e+000	0	0	0	0	0	0	19.935	1	1	50.4627	15.9286
DATA	2634	33	10	0	0	ASCRP3000928	ASCRP3000928	3808.89	454.514	2.531217e+001	2.714857e+000	43	15.5	3.696738e+000	0	0	0	0	0	0	25.7886	1	1	47.8731	15.3611
DATA	2635	33	11	0	0	ASCRP3013316	ASCRP3013316	3834.5	454.5	3.012786e+000	1.029404e+000	21	15	3.715179e+000	0	0	0	0	0	0	3.06075	1	0	57.5363	15.619
DATA	2636	33	12	0	1	RC6	RC6	3859.67	454.5	1.003146e+000	9.864825e-001	16	16.5	3.633330e+000	0	0	0	0	0	0	-1.50054	0	0	65	16.375
DATA	2637	33	13	0	0	ASCRP3012546	ASCRP3012546	3884.72	454.16	2.157171e+002	2.159432e+001	238	15	3.838103e+000	0	0	0	0	0	0	218.337	1	1	49.1849	14.6
DATA	2638	33	14	0	0	ASCRP3001419	ASCRP3001419	3910.38	454	1.880284e+002	1.882883e+001	209	14	2.664854e+000	0	0	0	0	0	0	190.106	1	1	48.5334	14.6667
DATA	2639	33	15	0	0	ASCRP3005827	ASCRP3005827	3936.11	454.5	1.460769e+001	1.764545e+000	31	14.5	3.685323e+000	0	0	0	0	0	0	14.7577	1	1	56.9804	15.0667
DATA	2640	33	16	0	0	ASCRP3010231	ASCRP3010231	3961.12	454.553	4.158701e+001	4.274927e+000	59	15	3.499249e+000	0	0	0	0	0	0	42.0047	1	1	49.5074	15.7568
DATA	2641	33	17	0	0	ASCRP3003563	ASCRP3003563	3986.52	454.853	6.262869e+001	6.340630e+000	79	15	4.134304e+000	0	0	0	0	0	0	63.2629	1	1	49.8279	15.6774
DATA	2642	33	18	0	0	ASCRP3002377	ASCRP3002377	4012	454.427	1.096659e+002	1.101113e+001	128	15	3.446675e+000	0	0	0	0	0	0	110.845	1	1	51.0895	15.2903
DATA	2643	33	19	0	0	ASCRP3005602	ASCRP3005602	4037.19	454.481	1.481436e+002	1.484731e+001	166	15	3.806935e+000	0	0	0	0	0	0	149.853	1	1	49.8279	14.3333
DATA	2644	33	20	0	0	ASCRP3005783	ASCRP3005783	4062.78	453.677	2.780150e+001	2.950257e+000	45	14	3.516584e+000	0	0	0	0	0	0	28.1589	1	1	45.4864	14.5405
DATA	2645	33	21	0	0	ASCRP3009045	ASCRP3009045	4088.13	453.79	1.175599e+002	1.179727e+001	137.5	16	4.610547e+000	0	0	0	0	0	0	119.218	1	1	44.7812	15.9143
DATA	2646	33	22	0	0	ASCRP3004892	ASCRP3004892	4113.82	453.866	2.197024e+001	2.407587e+000	37	15.5	3.050347e+000	0	0	0	0	0	0	22.3124	1	1	46.1809	15.7692
DATA	2647	33	23	0	0	ASCRP3001528	ASCRP3001528	4139.29	454.333	4.037778e+001	4.155767e+000	55.5	15	3.641163e+000	0	0	0	0	0	0	41.0663	1	1	47.2035	14.5161
DATA	2648	33	24	0	0	ASCRP3001192	ASCRP3001192	4164.44	454.506	1.499848e+003	1.499880e+002	1526.5	16	3.935079e+000	0	0	0	0	0	0	1527.91	1	1	52.9257	16.2121
DATA	2649	33	25	0	0	ASCRP3001376	ASCRP3001376	4189.87	454.526	4.580900e+002	4.581948e+001	482.5	16	3.897863e+000	0	0	0	0	0	0	467.492	1	1	50.1463	15.88
DATA	2650	33	26	0	0	ASCRP3007211	ASCRP3007211	4215.38	454.763	2.196947e+002	2.199124e+001	243	15	3.189422e+000	0	0	0	0	0	0	224.598	1	1	49.1849	15.3793
DATA	2651	33	27	0	0	ASCRP3000889	ASCRP3000889	4240.74	453.855	5.725846e+001	5.808442e+000	75	16	2.446580e+000	0	0	0	0	0	0	58.6628	1	1	46.1809	15.7037
DATA	2652	33	28	0	0	ASCRP3005394	ASCRP3005394	4266.29	454.171	6.370833e+001	6.444912e+000	82	16	4.232893e+000	0	0	0	0	0	0	65.3852	1	1	50.7771	16.0741
DATA	2653	33	29	0	0	ASCRP3010969	ASCRP3010969	4291.5	454.5	2.207250e+000	9.974396e-001	19	15	3.575594e+000	0	0	0	0	0	0	2.26917	1	0	57.5363	15.2571
DATA	2654	33	30	0	0	ASCRP3012580	ASCRP3012580	4317	454.455	9.873787e-001	9.732427e-001	17	16	3.947288e+000	0	0	0	0	0	0	0.683539	0	0	55.8519	16.5946
DATA	2655	33	31	0	0	ASCRP3013028	ASCRP3013028	4342.42	454.427	7.509006e+001	7.571313e+000	96	16.5	3.682326e+000	0	0	0	0	0	0	77.4659	1	1	57.5363	16.8214
DATA	2656	33	32	0	0	ASCRP3004632	ASCRP3004632	4367.68	454.4	3.657081e+002	3.658361e+001	393	15	3.868529e+000	0	0	0	0	0	0	377.881	1	1	50.7771	15.5862
DATA	2657	33	33	0	0	ASCRP3009647	ASCRP3009647	4393.13	454.164	4.187683e+001	4.297717e+000	61	16	4.020208e+000	0	0	0	0	0	0	43.3386	1	1	46.1809	16.1
DATA	2658	33	34	0	0	ASCRP3004853	ASCRP3004853	4418.33	454.466	1.001514e+002	1.006153e+001	122	15	3.647359e+000	0	0	0	0	0	0	103.775	1	1	48.5334	15.3548
DATA	2659	33	35	130	1	(+)eQC-39	EQC	4443.89	454.5	2.185746e+000	9.883875e-001	19	15	3.683010e+000	0	0	0	0	0	0	2.26757	1	0	56.9804	15.8649
DATA	2660	33	36	0	0	ASCRP3009185	ASCRP3009185	4469.37	454	1.297524e+002	1.301091e+001	150.5	15	2.216759e+000	0	0	0	0	0	0	134.776	1	1	45.4864	15.3929
DATA	2661	33	37	0	0	ASCRP3007169	ASCRP3007169	4494.16	454.408	1.127606e+001	1.482227e+000	29.5	16	2.945732e+000	0	0	0	0	0	0	11.7211	1	1	47.5395	15.9655
DATA	2662	33	38	0	0	ASCRP3012496	ASCRP3012496	4519.94	454.417	1.813644e+001	2.052674e+000	36	16	3.987346e+000	0	0	0	0	0	0	18.8659	1	1	48.2044	15.9677
DATA	2663	33	39	0	0	ASCRP3003452	ASCRP3003452	4545.38	454	7.291934e+002	7.292567e+001	780	19	4.146546e+000	0	0	0	0	0	0	759.039	1	1	48.5334	18.0769
DATA	2665	33	41	0	0	ASCRP3012295	ASCRP3012295	4596.44	454.677	3.217948e+002	3.219381e+001	348	14	2.282658e+000	0	0	0	0	0	0	335.051	1	1	52.9257	14.5
DATA	2666	33	42	0	0	ASCRP3001535	ASCRP3001535	4620.71	454.587	2.497106e+003	2.497124e+002	2633	16.5	4.336559e+000	0	1	0	0	0	0	2599.95	1	1	44.4243	17.4333
DATA	2667	33	43	0	0	ASCRP3005444	ASCRP3005444	4647.1	454.519	2.842321e+002	2.843944e+001	311	16	3.053809e+000	0	0	0	0	0	0	295.873	1	1	50.4627	15.8421
DATA	2668	33	44	0	0	ASCRP3011401	ASCRP3011401	4672.46	453.971	1.086222e+002	1.090463e+001	125.5	14	3.481373e+000	0	0	0	0	0	0	113.043	1	1	46.5243	14.5938
DATA	2669	33	45	0	0	ASCRP3011708	ASCRP3011708	4697.83	454.256	1.462139e+002	1.465298e+001	169	14	3.161090e+000	0	0	0	0	0	0	152.055	1	1	49.5074	15.2973
DATA	2670	33	46	0	0	CUST_5_PI418767722	NM_000841	4723.42	454.427	4.336023e+000	1.055591e+000	22	15	3.313632e+000	0	0	0	0	0	0	4.50531	1	0	57.5363	15.3611
[truncated: 1,948,903 more chars]
