# Supplementary material for: Profile and clinical implication of circular RNAs in human papillary thyroid carcinoma
Source: PeerJ. 2018 Aug 7;6:e5363. doi: 10.7717/peerj.5363 (PMC6086080; doi:10.7717/peerj.5363)
Supplement: Supplemental Information 1 [file peerj-06-5363-s001.zip › Datasets/RawData/5C.txt]

TYPE	text	text	text	integer	text	float	float	text	integer	text	text	integer	integer	integer	integer	float	float	float	float	float	float	text	text	text	text	text	text	text	text	text	text	text	integer	integer	integer	text	integer	boolean
FEPARAMS	Protocol_Name	Protocol_date	Scan_ScannerName	Scan_NumChannels	Scan_Date	Scan_MicronsPerPixelX	Scan_MicronsPerPixelY	Scan_OriginalGUID	Scan_NumScanPass	Grid_Name	Grid_Date	Grid_NumSubGridRows	Grid_NumSubGridCols	Grid_NumRows	Grid_NumCols	Grid_RowSpacing	Grid_ColSpacing	Grid_OffsetX	Grid_OffsetY	Grid_NomSpotWidth	Grid_NomSpotHeight	Grid_GenomicBuild	FeatureExtractor_Barcode	FeatureExtractor_Sample	FeatureExtractor_ScanFileName	FeatureExtractor_ArrayName	FeatureExtractor_ScanFileGUID	FeatureExtractor_DesignFileName	FeatureExtractor_ExtractionTime	FeatureExtractor_UserName	FeatureExtractor_ComputerName	FeatureExtractor_Version	FeatureExtractor_IsXDRExtraction	FeatureExtractor_ColorMode	FeatureExtractor_QCReportType	DyeNorm_NormFilename	DyeNorm_NormNumProbes	Grid_IsGridFile
DATA	GE1_1100_Jul11 (Read Only)	1-Jul-2011 22:30	Agilent Technologies Scanner G2505C US10450393	1	03-28-2017 12:37:42	5	5	038fe2cd-be90-40c3-b746-9e5a2f9f2798	1	074301_D_F_20150519	19-May-2015 00:00	1	1	192	82	73.3235	63.5	0	36.6617	65	65	hg19:GRCh37:Feb2009	1_1		F:\2017.03.28 Human circ 1-color 8x15k(renhuihui)\\US10450393_S01.tif	US10450393_S01	65783dac-cd28-4008-9684-fb73ceb05f14	074301_D_F_20150519.xml	28-Mar-2017 13:56:41	admin	HP4400-CDFC11DC	11.0.1.1	0	0	0		0	0
*
TYPE	float	float	float	integer	integer	float	float	float	integer	float	float	float	integer	float	float	integer	integer	integer	integer	integer	float	float	float	integer	float	float	float	float	float	integer	integer	float	float	float	float	float	integer	float	float	float	float	integer	float	float	float	float	float	integer	float	float	float	float	float	float	float	integer	float	integer	float	float	float	float	integer	float	float	float	float	text	float	float	float	float	float	float	float	float	float	float	float	float	float	float	float	float	float	float	float	float	float	integer	integer	integer	integer	float	integer	text	integer	text	float	float	float	integer	boolean	float	float	boolean	float	boolean	float	boolean	float	boolean	float	boolean	float	boolean	float	boolean	float	boolean	float	boolean	float	boolean	float	boolean
STATS	gDarkOffsetAverage	gDarkOffsetMedian	gDarkOffsetStdDev	gDarkOffsetNumPts	gSaturationValue	gAvgSig2BkgeQC	gAvgSig2BkgNegCtrl	gRatioSig2BkgeQC_NegCtrl	gNumSatFeat	gLocalBGInlierNetAve	gLocalBGInlierAve	gLocalBGInlierSDev	gLocalBGInlierNum	gGlobalBGInlierAve	gGlobalBGInlierSDev	gGlobalBGInlierNum	gNumFeatureNonUnifOL	gNumPopnOL	gNumNonUnifBGOL	gNumPopnBGOL	gOffsetUsed	gGlobalFeatInlierAve	gGlobalFeatInlierSDev	gGlobalFeatInlierNum	AnyColorPrcntFeatNonUnifOL	AnyColorPrcntBGNonUnifOL	AnyColorPrcntFeatPopnOL	AnyColorPrcntBGPopnOL	TotalPrcntFeatOL	gNumNegBGSubFeat	gNonCtrlNumNegFeatBGSubSig	gSpatialDetrendRMSFit	gSpatialDetrendRMSFilteredMinusFit	gSpatialDetrendSurfaceArea	gSpatialDetrendVolume	gSpatialDetrendAveFit	gNonCtrlNumSatFeat	gNonCtrl99PrcntNetSig	gNonCtrl50PrcntNetSig	gNonCtrl1PrcntNetSig	gNonCtrlMedPrcntCVBGSubSig	gCtrleQCNumSatFeat	gCtrleQC99PrcntNetSig	gCtrleQC50PrcntNetSig	gCtrleQC1PrcntNetSig	geQCMedPrcntCVBGSubSig	geQCSig2BkgLow2	gNegCtrlNumInliers	gNegCtrlAveNetSig	gNegCtrlSDevNetSig	gNegCtrlAveBGSubSig	gNegCtrlSDevBGSubSig	gAveNumPixOLLo	gAveNumPixOLHi	gPixCVofHighSignalFeat	gNumHighSignalFeat	AddErrorEstimateGreen	TotalNumFeatures	ROIHeight	ROIWidth	CentroidDiffX	CentroidDiffY	NumFoundFeat	MaxNonUnifEdges	MaxSpotNotFoundEdges	gMultDetrendRMSFit	gMultDetrendSurfaceAverage	eQCLowSigName2	eQCOneColorLogLowSignal	eQCOneColorLogLowSignalError	eQCOneColorLogHighSignal	eQCOneColorLinFitLogLowConc	eQCOneColorLinFitLogLowSignal	eQCOneColorLinFitLogHighConc	eQCOneColorLinFitLogHighSignal	eQCOneColorLinFitSlope	eQCOneColorLinFitIntercept	eQCOneColorLinFitRSQ	eQCOneColorSpikeDetectionLimit	gNonCtrl50PrcntBGSubSig	gCtrleQC50PrcntBGSubSig	gMedPrcntCVProcSignal	geQCMedPrcntCVProcSignal	gOutlierFlagger_Auto_FeatB_Term	gOutlierFlagger_Auto_FeatC_Term	gOutlierFlagger_Auto_BgndB_Term	gOutlierFlagger_Auto_BgndC_Term	OutlierFlagger_FeatChiSq	OutlierFlagger_BgndChiSq	GriddingStatus	IsGoodGrid	NumGeneNonUnifOL	TotalNumberOfReplicatedGenes	gPercentileIntensityProcessedSignal	ExtractionStatus	QCMetricResults	gNonCtrlNumWellAboveBG	ImageDepth	AFHold	gPMTVolts	GlassThickness	gDDN	GridHasBeenOptimized	gNegCtrlSpread	Metric_IsGoodGrid	Metric_IsGoodGrid_IsInRange	Metric_AnyColorPrcntFeatNonUnifOL	Metric_AnyColorPrcntFeatNonUnifOL_IsInRange	Metric_gNegCtrlAveNetSig	Metric_gNegCtrlAveNetSig_IsInRange	Metric_gNegCtrlAveBGSubSig	Metric_gNegCtrlAveBGSubSig_IsInRange	Metric_gNegCtrlSDevBGSubSig	Metric_gNegCtrlSDevBGSubSig_IsInRange	Metric_gSpatialDetrendRMSFilteredMinusFit	Metric_gSpatialDetrendRMSFilteredMinusFit_IsInRange	Metric_gNonCntrlMedCVProcSignal	Metric_gNonCntrlMedCVProcSignal_IsInRange	Metric_gE1aMedCVProcSignal	Metric_gE1aMedCVProcSignal_IsInRange	Metric_absGE1E1aSlope	Metric_absGE1E1aSlope_IsInRange	Metric_DetectionLimit	Metric_DetectionLimit_IsInRange	Metric_gDDN	Metric_gDDN_IsInRange
DATA	7.78066	7.78066	1.65579	0	778156	2.56082	1.10695	2.31339	0	7.96503	15.7457	0.931294	15336	15.7457	0.931294	15336	41	64	3	267	7.78066	871.972	8242.22	15498	0.26277	0.0192271	0.410178	1.71121	0.272118	571	354	0.506691	0.807694	1.00035	0.819889	17.3886	0	13831.9	56.5209	8.70372	9.21886	0	138.594	12.1717	7.76033	-1	13.0755	77	8.74277	0.890532	-0.871739	0.760463	0.36352	1.22066	0.0787048	540	1	15603	4.4201	7.61837	0.852526	1.40763	14287	0	0.104167	0.0582651	1.00072	(+)E1A_r60_3	0	0	0	0	0	0	0	0	0	0	-1	46.9912	2.55755	6.80262	-1	316.508	13.0718	45.1875	10.7277	1.95022	2.31503	0	1	40	13762	159.532	1	ExtractionEvaluate	13423	20 Bit	0	353	979.06	0	0	2.2187	1	1	0.26277	1	8.74277	1	-0.871739	1	0.760463	1	0.807694	1	6.80262	1	-1	0	0	0	-1	0	0	1
*
TYPE	integer	integer	integer	integer	integer	text	text	float	float	float	float	float	float	float	boolean	boolean	boolean	boolean	boolean	boolean	float	boolean	boolean	float	float
FEATURES	FeatureNum	Row	Col	SubTypeMask	ControlType	ProbeName	SystematicName	PositionX	PositionY	gProcessedSignal	gProcessedSigError	gMedianSignal	gBGMedianSignal	gBGPixSDev	gIsSaturated	gIsFeatNonUnifOL	gIsBGNonUnifOL	gIsFeatPopnOL	gIsBGPopnOL	IsManualFlag	gBGSubSignal	gIsPosAndSignif	gIsWellAboveBG	SpotExtentX	gBGMeanSignal
DATA	1	1	1	260	1	GE_BrightCorner	GE_BrightCorner	406.61	219.4	1.482970e+005	1.482970e+004	175176	15	3.944021e+000	0	0	0	0	0	0	178196	1	1	56.419	15.4702
DATA	2	1	2	66	1	DarkCorner	DarkCorner	431.5	219.352	2.366768e+000	8.704400e-001	20	15	3.752187e+000	0	0	0	0	0	0	2.8255	1	0	57.5363	15.2061
DATA	3	1	3	66	1	DarkCorner	DarkCorner	457	219.319	8.563524e-001	8.427463e-001	19	15	3.566474e+000	0	0	0	0	0	0	0.0790368	0	0	65	15.1209
DATA	4	1	4	0	0	ASCRP3005920	ASCRP3005920	482.677	219.387	2.154563e+001	2.315220e+000	42.5	15	3.577053e+000	0	0	0	0	0	0	25.4253	1	1	44.4243	14.9035
DATA	5	1	5	0	0	ASCRP3009233	ASCRP3009233	507.75	220.469	8.054743e+000	1.172641e+000	28.5	15	3.690365e+000	0	0	0	0	0	0	9.45136	1	1	44.7812	15.1828
DATA	6	1	6	0	0	ASCRP3009385	ASCRP3009385	532.8	219.723	1.473727e+001	1.703992e+000	34	15	3.523990e+000	0	0	0	0	0	0	17.2284	1	1	45.4864	14.7835
DATA	7	1	7	0	0	ASCRP3005239	ASCRP3005239	558.411	219.661	8.449928e+000	1.204744e+000	26	15	3.227034e+000	0	0	0	0	0	0	9.84018	1	1	41.4593	14.796
DATA	8	1	8	0	0	ASCRP3002896	ASCRP3002896	583.747	219.693	3.522138e+001	3.626011e+000	58	15	3.464093e+000	0	0	0	0	0	0	40.875	1	1	49.1849	14.9922
DATA	9	1	9	0	0	ASCRP3012599	ASCRP3012599	609.104	219.582	1.627595e+001	1.842801e+000	36.5	15	3.588988e+000	0	0	0	0	0	0	18.8334	1	1	46.5243	15.2724
DATA	10	1	10	0	0	ASCRP3008371	ASCRP3008371	634.612	218.806	3.889379e+002	3.890343e+001	473.5	15	3.137317e+000	0	0	0	0	0	0	449.161	1	1	46.5243	14.9549
DATA	11	1	11	0	0	ASCRP3002296	ASCRP3002296	660.367	219.404	5.584981e+000	1.032468e+000	24	15	3.579215e+000	0	0	0	0	0	0	6.43156	1	1	57.8122	15.0117
DATA	12	1	12	0	0	ASCRP3009151	ASCRP3009151	685.361	219.18	3.572525e+001	3.676905e+000	58	15	3.673342e+000	0	0	0	0	0	0	41.069	1	1	44.0646	15.2151
DATA	13	1	13	0	0	ASCRP3003948	ASCRP3003948	710.912	219.386	2.666123e+000	9.113808e-001	21	15	3.433547e+000	0	0	0	0	0	0	3.05919	1	0	57.259	15.0895
DATA	14	1	14	0	0	ASCRP3004099	ASCRP3004099	736.271	219.757	9.400742e+001	9.441194e+000	127	15	3.492635e+000	0	0	0	0	0	0	107.679	1	1	46.8651	14.8767
DATA	15	1	15	0	0	ASCRP3000075	ASCRP3000075	761.767	219.37	2.598428e+001	2.741409e+000	47	15	3.640551e+000	0	0	0	0	0	0	29.7377	1	1	48.5334	14.8989
DATA	16	1	16	0	0	ASCRP3009851	ASCRP3009851	787.088	219.386	4.089099e+000	9.655189e-001	22	15	3.612563e+000	0	0	0	0	0	0	4.6751	1	0	57.259	14.8868
DATA	17	1	17	0	0	ASCRP3000317	ASCRP3000317	812.185	218.846	6.667993e+001	6.725149e+000	96	14	3.593406e+000	0	0	0	0	0	0	76.2124	1	1	45.835	14.7379
DATA	18	1	18	0	0	ASCRP3008068	ASCRP3008068	837.74	219.026	1.668471e+002	1.670767e+001	211	15	3.559247e+000	0	0	0	0	0	0	190.543	1	1	49.1849	14.8155
DATA	19	1	19	0	0	ASCRP3009183	ASCRP3009183	863.418	219.427	2.863320e+002	2.864661e+001	350	15	3.580490e+000	0	0	0	0	0	0	326.703	1	1	57.5363	14.834
DATA	20	1	20	0	0	ASCRP3007386	ASCRP3007386	888.068	219.27	8.808613e+001	8.852129e+000	118	15	3.747854e+000	0	0	0	0	0	0	100.48	1	1	48.8603	14.861
DATA	21	1	21	0	0	ASCRP3007026	ASCRP3007026	914.088	219.386	4.169907e+001	4.261141e+000	64.5	15	3.537749e+000	0	0	0	0	0	0	47.5453	1	1	57.259	14.7457
DATA	22	1	22	0	0	ASCRP3005415	ASCRP3005415	939.5	219.352	3.356515e+001	3.469256e+000	56	15	3.529530e+000	0	0	0	0	0	0	38.2625	1	1	57.5363	14.9061
DATA	23	1	23	0	0	CUST_18_PI418767722	NM_000754	964.633	219.404	3.655147e+000	9.505390e-001	22	15	3.582268e+000	0	0	0	0	0	0	4.16563	1	0	57.8122	14.9808
DATA	24	1	24	0	0	ASCRP3000412	ASCRP3000412	990.462	219.831	1.067094e+001	1.381848e+000	28.5	15	3.475672e+000	0	0	0	0	0	0	12.1542	1	1	45.4864	14.9261
DATA	25	1	25	0	0	ASCRP3012942	ASCRP3012942	1015.4	219.254	1.420684e+002	1.423392e+001	174.5	15	3.763493e+000	0	0	0	0	0	0	161.882	1	1	46.5243	15.1065
DATA	26	1	26	0	0	ASCRP3001268	ASCRP3001268	1040.67	219.156	1.111673e+001	1.416365e+000	30	14	3.542578e+000	0	0	0	0	0	0	12.6664	1	1	45.4864	14.8629
DATA	27	1	27	0	0	ASCRP3011593	ASCRP3011593	1066.5	219.352	7.313818e+000	1.142684e+000	26	15	3.547607e+000	0	0	0	0	0	0	8.3305	1	1	57.5363	14.8703
DATA	28	1	28	0	0	ASCRP3002850	ASCRP3002850	1091.51	219.015	7.254086e+001	7.307006e+000	98	14	3.612649e+000	0	0	0	0	0	0	82.637	1	1	47.2035	14.5742
DATA	29	1	29	0	0	ASCRP3010443	ASCRP3010443	1116.97	219.611	1.116636e+001	1.420798e+000	29.5	14	3.426088e+000	0	0	0	0	0	0	12.7105	1	1	48.2044	14.4754
DATA	30	1	30	0	0	ASCRP3007634	ASCRP3007634	1142.59	219.506	2.503508e+001	2.653221e+000	44	15	3.164370e+000	0	0	0	0	0	0	28.4925	1	1	51.7088	14.8745
DATA	31	1	31	0	0	ASCRP3001637	ASCRP3001637	1167.87	219.705	5.353251e+001	5.424951e+000	79.5	15	3.593121e+000	0	0	0	0	0	0	60.8952	1	1	49.8279	15.1505
DATA	32	1	32	0	0	ASCRP3012615	ASCRP3012615	1193.42	219.427	3.068026e+000	9.311745e-001	21	15	3.677535e+000	0	0	0	0	0	0	3.48964	1	0	57.5363	14.9505
DATA	33	1	33	0	0	ASCRP3011633	ASCRP3011633	1218.58	219.427	4.453399e+001	4.539426e+000	67	15	3.496679e+000	0	0	0	0	0	0	50.6322	1	1	57.5363	15.2668
DATA	34	1	34	0	0	ASCRP3013504	ASCRP3013504	1244.09	218.672	7.051708e+001	7.106325e+000	100	15	3.603253e+000	0	0	0	0	0	0	80.1916	1	1	45.1352	15.1487
DATA	35	1	35	0	0	ASCRP3001826	ASCRP3001826	1269.65	218.862	4.344213e+001	4.432454e+000	66.5	15	3.767634e+000	0	0	0	0	0	0	49.3642	1	1	45.4864	15.0075
DATA	36	1	36	0	0	ASCRP3001026	ASCRP3001026	1295.06	218.887	1.549666e+002	1.552166e+001	190	14	3.446549e+000	0	0	0	0	0	0	175.971	1	1	45.1352	14.7287
DATA	37	1	37	0	0	ASCRP3002469	ASCRP3002469	1320.07	219.746	6.366177e+001	6.426987e+000	89	15	3.625335e+000	0	0	0	0	0	0	72.1777	1	1	47.2035	14.9748
DATA	38	1	38	0	0	ASCRP3005995	ASCRP3005995	1345.33	220.032	2.666575e+001	2.808963e+000	47.5	15	3.718307e+000	0	0	0	0	0	0	30.1998	1	1	45.1352	15.014
DATA	39	1	39	0	0	ASCRP3003059	ASCRP3003059	1371.07	219.733	1.978480e+001	2.166796e+000	40	14.5	3.540270e+000	0	0	0	0	0	0	22.3929	1	1	48.8603	14.8105
DATA	40	1	40	0	0	ASCRP3008503	ASCRP3008503	1396.37	219.515	3.004053e+001	3.131478e+000	51	14	3.370825e+000	0	0	0	0	0	0	33.9747	1	1	46.5243	14.4373
DATA	41	1	41	0	0	ASCRP3008062	ASCRP3008062	1421.79	219	2.479442e+002	2.481019e+001	299	14	3.425013e+000	0	0	0	0	0	0	280.258	1	1	46.8651	14.6711
DATA	42	1	42	0	0	ASCRP3009593	ASCRP3009593	1447.29	219.123	4.550355e+001	4.635772e+000	69	15	3.600419e+000	0	0	0	0	0	0	51.3696	1	1	48.2044	15.0211
DATA	43	1	43	0	0	Negative042	Negative042	1472.58	219.427	5.223287e+000	1.029470e+000	22	15	3.528414e+000	0	0	0	1	0	0	5.88792	1	1	57.5363	14.845
DATA	44	1	44	0	0	ASCRP3006330	ASCRP3006330	1497.87	218.779	4.238479e+001	4.330436e+000	64.5	15	3.679443e+000	0	0	0	0	0	0	47.7479	1	1	46.1809	15.2398
DATA	45	1	45	0	0	ASCRP3003988	ASCRP3003988	1523.26	219.593	4.795907e+002	4.796732e+001	557	15	3.600547e+000	0	0	0	0	0	0	539.153	1	1	51.0895	15.3738
DATA	46	1	46	0	0	ASCRP3000521	ASCRP3000521	1548.56	219.6	8.559925e+001	8.606143e+000	113	15	3.068520e+000	0	0	0	0	0	0	96.1004	1	1	50.7771	14.8634
DATA	47	1	47	0	0	ASCRP3012738	ASCRP3012738	1573.78	219.6	1.243032e+001	1.529936e+000	31	15	3.068210e+000	0	0	0	0	0	0	13.9361	1	1	45.1352	14.899
DATA	48	1	48	0	0	ASCRP3009482	ASCRP3009482	1599.58	219.427	3.288668e+000	9.517041e-001	20	15	3.447438e+000	0	0	0	0	0	0	3.6824	1	0	57.5363	14.9316
DATA	49	1	49	0	0	ASCRP3010011	ASCRP3010011	1625.33	219.5	4.215567e+000	9.887849e-001	22	15	3.492801e+000	0	0	0	0	0	0	4.71319	1	0	57.5363	14.8731
DATA	50	1	50	0	0	A_23_P215720	NM_000492	1650.15	219.164	9.105265e+000	1.277009e+000	26	15	3.744974e+000	0	0	0	0	0	0	10.1692	1	1	44.7812	14.8541
DATA	51	1	51	0	0	ASCRP3005914	ASCRP3005914	1675.43	219.032	6.343054e+003	6.343061e+002	7144	15	3.147925e+000	0	0	0	0	0	0	7075.29	1	1	44.0646	14.8577
DATA	52	1	52	0	0	ASCRP3008448	ASCRP3008448	1700.94	218.825	6.570580e+002	6.571193e+001	756	15	3.546206e+000	0	0	0	0	0	0	732.046	1	1	45.4864	15.0263
DATA	53	1	53	0	0	ASCRP3005403	ASCRP3005403	1726.72	219.8	5.500653e+001	5.573722e+000	75.5	15	3.416937e+000	0	0	0	0	0	0	61.1489	1	1	49.1849	14.8075
DATA	54	1	54	0	0	ASCRP3004952	ASCRP3004952	1751.69	219.338	6.245496e+001	6.310048e+000	85.5	15	3.642510e+000	0	0	0	0	0	0	69.3736	1	1	48.5334	14.8615
DATA	55	1	55	0	0	ASCRP3011716	ASCRP3011716	1777.43	219.611	9.171147e+002	9.171590e+001	1034	15	3.724498e+000	0	0	0	0	0	0	1017.28	1	1	48.2044	15.0692
DATA	56	1	56	0	0	AS_circRNA_control212	AS_circRNA_control212	1802.56	219.653	2.898083e+002	2.899487e+001	339	15	3.607903e+000	0	0	0	0	0	0	321.119	1	1	53.5237	15.2609
DATA	57	1	57	0	0	ASCRP3000311	ASCRP3000311	1827.81	219.493	2.889598e+001	3.027460e+000	47	15	3.471288e+000	0	0	0	0	0	0	31.9936	1	1	46.5243	14.7949
DATA	58	1	58	0	0	ASCRP3001004	ASCRP3001004	1853.59	219.085	5.046845e+001	5.127090e+000	71	15	3.529440e+000	0	0	0	0	0	0	55.8557	1	1	43.3362	14.8046
DATA	59	1	59	0	0	ASCRP3005954	ASCRP3005954	1879.09	219.386	4.335225e+001	4.428538e+000	62	15	3.201360e+000	0	0	0	0	0	0	47.9399	1	1	47.2035	14.9719
DATA	60	1	60	0	0	ASCRP3012098	ASCRP3012098	1904.38	218.688	3.449917e+001	3.566416e+000	55	15	3.624611e+000	0	0	0	0	0	0	38.1586	1	1	44.7812	15.0239
DATA	61	1	61	0	0	ASCRP3003319	ASCRP3003319	1929.73	219.702	3.422500e+002	3.423696e+001	395.5	15	3.551055e+000	0	0	0	0	0	0	378.176	1	1	54.4085	14.8947
DATA	62	1	62	0	0	ASCRP3003051	ASCRP3003051	1954.99	219.849	1.360710e+002	1.363716e+001	168.5	15	3.538333e+000	0	0	0	0	0	0	150.355	1	1	46.8651	14.8346
DATA	63	1	63	0	0	ASCRP3004503	ASCRP3004503	1980.58	219.427	4.738405e+000	1.020935e+000	22	15	3.557886e+000	0	0	0	0	0	0	5.23978	1	1	57.5363	14.8137
DATA	64	1	64	0	0	Negative026	Negative026	2006.11	219.5	9.183260e-001	9.037082e-001	18	15	3.242496e+000	0	0	0	0	0	0	0.0158758	0	0	65	14.7466
DATA	65	1	65	0	0	ASCRP3002348	ASCRP3002348	2031.5	219.5	5.926028e+000	1.079865e+000	23.5	15	3.198901e+000	0	0	0	0	0	0	6.56453	1	1	57.5363	14.9121
DATA	66	1	66	0	0	ASCRP3011765	ASCRP3011765	2056.71	219.208	8.843608e+000	1.262656e+000	27.5	15	3.430880e+000	0	0	0	0	0	0	9.81287	1	1	47.5395	15.1946
DATA	67	1	67	0	0	ASCRP3002944	ASCRP3002944	2081.75	219.356	1.207492e+002	1.210839e+001	151	15	3.507095e+000	0	0	0	0	0	0	134.214	1	1	48.5334	15.1226
DATA	68	1	68	0	0	ASCRP3009856	ASCRP3009856	2107.5	219.5	2.241452e+000	9.252278e-001	19.5	15	3.833865e+000	0	0	0	0	0	0	2.49698	1	0	57.5363	14.9885
DATA	69	1	69	0	0	ASCRP3011754	ASCRP3011754	2132.83	219.133	9.980059e+000	1.340481e+000	28	15	3.857780e+000	0	0	0	0	0	0	11.152	1	1	48.2044	15.3561
DATA	70	1	70	0	0	ASCRP3004993	ASCRP3004993	2158.07	219.493	2.405431e+002	2.407086e+001	286	15	3.669464e+000	0	0	0	0	0	0	269.604	1	1	48.5334	15.0653
DATA	71	1	71	0	0	ASCRP3008023	ASCRP3008023	2183.44	218.84	2.848213e+001	2.983530e+000	49.5	15	3.531617e+000	0	0	0	0	0	0	32.0624	1	1	39.4933	15.1386
DATA	72	1	72	0	0	A_23_P252748	NM_007152	2209.25	219.421	3.845068e+001	3.945528e+000	62	15	3.093780e+000	0	0	0	0	0	0	43.4633	1	1	49.5074	14.8144
DATA	73	1	73	0	0	ASCRP3009717	ASCRP3009717	2234.45	219.104	3.329681e+001	3.444002e+000	54.5	15	3.648427e+000	0	0	0	0	0	0	37.8378	1	1	46.1809	14.9545
DATA	75	1	75	0	0	ASCRP3004561	ASCRP3004561	2285.48	219.136	8.680365e+001	8.723772e+000	117.5	14	3.765522e+000	0	0	0	0	0	0	99.8698	1	1	45.4864	14.8419
DATA	76	1	76	0	0	ASCRP3004592	ASCRP3004592	2310.46	219.015	1.423949e+002	1.426561e+001	183	15	3.536487e+000	0	0	0	0	0	0	165.022	1	1	47.5395	14.8004
DATA	77	1	77	0	0	ASCRP3003651	ASCRP3003651	2335.94	219.913	3.096771e+002	3.097955e+001	383	15	3.555013e+000	0	0	0	0	0	0	361.606	1	1	46.8651	15.0039
DATA	78	1	78	0	0	ASCRP3008186	ASCRP3008186	2361.5	219.5	1.210447e+002	1.213417e+001	160	15	3.138295e+000	0	0	0	0	0	0	142.663	1	1	57.5363	14.8401
DATA	79	1	79	0	0	ASCRP3001172	ASCRP3001172	2386.85	219.798	4.494190e+002	4.494975e+001	557	15	3.588413e+000	0	0	0	0	0	0	534.839	1	1	53.2255	14.9339
DATA	80	1	80	66	1	DarkCorner	DarkCorner	2412.5	219.5	8.444223e-001	8.309798e-001	17	15	3.662494e+000	0	0	0	0	0	0	-0.128793	0	0	65	15.0805
DATA	81	1	81	260	1	GE_BrightCorner	GE_BrightCorner	2437.67	219.5	1.752353e+005	1.752353e+004	215638	15	3.655007e+000	0	0	0	0	0	0	213370	1	1	57.5363	15.0164
DATA	82	1	82	260	1	GE_BrightCorner	GE_BrightCorner	2463.33	219.5	1.742441e+005	1.742441e+004	216124	15	3.917335e+000	0	0	0	0	0	0	214951	1	1	57.5363	15.3489
DATA	83	2	1	260	1	GE_BrightCorner	GE_BrightCorner	419	225.946	1.476311e+005	1.476311e+004	174818	16	5.287826e+000	0	0	0	0	0	0	175955	1	1	46.8651	16.5755
DATA	84	2	2	66	1	DarkCorner	DarkCorner	444.418	226.427	1.673025e+000	8.611622e-001	20	15	3.637309e+000	0	0	0	0	0	0	1.98049	1	0	65	15.3547
DATA	85	2	3	0	0	ASCRP3011718	ASCRP3011718	469.582	226.427	4.210781e+000	9.482663e-001	22	15	3.794757e+000	0	0	0	0	0	0	4.95591	1	0	65	14.8815
DATA	86	2	4	0	0	ASCRP3004590	ASCRP3004590	494.831	226.461	3.524950e+002	3.525985e+001	422	15	3.641073e+000	0	0	0	0	0	0	412.701	1	1	52.6241	15.2749
DATA	87	2	5	0	0	ASCRP3004324	ASCRP3004324	520.397	226.863	2.037187e+001	2.210667e+000	41	15	3.567767e+000	0	0	0	0	0	0	23.7312	1	1	48.5334	15.2039
DATA	88	2	6	0	0	A_23_P57306	NM_005441	545.921	226.645	1.964575e+001	2.145337e+000	42	15	3.105436e+000	0	0	0	0	0	0	22.7928	1	1	49.1849	14.7101
DATA	89	2	7	0	0	ASCRP3005419	ASCRP3005419	571.418	226.427	1.893560e+000	8.854913e-001	19	15	3.039549e+000	0	0	0	0	0	0	2.18907	1	0	57.5363	15.1214
DATA	90	2	8	0	0	ASCRP3006367	ASCRP3006367	596.629	227.043	4.146854e+001	4.236779e+000	68	15	3.542651e+000	0	0	0	0	0	0	47.7599	1	1	46.8651	15.3819
DATA	91	2	9	0	0	ASCRP3003758	ASCRP3003758	621.662	226.282	4.452416e+001	4.536660e+000	70	15	3.571274e+000	0	0	0	0	0	0	51.1645	1	1	47.8731	15.5962
DATA	92	2	10	0	0	ASCRP3006209	ASCRP3006209	647.014	226.541	3.112966e+003	3.112978e+002	3608	14	3.497994e+000	0	0	0	0	0	0	3567.45	1	1	48.5334	14.9565
DATA	93	2	11	0	0	ASCRP3011890	ASCRP3011890	672.655	225.914	3.211837e+001	3.328650e+000	56	15	3.787494e+000	0	0	0	0	0	0	36.7455	1	1	42.9674	14.9866
DATA	94	2	12	0	0	ASCRP3012914	ASCRP3012914	698.2	226.015	7.848320e+001	7.897036e+000	104	15	3.725882e+000	0	0	0	0	0	0	89.6123	1	1	45.4864	15.3677
DATA	95	2	13	0	0	ASCRP3008257	ASCRP3008257	723.577	226.873	6.893395e+001	6.949067e+000	97	15	3.134661e+000	0	0	0	0	0	0	78.525	1	1	47.8731	14.8894
DATA	96	2	14	0	0	ASCRP3011640	ASCRP3011640	748.886	226.633	6.568498e+001	6.627035e+000	91	15	3.479581e+000	0	0	0	0	0	0	74.7377	1	1	50.1463	14.6981
DATA	97	2	15	0	0	ASCRP3013127	ASCRP3013127	774.147	226.693	9.102965e+001	9.145394e+000	119.5	15	3.808017e+000	0	0	0	0	0	0	103.452	1	1	49.1849	15.3835
DATA	98	2	16	0	0	ASCRP3001518	ASCRP3001518	799.566	226.952	1.086402e+002	1.089968e+001	140	15	3.572433e+000	0	0	0	0	0	0	123.32	1	1	50.4627	14.9901
DATA	99	2	17	0	0	ASCRP3002547	ASCRP3002547	824.909	225.788	2.765031e+001	2.901912e+000	49	15	3.818623e+000	0	0	0	0	0	0	31.3945	1	1	45.835	14.8409
DATA	100	2	18	0	0	ASCRP3006626	ASCRP3006626	850.242	226.121	2.766089e+001	2.903168e+000	47	15	3.558949e+000	0	0	0	0	0	0	31.3774	1	1	45.835	15.1306
DATA	101	2	19	0	0	AS_circRNA_control208	AS_circRNA_control208	875.676	226.397	4.382062e+003	4.382071e+002	4963	15	3.714734e+000	0	0	0	0	0	0	4967.07	1	1	46.8651	15.3812
DATA	102	2	20	0	0	ASCRP3006695	ASCRP3006695	901.067	226.507	2.072413e+003	2.072432e+002	2231.5	15	4.012701e+000	0	0	0	0	0	0	2347.89	1	1	48.5334	15.0092
DATA	103	2	21	0	0	ASCRP3002878	ASCRP3002878	926.729	227.357	4.765545e+003	4.765554e+002	5442	15	3.607684e+000	0	0	0	0	0	0	5393.07	1	1	46.8651	15.1429
DATA	104	2	22	0	0	Negative002	Negative002	952.333	226.5	8.974734e-001	8.831864e-001	16	15	3.092306e+000	0	0	0	0	0	0	-1.92229	0	0	65	14.7286
DATA	105	2	23	1028	1	(+)E1A_r60_n11	E1A_r60_n11	977.5	226.5	8.976650e-001	8.847581e-001	18	15	3.573214e+000	0	0	0	0	0	0	0.55981	0	0	57.5363	15.0667
DATA	106	2	24	0	0	ASCRP3006863	ASCRP3006863	1002.86	226.781	2.753263e+001	2.891627e+000	50	15	3.550752e+000	0	0	0	0	0	0	31.1537	1	1	47.8731	14.7751
DATA	107	2	25	0	0	ASCRP3012336	ASCRP3012336	1028.29	226.855	1.186617e+001	1.479692e+000	30	15	3.957352e+000	0	0	0	0	0	0	13.4235	1	1	46.5243	15.4406
DATA	108	2	26	0	0	ASCRP3001892	ASCRP3001892	1053.45	226.522	1.053041e+002	1.056743e+001	137	15	3.450475e+000	0	0	0	0	0	0	119.141	1	1	46.5243	14.8517
DATA	109	2	27	0	0	ASCRP3009478	ASCRP3009478	1079.33	226.5	4.077664e+002	4.078622e+001	462	16	4.204889e+000	0	0	0	0	0	0	461.269	1	1	57.5363	15.5124
DATA	110	2	28	0	0	ASCRP3004476	ASCRP3004476	1104.11	226.352	2.673336e+002	2.674798e+001	323	14	3.531323e+000	0	0	0	0	0	0	302.39	1	1	47.8731	14.4348
DATA	111	2	29	0	0	ASCRP3012342	ASCRP3012342	1129.78	226.763	9.352032e+001	9.393779e+000	122.5	15	3.257534e+000	0	0	0	0	0	0	105.717	1	1	49.1849	14.8632
DATA	112	2	30	0	0	ASCRP3009415	ASCRP3009415	1154.97	226.76	1.034775e+002	1.038552e+001	135	15	3.209975e+000	0	0	0	0	0	0	116.939	1	1	49.1849	15.0476
DATA	113	2	31	0	0	ASCRP3009929	ASCRP3009929	1180.67	226.974	5.917010e+001	5.982883e+000	84	15	3.779870e+000	0	0	0	0	0	0	66.8308	1	1	49.1849	15.1298
DATA	114	2	32	0	0	ASCRP3010473	ASCRP3010473	1206.11	226.5	2.589963e+000	9.224418e-001	20	15	3.606742e+000	0	0	0	0	0	0	2.9254	1	0	56.9804	15.1226
DATA	115	2	33	0	0	ASCRP3010272	ASCRP3010272	1231.17	226.614	1.716675e+002	1.718959e+001	214	15	3.503894e+000	0	0	0	0	0	0	193.79	1	1	47.2035	15.6085
DATA	116	2	34	0	0	CUST_2_PI418767722	NM_002455	1256.68	226.324	7.513787e+001	7.565853e+000	98	15	3.952345e+000	0	0	0	0	0	0	84.7978	1	1	48.2044	15.1896
DATA	117	2	35	0	0	Negative012	Negative012	1282.42	226.573	9.011917e-001	8.871768e-001	18.5	15	3.140812e+000	0	0	0	0	0	0	0.273373	0	0	57.5363	14.8719
DATA	118	2	36	0	0	ASCRP3002893	ASCRP3002893	1307.63	226.38	7.214791e+002	7.215336e+001	830	15	3.587123e+000	0	0	0	0	0	0	813.121	1	1	47.8731	15.2249
DATA	119	2	37	0	0	ASCRP3009531	ASCRP3009531	1332.88	227.117	5.476978e+001	5.548593e+000	78	15	3.841428e+000	0	0	0	0	0	0	61.6365	1	1	47.8731	15.0833
DATA	120	2	38	0	0	ASCRP3008102	ASCRP3008102	1358.4	226.907	3.253800e+002	3.255015e+001	384	14	3.525111e+000	0	0	0	0	0	0	365.934	1	1	49.1849	14.872
DATA	121	2	39	0	0	ASCRP3000345	ASCRP3000345	1383.67	226.5	1.015730e+000	8.954366e-001	18.5	15	3.558132e+000	0	0	0	0	0	0	1.14171	1	0	65	15.2607
DATA	122	2	40	0	0	ASCRP3005981	ASCRP3005981	1409.42	226.573	2.843795e+000	9.349223e-001	20	15	3.594260e+000	0	0	0	0	0	0	3.19304	1	0	57.5363	14.8495
DATA	123	2	41	0	0	ASCRP3002894	ASCRP3002894	1434.31	226.442	1.180840e+001	1.479549e+000	30	15	3.240072e+000	0	0	0	0	0	0	13.2463	1	1	49.8279	14.9048
DATA	124	2	42	0	0	ASCRP3002179	ASCRP3002179	1460.07	226.282	6.961172e+002	6.961744e+001	796	15	4.005434e+000	0	0	0	0	0	0	780.096	1	1	47.2035	15.2182
DATA	125	2	43	0	0	ASCRP3010700	ASCRP3010700	1485.37	226.37	1.364135e+002	1.367058e+001	170	15	3.400263e+000	0	0	0	0	0	0	152.675	1	1	48.2044	14.9561
DATA	126	2	44	0	0	ASCRP3008574	ASCRP3008574	1510.41	226.548	3.402981e+001	3.518642e+000	55	16	3.482157e+000	0	0	0	0	0	0	38.0331	1	1	48.8603	15.6411
DATA	127	2	45	0	0	ASCRP3011854	ASCRP3011854	1536.07	227.153	4.681461e+001	4.766512e+000	66	15	3.572115e+000	0	0	0	0	0	0	52.2243	1	1	46.8651	14.9175
DATA	128	2	46	0	0	ASCRP3008935	ASCRP3008935	1561.36	226.882	2.895065e+001	3.030956e+000	49.5	14	2.908439e+000	0	0	0	0	0	0	32.2612	1	1	49.5074	14.3073
DATA	129	2	47	0	0	ASCRP3001256	ASCRP3001256	1586.92	226.938	3.757060e+001	3.863041e+000	54	15	3.254117e+000	0	0	0	0	0	0	41.8075	1	1	45.835	14.7596
DATA	130	2	48	0	0	ASCRP3003770	ASCRP3003770	1612.09	226.72	1.015336e+002	1.019314e+001	130	15	3.597457e+000	0	0	0	0	0	0	112.852	1	1	48.8603	14.9409
DATA	131	2	49	66	-1	(-)3xSLv1	NegativeControl	1637.67	226.5	9.153405e-001	9.007691e-001	16	15	3.797266e+000	0	0	0	0	0	0	-0.880911	0	0	65	14.8815
DATA	132	2	50	0	0	ASCRP3006639	ASCRP3006639	1663.42	226.573	1.801844e+001	2.015037e+000	36.5	15	3.554610e+000	0	0	0	0	0	0	19.9745	1	1	57.5363	14.9853
DATA	133	2	51	0	0	ASCRP3012632	ASCRP3012632	1688.34	226.343	3.349367e+001	3.468976e+000	54	15	3.910333e+000	0	0	0	0	0	0	37.0888	1	1	47.8731	15.1857
DATA	134	2	52	0	0	ASCRP3001111	ASCRP3001111	1713.65	225.968	1.163256e+001	1.473178e+000	30	14	3.373138e+000	0	0	0	0	0	0	12.8689	1	1	45.1352	14.7955
DATA	135	2	53	0	0	ASCRP3008390	ASCRP3008390	1739.22	226.914	3.685092e+001	3.794782e+000	58	15	3.690014e+000	0	0	0	0	0	0	40.6834	1	1	50.4627	15.3941
DATA	136	2	54	0	1	RC7	RC7	1764.58	226.573	9.212258e-001	9.065607e-001	17	15	3.911169e+000	0	0	0	0	0	0	-0.163078	0	0	65	15.1855
DATA	137	2	55	0	0	ASCRP3009364	ASCRP3009364	1790.42	226.573	9.327279e+000	1.301374e+000	28	15	3.456281e+000	0	0	0	0	0	0	10.2778	1	1	57.5363	15.2783
DATA	138	2	56	0	0	ASCRP3007693	ASCRP3007693	1815.58	226.573	7.160599e+000	1.156647e+000	25.5	14.5	3.512361e+000	0	0	0	0	0	0	7.88313	1	1	57.5363	14.9615
DATA	139	2	57	0	0	ASCRP3008513	ASCRP3008513	1840.37	226.451	1.286759e+001	1.575410e+000	31.5	15	3.185390e+000	0	0	0	0	0	0	14.1567	1	1	40.6843	14.8374
DATA	140	2	58	0	0	ASCRP3006817	ASCRP3006817	1865.93	226.493	1.833830e+002	1.836084e+001	217.5	15	3.284756e+000	0	0	0	0	0	0	201.625	1	1	48.5334	14.8889
DATA	141	2	59	0	0	ASCRP3001023	ASCRP3001023	1891.58	226.573	2.633161e+000	9.472970e-001	21	15	2.955176e+000	0	0	0	0	0	0	2.89369	1	0	57.5363	14.7129
DATA	142	2	60	0	0	Negative050	Negative050	1917.42	226.573	1.271164e+000	9.189745e-001	19	15	3.530504e+000	0	0	0	0	0	0	1.39667	1	0	65	15
DATA	143	2	61	0	0	ASCRP3006015	ASCRP3006015	1942.47	227	1.075317e+001	1.408950e+000	28	15	3.158858e+000	0	0	0	0	0	0	11.8114	1	1	44.0646	15.0829
DATA	144	2	62	0	0	ASCRP3008616	ASCRP3008616	1967.83	226.833	2.638516e+002	2.640085e+001	306	15	3.939522e+000	0	0	0	0	0	0	289.954	1	1	51.7088	15.1872
DATA	145	2	63	0	0	ASCRP3003996	ASCRP3003996	1993.3	226.935	4.527832e+001	4.618268e+000	65	14	3.537466e+000	0	0	0	0	0	0	49.7854	1	1	49.5074	14.67
DATA	146	2	64	0	0	ASCRP3001970	ASCRP3001970	2018.57	227.277	8.734189e+001	8.781345e+000	114	15	3.371617e+000	0	0	0	0	0	0	96.1036	1	1	45.4864	15.0625
DATA	147	2	65	0	0	ASCRP3004002	ASCRP3004002	2044.01	226.729	2.164605e+001	2.347036e+000	40.5	15	2.966028e+000	0	0	0	0	0	0	23.8595	1	1	46.5243	15.0754
DATA	148	2	66	0	0	ASCRP3000344	ASCRP3000344	2068.86	226.425	2.510006e+002	2.511639e+001	295	15	3.474185e+000	0	0	0	0	0	0	277.201	1	1	48.5334	15.4834
DATA	149	2	67	0	0	ASCRP3013262	ASCRP3013262	2095	226.545	1.580557e+000	9.172707e-001	20	15	3.633083e+000	0	0	0	0	0	0	1.74927	1	0	55.8519	14.9417
DATA	150	2	68	0	0	Negative027	Negative027	2120.42	226.573	9.157626e-001	9.023934e-001	18	15	3.842896e+000	0	0	0	0	0	0	0.518165	0	0	65	15.5095
DATA	151	2	69	0	0	ASCRP3008344	ASCRP3008344	2145.58	226.573	4.186603e+001	4.281908e+000	64	15	3.535843e+000	0	0	0	0	0	0	46.6016	1	1	57.5363	15.5782
DATA	152	2	70	0	0	ASCRP3005983	ASCRP3005983	2170.74	227	5.066103e+001	5.144619e+000	76	15	3.644905e+000	0	0	0	0	0	0	56.5804	1	1	49.1849	15.4154
DATA	153	2	71	0	0	ASCRP3009337	ASCRP3009337	2196.44	226.792	5.039999e+001	5.118220e+000	72	15	3.536681e+000	0	0	0	0	0	0	56.5409	1	1	49.8279	15.5381
DATA	154	2	72	0	0	ASCRP3001698	ASCRP3001698	2221.5	226.769	1.072734e+002	1.076395e+001	140.5	15	3.531063e+000	0	0	0	0	0	0	120.928	1	1	49.8279	15.2935
DATA	155	2	73	0	0	ASCRP3008893	ASCRP3008893	2247	226.648	2.822091e+002	2.823469e+001	330.5	15	3.815274e+000	0	0	0	0	0	0	319.933	1	1	47.2035	15.1697
DATA	156	2	74	0	0	ASCRP3000411	ASCRP3000411	2272.26	226.667	1.438237e+002	1.440907e+001	177.5	14	3.591315e+000	0	0	0	0	0	0	164.065	1	1	48.2044	14.5355
DATA	157	2	75	0	0	ASCRP3004231	ASCRP3004231	2298.11	226.662	3.129777e+001	3.248553e+000	55	15	3.972683e+000	0	0	0	0	0	0	35.958	1	1	47.8731	15.1971
DATA	158	2	76	0	0	ASCRP3010130	ASCRP3010130	2323.3	226.552	2.068404e+002	2.070206e+001	255	15	3.633711e+000	0	0	0	0	0	0	239.502	1	1	46.5243	15.2366
DATA	159	2	77	0	0	A_23_P6335	NM_000185	2348.67	226.974	2.669441e+002	2.670814e+001	331.5	15	3.404862e+000	0	0	0	0	0	0	311.694	1	1	49.1849	15.3269
DATA	160	2	78	0	0	ASCRP3006054	ASCRP3006054	2374.42	226.573	2.092420e+001	2.257720e+000	44	15	3.262877e+000	0	0	0	0	0	0	24.6752	1	1	57.5363	15.1982
DATA	161	2	79	0	0	ASCRP3002857	ASCRP3002857	2399.37	227.25	7.590898e+001	7.637194e+000	109	15	3.829443e+000	0	0	0	0	0	0	90.4057	1	1	46.5243	15.5276
DATA	162	2	80	66	1	DarkCorner	DarkCorner	2425.09	226.614	8.430820e-001	8.296608e-001	17	15	3.517594e+000	0	0	0	0	0	0	-0.910973	0	0	57.259	15.5577
DATA	163	2	81	66	1	DarkCorner	DarkCorner	2450.5	226.648	8.326280e-001	8.193733e-001	18	16	4.473005e+000	0	0	0	0	0	0	-0.340978	0	0	57.5363	16.114
DATA	164	2	82	260	1	GE_BrightCorner	GE_BrightCorner	2475.58	226.573	1.742265e+005	1.742265e+004	217354	15	4.006756e+000	0	0	0	0	0	0	215512	1	1	57.5363	15.4064
DATA	165	3	1	66	1	DarkCorner	DarkCorner	406.418	233.573	8.542353e-001	8.406366e-001	15	15	3.891384e+000	0	0	0	0	0	0	-2.84092	0	0	57.5363	15.7364
DATA	166	3	2	66	1	DarkCorner	DarkCorner	431.582	233.573	2.422670e+000	8.803755e-001	21	17	4.234745e+000	0	0	0	0	0	0	2.86237	1	0	57.5363	17.16
DATA	167	3	3	0	0	ASCRP3008726	ASCRP3008726	456.382	233.763	3.165720e+003	3.165731e+002	3602	16	4.254849e+000	0	0	0	0	0	0	3717.05	1	1	49.1849	15.9796
DATA	168	3	4	0	0	ASCRP3006793	ASCRP3006793	482.181	233.667	3.458132e+002	3.459193e+001	418	16	3.902910e+000	0	0	0	0	0	0	403.748	1	1	47.5395	17.1111
DATA	169	3	5	0	0	ASCRP3011055	ASCRP3011055	507.662	234.38	4.806154e+002	4.806926e+001	576.5	16	4.651102e+000	0	0	0	0	0	0	557.994	1	1	47.5395	16.383
DATA	171	3	7	0	0	ASCRP3013087	ASCRP3013087	558.338	234.38	3.497709e+003	3.497719e+002	4033	16	2.872193e+000	0	0	0	0	0	0	4026.15	1	1	47.5395	16.0222
DATA	172	3	8	0	0	ASCRP3000452	ASCRP3000452	584.031	234.385	4.295186e+001	4.382792e+000	67	17.5	4.545751e+000	0	0	0	0	0	0	49.2614	1	1	45.4864	16.8182
DATA	173	3	9	0	0	ASCRP3002529	ASCRP3002529	609.418	233.573	4.227817e+001	4.317238e+000	64	16	3.444607e+000	0	0	0	0	0	0	48.366	1	1	57.5363	16.3636
DATA	174	3	10	0	0	ASCRP3008304	ASCRP3008304	634.582	233.573	1.354796e+001	1.613628e+000	32.5	15	2.870147e+000	0	0	0	0	0	0	15.4562	1	1	57.5363	15.2553
DATA	175	3	11	0	0	ASCRP3010420	ASCRP3010420	659.794	233.912	1.318051e+001	1.584209e+000	33	15	3.972405e+000	0	0	0	0	0	0	14.9967	1	1	46.5243	15.66
DATA	176	3	12	0	0	ASCRP3002602	ASCRP3002602	684.984	233.25	9.940117e+000	1.327749e+000	27	16	4.404621e+000	0	0	0	0	0	0	11.2922	1	1	45.4864	15.8406
DATA	177	3	13	0	0	ASCRP3007145	ASCRP3007145	710.586	233.7	1.864447e+001	2.062627e+000	38	16	3.391535e+000	0	0	0	0	0	0	21.1342	1	1	47.2035	15.5439
DATA	178	3	14	0	0	ASCRP3009735	ASCRP3009735	736.418	233.573	5.099223e+000	1.020085e+000	23	15	2.876205e+000	0	0	0	0	0	0	5.77169	1	1	57.5363	15.6316
DATA	179	3	15	0	0	ASCRP3004565	ASCRP3004565	761.469	234.156	2.092553e+001	2.272028e+000	42	15	4.580672e+000	0	0	0	0	0	0	23.643	1	1	44.4243	15.25
DATA	180	3	16	0	0	ASCRP3007898	ASCRP3007898	786.449	234.306	1.254312e+001	1.535754e+000	32	14	3.467046e+000	0	0	0	0	0	0	14.1548	1	1	39.8942	15.0204
DATA	181	3	17	0	0	ASCRP3003825	ASCRP3003825	812.5	233.648	1.223745e+002	1.226951e+001	155	15	5.117760e+000	0	0	0	0	0	0	138.046	1	1	65	16.8103
DATA	182	3	18	0	0	ASCRP3013515	ASCRP3013515	837.912	233.614	8.386244e+001	8.433034e+000	109	16	5.211830e+000	0	0	0	0	0	0	94.5339	1	1	57.259	16.6852
DATA	183	3	19	0	0	ASCRP3004758	ASCRP3004758	863.418	233.573	1.973601e+000	9.093057e-001	19	16	3.535167e+000	0	0	0	0	0	0	2.22345	1	0	57.5363	15.8929
DATA	184	3	20	0	0	ASCRP3008824	ASCRP3008824	888.247	233.712	1.258792e+002	1.261921e+001	153	16	4.427277e+000	0	0	0	0	0	0	141.729	1	1	48.2044	16.8039
DATA	185	3	21	0	0	ASCRP3000040	ASCRP3000040	914.088	233.614	3.340064e+002	3.341246e+001	396.5	16	3.071209e+000	0	0	0	0	0	0	375.939	1	1	57.259	15.8909
DATA	186	3	22	0	0	ASCRP3006798	ASCRP3006798	939.5	233.648	1.078011e+002	1.081668e+001	141.5	15	3.368858e+000	0	0	0	0	0	0	121.292	1	1	57.5363	15.5397
DATA	187	3	23	0	0	ASCRP3012731	ASCRP3012731	964.633	233.596	7.988905e+000	1.195198e+000	26	16	3.891116e+000	0	0	0	0	0	0	8.98668	1	1	57.8122	15.8868
DATA	188	3	24	0	0	ASCRP3011610	ASCRP3011610	990.197	234.352	2.716581e+002	2.718038e+001	314.5	15	4.156614e+000	0	0	0	0	0	0	305.31	1	1	46.8651	15.9818
DATA	189	3	25	0	0	ASCRP3012463	ASCRP3012463	1015	233.921	2.579034e+001	2.728155e+000	45	16	4.431147e+000	0	0	0	0	0	0	28.9905	1	1	45.4864	16.0357
DATA	190	3	26	0	0	ASCRP3011876	ASCRP3011876	1040.68	233.97	6.519792e+001	6.580234e+000	93	14	4.091235e+000	0	0	0	0	0	0	73.27	1	1	45.4864	15.1489
DATA	191	3	27	0	0	ASCRP3006308	ASCRP3006308	1066.38	233.636	2.829692e+002	2.831090e+001	339	15	3.880499e+000	0	0	0	0	0	0	318.035	1	1	49.8279	15.3684
DATA	192	3	28	0	0	ASCRP3010709	ASCRP3010709	1091.63	233.596	1.824434e+001	2.029898e+000	38	16.5	4.379366e+000	0	0	0	0	0	0	20.5015	1	1	57.8122	16.725
DATA	193	3	29	0	0	ASCRP3005126	ASCRP3005126	1117.42	233.573	9.045010e-001	8.901021e-001	18	15	4.378162e+000	0	0	0	0	0	0	-0.561715	0	0	65	16.0303
DATA	194	3	30	0	0	ASCRP3004355	ASCRP3004355	1142.57	234	1.805590e+001	2.013329e+000	38	15	3.089027e+000	0	0	0	0	0	0	20.2717	1	1	45.835	14.7447
DATA	195	3	31	0	0	ASCRP3000570	ASCRP3000570	1167.62	234.348	6.786594e+001	6.844868e+000	91	16	3.946931e+000	0	0	0	0	0	0	76.1454	1	1	45.835	16.6852
DATA	196	3	32	0	0	ASCRP3010402	ASCRP3010402	1193.4	234.323	2.215554e+001	2.388224e+000	43	16	3.803086e+000	0	0	0	0	0	0	24.8494	1	1	45.4864	15.5957
DATA	197	3	33	0	0	ASCRP3009645	ASCRP3009645	1218.45	234.101	1.735030e+003	1.735053e+002	1935	15	3.392064e+000	0	0	0	0	0	0	1945.53	1	1	47.5395	15.4878
DATA	198	3	34	0	0	ASCRP3013023	ASCRP3013023	1243.71	234	5.291102e+001	5.365793e+000	76	17	3.254672e+000	0	0	0	0	0	0	59.3061	1	1	45.4864	17.0566
DATA	199	3	35	0	0	ASCRP3000119	ASCRP3000119	1269.23	233.682	7.451908e+001	7.505156e+000	101.5	16	4.068237e+000	0	0	0	0	0	0	83.5016	1	1	45.4864	15.9661
DATA	200	3	36	0	0	ASCRP3007127	ASCRP3007127	1294.68	233.783	1.857661e+001	2.061194e+000	37	15	3.540379e+000	0	0	0	0	0	0	20.8003	1	1	47.2035	15.42
DATA	201	3	37	0	0	ASCRP3001984	ASCRP3001984	1320.14	234.192	2.363865e+002	2.365555e+001	284.5	15	3.870078e+000	0	0	0	0	0	0	264.392	1	1	47.5395	15.9434
DATA	202	3	38	0	0	ASCRP3003018	ASCRP3003018	1345.28	234.095	6.020530e+001	6.086648e+000	85	15	3.725170e+000	0	0	0	0	0	0	67.2906	1	1	48.8603	15.9828
DATA	203	3	39	0	0	ASCRP3011842	ASCRP3011842	1371.21	234.194	1.013140e+002	1.017090e+001	131	15	3.028262e+000	0	0	0	0	0	0	113.126	1	1	47.5395	14.6
DATA	204	3	40	0	0	ASCRP3005340	ASCRP3005340	1396.28	234.156	3.483039e+001	3.596538e+000	57	16	3.717950e+000	0	0	0	0	0	0	38.856	1	1	45.4864	15.9808
DATA	205	3	41	0	0	ASCRP3005773	ASCRP3005773	1421.71	233.754	1.795682e+002	1.797921e+001	218.5	16	3.290285e+000	0	0	0	0	0	0	200.191	1	1	45.1352	16.7857
DATA	206	3	42	0	0	ASCRP3007810	ASCRP3007810	1447	233.797	1.090484e+002	1.094175e+001	137.5	16	4.099711e+000	0	0	0	0	0	0	121.436	1	1	46.8651	15.85
DATA	207	3	43	0	0	ASCRP3003949	ASCRP3003949	1473.06	234.106	8.304612e+000	1.224094e+000	27	15	3.254498e+000	0	0	0	0	0	0	9.23452	1	1	37.847	15.4375
DATA	208	3	44	0	0	A_23_P49878	NM_019013	1497.84	233.829	3.355845e+001	3.474469e+000	53	15	3.063678e+000	0	0	0	1	0	0	37.2817	1	1	46.8651	15.04
DATA	209	3	45	0	0	ASCRP3004707	ASCRP3004707	1523.5	234	6.168218e+000	1.092247e+000	24	15	3.900616e+000	0	0	0	0	0	0	6.84288	1	1	54.1152	15.3019
DATA	210	3	46	0	0	ASCRP3001319	ASCRP3001319	1548.69	233.902	1.524900e+001	1.771945e+000	34	15	3.434331e+000	0	0	0	0	0	0	16.8968	1	1	44.4243	14.8868
DATA	211	3	47	0	0	ASCRP3005156	ASCRP3005156	1574.5	234	2.409649e+000	9.353370e-001	20	14	2.686039e+000	0	0	0	0	0	0	2.66623	1	0	54.1152	14.3019
DATA	212	3	48	0	0	ASCRP3005212	ASCRP3005212	1599.5	234.241	1.515455e+001	1.765188e+000	33	15	3.445765e+000	0	0	0	0	0	0	16.7427	1	1	42.9674	15.0408
DATA	213	3	49	0	0	Negative029	Negative029	1625.5	234	9.208497e-001	9.061906e-001	17	14	3.275314e+000	0	0	0	0	0	0	-0.208608	0	0	65	14.4667
DATA	214	3	50	0	0	ASCRP3004126	ASCRP3004126	1650.13	234.029	1.218091e+002	1.221466e+001	150.5	14	3.436583e+000	0	0	0	0	0	0	134.242	1	1	46.8651	14.5091
DATA	215	3	51	0	0	ASCRP3006046	ASCRP3006046	1675.56	233.972	3.443058e+002	3.444257e+001	400	15	3.622061e+000	0	0	0	0	0	0	378.973	1	1	48.2044	15.2391
DATA	216	3	52	0	0	ASCRP3002582	ASCRP3002582	1701.27	233.625	1.465531e+001	1.724766e+000	32.5	15	3.296918e+000	0	0	0	0	0	0	16.1151	1	1	44.7812	14.8704
DATA	218	3	54	0	0	ASCRP3005267	ASCRP3005267	1751.63	234.014	2.195314e+002	2.197206e+001	256.5	17	4.125310e+000	0	0	0	0	0	0	240.757	1	1	47.2035	15.9818
DATA	219	3	55	0	0	ASCRP3001016	ASCRP3001016	1777.54	234.408	1.920502e+001	2.126521e+000	39	16	3.501223e+000	0	0	0	0	0	0	21.0326	1	1	47.5395	16.0741
DATA	220	3	56	0	0	A_23_P57306	NM_005441	1802.91	234.065	1.973707e+001	2.174936e+000	37	15	3.720839e+000	0	0	0	0	0	0	21.6015	1	1	54.4085	16.1923
DATA	221	3	57	0	0	ASCRP3000181	ASCRP3000181	1827.84	233.897	1.579198e+003	1.579225e+002	1725.5	15	2.570555e+000	0	0	0	0	0	0	1727.28	1	1	46.5243	15.62
DATA	222	3	58	0	0	ASCRP3006062	ASCRP3006062	1853.29	234.015	2.391597e+001	2.560635e+000	43.5	16	3.758619e+000	0	0	0	0	0	0	26.1394	1	1	45.4864	16.8542
DATA	223	3	59	0	0	ASCRP3001846	ASCRP3001846	1878.69	234	2.280790e+002	2.282626e+001	269	16	2.434599e+000	0	0	0	0	0	0	249.174	1	1	50.4627	15.4
DATA	224	3	60	0	0	ASCRP3010947	ASCRP3010947	1904.02	234.12	2.857076e+002	2.858542e+001	327	15	3.398163e+000	0	0	0	0	0	0	312.028	1	1	51.0895	15.5385
DATA	225	3	61	0	0	A_23_P67042	NM_017947	1929.61	234.069	2.327972e+001	2.501560e+000	41	16	3.150322e+000	0	0	0	0	0	0	25.4253	1	1	53.8203	15.8679
DATA	226	3	62	0	0	ASCRP3002177	ASCRP3002177	1954.93	234.229	1.015319e+002	1.019438e+001	127	15	2.939583e+000	0	0	0	0	0	0	110.904	1	1	46.8651	15.2542
DATA	227	3	63	0	0	ASCRP3004484	ASCRP3004484	1980.43	234.177	6.813487e+002	6.814101e+001	760.5	15	4.219841e+000	0	0	0	0	0	0	744.685	1	1	49.5074	15.5882
DATA	228	3	64	0	0	ASCRP3002811	ASCRP3002811	2005.92	234.467	4.479812e+001	4.572171e+000	63	14	3.640679e+000	0	0	0	0	0	0	48.9946	1	1	48.8603	14.8667
DATA	229	3	65	0	0	Negative010	Negative010	2031.5	234.352	4.698584e+001	4.786493e+000	68	15	3.386396e+000	0	0	0	0	0	0	51.4554	1	1	57.5363	15.6222
DATA	230	3	66	0	0	ASCRP3003213	ASCRP3003213	2056.63	234.404	1.774365e+001	1.994892e+000	37.5	16	3.319619e+000	0	0	0	0	0	0	19.4619	1	1	57.8122	15.825
DATA	231	3	67	0	0	ASCRP3009394	ASCRP3009394	2081.5	234	9.285763e+001	9.330211e+000	118	16	3.774472e+000	0	0	0	0	0	0	102.082	1	1	48.5334	16.1695
DATA	232	3	68	0	0	ASCRP3005323	ASCRP3005323	2107.32	233.952	6.756437e+001	6.817088e+000	94	15	3.254449e+000	0	0	0	0	0	0	74.4656	1	1	45.1352	15.717
DATA	233	3	69	0	0	ASCRP3011719	ASCRP3011719	2133	234.319	2.048484e+004	2.048485e+003	22564	17	4.031804e+000	0	0	0	0	0	0	22639.3	1	1	58.0869	17.2264
DATA	234	3	70	0	0	ASCRP3005088	ASCRP3005088	2158.13	234.437	1.681464e+002	1.683881e+001	204	16	3.450662e+000	0	0	0	0	0	0	186.46	1	1	52.0157	16.0444
DATA	235	3	71	0	0	ASCRP3010456	ASCRP3010456	2183.58	234.427	9.126397e-001	8.981112e-001	17	15	3.743693e+000	0	0	0	0	0	0	-0.393089	0	0	65	14.8491
DATA	236	3	72	0	0	ASCRP3004768	ASCRP3004768	2209.19	234.162	2.792621e+001	2.932148e+000	48	16	3.696054e+000	0	0	0	0	0	0	31.2467	1	1	48.2044	15.82
DATA	237	3	73	0	0	ASCRP3001798	ASCRP3001798	2234.21	233.582	5.175727e+001	5.251476e+000	77	17	3.636730e+000	0	0	0	0	0	0	58.2371	1	1	46.1809	16.3333
DATA	238	3	74	0	0	ASCRP3001369	ASCRP3001369	2260	234.319	2.152755e+001	2.327099e+000	43	16	4.315032e+000	0	0	0	0	0	0	24.3589	1	1	58.0869	16.2778
DATA	239	3	75	66	-1	(-)3xSLv1	NegativeControl	2285.5	234.352	8.920267e-001	8.784081e-001	18.5	14	4.084212e+000	0	0	0	0	0	0	0.364104	0	0	57.5363	15.1373
DATA	240	3	76	0	0	Negative015	Negative015	2310.58	234.427	8.854807e-001	8.717382e-001	18	16.5	3.608255e+000	0	0	0	0	0	0	0.284913	0	0	65	16.7917
DATA	241	3	77	0	0	ASCRP3000417	ASCRP3000417	2336.42	234.427	1.483390e+001	1.716683e+000	35	16	2.749317e+000	0	0	0	0	0	0	17.1682	1	1	65	15.4681
DATA	242	3	78	0	0	ASCRP3010601	ASCRP3010601	2361.27	234.342	1.005635e+002	1.009274e+001	134	15.5	3.293332e+000	0	0	0	0	0	0	117.446	1	1	48.2044	15.569
DATA	243	3	79	0	0	A_23_P10385	NM_016448	2386.91	234.386	6.718647e+000	1.081580e+000	26	16	3.951814e+000	0	0	0	0	0	0	7.92674	1	1	57.259	15.8679
DATA	245	3	81	66	1	DarkCorner	DarkCorner	2437.58	234.427	1.199621e+000	8.369173e-001	18	18	7.977168e+000	0	0	0	0	1	0	1.44834	1	0	57.5363	20.102
DATA	246	3	82	66	1	DarkCorner	DarkCorner	2463.42	234.427	8.304950e-001	8.172743e-001	17.5	18	7.660112e+000	0	0	0	0	1	0	-0.369571	0	0	57.5363	19.7018
DATA	247	4	1	66	1	DarkCorner	DarkCorner	418.907	241.065	8.615814e-001	8.478658e-001	17	16	4.469117e+000	0	0	0	0	0	0	-0.965122	0	0	65	16.9744
DATA	248	4	2	0	0	ASCRP3003392	ASCRP3003392	444.5	241	4.192823e+000	9.509536e-001	22	16.5	5.257899e+000	0	0	0	0	0	0	4.91233	1	0	65	16.6429
DATA	249	4	3	0	0	ASCRP3000547	ASCRP3000547	469.5	241	1.040589e+001	1.349086e+000	30	17	3.980723e+000	0	0	0	0	0	0	12.1195	1	1	54.1152	16.6667
DATA	250	4	4	0	0	ASCRP3005629	ASCRP3005629	494.859	240.817	1.761467e+002	1.763580e+001	220	16	3.265114e+000	0	0	0	0	0	0	204.069	1	1	46.8651	15.7407
DATA	251	4	5	0	0	ASCRP3002428	ASCRP3002428	520.431	241.264	3.080385e+001	3.200263e+000	53	16.5	5.635738e+000	0	0	0	0	0	0	35.5003	1	1	47.8731	17.8077
DATA	252	4	6	0	0	ASCRP3003928	ASCRP3003928	545.891	241.203	1.994202e+001	2.176309e+000	39	17	4.276180e+000	0	0	0	0	0	0	22.8829	1	1	45.835	16.6667
DATA	253	4	7	0	0	ASCRP3012372	ASCRP3012372	571.5	241	7.038705e+000	1.122795e+000	25.5	17	3.807745e+000	0	0	0	0	0	0	8.04628	1	1	54.1152	17.0323
DATA	254	4	8	0	0	ASCRP3004436	ASCRP3004436	596.554	241.53	8.865718e+002	8.866153e+001	1026.5	16	3.993071e+000	0	0	0	0	0	0	1009.64	1	1	51.4001	15.7692
DATA	255	4	9	0	0	ASCRP3006633	ASCRP3006633	622	240.774	5.424341e+002	5.425055e+001	635.5	17	4.055038e+000	0	0	0	0	0	0	616.197	1	1	45.4864	16.88
DATA	256	4	10	0	0	ASCRP3010379	ASCRP3010379	647.057	241.043	1.924433e+002	1.926457e+001	234	15	3.664681e+000	0	0	0	0	0	0	217.992	1	1	46.8651	15.5333
DATA	257	4	11	0	0	ASCRP3012893	ASCRP3012893	672.633	241.404	5.868805e+000	1.062017e+000	23.5	16	3.996962e+000	0	0	0	0	0	0	6.63046	1	1	57.8122	15.8462
DATA	258	4	12	0	0	Negative019	Negative019	698.418	241.427	9.013118e-001	8.869637e-001	16.5	15.5	4.164476e+000	0	0	0	0	0	0	-0.757444	0	0	65	15.5
DATA	259	4	13	0	0	ASCRP3008821	ASCRP3008821	723.543	241.614	4.514190e+001	4.600822e+000	70	16	3.065571e+000	0	0	0	0	0	0	50.7998	1	1	47.5395	15.9091
DATA	260	4	14	0	0	ASCRP3000493	ASCRP3000493	748.803	241.239	6.554932e+001	6.615032e+000	92	15.5	3.251878e+000	0	0	0	0	0	0	73.6781	1	1	46.8651	16.3333
DATA	261	4	15	0	0	ASCRP3007107	ASCRP3007107	774.5	241.352	5.114286e+000	1.027249e+000	23	16	4.025054e+000	0	0	0	0	0	0	5.74066	1	1	57.5363	16.1429
DATA	262	4	16	0	0	ASCRP3002024	ASCRP3002024	799.487	241.763	5.822062e+001	5.890015e+000	82.5	16	4.369210e+000	0	0	0	0	0	0	65.2611	1	1	49.5074	16.44
DATA	263	4	17	0	0	ASCRP3005475	ASCRP3005475	825.418	241.427	1.457055e+005	1.457055e+004	163692	19.5	8.573266e+000	0	0	0	0	1	0	163223	1	1	57.5363	21.1176
DATA	264	4	18	0	0	Negative016	Negative016	850.197	241.426	4.605844e+001	4.691675e+000	71	15	4.012382e+000	0	0	0	0	0	0	51.5591	1	1	42.9674	15.3929
DATA	265	4	19	0	0	ASCRP3000962	ASCRP3000962	875.5	241.071	4.633873e+001	4.719245e+000	67	16	4.158360e+000	0	0	0	0	0	0	51.8572	1	1	47.8731	16.1333
DATA	266	4	20	0	0	ASCRP3000827	ASCRP3000827	901.5	241.352	5.234024e+000	1.036158e+000	23	16	3.957027e+000	0	0	0	0	0	0	5.85301	1	1	57.5363	16.4839
DATA	267	4	21	0	0	ASCRP3000758	ASCRP3000758	926.568	241.392	5.671391e+002	5.672096e+001	649	16	2.914826e+000	0	0	0	0	0	0	633.936	1	1	49.1849	15.3939
DATA	268	4	22	0	0	ASCRP3012898	ASCRP3012898	952.418	241.427	5.706090e+000	1.061392e+000	23	16	4.472136e+000	0	0	0	0	0	0	6.37578	1	1	57.5363	15.6667
DATA	269	4	23	0	0	ASCRP3011418	ASCRP3011418	977.506	241.684	7.221222e+001	7.276524e+000	97	15	4.273723e+000	0	0	0	0	0	0	80.6471	1	1	50.4627	16.0882
DATA	270	4	24	0	0	ASCRP3004974	ASCRP3004974	1002.91	241.386	7.211591e+001	7.266966e+000	96.5	17.5	3.547859e+000	0	0	0	0	0	0	80.5403	1	1	57.259	17.0714
DATA	271	4	25	0	0	ASCRP3005018	ASCRP3005018	1028.07	240.81	4.542680e+001	4.630037e+000	67	13	3.543382e+000	0	0	0	0	0	0	50.7475	1	1	43.3362	13.5
DATA	272	4	26	0	0	ASCRP3006760	ASCRP3006760	1053.45	241.09	6.370984e+001	6.433621e+000	85	16	3.755551e+000	0	0	0	0	0	0	71.139	1	1	46.1809	15.3333
DATA	273	4	27	0	0	ASCRP3004625	ASCRP3004625	1079.37	241.404	1.858779e+003	1.858800e+002	2011	16	4.072928e+000	0	0	0	0	0	0	2074.48	1	1	57.8122	16.2727
DATA	274	4	28	0	0	A_23_P41948	NM_017785	1104.38	240.703	2.584431e+001	2.735241e+000	46	15	5.065952e+000	0	0	0	0	0	0	28.8541	1	1	44.7812	16.5714
DATA	275	4	29	0	0	ASCRP3001802	ASCRP3001802	1130	241.781	7.461752e+001	7.515449e+000	102	14	5.041761e+000	0	0	0	0	0	0	83.2052	1	1	47.2035	15.75
DATA	276	4	30	0	0	ASCRP3002076	ASCRP3002076	1155	241.487	3.748465e+002	3.749537e+001	432	15	3.534123e+000	0	0	0	0	0	0	417.966	1	1	49.1849	15.4815
DATA	277	4	31	66	-1	(-)3xSLv1	NegativeControl	1180.58	241.427	9.116291e-001	8.971920e-001	16.5	16.5	3.045299e+000	0	0	0	0	0	0	0.129563	0	0	65	16.9231
DATA	278	4	32	0	0	ASCRP3002645	ASCRP3002645	1206.14	241.407	5.463637e+000	1.050705e+000	23	14	2.694301e+000	0	0	0	0	0	0	6.08777	1	1	56.9804	14.4815
DATA	279	4	33	0	0	A_23_P250813	NM_000553	1231.17	241.578	2.415069e+001	2.576632e+000	43	17	3.671714e+000	0	0	0	1	0	0	26.8928	1	1	44.7812	17
DATA	280	4	34	0	0	ASCRP3011796	ASCRP3011796	1256.36	241.162	3.185877e+001	3.310069e+000	52	17	3.788224e+000	0	0	0	0	0	0	35.47	1	1	48.8603	16.9737
DATA	281	4	35	0	0	ASCRP3005115	ASCRP3005115	1282.42	241.427	1.336938e+000	9.088528e-001	19	17	4.004911e+000	0	0	0	0	0	0	1.4872	1	0	57.5363	16.6563
DATA	282	4	36	0	0	ASCRP3001392	ASCRP3001392	1307.49	240.912	3.035705e+002	3.037036e+001	353	15	3.883727e+000	0	0	0	0	0	0	337.615	1	1	47.2035	15.2
DATA	283	4	37	0	0	ASCRP3008831	ASCRP3008831	1333.09	241.386	3.497728e+000	9.657891e-001	22	15	4.415981e+000	0	0	0	0	0	0	3.88539	1	0	57.259	16.1176
DATA	284	4	38	0	0	ASCRP3000867	ASCRP3000867	1358.31	241.403	4.671511e+002	4.672380e+001	530	16.5	4.227407e+000	0	0	0	0	0	0	518.492	1	1	48.5334	16.75
DATA	285	4	39	0	0	ASCRP3001992	ASCRP3001992	1383.79	241.418	2.489525e+001	2.647828e+000	43	16	3.526684e+000	0	0	0	0	0	0	27.6059	1	1	46.5243	16
DATA	286	4	40	0	0	Negative017	Negative017	1409.42	241.427	1.057126e+000	9.088674e-001	18	16	3.174834e+000	0	0	0	0	0	0	1.17107	1	0	65	16.7097
DATA	287	4	41	0	0	ASCRP3003094	ASCRP3003094	1434.58	241.427	1.309807e+001	1.591268e+000	32	16	3.886568e+000	0	0	0	0	0	0	14.495	1	1	57.5363	16.4815
DATA	288	4	42	0	0	ASCRP3005640	ASCRP3005640	1459.7	241.1	1.907917e+002	1.910059e+001	232	15	4.562912e+000	0	0	0	0	0	0	210.972	1	1	47.2035	15.3429
DATA	289	4	43	0	0	Negative054	Negative054	1485.5	241.352	9.202553e-001	9.056056e-001	17	15	3.707588e+000	0	0	0	0	0	0	-0.248812	0	0	65	15.0606
DATA	290	4	44	0	0	ASCRP3007071	ASCRP3007071	1510.44	241.028	1.189924e+002	1.193371e+001	150	15	3.465746e+000	0	0	0	0	0	0	131.277	1	1	48.2044	15.3704
DATA	291	4	45	0	0	ASCRP3002862	ASCRP3002862	1535.63	241.59	8.158774e+002	8.159279e+001	885	15	5.287001e+000	0	0	0	0	0	0	898.567	1	1	51.7088	15.7857
DATA	292	4	46	0	0	Negative005	Negative005	1561.58	241.427	9.237331e-001	9.090281e-001	17	13	2.623783e+000	0	0	0	0	1	0	-0.148086	0	0	65	13.2069
DATA	293	4	47	0	0	ASCRP3001344	ASCRP3001344	1586.86	241.613	3.021851e+002	3.023222e+001	351	15	3.384986e+000	0	0	0	0	0	0	331.947	1	1	54.4085	15.6207
DATA	294	4	48	0	0	ASCRP3009341	ASCRP3009341	1611.99	241.849	2.178286e+001	2.361380e+000	42	14.5	3.788349e+000	0	0	0	0	0	0	23.8927	1	1	46.8651	15.1389
DATA	295	4	49	0	0	ASCRP3004315	ASCRP3004315	1637.37	241.476	2.373924e+001	2.543291e+000	42	14	2.805672e+000	0	0	0	0	0	0	26.0131	1	1	44.4243	14.2222
DATA	296	4	50	0	0	ASCRP3009450	ASCRP3009450	1663.09	240.672	9.511626e+002	9.512064e+001	1048	15	3.974522e+000	0	0	0	0	0	0	1041.63	1	1	45.1352	15.5556
DATA	297	4	51	0	0	ASCRP3007087	ASCRP3007087	1688.4	241.149	3.120731e+001	3.252006e+000	52	16	3.433608e+000	0	0	0	0	0	0	34.1194	1	1	46.1809	15.2941
DATA	298	4	52	0	0	ASCRP3001183	ASCRP3001183	1713.65	240.862	1.850349e+002	1.852613e+001	219.5	14.5	3.191455e+000	0	0	0	0	0	0	202.109	1	1	45.4864	14.7647
DATA	299	4	53	0	0	ASCRP3012395	ASCRP3012395	1738.88	241.473	3.078679e+001	3.212346e+000	47	14	3.974083e+000	0	0	0	0	0	0	33.5731	1	1	48.8603	14.72
DATA	300	4	54	0	0	ASCRP3010546	ASCRP3010546	1764.43	241.671	9.819938e+001	9.862764e+000	124	16	3.979661e+000	0	0	0	0	0	0	106.958	1	1	49.5074	16.0313
DATA	301	4	55	0	0	ASCRP3006636	ASCRP3006636	1789.68	241.65	3.469408e+002	3.470625e+001	393	16	3.903963e+000	0	0	0	0	0	0	377.541	1	1	50.7771	16.2813
DATA	302	4	56	0	0	ASCRP3011544	ASCRP3011544	1815.13	241.575	5.879907e+002	5.880626e+001	653	16	3.384986e+000	0	0	0	0	0	0	639.373	1	1	52.0157	16.3793
DATA	303	4	57	0	0	ASCRP3005373	ASCRP3005373	1840.91	241.104	1.383490e+002	1.386545e+001	165	14.5	3.680350e+000	0	0	0	0	0	0	150.395	1	1	46.8651	15.2857
DATA	304	4	58	0	0	A_23_P11685	NM_024420	1866.42	241.427	2.541890e+000	9.550320e-001	19	15	2.529034e+000	0	0	0	0	0	0	2.76117	1	0	65	15.6296
DATA	305	4	59	0	0	ASCRP3003797	ASCRP3003797	1891.53	241.177	1.329165e+001	1.616879e+000	30.5	16	2.860745e+000	0	0	0	0	0	0	14.437	1	1	43.3362	15.0357
DATA	306	4	60	0	0	ASCRP3008311	ASCRP3008311	1917	241	9.634993e+002	9.635433e+001	1066	15	3.376866e+000	0	0	0	0	0	0	1046.61	1	1	46.8651	15.625
DATA	307	4	61	0	0	ASCRP3012882	ASCRP3012882	1942.48	241.818	1.036416e+002	1.040500e+001	128.5	15.5	2.855191e+000	0	0	0	0	0	0	112.533	1	1	49.8279	15.6786
DATA	308	4	62	0	0	ASCRP3010866	ASCRP3010866	1967.68	241.584	6.081519e+001	6.150772e+000	81	13.5	3.534558e+000	0	0	0	0	0	0	66.075	1	1	49.8279	14.7
DATA	309	4	63	0	0	ASCRP3003189	ASCRP3003189	1993.42	241.427	2.994363e+000	9.670861e-001	20	14	4.010629e+000	0	0	0	0	0	0	3.25629	1	0	57.5363	14.7917
DATA	310	4	64	0	0	ASCRP3001150	ASCRP3001150	2018.58	241.427	9.334007e-001	9.194241e-001	18	15.5	3.486834e+000	0	0	0	0	0	0	0.438403	0	0	57.5363	15.5909
DATA	311	4	65	0	0	ASCRP3004582	ASCRP3004582	2043.61	241.358	1.118315e+002	1.122070e+001	139	15	3.703433e+000	0	0	0	0	0	0	121.933	1	1	45.835	15.4783
DATA	312	4	66	0	0	ASCRP3006010	ASCRP3006010	2068.97	241.136	7.472863e+002	7.473424e+001	855.5	15.5	4.150349e+000	0	0	0	0	0	0	816.454	1	1	46.5243	15.4444
DATA	313	4	67	0	0	ASCRP3011790	ASCRP3011790	2094.89	241.5	2.216914e+000	9.398645e-001	21	16	2.889066e+000	0	0	0	0	0	0	2.42725	1	0	65	16.3235
DATA	314	4	68	0	0	ASCRP3003645	ASCRP3003645	2120	241.127	1.559433e+003	1.559459e+002	1741	16	3.113692e+000	0	0	0	0	0	0	1712.56	1	1	46.8651	16.1515
DATA	315	4	69	0	0	ASCRP3005194	ASCRP3005194	2145.58	241.427	1.332513e+001	1.612321e+000	31	17	4.374753e+000	0	0	0	0	0	0	14.6795	1	1	57.5363	17.5385
DATA	316	4	70	0	0	ASCRP3012163	ASCRP3012163	2170.59	241.23	1.647163e+001	1.879011e+000	36	15	3.044307e+000	0	0	0	0	0	0	18.2172	1	1	43.3362	15.037
DATA	317	4	71	0	0	ASCRP3000424	ASCRP3000424	2196.42	241.589	5.091023e+002	5.091819e+001	586	16	3.225514e+000	0	0	0	0	0	0	565.472	1	1	52.9257	15.2414
DATA	318	4	72	0	0	ASCRP3004653	ASCRP3004653	2221.62	241.527	2.742030e+001	2.884634e+000	48	17	3.442422e+000	0	0	0	0	0	0	30.6113	1	1	49.1849	16.7059
DATA	319	4	73	0	0	ASCRP3011617	ASCRP3011617	2247.42	241.427	9.048979e-001	8.904927e-001	17	18	4.084198e+000	0	0	0	0	0	0	-0.414086	0	0	57.5363	17.7143
DATA	320	4	74	0	0	ASCRP3011609	ASCRP3011609	2272.43	241.392	3.093110e+002	3.094376e+001	367	14	4.223742e+000	0	0	0	0	0	0	349.57	1	1	49.1849	15.56
DATA	321	4	75	0	0	A_23_P1331	NM_080801	2297.92	241.453	2.579701e+001	2.725181e+000	46	16	3.853440e+000	0	0	0	0	0	0	29.365	1	1	48.8603	16.8148
DATA	322	4	76	0	0	ASCRP3010907	ASCRP3010907	2323.19	241.611	4.248944e+001	4.337422e+000	66.5	17	2.986079e+000	0	0	0	0	0	0	48.7481	1	1	47.8731	17.3333
DATA	323	4	77	0	0	ASCRP3002996	ASCRP3002996	2348.56	241.734	3.587614e+003	3.587625e+002	4070	16.5	3.302214e+000	0	0	0	0	0	0	4152.27	1	1	50.7771	16.2308
DATA	324	4	78	0	0	ASCRP3004956	ASCRP3004956	2374.19	241.781	4.293353e+001	4.377774e+000	68	15	2.971071e+000	0	0	0	0	0	0	50.1803	1	1	48.2044	15.5897
DATA	325	4	79	0	0	ASCRP3010650	ASCRP3010650	2399.58	241.427	7.195092e+001	7.244697e+000	102	16	2.895129e+000	0	0	0	0	0	0	85.0146	1	1	57.5363	15.8966
DATA	326	4	80	0	0	ASCRP3012367	ASCRP3012367	2425.11	241.5	1.058847e+001	1.349405e+000	30	16	3.398602e+000	0	0	0	0	0	0	12.658	1	1	65	16.2632
DATA	327	4	81	66	1	DarkCorner	DarkCorner	2450.5	241.5	8.393028e-001	8.259418e-001	16	14	2.935683e+000	0	0	0	0	0	0	-0.464524	0	0	57.5363	14.8148
DATA	328	4	82	66	1	DarkCorner	DarkCorner	2475.67	241.5	1.714291e+000	8.325689e-001	20	15	3.784466e+000	0	0	0	0	0	0	2.10413	1	0	57.5363	15.3306
DATA	329	5	1	66	1	DarkCorner	DarkCorner	406.333	248.5	8.626717e-001	8.489387e-001	17	15	3.669637e+000	0	0	0	0	0	0	-0.957376	0	0	65	15.5256
DATA	330	5	2	0	0	ASCRP3003394	ASCRP3003394	430.952	248.397	1.444290e+001	1.678259e+000	35	17.5	4.441374e+000	0	0	0	0	0	0	16.8974	1	1	44.0646	16.875
DATA	331	5	3	0	0	Negative030	Negative030	457	248.455	1.709913e+000	8.772655e-001	20	16	3.661325e+000	0	0	0	0	0	0	1.98725	1	0	55.8519	16.0303
DATA	332	5	4	0	0	ASCRP3000025	ASCRP3000025	482.066	247.803	2.933234e+002	2.934509e+001	363	16	2.983991e+000	0	0	0	0	0	0	339.094	1	1	44.7812	16.0857
DATA	333	5	5	0	0	ASCRP3010203	ASCRP3010203	507.522	249.101	1.093420e+002	1.096879e+001	144	15	4.321859e+000	0	0	0	0	0	0	125.629	1	1	47.5395	16.0385
DATA	334	5	6	0	0	CUST_20_PI418767722	NM_006013	533.333	248.5	1.454904e+001	1.697329e+000	33	17	2.672612e+000	0	0	0	0	0	0	16.6432	1	1	57.5363	16.5714
DATA	335	5	7	66	-1	(-)3xSLv1	NegativeControl	558.5	248.5	8.920323e-001	8.778319e-001	17	16.5	3.052630e+000	0	0	0	0	0	0	-0.684471	0	0	65	16.1875
DATA	336	5	8	0	0	ASCRP3003613	ASCRP3003613	583.893	248.5	9.757859e+000	1.314744e+000	29	16	3.694668e+000	0	0	0	0	0	0	11.0742	1	1	65	15.7333
DATA	337	5	9	0	0	ASCRP3006846	ASCRP3006846	609.773	248.068	5.667509e+000	1.049944e+000	24	16	3.623201e+000	0	0	0	0	0	0	6.41236	1	1	36.5637	15.9
DATA	338	5	10	0	0	ASCRP3006319	ASCRP3006319	634.657	248.271	4.706884e+001	4.789641e+000	69	15	3.905125e+000	0	0	0	0	0	0	53.0944	1	1	47.5395	15.6
DATA	339	5	11	0	0	ASCRP3006673	ASCRP3006673	660.125	248.016	3.110017e+001	3.234481e+000	52	15	4.468946e+000	0	0	0	0	0	0	34.998	1	1	45.4864	15.7059
DATA	340	5	12	0	0	ASCRP3002570	ASCRP3002570	685.5	248.5	5.899278e+000	1.068548e+000	24	15	3.574161e+000	0	0	0	0	0	0	6.62139	1	1	57.5363	15.4103
DATA	341	5	13	0	0	ASCRP3009582	ASCRP3009582	710.442	248.846	7.880517e+001	7.930938e+000	104	17	2.715483e+000	0	0	0	0	0	0	88.2593	1	1	41.0736	16.4231
DATA	342	5	14	0	0	A_23_P39682	NM_001079	736.418	248.427	3.109995e+000	9.466650e-001	21	17	3.126197e+000	0	0	0	0	0	0	3.47827	1	0	57.5363	16.1429
DATA	343	5	15	0	0	ASCRP3004381	ASCRP3004381	761.72	248.84	1.001377e+002	1.005375e+001	127	16	3.280244e+000	0	0	0	0	0	0	111.8	1	1	49.1849	16.48
DATA	344	5	16	0	0	ASCRP3007139	ASCRP3007139	787.107	248.5	6.889946e+000	1.130696e+000	25.5	14	3.055700e+000	0	0	0	0	0	0	7.68515	1	1	56.9804	14.1786
DATA	345	5	17	0	0	ASCRP3007276	ASCRP3007276	812.5	248.5	1.570241e+000	9.110743e-001	20	16.5	4.783112e+000	0	0	0	0	0	0	1.74969	1	0	57.5363	17.5333
DATA	346	5	18	0	0	ASCRP3005073	ASCRP3005073	837.893	248.5	9.408716e+001	9.451492e+000	124	18	8.809142e+000	0	0	0	0	1	0	104.75	1	1	56.9804	20.3793
DATA	347	5	19	0	0	A_23_P58132	NM_004310	863.058	248.232	1.715302e+002	1.717654e+001	207	16	4.283641e+000	0	0	0	0	0	0	190.878	1	1	46.5243	15.6571
DATA	348	5	20	0	0	ASCRP3007337	ASCRP3007337	888.478	248.362	8.208714e+001	8.257824e+000	110	18	3.789732e+000	0	0	0	0	0	0	91.2827	1	1	47.5395	17.1724
DATA	349	5	21	0	0	Negative040	Negative040	914.107	248.5	4.514307e+001	4.603109e+000	65	16	3.390996e+000	0	0	0	0	0	0	50.1699	1	1	56.9804	16.1333
DATA	350	5	22	0	0	ASCRP3008487	ASCRP3008487	939.463	249.313	2.520143e+001	2.676287e+000	46	16	3.654977e+000	0	0	0	0	0	0	27.9776	1	1	46.5243	15.5946
DATA	351	5	23	0	0	ASCRP3002984	ASCRP3002984	964.667	248.5	9.150352e-001	9.007238e-001	18	16	4.731458e+000	0	0	0	0	0	0	0.238085	0	0	65	16.6207
DATA	352	5	24	0	0	ASCRP3006868	ASCRP3006868	990.088	249.206	1.730932e+002	1.733277e+001	212	17	4.036472e+000	0	0	0	0	0	0	192.056	1	1	46.5243	17.3103
DATA	353	5	25	0	0	ASCRP3006534	ASCRP3006534	1015.06	248.618	6.677267e+002	6.677875e+001	752	15.5	4.914480e+000	0	0	0	0	0	0	741.05	1	1	46.1809	16.1786
DATA	354	5	26	0	0	ASCRP3004287	ASCRP3004287	1040.74	248.486	1.182484e+002	1.185913e+001	152.5	14	3.748261e+000	0	0	0	0	0	0	131.215	1	1	48.2044	14.871
DATA	355	5	27	0	0	ASCRP3006204	ASCRP3006204	1066.5	248.5	2.076620e+002	2.078575e+001	253	16	4.043987e+000	0	0	0	0	0	0	230.374	1	1	57.5363	15.9688
DATA	356	5	28	0	0	ASCRP3009381	ASCRP3009381	1091.48	247.717	2.091408e+001	2.277247e+000	40.5	15	4.572214e+000	0	0	0	0	0	0	23.2111	1	1	42.9674	16.2174
DATA	357	5	29	0	0	ASCRP3012989	ASCRP3012989	1117.23	248.835	4.168227e+001	4.264739e+000	61	16	5.124095e+000	0	0	0	0	0	0	46.2032	1	1	50.4627	17.0278
DATA	358	5	30	0	0	ASCRP3012180	ASCRP3012180	1142.44	248.753	8.225212e+001	8.274562e+000	108	14	3.951991e+000	0	0	0	0	0	0	91.1518	1	1	49.5074	14.8148
DATA	359	5	31	0	0	ASCRP3002782	ASCRP3002782	1168	249.063	4.431292e+001	4.522346e+000	64.5	17	3.590446e+000	0	0	0	0	0	0	49.0773	1	1	46.1809	16.75
DATA	360	5	32	0	0	ASCRP3005118	ASCRP3005118	1193.08	248.868	7.151051e+001	7.207854e+000	94	15	2.998333e+000	0	0	0	0	0	0	79.1811	1	1	47.8731	15.36
DATA	361	5	33	0	0	ASCRP3007012	ASCRP3007012	1218.67	248.5	9.474772e-001	9.082075e-001	19	16	4.058058e+000	0	0	0	0	0	0	1.04896	1	0	57.5363	17.3684
DATA	362	5	34	0	0	ASCRP3010294	ASCRP3010294	1244.06	248.232	5.689525e+002	5.690242e+001	639	17.5	3.638470e+000	0	0	0	0	0	0	629.716	1	1	46.5243	17.0385
DATA	363	5	35	0	0	ASCRP3012715	ASCRP3012715	1269.43	248.738	3.899811e+001	4.003312e+000	62	17	3.626988e+000	0	0	0	0	0	0	43.1194	1	1	45.835	17.186
DATA	364	5	36	0	0	ASCRP3008638	ASCRP3008638	1294.93	248.164	4.085119e+001	4.184068e+000	61.5	14	4.320589e+000	0	0	0	0	0	0	45.1613	1	1	45.1352	14.8966
DATA	365	5	37	0	0	ASCRP3006560	ASCRP3006560	1320.25	249	2.250672e+001	2.426128e+000	40.5	15	2.685942e+000	0	0	0	0	0	0	24.8458	1	1	46.1809	15
DATA	366	5	38	0	0	ASCRP3001753	ASCRP3001753	1345.76	249.149	1.565884e+001	1.809439e+000	35	16	4.019576e+000	0	0	0	0	0	0	17.2704	1	1	45.835	16.9032
DATA	367	5	39	0	0	ASCRP3008913	ASCRP3008913	1371.17	249.014	7.721098e+001	7.774229e+000	100	17	4.152292e+000	0	0	0	0	0	0	85.0946	1	1	46.8651	17.0294
DATA	368	5	40	0	0	ASCRP3005734	ASCRP3005734	1396.44	248.716	4.681145e+002	4.682025e+001	528	16	3.198289e+000	0	0	0	0	0	0	515.569	1	1	53.8203	15.7941
DATA	369	5	41	0	0	ASCRP3007843	ASCRP3007843	1422	248.545	3.504341e+000	9.739549e-001	21	16	3.134715e+000	0	0	0	0	0	0	3.85632	1	0	55.8519	15.9667
DATA	370	5	42	1028	1	(+)E1A_r60_3	E1A_r60_3	1447.1	248.557	1.145579e+002	1.149185e+001	147.5	16	4.329131e+000	0	0	0	1	0	0	125.932	1	1	50.1463	15.7931
DATA	371	5	43	0	0	A_23_P7313	NM_001040058	1472.34	248.663	1.659142e+001	1.892678e+000	35	15	4.166970e+000	0	0	0	0	0	0	18.2172	1	1	51.4001	15.3636
DATA	372	5	44	0	0	ASCRP3006688	ASCRP3006688	1498.33	248.5	1.280442e+001	1.571860e+000	28	15.5	3.928427e+000	0	0	0	0	0	0	14.0444	1	1	57.5363	15.6071
DATA	374	5	46	0	0	ASCRP3007535	ASCRP3007535	1548.46	248.679	7.982265e+001	8.034427e+000	106	14	3.447835e+000	0	0	0	0	0	0	87.3305	1	1	50.1463	13.9643
DATA	375	5	47	0	0	ASCRP3013354	ASCRP3013354	1574.42	248.573	9.299211e-001	9.188563e-001	18	14	3.329913e+000	0	0	0	0	0	0	0.90487	0	0	57.5363	14.6296
DATA	376	5	48	0	0	ASCRP3010157	ASCRP3010157	1599.58	248.573	7.156065e+001	7.214486e+000	93	16	3.967029e+000	0	0	0	0	0	0	78.1005	1	1	57.5363	16.2083
DATA	377	5	49	0	0	ASCRP3004089	ASCRP3004089	1624.59	248.757	2.573714e+001	2.732378e+000	44	14	3.252509e+000	0	0	0	0	0	0	28.0501	1	1	48.8603	14.3103
DATA	378	5	50	0	0	ASCRP3000699	ASCRP3000699	1649.69	248.431	1.717219e+001	1.947398e+000	36	15	3.397626e+000	0	0	0	0	0	0	18.6973	1	1	40.6843	15.6667
DATA	379	5	51	0	0	ASCRP3008613	ASCRP3008613	1675.62	248.493	1.545691e+001	1.798575e+000	33	15.5	3.313802e+000	0	0	0	0	0	0	16.8078	1	1	47.8731	15.4412
DATA	380	5	52	0	0	ASCRP3001380	ASCRP3001380	1700.92	248.392	3.206743e+002	3.208064e+001	363	16	3.247131e+000	0	0	0	0	0	0	348.32	1	1	48.8603	15.3333
DATA	381	5	53	0	0	ASCRP3012368	ASCRP3012368	1726.45	249.067	1.945974e+001	2.153416e+000	38	15	3.225514e+000	0	0	0	0	0	0	21.1023	1	1	48.8603	14.7586
DATA	382	5	54	0	0	ASCRP3004633	ASCRP3004633	1752.12	248.813	4.023441e+001	4.127941e+000	59	16	4.608129e+000	0	0	0	0	0	0	43.5937	1	1	48.2044	15.7879
DATA	383	5	55	0	0	ASCRP3006272	ASCRP3006272	1777.42	248.573	2.445457e+001	2.614068e+000	44	16	3.713025e+000	0	0	0	0	0	0	26.4766	1	1	57.5363	16.5143
DATA	384	5	56	0	0	ASCRP3000588	ASCRP3000588	1802.89	248.5	3.567542e+001	3.685343e+000	57	16	3.352840e+000	0	0	0	0	0	0	38.5958	1	1	56.9804	16.0294
DATA	385	5	57	0	0	ASCRP3006713	ASCRP3006713	1828.04	248.587	4.159938e+001	4.261542e+000	61	16	3.752275e+000	0	0	0	0	0	0	44.9714	1	1	49.1849	16.2903
DATA	386	5	58	0	0	ASCRP3009521	ASCRP3009521	1853.46	248.614	7.045902e+001	7.106427e+000	94.5	16	2.861327e+000	0	0	0	0	0	0	76.1296	1	1	47.5395	15.5172
DATA	387	5	59	0	0	ASCRP3011134	ASCRP3011134	1879	248.657	4.238688e+002	4.239699e+001	472	15	2.460003e+000	0	0	0	0	0	0	457.817	1	1	45.4864	14.4194
DATA	388	5	60	0	0	ASCRP3002770	ASCRP3002770	1904.68	248.783	1.491149e+002	1.494022e+001	178	15	2.644938e+000	0	0	0	0	0	0	161.025	1	1	47.2035	14.9355
DATA	389	5	61	0	0	ASCRP3012672	ASCRP3012672	1929.58	249.081	1.430771e+002	1.433766e+001	165	16	3.015856e+000	0	0	0	0	0	0	154.49	1	1	48.8603	15.8462
DATA	390	5	62	0	0	ASCRP3013193	ASCRP3013193	1954.79	249	4.298611e+002	4.299607e+001	479.5	15	3.279479e+000	0	0	0	0	0	0	464.359	1	1	46.8651	15.2963
DATA	391	5	63	0	0	ASCRP3009665	ASCRP3009665	1980.55	248.756	2.697740e+001	2.851883e+000	47	14	3.298968e+000	0	0	0	0	0	0	29.168	1	1	50.4627	14.963
DATA	392	5	64	0	0	ASCRP3004972	ASCRP3004972	2005.78	249.082	5.430365e+001	5.508446e+000	78	14	2.601212e+000	0	0	0	0	0	0	58.7589	1	1	47.8731	14.625
DATA	393	5	65	0	0	Negative049	Negative049	2031.5	248.648	9.375356e-001	9.226109e-001	16	15	2.254987e+000	0	0	0	0	0	0	-0.748527	0	0	65	15.4444
DATA	394	5	66	0	0	ASCRP3008941	ASCRP3008941	2056.54	248.382	1.542012e+002	1.544759e+001	182	15	3.819999e+000	0	0	0	0	0	0	167.457	1	1	47.2035	15.375
DATA	395	5	67	0	0	ASCRP3010463	ASCRP3010463	2082.42	248.573	2.505489e+001	2.668685e+000	43	16	4.129312e+000	0	0	0	0	0	0	27.2658	1	1	65	16.2683
DATA	396	5	68	0	0	ASCRP3000394	ASCRP3000394	2106.96	248.382	6.062692e+001	6.131569e+000	83.5	16	3.799406e+000	0	0	0	0	0	0	66.1535	1	1	46.1809	16.625
DATA	397	5	69	0	0	ASCRP3007573	ASCRP3007573	2132.82	248.699	8.322545e+003	8.322550e+002	9141	18	4.001126e+000	0	0	0	0	0	0	9108.26	1	1	51.0895	18.1351
DATA	398	5	70	0	0	ASCRP3003107	ASCRP3003107	2158.4	248.853	2.217925e+002	2.219793e+001	257	16	3.902491e+000	0	0	0	0	0	0	243.605	1	1	48.8603	16.0909
DATA	399	5	71	0	0	A_23_P216068	NM_014109	2183.58	248.573	4.033221e+000	9.921584e-001	22	14	3.475459e+000	0	0	0	0	0	0	4.44931	1	0	57.5363	14.3103
DATA	400	5	72	0	0	ASCRP3011944	ASCRP3011944	2208.93	248.853	3.176389e+001	3.302052e+000	50.5	14	2.957145e+000	0	0	0	0	0	0	35.2043	1	1	47.8731	14.6786
DATA	401	5	73	0	0	ASCRP3001639	ASCRP3001639	2234.5	248.648	1.278991e+001	1.562295e+000	31.5	17	4.314930e+000	0	0	0	0	0	0	14.2556	1	1	65	17.7838
DATA	402	5	74	0	0	ASCRP3007580	ASCRP3007580	2260	248.545	1.429213e+001	1.684508e+000	34.5	15	5.575243e+000	0	0	0	0	0	0	16.0301	1	1	55.8519	17.4
DATA	403	5	75	0	0	ASCRP3009494	ASCRP3009494	2285.34	248.627	9.552248e+001	9.593203e+000	127.5	17	4.615815e+000	0	0	0	0	0	0	107.875	1	1	45.835	16.9333
DATA	404	5	76	0	0	ASCRP3008599	ASCRP3008599	2310.58	248.849	3.836326e+001	3.935709e+000	59.5	16	2.348341e+000	0	0	0	0	0	0	43.6508	1	1	48.5334	16.5294
DATA	405	5	77	0	0	ASCRP3000499	ASCRP3000499	2336.42	248.573	2.070750e+001	2.246531e+000	41	16	3.636932e+000	0	0	0	0	0	0	23.7704	1	1	57.5363	15.5
DATA	406	5	78	130	1	(+)eQC-41	EQC	2361.38	249.055	2.177113e+002	2.178824e+001	274	14.5	3.339764e+000	0	0	0	0	0	0	252.163	1	1	48.5334	15.1333
DATA	407	5	79	0	0	ASCRP3003200	ASCRP3003200	2386.9	249.243	1.079038e+002	1.082417e+001	142	16	3.174233e+000	0	0	0	0	0	0	126.267	1	1	46.5243	15.5
DATA	408	5	80	0	0	ASCRP3009532	ASCRP3009532	2411.94	248.713	4.727971e+003	4.727978e+002	5501	16.5	3.616288e+000	0	0	0	0	0	0	5595.91	1	1	52.9257	16.2059
DATA	409	5	81	0	0	ASCRP3002441	ASCRP3002441	2437.86	248.824	1.101694e+001	1.382025e+000	30	15	3.657956e+000	0	0	0	0	0	0	13.203	1	1	40.2912	15.7742
DATA	410	5	82	66	1	DarkCorner	DarkCorner	2463.37	248.596	2.640981e+000	8.645395e-001	21	15.5	3.404277e+000	0	0	0	0	0	0	3.20813	1	0	57.8122	15.275
DATA	411	6	1	0	0	ASCRP3009184	ASCRP3009184	418.891	255.453	5.917128e+001	5.978683e+000	86	17	4.227947e+000	0	0	0	0	0	0	69.1483	1	1	44.4243	16.5526
DATA	412	6	2	0	0	ASCRP3007297	ASCRP3007297	444.418	255.573	2.351662e+001	2.504561e+000	45	17	4.117590e+000	0	0	0	0	0	0	27.2912	1	1	57.5363	16.2727
DATA	413	6	3	0	0	ASCRP3000858	ASCRP3000858	469.37	255.89	1.450772e+001	1.690174e+000	35	16	2.805672e+000	0	0	0	0	0	0	16.7304	1	1	48.5334	15.8889
DATA	414	6	4	0	0	ASCRP3001808	ASCRP3001808	495	255.644	9.629211e+001	9.668609e+000	128	16	3.169760e+000	0	0	0	0	0	0	110.433	1	1	49.1849	16.2188
DATA	415	6	5	0	0	ASCRP3009860	ASCRP3009860	520.438	255.89	8.607659e+001	8.652172e+000	114	15	3.234430e+000	0	0	0	0	0	0	98.2021	1	1	48.2044	15
DATA	416	6	6	0	0	ASCRP3001616	ASCRP3001616	545.729	256.314	8.929384e+001	8.972716e+000	117	16	3.621323e+000	0	0	0	0	0	0	101.383	1	1	46.8651	16.2258
DATA	417	6	7	0	0	ASCRP3001759	ASCRP3001759	571.342	256.039	2.621253e+001	2.766368e+000	49	16	4.179864e+000	0	0	0	0	0	0	29.6452	1	1	49.1849	16.6667
DATA	418	6	8	0	0	ASCRP3008008	ASCRP3008008	596.649	256.149	1.070990e+002	1.074660e+001	139	15	3.700312e+000	0	0	0	0	0	0	120.679	1	1	48.8603	15.6667
DATA	419	6	9	0	0	ASCRP3011048	ASCRP3011048	621.958	255.634	2.571353e+001	2.721015e+000	48	17	3.635078e+000	0	0	0	0	0	0	28.8922	1	1	47.8731	16.6
DATA	420	6	10	0	0	Negative029	Negative029	647.5	255.648	9.069541e-001	8.925162e-001	16	16.5	3.705244e+000	0	0	0	0	0	0	-1.69575	0	0	65	15.8929
DATA	421	6	11	0	0	ASCRP3010540	ASCRP3010540	672.769	255.754	1.523919e+002	1.526544e+001	188	17	3.614189e+000	0	0	0	0	0	0	170.312	1	1	45.1352	16.9355
DATA	422	6	12	0	0	ASCRP3005975	ASCRP3005975	698.422	255.453	2.064073e+001	2.250369e+000	40	17	3.381710e+000	0	0	0	0	0	0	23.023	1	1	45.1352	16.6897
DATA	423	6	13	0	0	ASCRP3007306	ASCRP3007306	723.5	256.324	8.313370e+001	8.361812e+000	110	16	2.948300e+000	0	0	0	0	0	0	92.4982	1	1	46.5243	15.6774
DATA	424	6	14	0	0	Negative013	Negative013	749	255.545	9.142394e-001	8.996855e-001	17	18.5	3.708914e+000	0	0	0	0	0	0	-0.552468	0	0	65	17.9737
DATA	425	6	15	0	0	ASCRP3002256	ASCRP3002256	774.111	256.238	3.135802e+001	3.262782e+000	51	15	3.860350e+000	0	0	0	0	0	0	34.7888	1	1	45.1352	15.8333
DATA	426	6	16	0	0	ASCRP3007151	ASCRP3007151	799.609	256.159	1.169994e+002	1.173469e+001	150	15	2.590243e+000	0	0	0	0	0	0	129.656	1	1	47.2035	15.931
DATA	427	6	17	0	0	ASCRP3008116	ASCRP3008116	824.87	255.333	9.903634e+000	1.340028e+000	28	17	3.997311e+000	0	0	0	0	0	0	10.9712	1	1	46.5243	17.3871
DATA	428	6	18	0	0	ASCRP3001726	ASCRP3001726	850.241	255.598	1.245722e+003	1.245755e+002	1400	15	3.769530e+000	0	0	0	0	0	0	1378.59	1	1	52.3208	15.069
DATA	429	6	19	0	0	ASCRP3003897	ASCRP3003897	876	255.545	5.121400e+001	5.200610e+000	73	17	3.836359e+000	0	0	0	0	0	0	56.6391	1	1	55.8519	16.4
DATA	430	6	20	0	0	ASCRP3012026	ASCRP3012026	900.973	255.644	1.362643e+002	1.365643e+001	164.5	16	3.789709e+000	0	0	0	0	0	0	150.602	1	1	49.1849	16.3438
DATA	431	6	21	0	0	ASCRP3008382	ASCRP3008382	925.469	256.122	6.245784e+000	1.100066e+000	25	15	2.693892e+000	0	0	0	0	0	0	6.89712	1	1	39.4933	15.0313
DATA	432	6	22	0	0	ASCRP3004610	ASCRP3004610	952.309	255.956	8.423947e+000	1.236997e+000	27	16	4.093493e+000	0	0	0	0	0	0	9.29967	1	1	45.835	16.0294
DATA	433	6	23	0	0	ASCRP3006158	ASCRP3006158	977.5	255.648	1.779174e+004	1.779175e+003	19675	18	4.602010e+000	0	0	0	0	0	0	19639.4	1	1	57.5363	17.6129
DATA	434	6	24	0	0	ASCRP3007607	ASCRP3007607	1002.91	255.614	6.955761e+001	7.014539e+000	90	16.5	4.352188e+000	0	0	0	0	0	0	76.76	1	1	57.259	16.6923
DATA	435	6	25	0	0	ASCRP3000597	ASCRP3000597	1028.1	255.698	5.723766e+001	5.795102e+000	81	15	3.995025e+000	0	0	0	0	0	0	63.1426	1	1	45.1352	14.9091
DATA	436	6	26	0	0	ASCRP3013261	ASCRP3013261	1053.15	255.292	1.232621e+002	1.235950e+001	155	14.5	4.005886e+000	0	0	0	0	0	0	135.988	1	1	45.4864	15.5667
DATA	437	6	27	0	0	ASCRP3000250	ASCRP3000250	1078.72	255.406	4.170984e+001	4.268407e+000	63	15	3.434366e+000	0	0	0	0	0	0	45.9993	1	1	46.8651	15.2222
DATA	438	6	28	0	0	A_23_P70328	NM_018132	1104.02	255.397	1.347650e+001	1.624439e+000	32	15	4.574684e+000	0	0	0	0	0	0	14.8584	1	1	43.3362	16.6857
DATA	439	6	29	0	0	ASCRP3007488	ASCRP3007488	1129.52	255.975	4.583723e+002	4.584622e+001	526	15.5	4.327914e+000	0	0	0	0	0	0	504.977	1	1	50.4627	15.7647
DATA	440	6	30	0	0	ASCRP3005012	ASCRP3005012	1155.5	255.648	3.060194e+000	9.579718e-001	20	14	3.258126e+000	0	0	0	0	0	0	3.37108	1	0	57.5363	15.3333
DATA	441	6	31	0	0	ASCRP3002415	ASCRP3002415	1180.61	255.854	1.761639e+002	1.763978e+001	212	17	3.445547e+000	0	0	0	0	0	0	193.954	1	1	52.0157	16.1111
DATA	442	6	32	0	0	ASCRP3009953	ASCRP3009953	1206.09	255.614	5.012560e+000	1.037598e+000	23.5	15	3.504982e+000	0	0	0	0	0	0	5.51747	1	1	57.259	15.8519
DATA	443	6	33	0	0	AS_circRNA_control215	AS_circRNA_control215	1231.24	255.529	4.613409e+002	4.614304e+001	529	16	4.036212e+000	0	0	0	0	0	0	507.603	1	1	47.2035	17.0714
DATA	444	6	34	0	0	ASCRP3008374	ASCRP3008374	1256.18	255.588	4.983902e+001	5.066190e+000	70	15.5	3.160843e+000	0	0	0	0	0	0	54.8047	1	1	46.5243	15.5938
DATA	445	6	35	0	0	ASCRP3004395	ASCRP3004395	1281.94	255.759	3.850258e+002	3.851333e+001	443	15	4.480996e+000	0	0	0	0	0	0	423.066	1	1	51.4001	15.7353
DATA	446	6	36	0	0	ASCRP3003479	ASCRP3003479	1307.5	255.53	5.751321e+001	5.822951e+000	82	15	3.452707e+000	0	0	0	0	0	0	63.1645	1	1	46.5243	14.7241
DATA	447	6	37	0	0	ASCRP3013284	ASCRP3013284	1332.44	256.38	3.354040e+001	3.475777e+000	55	14	4.114594e+000	0	0	0	0	0	0	36.7833	1	1	47.2035	15.0333
DATA	448	6	38	0	0	ASCRP3012532	ASCRP3012532	1358.3	256.284	5.570358e+002	5.571105e+001	606.5	17	3.939052e+000	0	0	0	0	0	0	610.44	1	1	46.1809	16.871
DATA	449	6	39	0	0	ASCRP3010501	ASCRP3010501	1383.68	256.423	1.297955e+002	1.301165e+001	159.5	17	3.772567e+000	0	0	0	0	0	0	142.099	1	1	47.2035	15.9677
DATA	450	6	40	0	0	ASCRP3006152	ASCRP3006152	1408.84	256.386	5.931504e+001	6.001548e+000	82	14	2.665598e+000	0	0	0	0	0	0	64.8789	1	1	46.5243	14.5185
DATA	451	6	41	0	0	ASCRP3012076	ASCRP3012076	1434.37	255.64	9.202487e+002	9.202941e+001	1004	15	3.624140e+000	0	0	0	0	0	0	1006.18	1	1	48.8603	15.0435
DATA	452	6	42	0	0	ASCRP3003461	ASCRP3003461	1459.7	255.827	6.671523e+002	6.672151e+001	733.5	15	4.626439e+000	0	0	0	0	0	0	728.566	1	1	49.8279	16.2414
DATA	453	6	43	0	0	ASCRP3008179	ASCRP3008179	1485.13	256.016	1.797415e+001	2.017755e+000	38	15	3.632435e+000	0	0	0	0	0	0	19.604	1	1	45.4864	15.1379
DATA	454	6	44	0	0	ASCRP3009749	ASCRP3009749	1510.66	255.757	4.387541e+002	4.388501e+001	500.5	15	4.421242e+000	0	0	0	0	0	0	478.087	1	1	47.5395	15.5313
DATA	455	6	45	0	0	ASCRP3007384	ASCRP3007384	1535.83	256.127	4.559008e+001	4.650728e+000	66.5	14	4.546187e+000	0	0	0	0	0	0	49.6038	1	1	46.8651	15.5667
DATA	456	6	46	0	0	ASCRP3007816	ASCRP3007816	1561.43	256.157	3.417785e+002	3.419024e+001	385	14	4.285385e+000	0	0	0	0	0	0	371.406	1	1	47.5395	14.6176
DATA	457	6	47	0	0	ASCRP3010657	ASCRP3010657	1587	256	2.505631e+004	2.505632e+003	27399	16	4.290686e+000	0	0	0	0	0	0	27198.2	1	1	54.9904	15.8824
DATA	458	6	48	0	0	ASCRP3002785	ASCRP3002785	1612.14	256.192	5.559999e+002	5.560764e+001	618	16	3.600766e+000	0	0	0	0	0	0	602.702	1	1	47.5395	15.4138
DATA	459	6	49	0	0	Negative035	Negative035	1637.5	256	2.733496e+000	9.631026e-001	20	14	2.848386e+000	0	0	0	0	0	0	2.95994	1	0	54.1152	14.4483
DATA	461	6	51	0	0	ASCRP3002064	ASCRP3002064	1688.05	255.803	9.420251e+001	9.465607e+000	119	16	3.813270e+000	0	0	0	0	0	0	101.783	1	1	45.835	15.65
DATA	462	6	52	0	0	ASCRP3006680	ASCRP3006680	1714	256	3.184214e+001	3.316325e+000	51	14.5	3.152822e+000	0	0	0	0	0	0	34.3604	1	1	54.9904	15.3824
DATA	464	6	54	66	-1	(-)3xSLv1	NegativeControl	1764.5	256	9.435514e-001	9.312996e-001	17	14.5	3.714680e+000	0	0	0	0	0	0	0.772818	0	0	65	15.1667
DATA	465	6	55	0	0	ASCRP3001211	ASCRP3001211	1790.5	256	2.628932e+000	9.657882e-001	19.5	16	3.636730e+000	0	0	0	0	0	0	2.82888	1	0	54.1152	16.25
DATA	466	6	56	1028	1	(+)E1A_r60_a135	E1A_r60_a135	1815.5	256	9.449997e-001	9.299561e-001	17	17	3.791954e+000	0	0	0	0	0	0	-0.0596197	0	0	65	17.0741
DATA	467	6	57	0	0	ASCRP3013572	ASCRP3013572	1840.64	255.803	1.417584e+002	1.420633e+001	163	15	3.631108e+000	0	0	0	0	0	0	152.376	1	1	45.4864	15.4194
DATA	468	6	58	0	0	ASCRP3013425	ASCRP3013425	1866.22	255.877	7.638394e+002	7.638961e+001	831	16	3.847824e+000	0	0	0	0	0	0	820.701	1	1	45.835	15.7667
DATA	469	6	59	0	0	ASCRP3010169	ASCRP3010169	1892.06	255.943	9.159519e+000	1.305974e+000	27	15	2.476988e+000	0	0	0	0	0	0	9.83928	1	1	41.0736	14.7241
DATA	470	6	60	0	0	ASCRP3012806	ASCRP3012806	1916.59	255.607	4.098357e+001	4.202690e+000	60	16	2.641092e+000	0	0	0	0	0	0	44.0385	1	1	42.9674	15.2414
DATA	471	6	61	0	1	RC6	RC6	1942.5	256	9.456438e-001	9.305900e-001	16	16	3.275568e+000	0	0	0	0	0	0	-0.611228	0	0	65	15.963
DATA	472	6	62	0	0	ASCRP3003258	ASCRP3003258	1967.63	256	2.369447e+002	2.371272e+001	266	16	3.293412e+000	0	0	0	0	0	0	254.77	1	1	50.4627	15.5714
DATA	473	6	63	0	0	ASCRP3012921	ASCRP3012921	1993.3	256.143	2.507959e+002	2.509680e+001	282	13	3.071314e+000	0	0	0	0	0	0	269.886	1	1	47.2035	13.9583
DATA	474	6	64	0	0	ASCRP3008082	ASCRP3008082	2018.49	256.13	5.451109e+002	5.451899e+001	607.5	15	2.068105e+000	0	0	0	0	0	0	587.344	1	1	47.2035	15.0909
DATA	475	6	65	0	0	ASCRP3012236	ASCRP3012236	2043.5	255.821	9.004343e+002	9.004820e+001	996	15	2.917960e+000	0	0	0	0	0	0	971.959	1	1	49.1849	15.0833
DATA	476	6	66	0	0	ASCRP3011165	ASCRP3011165	2068.93	255.8	1.091341e+002	1.095249e+001	137	16	4.020460e+000	0	0	0	0	0	0	118.045	1	1	46.8651	15.8
DATA	477	6	67	0	0	ASCRP3006241	ASCRP3006241	2095	256	1.210896e+004	1.210897e+003	13125	15.5	3.754023e+000	0	0	0	0	0	0	13129.3	1	1	54.9904	15.7059
DATA	478	6	68	0	0	ASCRP3004539	ASCRP3004539	2120.5	256	4.598075e+001	4.689120e+000	67.5	17	4.280710e+000	0	0	0	0	0	0	50.0041	1	1	54.1152	16.907
DATA	479	6	69	0	0	ASCRP3009818	ASCRP3009818	2145.35	255.933	1.990485e+002	1.992593e+001	232	17	4.541672e+000	0	0	0	0	0	0	217.212	1	1	49.1849	17.3704
DATA	480	6	70	0	0	ASCRP3005749	ASCRP3005749	2170.59	256.092	9.814287e+001	9.856646e+000	123	15	3.821144e+000	0	0	0	0	0	0	107.517	1	1	49.1849	15.2963
DATA	481	6	71	0	0	ASCRP3004534	ASCRP3004534	2196.35	256.12	4.628610e+001	4.716941e+000	67	15	3.214039e+000	0	0	0	0	0	0	50.9439	1	1	48.8603	15.5172
DATA	483	6	73	0	0	ASCRP3006354	ASCRP3006354	2247.5	256.352	8.204927e+004	8.204927e+003	92269	17	4.827910e+000	0	0	0	0	0	0	91315.8	1	1	57.5363	17.3939
DATA	484	6	74	0	0	ASCRP3003951	ASCRP3003951	2272.5	255.727	8.656615e+002	8.657075e+001	982	15.5	3.799313e+000	0	0	0	0	0	0	970.09	1	1	46.5243	16
DATA	485	6	75	0	0	ASCRP3005233	ASCRP3005233	2298.29	255.758	4.541916e+001	4.627468e+000	68.5	17	3.209403e+000	0	0	0	0	0	0	51.2807	1	1	44.7812	17.3214
DATA	486	6	76	0	0	ASCRP3011836	ASCRP3011836	2323.12	255.683	5.559939e+001	5.628931e+000	79	16	3.800044e+000	0	0	0	0	0	0	63.2818	1	1	43.7019	15.8286
DATA	487	6	77	0	0	ASCRP3007860	ASCRP3007860	2348.56	256.532	3.240144e+002	3.241314e+001	389	15	3.662155e+000	0	0	0	0	0	0	371.966	1	1	49.8279	16.1786
DATA	488	6	78	0	0	ASCRP3007964	ASCRP3007964	2373.85	256.308	1.950467e+002	1.952373e+001	245	15	3.288525e+000	0	0	0	0	0	0	226.163	1	1	49.8279	15.7576
DATA	489	6	79	0	0	Negative043	Negative043	2399.5	256.352	8.668159e-001	8.530169e-001	16	15	3.677778e+000	0	0	0	0	0	0	-1.30751	0	0	57.5363	15.3429
DATA	490	6	80	0	0	ASCRP3013475	ASCRP3013475	2425.09	256.386	4.761405e+001	4.835436e+000	74	16.5	4.485868e+000	0	0	0	0	0	0	56.4891	1	1	57.259	17.1389
DATA	491	6	81	0	0	A_23_P58321	NM_001237	2450.23	256.07	2.710030e+001	2.834886e+000	46	16	2.640707e+000	0	0	0	1	0	0	32.5703	1	1	36.5637	15.16
DATA	492	6	82	66	1	DarkCorner	DarkCorner	2475.63	256.404	8.338898e-001	8.206150e-001	18	15	3.545278e+000	0	0	0	0	0	0	-0.105303	0	0	65	15.2679
DATA	493	7	1	0	0	ASCRP3003466	ASCRP3003466	405.942	262.913	1.567266e+002	1.569603e+001	204	16	3.566033e+000	0	0	0	0	0	0	183.026	1	1	46.8651	15.5879
DATA	494	7	2	0	0	ASCRP3001579	ASCRP3001579	431.5	263	1.803641e+002	1.805702e+001	231	17	4.237774e+000	0	0	0	0	0	0	209.079	1	1	48.5334	16.3889
DATA	495	7	3	0	0	ASCRP3009846	ASCRP3009846	456.921	262.794	1.933015e+003	1.933035e+002	2286	16.5	2.823546e+000	0	0	0	0	0	0	2226.23	1	1	45.4864	16.6
DATA	496	7	4	0	0	ASCRP3011084	ASCRP3011084	482.169	262.677	3.554870e+001	3.660598e+000	59	16	3.058258e+000	0	0	0	0	0	0	40.7001	1	1	45.4864	16
DATA	497	7	5	0	0	ASCRP3007268	ASCRP3007268	507.529	263.271	1.378182e+002	1.380979e+001	174.5	16.5	2.158347e+000	0	0	0	0	0	0	156.877	1	1	47.2035	16.4615
DATA	498	7	6	1028	1	(+)E1A_r60_1	E1A_r60_1	533.367	263.404	2.985135e+000	9.320604e-001	20	17	2.958652e+000	0	0	0	0	0	0	3.38081	1	0	57.8122	17.8333
DATA	499	7	7	0	0	ASCRP3007661	ASCRP3007661	558.493	263.573	4.402188e+001	4.490640e+000	67	15.5	3.586212e+000	0	0	0	0	0	0	49.6356	1	1	49.1849	15.9667
DATA	500	7	8	0	0	ASCRP3010087	ASCRP3010087	584.041	263.311	1.272757e+002	1.275867e+001	163	18	3.440036e+000	0	0	0	0	0	0	142.967	1	1	48.8603	17.0769
DATA	501	7	9	0	1	RC5	RC5	609.5	263.352	9.078349e-001	8.933829e-001	17.5	14	3.075035e+000	0	0	0	0	0	0	-0.54111	0	0	65	15.0741
DATA	502	7	10	0	0	ASCRP3002720	ASCRP3002720	634.42	262.841	5.225060e+001	5.301289e+000	74.5	17	3.572114e+000	0	0	0	0	0	0	58.3301	1	1	47.2035	16.48
DATA	503	7	11	0	0	ASCRP3010599	ASCRP3010599	660.091	263.073	1.357011e+001	1.627441e+000	33.5	16	3.271652e+000	0	0	0	0	0	0	15.1051	1	1	41.8414	16.6296
DATA	504	7	12	0	0	Negative020	Negative020	685.5	263.352	9.152638e-001	9.006987e-001	17	17	3.840083e+000	0	0	0	0	0	0	0.0338683	0	0	65	16.7097
DATA	505	7	13	0	0	ASCRP3000316	ASCRP3000316	710.886	263.684	4.444268e+001	4.535032e+000	62.5	16.5	3.248668e+000	0	0	0	0	0	0	49.229	1	1	49.8279	16.9231
DATA	506	7	14	0	0	ASCRP3000162	ASCRP3000162	735.851	263.649	4.154184e+001	4.251481e+000	61	16	3.564085e+000	0	0	0	0	0	0	45.9356	1	1	48.8603	15.7297
DATA	507	7	15	0	0	ASCRP3010653	ASCRP3010653	761.697	263.303	3.583253e+001	3.695906e+000	57.5	17	3.641577e+000	0	0	0	0	0	0	39.57	1	1	49.5074	16.2414
DATA	508	7	16	0	1	RC7	RC7	787.088	263.386	9.214695e-001	9.068005e-001	18	16	3.660747e+000	0	0	0	0	0	0	-0.0194095	0	0	65	16.5882
DATA	509	7	17	0	0	ASCRP3002883	ASCRP3002883	812.15	262.933	2.269942e+001	2.444626e+000	42	15	3.359881e+000	0	0	0	0	0	0	25.0131	1	1	44.7812	16.0256
DATA	510	7	18	0	0	ASCRP3005042	ASCRP3005042	838.068	262.63	1.944411e+001	2.146046e+000	39	16	2.513159e+000	0	0	0	0	0	0	21.4101	1	1	47.5395	15.9143
DATA	511	7	19	0	0	ASCRP3003000	ASCRP3003000	862.925	262.567	4.116016e+001	4.215160e+000	63	17	3.558226e+000	0	0	0	0	0	0	45.2888	1	1	45.835	16.1951
DATA	512	7	20	0	0	ASCRP3002488	ASCRP3002488	888.566	263.329	4.006271e+003	4.006282e+002	4304.5	18	3.508446e+000	0	0	0	0	0	0	4402.58	1	1	49.5074	17.3667
DATA	513	7	21	0	0	ASCRP3006327	ASCRP3006327	914.088	263.386	5.743697e+001	5.815422e+000	80.5	17	3.583115e+000	0	0	0	0	0	0	63.0801	1	1	57.259	17
DATA	514	7	22	0	0	ASCRP3008834	ASCRP3008834	939.5	263.352	3.486341e+001	3.603389e+000	58	16	3.868295e+000	0	0	0	0	0	0	38.2714	1	1	57.5363	15.9375
DATA	515	7	23	0	0	ASCRP3004919	ASCRP3004919	964.5	263.5	2.179058e+002	2.180963e+001	259.5	18	4.423961e+000	0	0	0	0	0	0	239.083	1	1	46.5243	17.5
DATA	516	7	24	0	0	ASCRP3013486	ASCRP3013486	990.418	263.427	2.975530e+001	3.112070e+000	49.5	16	3.940311e+000	0	0	0	0	0	0	32.6371	1	1	57.5363	17.3429
DATA	517	7	25	0	0	ASCRP3009687	ASCRP3009687	1015.35	262.833	2.289002e+002	2.290816e+001	268	16	4.067473e+000	0	0	0	0	0	0	251.108	1	1	45.4864	15.5172
DATA	518	7	26	0	0	ASCRP3004414	ASCRP3004414	1040.71	263.264	6.899033e+002	6.899636e+001	764.5	14	3.696667e+000	0	0	0	0	0	0	756.355	1	1	52.0157	14.9643
DATA	519	7	27	0	0	ASCRP3005643	ASCRP3005643	1066.5	263.352	8.963544e+000	1.279086e+000	27.5	15	3.729856e+000	0	0	0	0	0	0	9.82334	1	1	57.5363	15.6129
DATA	520	7	28	0	0	ASCRP3012039	ASCRP3012039	1091.62	262.785	9.469150e+001	9.512998e+000	120	15	3.929845e+000	0	0	0	0	0	0	103.791	1	1	45.1352	15.2667
DATA	521	7	29	0	0	ASCRP3009085	ASCRP3009085	1116.85	263.164	9.635244e+001	9.678393e+000	123.5	15	4.358808e+000	0	0	0	0	0	0	105.547	1	1	47.5395	15.9722
DATA	522	7	30	0	0	ASCRP3007120	ASCRP3007120	1142.58	263.427	7.301880e+000	1.169382e+000	25	15	4.208592e+000	0	0	0	0	0	0	7.99428	1	1	57.5363	16.5926
DATA	523	7	31	0	0	ASCRP3012974	ASCRP3012974	1167.68	263.479	1.277124e+002	1.280389e+001	156.5	15	2.946151e+000	0	0	0	0	0	0	139.765	1	1	48.5334	15.4138
DATA	524	7	32	0	0	ASCRP3002755	ASCRP3002755	1193.31	263.551	4.690761e+001	4.779016e+000	68	14	2.785224e+000	0	0	0	0	0	0	51.3101	1	1	50.1463	14.9667
DATA	525	7	33	0	0	Negative008	Negative008	1218.43	262.708	9.845188e+002	9.845612e+001	1083	17	3.688722e+000	0	0	0	0	0	0	1077.16	1	1	45.4864	17.76
DATA	526	7	34	0	0	ASCRP3008861	ASCRP3008861	1244.14	263	2.732884e+001	2.881894e+000	47	16	3.640055e+000	0	0	0	0	0	0	29.8777	1	1	46.1809	16
DATA	527	7	35	0	0	ASCRP3006978	ASCRP3006978	1269.58	263.427	7.877753e+000	1.207806e+000	25	15.5	4.591028e+000	0	0	0	0	0	0	8.60452	1	1	57.5363	15.7941
DATA	528	7	36	0	0	ASCRP3009035	ASCRP3009035	1294.78	262.734	2.801535e+001	2.947360e+000	47	14.5	4.128492e+000	0	0	0	0	0	0	30.5976	1	1	45.1352	14.3889
DATA	529	7	37	0	0	ASCRP3013294	ASCRP3013294	1320.3	263.493	2.249484e+002	2.251352e+001	258	15	2.696067e+000	0	0	0	0	0	0	245.359	1	1	46.8651	14.7826
DATA	530	7	38	0	0	ASCRP3012311	ASCRP3012311	1345.55	263.605	2.310320e+002	2.312141e+001	271.5	15.5	3.857371e+000	0	0	0	0	0	0	251.779	1	1	49.8279	16.5
DATA	531	7	39	0	0	ASCRP3007531	ASCRP3007531	1371.27	263.439	1.781381e+001	2.004121e+000	38	16.5	4.037753e+000	0	0	0	0	0	0	19.3997	1	1	46.1809	16.2
DATA	532	7	40	0	0	ASCRP3010531	ASCRP3010531	1396.38	263.384	5.062756e+001	5.145494e+000	73.5	15	3.408135e+000	0	0	0	0	0	0	55.0884	1	1	48.8603	15.3333
DATA	533	7	41	0	0	ASCRP3002344	ASCRP3002344	1421.49	262.627	7.566506e+001	7.622152e+000	99.5	14	3.228569e+000	0	0	0	0	0	0	82.3041	1	1	45.835	15.0968
DATA	534	7	42	0	0	ASCRP3003361	ASCRP3003361	1446.94	262.825	1.235036e+002	1.238461e+001	152.5	15	3.942943e+000	0	0	0	0	0	0	134.183	1	1	45.4864	15.7586
DATA	535	7	43	0	0	ASCRP3005946	ASCRP3005946	1472.58	263.427	5.878436e+000	1.093324e+000	22	15	4.181768e+000	0	0	0	0	0	0	6.37682	1	1	57.5363	15.7778
DATA	536	7	44	0	0	ASCRP3010693	ASCRP3010693	1497.71	262.908	1.733545e+001	1.963705e+000	36	16	3.755303e+000	0	0	0	0	0	0	18.7923	1	1	45.835	15.9667
DATA	537	7	45	0	0	ASCRP3004642	ASCRP3004642	1523.13	263.557	1.011648e+002	1.015859e+001	125	16	4.446253e+000	0	0	0	0	0	0	109.485	1	1	47.5395	16.5588
DATA	538	7	46	0	0	ASCRP3007273	ASCRP3007273	1549	263.455	7.700434e+000	1.203600e+000	25	16	4.779415e+000	0	0	0	0	0	0	8.32449	1	1	55.8519	16.0303
DATA	539	7	47	0	0	ASCRP3004075	ASCRP3004075	1574.42	263.427	1.061664e+002	1.065696e+001	130	16	4.252730e+000	0	0	0	0	0	0	114.636	1	1	57.5363	15.8333
DATA	540	7	48	0	0	ASCRP3001755	ASCRP3001755	1599.68	263.622	5.716097e+002	5.716849e+001	635.5	16	3.963164e+000	0	0	0	0	0	0	616.385	1	1	51.0895	16.04
DATA	541	7	49	0	0	ASCRP3002338	ASCRP3002338	1624.68	262.938	4.647863e+001	4.739592e+000	67	14.5	2.558056e+000	0	0	0	0	0	0	50.0871	1	1	45.4864	14.6071
DATA	542	7	50	0	0	ASCRP3007961	ASCRP3007961	1650.5	263.5	2.794222e+000	9.705584e-001	20	14	3.085068e+000	0	0	0	0	0	0	3.00627	1	0	57.5363	14.8
DATA	543	7	51	0	0	ASCRP3006901	ASCRP3006901	1676.12	262.877	2.089118e+001	2.286807e+000	40	16	3.317767e+000	0	0	0	0	0	0	22.4613	1	1	46.1809	15.4848
DATA	544	7	52	0	0	ASCRP3006849	ASCRP3006849	1701.42	263.427	6.977142e+000	1.163825e+000	25	16	3.279208e+000	0	0	0	0	0	0	7.49027	1	1	57.5363	15.625
DATA	545	7	53	1028	1	(+)E1A_r60_a107	E1A_r60_a107	1726.58	263.427	7.351360e+000	1.187380e+000	24	16	5.188745e+000	0	0	0	0	0	0	7.88399	1	1	57.5363	16.6667
DATA	546	7	54	0	0	ASCRP3002219	ASCRP3002219	1751.82	263.6	3.090183e+001	3.228084e+000	50.5	15	4.948983e+000	0	0	0	0	0	0	33.1056	1	1	45.1352	16.4857
DATA	547	7	55	0	0	ASCRP3003024	ASCRP3003024	1777.26	263.526	7.649371e+001	7.706201e+000	100	15	3.510369e+000	0	0	0	0	0	0	81.8845	1	1	50.1463	16.0286
DATA	548	7	56	0	0	ASCRP3002138	ASCRP3002138	1802.27	263.149	2.519632e+001	2.687371e+000	42.5	17	3.413986e+000	0	0	0	0	0	0	26.9604	1	1	45.835	17.0303
DATA	549	7	57	0	0	ASCRP3004191	ASCRP3004191	1828.3	263.058	3.171205e+001	3.306186e+000	51	16	3.914407e+000	0	0	0	0	0	0	33.9146	1	1	46.1809	15.5484
DATA	550	7	58	0	0	ASCRP3002496	ASCRP3002496	1853.63	262.735	7.310763e+002	7.311361e+001	813	14	3.780823e+000	0	0	0	0	0	0	781.72	1	1	46.5243	15.1935
DATA	551	7	59	0	0	ASCRP3007089	ASCRP3007089	1878.76	263.427	3.449548e+002	3.450817e+001	381.5	16	2.844785e+000	0	0	0	0	0	0	368.593	1	1	52.6241	15.0303
DATA	552	7	60	0	0	ASCRP3003304	ASCRP3003304	1903.87	262.855	2.358442e+001	2.537201e+000	42	15	3.404150e+000	0	0	0	0	0	0	25.2107	1	1	45.4864	15
DATA	553	7	61	0	0	Negative016	Negative016	1929.45	263.568	4.700592e+001	4.792822e+000	70	16	4.159981e+000	0	0	0	0	0	0	50.235	1	1	49.1849	16.2813
DATA	554	7	62	0	0	ASCRP3010218	ASCRP3010218	1955.28	263.595	1.458399e+001	1.732512e+000	32	16	3.419064e+000	0	0	0	0	0	0	15.5939	1	1	48.5334	16.76
DATA	555	7	63	0	0	ASCRP3009868	ASCRP3009868	1980.44	263.532	1.104583e+002	1.108528e+001	135	15	3.440479e+000	0	0	0	0	0	0	118.209	1	1	49.8279	15.2647
DATA	556	7	64	0	0	ASCRP3010674	ASCRP3010674	2005.86	263.593	3.279883e+002	3.281211e+001	362.5	14	1.944427e+000	0	0	0	0	0	0	351.394	1	1	50.7771	14.0417
DATA	557	7	65	0	0	ASCRP3003450	ASCRP3003450	2031.5	263.5	1.960510e+004	1.960511e+003	21033	15	1.471960e+000	0	0	0	0	0	0	21037.6	1	1	57.5363	15.5833
DATA	558	7	66	0	0	ASCRP3008202	ASCRP3008202	2056.46	263.211	2.860278e+002	2.861789e+001	326	15	3.150182e+000	0	0	0	0	0	0	307.561	1	1	47.5395	15.069
DATA	559	7	67	0	0	ASCRP3000139	ASCRP3000139	2082.33	263.5	5.633641e+002	5.634405e+001	624	16	4.456603e+000	0	0	0	0	0	0	607.107	1	1	57.5363	16.2368
DATA	560	7	68	0	0	ASCRP3006137	ASCRP3006137	2106.82	263.4	1.594282e+002	1.596965e+001	180	16	4.196237e+000	0	0	0	0	0	0	172.281	1	1	50.4627	16.7429
DATA	561	7	69	0	0	ASCRP3005288	ASCRP3005288	2133	263.455	1.911114e+000	9.418877e-001	20	19	4.700010e+000	0	0	0	0	0	0	2.07213	1	0	55.8519	17.4865
DATA	562	7	70	0	0	ASCRP3005672	ASCRP3005672	2158.13	263.186	1.158636e+001	1.478639e+000	29	16.5	5.045180e+000	0	0	0	0	0	0	12.6122	1	1	46.8651	16.4231
DATA	563	7	71	0	0	ASCRP3006973	ASCRP3006973	2183.51	263.633	7.915504e+001	7.968199e+000	105	15	3.917367e+000	0	0	0	0	0	0	86.5199	1	1	49.8279	15.5938
DATA	564	7	72	0	0	ASCRP3011889	ASCRP3011889	2209.12	263.613	1.588000e+003	1.588026e+002	1754.5	15	2.569494e+000	0	0	0	0	0	0	1744.57	1	1	49.1849	15.1333
DATA	565	7	73	0	0	ASCRP3004116	ASCRP3004116	2234.5	263.5	9.196944e-001	9.060901e-001	17	14	3.696290e+000	0	0	0	0	0	0	0.478701	0	0	57.5363	15.3448
DATA	566	7	74	0	0	ASCRP3009596	ASCRP3009596	2260	263.455	5.789318e+001	5.858745e+000	83	15	3.734057e+000	0	0	0	0	0	0	64.378	1	1	65	15.4545
DATA	567	7	75	0	0	ASCRP3000987	ASCRP3000987	2284.86	263	1.000492e+002	1.004467e+001	131	15	3.760029e+000	0	0	0	0	0	0	112.059	1	1	46.8651	15.2571
DATA	568	7	76	0	0	ASCRP3006728	ASCRP3006728	2310.68	263.254	1.023236e+002	1.027063e+001	133	16	3.669626e+000	0	0	0	0	0	0	115.51	1	1	47.5395	15.8846
DATA	569	7	77	0	0	ASCRP3002500	ASCRP3002500	2335.93	263.732	2.321207e+002	2.322869e+001	280.5	15	3.089878e+000	0	0	0	0	0	0	264.246	1	1	47.5395	15.1212
DATA	570	7	78	0	0	ASCRP3003520	ASCRP3003520	2361.31	263.662	1.387662e+002	1.390387e+001	177	15.5	4.039979e+000	0	0	0	0	0	0	159.495	1	1	48.5334	16.6071
DATA	571	7	79	0	0	ASCRP3012028	ASCRP3012028	2386.6	263.5	1.547878e+001	1.771190e+000	35.5	15	2.840533e+000	0	0	0	0	0	0	17.9793	1	1	47.2035	15.1471
DATA	572	7	80	0	0	ASCRP3010125	ASCRP3010125	2412.5	263.5	1.305560e+002	1.308330e+001	172	17	4.415452e+000	0	0	0	0	0	0	153.43	1	1	65	16.9394
DATA	573	7	81	0	0	ASCRP3009549	ASCRP3009549	2437.49	263.319	2.363904e+002	2.365397e+001	298	16	4.491524e+000	0	0	0	0	0	0	281.263	1	1	47.8731	16.5926
DATA	574	7	82	0	0	ASCRP3007793	ASCRP3007793	2462.75	263.356	1.315184e+002	1.317795e+001	179	15.5	3.304645e+000	0	0	0	0	0	0	158.604	1	1	48.5334	15.5588
DATA	575	8	1	0	0	ASCRP3011536	ASCRP3011536	418.525	270.098	2.268366e+001	2.427004e+000	43.5	17	4.104801e+000	0	0	0	0	0	0	26.283	1	1	43.7019	16.7674
DATA	576	8	2	0	0	ASCRP3002027	ASCRP3002027	444.418	270.427	9.567043e+000	1.292756e+000	29	17	3.899301e+000	0	0	0	0	0	0	11.0036	1	1	57.5363	16.7273
DATA	577	8	3	0	0	ASCRP3008166	ASCRP3008166	469.582	270.427	5.949903e+000	1.058116e+000	25	16.5	3.347499e+000	0	0	0	0	0	0	6.80002	1	1	57.5363	16.3667
DATA	578	8	4	0	0	ASCRP3006103	ASCRP3006103	494.848	270.266	5.900687e+001	5.965941e+000	87	16.5	2.968812e+000	0	0	0	0	0	0	67.0557	1	1	50.1463	16.5769
DATA	579	8	5	0	0	ASCRP3006374	ASCRP3006374	520.26	270.753	4.519887e+001	4.605688e+000	67	17	3.455431e+000	0	0	0	0	0	0	51.0801	1	1	48.8603	16.5
DATA	580	8	6	0	0	ASCRP3000518	ASCRP3000518	545.667	270.5	5.234155e+000	1.031565e+000	23	16	3.134370e+000	0	0	0	0	0	0	5.88828	1	1	57.5363	15.5417
DATA	581	8	7	0	0	ASCRP3002080	ASCRP3002080	571.418	270.427	8.134482e+001	8.183317e+000	109	16	4.381387e+000	0	0	0	0	0	0	91.1237	1	1	57.5363	17.1
DATA	582	8	8	0	0	ASCRP3003808	ASCRP3003808	596.656	270.738	2.406878e+002	2.408546e+001	266	17	3.611325e+000	0	0	0	0	0	0	268.56	1	1	44.0646	16.5417
DATA	583	8	9	0	0	ASCRP3005191	ASCRP3005191	622.047	270.578	9.498037e+000	1.307884e+000	29	15	3.929774e+000	0	0	0	0	0	0	10.5636	1	1	44.0646	15.9643
DATA	584	8	10	0	0	ASCRP3013121	ASCRP3013121	647.435	270	2.833281e+001	2.973230e+000	48.5	16	3.334897e+000	0	0	0	0	0	0	31.4303	1	1	44.0646	16.1923
DATA	585	8	11	0	1	RC12	RC12	672.667	270.5	9.187174e-001	9.040922e-001	18	17	3.593608e+000	0	0	0	0	0	0	-0.349798	0	0	65	17.3929
DATA	586	8	12	0	0	ASCRP3003784	ASCRP3003784	698.03	270.104	6.431512e+001	6.495000e+000	92	17	3.502159e+000	0	0	0	0	0	0	70.9948	1	1	46.8651	16.8438
DATA	587	8	13	0	0	ASCRP3013477	ASCRP3013477	723.597	270.736	4.760060e+001	4.845912e+000	69	17	4.227505e+000	0	0	0	0	0	0	52.4163	1	1	48.5334	16.7778
DATA	588	8	14	0	0	ASCRP3002643	ASCRP3002643	749	270.455	1.402960e+001	1.671979e+000	34	17	3.432499e+000	0	0	0	0	0	0	15.4254	1	1	55.8519	16.75
DATA	589	8	15	0	0	AS_circRNA_control214	AS_circRNA_control214	774.38	270.696	3.846002e+002	3.847081e+001	434.5	16	3.798865e+000	0	0	0	1	0	0	422.164	1	1	53.2255	16.5882
DATA	590	8	16	0	0	ASCRP3002055	ASCRP3002055	799.268	271.183	2.835747e+001	2.978939e+000	49.5	16	2.617203e+000	0	0	0	0	0	0	31.0774	1	1	47.2035	16.2759
DATA	591	8	17	0	0	ASCRP3008346	ASCRP3008346	824.844	270.063	5.145575e+001	5.225901e+000	75	15	2.703728e+000	0	0	0	0	0	0	56.375	1	1	45.835	15.6087
DATA	592	8	18	0	0	ASCRP3007112	ASCRP3007112	850.5	270.5	6.268499e+001	6.334765e+000	85	16	3.514144e+000	0	0	0	0	0	0	68.5921	1	1	57.5363	15.7778
DATA	593	8	19	0	0	Negative021	Negative021	876	270.455	9.293583e-001	9.148210e-001	17	16	3.374582e+000	0	0	0	0	0	0	0.237248	0	0	55.8519	16.3659
DATA	594	8	20	0	0	ASCRP3007049	ASCRP3007049	901.068	270.051	7.610168e+001	7.664964e+000	101	16	3.082730e+000	0	0	0	0	0	0	83.182	1	1	44.0646	16.3548
DATA	595	8	21	0	0	ASCRP3006336	ASCRP3006336	926.667	270.5	6.072086e+004	6.072086e+003	66269	17	3.913583e+000	0	0	0	0	0	0	66310.8	1	1	57.5363	16.871
DATA	596	8	22	0	0	ASCRP3006748	ASCRP3006748	952.09	270.91	5.733442e+001	5.806219e+000	82	17	4.368040e+000	0	0	0	0	0	0	62.5635	1	1	48.2044	16.8148
DATA	597	8	23	0	0	ASCRP3002706	ASCRP3002706	977.5	270.5	6.592949e+000	1.129012e+000	25	16	4.124289e+000	0	0	0	0	0	0	7.19351	1	1	57.5363	17.122
DATA	598	8	24	0	0	ASCRP3006281	ASCRP3006281	1002.89	270.5	1.078705e+001	1.415703e+000	29	16	4.255807e+000	0	0	0	0	0	0	11.7654	1	1	56.9804	16.2188
DATA	599	8	25	0	0	ASCRP3010672	ASCRP3010672	1028.5	270.5	1.034148e+001	1.382258e+000	28	16	3.970591e+000	0	0	0	0	0	0	11.2756	1	1	57.5363	14.9677
DATA	600	8	26	0	0	ASCRP3001220	ASCRP3001220	1053.32	270.262	3.439298e+001	3.559516e+000	56	14	3.677164e+000	0	0	0	0	0	0	37.4949	1	1	45.1352	15.1923
DATA	601	8	27	0	0	ASCRP3012013	ASCRP3012013	1078.7	270.348	3.195072e+001	3.324230e+000	54	15	3.898718e+000	0	0	0	0	0	0	34.8193	1	1	46.8651	15.2
DATA	602	8	28	0	0	ASCRP3003103	ASCRP3003103	1104.35	270.205	1.102133e+003	1.102172e+002	1219	16	4.020890e+000	0	0	0	0	0	0	1200.83	1	1	51.0895	15.8824
DATA	603	8	29	0	0	ASCRP3002116	ASCRP3002116	1129.61	271	9.718158e+001	9.761484e+000	123	15	4.160018e+000	0	0	0	0	0	0	105.784	1	1	49.1849	16.0667
DATA	604	8	30	0	0	ASCRP3001291	ASCRP3001291	1155.04	270.789	3.250705e+002	3.252003e+001	365	16	2.824070e+000	0	0	0	0	0	0	353.772	1	1	49.1849	15.7586
DATA	605	8	31	0	1	RC6	RC6	1180.67	270.5	9.339037e-001	9.190367e-001	17	14	2.809278e+000	0	0	0	0	0	0	-0.916416	0	0	65	14.7273
DATA	606	8	32	0	0	ASCRP3004760	ASCRP3004760	1206.11	270.5	1.122285e+001	1.450830e+000	29	15.5	3.827307e+000	0	0	0	0	0	0	12.2061	1	1	56.9804	15.8
DATA	607	8	33	0	0	ASCRP3011137	ASCRP3011137	1231.16	270.118	2.274906e+003	2.274925e+002	2476	16.5	3.745368e+000	0	0	0	0	0	0	2473.74	1	1	46.5243	16.5278
DATA	608	8	34	0	0	ASCRP3008561	ASCRP3008561	1256.73	270.578	4.781077e+001	4.868876e+000	69	15	4.475828e+000	0	0	0	0	0	0	51.9422	1	1	45.1352	16.4595
DATA	609	8	35	0	0	ASCRP3013005	ASCRP3013005	1282.42	270.573	1.006109e+001	1.364016e+000	29	14.5	5.052502e+000	0	0	0	0	0	0	10.9238	1	1	57.5363	14.75
DATA	610	8	36	0	0	ASCRP3003176	ASCRP3003176	1307.58	270.573	3.084412e+000	9.718783e-001	20	15	3.105000e+000	0	0	0	0	0	0	3.34667	1	0	57.5363	14.4444
DATA	611	8	37	0	0	ASCRP3002218	ASCRP3002218	1333.11	270.5	1.445167e+000	9.335144e-001	19	17	3.878574e+000	0	0	0	0	0	0	1.56698	1	0	65	16.28
DATA	612	8	38	0	0	ASCRP3007456	ASCRP3007456	1357.93	270.627	1.329255e+001	1.618323e+000	31	16.5	3.735997e+000	0	0	0	0	0	0	14.4004	1	1	45.835	16.5714
DATA	613	8	39	0	0	ASCRP3004516	ASCRP3004516	1383.79	271	7.935975e+001	7.989601e+000	102	14	4.148333e+000	0	0	0	0	0	0	85.8745	1	1	46.8651	15.7813
DATA	614	8	40	0	0	ASCRP3001143	ASCRP3001143	1408.96	270.722	9.680581e+001	9.724652e+000	124	14	3.736124e+000	0	0	0	0	0	0	104.681	1	1	49.8279	15.2
DATA	615	8	41	0	0	ASCRP3010007	ASCRP3010007	1434.52	270.192	4.057144e+001	4.161321e+000	59	15	3.919164e+000	0	0	0	0	0	0	43.847	1	1	47.8731	14.8788
DATA	616	8	42	0	0	ASCRP3007455	ASCRP3007455	1460.07	270.115	2.688188e+001	2.843270e+000	45	16	3.777987e+000	0	0	0	0	0	0	29.0241	1	1	45.1352	16.2813
DATA	617	8	43	0	0	ASCRP3007885	ASCRP3007885	1485.06	270.304	4.662577e+001	4.753894e+000	66	15.5	4.415251e+000	0	0	0	0	0	0	50.2813	1	1	46.1809	16.3611
DATA	618	8	44	0	0	ASCRP3012863	ASCRP3012863	1510.67	270.5	5.398645e+000	1.074015e+000	23	16	3.833416e+000	0	0	0	0	0	0	5.81457	1	1	57.5363	16.1515
DATA	619	8	45	0	0	ASCRP3000180	ASCRP3000180	1536.42	270.573	2.355038e+001	2.531865e+000	43	15	3.194754e+000	0	0	0	0	0	0	25.3342	1	1	57.5363	15.1613
DATA	620	8	46	0	0	Negative055	Negative055	1561.58	270.573	9.457069e-001	9.306521e-001	17	14.5	4.298623e+000	0	0	0	0	0	0	-0.387792	0	0	65	14.9333
DATA	621	8	47	0	0	ASCRP3008652	ASCRP3008652	1587	270.545	6.439649e+001	6.506702e+000	87	17	4.151496e+000	0	0	0	0	0	0	69.1159	1	1	55.8519	16.7222
DATA	622	8	48	0	0	ASCRP3001620	ASCRP3001620	1611.55	270.738	1.760264e+001	1.992194e+000	36	16	3.109654e+000	0	0	0	0	0	0	18.8687	1	1	45.835	15.2069
DATA	623	8	49	0	0	ASCRP3011108	ASCRP3011108	1637.46	270.382	9.556023e+001	9.601535e+000	118	14	3.157050e+000	0	0	0	0	0	0	102.34	1	1	47.2035	14.2432
DATA	624	8	50	0	0	ASCRP3003869	ASCRP3003869	1663.03	270.136	3.158046e+002	3.159428e+001	353	15	3.545430e+000	0	0	0	0	0	0	337.891	1	1	46.5243	15.4848
DATA	625	8	51	0	0	ASCRP3001873	ASCRP3001873	1687.99	270.805	1.569681e+001	1.827610e+000	33	16	3.946657e+000	0	0	0	0	0	0	16.7685	1	1	49.1849	16.2105
DATA	626	8	52	0	0	ASCRP3010362	ASCRP3010362	1713.54	270.386	4.939511e+002	4.940399e+001	543	15	3.292407e+000	0	0	0	0	0	0	527.296	1	1	47.5395	14.6071
DATA	627	8	53	0	0	ASCRP3007656	ASCRP3007656	1739.17	271.323	1.001199e+003	1.001243e+002	1082	15	5.147145e+000	0	0	0	0	0	0	1067.05	1	1	45.4864	16.3
DATA	628	8	54	0	0	ASCRP3004329	ASCRP3004329	1764.57	270.772	2.578640e+002	2.580348e+001	294	15	3.553584e+000	0	0	0	0	0	0	274.7	1	1	50.4627	15.8065
DATA	629	8	55	0	0	ASCRP3010424	ASCRP3010424	1789.93	271.066	2.301787e+001	2.486173e+000	40	18	4.243318e+000	0	0	0	0	0	0	24.4978	1	1	44.7812	17.1667
DATA	630	8	56	130	1	(+)eQC-40	EQC	1815.58	270.573	1.609456e+000	9.535084e-001	19	16	3.930854e+000	0	0	0	0	0	0	1.7125	1	0	57.5363	16.4194
DATA	631	8	57	0	0	A_23_P128613	NM_024089	1840.06	270.611	3.324454e+001	3.454861e+000	52	15	5.028448e+000	0	0	0	0	0	0	35.3572	1	1	41.8414	16.2162
DATA	632	8	58	0	0	ASCRP3011437	ASCRP3011437	1865.99	270.254	5.779750e+001	5.855733e+000	78	14	3.915065e+000	0	0	0	0	0	0	61.4694	1	1	46.1809	14.7143
DATA	633	8	59	0	0	Negative019	Negative019	1891.58	270.573	9.557311e-001	9.405167e-001	16	14	2.778120e+000	0	0	0	0	0	0	-1.21918	0	0	57.5363	14.4444
DATA	634	8	60	0	0	ASCRP3009029	ASCRP3009029	1917.24	270.235	5.524224e+001	5.603649e+000	76	16	3.886335e+000	0	0	0	0	0	0	58.7604	1	1	46.1809	15.7027
DATA	635	8	61	0	0	ASCRP3006417	ASCRP3006417	1942.42	271.099	3.605278e+002	3.606504e+001	403	17	4.282254e+000	0	0	0	0	0	0	383.438	1	1	47.8731	16.7188
DATA	636	8	62	0	0	ASCRP3005275	ASCRP3005275	1967.69	270.955	2.757755e+001	2.913387e+000	48	16	3.485438e+000	0	0	0	0	0	0	29.3543	1	1	45.835	16.3
DATA	637	8	63	0	0	ASCRP3010730	ASCRP3010730	1993.42	270.573	1.088211e+001	1.436836e+000	28	14	3.252509e+000	0	0	0	0	0	0	11.5984	1	1	57.5363	14.6897
DATA	638	8	64	0	0	ASCRP3005527	ASCRP3005527	2018.7	270.9	9.706171e+002	9.706623e+001	1061	15	2.348158e+000	0	0	0	0	0	0	1035.73	1	1	47.2035	15.0769
DATA	639	8	65	66	-1	(-)3xSLv1	NegativeControl	2044.42	270.573	9.503762e-001	9.352470e-001	17	15	2.935318e+000	0	0	0	0	0	0	-0.651141	0	0	65	16.2667
DATA	640	8	66	0	0	A_23_P39682	NM_001079	2069.58	270.573	9.483134e-001	9.356747e-001	18	14	3.051411e+000	0	0	0	0	0	0	0.726223	0	0	65	14.0556
DATA	641	8	67	0	0	ASCRP3008689	ASCRP3008689	2095	270.545	6.688866e+001	6.753311e+000	88.5	15	4.270608e+000	0	0	0	0	0	0	71.866	1	1	55.8519	15.6429
DATA	642	8	68	0	0	ASCRP3004444	ASCRP3004444	2119.95	270.455	1.872494e+001	2.089769e+000	37.5	16	4.437616e+000	0	0	0	0	0	0	20.181	1	1	45.4864	16.6857
DATA	643	8	69	0	0	ASCRP3010037	ASCRP3010037	2145.55	271.099	1.121139e+002	1.124947e+001	138.5	17	4.413567e+000	0	0	0	0	0	0	121.229	1	1	47.8731	16.2903
DATA	644	8	70	0	0	ASCRP3004856	ASCRP3004856	2170.6	270.855	1.028988e+001	1.380874e+000	30	15	3.775766e+000	0	0	0	0	0	0	11.1741	1	1	42.2201	15.2222
DATA	645	8	71	0	0	ASCRP3012390	ASCRP3012390	2196.5	270.648	7.190628e+001	7.248772e+000	98	16	3.728138e+000	0	0	0	0	0	0	78.4761	1	1	57.5363	16.4483
DATA	646	8	72	0	0	ASCRP3003917	ASCRP3003917	2221.65	270.956	9.675445e+001	9.718288e+000	125	16	3.636730e+000	0	0	0	0	0	0	106.144	1	1	46.1809	16
DATA	647	8	73	0	0	ASCRP3012865	ASCRP3012865	2247.12	270.657	5.684233e+001	5.755958e+000	79	14	3.774754e+000	0	0	0	0	0	0	62.751	1	1	45.835	14.9655
DATA	648	8	74	0	0	ASCRP3003471	ASCRP3003471	2272.58	270.573	2.966602e+000	9.472893e-001	21	14	4.176163e+000	0	0	0	0	0	0	3.29755	1	0	57.5363	15.1714
DATA	649	8	75	0	0	ASCRP3005090	ASCRP3005090	2298.15	270.211	1.406172e+001	1.665571e+000	35	15	3.489570e+000	0	0	0	0	0	0	15.7529	1	1	47.5395	15.3421
DATA	650	8	76	0	0	ASCRP3002433	ASCRP3002433	2323.17	270.536	4.200605e+002	4.201538e+001	494	15	3.409022e+000	0	0	0	0	0	0	474.399	1	1	47.2035	15.4167
DATA	651	8	77	1028	1	(+)E1A_r60_a135	E1A_r60_a135	2348.58	270.573	8.915410e-001	8.815107e-001	19	15.5	3.775985e+000	0	0	0	0	0	0	0.975236	0	0	65	16.5
DATA	652	8	78	0	0	ASCRP3007406	ASCRP3007406	2374.14	270.792	1.461740e+001	1.700314e+000	34	14	3.005372e+000	0	0	0	0	0	0	16.8296	1	1	47.5395	14.75
DATA	653	8	79	0	0	ASCRP3007326	ASCRP3007326	2399.45	271.045	1.249728e+001	1.516549e+000	32	15	2.942709e+000	0	0	0	0	0	0	14.5465	1	1	45.835	15.3529
DATA	654	8	80	0	0	ASCRP3000513	ASCRP3000513	2425.09	270.614	2.843164e+004	2.843164e+003	33853	17.5	5.429812e+000	0	0	0	0	0	0	33505.8	1	1	57.259	17.5313
DATA	655	8	81	0	0	ASCRP3011895	ASCRP3011895	2450.28	270.71	7.848956e+001	7.893526e+000	112	15	2.679457e+000	0	0	0	0	0	0	93.7039	1	1	46.8651	15.1111
DATA	656	8	82	0	0	ASCRP3006745	ASCRP3006745	2475.48	270.658	1.873278e+001	2.047260e+000	40	14	3.531210e+000	0	0	0	0	0	0	22.6818	1	1	48.5334	14.7293
DATA	657	9	1	0	0	ASCRP3005249	ASCRP3005249	406.182	277.712	8.383861e+000	1.203528e+000	29	15	3.454587e+000	0	0	0	0	0	0	9.70945	1	1	45.835	15.5618
DATA	658	9	2	0	0	ASCRP3000898	ASCRP3000898	431.491	277.93	1.027397e+001	1.346300e+000	30	17	4.015595e+000	0	0	0	0	0	0	11.8085	1	1	42.9674	17.0625
DATA	659	9	3	0	0	ASCRP3013539	ASCRP3013539	456.855	277.468	2.335822e+001	2.494601e+000	43	17	3.449516e+000	0	0	0	0	0	0	26.6717	1	1	43.7019	16.5714
DATA	660	9	4	0	0	ASCRP3011218	ASCRP3011218	482.633	277.133	2.055493e+001	2.236385e+000	40.5	16.5	3.424739e+000	0	0	0	0	0	0	23.3282	1	1	43.7019	16.6071
DATA	661	9	5	0	0	ASCRP3003085	ASCRP3003085	507.614	278.086	7.382219e+001	7.435254e+000	99	17	4.059739e+000	0	0	0	0	0	0	83.276	1	1	47.2035	16.5926
DATA	662	9	6	0	0	ASCRP3006470	ASCRP3006470	533.632	277.987	9.032393e+000	1.268769e+000	27.5	17	3.609105e+000	0	0	0	0	0	0	10.137	1	1	49.1849	16.8889
DATA	663	9	7	0	0	ASCRP3012225	ASCRP3012225	558.5	277.648	2.491645e+004	2.491645e+003	27783	17	3.765655e+000	0	0	0	0	0	0	27845.2	1	1	57.5363	17.3611
DATA	664	9	8	1028	1	(+)E1A_r60_a22	E1A_r60_a22	584	277.545	1.388981e+001	1.654219e+000	31.5	16.5	3.333929e+000	0	0	0	0	0	0	15.4601	1	1	55.8519	16.6786
DATA	665	9	9	0	0	ASCRP3013318	ASCRP3013318	609.418	277.573	5.748034e+000	1.069337e+000	24	17	4.320434e+000	0	0	0	0	0	0	6.37458	1	1	57.5363	16.8846
DATA	666	9	10	0	0	ASCRP3004906	ASCRP3004906	634.569	277.611	4.634884e+001	4.722338e+000	70	16	3.077813e+000	0	0	0	0	0	0	51.2359	1	1	48.2044	16.3704
DATA	667	9	11	0	0	ASCRP3010890	ASCRP3010890	660.418	277.573	1.060200e+001	1.395376e+000	28.5	16	3.848876e+000	0	0	0	0	0	0	11.6862	1	1	57.5363	16.5769
DATA	668	9	12	0	0	ASCRP3001525	ASCRP3001525	685.3	277.871	4.949852e+002	4.950688e+001	522	15.5	3.190595e+000	0	0	0	0	0	0	544.161	1	1	47.2035	16.5714
DATA	669	9	13	0	0	ASCRP3003860	ASCRP3003860	710.912	277.614	3.036351e+000	9.607367e-001	21	17	3.865151e+000	0	0	0	0	0	0	3.33118	1	0	57.259	17.4242
DATA	670	9	14	0	0	ASCRP3005466	ASCRP3005466	736.045	278.288	4.658861e+001	4.747601e+000	66	15.5	4.799929e+000	0	0	0	0	0	0	50.9926	1	1	45.835	16.1563
DATA	671	9	15	0	0	ASCRP3012836	ASCRP3012836	761.582	277.573	6.853979e+000	1.143014e+000	25	17	4.108354e+000	0	0	0	0	0	0	7.49299	1	1	57.5363	16.4167
DATA	672	9	16	0	0	ASCRP3012025	ASCRP3012025	786.887	278.296	1.849583e+002	1.851852e+001	215	16	2.916450e+000	0	0	0	0	0	0	201.814	1	1	47.2035	16.5455
DATA	673	9	17	0	0	ASCRP3001370	ASCRP3001370	812.138	277.845	2.673526e+001	2.826518e+000	47	16	3.395371e+000	0	0	0	0	0	0	29.1452	1	1	44.0646	15.7727
DATA	674	9	18	0	0	ASCRP3005313	ASCRP3005313	837.815	277.723	3.374285e+001	3.496985e+000	53	15	3.591827e+000	0	0	0	0	0	0	36.7486	1	1	45.4864	15.7317
DATA	675	9	19	0	0	ASCRP3004975	ASCRP3004975	862.909	278.182	5.621817e+001	5.696488e+000	77	17	3.359733e+000	0	0	0	0	0	0	61.1522	1	1	45.835	16.3659
DATA	676	9	20	0	0	CUST_15_PI418767722	NM_001614	888.489	277.522	3.517318e+002	3.518520e+001	386.5	18	2.853569e+000	0	0	0	0	0	0	382.489	1	1	52.9257	17
DATA	677	9	21	0	1	ETG10_13482	ETG10_13482	914.088	277.614	9.351289e-001	9.215781e-001	18	19	3.092631e+000	0	0	0	0	1	0	0.538963	0	0	57.259	18.7667
DATA	678	9	22	0	0	Negative053	Negative053	939.5	277.648	1.888665e+000	9.399410e-001	19	18	4.567283e+000	0	0	0	0	0	0	2.05118	1	0	57.5363	17.4412
DATA	679	9	23	0	0	ASCRP3007353	ASCRP3007353	964.925	278.448	1.008584e+002	1.012787e+001	125	16	3.765121e+000	0	0	0	0	0	0	109.421	1	1	45.4864	16.6364
DATA	680	9	24	0	0	ASCRP3007732	ASCRP3007732	990.068	278.315	1.474422e+003	1.474451e+002	1612	16	3.821418e+000	0	0	0	0	0	0	1599.09	1	1	47.8731	17.2308
DATA	681	9	25	0	0	ASCRP3011061	ASCRP3011061	1015.35	277.652	1.511629e+002	1.514438e+001	179	14.5	4.033983e+000	0	0	0	0	0	0	163.963	1	1	47.2035	15.1111
DATA	682	9	26	0	0	ASCRP3013176	ASCRP3013176	1041.09	277.614	3.818146e+000	9.981451e-001	21	14.5	2.981829e+000	0	0	0	0	0	0	4.14012	1	0	57.259	14.75
DATA	683	9	27	0	0	ASCRP3009451	ASCRP3009451	1066.18	277.545	6.917687e+002	6.918302e+001	773	16	3.068440e+000	0	0	0	0	0	0	749.894	1	1	52.6241	16.0625
DATA	684	9	28	0	0	ASCRP3003044	ASCRP3003044	1091.53	277.685	6.547421e+002	6.548072e+001	719	16	3.691779e+000	0	0	0	0	0	0	709.447	1	1	48.5334	15.3529
DATA	685	9	29	0	0	ASCRP3006650	ASCRP3006650	1116.85	278.267	9.981452e+001	1.002409e+001	126	15	4.221398e+000	0	0	0	0	0	0	108.07	1	1	48.2044	16.0345
DATA	686	9	30	0	0	ASCRP3000468	ASCRP3000468	1142.5	277.648	1.264086e+001	1.565505e+000	31	16	3.881001e+000	0	0	0	0	0	0	13.6877	1	1	57.5363	16.3929
DATA	687	9	31	0	0	ASCRP3011627	ASCRP3011627	1167.62	278.324	7.204635e+001	7.263690e+000	92	15	3.620752e+000	0	0	0	0	0	0	77.9426	1	1	47.5395	16.1212
DATA	688	9	32	0	0	ASCRP3008713	ASCRP3008713	1193.5	277.648	6.747306e+000	1.144364e+000	24	15	3.880251e+000	0	0	0	0	0	0	7.3	1	1	57.5363	15.5278
DATA	689	9	33	0	0	ASCRP3010472	ASCRP3010472	1218.37	277.746	2.213444e+001	2.398868e+000	39	16.5	4.031629e+000	0	0	0	0	0	0	23.9346	1	1	47.5395	16.4375
DATA	690	9	34	0	0	A_23_P87879	NM_001781	1244.42	277.573	9.341567e+001	9.387268e+000	115	15	3.473384e+000	0	0	0	0	0	0	100.972	1	1	65	15.7576
DATA	691	9	35	0	0	ASCRP3008126	ASCRP3008126	1269.43	277.769	2.373235e+002	2.375041e+001	273	17	4.350243e+000	0	0	0	0	0	0	256.336	1	1	45.4864	17.2692
DATA	692	9	36	0	0	ASCRP3013116	ASCRP3013116	1294.94	277.761	6.417157e+002	6.417825e+001	706	14	4.491243e+000	0	0	0	0	0	0	692.686	1	1	46.8651	14.6333
DATA	693	9	37	0	0	ASCRP3010020	ASCRP3010020	1320.35	277.901	2.427997e+001	2.598999e+000	43	16	2.827146e+000	0	0	0	0	0	0	26.1874	1	1	47.8731	15.4167
DATA	694	9	38	0	0	ASCRP3011741	ASCRP3011741	1345.77	278.312	6.572197e+001	6.637411e+000	89	17	3.227486e+000	0	0	0	0	0	0	70.8098	1	1	48.8603	16.6
DATA	695	9	39	0	0	ASCRP3002220	ASCRP3002220	1370.62	278.184	2.528731e+002	2.530437e+001	290	15	3.427308e+000	0	0	0	0	0	0	272.258	1	1	48.8603	15.8519
DATA	696	9	40	0	0	ASCRP3013082	ASCRP3013082	1396.5	278	7.984577e+000	1.225355e+000	24.5	16.5	4.346591e+000	0	0	0	0	0	0	8.59023	1	1	54.1152	17.3214
DATA	697	9	41	0	0	ASCRP3000301	ASCRP3000301	1421.64	277.727	6.528223e+002	6.528885e+001	727	14	4.384724e+000	0	0	0	0	0	0	701.84	1	1	46.1809	15
DATA	698	9	42	0	0	ASCRP3011251	ASCRP3011251	1447.33	277.317	7.553459e+001	7.610592e+000	97.5	15	3.654255e+000	0	0	0	0	0	0	81.1507	1	1	43.7019	15.5897
DATA	699	9	43	0	0	ASCRP3008933	ASCRP3008933	1472.41	277.908	4.288728e+002	4.289741e+001	463	17.5	4.049136e+000	0	0	0	0	0	0	460.092	1	1	49.1849	17.3929
DATA	700	9	44	0	0	ASCRP3000257	ASCRP3000257	1497.88	277.652	1.054870e+002	1.058988e+001	130	16	4.135926e+000	0	0	0	0	0	0	113.067	1	1	45.835	16.2
DATA	701	9	45	0	0	ASCRP3001961	ASCRP3001961	1523.5	278	6.465260e+000	1.136130e+000	23.5	17	3.387199e+000	0	0	0	0	0	0	6.92038	1	1	54.1152	17.1613
DATA	702	9	46	0	0	ASCRP3007037	ASCRP3007037	1549.02	278.524	7.120608e+001	7.181816e+000	89	16	2.287243e+000	0	0	0	0	0	0	76.1037	1	1	36.5637	15.75
DATA	703	9	47	0	0	ASCRP3008772	ASCRP3008772	1574.12	278.269	1.274187e+002	1.277624e+001	153.5	16	4.324875e+000	0	0	0	0	0	0	136.056	1	1	48.8603	16.7273
DATA	704	9	48	0	0	ASCRP3003456	ASCRP3003456	1599.65	278.258	2.831390e+001	2.982586e+000	47	16	3.303215e+000	0	0	0	0	0	0	30.1991	1	1	45.835	16.0417
DATA	705	9	49	0	0	ASCRP3007008	ASCRP3007008	1624.64	277.94	3.874297e+001	3.986323e+000	58	14	3.033830e+000	0	0	0	0	0	0	41.2863	1	1	45.835	14.6579
DATA	706	9	50	0	0	Negative049	Negative049	1650.5	278	9.546892e-001	9.394914e-001	17	15	3.462549e+000	0	0	0	0	0	0	-0.047377	0	0	65	15.5484
DATA	707	9	51	0	0	ASCRP3007723	ASCRP3007723	1675.88	277.415	9.413907e+000	1.330414e+000	28	16	4.049484e+000	0	0	0	0	0	0	10.0137	1	1	44.0646	16.3143
DATA	708	9	52	0	0	ASCRP3005794	ASCRP3005794	1701.22	278.014	4.011633e+001	4.120622e+000	59	15	3.149330e+000	0	0	0	0	0	0	42.6113	1	1	47.5395	14.5806
DATA	709	9	53	0	0	ASCRP3000949	ASCRP3000949	1726.67	278.041	5.593421e+001	5.672247e+000	75	15	3.212994e+000	0	0	0	0	0	0	59.3559	1	1	48.8603	15.64
DATA	710	9	54	0	1	ETG05_36762	ETG05_36762	1752	278	8.475787e+000	1.268021e+000	24	15	4.587524e+000	0	0	0	0	0	0	8.98691	1	1	54.9904	15.8857
DATA	711	9	55	0	0	ASCRP3001986	ASCRP3001986	1777.5	278	5.289526e+000	1.081946e+000	23	17	3.784803e+000	0	0	0	0	0	0	5.60432	1	1	54.1152	17.5161
DATA	712	9	56	0	0	ASCRP3005036	ASCRP3005036	1802.63	278	1.438360e+002	1.441457e+001	172	14.5	3.984759e+000	0	0	0	0	0	0	152.303	1	1	50.4627	15.2143
DATA	713	9	57	0	0	ASCRP3002737	ASCRP3002737	1827.56	277.972	7.171373e+001	7.233345e+000	91	15	4.545358e+000	0	0	0	0	0	0	75.9019	1	1	48.2044	15.7188
DATA	714	9	58	0	0	ASCRP3010409	ASCRP3010409	1853.44	277.973	1.036016e+002	1.040318e+001	125	14	4.561558e+000	0	0	0	0	0	0	109.619	1	1	48.5334	15.4324
DATA	715	9	59	0	0	ASCRP3009797	ASCRP3009797	1878.7	277.971	1.758624e+002	1.761162e+001	203.5	14	2.757089e+000	0	0	0	0	0	0	186.059	1	1	46.1809	13.8077
DATA	716	9	60	0	0	ASCRP3012302	ASCRP3012302	1904.19	277.974	5.050985e+002	5.051869e+001	555.5	15	3.963395e+000	0	0	0	0	0	0	534.448	1	1	49.1849	15.7692
DATA	717	9	61	0	0	ASCRP3009098	ASCRP3009098	1929.61	278.069	6.574685e+000	1.151041e+000	24	17	4.628105e+000	0	0	0	0	0	0	6.95887	1	1	53.8203	16
DATA	718	9	62	0	0	ASCRP3013448	ASCRP3013448	1955.5	278	4.295170e+000	1.037235e+000	21	17	3.551003e+000	0	0	0	0	0	0	4.54937	1	0	54.1152	16.7647
DATA	719	9	63	0	0	ASCRP3009388	ASCRP3009388	1981.07	278.649	9.088025e+000	1.310076e+000	28	15.5	3.281792e+000	0	0	0	0	0	0	9.63125	1	1	42.5954	15.5625
DATA	720	9	64	0	0	ASCRP3000927	ASCRP3000927	2005.77	278.195	3.598012e+003	3.598025e+002	3805	15	2.838294e+000	0	0	0	0	0	0	3818.95	1	1	50.1463	15.4516
DATA	721	9	65	0	0	ASCRP3012283	ASCRP3012283	2031	278.087	2.359536e+001	2.540084e+000	42	16	3.422298e+000	0	0	0	0	0	0	25.087	1	1	46.8651	16.5
DATA	722	9	66	0	0	Negative017	Negative017	2056.61	278.069	1.650917e+000	9.530018e-001	18.5	15	3.312166e+000	0	0	0	0	0	0	1.75893	1	0	65	15.5517
DATA	723	9	67	0	0	ASCRP3001179	ASCRP3001179	2082.03	277.817	1.747629e+001	1.982559e+000	35	14	3.123712e+000	0	0	0	0	0	0	18.6687	1	1	44.7812	14.5152
DATA	724	9	68	0	0	ASCRP3001250	ASCRP3001250	2107.5	278.352	7.321200e+000	1.186474e+000	25	15	4.838661e+000	0	0	0	0	0	0	7.8414	1	1	57.5363	16.0333
DATA	725	9	69	0	0	ASCRP3006840	ASCRP3006840	2132.56	278.375	6.855335e+001	6.918198e+000	92.5	18	4.358767e+000	0	0	0	0	0	0	73.6735	1	1	50.7771	17.0333
DATA	726	9	70	0	0	ASCRP3011500	ASCRP3011500	2158.5	278.352	1.708463e+001	1.943615e+000	35	14	3.524675e+000	0	0	0	0	0	0	18.4358	1	1	57.5363	14.56
DATA	727	9	71	0	0	ASCRP3008581	ASCRP3008581	2183.58	278.427	6.361252e+000	1.120629e+000	25	16	3.371998e+000	0	0	0	0	0	0	6.89506	1	1	65	15.7037
DATA	728	9	72	0	0	ASCRP3002454	ASCRP3002454	2208.99	278.247	4.632445e+001	4.722474e+000	67	15	3.176211e+000	0	0	0	0	0	0	50.4774	1	1	50.4627	15.3704
DATA	729	9	73	0	0	Negative023	Negative023	2234.5	278.352	9.271749e-001	9.124927e-001	18	16	3.508961e+000	0	0	0	0	0	0	0.130434	0	0	65	15.7931
DATA	730	9	74	0	0	Negative021	Negative021	2260	278.319	9.210962e-001	9.109417e-001	19	14	4.389636e+000	0	0	0	0	0	0	0.998624	0	0	65	15.2857
DATA	731	9	75	0	0	ASCRP3012776	ASCRP3012776	2284.67	278.086	9.281624e+000	1.292827e+000	27	14.5	3.872901e+000	0	0	0	0	0	0	10.3135	1	1	43.3362	15.025
DATA	732	9	76	0	0	ASCRP3000700	ASCRP3000700	2310.23	277.712	8.750817e+001	8.796216e+000	114	14	3.511885e+000	0	0	0	0	0	0	98.044	1	1	45.4864	15.4444
DATA	733	9	77	0	0	ASCRP3005852	ASCRP3005852	2336.11	278.016	1.222909e+001	1.509332e+000	31	14.5	2.285045e+000	0	0	0	0	0	0	13.8239	1	1	45.4864	14.75
DATA	734	9	78	0	1	RC8	RC8	2361.5	278.352	8.903561e-001	8.761824e-001	17	16	3.744290e+000	0	0	0	0	0	0	-0.778545	0	0	57.5363	16.6552
DATA	735	9	79	0	0	ASCRP3011941	ASCRP3011941	2386.5	278.431	8.303968e+000	1.200556e+000	27	15	2.973209e+000	0	0	0	0	0	0	9.57726	1	1	48.5334	15.3947
DATA	736	9	80	0	0	ASCRP3003193	ASCRP3003193	2412.5	278.352	9.552080e-001	8.620434e-001	19	16	3.400516e+000	0	0	0	0	0	0	1.11494	1	0	57.5363	16.2813
DATA	737	9	81	0	0	ASCRP3008249	ASCRP3008249	2437.58	278.427	1.190562e+001	1.460588e+000	32	16.5	5.176258e+000	0	0	0	0	0	0	14.0712	1	1	65	17.1429
DATA	738	9	82	66	-1	(-)3xSLv1	NegativeControl	2463.37	278.404	8.478481e-001	8.343511e-001	18	15	3.110211e+000	0	0	0	0	0	0	-0.411661	0	0	57.8122	15.5641
DATA	739	10	1	0	0	ASCRP3004860	ASCRP3004860	418.714	285.095	1.373971e+002	1.376723e+001	174	18	3.993592e+000	0	0	0	0	0	0	157.903	1	1	50.1463	17.5854
DATA	740	10	2	0	0	ASCRP3009125	ASCRP3009125	444.118	284.987	7.440403e+001	7.491843e+000	102	17	3.768892e+000	0	0	0	0	0	0	84.8956	1	1	47.8731	16.2727
DATA	741	10	3	0	0	ASCRP3005101	ASCRP3005101	469.431	285.097	1.095859e+002	1.099404e+001	140	16	4.074046e+000	0	0	0	0	0	0	124.211	1	1	48.2044	16.2581
DATA	742	10	4	0	0	ASCRP3007420	ASCRP3007420	494.721	284.836	8.972772e+000	1.261980e+000	28	17	3.882901e+000	0	0	0	0	0	0	10.1113	1	1	44.4243	16.6667
DATA	743	10	5	0	0	A_23_P213255	NM_020159	520.5	285	4.438416e+000	9.966609e-001	22.5	17	4.325966e+000	0	0	0	0	0	0	4.9737	1	0	54.1152	16.2258
DATA	744	10	6	0	0	ASCRP3001070	ASCRP3001070	545.608	285.069	3.018216e+000	9.461618e-001	21	16	3.846210e+000	0	0	0	0	0	0	3.3658	1	0	65	16.28
DATA	745	10	7	0	0	ASCRP3004505	ASCRP3004505	571.5	285	6.674034e+002	6.674642e+001	751	16	3.245016e+000	0	0	0	0	0	0	740.973	1	1	54.1152	16.5682
DATA	746	10	8	0	0	ASCRP3013228	ASCRP3013228	596.704	285.21	4.547395e+002	4.548295e+001	531	17	4.183889e+000	0	0	0	0	0	0	502.843	1	1	49.8279	16.8276
DATA	747	10	9	0	0	ASCRP3010480	ASCRP3010480	622	285	5.815193e+001	5.885559e+000	83	15	5.740488e+000	0	0	0	0	0	0	64.0879	1	1	54.9904	16.8966
DATA	748	10	10	0	0	ASCRP3003400	ASCRP3003400	647.5	285	6.482526e+000	1.117459e+000	24	16	3.011442e+000	0	0	0	0	0	0	7.12201	1	1	54.1152	16.4286
DATA	749	10	11	0	0	ASCRP3003705	ASCRP3003705	672.431	284.708	5.738752e+002	5.739478e+001	660	16	3.456677e+000	0	0	0	0	0	0	628.906	1	1	45.4864	15.6957
DATA	750	10	12	0	0	ASCRP3006421	ASCRP3006421	697.766	285.182	1.108169e+002	1.111940e+001	137	17	3.133899e+000	0	0	0	0	0	0	121.115	1	1	49.5074	16.8919
DATA	751	10	13	0	0	ASCRP3011882	ASCRP3011882	723.5	285.352	9.318755e-001	9.178747e-001	17	17	4.747631e+000	0	0	0	0	0	0	0.426547	0	0	65	16.96
DATA	752	10	14	0	0	ASCRP3003385	ASCRP3003385	749	285.319	4.961530e+000	1.044133e+000	23	16	4.485868e+000	0	0	0	0	0	0	5.40048	1	1	58.0869	15.8611
DATA	753	10	15	0	0	ASCRP3008822	ASCRP3008822	774.058	285.232	1.250083e+002	1.253464e+001	148.5	16.5	3.644522e+000	0	0	0	0	0	0	135.861	1	1	46.5243	16.4444
DATA	754	10	16	0	0	ASCRP3000076	ASCRP3000076	799.5	285.711	1.478023e+002	1.480894e+001	179	17	2.958720e+000	0	0	0	0	0	0	160.361	1	1	49.1849	16.7333
DATA	755	10	17	0	0	ASCRP3004985	ASCRP3004985	825.418	285.427	5.052199e+000	1.051895e+000	23	16	3.593128e+000	0	0	0	0	0	0	5.4759	1	1	65	15.6667
DATA	756	10	18	0	0	ASCRP3009824	ASCRP3009824	850.5	285.056	1.112505e+002	1.116329e+001	136	16	3.873351e+000	0	0	0	0	0	0	120.49	1	1	48.5334	16.8148
DATA	757	10	19	0	0	ASCRP3003043	ASCRP3003043	876	285.319	1.614775e+002	1.617418e+001	195	15	3.463616e+000	0	0	0	0	0	0	174.705	1	1	58.0869	15.0571
DATA	758	10	20	0	0	ASCRP3002822	ASCRP3002822	901.5	285.352	1.009301e+002	1.013531e+001	129	17	2.884475e+000	0	0	0	0	0	0	109.115	1	1	65	16.9655
DATA	759	10	21	0	0	ASCRP3009308	ASCRP3009308	926.582	285.427	6.948591e+001	7.009970e+000	94	19	4.564065e+000	0	0	0	0	1	0	75.0697	1	1	65	18.3571
DATA	760	10	22	0	0	ASCRP3010504	ASCRP3010504	952.418	285.427	3.616263e+001	3.732972e+000	56	17	4.048629e+000	0	0	0	0	0	0	39.0469	1	1	57.5363	16.5161
DATA	761	10	23	0	0	ASCRP3009552	ASCRP3009552	977.37	285.644	4.153539e+001	4.255664e+000	62.5	16	4.101650e+000	0	0	0	0	0	0	44.8203	1	1	48.2044	17
DATA	762	10	24	0	0	ASCRP3000272	ASCRP3000272	1002.69	285.338	8.390631e+002	8.391143e+001	916.5	15.5	3.354473e+000	0	0	0	0	0	0	905.235	1	1	48.5334	15.8684
DATA	763	10	25	0	0	AS_circRNA_control203	AS_circRNA_control203	1028.17	284.677	2.114365e+002	2.116395e+001	246.5	15	3.713532e+000	0	0	0	0	0	0	228.13	1	1	45.4864	14.875
DATA	764	10	26	0	0	ASCRP3008653	ASCRP3008653	1053.49	284.871	1.599558e+002	1.602244e+001	189.5	16	3.543195e+000	0	0	0	0	0	0	172.499	1	1	47.8731	15.9643
DATA	765	10	27	0	0	ASCRP3004037	ASCRP3004037	1079.37	285.404	9.523505e+000	1.329703e+000	26.5	17	3.054110e+000	0	0	0	0	0	0	10.2627	1	1	57.8122	16.4483
DATA	766	10	28	0	0	ASCRP3004941	ASCRP3004941	1104.5	285.352	6.342150e+000	1.124238e+000	24	16	3.834479e+000	0	0	0	0	0	0	6.83223	1	1	57.5363	15.6452
DATA	767	10	29	0	0	ASCRP3010625	ASCRP3010625	1129.75	285.388	6.925822e+001	6.987802e+000	90.5	16	3.676945e+000	0	0	0	0	0	0	74.5807	1	1	51.7088	15.7083
DATA	768	10	30	0	0	ASCRP3012949	ASCRP3012949	1155.2	285.587	1.099861e+002	1.103778e+001	136	16.5	3.675135e+000	0	0	0	0	0	0	118.375	1	1	49.1849	16.3929
DATA	769	10	31	0	0	ASCRP3001625	ASCRP3001625	1180.58	285.427	9.444533e-001	9.295032e-001	18	15	3.768647e+000	0	0	0	0	0	0	0.135121	0	0	65	15.5
DATA	770	10	32	0	1	RC1	RC1	1206.09	285.386	9.448625e-001	9.298211e-001	16	15	4.291308e+000	0	0	0	0	0	0	-0.956201	0	0	65	15.8125
DATA	771	10	33	0	0	Negative015	Negative015	1231.5	285.352	9.453173e-001	9.302686e-001	17	15	3.845809e+000	0	0	0	0	0	0	-0.416235	0	0	65	16.0976
DATA	772	10	34	0	0	ASCRP3007131	ASCRP3007131	1256.91	285.386	2.857340e+004	2.857340e+003	30541	17	5.115336e+000	0	0	0	0	0	0	30697.4	1	1	57.259	17.8
DATA	773	10	35	0	0	ASCRP3003857	ASCRP3003857	1282.22	284.754	6.470681e+001	6.537306e+000	84	17	4.432141e+000	0	0	0	0	0	0	69.5068	1	1	45.1352	17.4815
DATA	774	10	36	0	0	ASCRP3002486	ASCRP3002486	1307.45	284.677	8.167107e+001	8.220057e+000	106	16	3.515938e+000	0	0	0	0	0	0	87.6766	1	1	45.1352	15.1481
DATA	775	10	37	0	0	ASCRP3009969	ASCRP3009969	1332.75	285.411	5.394570e+002	5.395376e+001	598	16	3.629035e+000	0	0	0	0	0	0	578.399	1	1	48.5334	16.3548
DATA	776	10	38	0	0	ASCRP3003624	ASCRP3003624	1358.38	285.346	8.416547e+001	8.468141e+000	109	17	2.745350e+000	0	0	0	0	0	0	90.1747	1	1	50.7771	16.4138
DATA	777	10	39	0	0	ASCRP3010143	ASCRP3010143	1383.8	285.61	4.567892e+002	4.568847e+001	511	17	4.104810e+000	0	0	0	0	0	0	488.902	1	1	51.4001	16.871
DATA	778	10	40	0	0	ASCRP3008532	ASCRP3008532	1409.31	285.662	1.325273e+002	1.328568e+001	157	15.5	4.969217e+000	0	0	0	0	0	0	141.712	1	1	48.5334	16.2143
DATA	779	10	41	0	0	ASCRP3010045	ASCRP3010045	1434.58	285.427	9.510390e-001	9.367158e-001	18	16	4.200946e+000	0	0	0	0	0	0	0.417788	0	0	65	15.4412
DATA	780	10	42	0	0	ASCRP3002810	ASCRP3002810	1460	285.455	1.217282e+001	1.536049e+000	31	16	3.560285e+000	0	0	0	0	0	0	12.9935	1	1	55.8519	16.1714
DATA	781	10	43	0	0	ASCRP3004729	ASCRP3004729	1484.94	285.097	2.407489e+002	2.409313e+001	267	17	4.180069e+000	0	0	0	0	0	0	256.787	1	1	46.8651	16.8378
DATA	782	10	44	0	0	ASCRP3009092	ASCRP3009092	1510.59	285.158	5.569975e+001	5.648501e+000	73.5	16	4.288319e+000	0	0	0	0	0	0	59.3444	1	1	49.8279	16.6944
DATA	783	10	45	0	0	ASCRP3005142	ASCRP3005142	1535.95	285.468	5.408895e+001	5.489935e+000	75.5	16	1.421184e+000	0	0	0	0	0	0	57.5532	1	1	49.5074	15.7391
DATA	784	10	46	0	0	ASCRP3000005	ASCRP3000005	1561.25	285.413	9.967098e+001	1.001140e+001	122.5	15	3.421894e+000	0	0	0	0	0	0	105.943	1	1	48.8603	15.069
DATA	785	10	47	0	0	ASCRP3009671	ASCRP3009671	1586.81	285.643	1.851899e+002	1.854293e+001	211.5	17.5	3.460948e+000	0	0	0	0	0	0	196.592	1	1	51.4001	17.2333
DATA	786	10	48	0	0	ASCRP3000591	ASCRP3000591	1612.19	285.481	7.150689e+001	7.212591e+000	95	16	3.556270e+000	0	0	0	0	0	0	75.835	1	1	49.8279	15
DATA	788	10	50	0	0	ASCRP3004955	ASCRP3004955	1662.75	284.761	2.104025e+002	2.106144e+001	241.5	16.5	4.179570e+000	0	0	0	0	0	0	222.776	1	1	46.1809	16.5294
DATA	789	10	51	0	0	ASCRP3001767	ASCRP3001767	1688.61	285.333	2.132802e+001	2.333103e+000	38	15	4.390934e+000	0	0	0	0	0	0	22.5504	1	1	47.2035	15.0303
DATA	790	10	52	0	0	ASCRP3013274	ASCRP3013274	1713.63	284.735	2.258645e+002	2.260627e+001	253	16.5	2.942122e+000	0	0	0	0	0	0	238.686	1	1	46.5243	16.2857
DATA	791	10	53	0	0	ASCRP3004249	ASCRP3004249	1738.74	285.547	4.899090e+002	4.900007e+001	532	15	3.683733e+000	0	0	0	0	0	0	516.997	1	1	52.0157	15.6452
DATA	792	10	54	0	0	ASCRP3002371	ASCRP3002371	1764.56	285.6	1.408427e+002	1.411616e+001	165.5	15.5	4.014485e+000	0	0	0	0	0	0	148.511	1	1	50.7771	16.5667
DATA	793	10	55	0	0	ASCRP3005508	ASCRP3005508	1790.42	285.427	6.836877e+000	1.169523e+000	24	18	4.191132e+000	0	0	0	0	0	0	7.20528	1	1	57.5363	17.0323
DATA	794	10	56	0	0	ASCRP3010673	ASCRP3010673	1815.2	285.31	5.226414e+001	5.311919e+000	74	15	4.034168e+000	0	0	0	0	0	0	55.0581	1	1	47.2035	15.2941
DATA	795	10	57	0	0	ASCRP3006627	ASCRP3006627	1841	285.455	1.183292e+000	9.570080e-001	17.5	16.5	4.611756e+000	0	0	0	0	0	0	1.24601	1	0	65	17
DATA	796	10	58	0	0	ASCRP3012445	ASCRP3012445	1866.22	285.053	2.032867e+001	2.243703e+000	38	14	4.646806e+000	0	0	0	0	0	0	21.4086	1	1	49.1849	14.9697
DATA	797	10	59	0	0	ASCRP3007790	ASCRP3007790	1891.64	284.866	8.394349e+001	8.447865e+000	106	16	4.063948e+000	0	0	0	0	0	0	88.4191	1	1	45.835	16.1481
DATA	798	10	60	0	0	ASCRP3009387	ASCRP3009387	1917.33	285.5	1.172522e+001	1.508742e+000	28	17	4.364294e+000	0	0	0	0	0	0	12.3492	1	1	57.5363	16.2
DATA	799	10	61	0	0	ASCRP3010831	ASCRP3010831	1942.3	285.57	7.508136e+002	7.508736e+001	799	15	3.645036e+000	0	0	0	0	0	0	791.18	1	1	52.0157	15.4375
DATA	800	10	62	0	0	ASCRP3008428	ASCRP3008428	1968	285.455	5.943131e+000	1.118964e+000	23.5	17	3.792749e+000	0	0	0	0	0	0	6.26854	1	1	55.8519	16.5806
DATA	801	10	63	0	0	ASCRP3012718	ASCRP3012718	1993.42	285.427	1.588473e+000	9.601818e-001	18.5	15	3.500955e+000	0	0	0	0	0	0	1.67746	1	0	57.5363	15.5294
DATA	802	10	64	0	0	ASCRP3012144	ASCRP3012144	2018.56	285.734	7.803409e+002	7.803982e+001	837	16	3.191334e+000	0	0	0	0	0	0	825.157	1	1	50.7771	16.2308
DATA	803	10	65	0	0	ASCRP3004243	ASCRP3004243	2044	285.097	1.557279e+001	1.820812e+000	34	15	3.310284e+000	0	0	0	0	0	0	16.5049	1	1	46.8651	15.5714
DATA	804	10	66	0	0	Negative025	Negative025	2069.5	285.5	9.567699e-001	9.419907e-001	17	14	2.902572e+000	0	0	0	0	0	0	0.309803	0	0	57.5363	14.2703
DATA	805	10	67	0	0	ASCRP3004433	ASCRP3004433	2094.46	285.254	2.355596e+002	2.357466e+001	268	14	3.266594e+000	0	0	0	0	0	0	250.905	1	1	47.5395	14.3214
DATA	806	10	68	0	0	ASCRP3002494	ASCRP3002494	2120.42	285.427	5.464818e+000	1.083687e+000	23	15	4.372577e+000	0	0	0	0	0	0	5.83969	1	1	65	15.8235
DATA	807	10	69	0	0	A_23_P148798	NM_015984	2145.58	285.427	1.200243e+001	1.519792e+000	30	14.5	3.174175e+000	0	0	0	0	0	0	12.874	1	1	57.5363	15.3462
DATA	808	10	70	0	0	ASCRP3001617	ASCRP3001617	2170.87	285.474	1.461856e+002	1.464800e+001	174.5	15	3.378856e+000	0	0	0	0	0	0	157.476	1	1	50.1463	15.6
DATA	809	10	71	0	0	ASCRP3011308	ASCRP3011308	2196.5	285.5	5.441868e+000	1.072079e+000	22	16	3.204342e+000	0	0	0	0	0	0	5.89141	1	1	57.5363	16.037
DATA	810	10	72	0	0	ASCRP3006312	ASCRP3006312	2221.43	285.592	2.666498e+001	2.820322e+000	44	16	3.628590e+000	0	0	0	0	0	0	29.0248	1	1	49.5074	15.6
DATA	811	10	73	0	0	ASCRP3007250	ASCRP3007250	2246.74	285.222	2.424127e+002	2.425845e+001	280.5	16	3.898853e+000	0	0	0	0	0	0	265.563	1	1	47.5395	15.6429
DATA	812	10	74	0	0	ASCRP3005013	ASCRP3005013	2272.58	285.427	1.965470e+001	2.164429e+000	37	15	4.484401e+000	0	0	0	0	0	0	21.6828	1	1	57.5363	15.8788
DATA	813	10	75	0	0	ASCRP3008205	ASCRP3008205	2297.88	285.059	1.418806e+002	1.421653e+001	176	14.5	3.597158e+000	0	0	0	0	0	0	157.76	1	1	46.8651	15.0789
DATA	814	10	76	0	0	ASCRP3011105	ASCRP3011105	2323.16	285.103	2.444286e+002	2.445912e+001	290.5	15	2.974113e+000	0	0	0	0	0	0	274.101	1	1	46.5243	14.6486
DATA	815	10	77	0	0	ASCRP3011142	ASCRP3011142	2348.67	285.5	8.068376e+000	1.196502e+000	26.5	15	2.092406e+000	0	0	0	0	0	0	9.13195	1	1	57.5363	15.3667
DATA	816	10	78	0	0	ASCRP3013562	ASCRP3013562	2373.09	285.643	7.258712e+000	1.136805e+000	27	15	3.868817e+000	0	0	0	0	0	0	8.29669	1	1	42.5954	15.75
DATA	817	10	79	0	0	ASCRP3004541	ASCRP3004541	2399.48	285.853	7.834608e+001	7.882195e+000	106	15.5	3.114231e+000	0	0	0	0	0	0	90.5929	1	1	49.8279	15.3684
DATA	818	10	80	0	0	ASCRP3008582	ASCRP3008582	2424.81	285.619	2.159636e+002	2.161325e+001	260	17	4.486090e+000	0	0	0	0	0	0	252.818	1	1	51.4001	17
DATA	819	10	81	0	0	ASCRP3007919	ASCRP3007919	2450.38	285.141	5.552452e+001	5.616037e+000	84.5	15	3.544588e+000	0	0	0	0	0	0	65.8887	1	1	44.7812	15.4444
DATA	820	10	82	0	0	ASCRP3003892	ASCRP3003892	2475.77	284.785	3.628950e+001	3.722778e+000	60	14	3.619502e+000	0	0	0	0	0	0	43.6939	1	1	45.1352	14.488
DATA	821	11	1	0	0	ASCRP3007848	ASCRP3007848	406.123	292	5.442467e+001	5.511532e+000	82	15	3.469254e+000	0	0	0	0	0	0	62.572	1	1	46.1809	15.378
DATA	822	11	2	0	0	ASCRP3000429	ASCRP3000429	431	292.1	4.385022e+001	4.471746e+000	68	17	3.907060e+000	0	0	0	0	0	0	50.034	1	1	44.0646	17.3438
DATA	823	11	3	0	0	ASCRP3010806	ASCRP3010806	456.931	292.288	1.932364e+002	1.934380e+001	237.5	16.5	3.608306e+000	0	0	0	0	0	0	218.893	1	1	48.5334	16.575
DATA	824	11	4	0	0	AS_circRNA_control206	AS_circRNA_control206	482.292	291.708	1.756693e+002	1.758937e+001	218	17	4.334657e+000	0	0	0	0	0	0	197.791	1	1	45.1352	16.5484
DATA	825	11	5	1028	1	(+)E1A_r60_n9	E1A_r60_n9	507.582	292.427	1.396595e+000	9.044734e-001	19.5	18	3.631078e+000	0	0	0	0	0	0	1.56284	1	0	57.5363	17.4483
DATA	826	11	6	0	0	ASCRP3002271	ASCRP3002271	533.065	293.048	2.227464e+001	2.401903e+000	41	16.5	4.052670e+000	0	0	0	0	0	0	24.7872	1	1	45.1352	16.7
DATA	827	11	7	0	0	ASCRP3013420	ASCRP3013420	557.481	293.204	6.189463e+001	6.254959e+000	80	17	2.962160e+000	0	0	0	0	0	0	68.5581	1	1	41.8414	17.0244
DATA	829	11	9	0	0	ASCRP3003473	ASCRP3003473	609.129	292.243	5.895287e+003	5.895294e+002	6405	17	6.337977e+000	0	0	0	0	0	0	6480.35	1	1	46.5243	17.7931
DATA	830	11	10	0	0	AS_circRNA_control203	AS_circRNA_control203	634.563	292.028	1.863316e+002	1.865550e+001	223	15	4.100042e+000	0	0	0	0	0	0	204.159	1	1	48.2044	15.8966
DATA	831	11	11	0	0	ASCRP3005307	ASCRP3005307	659.934	291.902	2.609374e+002	2.610979e+001	305	16	4.100342e+000	0	0	0	0	0	0	285.073	1	1	44.7812	16.2069
DATA	832	11	12	0	1	ETG04_27747	ETG04_27747	685.5	292.5	9.329552e-001	9.188664e-001	18	16	3.066504e+000	0	0	0	0	0	0	0.407777	0	0	65	16.9
DATA	833	11	13	0	0	ASCRP3012047	ASCRP3012047	710.893	292.5	9.351244e-001	9.210629e-001	19	18	4.303907e+000	0	0	0	0	0	0	0.423496	0	0	65	17.9487
DATA	834	11	14	0	0	ASCRP3003581	ASCRP3003581	736.418	292.427	5.829003e+000	1.090871e+000	23	15	4.181768e+000	0	0	0	0	0	0	6.32159	1	1	57.5363	15.2222
DATA	835	11	15	0	0	ASCRP3010261	ASCRP3010261	761.448	292.707	8.345127e+000	1.244956e+000	27	16	3.945000e+000	0	0	0	0	0	0	9.03296	1	1	42.2201	15.2857
DATA	836	11	16	0	0	ASCRP3012773	ASCRP3012773	787.123	292.945	6.259912e+001	6.327948e+000	85	17	2.455298e+000	0	0	0	0	0	0	67.6431	1	1	46.8651	17.4815
DATA	837	11	17	0	0	ASCRP3002523	ASCRP3002523	811.97	292.5	1.432096e+001	1.705598e+000	32	16.5	4.101411e+000	0	0	0	0	0	0	15.4592	1	1	44.4243	15.7813
DATA	838	11	18	0	0	ASCRP3009393	ASCRP3009393	837.683	292.354	5.527338e+002	5.528116e+001	612	16	3.490694e+000	0	0	0	0	0	0	596.03	1	1	51.0895	16.5806
DATA	839	11	19	0	0	ASCRP3001978	ASCRP3001978	863.033	291.883	3.198061e+001	3.329976e+000	53.5	15	4.129373e+000	0	0	0	0	0	0	34.4626	1	1	44.4243	16.1379
DATA	840	11	20	0	0	ASCRP3007579	ASCRP3007579	888.5	292.231	3.967103e+003	3.967114e+002	4285.5	16	3.475150e+000	0	0	0	0	0	0	4270.41	1	1	49.8279	16.92
DATA	841	11	21	0	0	ASCRP3013084	ASCRP3013084	914.107	292.5	2.093959e+004	2.093959e+003	22520.5	18.5	3.824702e+000	0	0	0	0	0	0	22520.1	1	1	56.9804	18.0882
DATA	842	11	22	0	0	ASCRP3003313	ASCRP3003313	939.375	292.725	7.598150e+001	7.654919e+000	99	17	4.639885e+000	0	0	0	0	0	0	81.6534	1	1	51.0895	16.8378
DATA	843	11	23	0	0	ASCRP3003559	ASCRP3003559	964.792	293	7.319083e+002	7.319675e+001	810	17	4.076647e+000	0	0	0	0	0	0	785.97	1	1	46.8651	17.2143
DATA	844	11	24	0	0	ASCRP3006775	ASCRP3006775	990.333	292.5	2.686044e+001	2.842928e+000	44.5	15	3.691029e+000	0	0	0	0	0	0	28.8404	1	1	57.5363	16.2857
DATA	845	11	25	0	0	ASCRP3013070	ASCRP3013070	1015.5	292.5	4.670846e+000	1.042266e+000	23	16	3.269929e+000	0	0	0	0	0	0	5.01301	1	1	57.5363	15.8857
DATA	846	11	26	0	0	ASCRP3006450	ASCRP3006450	1040.53	292.136	4.157884e+001	4.261032e+000	60.5	15	3.348086e+000	0	0	0	0	0	0	44.6184	1	1	45.4864	15.375
DATA	847	11	27	0	0	ASCRP3012852	ASCRP3012852	1066	292.271	7.606473e+001	7.663397e+000	98	16	2.743365e+000	0	0	0	0	0	0	81.5866	1	1	46.8651	16.0571
DATA	848	11	28	0	0	ASCRP3012162	ASCRP3012162	1091.2	292.268	1.356403e+002	1.359606e+001	162	16	3.316425e+000	0	0	0	0	0	0	145.434	1	1	47.2035	16.0357
DATA	849	11	29	0	0	ASCRP3006102	ASCRP3006102	1116.97	292.649	5.970402e+001	6.042904e+000	80	16	3.420022e+000	0	0	0	0	0	0	63.9731	1	1	49.1849	15.6
DATA	850	11	30	0	0	ASCRP3002021	ASCRP3002021	1142.23	292.957	3.139342e+001	3.275289e+000	51	17	4.092827e+000	0	0	0	0	0	0	33.6178	1	1	46.5243	16.4138
DATA	851	11	31	0	0	ASCRP3005357	ASCRP3005357	1167.67	292.753	9.090405e+001	9.138271e+000	115	16	3.387168e+000	0	0	0	0	0	0	97.318	1	1	48.2044	16.5172
DATA	852	11	32	0	0	ASCRP3007663	ASCRP3007663	1193.5	292.5	1.976235e+001	2.185983e+000	37	16	4.135106e+000	0	0	0	0	0	0	21.1508	1	1	57.5363	16.1081
DATA	853	11	33	1028	1	(+)E1A_r60_a97	E1A_r60_a97	1218.67	292.5	9.499293e-001	9.348072e-001	16	14	3.037543e+000	0	0	0	0	0	0	-1.60856	0	0	65	14.68
DATA	854	11	34	0	0	ASCRP3008405	ASCRP3008405	1244.33	292.5	3.634341e+001	3.752765e+000	56	16	4.240066e+000	0	0	0	0	0	0	38.857	1	1	57.5363	16.7667
DATA	855	11	35	0	0	ASCRP3004428	ASCRP3004428	1269.38	292	2.473931e+002	2.475699e+001	281	17.5	4.388286e+000	0	0	0	0	0	0	264.445	1	1	48.5334	18.0313
DATA	856	11	36	0	0	AS_circRNA_control206	AS_circRNA_control206	1295.15	292.134	1.889438e+002	1.891756e+001	221.5	14	2.623783e+000	0	0	0	0	0	0	201.818	1	1	46.1809	14.7931
DATA	857	11	37	0	0	ASCRP3003602	ASCRP3003602	1320.42	292.573	3.559687e+001	3.680979e+000	52.5	16	2.901149e+000	0	0	0	0	0	0	37.9845	1	1	57.5363	15.8
DATA	858	11	38	0	0	ASCRP3004845	ASCRP3004845	1345.67	292.5	8.957542e+000	1.296850e+000	26	16	2.839285e+000	0	0	0	0	0	0	9.55179	1	1	57.5363	16.3077
DATA	859	11	39	0	0	ASCRP3004621	ASCRP3004621	1371.33	292.5	1.736220e+001	1.973657e+000	35.5	17	3.531761e+000	0	0	0	0	0	0	18.4991	1	1	57.5363	17.16
DATA	860	11	40	0	0	ASCRP3007198	ASCRP3007198	1396.39	292.722	1.501930e+003	1.501960e+002	1634	17	4.278483e+000	0	0	0	0	0	0	1598.69	1	1	52.3208	17.6552
DATA	861	11	41	0	0	Negative018	Negative018	1422	292.545	9.554220e-001	9.421959e-001	17	17	4.531938e+000	0	0	0	0	0	0	0.649897	0	0	55.8519	16.3333
DATA	862	11	42	0	0	ASCRP3001171	ASCRP3001171	1447.01	292.311	9.707465e+001	9.752960e+000	121.5	15	3.868817e+000	0	0	0	0	0	0	103.168	1	1	49.1849	15.25
DATA	863	11	43	0	0	Negative034	Negative034	1472.58	292.573	2.579695e+000	9.767255e-001	20	16.5	4.274715e+000	0	0	0	0	0	0	2.73841	1	0	57.5363	16.7188
DATA	864	11	44	0	0	ASCRP3012514	ASCRP3012514	1498.33	292.5	7.621663e+000	1.212474e+000	25	17	4.000947e+000	0	0	0	0	0	0	8.0826	1	1	57.5363	17.5152
DATA	865	11	45	0	0	ASCRP3013159	ASCRP3013159	1523.5	292.5	1.113374e+002	1.117368e+001	133	16	2.533472e+000	0	0	0	0	0	0	117.948	1	1	57.5363	16.375
DATA	866	11	46	0	0	ASCRP3005878	ASCRP3005878	1548.74	292.551	4.500962e+001	4.599093e+000	66	16	4.060604e+000	0	0	0	0	0	0	47.6298	1	1	46.8651	15.1667
DATA	867	11	47	0	0	ASCRP3004310	ASCRP3004310	1574.42	292.573	8.738440e+000	1.287858e+000	27	16	2.546994e+000	0	0	0	0	0	0	9.23694	1	1	57.5363	16.2222
DATA	868	11	48	0	0	ASCRP3004840	ASCRP3004840	1599.46	292.882	4.457905e+002	4.458912e+001	479	17	3.435458e+000	0	0	0	0	0	0	470.624	1	1	49.8279	16.5652
DATA	869	11	49	0	0	ASCRP3012920	ASCRP3012920	1625.33	292.5	2.795695e+000	9.883748e-001	19	15	2.767519e+000	0	0	0	0	0	0	2.94901	1	0	57.5363	14.7027
DATA	870	11	50	0	0	ASCRP3011770	ASCRP3011770	1650.5	292.5	6.815717e+001	6.881466e+000	88.5	17	5.137444e+000	0	0	0	0	0	0	71.8214	1	1	57.5363	17.32
DATA	871	11	51	0	0	ASCRP3001837	ASCRP3001837	1675.29	292.429	8.978929e+001	9.029030e+000	114	15.5	4.277700e+000	0	0	0	0	0	0	94.5294	1	1	46.8651	15.8421
DATA	872	11	52	0	0	ASCRP3001979	ASCRP3001979	1700.88	292.384	2.105898e+002	2.108043e+001	238	15.5	3.200961e+000	0	0	0	0	0	0	221.505	1	1	48.5334	15.3846
DATA	873	11	53	0	0	ASCRP3007359	ASCRP3007359	1726.58	292.573	7.709583e+001	7.768098e+000	95.5	16	3.267015e+000	0	0	0	0	0	0	81.0113	1	1	57.5363	16.1875
DATA	874	11	54	0	0	ASCRP3009536	ASCRP3009536	1752.11	292.5	1.583991e+001	1.848244e+000	35	15	3.703469e+000	0	0	0	0	0	0	16.6324	1	1	56.9804	15.7353
DATA	875	11	55	0	0	ASCRP3004477	ASCRP3004477	1777.37	292.589	4.398077e+002	4.399109e+001	480.5	15	3.712123e+000	0	0	0	0	0	0	461.484	1	1	53.5237	16.0882
DATA	876	11	56	0	0	Negative015	Negative015	1802.89	292.5	9.688972e-001	9.534732e-001	16	15	3.376702e+000	0	0	0	0	0	0	-1.3289	0	0	65	15.9286
DATA	877	11	57	0	0	ASCRP3003827	ASCRP3003827	1828.42	292.573	1.240929e+002	1.244590e+001	147.5	17	4.101930e+000	0	0	0	0	0	0	130.094	1	1	57.5363	16.2973
DATA	878	11	58	0	0	ASCRP3000078	ASCRP3000078	1853.58	292.573	5.937688e+001	6.013846e+000	80	15	4.677284e+000	0	0	0	0	0	0	62.2368	1	1	57.5363	15.8929
DATA	879	11	59	0	0	ASCRP3003434	ASCRP3003434	1878.99	292.169	3.047774e+001	3.193534e+000	49	14	3.692801e+000	0	0	0	0	0	0	31.954	1	1	46.8651	14.5333
DATA	880	11	60	0	0	ASCRP3012374	ASCRP3012374	1904.38	292.444	2.318712e+002	2.320673e+001	263	17	3.884790e+000	0	0	0	0	0	0	243.118	1	1	48.2044	17.2703
DATA	881	11	61	0	0	ASCRP3012175	ASCRP3012175	1929.67	293.06	1.330453e+002	1.333866e+001	157.5	16	4.216728e+000	0	0	0	0	0	0	139.515	1	1	50.7771	16.0417
DATA	882	11	62	0	0	ASCRP3002031	ASCRP3002031	1955.07	292.984	3.203781e+001	3.342475e+000	51.5	15	3.194823e+000	0	0	0	0	0	0	33.6231	1	1	44.4243	15.2759
DATA	883	11	63	0	0	ASCRP3009154	ASCRP3009154	1980.53	292.784	2.882749e+001	3.035785e+000	47	16	3.049414e+000	0	0	0	0	0	0	30.2902	1	1	48.8603	15.9677
DATA	884	11	64	0	0	ASCRP3007463	ASCRP3007463	2005.94	292.935	3.432046e+002	3.433362e+001	375.5	16	2.638018e+000	0	0	0	0	0	0	361.098	1	1	48.2044	15.6774
DATA	885	11	65	0	0	ASCRP3006388	ASCRP3006388	2030.73	292.654	1.683211e+001	1.932130e+000	36	15	3.382964e+000	0	0	0	0	0	0	17.7433	1	1	51.0895	15.6111
DATA	886	11	66	0	0	ASCRP3001444	ASCRP3001444	2056.38	292.366	2.710408e+001	2.870889e+000	47	14.5	3.562926e+000	0	0	0	0	0	0	28.6388	1	1	47.8731	15.3611
DATA	887	11	67	0	0	Negative044	Negative044	2082.42	292.573	9.592529e-001	9.439824e-001	16	15	3.859001e+000	0	0	0	0	0	0	-1.78047	0	0	65	15.3243
DATA	889	11	69	0	0	CUST_17_PI418767722	NM_003753	2132.94	292.759	5.464756e+002	5.465560e+001	580	15	3.228569e+000	0	0	0	0	0	0	582.709	1	1	53.2255	14.9032
DATA	890	11	70	0	0	ASCRP3005121	ASCRP3005121	2158.49	292.558	2.311815e+001	2.493295e+000	44	16	3.354102e+000	0	0	0	0	0	0	24.7564	1	1	49.8279	15.2
DATA	891	11	71	0	0	ASCRP3006753	ASCRP3006753	2183.24	292.595	3.261823e+001	3.391693e+000	51	16	2.475275e+000	0	0	0	0	0	0	35.0897	1	1	48.8603	15.8571
DATA	892	11	72	0	0	ASCRP3004032	ASCRP3004032	2209.22	292.727	3.376171e+002	3.377437e+001	375	16	3.141043e+000	0	0	0	0	0	0	365.159	1	1	49.8279	16.1154
DATA	893	11	73	0	0	ASCRP3005586	ASCRP3005586	2234.58	292.573	9.226803e+000	1.302259e+000	28	16	2.967193e+000	0	0	0	0	0	0	10.0402	1	1	57.5363	15.7143
DATA	894	11	74	0	0	ASCRP3009675	ASCRP3009675	2259.8	292.734	2.930558e+001	3.069477e+000	51	17	4.699808e+000	0	0	0	0	0	0	32.0991	1	1	45.1352	17.4211
DATA	895	11	75	0	0	ASCRP3007066	ASCRP3007066	2285.24	292.613	9.720140e+001	9.762286e+000	119	14	3.412501e+000	0	0	0	0	0	0	107.269	1	1	49.1849	14.6129
DATA	896	11	76	0	0	ASCRP3002100	ASCRP3002100	2310.44	292.479	4.389534e+002	4.390454e+001	507	14	2.672612e+000	0	0	0	0	0	0	488.414	1	1	48.2044	14
DATA	897	11	77	0	0	ASCRP3003633	ASCRP3003633	2335.92	292.734	1.631778e+001	1.859048e+000	36	15	2.799407e+000	0	0	0	0	0	0	18.32	1	1	49.8279	15.0227
DATA	898	11	78	0	0	ASCRP3002549	ASCRP3002549	2361.5	292.648	8.448563e+003	8.448567e+002	9597.5	16.5	4.063777e+000	0	0	0	0	0	0	9580.94	1	1	57.5363	17
DATA	899	11	79	0	0	ASCRP3008003	ASCRP3008003	2386.84	293.09	8.322651e+001	8.368256e+000	111	16	3.078209e+000	0	0	0	0	0	0	95.3923	1	1	46.1809	15.7586
DATA	900	11	80	0	0	ASCRP3005623	ASCRP3005623	2411.97	292.933	9.912130e+001	9.949563e+000	131.5	17	3.703541e+000	0	0	0	0	0	0	114.957	1	1	46.8651	16.5
DATA	901	11	81	0	0	ASCRP3006946	ASCRP3006946	2437.51	292.493	5.235243e+001	5.303962e+000	78	15.5	4.880731e+000	0	0	0	0	0	0	61.5168	1	1	49.1849	16.6923
DATA	902	11	82	0	0	ASCRP3001855	ASCRP3001855	2462.94	292.232	1.332624e+002	1.335264e+001	180.5	16.5	3.059860e+000	0	0	0	0	0	0	158.806	1	1	46.5243	15.9706
DATA	903	12	1	0	0	ASCRP3003755	ASCRP3003755	418.753	299.612	5.038765e+002	5.039527e+001	596	15.5	3.999034e+000	0	0	0	0	0	0	574.925	1	1	51.7088	16.087
DATA	904	12	2	0	0	ASCRP3011302	ASCRP3011302	444.418	299.573	3.722458e+000	9.582670e-001	22	17	3.909399e+000	0	0	0	0	0	0	4.21564	1	0	57.5363	16.9231
DATA	905	12	3	1028	1	(+)E1A_r60_n11	E1A_r60_n11	469.582	299.573	1.724947e+000	9.055392e-001	20	17	4.319179e+000	0	0	0	0	0	0	1.94041	1	0	57.5363	16.9697
DATA	906	12	4	0	0	ASCRP3000945	ASCRP3000945	495	299.545	1.742942e+001	1.959050e+000	37	17	4.308656e+000	0	0	0	0	0	0	19.4863	1	1	55.8519	16.625
DATA	907	12	5	1028	1	(+)E1A_r60_a107	E1A_r60_a107	520.418	299.573	4.952904e+000	1.026819e+000	23	16	3.915231e+000	0	0	0	0	0	0	5.50647	1	1	57.5363	15.9355
DATA	908	12	6	0	0	ASCRP3006718	ASCRP3006718	545.582	299.573	5.043105e+000	1.035135e+000	23	16	3.740835e+000	0	0	0	0	0	0	5.57879	1	1	57.5363	16.0769
DATA	909	12	7	0	0	ASCRP3003824	ASCRP3003824	571.308	300.369	3.438348e+001	3.556358e+000	57	16	3.119991e+000	0	0	0	0	0	0	37.8448	1	1	45.4864	16.7556
DATA	910	12	8	0	0	ASCRP3000184	ASCRP3000184	596.582	299.573	1.127454e+001	1.450034e+000	29	16	3.775168e+000	0	0	0	0	0	0	12.3646	1	1	57.5363	16.4242
DATA	911	12	9	0	0	ASCRP3009348	ASCRP3009348	622	299.545	7.770152e+001	7.823859e+000	104	17	5.908025e+000	0	0	0	0	0	0	84.9055	1	1	55.8519	17.3571
DATA	912	12	10	0	0	ASCRP3008468	ASCRP3008468	647.37	299.836	5.532898e+001	5.608581e+000	79	14.5	4.108304e+000	0	0	0	0	0	0	60.2531	1	1	48.5334	14.5333
DATA	913	12	11	0	0	ASCRP3002260	ASCRP3002260	672.472	299.722	4.249555e+002	4.250552e+001	470.5	16.5	3.757598e+000	0	0	0	0	0	0	461.49	1	1	48.2044	16.5333
DATA	914	12	12	0	0	ASCRP3009281	ASCRP3009281	698.015	299.609	1.491433e+002	1.494287e+001	177	18	3.356467e+000	0	0	0	0	0	0	161.563	1	1	46.8651	18.1389
DATA	915	12	13	0	0	ASCRP3010544	ASCRP3010544	723.425	299.781	7.851394e+000	1.213512e+000	27	17	4.346488e+000	0	0	0	0	0	0	8.48531	1	1	48.8603	16.9333
DATA	916	12	14	0	0	ASCRP3009133	ASCRP3009133	748.836	300.274	1.424679e+001	1.699927e+000	31	15	4.701954e+000	0	0	0	0	0	0	15.3623	1	1	47.5395	15.4138
DATA	917	12	15	0	0	ASCRP3003639	ASCRP3003639	774.38	300.408	2.749078e+002	2.750647e+001	311	16	4.009840e+000	0	0	0	0	0	0	295.9	1	1	47.2035	16.3103
DATA	918	12	16	0	0	ASCRP3005576	ASCRP3005576	799.279	300.191	6.377744e+001	6.445234e+000	85	17.5	4.245956e+000	0	0	0	0	0	0	68.5567	1	1	46.1809	17.1364
DATA	919	12	17	0	0	ASCRP3006082	ASCRP3006082	825.061	299.379	2.153273e+001	2.345932e+000	42	16	3.988592e+000	0	0	0	0	0	0	23.1279	1	1	45.4864	15.8621
DATA	920	12	18	0	0	ASCRP3013443	ASCRP3013443	850.429	299.614	2.175317e+002	2.177314e+001	248.5	16	4.648656e+000	0	0	0	0	0	0	233.355	1	1	47.8731	16.88
DATA	921	12	19	0	0	ASCRP3008771	ASCRP3008771	876	299.545	9.097559e+001	9.145280e+000	113	15	4.647233e+000	0	0	0	0	0	0	97.5041	1	1	55.8519	16.375
DATA	922	12	20	0	0	ASCRP3006202	ASCRP3006202	901.418	299.573	1.213649e+001	1.531331e+000	31	14.5	3.285369e+000	0	0	0	0	0	0	12.9965	1	1	57.5363	15.8571
DATA	923	12	21	0	0	ASCRP3001872	ASCRP3001872	926.582	299.573	4.910323e+002	4.911213e+001	555	17	4.269925e+000	0	0	0	0	0	0	525.461	1	1	57.5363	16.9677
DATA	924	12	22	1028	1	(+)E1A_r60_a107	E1A_r60_a107	952.418	299.573	7.265838e+000	1.184173e+000	25	16	4.533496e+000	0	0	0	0	0	0	7.77043	1	1	65	16.4118
DATA	925	12	23	0	0	ASCRP3013088	ASCRP3013088	977.296	300.338	2.830118e+002	2.831666e+001	322	15	3.830174e+000	0	0	0	0	0	0	302.354	1	1	47.5395	16.2353
DATA	926	12	24	0	0	ASCRP3002695	ASCRP3002695	1002.86	300.243	2.576172e+001	2.741086e+000	44	16.5	4.175800e+000	0	0	0	0	0	0	27.5107	1	1	46.8651	16.6389
DATA	927	12	25	0	0	ASCRP3010781	ASCRP3010781	1028.15	299.853	1.422599e+002	1.425679e+001	167.5	16	3.095180e+000	0	0	0	0	0	0	151.891	1	1	46.1809	15.9286
DATA	928	12	26	0	0	ASCRP3002753	ASCRP3002753	1053.58	299.573	9.519574e-001	9.368031e-001	17	15	2.658320e+000	0	0	0	0	0	0	-0.21638	0	0	65	15
DATA	929	12	27	0	0	CUST_12_PI418767722	NM_001861	1078.99	299.574	2.085177e+001	2.286102e+000	38.5	16	3.386247e+000	0	0	0	0	0	0	22.2496	1	1	45.835	16
DATA	930	12	28	0	0	ASCRP3008211	ASCRP3008211	1104.14	299.768	2.627495e+003	2.627512e+002	2696	16	3.308644e+000	0	0	0	0	0	0	2802.18	1	1	46.1809	15.8667
DATA	931	12	29	0	0	ASCRP3007564	ASCRP3007564	1129.91	299.614	9.906893e+000	1.364260e+000	28.5	16	3.550187e+000	0	0	0	0	0	0	10.5623	1	1	57.259	15.9063
DATA	932	12	30	0	0	Negative055	Negative055	1155.42	299.573	9.534910e-001	9.383122e-001	17	17	3.489366e+000	0	0	0	0	0	0	-0.286581	0	0	65	16.1351
DATA	933	12	31	0	0	ASCRP3000660	ASCRP3000660	1180.34	300.38	1.942767e+002	1.945036e+001	216	15.5	3.619233e+000	0	0	0	0	0	0	206.845	1	1	47.5395	15.9333
DATA	934	12	32	0	0	ASCRP3004548	ASCRP3004548	1205.85	300.426	2.253209e+002	2.255167e+001	258	15	4.701168e+000	0	0	0	0	0	0	239.775	1	1	46.5243	15.6207
DATA	935	12	33	0	0	ASCRP3002011	ASCRP3002011	1231.49	299.59	1.451886e+002	1.454924e+001	170	15	3.507595e+000	0	0	0	0	0	0	154.51	1	1	51.7088	15.6452
DATA	936	12	34	0	0	ASCRP3011875	ASCRP3011875	1256.55	299.652	5.367826e+001	5.449549e+000	75	18	4.549193e+000	0	0	0	0	0	0	57.0905	1	1	47.5395	18.1852
DATA	937	12	35	0	0	ASCRP3002018	ASCRP3002018	1282.41	299.377	2.888839e+001	3.038122e+000	48.5	16	4.449833e+000	0	0	0	0	0	0	30.7115	1	1	43.3362	16.7111
DATA	938	12	36	0	0	ASCRP3009643	ASCRP3009643	1307.29	299.829	2.160860e+002	2.162911e+001	237	16	3.860739e+000	0	0	0	0	0	0	229.504	1	1	50.7771	16.697
DATA	939	12	37	0	0	ASCRP3006276	ASCRP3006276	1333.09	299.614	6.000785e+000	1.116962e+000	23	18	3.778832e+000	0	0	0	0	0	0	6.36974	1	1	57.259	17.2903
DATA	940	12	38	0	0	ASCRP3006559	ASCRP3006559	1358.45	300.247	1.079308e+003	1.079349e+002	1144	16	4.053672e+000	0	0	0	0	0	0	1144.3	1	1	48.2044	17.0323
DATA	941	12	39	0	0	ASCRP3012100	ASCRP3012100	1383.5	300.257	1.504391e+002	1.507350e+001	173	16	3.918128e+000	0	0	0	0	0	0	159.369	1	1	47.2035	16.4
DATA	942	12	40	0	0	ASCRP3006922	ASCRP3006922	1409.5	299.648	1.346661e+001	1.644812e+000	31	16	4.178717e+000	0	0	0	0	0	0	14.2593	1	1	57.5363	16.4118
DATA	943	12	41	0	0	ASCRP3013250	ASCRP3013250	1434.3	299.74	9.635064e+000	1.349798e+000	26	16	4.415358e+000	0	0	0	0	0	0	10.1925	1	1	48.2044	16.1538
DATA	944	12	42	0	0	ASCRP3005521	ASCRP3005521	1459.7	299.531	2.238530e+001	2.430242e+000	39	15	3.961639e+000	0	0	0	0	0	0	23.6612	1	1	44.7812	16.1379
DATA	945	12	43	0	0	ASCRP3003146	ASCRP3003146	1485.5	299.648	2.046853e+001	2.255350e+000	39.5	18	3.691000e+000	0	0	0	0	0	0	21.6118	1	1	57.5363	17.4615
DATA	946	12	44	0	0	ASCRP3005950	ASCRP3005950	1510.61	299.931	2.071427e+004	2.071427e+003	21731	16	3.791681e+000	0	0	0	0	0	0	21845.2	1	1	53.8203	16.3448
DATA	947	12	45	0	0	ASCRP3002895	ASCRP3002895	1535.64	299.833	2.657366e+001	2.821783e+000	44	16	4.235031e+000	0	0	0	0	0	0	27.9977	1	1	45.4864	16.25
DATA	949	12	47	0	0	ASCRP3004321	ASCRP3004321	1586.62	299.959	9.663074e+001	9.709780e+000	115	16	3.050453e+000	0	0	0	0	0	0	101.586	1	1	48.8603	16.4
DATA	950	12	48	0	0	ASCRP3006982	ASCRP3006982	1611.56	300.46	1.062000e+001	1.426569e+000	28	16	3.078935e+000	0	0	0	0	0	0	11.1496	1	1	40.6843	15.5625
DATA	951	12	49	0	0	A_23_P122216	NM_002317	1637.36	299.855	1.519342e+001	1.793548e+000	31	15.5	4.637674e+000	0	0	0	0	0	0	15.9409	1	1	46.8651	15.6471
DATA	952	12	50	0	0	ASCRP3011083	ASCRP3011083	1662.64	299.781	4.462364e+003	4.462374e+002	4636	15	4.482030e+000	0	0	0	0	0	0	4677.57	1	1	44.7812	16.4595
DATA	953	12	51	0	0	ASCRP3002739	ASCRP3002739	1688.28	300.052	2.384129e+001	2.568306e+000	42.5	18	8.831761e+000	0	0	0	0	1	0	24.9634	1	1	43.3362	20
DATA	954	12	52	0	0	ASCRP3005812	ASCRP3005812	1713.64	300.116	3.141554e+001	3.283767e+000	49	16	2.427442e+000	0	0	0	0	0	0	32.8645	1	1	46.5243	15.6774
DATA	955	12	53	0	0	ASCRP3011222	ASCRP3011222	1739.21	300.133	5.798093e+001	5.876486e+000	79	16	4.000000e+000	0	0	0	0	0	0	60.6074	1	1	48.2044	16.3333
DATA	956	12	54	0	1	RC3	RC3	1764.5	300	9.727059e-001	9.572213e-001	17	15	4.144443e+000	0	0	0	0	0	0	-0.700111	0	0	54.1152	16.2813
DATA	957	12	55	0	0	ASCRP3007224	ASCRP3007224	1789.79	300.093	2.131051e+002	2.133202e+001	240	15.5	3.752988e+000	0	0	0	0	0	0	222.495	1	1	48.2044	16.4722
DATA	958	12	56	0	0	ASCRP3005278	ASCRP3005278	1815.15	300.095	1.338396e+002	1.341822e+001	153.5	17	3.474120e+000	0	0	0	0	0	0	139.681	1	1	47.8731	16.9268
DATA	959	12	57	0	0	ASCRP3006349	ASCRP3006349	1841	300	7.580514e+003	7.580520e+002	7702.5	17	4.176050e+000	0	0	0	0	0	0	7909.95	1	1	54.9904	17.4242
DATA	960	12	58	0	0	Negative034	Negative034	1866.5	300	9.738938e-001	9.611828e-001	18	15	4.153969e+000	0	0	0	0	0	0	0.763943	0	0	65	15.4571
DATA	961	12	59	0	0	ASCRP3010820	ASCRP3010820	1891.5	300	7.397148e+000	1.210527e+000	24	17	3.483689e+000	0	0	0	0	0	0	7.71963	1	1	54.1152	16.8438
DATA	962	12	60	0	0	ASCRP3012647	ASCRP3012647	1917.5	300	5.710947e+000	1.115153e+000	23	17	3.549163e+000	0	0	0	0	0	0	5.96245	1	1	54.1152	16.6786
DATA	963	12	61	0	0	ASCRP3006651	ASCRP3006651	1942.5	300.265	5.237184e+001	5.323961e+000	72	15	3.614345e+000	0	0	0	0	0	0	54.7068	1	1	46.5243	15.2143
DATA	964	12	62	0	0	ASCRP3009586	ASCRP3009586	1967.63	300.307	1.645151e+002	1.647929e+001	187	16	2.044949e+000	0	0	0	0	0	0	172.012	1	1	47.8731	16
DATA	965	12	63	0	0	ASCRP3009076	ASCRP3009076	1993	300.203	1.296975e+002	1.300487e+001	156	16	2.700856e+000	0	0	0	0	0	0	135.792	1	1	46.8651	15.8065
DATA	966	12	64	0	0	ASCRP3001513	ASCRP3001513	2018.5	300	3.684490e+000	1.022140e+000	20.5	14	3.178411e+000	0	0	0	0	0	0	3.86449	1	0	54.1152	15.0333
DATA	967	12	65	0	0	ASCRP3004933	ASCRP3004933	2044.39	300.069	9.668631e-001	9.521762e-001	18	14	3.188214e+000	0	0	0	0	0	0	0.384951	0	0	65	15.2
DATA	968	12	66	0	0	ASCRP3002567	ASCRP3002567	2068.85	299.865	7.292573e+002	7.293191e+001	793	16	4.135067e+000	0	0	0	0	0	0	768.355	1	1	47.8731	15.4146
DATA	969	12	67	0	0	ASCRP3011424	ASCRP3011424	2095	300	3.307314e+001	3.440042e+000	52	15	2.773501e+000	0	0	0	0	0	0	34.9485	1	1	54.9904	15
DATA	970	12	68	0	0	ASCRP3005844	ASCRP3005844	2119.81	299.971	1.485095e+002	1.488087e+001	175	15	2.883971e+000	0	0	0	0	0	0	157.455	1	1	46.8651	14.5294
DATA	971	12	69	0	0	ASCRP3012734	ASCRP3012734	2145.22	299.889	8.104575e+000	1.240730e+000	25	16	2.857426e+000	0	0	0	0	0	0	8.62692	1	1	37.4241	15.6765
DATA	972	12	70	0	0	ASCRP3012347	ASCRP3012347	2170.84	300.078	5.687477e+002	5.688246e+001	634	16	4.139279e+000	0	0	0	0	0	0	608.093	1	1	52.0157	16.2432
DATA	973	12	71	0	0	ASCRP3002940	ASCRP3002940	2196.35	300.12	4.058689e+002	4.059756e+001	454	16	4.146466e+000	0	0	0	0	0	0	436.162	1	1	48.8603	15.5455
DATA	974	12	72	0	0	ASCRP3007316	ASCRP3007316	2221.46	299.973	3.925014e+001	4.032589e+000	61	16	3.212904e+000	0	0	0	0	0	0	42.4223	1	1	48.5334	15.7857
DATA	975	12	73	0	0	Negative034	Negative034	2247.5	300	9.662298e-001	9.242333e-001	19	16	2.586851e+000	0	0	0	0	0	0	1.0512	1	0	54.1152	16.3929
DATA	976	12	74	0	0	ASCRP3001148	ASCRP3001148	2273	299.831	1.306177e+001	1.593360e+000	30.5	16	4.437913e+000	0	0	0	0	0	0	14.3139	1	1	44.0646	16.5152
DATA	977	12	75	0	0	A_23_P23303	NM_003686	2298.17	299.727	2.190659e+001	2.370370e+000	43	15	3.698853e+000	0	0	0	0	0	0	24.1967	1	1	45.835	14.7179
DATA	978	12	76	0	0	ASCRP3007578	ASCRP3007578	2323.08	299.762	4.681135e+002	4.681996e+001	549	15	2.488237e+000	0	0	0	0	0	0	521.482	1	1	45.4864	14.6053
DATA	979	12	77	0	0	ASCRP3007443	ASCRP3007443	2348.65	300.613	3.448109e+002	3.449255e+001	395	15	3.507974e+000	0	0	0	0	0	0	387.702	1	1	50.7771	15.6
DATA	980	12	78	0	0	ASCRP3013128	ASCRP3013128	2374.32	300.017	9.627206e+000	1.304165e+000	28	17	4.534798e+000	0	0	0	0	0	0	10.9427	1	1	44.0646	17.4242
DATA	981	12	79	0	0	ASCRP3006037	ASCRP3006037	2398.44	300.907	5.360896e+000	1.022416e+000	24	16	3.534837e+000	0	0	0	0	0	0	6.15771	1	1	36.9964	15.931
DATA	982	12	80	0	0	ASCRP3010523	ASCRP3010523	2425.09	300.386	8.730502e-001	8.591520e-001	17	16	4.084570e+000	0	0	0	0	0	0	-0.106174	0	0	65	16.0606
DATA	983	12	81	0	0	ASCRP3006741	ASCRP3006741	2450.25	300.063	2.937806e+003	2.937818e+002	3467	15	3.659166e+000	0	0	0	0	0	0	3465.86	1	1	49.8279	15.4583
DATA	984	12	82	0	0	ASCRP3001619	ASCRP3001619	2475.53	299.941	8.663960e+000	1.203544e+000	29	14	3.475851e+000	0	0	0	0	0	0	10.3712	1	1	47.2035	14.3581
DATA	985	13	1	0	0	ASCRP3009477	ASCRP3009477	406	307	7.595856e+002	7.596361e+001	873	15	3.231543e+000	0	0	0	0	0	0	867.236	1	1	46.8651	14.9506
DATA	986	13	2	0	0	ASCRP3005805	ASCRP3005805	431.5	307	1.808841e+000	9.011633e-001	20	16	3.766455e+000	0	0	0	0	0	0	2.04893	1	0	54.1152	16.3784
DATA	987	13	3	0	0	A_23_P215720	NM_000492	456.863	307.431	7.870092e+000	1.187586e+000	27	18	3.729856e+000	0	0	0	0	0	0	8.84908	1	1	40.2912	17.3871
DATA	988	13	4	0	0	ASCRP3009639	ASCRP3009639	482.243	307	1.332965e+003	1.332996e+002	1436	17	4.359863e+000	0	0	0	0	0	0	1489.29	1	1	46.8651	17.1429
DATA	989	13	5	0	0	ASCRP3010723	ASCRP3010723	507.5	307.188	2.189146e+003	2.189164e+002	2413.5	17	4.127643e+000	0	0	0	0	0	0	2431.21	1	1	49.8279	16.5882
DATA	990	13	6	0	0	ASCRP3013168	ASCRP3013168	533	307.5	2.950271e+002	2.951660e+001	341	16	4.085265e+000	0	0	0	0	0	0	325.827	1	1	54.7002	16.4242
DATA	991	13	7	0	0	ASCRP3003376	ASCRP3003376	558.589	307.247	4.586675e+001	4.676040e+000	68.5	16	3.386884e+000	0	0	0	0	0	0	50.4136	1	1	48.5334	16.0513
DATA	992	13	8	0	0	ASCRP3010669	ASCRP3010669	583.636	307.673	2.266324e+001	2.443674e+000	43	16	2.229326e+000	0	0	0	0	0	0	24.7968	1	1	41.4593	16.3548
DATA	993	13	9	0	0	ASCRP3010135	ASCRP3010135	609.5	307.352	5.202085e+000	1.054690e+000	23	16	5.875347e+000	0	0	0	0	0	0	5.67002	1	1	57.5363	17.3448
DATA	994	13	10	0	0	ASCRP3012389	ASCRP3012389	634.297	306.984	1.084489e+001	1.422438e+000	28	15.5	4.570871e+000	0	0	0	0	0	0	11.7823	1	1	45.4864	15.6786
DATA	995	13	11	0	0	ASCRP3005653	ASCRP3005653	659.91	307.104	2.436152e+003	2.436170e+002	2641.5	15	4.171508e+000	0	0	0	0	0	0	2638.21	1	1	46.8651	15.4828
DATA	996	13	12	0	0	ASCRP3009506	ASCRP3009506	685.5	307.352	4.860746e+000	1.045931e+000	22	18	3.713677e+000	0	0	0	0	0	0	5.24849	1	1	57.5363	17.4839
DATA	997	13	13	0	0	ASCRP3013350	ASCRP3013350	710.912	307.386	4.186594e+000	1.018442e+000	22	17	4.257418e+000	0	0	0	0	0	0	4.50941	1	0	57.259	17.7805
DATA	998	13	14	0	0	ASCRP3008091	ASCRP3008091	736.5	307.352	7.588891e+000	1.200655e+000	26	15	2.929733e+000	0	0	0	0	0	0	8.15651	1	1	57.5363	15
DATA	999	13	15	0	0	ASCRP3011151	ASCRP3011151	761.684	307.605	9.796601e+001	9.840862e+000	122	15	4.777476e+000	0	0	0	0	0	0	105.081	1	1	49.5074	16.2917
DATA	1000	13	16	0	0	ASCRP3005391	ASCRP3005391	786.753	307.612	3.246181e+003	3.246195e+002	3396	17.5	3.447326e+000	0	0	0	0	0	0	3476.28	1	1	51.7088	17.8333
DATA	1001	13	17	0	0	ASCRP3000839	ASCRP3000839	812.594	306.75	1.091933e+002	1.095926e+001	136	15	3.839301e+000	0	0	0	0	0	0	116.824	1	1	44.7812	15.1333
DATA	1002	13	18	0	0	ASCRP3011404	ASCRP3011404	837.32	307.08	1.412908e+001	1.694816e+000	32	17	3.973663e+000	0	0	0	0	0	0	15.0952	1	1	40.2912	17.96
DATA	1003	13	19	0	0	AS_circRNA_control202	AS_circRNA_control202	862.746	306.761	1.673121e+002	1.675741e+001	195	16	4.595943e+000	0	0	0	0	0	0	178.596	1	1	46.1809	16.6286
DATA	1004	13	20	0	0	ASCRP3003501	ASCRP3003501	888.292	306.692	2.959466e+002	2.960951e+001	334	17	3.992811e+000	0	0	0	0	0	0	315.625	1	1	45.1352	16.8438
DATA	1005	13	21	0	0	ASCRP3001218	ASCRP3001218	913.974	307.416	2.655528e+002	2.657187e+001	302	17	4.195732e+000	0	0	0	0	0	0	282.854	1	1	49.1849	16.6667
DATA	1006	13	22	0	0	ASCRP3005130	ASCRP3005130	938.481	307.769	1.012883e+001	1.381637e+000	28	16	4.009288e+000	0	0	0	0	0	0	10.7791	1	1	40.6843	16.0244
DATA	1007	13	23	0	0	ASCRP3003153	ASCRP3003153	964.63	307.593	2.176157e+002	2.178187e+001	250.5	15	3.500952e+000	0	0	0	0	0	0	231.466	1	1	50.7771	15.56
DATA	1008	13	24	0	0	ASCRP3009439	ASCRP3009439	990.042	307.792	2.766141e+001	2.921750e+000	47	16	4.274374e+000	0	0	0	0	0	0	29.4022	1	1	46.8651	16.7027
DATA	1009	13	25	0	0	ASCRP3000041	ASCRP3000041	1015	306.774	9.651888e+001	9.697615e+000	119	17	3.814391e+000	0	0	0	0	0	0	102.611	1	1	45.4864	16.5429
DATA	1010	13	26	0	0	ASCRP3006250	ASCRP3006250	1040.85	306.836	9.461550e+001	9.508238e+000	118.5	15	3.307999e+000	0	0	0	0	0	0	100.537	1	1	46.1809	15.5
DATA	1011	13	27	0	0	ASCRP3001693	ASCRP3001693	1066.22	306.754	5.013235e+001	5.100867e+000	70	16	3.106456e+000	0	0	0	0	0	0	53.2504	1	1	45.1352	15.8421
DATA	1012	13	28	0	0	ASCRP3001240	ASCRP3001240	1091.57	306.908	3.458281e+001	3.584262e+000	54	15	3.501231e+000	0	0	0	0	0	0	36.7149	1	1	44.7812	15.5
DATA	1013	13	29	0	0	ASCRP3000804	ASCRP3000804	1117.26	307.081	1.710825e+001	1.953226e+000	36.5	16	3.111848e+000	0	0	0	0	0	0	18.1534	1	1	45.1352	15.7941
DATA	1014	13	30	0	0	ASCRP3004177	ASCRP3004177	1142.07	307.327	1.791403e+001	2.024430e+000	35	16.5	3.496427e+000	0	0	0	0	0	0	18.9975	1	1	42.2201	16.325
DATA	1015	13	31	0	0	ASCRP3004261	ASCRP3004261	1168.31	307.325	3.350335e+001	3.480624e+000	52	16	3.530978e+000	0	0	0	0	0	0	35.5135	1	1	49.8279	16.0303
DATA	1016	13	32	0	0	ASCRP3008747	ASCRP3008747	1193.09	307.224	1.320782e+001	1.623319e+000	31	16	3.655016e+000	0	0	0	0	0	0	13.9948	1	1	45.835	16.3226
DATA	1017	13	33	0	0	ASCRP3006795	ASCRP3006795	1218.45	306.642	3.403761e+001	3.532208e+000	53	15	4.319834e+000	0	0	0	0	0	0	36.0614	1	1	46.1809	15.7407
DATA	1018	13	34	0	0	ASCRP3004638	ASCRP3004638	1244.42	307.427	1.923567e+002	1.925887e+001	223	16	4.596320e+000	0	0	0	0	0	0	203.575	1	1	57.5363	16.6154
DATA	1019	13	35	0	0	ASCRP3005979	ASCRP3005979	1269.14	307.215	2.425227e+001	2.602944e+000	44	16	3.214970e+000	0	0	0	0	0	0	25.6556	1	1	45.835	16.0769
DATA	1020	13	36	0	0	ASCRP3003937	ASCRP3003937	1294.9	307.205	8.609327e+001	8.661134e+000	107	15	4.334490e+000	0	0	0	0	0	0	91.0172	1	1	47.8731	16.3659
DATA	1021	13	37	0	0	Negative003	Negative003	1320.42	307.427	9.620029e-001	9.466886e-001	16	16	2.594776e+000	0	0	0	0	0	0	-1.39423	0	0	65	15.9063
DATA	1022	13	38	0	0	ASCRP3003947	ASCRP3003947	1345.59	307.315	8.258595e+001	8.312748e+000	104	16	4.708752e+000	0	0	0	0	0	0	87.1798	1	1	48.5334	17.1212
DATA	1023	13	39	0	0	ASCRP3012449	ASCRP3012449	1371.42	307.427	2.728406e+000	9.866057e-001	18	16	3.126033e+000	0	0	0	0	0	0	2.87767	1	0	65	16.1852
DATA	1024	13	40	0	0	ASCRP3011343	ASCRP3011343	1396.36	307.541	3.739575e+001	3.858105e+000	55	17	4.020269e+000	0	0	0	0	0	0	39.4066	1	1	48.8603	16.6552
DATA	1025	13	41	0	0	ASCRP3002910	ASCRP3002910	1421.8	306.648	4.401791e+002	4.402815e+001	482	15.5	4.403732e+000	0	0	0	0	0	0	463.714	1	1	46.8651	16.4167
DATA	1026	13	42	0	0	ASCRP3003092	ASCRP3003092	1447.5	306.735	1.074377e+002	1.078570e+001	131	16	3.239455e+000	0	0	0	0	0	0	113.07	1	1	46.5243	16.3043
DATA	1027	13	43	0	0	ASCRP3004061	ASCRP3004061	1472.58	307.427	5.868377e+000	1.117921e+000	24	17	3.952949e+000	0	0	0	0	0	0	6.16745	1	1	57.5363	17.6774
DATA	1028	13	44	0	0	ASCRP3008255	ASCRP3008255	1498.42	307.427	4.270026e+004	4.270026e+003	44947	17	3.480511e+000	0	0	0	0	0	0	44831.6	1	1	57.5363	16.963
DATA	1029	13	45	0	0	Negative043	Negative043	1523.58	307.427	9.688315e-001	9.573567e-001	18	16	4.380600e+000	0	0	0	0	0	0	0.911011	0	0	65	16.2414
DATA	1030	13	46	0	0	ASCRP3011250	ASCRP3011250	1548.69	307.405	1.486757e+002	1.489817e+001	174.5	16	2.570197e+000	0	0	0	0	0	0	155.786	1	1	48.5334	15.9655
DATA	1031	13	47	0	0	ASCRP3007282	ASCRP3007282	1574.42	307.427	1.179264e+003	1.179303e+002	1245	14.5	4.196056e+000	0	0	0	0	0	0	1234.37	1	1	57.5363	15.2917
DATA	1032	13	48	0	0	ASCRP3010888	ASCRP3010888	1599.41	307.557	2.651368e+002	2.653093e+001	295	15.5	2.092626e+000	0	0	0	0	0	0	277.226	1	1	50.1463	15.4444
DATA	1033	13	49	0	0	ASCRP3005437	ASCRP3005437	1624.5	307.375	3.171091e+001	3.312416e+000	48	15	2.943223e+000	0	0	0	0	0	0	33.1279	1	1	48.5334	14.6552
DATA	1034	13	50	0	0	ASCRP3012126	ASCRP3012126	1650.17	307.171	1.539102e+002	1.542080e+001	182	15	4.622901e+000	0	0	0	0	0	0	160.651	1	1	46.8651	16.6061
DATA	1035	13	51	0	0	ASCRP3011366	ASCRP3011366	1675.89	307.5	2.375893e+001	2.562186e+000	40.5	16	5.003302e+000	0	0	0	0	0	0	24.7713	1	1	56.9804	16.5405
DATA	1036	13	52	0	0	Negative053	Negative053	1701.42	307.427	1.248910e+000	9.680039e-001	18	17	4.724282e+000	0	0	0	0	0	0	1.30107	1	0	57.5363	16.6667
DATA	1037	13	53	0	0	ASCRP3008953	ASCRP3008953	1726.61	307.627	5.171001e+002	5.171893e+001	552	17	3.438034e+000	0	0	0	0	0	0	538.213	1	1	51.7088	16.8485
DATA	1038	13	54	0	0	ASCRP3005780	ASCRP3005780	1751.87	307.513	9.928066e+001	9.974503e+000	121	15	4.525372e+000	0	0	0	0	0	0	103.272	1	1	50.1463	15.1429
DATA	1039	13	55	0	0	ASCRP3003801	ASCRP3003801	1777.16	307.623	1.389559e+001	1.690043e+000	31	15	3.508035e+000	0	0	0	0	0	0	14.4451	1	1	46.8651	15.1622
DATA	1040	13	56	0	0	ASCRP3007751	ASCRP3007751	1802.56	307.543	4.523518e+001	4.624748e+000	63	17	3.533391e+000	0	0	0	0	0	0	47.006	1	1	50.4627	16.1212
DATA	1041	13	57	0	0	ASCRP3004613	ASCRP3004613	1828.42	307.427	5.821687e+000	1.124890e+000	23	17	3.152742e+000	0	0	0	0	0	0	6.04834	1	1	57.5363	17.1613
DATA	1042	13	58	0	0	A_23_P142849	NM_005168	1853.58	307.427	8.500798e+000	1.284234e+000	26	16.5	4.376918e+000	0	0	0	0	0	0	8.83098	1	1	57.5363	15.75
DATA	1043	13	59	0	0	ASCRP3000060	ASCRP3000060	1879.29	307.111	2.216439e+001	2.416333e+000	40	15	3.390346e+000	0	0	0	0	0	0	23.0322	1	1	47.8731	15.3611
DATA	1044	13	60	0	0	ASCRP3001879	ASCRP3001879	1904.63	307.057	1.529960e+001	1.807250e+000	34	17	3.975720e+000	0	0	0	0	0	0	15.9046	1	1	46.8651	16.7222
DATA	1045	13	61	0	0	Negative042	Negative042	1929.67	307.5	3.066091e+000	1.009331e+000	20	14.5	3.676118e+000	0	0	0	0	0	0	3.18842	1	0	57.5363	14.9231
DATA	1046	13	62	0	0	ASCRP3009921	ASCRP3009921	1955.4	307.471	1.151148e+001	1.499398e+000	29	16	3.619746e+000	0	0	0	0	0	0	11.9817	1	1	46.8651	16.2222
DATA	1047	13	63	0	0	ASCRP3007829	ASCRP3007829	1979.59	307.674	7.900220e+000	1.243100e+000	25.5	16	2.233831e+000	0	0	0	0	0	0	8.23135	1	1	39.4933	15.36
DATA	1048	13	64	0	0	ASCRP3000051	ASCRP3000051	2005.8	307.61	1.290870e+003	1.290905e+002	1376.5	16	3.098070e+000	0	0	0	0	0	0	1347.15	1	1	51.4001	16.0882
DATA	1049	13	65	0	0	ASCRP3010327	ASCRP3010327	2031.5	307.5	1.246072e+000	9.643997e-001	19	14	3.047177e+000	0	0	0	0	0	0	1.30299	1	0	65	14.2162
DATA	1050	13	66	0	0	ASCRP3011491	ASCRP3011491	2056.67	307.5	4.323662e+001	4.427686e+000	58	17	3.873351e+000	0	0	0	0	0	0	45.3156	1	1	57.5363	15.8148
DATA	1051	13	67	0	0	ASCRP3001636	ASCRP3001636	2082.42	307.427	1.630341e+001	1.887650e+000	33.5	16	4.419209e+000	0	0	0	0	0	0	17.1358	1	1	65	16
DATA	1052	13	68	0	0	ASCRP3005614	ASCRP3005614	2107.15	307.16	6.242519e+002	6.243240e+001	652.5	15	2.890532e+000	0	0	0	0	0	0	658.275	1	1	48.2044	14.7
DATA	1053	13	69	0	0	ASCRP3005004	ASCRP3005004	2132.94	307.292	3.360378e+002	3.361706e+001	369	15	3.731213e+000	0	0	0	0	0	0	355.674	1	1	53.2255	15.3171
DATA	1054	13	70	0	0	ASCRP3003557	ASCRP3003557	2158.43	307.091	2.409045e+001	2.586179e+000	43	16	4.293595e+000	0	0	0	0	0	0	25.6104	1	1	49.8279	15.8333
DATA	1055	13	71	0	0	ASCRP3000241	ASCRP3000241	2183.81	307.271	2.338742e+001	2.519153e+000	41	16.5	4.095293e+000	0	0	0	0	0	0	24.982	1	1	46.8651	16.5
DATA	1056	13	72	0	0	ASCRP3001008	ASCRP3001008	2208.93	307.411	2.483371e+002	2.485116e+001	280.5	16	4.794590e+000	0	0	0	0	0	0	266.694	1	1	53.5237	16.1071
DATA	1057	13	73	0	0	Negative032	Negative032	2234.5	307.5	9.404344e-001	9.267828e-001	18	16	2.859949e+000	0	0	0	0	0	0	0.534164	0	0	65	15.4
DATA	1058	13	74	0	0	ASCRP3011750	ASCRP3011750	2260	307.455	5.759083e+000	1.084625e+000	23.5	17	3.987516e+000	0	0	0	0	0	0	6.26602	1	1	55.8519	16.8519
DATA	1059	13	75	0	0	ASCRP3009445	ASCRP3009445	2285.5	307.5	8.409155e+001	8.458479e+000	108	15	3.136137e+000	0	0	0	0	0	0	92.193	1	1	57.5363	14.8205
DATA	1060	13	76	0	0	ASCRP3000701	ASCRP3000701	2310.29	307.206	3.602932e+001	3.714752e+000	55	14	3.367111e+000	0	0	0	0	0	0	39.83	1	1	45.1352	14.1379
DATA	1061	13	77	0	0	ASCRP3012997	ASCRP3012997	2336.33	307.5	5.205484e+000	1.036383e+000	23.5	15	2.385905e+000	0	0	0	0	0	0	5.80859	1	1	57.5363	14.7188
DATA	1062	13	78	0	0	ASCRP3000319	ASCRP3000319	2361.1	307.218	7.335764e+001	7.389229e+000	98	17	4.301163e+000	0	0	0	0	0	0	82.677	1	1	49.8279	17
DATA	1063	13	79	0	0	ASCRP3002781	ASCRP3002781	2386.72	307.639	3.777858e+002	3.778877e+001	439	18.5	4.101970e+000	0	0	0	0	0	0	430.473	1	1	48.2044	17.1154
DATA	1064	13	80	0	0	ASCRP3012971	ASCRP3012971	2412	307.575	3.564369e+001	3.668336e+000	59	16	3.875803e+000	0	0	0	0	0	0	41.104	1	1	48.5334	16.5143
DATA	1065	13	81	0	0	A_23_P218608	NM_015904	2437.46	306.833	8.123021e+000	1.179831e+000	28	15	4.018410e+000	0	0	0	0	0	0	9.4932	1	1	41.8414	16.0476
DATA	1066	13	82	0	0	ASCRP3012573	ASCRP3012573	2462.71	306.833	3.936211e+002	3.937115e+001	488	17	4.189418e+000	0	0	0	0	0	0	466.513	1	1	45.835	15.7317
DATA	1067	14	1	0	0	ASCRP3002063	ASCRP3002063	418.6	314.429	3.417466e+002	3.418605e+001	403.5	15	3.454904e+000	0	0	0	0	0	0	387.354	1	1	47.8731	15.2
DATA	1068	14	2	0	0	ASCRP3009880	ASCRP3009880	443.912	314.382	7.360724e+001	7.414212e+000	100.5	15.5	3.680510e+000	0	0	0	0	0	0	82.8002	1	1	46.5243	15.8846
DATA	1069	14	3	0	0	ASCRP3004252	ASCRP3004252	469.474	314.513	6.742793e+001	6.801969e+000	89	16	4.281242e+000	0	0	0	0	0	0	75.3148	1	1	49.1849	17.0645
DATA	1070	14	4	0	0	ASCRP3002136	ASCRP3002136	495.107	314.5	1.493890e+000	9.133213e-001	19	15	3.618629e+000	0	0	0	0	0	0	1.658	1	0	56.9804	15.2353
DATA	1071	14	5	0	0	ASCRP3011841	ASCRP3011841	520.476	314.573	6.293410e+001	6.358324e+000	87	16	4.287900e+000	0	0	0	0	0	0	69.4449	1	1	51.4001	16.5313
DATA	1072	14	6	0	0	ASCRP3001355	ASCRP3001355	545.643	314.857	2.866940e+001	3.008218e+000	48	14	4.110212e+000	0	0	0	0	0	0	31.4681	1	1	46.8651	15.5769
DATA	1073	14	7	0	0	ASCRP3009282	ASCRP3009282	571.149	314.757	1.016989e+002	1.021100e+001	124.5	16	2.609506e+000	0	0	0	0	0	0	111.106	1	1	48.2044	15.9286
DATA	1074	14	8	0	0	ASCRP3008683	ASCRP3008683	596.5	314.769	2.315886e+002	2.317710e+001	266	17	3.149704e+000	0	0	0	0	0	0	251.943	1	1	49.8279	17.0714
DATA	1075	14	9	0	0	ASCRP3012422	ASCRP3012422	621.6	313.957	2.004114e+001	2.206143e+000	37	13	4.394052e+000	0	0	0	0	0	0	21.7301	1	1	47.8731	14.3333
DATA	1076	14	10	0	0	ASCRP3000368	ASCRP3000368	647.5	314.5	4.336830e+001	4.434531e+000	63.5	15	4.382567e+000	0	0	0	0	0	0	46.8478	1	1	57.5363	14.7241
DATA	1077	14	11	0	0	ASCRP3008065	ASCRP3008065	672.667	314.5	1.190454e+004	1.190454e+003	12893	15.5	3.663542e+000	0	0	0	0	0	0	12821.3	1	1	57.5363	15.3077
DATA	1078	14	12	0	0	ASCRP3000340	ASCRP3000340	697.643	314.5	2.624939e+001	2.785129e+000	45	18	3.848677e+000	0	0	0	0	0	0	28.1968	1	1	47.8731	17.5135
DATA	1079	14	13	0	0	ASCRP3011231	ASCRP3011231	723.531	314.827	5.949743e+001	6.022506e+000	81.5	17	4.250891e+000	0	0	0	0	0	0	63.7464	1	1	51.0895	17.1515
DATA	1080	14	14	0	0	ASCRP3008767	ASCRP3008767	749.038	314.582	4.093330e+001	4.198795e+000	59	17	4.380740e+000	0	0	0	0	0	0	43.7713	1	1	50.1463	16.963
DATA	1081	14	15	0	0	ASCRP3003845	ASCRP3003845	774.5	314.5	1.030812e+002	1.035060e+001	124	17.5	5.548589e+000	0	0	0	0	0	0	110.033	1	1	57.5363	18.05
DATA	1082	14	16	0	0	ASCRP3012670	ASCRP3012670	799.383	314.63	8.632533e+002	8.633043e+001	915	16	3.578316e+000	0	0	0	0	0	0	919.973	1	1	50.7771	15.75
DATA	1083	14	17	0	0	ASCRP3010058	ASCRP3010058	825.083	314.389	5.586600e+001	5.665051e+000	75	17	4.058709e+000	0	0	0	0	0	0	59.4618	1	1	48.2044	17.1613
DATA	1084	14	18	0	0	ASCRP3011175	ASCRP3011175	850.433	314.239	1.229164e+002	1.232758e+001	150	16	4.837707e+000	0	0	0	0	0	0	130.683	1	1	46.5243	16.8182
DATA	1085	14	19	0	0	ASCRP3007638	ASCRP3007638	876.071	314.314	6.317832e+001	6.387613e+000	84.5	15.5	4.204486e+000	0	0	0	0	0	0	67.0973	1	1	46.8651	16.0714
DATA	1086	14	20	0	0	ASCRP3002715	ASCRP3002715	901.062	313.969	1.140456e+002	1.144342e+001	138	17	3.650375e+000	0	0	0	0	0	0	121.038	1	1	46.8651	16.8718
DATA	1087	14	21	0	0	ASCRP3005851	ASCRP3005851	926.623	315	3.168489e+002	3.169893e+001	348	16	4.788427e+000	0	0	0	0	0	0	335.802	1	1	46.5243	16.0645
DATA	1088	14	22	0	0	ASCRP3013143	ASCRP3013143	952.333	314.5	2.689944e+001	2.850754e+000	45	16	3.506004e+000	0	0	0	0	0	0	28.4974	1	1	57.5363	15.7778
DATA	1089	14	23	0	0	A_23_P58132	NM_004310	977.644	315.247	1.841981e+002	1.844403e+001	209.5	17	4.526277e+000	0	0	0	0	0	0	194.934	1	1	47.8731	16.7778
DATA	1090	14	24	0	0	ASCRP3001497	ASCRP3001497	1002.77	315.053	1.595068e+002	1.597867e+001	183	16.5	3.672827e+000	0	0	0	0	0	0	168.733	1	1	48.5334	16.4
DATA	1091	14	25	0	0	ASCRP3005497	ASCRP3005497	1028.12	314.343	6.897075e+001	6.961564e+000	90	16	3.609505e+000	0	0	0	0	0	0	72.9561	1	1	45.835	16.1622
DATA	1092	14	26	0	0	ASCRP3012194	ASCRP3012194	1053.27	314.254	4.930766e+001	5.020647e+000	67	15	3.235398e+000	0	0	0	0	0	0	52.1361	1	1	46.1809	15.697
DATA	1093	14	27	0	0	ASCRP3004166	ASCRP3004166	1078.89	314.456	7.882939e+002	7.883506e+001	850	15	4.038054e+000	0	0	0	0	0	0	833.039	1	1	53.2255	15.6
DATA	1094	14	28	0	0	ASCRP3005023	ASCRP3005023	1104.39	314.229	4.018025e+001	4.128014e+000	58.5	16	3.851175e+000	0	0	0	0	0	0	42.4487	1	1	47.2035	15.6765
DATA	1095	14	29	0	0	ASCRP3003894	ASCRP3003894	1129.89	314.5	1.533546e+000	9.594690e-001	19	17	3.707796e+000	0	0	0	0	0	0	1.61914	1	0	65	16.5946
DATA	1096	14	30	66	-1	(-)3xSLv1	NegativeControl	1155.5	314.5	9.628878e-001	9.475594e-001	15	16	3.592320e+000	0	0	0	0	0	0	-2.12774	0	0	65	16
DATA	1097	14	31	0	0	ASCRP3001136	ASCRP3001136	1180.63	314.736	9.177766e+000	1.319576e+000	27	16	4.225810e+000	0	0	0	0	0	0	9.67977	1	1	48.2044	15.7333
DATA	1098	14	32	0	0	ASCRP3010440	ASCRP3010440	1206.15	314.308	1.538044e+001	1.806917e+000	33	16	3.456165e+000	0	0	0	0	0	0	16.2181	1	1	45.4864	15.8485
DATA	1099	14	33	0	0	ASCRP3001423	ASCRP3001423	1231.3	314.159	1.956885e+001	2.174751e+000	37	15.5	4.289152e+000	0	0	0	0	0	0	20.6258	1	1	46.5243	16.0556
DATA	1100	14	34	0	0	ASCRP3002558	ASCRP3002558	1256.61	314.406	7.202326e+003	7.202333e+002	7572	17	2.513206e+000	0	0	0	0	0	0	7585.84	1	1	47.5395	17.0435
DATA	1101	14	35	0	0	ASCRP3005836	ASCRP3005836	1281.82	314.621	5.913227e+001	5.989077e+000	79	16	3.878359e+000	0	0	0	0	0	0	62.2347	1	1	45.4864	16.5714
DATA	1102	14	36	0	0	ASCRP3005770	ASCRP3005770	1307.26	314.667	3.956225e+002	3.957367e+001	423	15.5	2.465369e+000	0	0	0	0	0	0	416.094	1	1	51.0895	15.8214
DATA	1103	14	37	0	0	ASCRP3010172	ASCRP3010172	1332.96	314.71	1.313202e+001	1.621684e+000	31	17	3.912768e+000	0	0	0	0	0	0	13.8013	1	1	46.1809	17.122
DATA	1104	14	38	0	0	ASCRP3004654	ASCRP3004654	1358.37	314.974	5.378577e+001	5.462245e+000	73	17.5	5.191494e+000	0	0	0	0	0	0	56.4752	1	1	49.1849	18.125
DATA	1105	14	39	0	0	ASCRP3000580	ASCRP3000580	1383.67	314.5	3.092629e+000	1.001780e+000	20	16	4.145744e+000	0	0	0	0	0	0	3.24567	1	0	57.5363	15.4828
DATA	1106	14	40	0	0	A_23_P49878	NM_019013	1408.81	314.971	2.395092e+001	2.578069e+000	40.5	17	4.365611e+000	0	0	0	0	0	0	25.1077	1	1	46.8651	16.6757
DATA	1107	14	41	0	0	ASCRP3004446	ASCRP3004446	1434.52	314.535	2.289399e+001	2.480413e+000	42	15	2.391223e+000	0	0	0	0	0	0	23.9849	1	1	48.2044	15.4444
DATA	1108	14	42	0	0	ASCRP3008783	ASCRP3008783	1459.75	314.356	1.483196e+002	1.486270e+001	170	16	2.513961e+000	0	0	0	0	0	0	155.263	1	1	48.5334	16
DATA	1109	14	43	0	0	ASCRP3002158	ASCRP3002158	1485.5	314.5	1.214821e+004	1.214821e+003	12661	16.5	3.822254e+000	0	0	0	0	0	0	12703.5	1	1	57.5363	16.7647
DATA	1110	14	44	0	0	ASCRP3012766	ASCRP3012766	1510.67	314.5	3.489217e+001	3.618134e+000	54	14.5	4.602737e+000	0	0	0	0	0	0	36.4518	1	1	57.5363	16
DATA	1111	14	45	0	0	ASCRP3011233	ASCRP3011233	1536.03	314.303	2.788216e+001	2.948219e+000	47	16	4.374373e+000	0	0	0	0	0	0	29.1032	1	1	49.1849	16
DATA	1112	14	46	0	0	ASCRP3005445	ASCRP3005445	1561.64	314.859	5.227293e+001	5.314596e+000	69	16	3.593976e+000	0	0	0	0	0	0	54.4883	1	1	45.1352	16.3333
DATA	1113	14	47	0	0	ASCRP3008559	ASCRP3008559	1587	314.545	1.827814e+004	1.827815e+003	18784	15.5	3.421201e+000	0	0	0	0	0	0	19037.6	1	1	55.8519	15.7692
DATA	1114	14	48	0	0	ASCRP3001819	ASCRP3001819	1612.4	314.844	2.070502e+002	2.072732e+001	229.5	16	2.937119e+000	0	0	0	0	0	0	215.402	1	1	49.8279	14.72
DATA	1115	14	49	0	0	ASCRP3011217	ASCRP3011217	1637.56	314.584	8.093517e+001	8.150486e+000	101	16	4.126728e+000	0	0	0	0	0	0	84.1337	1	1	49.8279	17.0667
DATA	1116	14	50	0	0	ASCRP3000652	ASCRP3000652	1662.9	314.371	3.093691e+001	3.240029e+000	50.5	15	2.613357e+000	0	0	0	0	0	0	32.1344	1	1	44.0646	14.5938
DATA	1117	14	51	0	0	ASCRP3013462	ASCRP3013462	1688.58	314.573	8.185825e+004	8.185825e+003	84668	16.5	7.871895e+000	0	0	0	0	1	0	84942.8	1	1	57.5363	19.0313
DATA	1118	14	52	0	0	ASCRP3013344	ASCRP3013344	1714	314.545	4.434719e+001	4.538376e+000	63	17	3.246300e+000	0	0	0	0	0	0	45.9829	1	1	55.8519	16.3333
DATA	1119	14	53	0	0	ASCRP3000739	ASCRP3000739	1739.13	314.925	2.009115e+002	2.011433e+001	229	17	4.137779e+000	0	0	0	0	0	0	208.133	1	1	50.1463	17.0606
DATA	1120	14	54	0	0	ASCRP3011331	ASCRP3011331	1764.58	314.573	4.267767e+000	1.055776e+000	21	15	4.105588e+000	0	0	0	0	0	0	4.41947	1	0	57.5363	15.2432
DATA	1121	14	55	0	0	ASCRP3009383	ASCRP3009383	1790.09	314.909	2.774660e+001	2.938109e+000	45	15	3.433155e+000	0	0	0	0	0	0	28.7141	1	1	46.1809	16.0857
DATA	1122	14	56	0	0	ASCRP3006683	ASCRP3006683	1815.27	314.89	6.431782e+001	6.504008e+000	81	16	3.468755e+000	0	0	0	0	0	0	66.5411	1	1	48.2044	16.0323
DATA	1123	14	57	0	0	ASCRP3013419	ASCRP3013419	1840.74	314.407	3.917935e+002	3.919127e+001	420	16	2.967448e+000	0	0	0	0	0	0	405.391	1	1	51.0895	16.4333
DATA	1124	14	58	0	0	ASCRP3011172	ASCRP3011172	1865.87	314.143	6.147406e+001	6.222883e+000	81	15	3.877813e+000	0	0	0	0	0	0	63.6204	1	1	46.8651	15.4118
DATA	1125	14	59	0	0	ASCRP3005717	ASCRP3005717	1891.33	314.747	6.851904e+001	6.919709e+000	85	17	3.652353e+000	0	0	0	0	0	0	70.9069	1	1	49.1849	16.4444
DATA	1126	14	60	0	0	CUST_1_PI418767722	NM_002107	1917.06	314.382	3.917709e+002	3.918898e+001	425.5	16	3.056600e+000	0	0	0	0	0	0	405.718	1	1	46.1809	15.9697
DATA	1127	14	61	0	0	ASCRP3010418	ASCRP3010418	1942.58	314.573	9.817681e+000	1.376592e+000	27	15	3.639535e+000	0	0	0	0	0	0	10.1742	1	1	57.5363	14.9394
DATA	1128	14	62	0	0	ASCRP3008873	ASCRP3008873	1967.82	314.975	2.161522e+002	2.163671e+001	241	16.5	3.262007e+000	0	0	0	0	0	0	224.198	1	1	49.5074	17.5455
DATA	1129	14	63	0	0	ASCRP3010656	ASCRP3010656	1993.42	314.573	1.132080e+001	1.485956e+000	29	16	2.922651e+000	0	0	0	0	0	0	11.7615	1	1	57.5363	15.9412
DATA	1130	14	64	0	0	ASCRP3001406	ASCRP3001406	2018.18	314.825	2.707235e+001	2.872737e+000	46	15.5	3.216544e+000	0	0	0	0	0	0	28.1714	1	1	50.7771	14.8846
DATA	1131	14	65	0	0	ASCRP3008976	ASCRP3008976	2043.63	314.63	1.033825e+002	1.038262e+001	124.5	14	3.827462e+000	0	0	0	0	0	0	107.824	1	1	48.2044	14.129
DATA	1132	14	66	0	0	ASCRP3000616	ASCRP3000616	2069.25	314.778	5.517475e+001	5.599749e+000	73	16	4.239370e+000	0	0	0	0	0	0	57.6912	1	1	47.8731	16.0263
DATA	1133	14	67	0	0	ASCRP3004672	ASCRP3004672	2094.63	314.602	8.870214e+002	8.870726e+001	931.5	15	3.165965e+000	0	0	0	0	0	0	930.385	1	1	51.7088	14.76
DATA	1134	14	68	0	0	ASCRP3013246	ASCRP3013246	2119.93	314.493	1.753000e+002	1.755573e+001	202	15	3.013483e+000	0	0	0	0	0	0	184.529	1	1	48.5334	14.5946
DATA	1135	14	69	0	0	ASCRP3012931	ASCRP3012931	2145.58	314.573	5.127608e+000	1.076145e+000	21	16	4.430662e+000	0	0	0	0	0	0	5.41955	1	1	57.5363	16.1
DATA	1136	14	70	0	0	ASCRP3005589	ASCRP3005589	2170.94	314.744	2.834658e+001	2.987030e+000	47	16	3.948272e+000	0	0	0	0	0	0	30.0971	1	1	49.5074	15.8571
DATA	1137	14	71	0	0	ASCRP3004796	ASCRP3004796	2196.21	315.106	4.941315e+001	5.029387e+000	70	16	4.322330e+000	0	0	0	0	0	0	52.7302	1	1	45.835	15.9444
DATA	1138	14	72	0	0	ASCRP3010485	ASCRP3010485	2221.86	314.593	2.216796e+000	9.573488e-001	19	16	5.349763e+000	0	0	0	0	0	0	2.38025	1	0	56.9804	16.3438
DATA	1139	14	73	0	0	ASCRP3011519	ASCRP3011519	2247.42	314.573	1.859746e+001	2.077165e+000	39	15	2.721169e+000	0	0	0	0	0	0	20.1014	1	1	57.5363	14.5
DATA	1140	14	74	0	0	ASCRP3001953	ASCRP3001953	2272.39	314.722	6.146038e+001	6.214310e+000	87	15	3.467514e+000	0	0	0	0	0	0	66.9047	1	1	48.5334	14.9032
DATA	1141	14	75	1028	1	(+)E1A_r60_n9	E1A_r60_n9	2298	314.545	9.258581e-001	9.117642e-001	19	16	3.647084e+000	0	0	0	0	0	0	0.376334	0	0	65	15.2791
DATA	1142	14	76	0	0	ASCRP3003574	ASCRP3003574	2323.39	314.362	2.863959e+002	2.865382e+001	330.5	15	3.285937e+000	0	0	0	0	0	0	317.161	1	1	47.5395	14.9063
DATA	1143	14	77	0	0	ASCRP3000698	ASCRP3000698	2348.66	315.171	3.316378e+001	3.434913e+000	57	15	3.976842e+000	0	0	0	0	0	0	37.0722	1	1	48.8603	15.6207
DATA	1144	14	78	0	0	Negative027	Negative027	2374.42	314.573	1.784263e+000	9.025684e-001	20	17	4.643148e+000	0	0	0	0	0	0	2.01667	1	0	65	17.3235
DATA	1145	14	79	0	0	ASCRP3002250	ASCRP3002250	2399.5	315	4.573208e+002	4.574045e+001	541	15	4.184955e+000	0	0	0	0	0	0	522.768	1	1	48.5334	15.9231
DATA	1146	14	80	0	0	ASCRP3001149	ASCRP3001149	2425	314.545	2.901744e+000	9.111035e-001	22	15	3.469075e+000	0	0	0	0	0	0	3.35982	1	0	55.8519	16.0345
DATA	1147	14	81	0	0	ASCRP3005708	ASCRP3005708	2449.86	314.431	6.634895e+000	1.079998e+000	24.5	15	3.966609e+000	0	0	0	0	0	0	7.78597	1	1	47.8731	15.3448
DATA	1148	14	82	0	0	ASCRP3009853	ASCRP3009853	2475.7	314.716	1.119305e+001	1.399168e+000	30	14	3.623085e+000	0	0	0	0	0	0	13.3324	1	1	46.1809	14.2314
DATA	1149	15	1	0	0	ASCRP3011094	ASCRP3011094	406.418	321.573	1.178410e+001	1.471583e+000	31	15	3.369297e+000	0	0	0	0	0	0	13.3694	1	1	57.5363	14.9282
DATA	1150	15	2	0	0	ASCRP3002010	ASCRP3002010	431.329	321.671	7.230843e+002	7.231388e+001	831.5	15	3.350906e+000	0	0	0	0	0	0	813.869	1	1	48.2044	15.1429
DATA	1151	15	3	0	0	ASCRP3012879	ASCRP3012879	456.781	321.281	1.304315e+001	1.581796e+000	32	15	3.331075e+000	0	0	0	0	0	0	14.575	1	1	45.1352	16.1034
DATA	1152	15	4	0	0	ASCRP3007703	ASCRP3007703	482.418	321.573	7.202152e+000	1.153563e+000	25	15	4.412233e+000	0	0	0	0	0	0	7.99255	1	1	57.5363	15.9697
DATA	1153	15	5	0	0	ASCRP3013610	ASCRP3013610	507.582	321.573	3.005458e+000	9.551105e-001	21	15	3.565710e+000	0	0	0	0	0	0	3.31512	1	0	57.5363	15.5
DATA	1154	15	6	0	0	ASCRP3012830	ASCRP3012830	533.257	322.135	3.503464e+001	3.620205e+000	55	17	4.717782e+000	0	0	0	0	0	0	38.4179	1	1	48.2044	16.5333
DATA	1155	15	7	0	0	ASCRP3008208	ASCRP3008208	558.167	322.25	9.868129e+000	1.346761e+000	29	15	3.606602e+000	0	0	0	0	0	0	10.7672	1	1	44.4243	15.5152
DATA	1156	15	8	0	0	ASCRP3007804	ASCRP3007804	584	321.545	2.460346e+001	2.626878e+000	44.5	16	3.448138e+000	0	0	0	0	0	0	26.7305	1	1	55.8519	15.8
DATA	1157	15	9	0	0	ASCRP3010351	ASCRP3010351	609.418	321.573	2.793442e+000	9.654909e-001	20	15	4.260064e+000	0	0	0	0	0	0	3.02256	1	0	57.5363	14.9259
DATA	1158	15	10	1028	1	(+)E1A_r60_a104	E1A_r60_a104	634.582	321.573	3.130980e+000	9.789625e-001	21	13	3.988077e+000	0	0	0	0	0	0	3.37556	1	0	57.5363	14.1429
DATA	1159	15	11	0	0	A_23_P142849	NM_005168	660.418	321.573	8.691579e+000	1.273377e+000	26	13	4.290717e+000	0	0	0	0	0	0	9.33956	1	1	65	14.7778
DATA	1160	15	12	0	0	Negative008	Negative008	685.324	321.521	9.518583e+002	9.519041e+001	1032	15	4.122005e+000	0	0	0	0	0	0	1019.95	1	1	47.8731	15.9063
DATA	1161	15	13	0	0	ASCRP3004462	ASCRP3004462	710.836	322.313	2.221886e+002	2.223857e+001	254.5	17	4.078885e+000	0	0	0	0	0	0	237.37	1	1	45.835	16.6389
DATA	1162	15	14	0	0	ASCRP3007641	ASCRP3007641	736.418	321.573	3.317956e+001	3.447945e+000	53	16	3.338830e+000	0	0	0	0	0	0	35.3797	1	1	57.5363	15.8276
DATA	1163	15	15	0	0	ASCRP3011705	ASCRP3011705	761.415	322.308	4.403077e+001	4.502304e+000	63.5	16	4.239497e+000	0	0	0	0	0	0	46.8398	1	1	45.4864	17.16
DATA	1164	15	16	0	0	ASCRP3008484	ASCRP3008484	787.088	321.614	2.987486e+001	3.132282e+000	50	16	4.144835e+000	0	0	0	0	0	0	31.7367	1	1	57.259	15.6818
DATA	1165	15	17	0	0	CUST_8_PI418767722	NM_021009	812.141	321.465	8.283795e+001	8.337259e+000	105	16	3.857330e+000	0	0	0	0	0	0	87.8753	1	1	47.8731	16.3429
DATA	1166	15	18	0	0	ASCRP3006788	ASCRP3006788	838.084	321.239	4.999992e+001	5.088295e+000	68	16	4.715110e+000	0	0	0	0	0	0	52.9752	1	1	46.8651	16.9677
DATA	1167	15	19	0	0	ASCRP3012646	ASCRP3012646	863.027	321.44	2.062577e+001	2.268761e+000	41	16	3.925682e+000	0	0	0	0	0	0	21.8259	1	1	49.1849	16.8049
DATA	1168	15	20	0	0	ASCRP3009087	ASCRP3009087	888.388	321.612	3.605291e+001	3.727352e+000	55	16	3.961522e+000	0	0	0	0	0	0	38.1085	1	1	45.835	16.7949
DATA	1169	15	21	0	0	ASCRP3003188	ASCRP3003188	914.088	321.614	1.724742e+001	1.967575e+000	35	17.5	4.050641e+000	0	0	0	0	0	0	18.2146	1	1	57.259	17.55
DATA	1170	15	22	0	0	ASCRP3009072	ASCRP3009072	939.338	322.38	2.530497e+002	2.532273e+001	285	14	3.912918e+000	0	0	0	0	0	0	266.918	1	1	47.5395	14.5714
DATA	1171	15	23	0	0	ASCRP3005564	ASCRP3005564	964.633	321.596	4.985259e+000	1.071308e+000	21	16	3.534695e+000	0	0	0	0	0	0	5.25734	1	1	57.8122	16.6957
DATA	1172	15	24	0	0	ASCRP3001972	ASCRP3001972	990.314	322.3	6.208099e+001	6.280247e+000	84	14	5.404676e+000	0	0	0	0	0	0	65.4022	1	1	47.2035	16.1053
DATA	1173	15	25	0	0	ASCRP3007756	ASCRP3007756	1015.49	321.587	5.028197e+001	5.117028e+000	73	17	3.860669e+000	0	0	0	0	0	0	52.966	1	1	49.5074	16.3571
DATA	1174	15	26	0	0	ASCRP3006437	ASCRP3006437	1040.6	322.015	1.012164e+001	1.388182e+000	26.5	16	3.353905e+000	0	0	0	0	0	0	10.6539	1	1	45.4864	15.7143
DATA	1175	15	27	0	0	ASCRP3006142	ASCRP3006142	1066.04	321.588	2.439780e+001	2.618298e+000	41	15	3.611839e+000	0	0	0	0	0	0	25.6754	1	1	46.5243	15.3143
DATA	1176	15	28	0	0	ASCRP3005800	ASCRP3005800	1091.38	321.894	1.725841e+001	1.970441e+000	36	14	4.377975e+000	0	0	0	0	0	0	18.1506	1	1	45.4864	14.8
DATA	1177	15	29	0	0	ASCRP3010771	ASCRP3010771	1116.63	322.333	2.743657e+002	2.745307e+001	307	16	3.388799e+000	0	0	0	0	0	0	288.343	1	1	47.8731	16.0294
DATA	1178	15	30	0	0	ASCRP3010633	ASCRP3010633	1142.34	322.38	6.328222e+001	6.399428e+000	84	16.5	3.862398e+000	0	0	0	0	0	0	66.4737	1	1	47.5395	16.3571
DATA	1179	15	31	0	0	ASCRP3003231	ASCRP3003231	1167.91	322.316	5.399017e+001	5.482376e+000	73.5	15	3.998217e+000	0	0	0	0	0	0	56.6886	1	1	48.5334	15.8824
DATA	1180	15	32	1028	1	(+)E1A_r60_a104	E1A_r60_a104	1193.5	321.648	9.678870e-001	9.527334e-001	17	16.5	3.834137e+000	0	0	0	0	0	0	0.231108	0	0	65	16.5938
DATA	1181	15	33	0	0	ASCRP3006993	ASCRP3006993	1218.6	321.043	1.267768e+001	1.585781e+000	31.5	16	4.068596e+000	0	0	0	0	0	0	13.3083	1	1	47.8731	15.8529
DATA	1182	15	34	0	0	Negative019	Negative019	1244.42	321.573	9.688815e-001	9.534577e-001	17	15	4.055253e+000	0	0	0	0	0	0	-0.344019	0	0	57.5363	15.1515
DATA	1183	15	35	0	0	ASCRP3001903	ASCRP3001903	1269.19	321.706	8.676243e+001	8.728543e+000	108	15	2.747956e+000	0	0	0	0	0	0	90.9377	1	1	46.1809	15.5143
DATA	1184	15	36	0	0	ASCRP3003388	ASCRP3003388	1295	321.681	3.454178e+001	3.583681e+000	52	15	1.531589e+000	0	0	0	0	0	0	36.1813	1	1	58.0869	14.9063
DATA	1185	15	37	0	0	ASCRP3003334	ASCRP3003334	1320.26	322.375	1.705923e+002	1.708599e+001	195.5	16	2.526780e+000	0	0	0	0	0	0	178.493	1	1	47.5395	15.6667
DATA	1186	15	38	0	0	ASCRP3011710	ASCRP3011710	1345.69	322.309	2.476282e+001	2.654554e+000	42	17.5	4.264850e+000	0	0	0	0	0	0	25.8919	1	1	46.5243	17.4118
DATA	1187	15	39	0	0	ASCRP3000952	ASCRP3000952	1370.83	322.344	2.637505e+001	2.805806e+000	45.5	16	3.224750e+000	0	0	0	0	0	0	27.5562	1	1	45.4864	15.4483
DATA	1188	15	40	0	0	ASCRP3012279	ASCRP3012279	1396.28	322.095	1.169926e+002	1.173840e+001	139.5	16	4.355970e+000	0	0	0	0	0	0	122.151	1	1	48.8603	16.4324
DATA	1189	15	41	0	0	ASCRP3000728	ASCRP3000728	1422	322	4.747243e+000	1.069655e+000	21	15.5	4.009014e+000	0	0	0	0	0	0	4.95258	1	0	54.9904	16.5588
DATA	1190	15	42	0	0	ASCRP3009674	ASCRP3009674	1447.34	321.789	4.146994e+001	4.256495e+000	60.5	15	3.033404e+000	0	0	0	0	0	0	43.2309	1	1	47.5395	15.1923
DATA	1191	15	43	0	0	ASCRP3013505	ASCRP3013505	1472.5	322	9.757979e-001	9.602640e-001	16	16	3.839884e+000	0	0	0	0	0	0	-0.892288	0	0	54.1152	17.1786
DATA	1192	15	44	0	0	ASCRP3001034	ASCRP3001034	1498.39	321.931	1.219050e+001	1.552383e+000	29	15	4.197114e+000	0	0	0	0	0	0	12.6832	1	1	53.8203	15.5172
DATA	1193	15	45	0	0	ASCRP3012696	ASCRP3012696	1523.5	322	9.776704e-001	9.621067e-001	16	15	3.967541e+000	0	0	0	0	0	0	-0.27573	0	0	65	15.7931
DATA	1194	15	46	0	0	ASCRP3001917	ASCRP3001917	1548.79	322.194	1.036486e+002	1.040952e+001	121	16	4.742592e+000	0	0	0	0	0	0	107.614	1	1	47.5395	16.3158
DATA	1195	15	47	0	0	ASCRP3012709	ASCRP3012709	1574.5	322	9.795836e-001	9.639894e-001	17	15	3.355452e+000	0	0	0	0	0	0	-0.597064	0	0	54.1152	15.2917
DATA	1196	15	48	0	0	ASCRP3008440	ASCRP3008440	1599.48	322.078	3.710967e+002	3.712222e+001	395	15	2.854855e+000	0	0	0	0	0	0	384.577	1	1	49.5074	15.1739
DATA	1197	15	49	0	0	ASCRP3007051	ASCRP3007051	1624.82	322.118	2.408371e+001	2.594835e+000	41	15.5	3.152533e+000	0	0	0	0	0	0	24.9346	1	1	46.1809	15.4615
DATA	1198	15	50	0	0	ASCRP3005895	ASCRP3005895	1650.15	322.055	5.511634e+001	5.595770e+000	76	16	3.995375e+000	0	0	0	0	0	0	57.0144	1	1	46.8651	15.9143
DATA	1199	15	51	0	0	ASCRP3008596	ASCRP3008596	1676	322	2.068195e+001	2.283314e+000	38	15	4.625241e+000	0	0	0	0	0	0	21.3763	1	1	54.9904	15.75
DATA	1200	15	52	0	0	ASCRP3008155	ASCRP3008155	1701.5	322	5.096059e+000	1.094198e+000	22	16	2.939388e+000	0	0	0	0	0	0	5.26299	1	1	54.1152	16
DATA	1201	15	53	0	0	ASCRP3002974	ASCRP3002974	1726.21	322.194	2.368195e+003	2.368215e+002	2435	17	3.658499e+000	0	0	0	0	0	0	2443.82	1	1	47.5395	17.2308
DATA	1202	15	54	0	0	ASCRP3010482	ASCRP3010482	1751.5	322	8.717198e+001	8.770948e+000	106	15.5	4.325909e+000	0	0	0	0	0	0	89.9117	1	1	48.5334	15.9722
DATA	1203	15	55	0	0	ASCRP3011004	ASCRP3011004	1777.14	322.192	1.327905e+003	1.327941e+002	1401	15	3.655344e+000	0	0	0	0	0	0	1368.82	1	1	47.5395	15.35
DATA	1204	15	56	0	0	ASCRP3012051	ASCRP3012051	1802.55	321.849	4.589558e+001	4.690995e+000	63	18	7.362026e+000	0	0	0	0	1	0	47.3026	1	1	47.8731	19.7407
DATA	1205	15	57	0	0	ASCRP3006118	ASCRP3006118	1828.5	322	6.721271e+000	1.180531e+000	25	15	2.992053e+000	0	0	0	0	0	0	6.92547	1	1	54.1152	15.2857
DATA	1206	15	58	0	0	ASCRP3008169	ASCRP3008169	1853.38	321.667	5.225842e+001	5.315164e+000	68.5	14	2.693319e+000	0	0	0	0	0	0	53.8561	1	1	44.4243	14.0714
DATA	1207	15	59	0	0	ASCRP3009195	ASCRP3009195	1878.81	321.837	4.790797e+002	4.791779e+001	514.5	15	3.658075e+000	0	0	0	0	0	0	493.785	1	1	50.4627	14.9714
DATA	1208	15	60	0	0	ASCRP3010397	ASCRP3010397	1904	321.987	6.677945e+001	6.748006e+000	86	14	2.831734e+000	0	0	0	0	0	0	68.854	1	1	46.8651	14.7353
DATA	1209	15	61	0	0	ASCRP3009759	ASCRP3009759	1929.61	322.069	6.114812e+000	1.145995e+000	23	14	3.935560e+000	0	0	0	0	0	0	6.30898	1	1	53.8203	14.6364
DATA	1210	15	62	0	0	ASCRP3002614	ASCRP3002614	1954.97	322.047	5.042240e+001	5.134365e+000	69	15	4.166172e+000	0	0	0	0	0	0	52.0756	1	1	46.1809	15.0968
DATA	1211	15	63	0	0	ASCRP3012610	ASCRP3012610	1980.42	322.107	2.322703e+002	2.324715e+001	258	17	3.980109e+000	0	0	0	0	0	0	240.193	1	1	49.8279	17.2857
DATA	1212	15	64	0	0	ASCRP3000687	ASCRP3000687	2006	322	2.702125e+000	1.002458e+000	19.5	16	3.134271e+000	0	0	0	0	0	0	2.7991	1	0	54.9904	14.9032
DATA	1213	15	65	0	0	ASCRP3001161	ASCRP3001161	2030.93	322	2.831909e+001	2.991306e+000	45	14	3.341207e+000	0	0	0	0	0	0	29.3939	1	1	44.0646	14.0541
DATA	1214	15	66	0	0	ASCRP3004449	ASCRP3004449	2056.28	321.794	2.612060e+001	2.783233e+000	44	15	4.058436e+000	0	0	0	0	0	0	27.1806	1	1	46.1809	14.7857
DATA	1215	15	67	0	0	ASCRP3010283	ASCRP3010283	2082.5	322	4.639179e+000	1.064637e+000	22	15.5	4.142619e+000	0	0	0	0	0	0	4.84133	1	0	65	15.5
DATA	1216	15	68	0	0	ASCRP3003812	ASCRP3003812	2107.25	322	2.341957e+002	2.343903e+001	263	14	3.277029e+000	0	0	0	0	0	0	245.202	1	1	49.1849	13.8966
DATA	1217	15	69	0	0	ASCRP3010232	ASCRP3010232	2133	322.319	5.123496e+001	5.211103e+000	73	15	4.185991e+000	0	0	0	0	0	0	53.8456	1	1	58.0869	15.2432
DATA	1218	15	70	0	0	ASCRP3005148	ASCRP3005148	2158.07	322.322	8.988732e+000	1.305946e+000	26	16	4.201916e+000	0	0	0	0	0	0	9.48803	1	1	43.7019	15.4878
DATA	1219	15	71	0	0	ASCRP3005517	ASCRP3005517	2183.58	322.427	1.279666e+002	1.283134e+001	139.5	16	3.920856e+000	0	0	0	0	0	0	135.749	1	1	57.5363	16.4571
DATA	1220	15	72	0	0	ASCRP3008157	ASCRP3008157	2209.31	322.169	9.090276e+000	1.305633e+000	26	16	5.088676e+000	0	0	0	0	0	0	9.69938	1	1	49.5074	16.8065
DATA	1221	15	73	0	0	ASCRP3005479	ASCRP3005479	2234.5	322.352	4.367433e+000	1.028745e+000	23	16	4.295875e+000	0	0	0	0	0	0	4.68893	1	0	57.5363	16
DATA	1222	15	74	0	0	ASCRP3011851	ASCRP3011851	2259.71	321.692	8.188771e+001	8.240820e+000	102	14	3.343332e+000	0	0	0	0	0	0	88.5526	1	1	45.1352	14.2174
DATA	1223	15	75	0	0	ASCRP3009067	ASCRP3009067	2284.06	322.957	2.004230e+002	2.006333e+001	235	15	3.338727e+000	0	0	0	0	0	0	218.238	1	1	37.847	15.4359
DATA	1224	15	76	0	0	ASCRP3007405	ASCRP3007405	2310.5	321.676	4.712999e+002	4.713878e+001	535.5	15.5	3.818054e+000	0	0	0	0	0	0	518.028	1	1	46.5243	15.2941
DATA	1225	15	77	0	0	ASCRP3008039	ASCRP3008039	2335.57	322.333	3.661019e+001	3.770413e+000	57.5	15	2.508484e+000	0	0	0	0	0	0	40.604	1	1	48.5334	15.2609
DATA	1226	15	78	0	0	ASCRP3008555	ASCRP3008555	2361.02	322.321	8.423984e+000	1.227209e+000	26	16.5	4.969111e+000	0	0	0	0	0	0	9.43952	1	1	42.5954	16.7778
DATA	1227	15	79	0	0	ASCRP3000749	ASCRP3000749	2386.68	322.321	1.878154e+002	1.880225e+001	227	15	3.926919e+000	0	0	0	0	0	0	212.851	1	1	50.7771	15.6
DATA	1228	15	80	0	0	ASCRP3010973	ASCRP3010973	2412.52	322.347	1.690160e+001	1.901623e+000	37.5	15	4.188655e+000	0	0	0	0	0	0	19.3935	1	1	49.5074	15.8
DATA	1229	15	81	0	0	ASCRP3011480	ASCRP3011480	2437.43	321.71	8.556439e+002	8.556871e+001	994	16	3.789019e+000	0	0	0	0	0	0	994.822	1	1	46.8651	15.76
DATA	1230	15	82	0	0	ASCRP3006311	ASCRP3006311	2462.93	321.582	2.046682e+002	2.048437e+001	256	13	4.311105e+000	0	0	0	0	0	0	241.406	1	1	45.835	14.8636
DATA	1231	16	1	0	0	ASCRP3003282	ASCRP3003282	418.903	329.097	2.737757e+001	2.878066e+000	50	15	2.545136e+000	0	0	0	0	0	0	30.8423	1	1	46.8651	15.3529
DATA	1232	16	2	0	0	ASCRP3005052	ASCRP3005052	444.426	328.918	2.064248e+001	2.249757e+000	40	14.5	3.654923e+000	0	0	0	0	0	0	23.0749	1	1	43.7019	15.3929
DATA	1233	16	3	0	0	ASCRP3003457	ASCRP3003457	469.397	328.721	1.296239e+001	1.578509e+000	33	15	3.785939e+000	0	0	0	0	0	0	14.3897	1	1	46.5243	15.4444
DATA	1234	16	4	0	0	ASCRP3010107	ASCRP3010107	495	329	6.173383e+000	1.097029e+000	24	15	3.404173e+000	0	0	0	0	0	0	6.80755	1	1	54.9904	15.2051
DATA	1235	16	5	0	0	Negative052	Negative052	520.5	329	9.270041e-001	9.122469e-001	18	15	3.903887e+000	0	0	0	0	0	0	-0.506302	0	0	65	16.2286
DATA	1236	16	6	0	0	ASCRP3011533	ASCRP3011533	545.608	329.069	3.967358e+001	4.071984e+000	60	15	4.674144e+000	0	0	0	0	0	0	43.2585	1	1	53.8203	15.9524
DATA	1237	16	7	0	0	ASCRP3007908	ASCRP3007908	571.284	329.135	2.191045e+002	2.192983e+001	251	15	3.255764e+000	0	0	0	0	0	0	237.726	1	1	48.5334	15
DATA	1238	16	8	0	0	ASCRP3009862	ASCRP3009862	596.5	329	5.313078e+000	1.067267e+000	23	16	4.300003e+000	0	0	0	0	0	0	5.74003	1	1	54.1152	16.5185
DATA	1239	16	9	0	0	ASCRP3007485	ASCRP3007485	621.785	328.846	6.441592e+001	6.508262e+000	88	15	4.049299e+000	0	0	0	0	0	0	69.3256	1	1	45.835	15.2143
DATA	1240	16	10	0	0	ASCRP3000940	ASCRP3000940	647.286	328.778	4.294897e+002	4.295909e+001	472	13	3.478969e+000	0	0	0	0	0	0	460.61	1	1	45.1352	13.3548
DATA	1241	16	11	0	0	ASCRP3001361	ASCRP3001361	672.507	329.127	1.011742e+002	1.016058e+001	124.5	15	4.131162e+000	0	0	0	0	0	0	108.149	1	1	47.8731	14.931
DATA	1242	16	12	0	0	ASCRP3003957	ASCRP3003957	698.5	329	7.546946e+000	1.204011e+000	25	15	3.271780e+000	0	0	0	0	0	0	8.04471	1	1	54.1152	15.2727
DATA	1243	16	13	0	0	ASCRP3005488	ASCRP3005488	723.566	329.461	2.955211e+002	2.956707e+001	338	17	4.220911e+000	0	0	0	0	0	0	314.172	1	1	49.5074	16.3333
DATA	1244	16	14	0	0	ASCRP3005597	ASCRP3005597	748.88	329.373	1.718713e+002	1.721296e+001	196	17.5	4.125159e+000	0	0	0	0	0	0	182.329	1	1	48.8603	17.7941
DATA	1245	16	15	0	0	ASCRP3004178	ASCRP3004178	774.5	329.352	8.331714e+000	1.259439e+000	24.5	18	6.849574e+000	0	0	0	0	1	0	8.82164	1	1	57.5363	19
DATA	1246	16	16	0	0	ASCRP3011399	ASCRP3011399	799.582	329.427	1.029224e+001	1.397985e+000	29	16	3.234241e+000	0	0	0	0	0	0	10.8789	1	1	57.5363	15.6429
DATA	1247	16	17	0	0	ASCRP3012887	ASCRP3012887	825.127	328.857	4.607681e+001	4.704030e+000	66	18	6.106616e+000	0	0	0	0	1	0	48.6458	1	1	45.4864	18.6571
DATA	1248	16	18	0	0	ASCRP3007052	ASCRP3007052	850.151	329.164	1.999505e+002	2.001753e+001	231	16	4.571076e+000	0	0	0	0	0	0	210.796	1	1	47.5395	17
DATA	1249	16	19	0	0	ASCRP3010144	ASCRP3010144	875.87	329.148	1.715190e+001	1.960525e+000	33	15	3.435260e+000	0	0	0	0	0	0	18.0619	1	1	41.0736	15.5111
DATA	1250	16	20	0	0	A_23_P215720	NM_000492	901.158	329.614	8.794886e+000	1.295186e+000	27	16	4.173994e+000	0	0	0	0	0	0	9.25005	1	1	42.9674	17
DATA	1251	16	21	0	0	ASCRP3010889	ASCRP3010889	926.846	329.462	4.914638e+001	5.005905e+000	69.5	16	4.905372e+000	0	0	0	0	0	0	51.6494	1	1	50.1463	16.7037
DATA	1252	16	22	0	0	ASCRP3011091	ASCRP3011091	952.418	329.427	1.046896e+001	1.415187e+000	28	16	4.065857e+000	0	0	0	0	0	0	10.994	1	1	57.5363	15.8824
DATA	1253	16	23	0	0	ASCRP3011307	ASCRP3011307	977.5	329.352	2.207666e+000	9.780693e-001	19	18	4.655218e+000	0	0	0	0	0	0	2.31696	1	0	57.5363	16.25
DATA	1254	16	24	0	0	ASCRP3000104	ASCRP3000104	1002.56	329.329	1.643083e+002	1.645846e+001	189	14	2.992849e+000	0	0	0	0	0	0	172.343	1	1	50.1463	14.4286
DATA	1255	16	25	0	0	ASCRP3004464	ASCRP3004464	1028.08	328.857	9.194823e+002	9.195318e+001	993.5	15	3.485720e+000	0	0	0	0	0	0	964.179	1	1	45.4864	15.6897
DATA	1256	16	26	0	0	ASCRP3010655	ASCRP3010655	1053.6	329.171	2.244694e+002	2.246722e+001	250	15	3.394734e+000	0	0	0	0	0	0	235.219	1	1	51.0895	15.2963
DATA	1257	16	27	0	0	ASCRP3006004	ASCRP3006004	1079.37	329.404	8.537412e+000	1.280899e+000	25	15	4.207956e+000	0	0	0	0	0	0	8.94066	1	1	57.8122	15.2759
DATA	1258	16	28	0	0	ASCRP3007203	ASCRP3007203	1104.24	328.9	9.041716e+001	9.092015e+000	109.5	15	3.814481e+000	0	0	0	0	0	0	94.6724	1	1	46.5243	15.5714
DATA	1259	16	29	0	0	ASCRP3008410	ASCRP3008410	1129.44	329.534	1.259911e+002	1.263532e+001	147	16	3.729728e+000	0	0	0	0	0	0	131.811	1	1	49.1849	16.2941
DATA	1260	16	30	0	0	ASCRP3002771	ASCRP3002771	1155.42	329.427	4.738299e+000	1.067208e+000	23	15	3.782312e+000	0	0	0	0	0	0	4.95507	1	0	57.5363	15.4
DATA	1261	16	31	0	0	ASCRP3002897	ASCRP3002897	1180.37	329.64	1.772064e+002	1.774645e+001	205	16	4.122508e+000	0	0	0	0	0	0	185.201	1	1	48.8603	16.069
DATA	1262	16	32	0	0	ASCRP3013313	ASCRP3013313	1206.09	329.386	4.245396e+000	1.047108e+000	21	16.5	3.996099e+000	0	0	0	0	0	0	4.4353	1	0	65	16.0294
DATA	1263	16	33	0	0	ASCRP3003650	ASCRP3003650	1230.91	329	6.778141e+001	6.845432e+000	85	16	3.906274e+000	0	0	0	0	0	0	70.7921	1	1	46.8651	15.65
DATA	1264	16	34	1028	1	(+)E1A_r60_1	E1A_r60_1	1256.91	329.386	3.345701e+000	1.014983e+000	21	15	3.868817e+000	0	0	0	0	0	0	3.49145	1	0	57.259	15.25
DATA	1265	16	35	0	0	ASCRP3002201	ASCRP3002201	1281.94	329.232	2.115948e+002	2.118119e+001	235	15	2.050049e+000	0	0	0	0	0	0	220.699	1	1	46.5243	15.2703
DATA	1266	16	36	0	0	ASCRP3005292	ASCRP3005292	1307.63	328.735	6.035854e+002	6.036616e+001	660	16	3.029834e+000	0	0	0	0	0	0	629.326	1	1	46.5243	15.9286
DATA	1267	16	37	0	0	ASCRP3011122	ASCRP3011122	1332.32	329.358	2.085478e+001	2.295870e+000	39.5	17.5	3.525112e+000	0	0	0	0	0	0	21.7214	1	1	41.4593	16.6563
DATA	1268	16	38	0	0	ASCRP3002505	ASCRP3002505	1358.31	329.532	2.814020e+002	2.815660e+001	313	16	3.205171e+000	0	0	0	0	0	0	292.843	1	1	49.8279	15.8387
DATA	1269	16	39	0	0	ASCRP3005687	ASCRP3005687	1383.57	329.392	8.906674e+001	8.958433e+000	110.5	16	4.370130e+000	0	0	0	0	0	0	92.6238	1	1	49.1849	16.4118
DATA	1270	16	40	0	0	ASCRP3000211	ASCRP3000211	1409.42	329.427	4.903550e+000	1.080140e+000	22	15	4.090130e+000	0	0	0	0	0	0	5.09501	1	1	57.5363	15.6667
DATA	1271	16	41	0	0	ASCRP3001664	ASCRP3001664	1434.41	328.794	1.440745e+002	1.443959e+001	167	16	4.422615e+000	0	0	0	0	0	0	149.63	1	1	46.5243	16.3214
DATA	1272	16	42	0	0	ASCRP3008075	ASCRP3008075	1460	329.455	3.760924e+001	3.882533e+000	57	16	3.195229e+000	0	0	0	0	0	0	39.0091	1	1	55.8519	15.1304
DATA	1273	16	43	0	0	ASCRP3002446	ASCRP3002446	1484.96	328.735	5.421219e+002	5.422077e+001	577	15	3.340852e+000	0	0	0	0	0	0	562.031	1	1	46.1809	15.1935
DATA	1274	16	44	0	0	ASCRP3006995	ASCRP3006995	1510.5	329.056	2.205080e+002	2.207194e+001	249.5	13	3.358322e+000	0	0	0	0	0	0	228.348	1	1	48.5334	14.2759
DATA	1275	16	45	0	0	ASCRP3010541	ASCRP3010541	1536.11	329.44	3.424920e+001	3.558764e+000	51.5	16	4.354832e+000	0	0	0	0	0	0	35.425	1	1	48.8603	16.186
DATA	1276	16	46	0	0	ASCRP3011590	ASCRP3011590	1561.58	329.427	8.484659e+000	1.287007e+000	24	16.5	4.737840e+000	0	0	0	0	0	0	8.76763	1	1	57.5363	16.3667
DATA	1277	16	47	0	0	ASCRP3013102	ASCRP3013102	1586.68	329.6	1.834170e+002	1.836726e+001	207.5	15	2.611280e+000	0	0	0	0	0	0	189.339	1	1	50.7771	14.6786
DATA	1278	16	48	0	0	ASCRP3010121	ASCRP3010121	1612.13	328.984	3.533588e+001	3.664117e+000	53	15	2.816007e+000	0	0	0	0	0	0	36.4557	1	1	45.4864	14.6786
DATA	1279	16	49	0	0	ASCRP3008480	ASCRP3008480	1637.31	329.09	2.106813e+001	2.319473e+000	39	16	3.226497e+000	0	0	0	0	0	0	21.7152	1	1	45.835	16.0938
DATA	1280	16	50	0	0	ASCRP3002152	ASCRP3002152	1663.11	328.727	5.299056e+002	5.299945e+001	550.5	15	3.395043e+000	0	0	0	0	0	0	545.821	1	1	45.835	15
DATA	1281	16	51	1028	1	(+)E1A_r60_n11	E1A_r60_n11	1688.58	329.427	1.967932e+000	9.917138e-001	19	15	4.568566e+000	0	0	0	0	0	0	2.02464	1	0	57.5363	15.2222
DATA	1282	16	52	0	0	ASCRP3005066	ASCRP3005066	1714	329.455	1.117187e+002	1.121414e+001	128.5	16	3.115405e+000	0	0	0	0	0	0	114.854	1	1	55.8519	15.4667
DATA	1283	16	53	0	0	ASCRP3001910	ASCRP3001910	1739.42	329.427	1.187262e+001	1.535212e+000	30	18.5	4.023066e+000	0	0	0	0	0	0	12.1985	1	1	57.5363	17.7667
DATA	1284	16	54	0	0	ASCRP3003891	ASCRP3003891	1764.5	329.628	3.335761e+001	3.475016e+000	52	15	4.162904e+000	0	0	0	0	0	0	34.2524	1	1	49.8279	15.9412
DATA	1285	16	55	0	0	ASCRP3005814	ASCRP3005814	1790.42	329.427	1.811861e+002	1.814478e+001	205.5	16	4.100342e+000	0	0	0	0	0	0	185.996	1	1	65	16.7931
DATA	1286	16	56	0	0	ASCRP3002548	ASCRP3002548	1815.58	329.427	7.598402e+000	1.235605e+000	25	15	6.028482e+000	0	0	0	0	0	0	7.79841	1	1	57.5363	17.25
DATA	1287	16	57	0	0	ASCRP3004238	ASCRP3004238	1841	329.455	6.046326e+000	1.146759e+000	23	15	2.989983e+000	0	0	0	0	0	0	6.20512	1	1	55.8519	15.24
DATA	1288	16	58	0	0	ASCRP3011523	ASCRP3011523	1866.42	329.427	5.791002e+000	1.133362e+000	22	15	3.483121e+000	0	0	0	0	0	0	5.94409	1	1	57.5363	14.9189
DATA	1289	16	59	0	0	ASCRP3002267	ASCRP3002267	1891.78	329.134	6.289154e+001	6.364088e+000	80	16	2.487760e+000	0	0	0	0	0	0	64.5881	1	1	46.1809	15.5882
DATA	1290	16	60	0	0	ASCRP3011808	ASCRP3011808	1916.9	329.183	2.590947e+001	2.767678e+000	44.5	14	3.217388e+000	0	0	0	0	0	0	26.6241	1	1	46.8651	14.3611
DATA	1291	16	61	0	0	ASCRP3009360	ASCRP3009360	1942.31	329.662	1.485799e+002	1.488979e+001	169.5	15	3.934786e+000	0	0	0	0	0	0	152.779	1	1	48.5334	15.0556
DATA	1292	16	62	0	0	ASCRP3004798	ASCRP3004798	1968.09	329.494	1.044293e+002	1.048800e+001	124	17	3.915052e+000	0	0	0	0	0	0	107.521	1	1	49.8279	16.5926
DATA	1293	16	63	0	0	AS_circRNA_control209	AS_circRNA_control209	1993.18	329.558	4.783547e+002	4.784530e+001	514	16	3.722412e+000	0	0	0	0	0	0	493.248	1	1	50.1463	16.5278
DATA	1294	16	64	0	0	ASCRP3001711	ASCRP3001711	2018.58	329.427	3.906039e+000	1.043751e+000	21	14	3.359837e+000	0	0	0	0	0	0	4.03555	1	0	57.5363	14.4333
DATA	1295	16	65	0	0	ASCRP3004849	ASCRP3004849	2044.33	329.5	4.569377e+000	1.068341e+000	21	15	3.325367e+000	0	0	0	0	0	0	4.73171	1	0	57.5363	14.4839
DATA	1296	16	66	0	0	ASCRP3010825	ASCRP3010825	2069	328.774	1.804220e+002	1.806788e+001	200.5	15	4.033025e+000	0	0	0	0	0	0	187.388	1	1	45.4864	14.7105
DATA	1297	16	67	0	0	ASCRP3004767	ASCRP3004767	2094.7	329.087	4.506505e+001	4.607598e+000	66	13	4.479565e+000	0	0	0	0	0	0	46.9486	1	1	45.835	15.069
DATA	1298	16	68	0	0	ASCRP3011187	ASCRP3011187	2120.11	329.043	8.469841e+002	8.470381e+001	898	14	3.242527e+000	0	0	0	0	0	0	885.647	1	1	46.8651	14.2258
DATA	1299	16	69	0	0	ASCRP3006283	ASCRP3006283	2145.63	329.5	1.842987e+002	1.845447e+001	213	16	3.850927e+000	0	0	0	0	0	0	193.488	1	1	49.8279	15.4063
DATA	1300	16	70	0	0	ASCRP3009807	ASCRP3009807	2171.1	329.443	1.048434e+002	1.052711e+001	130	15	4.210077e+000	0	0	0	0	0	0	110.602	1	1	50.1463	15.7105
DATA	1301	16	71	0	0	AS_circRNA_control201	AS_circRNA_control201	2196.32	329.605	2.001252e+002	2.003472e+001	235.5	15	3.860470e+000	0	0	0	0	0	0	212.235	1	1	49.5074	15
DATA	1302	16	72	0	0	ASCRP3008176	ASCRP3008176	2221.81	329.452	9.585449e+001	9.631156e+000	120	16	4.497354e+000	0	0	0	0	0	0	102.278	1	1	48.2044	16.1786
DATA	1303	16	73	0	0	ASCRP3000852	ASCRP3000852	2247.29	328.738	1.382345e+001	1.666421e+000	32	14	2.886522e+000	0	0	0	0	0	0	14.8538	1	1	45.1352	13.5357
DATA	1304	16	74	0	0	ASCRP3013408	ASCRP3013408	2272.71	328.833	2.260899e+002	2.262785e+001	262	14	3.666667e+000	0	0	0	0	0	0	244.749	1	1	45.835	14.5
DATA	1305	16	75	0	0	ASCRP3013485	ASCRP3013485	2297.93	328.985	2.061912e+001	2.256347e+000	42	16	3.524735e+000	0	0	0	0	0	0	22.5024	1	1	46.8651	15.2917
DATA	1306	16	76	0	0	ASCRP3005990	ASCRP3005990	2323.26	329.151	3.592509e+001	3.705516e+000	58	15	3.203123e+000	0	0	0	0	0	0	39.5587	1	1	48.2044	15.52
DATA	1307	16	77	0	0	ASCRP3000752	ASCRP3000752	2348.67	329.5	6.574353e+000	1.113994e+000	25	16	5.003622e+000	0	0	0	0	0	0	7.31043	1	1	57.5363	16.0833
DATA	1308	16	78	0	0	ASCRP3001643	ASCRP3001643	2373.94	329.529	4.553260e+002	4.554129e+001	534	16	4.263541e+000	0	0	0	0	0	0	511.775	1	1	51.7088	16.2222
DATA	1309	16	79	0	0	ASCRP3003699	ASCRP3003699	2399.38	329.556	1.208043e+002	1.211239e+001	157	15	3.020188e+000	0	0	0	0	0	0	137.389	1	1	48.2044	14.1923
DATA	1310	16	80	0	0	ASCRP3003144	ASCRP3003144	2424.91	329.438	7.871849e+001	7.919563e+000	107	16	3.645971e+000	0	0	0	0	0	0	90.6863	1	1	50.4627	16.3103
DATA	1311	16	81	0	0	AS_circRNA_control215	AS_circRNA_control215	2450.21	329.065	4.204265e+002	4.205137e+001	510.5	14	3.403761e+000	0	0	0	0	0	0	491.122	1	1	45.4864	14.5676
DATA	1312	16	82	0	0	A_23_P11507	NM_015534	2475.28	329.6	1.344079e+002	1.346724e+001	170.5	14	3.628959e+000	0	0	0	0	0	0	159.314	1	1	48.8603	14.3333
DATA	1313	17	1	0	0	ASCRP3006112	ASCRP3006112	406.458	336.254	1.444353e+001	1.694668e+000	34	15	3.600391e+000	0	0	0	0	0	0	16.2942	1	1	42.9674	14.8464
DATA	1314	17	2	0	0	ASCRP3013364	ASCRP3013364	431.288	335.833	1.565973e+002	1.568520e+001	191.5	15	3.256117e+000	0	0	0	0	0	0	175.272	1	1	45.835	15.1333
DATA	1315	17	3	0	0	ASCRP3002381	ASCRP3002381	456.797	336.304	2.661922e+001	2.810087e+000	47	15	3.658544e+000	0	0	0	0	0	0	29.5631	1	1	46.8651	15.5806
DATA	1316	17	4	0	0	ASCRP3004242	ASCRP3004242	482.197	336.239	1.037703e+003	1.037742e+002	1168	15	3.662002e+000	0	0	0	0	0	0	1144.57	1	1	46.8651	15.4359
DATA	1317	17	5	0	0	ASCRP3012838	ASCRP3012838	507.837	336.779	1.645335e+002	1.647864e+001	195.5	16.5	3.828955e+000	0	0	0	0	0	0	180.289	1	1	52.0157	16.575
DATA	1318	17	6	0	1	ETG05_66023	ETG05_66023	533.333	336.5	8.383991e+001	8.434073e+000	93.5	17	4.407785e+000	0	0	0	0	0	0	91.3531	1	1	57.5363	17
DATA	1319	17	7	0	0	ASCRP3011726	ASCRP3011726	558.571	336.843	2.962479e+002	2.963915e+001	347.5	14	3.674088e+000	0	0	0	0	0	0	321.091	1	1	47.5395	15.0323
DATA	1320	17	8	0	0	ASCRP3008021	ASCRP3008021	583.627	336.827	1.025467e+002	1.029647e+001	125	17	3.992466e+000	0	0	0	0	0	0	110.634	1	1	49.5074	16.8387
DATA	1321	17	9	0	0	ASCRP3008173	ASCRP3008173	608.986	336.384	9.900770e+001	9.944412e+000	123	15	3.490694e+000	0	0	0	0	0	0	106.388	1	1	48.8603	15.4194
DATA	1322	17	10	0	0	ASCRP3012169	ASCRP3012169	634.677	336.274	3.660647e+001	3.777961e+000	58	15	3.710138e+000	0	0	0	0	0	0	39.1865	1	1	44.4243	15.0938
DATA	1323	17	11	0	0	ASCRP3001923	ASCRP3001923	660.213	336.443	9.017773e+000	1.300754e+000	27	13	4.041350e+000	0	0	0	0	0	0	9.61977	1	1	42.9674	13.7586
DATA	1324	17	12	0	0	A_23_P87238	NM_006512	685.5	336.5	5.164809e+000	1.072783e+000	21	14.5	3.273147e+000	0	0	0	0	0	0	5.49289	1	1	57.5363	14.9722
DATA	1325	17	13	0	0	ASCRP3006052	ASCRP3006052	710.938	336.65	3.268707e+002	3.270067e+001	362	14	3.460948e+000	0	0	0	0	0	0	346.674	1	1	50.1463	14.5667
DATA	1326	17	14	0	0	ASCRP3012611	ASCRP3012611	736.304	336.594	3.491277e+001	3.616935e+000	54	16.5	4.690077e+000	0	0	0	0	0	0	36.941	1	1	46.8651	16.0556
DATA	1327	17	15	0	0	ASCRP3006233	ASCRP3006233	761.582	336.427	2.720881e+001	2.880971e+000	46	16.5	5.537853e+000	0	0	0	0	0	0	28.7317	1	1	57.5363	17.5667
DATA	1328	17	16	0	0	ASCRP3004027	ASCRP3004027	787.107	336.5	5.858259e+001	5.934594e+000	77	16.5	6.237171e+000	0	0	0	0	0	0	61.7443	1	1	56.9804	17.8333
DATA	1329	17	17	0	0	ASCRP3007828	ASCRP3007828	812.066	335.738	1.301949e+002	1.305410e+001	156	16	4.082757e+000	0	0	0	0	0	0	137.056	1	1	44.7812	16.0857
DATA	1330	17	18	0	0	ASCRP3000822	ASCRP3000822	837.516	336.078	5.072923e+002	5.073815e+001	550	16	4.312772e+000	0	0	0	0	0	0	533.172	1	1	44.0646	16.6
DATA	1331	17	19	66	-1	(-)3xSLv1	NegativeControl	863.418	336.427	9.682564e-001	9.528425e-001	16.5	16	3.835199e+000	0	0	0	0	0	0	-0.0829885	0	0	65	16.3488
DATA	1332	17	20	0	0	ASCRP3003125	ASCRP3003125	888.606	336.352	1.753711e+002	1.756303e+001	195	15	3.402719e+000	0	0	0	0	0	0	183.859	1	1	47.8731	15.6129
DATA	1333	17	21	0	0	ASCRP3007544	ASCRP3007544	914.375	336.479	8.089256e+000	1.251415e+000	26	15.5	4.672890e+000	0	0	0	0	0	0	8.47203	1	1	39.8942	16.1
DATA	1334	17	22	0	0	ASCRP3003514	ASCRP3003514	939.208	336.889	1.709825e+001	1.958846e+000	35	15	3.902026e+000	0	0	0	0	0	0	17.8887	1	1	47.5395	15.5
DATA	1335	17	23	0	0	ASCRP3012668	ASCRP3012668	964.757	336.959	2.999488e+002	3.001013e+001	326	16	4.280051e+000	0	0	0	0	0	0	313.569	1	1	48.5334	16.3333
DATA	1336	17	24	0	0	ASCRP3005171	ASCRP3005171	990.4	336.831	3.723756e+001	3.844798e+000	57	13	4.643275e+000	0	0	0	0	0	0	38.9052	1	1	45.1352	15.32
DATA	1337	17	25	0	0	ASCRP3001006	ASCRP3001006	1015.41	336.221	8.293480e+001	8.348555e+000	105	14	3.153985e+000	0	0	0	0	0	0	86.6272	1	1	46.5243	14.381
DATA	1338	17	26	0	0	ASCRP3006044	ASCRP3006044	1040.7	336.143	1.090057e+002	1.094258e+001	131	14.5	3.798211e+000	0	0	0	0	0	0	113.802	1	1	47.2035	14.9545
DATA	1339	17	27	0	0	ASCRP3004624	ASCRP3004624	1066.43	336.239	7.134428e+001	7.198514e+000	90	14	3.588454e+000	0	0	0	0	0	0	74.4404	1	1	46.5243	15.1765
DATA	1340	17	28	0	0	ASCRP3000538	ASCRP3000538	1091.69	336.389	6.321551e+001	6.393873e+000	84	15	4.269881e+000	0	0	0	0	0	0	65.921	1	1	48.2044	15.1667
DATA	1341	17	29	0	0	ASCRP3000732	ASCRP3000732	1117.29	336.803	2.851949e+001	3.009076e+000	47	16	3.625979e+000	0	0	0	0	0	0	29.7186	1	1	45.4864	16.0909
DATA	1342	17	30	0	0	ASCRP3002411	ASCRP3002411	1142.34	336.878	1.196414e+002	1.200260e+001	142	17	4.337657e+000	0	0	0	0	0	0	124.607	1	1	48.8603	16.3793
DATA	1343	17	31	0	0	ASCRP3012525	ASCRP3012525	1168.03	337.014	8.434784e+001	8.489319e+000	105	15	3.530654e+000	0	0	0	0	0	0	87.7982	1	1	46.8651	14.5862
DATA	1344	17	32	0	0	ASCRP3011152	ASCRP3011152	1193.3	336.786	5.867571e+001	5.945758e+000	77	15	2.781256e+000	0	0	0	0	0	0	61.0529	1	1	47.2035	15.1538
DATA	1345	17	33	0	0	ASCRP3006814	ASCRP3006814	1218.57	336.608	6.946578e+002	6.947243e+001	751	16	4.231305e+000	0	0	0	0	0	0	722.491	1	1	49.1849	15.7586
DATA	1346	17	34	0	0	ASCRP3004518	ASCRP3004518	1243.66	336.562	1.277132e+001	1.598900e+000	30	16	4.490731e+000	0	0	0	0	0	0	13.276	1	1	48.5334	15.3333
DATA	1347	17	35	0	0	ASCRP3003816	ASCRP3003816	1269.57	336.292	4.892693e+001	4.986451e+000	67	15	3.638920e+000	0	0	0	0	0	0	50.8372	1	1	45.4864	15.6216
DATA	1348	17	36	0	0	ASCRP3005966	ASCRP3005966	1295	336.545	1.638544e+001	1.900666e+000	34.5	16	2.857213e+000	0	0	0	0	0	0	17.0119	1	1	55.8519	16.0541
DATA	1349	17	37	0	0	ASCRP3003102	ASCRP3003102	1320.5	336.5	4.097770e+000	1.047298e+000	21	16	3.719906e+000	0	0	0	0	0	0	4.25167	1	0	57.5363	16.0313
DATA	1350	17	38	0	0	ASCRP3000462	ASCRP3000462	1345.59	336.957	6.116956e+001	6.192565e+000	83	14	3.652558e+000	0	0	0	0	0	0	63.4054	1	1	47.8731	15.2
DATA	1351	17	39	0	0	ASCRP3012541	ASCRP3012541	1371.33	336.5	9.808369e-001	9.676127e-001	18	16	3.976493e+000	0	0	0	0	0	0	0.704144	0	0	65	17
DATA	1352	17	40	0	0	ASCRP3009838	ASCRP3009838	1396.5	337	1.806395e+002	1.808978e+001	203.5	15	3.149341e+000	0	0	0	0	0	0	186.947	1	1	48.5334	15.2188
DATA	1353	17	41	0	0	ASCRP3006542	ASCRP3006542	1421.75	336.045	3.000722e+001	3.152540e+000	46	15.5	4.211340e+000	0	0	0	0	0	0	31.0464	1	1	45.835	16.1538
DATA	1354	17	42	0	0	ASCRP3005674	ASCRP3005674	1447.25	336.386	1.884190e+003	1.884214e+002	1943	16	4.203173e+000	0	0	0	0	0	0	1947.37	1	1	51.4001	16.2
DATA	1355	17	43	0	0	ASCRP3002196	ASCRP3002196	1472.58	336.573	9.815690e+000	1.378950e+000	26.5	14.5	2.746111e+000	0	0	0	0	0	0	10.1348	1	1	57.5363	14.2727
DATA	1356	17	44	0	0	ASCRP3009049	ASCRP3009049	1497.93	336.431	1.773377e+002	1.776025e+001	199	14	3.535990e+000	0	0	0	0	0	0	182.951	1	1	48.2044	14.3548
DATA	1357	17	45	0	0	ASCRP3001817	ASCRP3001817	1523.5	336.5	9.020283e+000	1.324788e+000	27	14	3.702025e+000	0	0	0	0	0	0	9.29675	1	1	57.5363	15.1471
DATA	1358	17	46	0	0	ASCRP3006079	ASCRP3006079	1549.17	336.843	1.378894e+001	1.686681e+000	32	16	4.959161e+000	0	0	0	0	0	0	14.1955	1	1	46.8651	16.7714
DATA	1359	17	47	0	0	ASCRP3003443	ASCRP3003443	1574.42	336.573	1.387446e+001	1.694109e+000	32	15	4.657588e+000	0	0	0	0	0	0	14.2725	1	1	57.5363	15.7143
DATA	1360	17	48	0	0	ASCRP3003803	ASCRP3003803	1599.56	336.973	2.005305e+002	2.007665e+001	223	15	2.842483e+000	0	0	0	0	0	0	206.052	1	1	48.5334	15.4167
DATA	1361	17	49	0	0	ASCRP3006893	ASCRP3006893	1624.62	336.5	2.912694e+002	2.914322e+001	319	15	3.296137e+000	0	0	0	0	0	0	299.107	1	1	48.5334	15.2581
DATA	1362	17	50	0	0	ASCRP3000740	ASCRP3000740	1650.17	336.403	9.381220e+001	9.431706e+000	112	17	3.311886e+000	0	0	0	0	0	0	96.2596	1	1	47.8731	16.175
DATA	1363	17	51	0	0	ASCRP3007945	ASCRP3007945	1675.65	336.691	3.801043e+001	3.924223e+000	55	14.5	2.908882e+000	0	0	0	0	0	0	38.9651	1	1	46.1809	14.3947
DATA	1364	17	52	0	0	ASCRP3010598	ASCRP3010598	1700.79	336.735	4.494822e+001	4.599612e+000	65	15.5	3.947406e+000	0	0	0	0	0	0	46.0432	1	1	46.1809	15.2143
DATA	1365	17	53	0	0	ASCRP3011824	ASCRP3011824	1726.58	336.573	7.654251e+000	1.240942e+000	24.5	17	3.670575e+000	0	0	0	0	0	0	7.83636	1	1	57.5363	16.8387
DATA	1366	17	54	0	0	ASCRP3001198	ASCRP3001198	1752.13	336.895	2.411653e+001	2.602205e+000	42	16	4.098256e+000	0	0	0	0	0	0	24.673	1	1	48.2044	15.9355
DATA	1367	17	55	0	0	ASCRP3004317	ASCRP3004317	1777.43	337.262	2.716770e+003	2.716787e+002	2770	15	2.964678e+000	0	0	0	0	0	0	2777.82	1	1	45.835	15.7188
DATA	1368	17	56	0	0	ASCRP3006598	ASCRP3006598	1802.89	336.5	4.479464e+004	4.479465e+003	45652	17	6.293366e+000	0	0	0	0	1	0	45807.5	1	1	56.9804	18.8387
DATA	1369	17	57	0	0	Negative005	Negative005	1828.42	336.573	9.938366e-001	9.780155e-001	16	15	2.685539e+000	0	0	0	0	0	0	-0.531345	0	0	65	15.4545
DATA	1370	17	58	0	0	ASCRP3001683	ASCRP3001683	1853.58	336.573	1.976233e+000	9.976911e-001	19	15	4.203973e+000	0	0	0	0	0	0	2.02085	1	0	57.5363	15.0625
DATA	1371	17	59	0	0	ASCRP3008112	ASCRP3008112	1878.77	336.164	3.104881e+002	3.106419e+001	340.5	15	3.550542e+000	0	0	0	0	0	0	317.659	1	1	44.7812	14.7222
DATA	1372	17	60	0	0	ASCRP3005556	ASCRP3005556	1904.42	336.573	9.928952e-001	9.805042e-001	18	14	3.132701e+000	0	0	0	0	0	0	0.836818	0	0	65	14.2703
DATA	1373	17	61	0	0	Negative018	Negative018	1929.58	336.573	9.921017e-001	9.763083e-001	16.5	14	3.906209e+000	0	0	0	0	0	0	-0.632614	0	0	65	14.8824
DATA	1374	17	62	0	0	A_23_P53126	NM_005574	1955.42	336.573	2.953445e+000	1.018959e+000	20	16.5	4.557104e+000	0	0	0	0	0	0	3.0285	1	0	65	16.2143
DATA	1375	17	63	0	0	ASCRP3012671	ASCRP3012671	1980.58	336.573	6.556233e+000	1.173976e+000	23	16	3.334031e+000	0	0	0	0	0	0	6.7323	1	1	57.5363	16.4828
DATA	1376	17	64	0	0	ASCRP3003792	ASCRP3003792	2006	336.545	1.859082e+001	2.097902e+000	34	14	3.381114e+000	0	0	0	0	0	0	19.1241	1	1	55.8519	14.7429
DATA	1377	17	65	0	0	ASCRP3000116	ASCRP3000116	2031.12	336.616	9.335492e+001	9.385760e+000	111.5	15.5	3.295002e+000	0	0	0	0	0	0	96.2337	1	1	48.5334	14.8158
DATA	1378	17	66	0	0	ASCRP3007409	ASCRP3007409	2056.44	336.466	9.676393e+001	9.724646e+000	116	15	3.238043e+000	0	0	0	0	0	0	100.009	1	1	49.1849	14.0278
DATA	1379	17	67	0	0	ASCRP3012224	ASCRP3012224	2082.31	336.185	1.964952e+001	2.188896e+000	38	13	3.670885e+000	0	0	0	0	0	0	20.3731	1	1	45.4864	14.1944
DATA	1380	17	68	0	0	ASCRP3010337	ASCRP3010337	2107.58	336.573	5.796102e+000	1.122524e+000	23	13	3.477114e+000	0	0	0	0	0	0	6.02939	1	1	57.5363	14.0968
DATA	1381	17	69	0	0	AS_circRNA_control207	AS_circRNA_control207	2132.75	336.61	4.066403e+002	4.067530e+001	450	15	3.428847e+000	0	0	0	0	0	0	424.679	1	1	49.8279	15.0968
DATA	1382	17	70	0	0	ASCRP3004421	ASCRP3004421	2158.01	336.827	2.326076e+002	2.328029e+001	258	14	4.371989e+000	0	0	0	0	0	0	244.005	1	1	47.8731	15.0571
DATA	1383	17	71	0	0	ASCRP3010954	ASCRP3010954	2183.59	336.742	1.738797e+001	1.980597e+000	35	16	3.505098e+000	0	0	0	0	0	0	18.3352	1	1	45.835	16
DATA	1384	17	72	0	0	A_23_P2683	NM_024604	2209.42	336.573	5.317742e+000	1.082367e+000	22	15	3.610330e+000	0	0	0	0	0	0	5.64081	1	1	57.5363	15.9655
DATA	1385	17	73	0	0	ASCRP3011211	ASCRP3011211	2234.46	336.614	3.441386e+002	3.442661e+001	385	15.5	4.374753e+000	0	0	0	0	0	0	367.365	1	1	47.5395	15.5385
DATA	1386	17	74	0	0	Negative038	Negative038	2260	336.545	9.450857e-001	9.300407e-001	18	14	3.579926e+000	0	0	0	0	0	0	-0.519533	0	0	65	14.6111
DATA	1387	17	75	0	0	ASCRP3007768	ASCRP3007768	2284.8	336.614	9.826953e+001	9.870198e+000	122	16	3.501120e+000	0	0	0	0	0	0	106.476	1	1	47.2035	15.7143
DATA	1388	17	76	0	0	A_23_P215720	NM_000492	2310.82	336.542	7.711847e+000	1.196425e+000	26	15	3.428156e+000	0	0	0	0	0	0	8.43086	1	1	47.8731	15.4324
DATA	1389	17	77	0	0	ASCRP3007074	ASCRP3007074	2336.42	336.573	7.711907e+000	1.189752e+000	27	16	5.922274e+000	0	0	0	0	0	0	8.51236	1	1	57.5363	16.36
DATA	1390	17	78	0	0	Negative045	Negative045	2361.5	336.648	1.373863e+000	9.071646e-001	19	14	3.226934e+000	0	0	0	0	0	0	1.53213	1	0	65	14.4815
DATA	1391	17	79	0	0	ASCRP3007156	ASCRP3007156	2387	336.545	2.301441e+001	2.466273e+000	43	15	4.126779e+000	0	0	0	0	0	0	25.9611	1	1	55.8519	15.303
DATA	1392	17	80	0	0	ASCRP3011599	ASCRP3011599	2412.25	337	6.385607e+001	6.445386e+000	89	15	3.317630e+000	0	0	0	0	0	0	72.9115	1	1	49.5074	15.44
DATA	1393	17	81	0	0	ASCRP3009148	ASCRP3009148	2437.5	336.5	5.762629e+001	5.827054e+000	85	15	3.441992e+000	0	0	0	0	0	0	66.6897	1	1	46.5243	15.2258
DATA	1394	17	82	0	0	ASCRP3002847	ASCRP3002847	2463.04	336.58	1.026852e+002	1.030378e+001	143	15	3.837712e+000	0	0	0	0	0	0	120.574	1	1	46.8651	14.5745
DATA	1395	18	1	0	0	ASCRP3004065	ASCRP3004065	418.941	343.471	2.733233e+001	2.875237e+000	47	16	3.166652e+000	0	0	0	0	0	0	30.627	1	1	47.2035	15.8605
DATA	1396	18	2	0	0	ASCRP3013373	ASCRP3013373	444.418	343.573	3.501894e+000	9.653827e-001	22	16	4.059381e+000	0	0	0	0	0	0	3.8926	1	0	57.5363	15.9167
DATA	1397	18	3	0	0	Negative007	Negative007	469.582	343.573	9.208219e-001	9.062710e-001	18	15	3.067797e+000	0	0	0	0	0	0	0.154253	0	0	65	14.8214
DATA	1398	18	4	0	0	ASCRP3013067	ASCRP3013067	494.984	343.758	3.420957e+001	3.540513e+000	56	15	4.111452e+000	0	0	0	0	0	0	37.4983	1	1	45.4864	15.7778
DATA	1399	18	5	0	0	ASCRP3001833	ASCRP3001833	520.438	344.027	3.948431e+002	3.949498e+001	448.5	16.5	4.507965e+000	0	0	0	0	0	0	430.126	1	1	48.5334	17.2647
DATA	1400	18	6	0	0	ASCRP3005376	ASCRP3005376	545.582	343.573	5.867648e+000	1.093581e+000	24	14.5	3.922530e+000	0	0	0	0	0	0	6.35827	1	1	57.5363	15.8571
DATA	1401	18	7	0	0	ASCRP3003593	ASCRP3003593	571.271	344.357	5.158486e+002	5.159321e+001	581	14.5	4.400175e+000	0	0	0	0	0	0	555.978	1	1	46.8651	15.8077
DATA	1402	18	8	0	0	ASCRP3006657	ASCRP3006657	596.247	343.822	4.232552e+001	4.333895e+000	64	16.5	3.806377e+000	0	0	0	0	0	0	45.426	1	1	47.8731	16.8333
DATA	1403	18	9	0	0	ASCRP3007355	ASCRP3007355	621.942	343.536	3.794988e+001	3.908587e+000	58	15	3.944780e+000	0	0	0	0	0	0	40.5675	1	1	47.5395	16.1935
DATA	1404	18	10	0	0	ASCRP3009144	ASCRP3009144	647.243	343.529	3.112340e+002	3.113755e+001	343	14	3.237725e+000	0	0	0	0	0	0	331.495	1	1	47.2035	13.9688
DATA	1405	18	11	0	0	ASCRP3000435	ASCRP3000435	672.662	343.662	1.047002e+002	1.051231e+001	128	14	3.105459e+000	0	0	0	0	0	0	111.145	1	1	46.5243	14.4815
DATA	1406	18	12	0	0	Negative027	Negative027	698.418	343.573	1.067220e+000	9.507647e-001	19	15	3.584615e+000	0	0	0	0	0	0	1.12962	1	0	65	15.129
DATA	1407	18	13	0	0	ASCRP3003451	ASCRP3003451	723.423	344.155	1.297218e+002	1.300674e+001	148.5	17	4.717162e+000	0	0	0	0	0	0	136.921	1	1	47.5395	16.5806
DATA	1408	18	14	0	0	ASCRP3000920	ASCRP3000920	748.915	343.972	3.092311e+001	3.234810e+000	49.5	16.5	4.716991e+000	0	0	0	0	0	0	32.5668	1	1	46.8651	16.5833
DATA	1409	18	15	0	0	ASCRP3003698	ASCRP3003698	774.418	343.573	1.074849e+005	1.074849e+004	112500	18	6.100311e+000	0	0	0	0	1	0	112990	1	1	57.5363	19.6
DATA	1410	18	16	0	0	ASCRP3007767	ASCRP3007767	799.625	344.042	2.995928e+002	2.997444e+001	331	16	3.991801e+000	0	0	0	0	0	0	314.308	1	1	48.2044	15.6296
DATA	1411	18	17	0	0	ASCRP3007481	ASCRP3007481	825.418	343.573	1.013696e+002	1.018179e+001	124.5	18	6.102034e+000	0	0	0	0	1	0	106.204	1	1	57.5363	18.7692
DATA	1412	18	18	0	0	ASCRP3000554	ASCRP3000554	850.582	343.573	3.662566e+002	3.663813e+001	396	14.5	4.620752e+000	0	0	0	0	0	0	383.203	1	1	57.5363	16
DATA	1413	18	19	0	0	ASCRP3010348	ASCRP3010348	875.884	343.733	3.119894e+002	3.121361e+001	340	15.5	3.503626e+000	0	0	0	0	0	0	326.007	1	1	52.3208	16.1944
DATA	1414	18	20	0	0	ASCRP3002194	ASCRP3002194	901.297	343.719	2.142925e+001	2.347319e+000	40	14	2.654313e+000	0	0	0	0	0	0	22.3686	1	1	45.1352	14.1143
DATA	1415	18	21	0	0	ASCRP3001013	ASCRP3001013	926.582	343.573	1.776095e+000	9.751324e-001	19	15	4.653526e+000	0	0	0	0	0	0	1.85237	1	0	57.5363	15.697
DATA	1416	18	22	0	0	ASCRP3011615	ASCRP3011615	952.12	343.853	2.113983e+001	2.321648e+000	38	16	3.505756e+000	0	0	0	0	0	0	22.0263	1	1	48.2044	15.9032
DATA	1417	18	23	0	0	ASCRP3000321	ASCRP3000321	977.5	343.648	1.389850e+000	9.703538e-001	19.5	14	4.013491e+000	0	0	0	0	0	0	1.44723	1	0	65	14.9459
DATA	1418	18	24	0	0	A_23_P1331	NM_080801	1002.91	343.614	2.773285e+001	2.935056e+000	45.5	14	4.120341e+000	0	0	0	0	0	0	28.8595	1	1	57.259	14.8519
DATA	1419	18	25	0	0	ASCRP3000377	ASCRP3000377	1027.99	343.662	4.551081e+001	4.651551e+000	63	13	3.028548e+000	0	0	0	0	0	0	47.3306	1	1	46.1809	14.0417
DATA	1420	18	26	0	0	ASCRP3009155	ASCRP3009155	1053.63	343.556	9.701277e+001	9.748860e+000	116	15	3.532682e+000	0	0	0	0	0	0	100.841	1	1	48.2044	15.1875
DATA	1421	18	27	0	0	ASCRP3012813	ASCRP3012813	1079	343.393	2.183254e+001	2.385982e+000	39	15	3.191404e+000	0	0	0	0	0	0	22.6843	1	1	44.0646	15.7667
DATA	1422	18	28	0	0	ASCRP3006697	ASCRP3006697	1104.14	343.5	2.327167e+001	2.518542e+000	42	15	3.808355e+000	0	0	0	0	0	0	24.1661	1	1	42.9674	15.2647
DATA	1423	18	29	0	0	ASCRP3010532	ASCRP3010532	1129.96	344.014	3.468792e+001	3.600184e+000	53	16	3.101328e+000	0	0	0	0	0	0	35.9928	1	1	46.8651	15.8148
DATA	1424	18	30	0	0	ASCRP3004888	ASCRP3004888	1155.15	344.074	4.976755e+001	5.069308e+000	67	15	4.293575e+000	0	0	0	0	0	0	51.6123	1	1	46.8651	16
DATA	1425	18	31	0	0	ASCRP3001791	ASCRP3001791	1180.38	344.247	4.090387e+001	4.202639e+000	59	14	3.121016e+000	0	0	0	0	0	0	42.3945	1	1	47.8731	14.5
DATA	1426	18	32	0	0	ASCRP3000186	ASCRP3000186	1206.09	343.614	9.806307e-001	9.683314e-001	17	15	3.601075e+000	0	0	0	0	0	0	0.829143	0	0	57.259	15
DATA	1427	18	33	0	0	Negative046	Negative046	1231.5	343.648	7.372247e+000	1.214839e+000	24	15.5	4.342938e+000	0	0	0	0	0	0	7.6351	1	1	57.5363	15.75
DATA	1428	18	34	0	0	ASCRP3000053	ASCRP3000053	1256.68	343.873	2.773121e+001	2.936639e+000	47	17	3.948594e+000	0	0	0	0	0	0	28.6997	1	1	47.5395	16.4839
DATA	1429	18	35	0	0	ASCRP3004270	ASCRP3004270	1281.81	344.096	2.971443e+001	3.124818e+000	46	16	3.761070e+000	0	0	0	0	0	0	30.7296	1	1	47.8731	16.5135
DATA	1430	18	36	0	0	Negative003	Negative003	1307.58	343.573	9.829732e-001	9.673251e-001	16	15	3.848606e+000	0	0	0	0	0	0	-0.661065	0	0	65	15.8
DATA	1431	18	37	1028	1	(+)E1A_r60_a20	E1A_r60_a20	1333.09	343.614	7.801233e+000	1.243244e+000	24.5	16	3.768451e+000	0	0	0	0	0	0	8.05896	1	1	57.259	15.7317
DATA	1432	18	38	0	0	ASCRP3004819	ASCRP3004819	1358.34	344.38	7.576923e+002	7.577542e+001	792	14.5	4.761435e+000	0	0	0	0	0	0	781.824	1	1	47.5395	16.4667
DATA	1433	18	39	0	0	ASCRP3000015	ASCRP3000015	1383.5	344.432	3.984075e+002	3.985256e+001	426	15	2.911472e+000	0	0	0	0	0	0	410.772	1	1	47.8731	15.32
DATA	1434	18	40	0	0	ASCRP3001072	ASCRP3001072	1409.36	344.133	9.096604e+000	1.330194e+000	26	16	4.187314e+000	0	0	0	0	0	0	9.37279	1	1	48.8603	16.5217
DATA	1435	18	41	0	0	ASCRP3002140	ASCRP3002140	1434.5	343.648	3.000190e+000	1.016367e+000	20	16	3.872706e+000	0	0	0	0	0	0	3.08955	1	0	65	15.7419
DATA	1436	18	42	0	0	Negative004	Negative004	1460.09	343.614	9.876265e-001	9.719043e-001	17.5	15	3.089314e+000	0	0	0	0	0	0	-0.168314	0	0	65	14.1053
DATA	1437	18	43	0	0	A_23_P111995	NM_002318	1484.74	343.397	2.269148e+001	2.468812e+000	40.5	14	3.219917e+000	0	0	0	0	0	0	23.3301	1	1	42.5954	14.5135
DATA	1438	18	44	0	0	ASCRP3002703	ASCRP3002703	1510.97	343.463	2.156395e+001	2.365983e+000	39	14	2.829515e+000	0	0	0	0	0	0	22.1494	1	1	45.835	14.3846
DATA	1439	18	45	0	0	ASCRP3010085	ASCRP3010085	1535.91	344.406	1.180102e+002	1.184123e+001	136.5	16	4.055545e+000	0	0	0	0	0	0	121.044	1	1	46.1809	15.6757
DATA	1440	18	46	0	0	ASCRP3007970	ASCRP3007970	1561.5	343.648	2.242540e+001	2.445495e+000	39	15	4.279519e+000	0	0	0	0	0	0	22.9903	1	1	57.5363	15.8333
DATA	1441	18	47	0	0	ASCRP3001166	ASCRP3001166	1587	344	9.922892e-001	9.764928e-001	17	15	2.572039e+000	0	0	0	0	0	0	-0.0486075	0	0	65	15
DATA	1442	18	48	0	0	ASCRP3013198	ASCRP3013198	1612.21	344.194	1.123573e+002	1.127816e+001	130	15	3.809999e+000	0	0	0	0	0	0	114.95	1	1	47.5395	15.3667
DATA	1443	18	49	0	0	ASCRP3006356	ASCRP3006356	1637.5	344	6.344192e+000	1.165880e+000	23	17	3.749409e+000	0	0	0	0	0	0	6.48587	1	1	54.1152	16.5161
DATA	1444	18	50	0	0	ASCRP3012365	ASCRP3012365	1662.87	343.768	1.919511e+002	1.922005e+001	210.5	15	3.207005e+000	0	0	0	0	0	0	196.107	1	1	46.1809	15.25
DATA	1445	18	51	0	0	ASCRP3009637	ASCRP3009637	1688.35	343.914	4.125283e+002	4.126446e+001	438	13	3.048516e+000	0	0	0	0	0	0	421.121	1	1	49.5074	13.7037
DATA	1446	18	52	0	0	ASCRP3002751	ASCRP3002751	1713.79	344.157	3.217555e+001	3.363592e+000	50.5	17	4.272946e+000	0	0	0	0	0	0	32.8204	1	1	46.5243	15.4839
DATA	1447	18	53	0	0	ASCRP3002721	ASCRP3002721	1739.5	344	7.451946e+000	1.231791e+000	24	16	3.898023e+000	0	0	0	0	0	0	7.59772	1	1	54.1152	16.1379
DATA	1448	18	54	0	0	ASCRP3002773	ASCRP3002773	1764.5	344	3.267894e+000	1.034215e+000	20	15	3.658722e+000	0	0	0	0	0	0	3.33041	1	0	54.1152	15.1429
DATA	1449	18	55	0	0	ASCRP3007943	ASCRP3007943	1790.5	344	1.574829e+001	1.855660e+000	33	16	4.228241e+000	0	0	0	0	0	0	16.0447	1	1	54.1152	15.8438
DATA	1450	18	56	0	0	ASCRP3000069	ASCRP3000069	1815.28	344.095	5.709897e+003	5.709906e+002	5756.5	16	4.601811e+000	0	0	0	0	0	0	5816.34	1	1	48.8603	16.48
DATA	1451	18	57	0	0	ASCRP3010629	ASCRP3010629	1840.71	343.853	1.662342e+002	1.665237e+001	182	15	3.205724e+000	0	0	0	0	0	0	169.36	1	1	45.835	15.88
DATA	1452	18	58	0	0	CUST_20_PI418767722	NM_006013	1866.5	344	1.523308e+001	1.812059e+000	34	17	4.852550e+000	0	0	0	0	0	0	15.5222	1	1	54.1152	16.7059
DATA	1453	18	59	0	0	ASCRP3010122	ASCRP3010122	1891.3	343.9	2.737934e+002	2.739691e+001	294	15	3.700702e+000	0	0	0	0	0	0	279.132	1	1	47.2035	14.8378
DATA	1454	18	60	0	0	ASCRP3005782	ASCRP3005782	1916.84	343.897	3.869320e+002	3.870562e+001	419	15	3.187344e+000	0	0	0	0	0	0	394.761	1	1	46.5243	15.2973
DATA	1455	18	61	0	0	ASCRP3008940	ASCRP3008940	1942.35	344.12	3.304057e+002	3.305508e+001	351	15.5	4.168574e+000	0	0	0	0	0	0	337.394	1	1	48.8603	15.3235
DATA	1456	18	62	0	0	ASCRP3013488	ASCRP3013488	1967.47	344.164	5.767979e+002	5.768808e+001	609	17	2.755201e+000	0	0	0	0	0	0	589.747	1	1	47.8731	16.6552
DATA	1457	18	63	0	0	ASCRP3004514	ASCRP3004514	1993.2	344.216	1.299610e+002	1.303273e+001	150	15	4.549115e+000	0	0	0	0	0	0	133.097	1	1	47.8731	16.3611
DATA	1458	18	64	0	0	AS_circRNA_control205	AS_circRNA_control205	2018.57	344.19	1.579239e+003	1.579269e+002	1605	15	2.764572e+000	0	0	0	1	0	0	1620.61	1	1	49.5074	15
DATA	1459	18	65	0	0	ASCRP3008682	ASCRP3008682	2044.39	344.069	3.130919e+000	1.021217e+000	21	15.5	3.981206e+000	0	0	0	0	0	0	3.22098	1	0	53.8203	15.0833
DATA	1460	18	66	0	0	ASCRP3009989	ASCRP3009989	2069.5	344	9.849643e-001	9.741590e-001	18.5	14	3.721267e+000	0	0	0	0	0	0	1.00415	0	0	54.1152	14.587
DATA	1461	18	67	1028	1	(+)E1A_r60_a20	E1A_r60_a20	2095	344	8.610190e+000	1.294086e+000	26	13	3.660167e+000	0	0	0	0	0	0	8.91253	1	1	54.9904	14.2857
DATA	1462	18	68	0	0	ASCRP3002507	ASCRP3002507	2120.5	344	6.902948e+001	6.969713e+000	87	14	3.537809e+000	0	0	0	0	0	0	71.7267	1	1	54.1152	14.6333
DATA	1463	18	69	0	0	ASCRP3001502	ASCRP3001502	2145.5	344	9.738006e-001	9.582985e-001	16.5	15	4.256705e+000	0	0	0	0	0	0	-0.58137	0	0	65	15.1333
DATA	1464	18	70	0	0	ASCRP3011608	ASCRP3011608	2170.86	344.115	1.158732e+002	1.162650e+001	140	15	3.999526e+000	0	0	0	0	0	0	121.503	1	1	48.5334	15.3939
DATA	1465	18	71	0	0	ASCRP3003607	ASCRP3003607	2196.5	344.188	9.219808e+002	9.220296e+001	967	15.5	3.875003e+000	0	0	0	0	0	0	972.15	1	1	49.8279	16.1053
DATA	1466	18	72	0	0	ASCRP3002495	ASCRP3002495	2221.88	344.143	3.705643e+001	3.823635e+000	56	14.5	3.170632e+000	0	0	0	0	0	0	39.3152	1	1	47.8731	14.8571
DATA	1467	18	73	0	0	ASCRP3012564	ASCRP3012564	2247.06	343.899	3.229678e+002	3.231035e+001	362	15	3.398763e+000	0	0	0	0	0	0	345.022	1	1	46.8651	14.8611
DATA	1468	18	74	0	0	ASCRP3003966	ASCRP3003966	2272.5	344	2.075415e+000	9.519256e-001	20	14	3.624658e+000	0	0	0	0	0	0	2.23397	1	0	54.1152	14.2059
DATA	1469	18	75	0	0	A_23_P250813	NM_000553	2297.86	344.119	2.164175e+001	2.352129e+000	42	15	3.515818e+000	0	0	0	0	0	0	23.4895	1	1	44.4243	15.1951
DATA	1470	18	76	0	0	ASCRP3001426	ASCRP3001426	2323.36	343.758	1.628789e+002	1.631344e+001	196	16	3.388433e+000	0	0	0	0	0	0	178.445	1	1	45.835	15.4074
DATA	1471	18	77	0	0	ASCRP3011451	ASCRP3011451	2348.52	344.356	3.120181e+001	3.248472e+000	51	15	4.449816e+000	0	0	0	0	0	0	34.5189	1	1	48.5334	15.0909
DATA	1472	18	78	0	0	ASCRP3007205	ASCRP3007205	2373.66	344.63	5.410423e+001	5.483824e+000	80	16	3.488075e+000	0	0	0	0	0	0	60.5036	1	1	48.2044	15.3333
DATA	1473	18	79	0	0	ASCRP3006006	ASCRP3006006	2399.46	344.268	4.000050e+001	4.096429e+000	63	16	3.981438e+000	0	0	0	0	0	0	45.2819	1	1	47.2035	16
DATA	1474	18	80	0	0	ASCRP3004675	ASCRP3004675	2424.56	344.208	3.122360e+001	3.241875e+000	53	16	3.555957e+000	0	0	0	0	0	0	35.8012	1	1	47.5395	16.1
DATA	1475	18	81	0	0	ASCRP3006260	ASCRP3006260	2450.23	343.929	1.047889e+002	1.051410e+001	140	14.5	2.946493e+000	0	0	0	0	0	0	121.873	1	1	46.8651	14.5
DATA	1476	18	82	0	0	Negative046	Negative046	2475.63	344.404	6.862341e+000	1.090133e+000	25.5	14	3.609642e+000	0	0	0	0	0	0	8.10158	1	1	57.8122	14.1584
DATA	1477	19	1	0	0	ASCRP3003011	ASCRP3003011	406.145	351.097	1.824726e+001	2.030596e+000	37.5	14	3.897155e+000	0	0	0	0	0	0	20.4819	1	1	45.1352	14.8898
DATA	1478	19	2	0	0	ASCRP3012540	ASCRP3012540	431.321	351.393	1.247316e+001	1.537215e+000	30	16	3.946904e+000	0	0	0	0	0	0	13.8828	1	1	41.4593	15.8537
DATA	1479	19	3	0	0	ASCRP3010858	ASCRP3010858	457.232	350.913	9.822804e+001	9.864445e+000	127	16	4.360749e+000	0	0	0	0	0	0	108.489	1	1	46.5243	15.875
DATA	1480	19	4	0	0	ASCRP3000312	ASCRP3000312	482	351.051	3.022440e+001	3.156960e+000	49	17	4.299502e+000	0	0	0	0	0	0	33.1505	1	1	44.0646	16.1667
DATA	1481	19	5	0	0	ASCRP3010168	ASCRP3010168	507.6	351.357	1.173263e+002	1.176847e+001	145	17	3.790862e+000	0	0	0	0	0	0	127.836	1	1	47.2035	17.0278
DATA	1482	19	6	0	0	ASCRP3007687	ASCRP3007687	533.247	351.301	3.436621e+002	3.437861e+001	382	16	4.009840e+000	0	0	0	0	0	0	372.237	1	1	47.5395	16.6897
DATA	1483	19	7	0	0	ASCRP3007982	ASCRP3007982	558.76	351.133	9.091887e+001	9.139138e+000	117	17	3.853500e+000	0	0	0	0	0	0	97.9592	1	1	48.2044	16.129
DATA	1484	19	8	0	0	ASCRP3011104	ASCRP3011104	583.926	351.294	1.386640e+002	1.389773e+001	167.5	15	4.008304e+000	0	0	0	0	0	0	148.679	1	1	45.835	15.931
DATA	1485	19	9	0	0	ASCRP3000489	ASCRP3000489	609.492	350.692	5.184665e+001	5.268567e+000	75	16	3.256117e+000	0	0	0	0	0	0	55.3619	1	1	45.4864	16.4667
DATA	1486	19	10	0	0	ASCRP3005723	ASCRP3005723	634.561	350.833	5.363529e+001	5.445310e+000	75	15.5	3.088726e+000	0	0	0	0	0	0	57.0473	1	1	45.835	15.3333
DATA	1487	19	11	0	0	Negative005	Negative005	660.367	351.404	9.590529e-001	9.437856e-001	17	16	3.011005e+000	0	0	0	0	0	0	-0.314794	0	0	65	15.1154
DATA	1488	19	12	0	0	Negative041	Negative041	685.5	351.352	9.620221e-001	9.496871e-001	18	14	3.310388e+000	0	0	0	0	0	0	0.794002	0	0	65	14.5938
DATA	1489	19	13	0	0	A_23_P11507	NM_015534	710.81	351.519	1.644062e+002	1.646801e+001	186	15	3.142767e+000	0	0	0	0	0	0	173.163	1	1	50.1463	15.1071
DATA	1490	19	14	0	0	A_23_P256956	NM_005733	736.163	351.535	7.383649e+000	1.204624e+000	24	16.5	4.451235e+000	0	0	0	0	0	0	7.7575	1	1	36.9964	16.0357
DATA	1491	19	15	0	0	ASCRP3013020	ASCRP3013020	761.582	351.427	3.482993e+001	3.611247e+000	55	17.5	5.037872e+000	0	0	0	0	0	0	36.5143	1	1	65	16.8611
DATA	1492	19	16	0	0	ASCRP3002231	ASCRP3002231	787.088	351.386	8.737942e+000	1.294962e+000	24	18	6.292149e+000	0	0	0	0	1	0	9.14273	1	1	57.259	18.6552
DATA	1493	19	17	0	0	CUST_13_PI418767722	NM_005022	812.5	351.352	1.011014e+005	1.011014e+004	105318	16	4.337484e+000	0	0	0	1	0	0	105605	1	1	57.5363	15.7692
DATA	1494	19	18	0	0	ASCRP3002824	ASCRP3002824	837.809	350.632	2.194309e+002	2.196401e+001	246.5	14	4.174129e+000	0	0	0	0	0	0	228.939	1	1	46.5243	15.0294
DATA	1495	19	19	0	0	ASCRP3002682	ASCRP3002682	863.418	351.427	5.175826e+001	5.264126e+000	71	16	3.806893e+000	0	0	0	0	0	0	53.9078	1	1	65	16.4857
DATA	1496	19	20	0	0	ASCRP3004665	ASCRP3004665	888.582	351.427	1.328024e+002	1.331499e+001	158	15	3.498299e+000	0	0	0	0	0	0	138.158	1	1	57.5363	15.3571
DATA	1497	19	21	0	0	ASCRP3006498	ASCRP3006498	913.863	351.558	3.235645e+002	3.237076e+001	355.5	14.5	3.471812e+000	0	0	0	0	0	0	336.245	1	1	54.9904	14.6471
DATA	1498	19	22	0	0	ASCRP3000402	ASCRP3000402	939.159	351.797	9.096216e+000	1.324882e+000	27	16	3.487278e+000	0	0	0	0	0	0	9.443	1	1	46.1809	15.1944
DATA	1499	19	23	0	0	Negative031	Negative031	964.633	351.404	1.335989e+000	9.730802e-001	19	15	3.430162e+000	0	0	0	0	0	0	1.38607	1	0	65	14.8621
DATA	1500	19	24	0	0	ASCRP3011957	ASCRP3011957	990.033	351.328	1.254696e+001	1.582583e+000	29	15.5	4.231761e+000	0	0	0	0	0	0	13.0084	1	1	44.0646	15.5833
DATA	1501	19	25	0	0	ASCRP3008063	ASCRP3008063	1015.34	351.184	1.504859e+003	1.504890e+002	1517	13.5	4.047411e+000	0	0	0	0	0	0	1559.31	1	1	49.5074	14.6923
DATA	1502	19	26	0	0	ASCRP3011135	ASCRP3011135	1040.44	350.906	4.738971e+001	4.836328e+000	66	15	4.272931e+000	0	0	0	0	0	0	49.0824	1	1	44.4243	15.5357
DATA	1503	19	27	0	0	ASCRP3002171	ASCRP3002171	1066.17	350.967	1.144893e+001	1.498036e+000	29	15.5	3.094660e+000	0	0	0	0	0	0	11.8508	1	1	44.7812	15.75
DATA	1504	19	28	0	0	ASCRP3012455	ASCRP3012455	1091.69	350.971	3.031143e+001	3.181535e+000	47	14	4.159981e+000	0	0	0	0	0	0	31.3585	1	1	46.1809	15.2813
DATA	1505	19	29	0	0	ASCRP3008396	ASCRP3008396	1117.24	351.514	5.005078e+001	5.097711e+000	69	17	3.797849e+000	0	0	0	0	0	0	51.738	1	1	49.1849	15.9032
DATA	1506	19	30	1028	1	(+)E1A_r60_a135	E1A_r60_a135	1142.58	351.427	9.834982e-001	9.678418e-001	17	17	3.720215e+000	0	0	0	0	0	0	-0.357187	0	0	65	16.44
DATA	1507	19	31	0	0	ASCRP3000960	ASCRP3000960	1168	351.455	1.055257e+001	1.432231e+000	28	15	3.304038e+000	0	0	0	0	0	0	10.8974	1	1	55.8519	15
DATA	1508	19	32	0	0	ASCRP3002393	ASCRP3002393	1193.34	351.355	3.095383e+001	3.243456e+000	49	14	3.646557e+000	0	0	0	0	0	0	31.9501	1	1	48.8603	14.8438
DATA	1509	19	33	0	0	ASCRP3002032	ASCRP3002032	1218.7	350.672	2.865134e+001	3.024558e+000	46	15	4.447560e+000	0	0	0	0	0	0	29.568	1	1	44.4243	14.931
DATA	1510	19	34	0	0	ASCRP3004239	ASCRP3004239	1243.92	351.081	9.430230e+000	1.352676e+000	27	17	4.311612e+000	0	0	0	0	0	0	9.72427	1	1	45.4864	16.56
DATA	1511	19	35	0	0	ASCRP3011431	ASCRP3011431	1269.58	351.427	6.432835e+000	1.164367e+000	23	17	4.232808e+000	0	0	0	0	0	0	6.62813	1	1	57.5363	16.6667
DATA	1512	19	36	0	0	ASCRP3002530	ASCRP3002530	1294.88	350.746	2.585046e+002	2.586868e+001	284.5	16	4.151136e+000	0	0	0	0	0	0	266.281	1	1	45.835	16.9429
DATA	1513	19	37	0	0	ASCRP3012292	ASCRP3012292	1320.25	351.61	1.421995e+002	1.425312e+001	164.5	15	3.929873e+000	0	0	0	0	0	0	146.311	1	1	49.8279	15.3902
DATA	1514	19	38	0	0	ASCRP3000519	ASCRP3000519	1345.97	351.317	7.592180e+000	1.233717e+000	24	16	4.152318e+000	0	0	0	0	0	0	7.80732	1	1	43.7019	16.3784
DATA	1515	19	39	0	0	ASCRP3013499	ASCRP3013499	1371.42	351.427	7.093598e+000	1.204310e+000	23.5	15	3.655344e+000	0	0	0	0	0	0	7.28874	1	1	65	15.8077
DATA	1516	19	40	0	0	ASCRP3004095	ASCRP3004095	1396.44	351.827	2.219466e+001	2.423852e+000	38	16	2.802975e+000	0	0	0	0	0	0	22.7829	1	1	51.0895	15.76
DATA	1517	19	41	0	0	ASCRP3003853	ASCRP3003853	1421.52	350.732	1.759262e+001	2.011081e+000	33	16	3.614162e+000	0	0	0	0	0	0	18.055	1	1	47.2035	16.1071
DATA	1518	19	42	0	0	ASCRP3001092	ASCRP3001092	1447.59	351.031	1.544709e+001	1.826884e+000	33	15	3.598695e+000	0	0	0	0	0	0	15.8369	1	1	44.4243	15.2188
DATA	1519	19	43	0	0	ASCRP3001745	ASCRP3001745	1472.42	350.839	1.825974e+001	2.070500e+000	36	14	2.309401e+000	0	0	0	0	0	0	18.7066	1	1	43.7019	13.8
DATA	1520	19	44	0	0	ASCRP3011484	ASCRP3011484	1498.24	350.667	3.517921e+002	3.519277e+001	383	15	3.211308e+000	0	0	0	0	0	0	360.112	1	1	45.4864	15
DATA	1521	19	45	0	0	AS_circRNA_control210	AS_circRNA_control210	1523.31	351.662	3.449293e+003	3.449307e+002	3549	15	3.638532e+000	0	0	0	0	0	0	3525.93	1	1	48.5334	15.8966
DATA	1522	19	46	0	0	ASCRP3012485	ASCRP3012485	1548.78	351.654	2.186449e+002	2.188640e+001	236.5	15.5	4.313800e+000	0	0	0	0	0	0	223.305	1	1	51.0895	15.8125
DATA	1523	19	47	0	0	ASCRP3010637	ASCRP3010637	1574.42	351.427	3.869564e+000	1.053525e+000	21	16	4.461120e+000	0	0	0	0	0	0	3.94899	1	0	57.5363	16.6111
DATA	1524	19	48	0	0	ASCRP3002301	ASCRP3002301	1599.55	351.634	2.866469e+002	2.868147e+001	304	15	2.922585e+000	0	0	0	0	0	0	292.25	1	1	51.4001	16.2174
DATA	1525	19	49	0	0	Negative013	Negative013	1625.42	351.427	9.974326e-001	9.817305e-001	17	15	4.508454e+000	0	0	0	0	0	0	0.189509	0	0	65	15.6154
DATA	1526	19	50	0	0	Negative040	Negative040	1649.99	351.343	5.491727e+001	5.578880e+000	69	16	2.783478e+000	0	0	0	0	0	0	55.9091	1	1	45.4864	15.5946
DATA	1527	19	51	0	0	ASCRP3006205	ASCRP3006205	1675.89	351.5	1.526963e+001	1.816050e+000	32	15	3.611128e+000	0	0	0	0	0	0	15.5326	1	1	56.9804	15.0976
DATA	1528	19	52	0	0	ASCRP3011316	ASCRP3011316	1701.21	350.879	6.128249e+002	6.129038e+001	640	15	4.132355e+000	0	0	0	0	0	0	623.167	1	1	43.3362	15.1724
DATA	1529	19	53	0	0	AS_circRNA_control205	AS_circRNA_control205	1726.46	351.382	1.515350e+003	1.515382e+002	1560	17	3.565667e+000	0	0	0	0	0	0	1539.67	1	1	47.2035	16.7742
DATA	1530	19	54	0	0	ASCRP3001091	ASCRP3001091	1752.11	351.5	5.927037e+000	1.149327e+000	24	15	2.992555e+000	0	0	0	0	0	0	6.01907	1	1	56.9804	14.6538
DATA	1531	19	55	0	0	ASCRP3000680	ASCRP3000680	1777.38	351.553	3.519568e+002	3.520946e+001	378	15	3.270921e+000	0	0	0	0	0	0	357.297	1	1	49.8279	14.9677
DATA	1532	19	56	0	0	ASCRP3013598	ASCRP3013598	1802.89	351.5	6.375834e+000	1.173517e+000	23	16	5.950778e+000	0	0	0	0	0	0	6.47158	1	1	56.9804	18
DATA	1533	19	57	0	0	ASCRP3012915	ASCRP3012915	1828.15	350.806	1.393032e+003	1.393066e+002	1424.5	16	3.335042e+000	0	0	0	0	0	0	1414.4	1	1	45.1352	15.7407
DATA	1534	19	58	0	0	ASCRP3009046	ASCRP3009046	1853.58	351.427	1.328620e+001	1.653921e+000	30	17	3.985900e+000	0	0	0	0	0	0	13.4885	1	1	57.5363	16.6286
DATA	1535	19	59	0	0	ASCRP3007774	ASCRP3007774	1879.11	351.5	2.051540e+001	2.275594e+000	39	14.5	4.046191e+000	0	0	0	0	0	0	20.8355	1	1	56.9804	15.1471
DATA	1536	19	60	0	0	ASCRP3000236	ASCRP3000236	1904.77	351.362	4.482496e+001	4.589216e+000	65	14.5	3.281024e+000	0	0	0	0	0	0	45.5568	1	1	46.8651	14.5938
DATA	1537	19	61	0	0	ASCRP3010805	ASCRP3010805	1929.67	351.5	4.071132e+000	1.064082e+000	21	15.5	3.832109e+000	0	0	0	0	0	0	4.14102	1	0	57.5363	15.9333
DATA	1538	19	62	0	0	ASCRP3008833	ASCRP3008833	1955.42	351.427	4.367868e+000	1.074662e+000	23	16	3.562627e+000	0	0	0	0	0	0	4.44841	1	0	65	16
DATA	1539	19	63	0	0	AS_circRNA_control202	AS_circRNA_control202	1980.37	351.64	1.551007e+002	1.554104e+001	175.5	16	3.895916e+000	0	0	0	0	0	0	158.183	1	1	48.8603	16.8333
DATA	1540	19	64	0	0	ASCRP3001520	ASCRP3001520	2006	351.455	8.929370e+000	1.324750e+000	25	14.5	3.080735e+000	0	0	0	0	0	0	9.12479	1	1	65	14.8438
DATA	1541	19	65	0	0	ASCRP3011964	ASCRP3011964	2030.94	350.825	1.754898e+002	1.757611e+001	197	16	3.058928e+000	0	0	0	0	0	0	179.776	1	1	45.4864	15.3158
DATA	1542	19	66	0	0	Negative032	Negative032	2056.67	351.5	9.895523e-001	9.739756e-001	18	15	3.853644e+000	0	0	0	0	0	0	0.190173	0	0	57.5363	14.6667
DATA	1543	19	67	0	0	ASCRP3008361	ASCRP3008361	2082.42	351.427	4.196924e+001	4.307716e+000	59	13	3.617815e+000	0	0	0	0	0	0	43.2365	1	1	65	14.5405
DATA	1544	19	68	0	0	ASCRP3002427	ASCRP3002427	2107.24	351.224	9.097214e+001	9.148485e+000	112	14	3.298228e+000	0	0	0	0	0	0	94.0573	1	1	46.1809	14.7143
DATA	1545	19	69	0	0	ASCRP3006167	ASCRP3006167	2132.62	351.658	8.058748e+003	8.058754e+002	8392	15	3.166458e+000	0	0	0	0	0	0	8364.96	1	1	49.1849	14.7857
DATA	1546	19	70	0	0	ASCRP3000543	ASCRP3000543	2158.37	351.425	2.398249e+001	2.582790e+000	43	15	4.211998e+000	0	0	0	0	0	0	25.0143	1	1	48.5334	15.5313
DATA	1547	19	71	0	0	ASCRP3006934	ASCRP3006934	2183.67	351.5	5.769199e+000	1.114671e+000	24	17	3.304721e+000	0	0	0	0	0	0	6.04891	1	1	57.5363	16.7241
DATA	1548	19	72	0	0	A_23_P252748	NM_007152	2209.22	351.303	3.914765e+001	4.027923e+000	57	15	4.409841e+000	0	0	0	0	0	0	41.2932	1	1	49.5074	16.0256
DATA	1549	19	73	0	0	ASCRP3008069	ASCRP3008069	2234.33	351.3	6.558049e+001	6.625344e+000	88	16.5	3.397768e+000	0	0	0	0	0	0	69.6257	1	1	47.5395	16.2
DATA	1550	19	74	0	0	Negative056	Negative056	2260	351.455	9.501651e-001	9.350693e-001	17	15	3.366855e+000	0	0	0	0	0	0	0.0802194	0	0	65	15.25
DATA	1551	19	75	0	0	ASCRP3009503	ASCRP3009503	2285.5	351.5	1.127200e+001	1.459755e+000	29	15	3.616979e+000	0	0	0	0	0	0	12.1527	1	1	65	14.9444
DATA	1553	19	77	0	0	ASCRP3008481	ASCRP3008481	2335.66	351.676	2.005268e+001	2.202404e+000	39	16	4.787916e+000	0	0	0	0	0	0	22.0175	1	1	46.5243	16.2
DATA	1554	19	78	0	0	ASCRP3009583	ASCRP3009583	2361.34	351.757	6.725193e+001	6.785293e+000	92	15	3.537490e+000	0	0	0	0	0	0	74.6331	1	1	48.8603	14.1739
DATA	1555	19	79	0	0	ASCRP3004896	ASCRP3004896	2386.61	351.597	1.581846e+001	1.815420e+000	34	16	3.397478e+000	0	0	0	0	0	0	17.7577	1	1	47.8731	16
DATA	1556	19	80	0	0	ASCRP3013138	ASCRP3013138	2412.19	351.754	1.495141e+002	1.497726e+001	188	15	4.776901e+000	0	0	0	0	0	0	169.963	1	1	46.1809	15.8214
DATA	1557	19	81	0	0	ASCRP3009758	ASCRP3009758	2437.3	351.364	2.068547e+001	2.243242e+000	38	16	3.638532e+000	0	0	0	0	0	0	23.834	1	1	45.835	15.8966
DATA	1558	19	82	0	0	ASCRP3010310	ASCRP3010310	2462.62	351.524	2.717861e+002	2.719207e+001	338	13.5	3.766288e+000	0	0	0	0	0	0	317.735	1	1	51.7088	14.3684
DATA	1559	20	1	0	0	CUST_15_PI418767722	NM_001614	418.696	358.493	3.132824e+002	3.134108e+001	367.5	16	3.741983e+000	0	0	0	0	0	0	349.315	1	1	46.8651	15.561
DATA	1560	20	2	0	0	ASCRP3007186	ASCRP3007186	444.205	358.205	1.125004e+002	1.128631e+001	141	16	4.552601e+000	0	0	0	0	0	0	124.427	1	1	48.2044	15.2368
DATA	1561	20	3	0	0	ASCRP3003516	ASCRP3003516	469.582	358.427	3.810093e+000	9.874609e-001	22	17	2.720875e+000	0	0	0	0	0	0	4.18234	1	0	57.5363	15.6957
DATA	1562	20	4	0	0	ASCRP3004151	ASCRP3004151	495.107	358.5	1.994971e+000	9.387434e-001	20	16	4.486597e+000	0	0	0	0	0	0	2.17483	1	0	56.9804	15.7692
DATA	1563	20	5	0	0	ASCRP3004364	ASCRP3004364	520.538	358.675	1.007281e+002	1.011502e+001	129.5	16	3.560627e+000	0	0	0	0	0	0	109.119	1	1	50.7771	16.2963
DATA	1564	20	6	0	0	ASCRP3012152	ASCRP3012152	545.933	358.589	3.774020e+002	3.775161e+001	421.5	15.5	3.786516e+000	0	0	0	0	0	0	406.54	1	1	53.5237	16.2813
DATA	1565	20	7	0	0	ASCRP3008197	ASCRP3008197	571.284	358.878	4.320643e+001	4.420277e+000	65	15	3.433657e+000	0	0	0	0	0	0	46.2985	1	1	48.8603	14.96
DATA	1566	20	8	0	0	ASCRP3005442	ASCRP3005442	596.592	358.816	1.777524e+001	2.009618e+000	36	15.5	4.117969e+000	0	0	0	0	0	0	18.9595	1	1	49.1849	16.0714
DATA	1567	20	9	0	0	ASCRP3001055	ASCRP3001055	622	358.455	5.387752e+000	1.084632e+000	23	16	3.259822e+000	0	0	0	0	0	0	5.7234	1	1	55.8519	16.1667
DATA	1568	20	10	0	0	ASCRP3000813	ASCRP3000813	647.5	358.5	4.663210e+001	4.757989e+000	67.5	16	3.839450e+000	0	0	0	0	0	0	49.3487	1	1	65	15.7931
DATA	1569	20	11	0	0	ASCRP3005035	ASCRP3005035	672.667	358.5	6.029482e+000	1.123610e+000	22	14	3.232278e+000	0	0	0	0	0	0	6.35933	1	1	57.5363	14.9524
DATA	1570	20	12	66	-1	(-)3xSLv1	NegativeControl	698.418	358.427	9.664049e-001	9.510206e-001	16	15	3.076608e+000	0	0	0	0	0	0	-1.49811	0	0	57.5363	15.4138
DATA	1571	20	13	0	0	ASCRP3005107	ASCRP3005107	723.446	358.986	1.068255e+002	1.072504e+001	131	18	4.256592e+000	0	0	0	0	0	0	112.001	1	1	48.5334	16.8696
DATA	1572	20	14	0	0	ASCRP3011888	ASCRP3011888	748.587	358.72	3.069544e+001	3.214956e+000	48.5	17	4.337993e+000	0	0	0	0	0	0	32.1099	1	1	48.8603	16.4545
DATA	1573	20	15	0	0	ASCRP3007672	ASCRP3007672	774.5	358.5	2.435803e+001	2.617399e+000	42	18	4.845572e+000	0	0	0	0	0	0	25.4276	1	1	57.5363	17.7097
DATA	1574	20	16	0	0	ASCRP3003417	ASCRP3003417	799.41	358.566	7.681974e+002	7.682573e+001	786.5	15.5	4.313780e+000	0	0	0	0	0	0	800.425	1	1	51.7088	15.5
DATA	1575	20	17	0	0	ASCRP3003350	ASCRP3003350	825.333	358.5	1.831432e+002	1.833954e+001	207	16	4.115749e+000	0	0	0	0	0	0	190.509	1	1	57.5363	15.5758
DATA	1576	20	18	0	0	ASCRP3013544	ASCRP3013544	850.5	358.5	6.499581e+000	1.161592e+000	24	15	4.275326e+000	0	0	0	0	0	0	6.7512	1	1	57.5363	16.1818
DATA	1577	20	19	0	0	ASCRP3001208	ASCRP3001208	876	358.455	1.290351e+004	1.290351e+003	13455	16	3.576206e+000	0	0	0	0	0	0	13386	1	1	55.8519	16.4516
DATA	1578	20	20	0	0	ASCRP3008243	ASCRP3008243	901.116	358.13	1.650230e+002	1.653048e+001	185	15	3.333736e+000	0	0	0	0	0	0	171.028	1	1	46.8651	15.3
DATA	1579	20	21	0	0	ASCRP3007255	ASCRP3007255	926.461	358.882	8.615673e+001	8.669681e+000	110	15	3.101632e+000	0	0	0	0	0	0	89.1707	1	1	49.8279	14.8649
DATA	1580	20	22	0	0	ASCRP3011654	ASCRP3011654	952.333	358.5	3.469991e+000	1.027277e+000	20.5	15	3.595995e+000	0	0	0	0	0	0	3.58879	1	0	57.5363	14.7419
DATA	1581	20	23	0	0	ASCRP3012666	ASCRP3012666	975.846	358.327	4.044115e+001	4.158242e+000	53	16	4.041202e+000	0	0	0	0	0	0	41.7986	1	1	40.2912	15.8222
DATA	1582	20	24	0	0	CUST_8_PI418767722	NM_021009	1002.89	358.5	7.587674e+001	7.649215e+000	96	14.5	3.830049e+000	0	0	0	0	0	0	78.3572	1	1	56.9804	15.0789
DATA	1583	20	25	0	0	ASCRP3000793	ASCRP3000793	1028.01	358.221	3.833160e+001	3.953701e+000	58	13	4.461383e+000	0	0	0	0	0	0	39.5647	1	1	46.1809	14.7586
DATA	1584	20	26	0	0	ASCRP3008465	ASCRP3008465	1052.86	358.448	9.595325e+000	1.364059e+000	26	16	3.180586e+000	0	0	0	0	0	0	9.89706	1	1	42.9674	15.871
DATA	1585	20	27	0	0	Negative060	Negative060	1079.33	358.5	9.858033e-001	9.701102e-001	16	15.5	3.133810e+000	0	0	0	0	0	0	-1.20124	0	0	65	15.7368
DATA	1586	20	28	0	0	Negative055	Negative055	1104.5	358.5	9.863335e-001	9.706319e-001	16	15	5.130593e+000	0	0	0	0	0	0	-0.843244	0	0	65	16.2333
DATA	1587	20	29	0	0	ASCRP3002449	ASCRP3002449	1129.64	359.043	1.173871e+001	1.523683e+000	29	17	3.479390e+000	0	0	0	0	0	0	12.0842	1	1	46.8651	16.1154
DATA	1588	20	30	0	0	CUST_9_PI418767722	NM_003746	1155.25	358.589	4.469622e+002	4.470678e+001	481	15	3.871195e+000	0	0	0	0	0	0	459.978	1	1	54.7002	16.1154
DATA	1589	20	31	0	0	ASCRP3007146	ASCRP3007146	1180.67	358.5	6.506388e+000	1.169814e+000	23	14	3.180953e+000	0	0	0	0	0	0	6.69258	1	1	57.5363	14.9615
DATA	1590	20	32	0	0	ASCRP3003165	ASCRP3003165	1206.03	358.933	1.200280e+001	1.545077e+000	28.5	15	3.598245e+000	0	0	0	0	0	0	12.3368	1	1	46.8651	15.1579
DATA	1591	20	33	0	0	ASCRP3005641	ASCRP3005641	1231.24	358.279	2.324810e+001	2.520271e+000	41.5	15	3.443228e+000	0	0	0	0	0	0	23.8895	1	1	46.8651	14.6786
DATA	1592	20	34	0	0	ASCRP3005673	ASCRP3005673	1256.47	358.5	2.470912e+001	2.655892e+000	41.5	18	3.336343e+000	0	0	0	0	0	0	25.373	1	1	43.7019	17.2581
DATA	1593	20	35	0	0	ASCRP3000796	ASCRP3000796	1282.42	358.573	3.320105e+000	1.029498e+000	20	17	4.572005e+000	0	0	0	0	0	0	3.40701	1	0	57.5363	16.6452
DATA	1594	20	36	0	0	ASCRP3004693	ASCRP3004693	1307.44	358.479	4.560727e+001	4.663797e+000	63	15	4.361404e+000	0	0	0	0	0	0	46.7731	1	1	48.2044	16.0857
DATA	1595	20	37	0	0	AS_circRNA_control209	AS_circRNA_control209	1332.93	359.164	4.502883e+002	4.503940e+001	476	15	3.620101e+000	0	0	0	0	0	0	461.317	1	1	46.8651	15.15
DATA	1596	20	38	0	0	ASCRP3013110	ASCRP3013110	1358.5	358.5	2.345980e+001	2.541085e+000	39	16	3.505801e+000	0	0	0	0	0	0	24.0251	1	1	57.5363	15.8276
DATA	1597	20	39	0	0	AS_circRNA_control212	AS_circRNA_control212	1383.61	358.948	2.997452e+002	2.999046e+001	322	18	3.461978e+000	0	0	0	0	0	0	306.668	1	1	49.1849	17.1176
DATA	1598	20	40	0	0	ASCRP3013210	ASCRP3013210	1409.33	358.6	1.281553e+002	1.285280e+001	146	16	3.977291e+000	0	0	0	0	0	0	131.034	1	1	50.7771	17.0833
DATA	1599	20	41	0	0	ASCRP3011188	ASCRP3011188	1434.54	358.492	1.478120e+001	1.772800e+000	30	16	3.337160e+000	0	0	0	0	0	0	15.1019	1	1	43.7019	15.5946
DATA	1600	20	42	0	0	ASCRP3002550	ASCRP3002550	1460.21	357.825	2.198346e+001	2.406591e+000	38.5	14	3.924718e+000	0	0	0	0	0	0	22.449	1	1	45.1352	15.1818
DATA	1601	20	43	0	0	ASCRP3012398	ASCRP3012398	1484.94	358.382	1.194323e+002	1.198340e+001	139	14	3.792873e+000	0	0	0	0	0	0	121.825	1	1	46.1809	14.9459
DATA	1602	20	44	0	0	ASCRP3000262	ASCRP3000262	1510.53	358.333	1.151634e+002	1.155806e+001	134	15	3.302112e+000	0	0	0	0	0	0	117.371	1	1	49.1849	15.2414
DATA	1603	20	45	0	0	ASCRP3011547	ASCRP3011547	1536.42	358.573	7.021849e+001	7.090208e+000	88	16	3.277335e+000	0	0	0	0	0	0	71.4922	1	1	57.5363	16.0313
DATA	1604	20	46	0	0	ASCRP3006652	ASCRP3006652	1561.17	358.903	2.009707e+002	2.012110e+001	220	16	4.239156e+000	0	0	0	0	0	0	204.409	1	1	46.8651	16.4483
DATA	1605	20	47	0	0	ASCRP3000523	ASCRP3000523	1587.18	358.743	9.277927e+001	9.329957e+000	113	15	2.784410e+000	0	0	0	0	0	0	94.2922	1	1	48.5334	16.2
DATA	1606	20	48	0	0	ASCRP3013002	ASCRP3013002	1612.51	358.815	3.202255e+001	3.350264e+000	49	15	4.404183e+000	0	0	0	0	0	0	32.5169	1	1	51.0895	15.7143
DATA	1607	20	49	0	0	A_23_P6335	NM_000185	1637.7	358.435	2.910906e+002	2.912573e+001	310	16.5	4.814721e+000	0	0	0	0	0	0	295.409	1	1	46.8651	16.3077
DATA	1608	20	50	0	0	ASCRP3007375	ASCRP3007375	1663.07	358.261	5.442222e+001	5.530824e+000	68.5	15	3.196152e+000	0	0	0	0	0	0	55.1939	1	1	46.5243	15.3
DATA	1609	20	51	0	0	ASCRP3001446	ASCRP3001446	1688.58	358.573	5.229620e+000	1.116832e+000	22	14.5	3.990794e+000	0	0	0	0	0	0	5.29944	1	1	57.5363	14.7333
DATA	1611	20	53	0	0	ASCRP3010610	ASCRP3010610	1739.4	358.853	1.181973e+002	1.186095e+001	138	16.5	3.634782e+000	0	0	0	0	0	0	119.633	1	1	48.8603	16.7857
DATA	1612	20	54	0	0	ASCRP3007592	ASCRP3007592	1764.44	358.753	3.037593e+001	3.194325e+000	47	13.5	3.001543e+000	0	0	0	0	0	0	30.7355	1	1	50.7771	13.75
DATA	1613	20	55	0	0	ASCRP3003025	ASCRP3003025	1790	359.359	1.281872e+001	1.618924e+000	29	16	3.879965e+000	0	0	0	0	0	0	12.9639	1	1	45.4864	15.8519
DATA	1614	20	56	0	0	ASCRP3010736	ASCRP3010736	1815.58	358.573	1.324925e+001	1.653042e+000	30	15.5	4.286960e+000	0	0	0	0	0	0	13.4035	1	1	57.5363	16.4063
DATA	1615	20	57	0	0	ASCRP3006544	ASCRP3006544	1840.75	358.361	2.283412e+002	2.285550e+001	250	17	4.188313e+000	0	0	0	0	0	0	231.049	1	1	51.0895	17.1579
DATA	1616	20	58	0	0	ASCRP3013044	ASCRP3013044	1866.42	358.573	3.062288e+004	3.062288e+003	30938	16.5	3.779054e+000	0	0	0	0	0	0	30993.4	1	1	57.5363	16.9063
DATA	1617	20	59	0	0	CUST_14_PI418767722	NM_004309	1891.68	358.773	4.960634e+001	5.057985e+000	67	15	3.663831e+000	0	0	0	0	0	0	50.2301	1	1	49.1849	14.9032
DATA	1618	20	60	0	0	ASCRP3000865	ASCRP3000865	1917	358.441	5.081681e+001	5.176576e+000	70	15	3.794279e+000	0	0	0	0	0	0	51.5051	1	1	45.835	15.5
DATA	1619	20	61	0	0	ASCRP3002442	ASCRP3002442	1942.28	358.84	1.321532e+002	1.325203e+001	151	16.5	3.602955e+000	0	0	0	0	0	0	134.066	1	1	49.1849	16.4412
DATA	1620	20	62	0	0	ASCRP3012434	ASCRP3012434	1967.86	359.139	2.240046e+002	2.242208e+001	242.5	16	3.670993e+000	0	0	0	0	0	0	227.541	1	1	49.1849	16.0714
DATA	1621	20	63	0	0	ASCRP3002817	ASCRP3002817	1993.42	358.573	1.059046e+001	1.444603e+000	28	16	4.045331e+000	0	0	0	0	0	0	10.7791	1	1	57.5363	16.4
DATA	1622	20	64	0	0	ASCRP3003321	ASCRP3003321	2018.74	359.222	8.521989e+002	8.522553e+001	878	15	2.609598e+000	0	0	0	0	0	0	868.983	1	1	47.2035	15.32
DATA	1623	20	65	0	0	A_23_P1331	NM_080801	2043.68	358.747	2.443104e+001	2.631614e+000	42	15	4.201821e+000	0	0	0	0	0	0	24.9786	1	1	49.1849	16.303
DATA	1624	20	66	0	0	ASCRP3003910	ASCRP3003910	2069.22	358.608	1.713327e+001	1.971388e+000	35	15	3.628320e+000	0	0	0	0	0	0	17.5702	1	1	49.1849	14.8
DATA	1625	20	67	0	0	ASCRP3010786	ASCRP3010786	2094.46	358.841	2.219040e+003	2.219061e+002	2299	15	3.843499e+000	0	0	0	0	0	0	2283.15	1	1	51.0895	15.4286
DATA	1626	20	68	0	0	ASCRP3009498	ASCRP3009498	2120.42	358.573	5.731364e+001	5.812524e+000	78	15	4.079354e+000	0	0	0	0	0	0	59.212	1	1	65	15.4375
DATA	1627	20	69	0	0	ASCRP3007743	ASCRP3007743	2145.58	358.573	1.059979e+001	1.432559e+000	29	15	3.717974e+000	0	0	0	0	0	0	10.9993	1	1	65	15.36
DATA	1628	20	70	0	0	ASCRP3011937	ASCRP3011937	2170.87	358.936	4.235330e+002	4.236416e+001	453	16	3.241539e+000	0	0	0	0	0	0	441.645	1	1	49.1849	15.8485
DATA	1629	20	71	0	0	ASCRP3013051	ASCRP3013051	2196.1	358.817	5.334985e+001	5.419539e+000	73.5	15	3.896966e+000	0	0	0	0	0	0	55.9462	1	1	51.0895	15.9474
DATA	1630	20	72	0	0	ASCRP3005064	ASCRP3005064	2221.88	358.679	2.846790e+002	2.848366e+001	319	15.5	4.490830e+000	0	0	0	0	0	0	300.462	1	1	52.0157	16.1176
DATA	1631	20	73	0	0	ASCRP3003677	ASCRP3003677	2247	358.809	3.313046e+002	3.314382e+001	373	16.5	3.346321e+000	0	0	0	0	0	0	352.083	1	1	46.8651	16.1176
DATA	1632	20	74	0	0	ASCRP3000815	ASCRP3000815	2272.58	358.573	7.474240e+000	1.195946e+000	25	14	3.774567e+000	0	0	0	0	0	0	8.00567	1	1	57.5363	14.6071
DATA	1633	20	75	0	0	ASCRP3008700	ASCRP3008700	2297.88	358.615	1.775267e+003	1.775291e+002	1914	15	2.801029e+000	0	0	0	0	0	0	1917.64	1	1	53.8203	14.6563
DATA	1634	20	76	0	0	ASCRP3011348	ASCRP3011348	2322.75	358.828	1.843985e+001	2.059592e+000	37.5	16	4.264798e+000	0	0	0	0	0	0	20.1	1	1	45.1352	15.8667
DATA	1635	20	77	0	0	ASCRP3001559	ASCRP3001559	2348.58	358.573	2.438336e+000	9.400559e-001	21	15	3.706468e+000	0	0	0	0	0	0	2.68574	1	0	57.5363	14.9375
DATA	1636	20	78	0	0	ASCRP3007752	ASCRP3007752	2373.94	358.887	1.008507e+001	1.350335e+000	29	16	3.573805e+000	0	0	0	0	0	0	11.2312	1	1	50.1463	16.1852
DATA	1637	20	79	0	0	ASCRP3001357	ASCRP3001357	2399.58	358.573	2.998093e+000	9.362897e-001	21	15.5	3.126209e+000	0	0	0	0	0	0	3.38007	1	0	57.5363	15.9688
DATA	1638	20	80	1028	1	(+)E1A_r60_a107	E1A_r60_a107	2425	358.545	4.876099e+000	1.002075e+000	23	16	4.786997e+000	0	0	0	0	0	0	5.5699	1	1	55.8519	16.7857
DATA	1639	20	81	0	0	ASCRP3004424	ASCRP3004424	2450.31	358.549	1.132788e+002	1.136072e+001	147	15	3.902026e+000	0	0	0	0	0	0	131.235	1	1	47.8731	15.6774
DATA	1640	20	82	0	0	ASCRP3010400	ASCRP3010400	2475.58	358.573	5.460152e+000	1.010408e+000	23	14	3.501719e+000	0	0	0	0	0	0	6.42241	1	1	57.5363	14.4324
DATA	1641	21	1	0	0	ASCRP3009443	ASCRP3009443	406.129	365.757	1.282112e+002	1.285232e+001	162	15	3.663642e+000	0	0	0	0	0	0	143.26	1	1	46.5243	14.9683
DATA	1642	21	2	0	0	A_23_P1331	NM_080801	431.123	365.923	2.807848e+001	2.949360e+000	47	14	4.218868e+000	0	0	0	0	0	0	31.1079	1	1	45.835	14.8333
DATA	1643	21	3	0	0	ASCRP3000879	ASCRP3000879	457	365.545	9.209543e+000	1.294568e+000	27	17	4.471129e+000	0	0	0	0	0	0	10.1225	1	1	55.8519	16.1892
DATA	1644	21	4	0	0	ASCRP3007136	ASCRP3007136	482	365.5	3.587220e+001	3.702398e+000	57	16.5	3.818054e+000	0	0	0	0	0	0	39.149	1	1	48.5334	15.7059
DATA	1645	21	5	0	0	ASCRP3012895	ASCRP3012895	508.294	366.137	1.268524e+001	1.568658e+000	31	16	4.638316e+000	0	0	0	0	0	0	13.7467	1	1	40.2912	16.2258
DATA	1646	21	6	0	0	A_23_P154235	NM_004688	533.418	365.573	1.092803e+001	1.433743e+000	28	17	4.392604e+000	0	0	0	0	0	0	11.7744	1	1	57.5363	17.0357
DATA	1647	21	7	0	0	ASCRP3001676	ASCRP3001676	558.582	365.573	1.457702e+001	1.730808e+000	33	16	3.927130e+000	0	0	0	0	0	0	15.621	1	1	57.5363	16.1212
DATA	1648	21	8	0	0	ASCRP3002890	ASCRP3002890	583.729	366.357	2.439832e+002	2.441635e+001	272.5	15	3.140064e+000	0	0	0	0	0	0	260.099	1	1	46.8651	14.88
DATA	1649	21	9	0	0	ASCRP3004871	ASCRP3004871	609.069	365.639	3.288007e+002	3.289356e+001	357	16	2.158928e+000	0	0	0	0	0	0	349.042	1	1	48.5334	15.7407
DATA	1650	21	10	0	0	ASCRP3008936	ASCRP3008936	634.582	365.573	6.140510e+000	1.127676e+000	24	16	2.891694e+000	0	0	0	0	0	0	6.49219	1	1	57.5363	15.6563
DATA	1651	21	11	0	0	ASCRP3010305	ASCRP3010305	660.418	365.573	7.962494e+004	7.962494e+003	84600	15	5.080698e+000	0	0	0	0	0	0	83874	1	1	57.5363	15.9643
DATA	1652	21	12	0	0	ASCRP3006157	ASCRP3006157	685.307	365.545	1.865169e+003	1.865194e+002	1974	15	2.534419e+000	0	0	0	0	0	0	1958.45	1	1	52.3208	15.1429
DATA	1653	21	13	0	0	ASCRP3002954	ASCRP3002954	710.736	366.222	5.932938e+002	5.933707e+001	630.5	15	4.446260e+000	0	0	0	0	0	0	620.972	1	1	47.2035	16
DATA	1654	21	14	0	0	ASCRP3009115	ASCRP3009115	736.271	366.357	4.097138e+002	4.098258e+001	438.5	15	4.431820e+000	0	0	0	0	0	0	427.681	1	1	46.8651	15.5556
DATA	1655	21	15	0	0	ASCRP3007061	ASCRP3007061	761.5	366.179	8.130353e+001	8.186848e+000	104	16	3.336551e+000	0	0	0	0	0	0	84.6801	1	1	49.1849	15.5152
DATA	1656	21	16	0	0	ASCRP3000676	ASCRP3000676	787.088	365.614	5.341411e+001	5.427328e+000	74	16	4.272876e+000	0	0	0	0	0	0	55.531	1	1	57.259	16.5333
DATA	1657	21	17	0	0	ASCRP3004757	ASCRP3004757	812.5	365.648	3.570634e+001	3.698382e+000	53	16	4.058986e+000	0	0	0	0	0	0	37.0536	1	1	57.5363	15.7586
DATA	1658	21	18	0	0	ASCRP3005166	ASCRP3005166	837.802	365.563	7.210982e+003	7.210988e+002	7255	14	3.040270e+000	0	0	0	0	0	0	7471.42	1	1	54.9904	14
DATA	1659	21	19	0	0	ASCRP3004223	ASCRP3004223	863.418	365.573	5.826174e+001	5.905800e+000	80	15	3.635454e+000	0	0	0	0	0	0	60.2798	1	1	65	15.7037
DATA	1660	21	20	0	0	ASCRP3008748	ASCRP3008748	888.438	365.4	4.796613e+002	4.797589e+001	506	16	2.728715e+000	0	0	0	0	0	0	495.706	1	1	50.7771	16.2727
DATA	1661	21	21	0	0	ASCRP3007088	ASCRP3007088	914.099	366	6.916360e+001	6.983907e+000	89	15	4.034387e+000	0	0	0	0	0	0	71.3779	1	1	50.1463	15.325
DATA	1662	21	22	0	0	ASCRP3006036	ASCRP3006036	939.347	366.12	1.589138e+002	1.592095e+001	180	16	3.675194e+000	0	0	0	0	0	0	163.833	1	1	48.8603	15.075
DATA	1663	21	23	0	0	A_23_P76799	NM_013448	964.382	365.912	1.016837e+001	1.405787e+000	27.5	16	5.222415e+000	0	0	0	0	0	0	10.4752	1	1	46.5243	16.6176
DATA	1664	21	24	0	0	ASCRP3004044	ASCRP3004044	990.487	366.122	2.403458e+001	2.592410e+000	40	16	3.768081e+000	0	0	0	0	0	0	24.7374	1	1	48.5334	15.9608
DATA	1665	21	25	0	0	ASCRP3006303	ASCRP3006303	1015.45	365.689	3.549189e+001	3.679898e+000	52	15	4.337537e+000	0	0	0	0	0	0	36.512	1	1	48.5334	15.2174
DATA	1666	21	26	0	0	AS_circRNA_control207	AS_circRNA_control207	1040.81	365.677	3.870672e+002	3.871894e+001	416.5	16	4.139754e+000	0	0	0	0	0	0	397.937	1	1	53.8203	16.2143
DATA	1667	21	27	0	0	ASCRP3012999	ASCRP3012999	1066.14	366.015	1.779324e+002	1.781985e+001	194	16	2.987461e+000	0	0	0	0	0	0	182.789	1	1	46.1809	15.7297
DATA	1668	21	28	0	0	ASCRP3006088	ASCRP3006088	1091.62	365.938	3.556243e+001	3.687201e+000	53	16	4.003078e+000	0	0	0	0	0	0	36.5135	1	1	45.1352	15.8966
DATA	1669	21	29	0	0	ASCRP3011119	ASCRP3011119	1117.01	365.897	3.459359e+002	3.460731e+001	362	17	5.382877e+000	0	0	0	0	0	0	354.998	1	1	46.8651	17.2414
DATA	1670	21	30	0	0	ASCRP3003720	ASCRP3003720	1142.5	365.648	4.802582e+000	1.086762e+000	22	17	4.124863e+000	0	0	0	0	0	0	4.9263	1	0	57.5363	17.6667
DATA	1671	21	31	0	0	ASCRP3012178	ASCRP3012178	1167.68	365.808	1.845622e+002	1.848198e+001	209	15	5.236524e+000	0	0	0	0	0	0	189.2	1	1	48.2044	16.7241
DATA	1672	21	32	0	0	ASCRP3001215	ASCRP3001215	1193.05	365.986	3.606445e+001	3.736206e+000	54	15	4.131595e+000	0	0	0	0	0	0	36.947	1	1	46.8651	16.1515
DATA	1673	21	33	0	0	ASCRP3003733	ASCRP3003733	1218.45	365.446	5.074528e+001	5.167611e+000	68.5	15	3.787970e+000	0	0	0	0	0	0	51.9717	1	1	49.1849	15.1
DATA	1674	21	34	0	0	ASCRP3011805	ASCRP3011805	1243.92	365.514	3.862596e+001	3.984243e+000	54	15.5	3.595815e+000	0	0	0	0	0	0	39.5348	1	1	48.2044	16.3667
DATA	1675	21	35	0	0	ASCRP3009336	ASCRP3009336	1269.34	365.821	3.312145e+001	3.453450e+000	50	17.5	3.869866e+000	0	0	0	0	0	0	33.8749	1	1	45.835	16.7
DATA	1676	21	36	0	0	ASCRP3003283	ASCRP3003283	1294.49	365.533	4.090104e+001	4.205461e+000	60	15	4.123335e+000	0	0	0	0	0	0	41.8109	1	1	49.1849	16.2424
DATA	1677	21	37	0	0	Negative010	Negative010	1320.25	365.875	4.718118e+001	4.818632e+000	62	15	4.165304e+000	0	0	0	0	0	0	48.1897	1	1	50.1463	15.7241
DATA	1678	21	38	0	0	ASCRP3004184	ASCRP3004184	1345.74	366.412	5.661350e+002	5.662198e+001	593	15	3.739632e+000	0	0	0	0	0	0	577.675	1	1	46.1809	14.8788
DATA	1679	21	39	0	0	ASCRP3012252	ASCRP3012252	1371.37	365.596	1.186476e+000	9.875071e-001	18	17.5	3.633180e+000	0	0	0	0	0	0	1.21025	1	0	65	17.4
DATA	1680	21	40	0	0	ASCRP3002998	ASCRP3002998	1396.21	365.649	2.151882e+001	2.364991e+000	39	17.5	6.251811e+000	0	0	0	0	1	0	21.9331	1	1	42.2201	19.0417
DATA	1681	21	41	0	0	ASCRP3001017	ASCRP3001017	1421.49	365.412	2.722843e+001	2.894435e+000	43	16	2.667140e+000	0	0	0	0	0	0	27.734	1	1	46.5243	15.6364
DATA	1682	21	42	0	0	ASCRP3007278	ASCRP3007278	1447.26	365.662	5.383938e+001	5.472888e+000	71.5	16	2.899997e+000	0	0	0	0	0	0	54.7868	1	1	46.1809	15.8824
DATA	1683	21	43	0	0	ASCRP3006359	ASCRP3006359	1472.12	365.824	8.700625e+000	1.313186e+000	24	14	4.183526e+000	0	0	0	0	0	0	8.84578	1	1	39.8942	14.7576
DATA	1684	21	44	0	0	ASCRP3004831	ASCRP3004831	1497.79	365.53	1.553299e+002	1.556415e+001	174.5	15	3.829708e+000	0	0	0	0	0	0	157.809	1	1	45.835	15
DATA	1685	21	45	0	0	ASCRP3006961	ASCRP3006961	1523.24	366	3.330072e+002	3.331529e+001	358	16	2.987429e+000	0	0	0	0	0	0	337.954	1	1	47.2035	15.5161
DATA	1686	21	46	0	0	ASCRP3011690	ASCRP3011690	1549	366	1.053426e+004	1.053427e+003	10587	16.5	3.316393e+000	0	0	0	0	0	0	10681.5	1	1	54.9904	16.9615
DATA	1687	21	47	0	0	ASCRP3008529	ASCRP3008529	1573.78	366.11	1.537905e+002	1.541069e+001	170	16	4.205061e+000	0	0	0	0	0	0	155.805	1	1	47.8731	16.5556
DATA	1688	21	48	0	0	ASCRP3001186	ASCRP3001186	1599.5	366	9.470535e+000	1.368479e+000	26	15	2.603203e+000	0	0	0	0	0	0	9.58714	1	1	54.1152	15.88
DATA	1689	21	49	0	0	ASCRP3003715	ASCRP3003715	1624.7	365.971	6.060303e+002	6.061109e+001	631	16	4.641282e+000	0	0	0	0	0	0	613.025	1	1	46.1809	16.7826
DATA	1690	21	50	0	0	ASCRP3005982	ASCRP3005982	1650.59	365.576	1.475504e+001	1.776379e+000	32	16	4.248996e+000	0	0	0	0	0	0	14.917	1	1	45.1352	15.9444
DATA	1691	21	51	1028	1	(+)E1A_r60_1	E1A_r60_1	1676	366	2.136401e+000	1.012796e+000	18	15	2.941990e+000	0	0	0	0	0	0	2.15796	1	0	54.9904	15.697
DATA	1692	21	52	0	0	ASCRP3000361	ASCRP3000361	1701.5	366	1.662445e+001	1.935201e+000	34	16	4.402236e+000	0	0	0	0	0	0	16.7823	1	1	54.1152	16.1176
DATA	1693	21	53	0	0	ASCRP3008469	ASCRP3008469	1726.41	366.219	6.417658e+001	6.493749e+000	80.5	15	4.072351e+000	0	0	0	0	0	0	64.7477	1	1	47.8731	16.7407
DATA	1694	21	54	0	0	ASCRP3007142	ASCRP3007142	1751.76	366.2	4.386949e+002	4.388070e+001	462.5	16	3.891015e+000	0	0	0	0	0	0	442.432	1	1	49.5074	15.84
DATA	1695	21	55	0	0	ASCRP3004173	ASCRP3004173	1777.3	366.1	2.844870e+002	2.846598e+001	304	16	4.012051e+000	0	0	0	0	0	0	286.85	1	1	47.2035	16.2
DATA	1696	21	56	0	0	ASCRP3009318	ASCRP3009318	1802.3	366.1	1.057323e+002	1.061965e+001	122.5	16	3.295810e+000	0	0	0	0	0	0	106.599	1	1	47.2035	16.0645
DATA	1697	21	57	0	0	ASCRP3012811	ASCRP3012811	1828.1	365.667	2.397315e+002	2.399365e+001	260	16	3.622280e+000	0	0	0	0	0	0	241.761	1	1	45.1352	16.4737
DATA	1698	21	58	0	0	ASCRP3012759	ASCRP3012759	1853.5	366	3.743566e+001	3.872640e+000	56	17.5	3.420083e+000	0	0	0	0	0	0	37.757	1	1	54.1152	17
DATA	1699	21	59	0	0	ASCRP3009003	ASCRP3009003	1879	366	7.384066e+000	1.235857e+000	23.5	15	4.449143e+000	0	0	0	0	0	0	7.45106	1	1	65	15.5556
DATA	1700	21	60	0	0	ASCRP3010164	ASCRP3010164	1904.05	366.027	4.576794e+001	4.682708e+000	62	14	3.723180e+000	0	0	0	0	0	0	46.2158	1	1	46.8651	15.1724
DATA	1701	21	61	0	0	ASCRP3008260	ASCRP3008260	1929.64	366.188	5.979190e+001	6.060494e+000	78	16	4.370186e+000	0	0	0	0	0	0	60.4336	1	1	49.5074	16.7931
DATA	1702	21	62	0	0	ASCRP3006545	ASCRP3006545	1955.5	366	1.726519e+000	1.002970e+000	19	16	3.493992e+000	0	0	0	0	0	0	1.74749	1	0	65	16.1481
DATA	1703	21	63	0	0	ASCRP3011665	ASCRP3011665	1980.53	366.12	8.349450e+001	8.407522e+000	102	16	3.823313e+000	0	0	0	0	0	0	84.64	1	1	48.8603	15.8929
DATA	1704	21	64	0	0	ASCRP3009890	ASCRP3009890	2006	366	2.415236e+001	2.608167e+000	41	16	3.045441e+000	0	0	0	0	0	0	24.5335	1	1	54.9904	15.9667
DATA	1705	21	65	0	0	ASCRP3000446	ASCRP3000446	2030.88	365.776	1.826691e+001	2.073965e+000	36	15	2.714755e+000	0	0	0	0	0	0	18.5998	1	1	45.835	15.3548
DATA	1706	21	66	0	0	ASCRP3000183	ASCRP3000183	2056.5	365.735	1.113847e+002	1.118145e+001	125	16	4.434115e+000	0	0	0	0	0	0	113.734	1	1	46.5243	16.5714
DATA	1707	21	67	0	0	ASCRP3005754	ASCRP3005754	2082.5	366	1.794979e+001	2.043264e+000	35	14.5	2.785954e+000	0	0	0	0	0	0	18.3873	1	1	54.1152	14.1923
DATA	1708	21	68	0	0	ASCRP3011027	ASCRP3011027	2106.91	365.896	1.570012e+002	1.573022e+001	180	15	3.475105e+000	0	0	0	0	0	0	161.41	1	1	46.8651	15.8276
DATA	1709	21	69	0	0	ASCRP3002836	ASCRP3002836	2133.12	366.354	1.034473e+001	1.417156e+000	28	15	4.335305e+000	0	0	0	0	0	0	10.68	1	1	45.4864	15.5556
DATA	1710	21	70	0	0	ASCRP3012016	ASCRP3012016	2158.5	366	3.382434e+000	1.021473e+000	20	16	3.249934e+000	0	0	0	0	0	0	3.50931	1	0	54.1152	15.7
DATA	1711	21	71	0	0	ASCRP3007746	ASCRP3007746	2183.65	366.084	2.148428e+002	2.150566e+001	239	15.5	3.336321e+000	0	0	0	0	0	0	224.089	1	1	49.8279	15.8
DATA	1712	21	72	0	1	ETG04_27747	ETG04_27747	2209.42	366.427	9.684128e-001	9.529965e-001	17	15	4.045955e+000	0	0	0	0	0	0	-0.967347	0	0	65	16.5714
DATA	1713	21	73	0	0	A_23_P25019	NM_000946	2234.04	365.634	3.472321e+001	3.599031e+000	56	17	3.788107e+000	0	0	0	0	0	0	36.6829	1	1	46.8651	16.2759
DATA	1714	21	74	0	0	ASCRP3004568	ASCRP3004568	2259.39	365.851	2.846027e+001	2.997142e+000	49	15	2.955994e+000	0	0	0	0	0	0	30.2874	1	1	46.1809	15.1875
DATA	1715	21	75	0	0	ASCRP3000487	ASCRP3000487	2285.22	365.594	2.634115e+002	2.635763e+001	302	15.5	2.802824e+000	0	0	0	0	0	0	282.683	1	1	46.5243	15.3214
DATA	1716	21	76	0	0	ASCRP3013208	ASCRP3013208	2310.71	365.758	3.807145e+001	3.917554e+000	57.5	15	2.709859e+000	0	0	0	0	0	0	41.2246	1	1	45.4864	14.48
DATA	1717	21	77	0	0	ASCRP3002843	ASCRP3002843	2336.2	366.122	1.267330e+002	1.270625e+001	159	16	3.858909e+000	0	0	0	0	0	0	138.575	1	1	47.8731	16.0263
DATA	1718	21	78	0	0	ASCRP3012172	ASCRP3012172	2361.5	366.237	2.619232e+002	2.620794e+001	308	15	4.336521e+000	0	0	0	0	0	0	289.465	1	1	49.1849	15.3448
DATA	1719	21	79	0	0	Negative008	Negative008	2386.54	366.389	9.107871e+002	9.108311e+001	1019	15	3.241469e+000	0	0	0	0	0	0	1018.16	1	1	52.9257	16.2593
DATA	1720	21	80	0	0	ASCRP3002759	ASCRP3002759	2412.24	366.431	2.203502e+001	2.373905e+000	42	15	3.538726e+000	0	0	0	0	0	0	24.9496	1	1	48.2044	15.5484
DATA	1721	21	81	0	0	ASCRP3009642	ASCRP3009642	2437.64	366.218	2.624579e+003	2.624594e+002	2999	15	4.435033e+000	0	0	0	0	0	0	3012.89	1	1	52.0157	15.8519
DATA	1722	21	82	0	0	ASCRP3011275	ASCRP3011275	2462.84	365.635	1.492806e+002	1.495272e+001	191	15.5	3.616165e+000	0	0	0	0	0	0	173.923	1	1	44.7812	15.8824
DATA	1723	22	1	0	0	ASCRP3008016	ASCRP3008016	418.671	372.757	5.676755e+001	5.747763e+000	79	15	2.820369e+000	0	0	0	0	0	0	63.0271	1	1	47.2035	14.7895
DATA	1724	22	2	0	0	ASCRP3006549	ASCRP3006549	444.162	372.897	2.682765e+002	2.684302e+001	310	16	4.587120e+000	0	0	0	0	0	0	295.366	1	1	46.5243	15.6667
DATA	1725	22	3	0	0	ASCRP3011701	ASCRP3011701	469.574	372.897	5.231666e+001	5.311123e+000	71	17	3.615626e+000	0	0	0	0	0	0	57.1605	1	1	46.5243	15.5357
DATA	1726	22	4	0	0	ASCRP3002009	ASCRP3002009	494.769	372.769	1.302921e+001	1.595917e+000	32	14	4.152553e+000	0	0	0	0	0	0	14.1376	1	1	45.1352	14.8571
DATA	1727	22	5	0	0	ASCRP3003081	ASCRP3003081	520.5	373	1.109597e+000	9.342706e-001	19	16	3.232563e+000	0	0	0	0	0	0	1.19613	1	0	65	15.871
DATA	1728	22	6	0	0	ASCRP3010145	ASCRP3010145	545.732	373.225	6.854147e+001	6.917372e+000	91.5	17	3.191786e+000	0	0	0	0	0	0	73.4547	1	1	47.2035	17
DATA	1729	22	7	0	0	ASCRP3001118	ASCRP3001118	571.5	373	5.907480e+000	1.108577e+000	23.5	15	3.085990e+000	0	0	0	0	0	0	6.29754	1	1	54.1152	14.24
DATA	1730	22	8	0	0	Negative030	Negative030	596.5	373	9.577460e-001	9.427661e-001	18	16	2.446159e+000	0	0	0	0	0	0	0.237874	0	0	65	15.625
DATA	1731	22	9	0	0	ASCRP3002129	ASCRP3002129	622.026	372.831	1.166071e+002	1.169907e+001	140.5	16	4.181489e+000	0	0	0	0	0	0	123.191	1	1	48.2044	15.8788
DATA	1732	22	10	0	0	ASCRP3000579	ASCRP3000579	647.5	373	3.822510e+002	3.823691e+001	421	15	4.362006e+000	0	0	0	0	0	0	402.229	1	1	54.1152	16.2069
DATA	1733	22	11	0	0	ASCRP3006343	ASCRP3006343	672.5	373	6.938988e+001	7.004210e+000	79	14.5	2.500216e+000	0	0	0	0	0	0	72.7644	1	1	54.1152	14.1818
DATA	1734	22	12	0	0	ASCRP3004734	ASCRP3004734	697.847	372.903	1.236064e+002	1.239760e+001	145	16	4.160790e+000	0	0	0	0	0	0	129.215	1	1	46.8651	16.1429
DATA	1735	22	13	0	0	ASCRP3010874	ASCRP3010874	723.319	373.087	5.009499e+001	5.100536e+000	67.5	17	4.676304e+000	0	0	0	0	0	0	52.2167	1	1	46.1809	17.1667
DATA	1736	22	14	130	1	(+)eQC-41	EQC	748.859	373.197	2.836527e+002	2.838157e+001	314	17	4.148120e+000	0	0	0	0	0	0	294.908	1	1	46.8651	16.2759
DATA	1737	22	15	0	0	ASCRP3001987	ASCRP3001987	774.25	373.375	2.498404e+001	2.677952e+000	41	17	3.409664e+000	0	0	0	0	0	0	25.9156	1	1	47.2035	16.6774
DATA	1738	22	16	0	0	ASCRP3003367	ASCRP3003367	799.686	373.243	2.001858e+001	2.222707e+000	39	15	3.034798e+000	0	0	0	0	0	0	20.725	1	1	47.2035	15.28
DATA	1739	22	17	0	0	ASCRP3006138	ASCRP3006138	825.418	373.427	7.833292e+001	7.892839e+000	94.5	15.5	4.177437e+000	0	0	0	0	0	0	80.9471	1	1	57.5363	15.9412
DATA	1740	22	18	0	0	A_23_P2683	NM_024604	850.5	373.352	6.676537e+000	1.176870e+000	24	14	2.521243e+000	0	0	0	0	0	0	6.88903	1	1	57.5363	13.24
DATA	1741	22	19	0	0	A_23_P250813	NM_000553	876	373.319	2.188720e+001	2.394226e+000	40	16	3.544588e+000	0	0	0	0	0	0	22.5531	1	1	58.0869	16.5556
DATA	1742	22	20	0	0	ASCRP3002372	ASCRP3002372	901.29	372.855	5.310260e+001	5.398386e+000	73	15	3.657890e+000	0	0	0	0	0	0	54.6635	1	1	46.5243	15.8611
DATA	1743	22	21	0	0	ASCRP3006306	ASCRP3006306	926.962	373.762	2.180164e+001	2.387390e+000	39	16	4.700220e+000	0	0	0	0	0	0	22.4091	1	1	50.1463	16.2778
DATA	1744	22	22	0	0	ASCRP3008215	ASCRP3008215	952.367	373.404	7.894726e+000	1.253510e+000	24	16	5.481366e+000	0	0	0	0	0	0	8.10827	1	1	57.8122	16.3143
DATA	1745	22	23	0	0	ASCRP3010581	ASCRP3010581	977.538	373.795	1.058061e+002	1.062541e+001	126	16	4.127635e+000	0	0	0	0	0	0	108.557	1	1	50.1463	15.6889
DATA	1746	22	24	0	0	ASCRP3013439	ASCRP3013439	1002.91	373.386	1.110471e+002	1.114745e+001	130.5	15.5	3.525075e+000	0	0	0	0	0	0	113.868	1	1	57.259	15.8846
DATA	1747	22	25	0	0	ASCRP3013191	ASCRP3013191	1028.03	372.866	7.369901e+002	7.370547e+001	761	15	3.452707e+000	0	0	0	0	0	0	755.367	1	1	46.8651	15.2759
DATA	1748	22	26	0	0	ASCRP3001587	ASCRP3001587	1053.54	372.792	1.588833e+001	1.864805e+000	33	15.5	2.361485e+000	0	0	0	0	0	0	16.2745	1	1	47.8731	15.3125
DATA	1749	22	27	0	0	ASCRP3005904	ASCRP3005904	1078.96	372.735	5.554655e+002	5.555514e+001	582	17	3.361547e+000	0	0	0	0	0	0	568.635	1	1	46.1809	16.5
DATA	1750	22	28	0	0	ASCRP3006363	ASCRP3006363	1104.5	373.352	7.297283e+003	7.297290e+002	7520	15	3.638833e+000	0	0	0	0	0	0	7463.78	1	1	57.5363	14.8261
DATA	1751	22	29	0	0	ASCRP3002588	ASCRP3002588	1129.91	373.386	1.351461e+002	1.354997e+001	153	15.5	4.081478e+000	0	0	0	0	0	0	138.149	1	1	57.259	15.5385
DATA	1752	22	30	0	0	ASCRP3006804	ASCRP3006804	1154.99	373.397	5.403070e+001	5.491012e+000	69.5	16	4.666548e+000	0	0	0	0	0	0	55.2007	1	1	48.5334	16.88
DATA	1753	22	31	0	0	Negative021	Negative021	1180.58	373.427	9.952121e-001	9.793692e-001	17	15	3.939922e+000	0	0	0	0	0	0	-0.23992	0	0	65	16.1667
DATA	1754	22	32	0	0	ASCRP3000608	ASCRP3000608	1205.89	373.203	3.465574e+001	3.601423e+000	53	16	4.115768e+000	0	0	0	0	0	0	35.3695	1	1	47.8731	15.9211
DATA	1755	22	33	0	0	ASCRP3011649	ASCRP3011649	1231.38	373.237	9.140964e+001	9.193390e+000	110	15	3.165799e+000	0	0	0	0	0	0	93.2362	1	1	49.1849	14.9118
DATA	1756	22	34	0	0	ASCRP3009791	ASCRP3009791	1256.86	372.871	9.187709e+001	9.239914e+000	110	15.5	3.906964e+000	0	0	0	0	0	0	93.6726	1	1	46.8651	16.6667
DATA	1757	22	35	0	0	ASCRP3003871	ASCRP3003871	1282.42	373.427	1.456542e+001	1.756496e+000	30.5	17	4.401919e+000	0	0	0	0	0	0	14.8367	1	1	57.5363	16.2424
DATA	1758	22	36	0	0	ASCRP3007659	ASCRP3007659	1307.57	372.761	1.123800e+002	1.128083e+001	132	15	4.740021e+000	0	0	0	0	0	0	114.435	1	1	46.5243	16.697
DATA	1759	22	37	0	0	ASCRP3012385	ASCRP3012385	1333.09	373.386	2.470749e+001	2.659119e+000	41	16	3.724375e+000	0	0	0	0	0	0	25.1345	1	1	57.259	15.75
DATA	1760	22	38	0	0	ASCRP3000807	ASCRP3000807	1358.5	373.352	7.398536e+000	1.230874e+000	24	16	3.554017e+000	0	0	0	0	0	0	7.52113	1	1	57.5363	15.7
DATA	1761	22	39	0	0	ASCRP3002047	ASCRP3002047	1383.63	373.404	1.603629e+001	1.881693e+000	34	18	6.720261e+000	0	0	0	0	1	0	16.2896	1	1	57.8122	19.1905
DATA	1762	22	40	0	0	ASCRP3011380	ASCRP3011380	1409.42	373.427	4.053914e+002	4.055111e+001	424.5	16	4.891180e+000	0	0	0	0	0	0	411.468	1	1	57.5363	17.931
DATA	1763	22	41	0	0	Negative026	Negative026	1434.58	373.427	6.704461e+000	1.192356e+000	23.5	16	3.118715e+000	0	0	0	1	0	0	6.79959	1	1	57.5363	16.0294
DATA	1764	22	42	0	0	ASCRP3003967	ASCRP3003967	1460.09	373.386	3.401500e+000	1.043777e+000	20	17	4.206383e+000	0	0	0	0	0	0	3.44701	1	0	57.259	16.8718
DATA	1765	22	43	0	0	CUST_16_PI418767722	NM_001536	1485.5	373.352	7.151876e+000	1.219364e+000	25	15.5	4.071162e+000	0	0	0	0	0	0	7.24167	1	1	57.5363	15.2
DATA	1766	22	44	0	0	ASCRP3006948	ASCRP3006948	1510.66	372.676	3.470776e+002	3.472182e+001	364	15.5	2.924762e+000	0	0	0	0	0	0	351.256	1	1	47.5395	14.9643
DATA	1767	22	45	0	0	ASCRP3002293	ASCRP3002293	1536.42	373.427	7.158792e+000	1.221141e+000	25	16	2.778347e+000	0	0	0	0	0	0	7.23627	1	1	57.5363	16.1724
DATA	1768	22	46	0	0	ASCRP3004551	ASCRP3004551	1561.58	373.427	2.554453e+001	2.739624e+000	43.5	17	2.951922e+000	0	0	0	0	0	0	25.7998	1	1	65	17.0769
DATA	1769	22	47	0	0	ASCRP3006483	ASCRP3006483	1587	373.455	1.814169e+001	2.067154e+000	36	16	4.459905e+000	0	0	0	0	0	0	18.308	1	1	55.8519	16.8571
DATA	1770	22	48	0	0	Negative027	Negative027	1612.42	373.427	1.007718e+000	9.967398e-001	18	15	3.378260e+000	0	0	0	0	0	0	1.01188	0	0	65	15.6333
DATA	1771	22	49	0	0	ASCRP3011229	ASCRP3011229	1637.56	372.828	5.761740e+001	5.846534e+000	73	15.5	4.694221e+000	0	0	0	0	0	0	58.0747	1	1	44.4243	16.4643
DATA	1772	22	50	0	0	ASCRP3004929	ASCRP3004929	1663.42	373.427	4.653134e+001	4.757927e+000	62	16	3.716194e+000	0	0	0	0	0	0	46.8556	1	1	57.5363	16.0263
DATA	1773	22	51	0	0	ASCRP3009175	ASCRP3009175	1688.39	373.263	1.494361e+002	1.497661e+001	167	16	3.640055e+000	0	0	0	0	0	0	150.399	1	1	41.8414	16.4
DATA	1774	22	52	0	0	ASCRP3011783	ASCRP3011783	1714	373.455	2.336915e+001	2.539608e+000	40	15.5	4.443984e+000	0	0	0	0	0	0	23.5054	1	1	55.8519	16.1563
DATA	1775	22	53	0	0	ASCRP3012581	ASCRP3012581	1739.23	373.41	3.888612e+001	4.013790e+000	54.5	15.5	3.669054e+000	0	0	0	0	0	0	39.0977	1	1	43.3362	16.375
DATA	1776	22	54	0	0	ASCRP3003521	ASCRP3003521	1763.95	373.646	1.641682e+001	1.919659e+000	34	16	4.160790e+000	0	0	0	0	0	0	16.4998	1	1	45.4864	16.8571
DATA	1777	22	55	1028	1	(+)E1A_r60_3	E1A_r60_3	1789.74	373.333	1.160204e+002	1.164462e+001	133.5	16	4.359690e+000	0	0	0	0	0	0	116.605	1	1	47.2035	16.4
DATA	1778	22	56	0	0	ASCRP3010739	ASCRP3010739	1815.58	373.427	5.055101e+001	5.152096e+000	70	17	3.533751e+000	0	0	0	0	0	0	50.8045	1	1	57.5363	16.5714
DATA	1779	22	57	0	0	ASCRP3000453	ASCRP3000453	1841	373.455	1.345419e+002	1.349092e+001	153	18	4.014758e+000	0	0	0	0	0	0	135.243	1	1	55.8519	17.5806
DATA	1780	22	58	0	0	ASCRP3002826	ASCRP3002826	1866.42	373.427	5.538065e+000	1.138209e+000	23	16	3.805238e+000	0	0	0	0	0	0	5.56929	1	1	57.5363	16.1875
DATA	1781	22	59	0	0	ASCRP3011114	ASCRP3011114	1891.45	373.26	1.007928e+002	1.012814e+001	123.5	17.5	3.939738e+000	0	0	0	0	0	0	101.433	1	1	49.5074	16.8077
DATA	1782	22	60	0	0	ASCRP3009548	ASCRP3009548	1917.09	372.894	1.298581e+002	1.302370e+001	147	15	4.611113e+000	0	0	0	0	0	0	130.821	1	1	46.1809	16.9355
DATA	1783	22	61	0	0	ASCRP3003711	ASCRP3003711	1942.45	373.613	1.323294e+002	1.327005e+001	149	14	2.840788e+000	0	0	0	0	0	0	133.43	1	1	50.4627	14.4848
DATA	1784	22	62	0	0	A_23_P142849	NM_005168	1968	373.455	7.820637e+000	1.261782e+000	25	16	3.662155e+000	0	0	0	0	0	0	7.89814	1	1	55.8519	16.6786
DATA	1785	22	63	0	0	ASCRP3012906	ASCRP3012906	1993.24	373.607	4.600146e+002	4.601208e+001	474	16	3.897357e+000	0	0	0	0	0	0	465.4	1	1	52.6241	16.4242
DATA	1786	22	64	0	0	ASCRP3002077	ASCRP3002077	2018.56	373.468	1.334785e+002	1.338423e+001	150	15	2.634273e+000	0	0	0	0	0	0	135.347	1	1	49.8279	15.4242
DATA	1787	22	65	0	0	ASCRP3006860	ASCRP3006860	2043.91	372.969	3.827334e+001	3.951662e+000	55	15	3.862582e+000	0	0	0	0	0	0	38.9179	1	1	46.5243	16.3333
DATA	1788	22	66	0	0	ASCRP3005220	ASCRP3005220	2069.18	372.97	4.281772e+001	4.392592e+000	62	16	4.044029e+000	0	0	0	0	0	0	43.6712	1	1	46.1809	16.3333
DATA	1789	22	67	0	0	ASCRP3000613	ASCRP3000613	2094.76	372.97	2.350765e+002	2.352794e+001	257	14	2.620634e+000	0	0	0	0	0	0	240.614	1	1	46.1809	13.8571
DATA	1790	22	68	0	0	ASCRP3011894	ASCRP3011894	2119.94	372.825	2.969988e+002	2.971582e+001	324	16	3.967897e+000	0	0	0	0	0	0	305.226	1	1	45.4864	16.2059
DATA	1791	22	69	0	0	ASCRP3004930	ASCRP3004930	2145.58	372.848	2.759573e+001	2.924619e+000	45	16	3.807389e+000	0	0	0	0	0	0	28.4909	1	1	46.1809	15.9394
DATA	1792	22	70	0	0	ASCRP3012424	ASCRP3012424	2170.93	373.411	2.375801e+002	2.377755e+001	262	15	2.920668e+000	0	0	0	0	0	0	246.504	1	1	53.5237	15.303
DATA	1793	22	71	0	0	ASCRP3010694	ASCRP3010694	2196.32	373.468	3.847000e+001	3.964557e+000	56	15	3.765339e+000	0	0	0	0	0	0	40.1449	1	1	50.4627	15.7778
DATA	1794	22	72	0	0	ASCRP3010242	ASCRP3010242	2221.68	373.541	2.301541e+002	2.303509e+001	262	16	3.662002e+000	0	0	0	0	0	0	241.714	1	1	51.7088	16.2222
DATA	1795	22	73	0	0	AS_circRNA_control203	AS_circRNA_control203	2247	373.271	2.166118e+002	2.168180e+001	244	15	3.117793e+000	0	0	0	0	0	0	229.13	1	1	46.8651	15.2222
DATA	1796	22	74	0	0	ASCRP3006758	ASCRP3006758	2272.56	373.253	4.212375e+001	4.315529e+000	62.5	15	3.134220e+000	0	0	0	0	0	0	44.9121	1	1	49.1849	14.64
DATA	1797	22	75	0	0	ASCRP3006694	ASCRP3006694	2298.1	373.125	7.278630e+001	7.337773e+000	97	15	2.960467e+000	0	0	0	0	0	0	78.2844	1	1	46.8651	15.1667
DATA	1798	22	76	0	0	ASCRP3007992	ASCRP3007992	2323.1	373.205	7.033958e+001	7.094020e+000	94	16	3.465259e+000	0	0	0	0	0	0	76.359	1	1	47.8731	16.1471
DATA	1799	22	77	0	0	ASCRP3008269	ASCRP3008269	2348.67	373.5	2.566345e+000	9.471422e-001	21	15	4.258851e+000	0	0	0	0	0	0	2.81487	1	0	57.5363	15.7429
DATA	1800	22	78	0	0	ASCRP3008887	ASCRP3008887	2374.25	373.658	3.186840e+002	3.188115e+001	366.5	16.5	4.306234e+000	0	0	0	0	0	0	353.516	1	1	48.2044	16.8929
DATA	1801	22	79	0	0	ASCRP3013233	ASCRP3013233	2399.25	373.6	1.150608e+002	1.154050e+001	145.5	16.5	3.358982e+000	0	0	0	0	0	0	129.184	1	1	49.1849	16.6
DATA	1802	22	80	0	0	ASCRP3013039	ASCRP3013039	2425.11	373.5	1.493164e+001	1.732543e+000	35	15	4.337384e+000	0	0	0	0	0	0	16.9923	1	1	56.9804	15.7097
DATA	1803	22	81	0	0	ASCRP3001707	ASCRP3001707	2450.34	373.219	7.300231e+001	7.351449e+000	100	17	3.424739e+000	0	0	0	0	0	0	84.2722	1	1	48.2044	16.8929
DATA	1804	22	82	0	0	ASCRP3008546	ASCRP3008546	2475.31	373.279	3.094438e+001	3.209921e+000	53	14	3.435227e+000	0	0	0	0	0	0	36.2662	1	1	46.5243	14.2818
DATA	1805	23	1	0	0	ASCRP3003435	ASCRP3003435	406.246	379.803	2.257858e+001	2.430065e+000	43	15	3.145006e+000	0	0	0	0	0	0	25.1294	1	1	44.4243	14.9484
DATA	1806	23	2	0	0	ASCRP3010026	ASCRP3010026	431.397	380.151	1.358198e+002	1.361220e+001	165	15	3.811119e+000	0	0	0	0	0	0	149.843	1	1	48.5334	15.8966
DATA	1807	23	3	0	0	Negative027	Negative027	457	380.455	9.286791e-001	9.177754e-001	19	17	3.754030e+000	0	0	0	0	0	0	0.922458	0	0	65	15.1875
DATA	1808	23	4	0	0	ASCRP3004348	ASCRP3004348	482.182	380.379	2.784952e+002	2.786473e+001	319	17	3.506062e+000	0	0	0	0	0	0	302.514	1	1	45.4864	16.3226
DATA	1809	23	5	0	0	ASCRP3002946	ASCRP3002946	507.691	380.897	8.601444e+000	1.264610e+000	27	15	4.793202e+000	0	0	0	0	0	0	9.27847	1	1	45.835	15.2857
DATA	1810	23	6	0	0	ASCRP3002618	ASCRP3002618	533.423	380.775	2.412306e+001	2.586382e+000	44	16	4.023052e+000	0	0	0	0	0	0	25.8604	1	1	47.5395	16.4194
DATA	1811	23	7	0	0	ASCRP3003856	ASCRP3003856	558.64	380.584	6.335056e+002	6.335751e+001	689.5	15.5	4.099845e+000	0	0	0	0	0	0	675.389	1	1	52.9257	16.1389
DATA	1812	23	8	0	0	ASCRP3010577	ASCRP3010577	583.893	380.5	1.859890e+001	2.085173e+000	36	15	3.278907e+000	0	0	0	0	0	0	19.7286	1	1	65	14.5862
DATA	1813	23	9	0	0	A_23_P202496	NM_022451	609.418	380.427	7.930509e+000	1.235293e+000	26	16	3.062790e+000	0	0	0	0	0	0	8.37337	1	1	57.5363	16.4545
DATA	1814	23	10	0	0	ASCRP3009258	ASCRP3009258	634.985	380.145	2.317304e+001	2.504859e+000	42	15.5	3.644776e+000	0	0	0	0	0	0	24.3668	1	1	46.8651	15.8929
DATA	1815	23	11	0	0	ASCRP3001036	ASCRP3001036	659.848	380.167	2.593408e+001	2.763492e+000	42	15	5.225472e+000	0	0	0	0	0	0	27.1695	1	1	46.1809	16.25
DATA	1816	23	12	0	0	ASCRP3011935	ASCRP3011935	685.212	380.231	5.253045e+001	5.339647e+000	67.5	15	3.266489e+000	0	0	0	0	0	0	54.8458	1	1	40.6843	14.7931
DATA	1817	23	13	0	0	ASCRP3008720	ASCRP3008720	710.718	380.761	6.603826e+001	6.673369e+000	82	15.5	4.261488e+000	0	0	0	0	0	0	68.7254	1	1	47.2035	15.9688
DATA	1818	23	14	0	0	ASCRP3002367	ASCRP3002367	736.418	380.427	6.526684e+000	1.163681e+000	24	15.5	4.658943e+000	0	0	0	0	0	0	6.7745	1	1	65	16.4667
DATA	1819	23	15	0	0	ASCRP3000522	ASCRP3000522	761.727	380.961	1.012295e+002	1.016893e+001	120	18	3.559426e+000	0	0	0	0	0	0	104.799	1	1	49.1849	16.1481
DATA	1820	23	16	0	0	ASCRP3010105	ASCRP3010105	786.988	380.663	7.409956e+001	7.472903e+000	94.5	16	3.788035e+000	0	0	0	0	0	0	76.5572	1	1	51.0895	16.7778
DATA	1821	23	17	0	0	ASCRP3009783	ASCRP3009783	812.227	379.879	5.276780e+001	5.365091e+000	71	15	3.638871e+000	0	0	0	0	0	0	54.4318	1	1	45.835	15
DATA	1822	23	18	0	0	ASCRP3006686	ASCRP3006686	837.893	380.5	3.973489e+000	1.049463e+000	20.5	14	3.680672e+000	0	0	0	0	0	0	4.09076	1	0	56.9804	13.8788
DATA	1823	23	19	0	0	ASCRP3000855	ASCRP3000855	863.077	379.938	6.392768e+001	6.466323e+000	82	14	2.438491e+000	0	0	0	0	0	0	65.7322	1	1	46.1809	14.7097
DATA	1824	23	20	0	0	ASCRP3007694	ASCRP3007694	888.5	380.056	6.921607e+002	6.922292e+001	717	14.5	4.213860e+000	0	0	0	0	0	0	710.721	1	1	48.5334	14.8571
DATA	1825	23	21	0	0	ASCRP3004407	ASCRP3004407	913.959	380.77	2.320149e+001	2.516814e+000	42	16.5	4.802777e+000	0	0	0	0	0	0	23.7884	1	1	48.2044	16.4
DATA	1826	23	22	0	0	ASCRP3010533	ASCRP3010533	938.914	381.172	1.362980e+001	1.676683e+000	31	16	5.147225e+000	0	0	0	0	0	0	13.9578	1	1	43.3362	16.0769
DATA	1827	23	23	0	0	ASCRP3009570	ASCRP3009570	964.74	381	2.682716e+001	2.855204e+000	44.5	15	5.097339e+000	0	0	0	0	0	0	27.4487	1	1	49.1849	15.7813
DATA	1828	23	24	0	0	ASCRP3008282	ASCRP3008282	990.029	380.696	3.940976e+001	4.060525e+000	60	16	3.783318e+000	0	0	0	0	0	0	40.2944	1	1	46.1809	16.4722
DATA	1829	23	25	0	0	ASCRP3008189	ASCRP3008189	1015.43	380.239	8.738912e+002	8.739460e+001	906.5	16	3.543341e+000	0	0	0	0	0	0	893.009	1	1	46.5243	16.35
DATA	1830	23	26	0	0	ASCRP3006190	ASCRP3006190	1040.77	379.967	1.035213e+001	1.424924e+000	27	16	3.792501e+000	0	0	0	0	0	0	10.5725	1	1	44.4243	15.5625
DATA	1831	23	27	0	0	ASCRP3007598	ASCRP3007598	1066.46	380.216	2.986746e+001	3.143384e+000	46	16.5	3.071458e+000	0	0	0	0	0	0	30.48	1	1	48.8603	16.1579
DATA	1832	23	28	0	0	ASCRP3001812	ASCRP3001812	1091.97	379.935	2.229306e+001	2.435355e+000	41	16	4.173174e+000	0	0	0	0	0	0	22.7392	1	1	45.1352	16.1538
DATA	1833	23	29	0	0	ASCRP3001267	ASCRP3001267	1117.07	380.732	1.010681e+002	1.015434e+001	122	15	3.746603e+000	0	0	0	0	0	0	102.993	1	1	47.5395	14.963
DATA	1834	23	30	0	0	AS_circRNA_control204	AS_circRNA_control204	1142.31	380.741	1.190253e+003	1.190294e+002	1250	15	4.365394e+000	0	0	0	0	0	0	1212.23	1	1	51.0895	15.84
DATA	1835	23	31	0	0	ASCRP3012267	ASCRP3012267	1168.11	380.5	4.189466e+001	4.303092e+000	58.5	15.5	4.566599e+000	0	0	0	0	0	0	42.6482	1	1	65	16.7188
DATA	1836	23	32	0	0	ASCRP3010864	ASCRP3010864	1193.5	380.5	6.322984e+001	6.398923e+000	83	17	3.739501e+000	0	0	0	0	0	0	64.3303	1	1	65	17.375
DATA	1837	23	33	0	0	Negative024	Negative024	1218.67	380.5	9.993720e-001	9.834629e-001	16	14.5	3.674477e+000	0	0	0	0	0	0	-0.970812	0	0	65	14.7941
DATA	1838	23	34	0	0	CUST_18_PI418767722	NM_000754	1244.33	380.5	5.004056e+000	1.103983e+000	21	14	3.771711e+000	0	0	0	0	0	0	5.08511	1	1	57.5363	15.6774
DATA	1839	23	35	0	0	ASCRP3001845	ASCRP3001845	1269.5	380.5	1.122218e+001	1.492963e+000	28	15.5	3.904718e+000	0	0	0	0	0	0	11.397	1	1	57.5363	15.6944
DATA	1840	23	36	0	0	ASCRP3011838	ASCRP3011838	1294.68	380.521	1.593822e+002	1.596865e+001	178	16	4.319962e+000	0	0	0	0	0	0	161.759	1	1	47.8731	16.6
DATA	1841	23	37	0	0	ASCRP3007686	ASCRP3007686	1320.5	380.5	4.807060e+000	1.096910e+000	22	16	4.129881e+000	0	0	0	0	0	0	4.87547	1	0	57.5363	16.4516
DATA	1842	23	38	0	0	ASCRP3000685	ASCRP3000685	1345.67	380.5	1.206339e+001	1.558440e+000	28	16	3.668196e+000	0	0	0	0	0	0	12.2266	1	1	57.5363	15.7931
DATA	1843	23	39	0	0	ASCRP3010059	ASCRP3010059	1371.53	380.081	6.677514e+000	1.191821e+000	23.5	15	3.251634e+000	0	0	0	0	0	0	6.76416	1	1	43.7019	15.1304
DATA	1844	23	40	0	0	ASCRP3010055	ASCRP3010055	1396.5	380.5	1.137884e+005	1.137884e+004	115087	16.5	4.962825e+000	0	0	0	0	0	0	115157	1	1	57.5363	17.5
DATA	1845	23	41	0	0	ASCRP3009491	ASCRP3009491	1422	380.545	1.458684e+001	1.762296e+000	30	16	2.539373e+000	0	0	0	0	0	0	14.7505	1	1	55.8519	15.6786
DATA	1846	23	42	0	0	ASCRP3002813	ASCRP3002813	1446.67	380.42	2.589145e+001	2.771823e+000	43	16	3.302031e+000	0	0	0	0	0	0	26.1632	1	1	47.2035	16.1818
DATA	1847	23	43	0	0	ASCRP3012290	ASCRP3012290	1472.55	380.395	2.345242e+002	2.347332e+001	254.5	16	4.091288e+000	0	0	0	0	0	0	236.793	1	1	49.8279	15.3636
DATA	1848	23	44	0	0	ASCRP3008607	ASCRP3008607	1498	380.271	1.135163e+002	1.139482e+001	132	16.5	3.355364e+000	0	0	0	0	0	0	114.527	1	1	46.8651	16.1176
DATA	1849	23	45	0	0	ASCRP3006316	ASCRP3006316	1523.43	380.844	5.551159e+001	5.639142e+000	71	16	2.942588e+000	0	0	0	0	0	0	55.945	1	1	50.1463	15.4
DATA	1850	23	46	0	0	ASCRP3012793	ASCRP3012793	1548.89	380.5	1.283116e+000	1.001166e+000	18	16	3.570184e+000	0	0	0	0	0	0	1.29228	1	0	65	15.6061
DATA	1851	23	47	0	0	Negative019	Negative019	1574.42	380.573	1.009816e+000	9.937408e-001	16	17	4.568502e+000	0	0	0	0	0	0	-0.534083	0	0	65	17.0606
DATA	1852	23	48	0	0	ASCRP3003391	ASCRP3003391	1599.62	381.205	3.214154e+001	3.364577e+000	49	15	2.277807e+000	0	0	0	0	0	0	32.3101	1	1	47.8731	15.6667
DATA	1853	23	49	0	0	ASCRP3002017	ASCRP3002017	1624.82	379.971	5.188499e+001	5.283036e+000	69	15	4.022785e+000	0	0	0	0	0	0	52.1476	1	1	46.8651	15.871
DATA	1854	23	50	0	0	A_23_P70328	NM_018132	1650.12	380.667	1.542622e+001	1.836190e+000	32.5	16	4.073790e+000	0	0	0	0	0	0	15.489	1	1	42.9674	16.7188
DATA	1855	23	51	0	0	ASCRP3011582	ASCRP3011582	1675.89	380.5	1.317736e+004	1.317736e+003	13255.5	16.5	3.752284e+000	0	1	0	0	0	0	13223.7	1	1	56.9804	16.7188
DATA	1856	23	52	0	0	ASCRP3010717	ASCRP3010717	1700.94	380.382	2.138592e+002	2.140915e+001	230	16	4.384253e+000	0	0	0	0	0	0	214.508	1	1	46.1809	15.6897
DATA	1857	23	53	0	0	ASCRP3002143	ASCRP3002143	1726.42	381.101	1.180039e+002	1.184250e+001	136.5	15	3.773215e+000	0	0	0	0	0	0	118.274	1	1	47.2035	15.6522
DATA	1858	23	54	0	0	ASCRP3004526	ASCRP3004526	1751.7	380.9	1.408041e+002	1.411573e+001	161.5	16	3.377907e+000	0	0	0	0	0	0	141.093	1	1	47.2035	16.2222
DATA	1859	23	55	0	0	ASCRP3010127	ASCRP3010127	1777.12	380.959	8.613418e+001	8.671061e+000	104	16.5	4.259540e+000	0	0	0	0	0	0	86.2927	1	1	46.8651	17.8333
DATA	1860	23	56	0	0	ASCRP3011687	ASCRP3011687	1802.52	380.881	2.047993e+001	2.278290e+000	37	16	3.724664e+000	0	0	0	0	0	0	20.5176	1	1	46.5243	16.1613
DATA	1861	23	57	0	0	ASCRP3008766	ASCRP3008766	1828.42	380.573	1.007456e+004	1.007457e+003	9988	15	3.627849e+000	0	0	0	0	0	0	10095.9	1	1	57.5363	15.8065
DATA	1862	23	58	0	0	ASCRP3010740	ASCRP3010740	1853.57	380.507	9.190851e+001	9.244825e+000	108	17	4.143268e+000	0	0	0	0	0	0	92.1369	1	1	47.2035	16.4
DATA	1863	23	59	0	0	A_23_P49878	NM_019013	1878.7	380.597	2.598978e+001	2.783648e+000	42	15.5	3.695982e+000	0	0	0	0	0	0	26.068	1	1	46.5243	15.7813
DATA	1864	23	60	0	0	ASCRP3001302	ASCRP3001302	1904.44	380.479	7.535368e+002	7.536027e+001	781	17	4.696670e+000	0	0	0	0	0	0	756.462	1	1	48.2044	16.9394
DATA	1865	23	61	0	0	ASCRP3010757	ASCRP3010757	1929.67	380.5	9.093951e+000	1.348020e+000	26.5	14	3.045510e+000	0	0	0	0	0	0	9.13903	1	1	57.5363	14.6429
DATA	1866	23	62	0	0	ASCRP3008073	ASCRP3008073	1955.42	380.573	6.622651e+000	1.194163e+000	24	15.5	3.261731e+000	0	0	0	0	0	0	6.66467	1	1	57.5363	15.75
DATA	1867	23	63	0	0	ASCRP3005513	ASCRP3005513	1980.45	380.985	2.484661e+001	2.675432e+000	41.5	15	3.423565e+000	0	0	0	0	0	0	25.0428	1	1	45.4864	15.4815
DATA	1868	23	64	0	0	ASCRP3001054	ASCRP3001054	2006	380.545	1.813105e+001	2.065751e+000	35	16	2.734807e+000	0	0	0	0	0	0	18.3154	1	1	55.8519	16.3333
DATA	1869	23	65	0	0	ASCRP3012174	ASCRP3012174	2031.47	380.397	1.704072e+001	1.969492e+000	34	15	2.545642e+000	0	0	0	0	0	0	17.2575	1	1	46.8651	15.1379
DATA	1870	23	66	0	0	ASCRP3011637	ASCRP3011637	2056.38	380.444	9.434826e+001	9.486070e+000	112	17	3.576584e+000	0	0	0	0	0	0	95.8171	1	1	48.2044	16.6333
DATA	1871	23	67	0	0	ASCRP3000322	ASCRP3000322	2081.67	380.247	9.182043e+001	9.234335e+000	111.5	15.5	3.649122e+000	0	0	0	0	0	0	93.5663	1	1	48.2044	15.8333
DATA	1872	23	68	0	1	RC11	RC11	2107.58	380.573	9.934452e-001	9.776304e-001	17	15	3.821540e+000	0	0	0	0	0	0	-1.19593	0	0	65	15.3333
DATA	1873	23	69	0	0	ASCRP3004859	ASCRP3004859	2133	380.545	2.237813e+000	9.987637e-001	19	16	3.893421e+000	0	0	0	0	0	0	2.29903	1	0	55.8519	15.6111
DATA	1874	23	70	0	0	ASCRP3005735	ASCRP3005735	2158.42	380.573	1.078104e+001	1.449311e+000	29	15.5	2.969842e+000	0	0	0	0	0	0	11.1305	1	1	57.5363	15.2941
DATA	1875	23	71	0	0	ASCRP3013273	ASCRP3013273	2183.75	380.478	3.059298e+001	3.207363e+000	49	17	3.310306e+000	0	0	0	0	0	0	31.7598	1	1	46.8651	16.3793
DATA	1876	23	72	0	0	ASCRP3005099	ASCRP3005099	2209.42	380.573	1.333234e+000	9.665591e-001	20	14	4.290717e+000	0	0	0	0	0	0	1.39267	1	0	65	15.4444
DATA	1877	23	73	0	0	ASCRP3005370	ASCRP3005370	2234.31	380.517	7.182561e+002	7.183191e+001	768.5	15	2.872979e+000	0	0	0	0	0	0	755.329	1	1	52.3208	15.5588
DATA	1878	23	74	0	0	ASCRP3002592	ASCRP3002592	2259.98	380.283	1.400955e+001	1.689117e+000	32.5	15	2.722665e+000	0	0	0	0	0	0	14.8464	1	1	41.4593	14.7097
DATA	1879	23	75	0	0	ASCRP3010699	ASCRP3010699	2285.39	380.594	6.314845e+001	6.383822e+000	86.5	15	3.178965e+000	0	0	0	0	0	0	67.4733	1	1	47.5395	15.5714
DATA	1880	23	76	0	0	ASCRP3008408	ASCRP3008408	2310.4	380.767	2.425435e+001	2.596760e+000	44	15	3.689173e+000	0	0	0	0	0	0	26.1477	1	1	48.5334	15.88
DATA	1881	23	77	0	0	ASCRP3005680	ASCRP3005680	2335.92	381.099	2.813587e+002	2.815085e+001	321.5	16	4.169098e+000	0	0	0	0	0	0	306.345	1	1	46.8651	16.2973
DATA	1882	23	78	0	0	ASCRP3001595	ASCRP3001595	2361.49	381.132	2.052806e+002	2.054816e+001	246	15	4.729584e+000	0	0	0	0	0	0	225.966	1	1	46.8651	15.9
DATA	1883	23	79	0	0	CUST_4_PI418767722	NM_006098	2386.62	381.026	3.227099e+001	3.349681e+000	53	15	2.041080e+000	0	0	0	0	0	0	35.9412	1	1	49.1849	15.4348
DATA	1884	23	80	0	0	A_23_P213255	NM_020159	2412.42	380.573	4.495864e+000	9.937144e-001	22	15	3.819869e+000	0	0	0	0	0	0	5.07323	1	1	57.5363	15.5161
DATA	1885	23	81	0	0	Negative022	Negative022	2437.58	380.573	8.882685e-001	8.758508e-001	19	15	3.412861e+000	0	0	0	0	0	0	0.628138	0	0	57.5363	15.9524
DATA	1886	23	82	0	0	ASCRP3012701	ASCRP3012701	2463.42	380.573	5.477706e+000	1.020434e+000	24.5	14	3.352611e+000	0	0	0	0	0	0	6.36241	1	1	57.5363	15
DATA	1887	24	1	0	0	ASCRP3012751	ASCRP3012751	418.917	388.083	2.160136e+001	2.341843e+000	41	16	3.507500e+000	0	0	0	0	0	0	23.8832	1	1	46.8651	15.881
DATA	1888	24	2	0	0	CUST_15_PI418767722	NM_001614	444.316	387.605	3.335233e+002	3.336480e+001	383	17	3.722353e+000	0	0	0	0	0	0	365.679	1	1	49.5074	15.4516
DATA	1889	24	3	0	0	Negative011	Negative011	469.582	387.573	9.340365e-001	9.215172e-001	18.5	17	2.446159e+000	0	0	0	0	0	0	0.715494	0	0	65	16.375
DATA	1890	24	4	0	0	ASCRP3013069	ASCRP3013069	495.171	387.371	1.156035e+002	1.159736e+001	143.5	14	4.082757e+000	0	0	0	0	0	0	124.874	1	1	47.2035	15.0857
DATA	1891	24	5	0	0	ASCRP3002911	ASCRP3002911	520.273	388.288	1.427980e+001	1.705223e+000	32	17	4.267328e+000	0	0	0	0	0	0	15.3214	1	1	45.1352	16.7143
DATA	1892	24	6	0	0	Negative054	Negative054	545.582	387.573	9.525500e-001	9.373863e-001	17	16	3.683942e+000	0	0	0	0	0	0	-0.240884	0	0	65	16.8333
DATA	1894	24	8	0	0	ASCRP3004411	ASCRP3004411	596.582	387.573	2.731798e+004	2.731799e+003	29118.5	16.5	3.994804e+000	0	0	0	0	0	0	28840.9	1	1	57.5363	17.0385
DATA	1895	24	9	0	0	ASCRP3007076	ASCRP3007076	621.743	387.729	2.323467e+002	2.325415e+001	260	15	3.853158e+000	0	0	0	0	0	0	244.204	1	1	46.8651	15.8056
DATA	1896	24	10	0	0	ASCRP3007217	ASCRP3007217	647.418	387.573	7.224049e+000	1.197680e+000	25	16	4.754964e+000	0	0	0	0	0	0	7.56219	1	1	57.5363	16.0741
DATA	1897	24	11	0	0	ASCRP3006833	ASCRP3006833	672.593	387.721	3.555506e+002	3.556799e+001	370	14	3.968627e+000	0	0	0	0	0	0	370.836	1	1	52.0157	14.6
DATA	1898	24	12	0	0	ASCRP3002279	ASCRP3002279	698.116	387.681	9.247172e+000	1.334311e+000	27	15.5	3.705244e+000	0	0	0	0	0	0	9.61327	1	1	46.5243	15.6071
DATA	1899	24	13	0	0	ASCRP3011904	ASCRP3011904	723.423	388.155	1.134433e+002	1.138529e+001	133.5	16	5.179364e+000	0	0	0	0	0	0	117.571	1	1	47.5395	16.3226
DATA	1900	24	14	0	0	ASCRP3005155	ASCRP3005155	749	388.342	4.146007e+003	4.146019e+002	4089	15	3.477060e+000	0	0	0	0	0	0	4285.27	1	1	48.2044	15.3571
DATA	1901	24	15	0	0	ASCRP3011393	ASCRP3011393	774.273	388.091	5.052493e+001	5.144699e+000	68	18	3.493992e+000	0	0	0	0	0	0	52.1059	1	1	45.835	16.8519
DATA	1902	24	16	0	0	ASCRP3010319	ASCRP3010319	799.582	387.573	1.205694e+000	9.789268e-001	19	16	4.043048e+000	0	0	0	0	0	0	1.2411	1	0	65	16.2903
DATA	1903	24	17	0	0	ASCRP3001259	ASCRP3001259	825.032	387.629	1.613678e+002	1.616610e+001	188.5	15	4.710775e+000	0	0	0	0	0	0	165.797	1	1	44.0646	15.4839
DATA	1904	24	18	0	0	ASCRP3009635	ASCRP3009635	850.356	387.644	4.835671e+001	4.932961e+000	66.5	14	3.002150e+000	0	0	0	0	0	0	49.6028	1	1	48.2044	14.2903
DATA	1905	24	19	0	0	ASCRP3009082	ASCRP3009082	876	387.545	3.900736e+001	4.021050e+000	55	16	3.317767e+000	0	0	0	0	0	0	39.9557	1	1	55.8519	15.5152
DATA	1906	24	20	0	0	ASCRP3004744	ASCRP3004744	901.074	387.647	1.334423e+002	1.337999e+001	156	15	4.550926e+000	0	0	0	0	0	0	136.508	1	1	46.1809	15.2286
DATA	1907	24	21	0	0	ASCRP3007533	ASCRP3007533	926.5	388.432	9.892364e+001	9.940687e+000	120	17	4.481896e+000	0	0	0	0	0	0	101.048	1	1	47.8731	16.8286
DATA	1908	24	22	0	0	ASCRP3003111	ASCRP3003111	951.773	388.173	9.690867e+001	9.740280e+000	112.5	14	3.924959e+000	0	0	0	0	0	0	98.8995	1	1	48.2044	14.303
DATA	1909	24	23	0	0	ASCRP3005050	ASCRP3005050	977.465	387.93	1.920968e+001	2.156814e+000	37	16	4.555893e+000	0	0	0	0	0	0	19.5882	1	1	47.8731	16.5517
DATA	1910	24	24	0	0	ASCRP3012769	ASCRP3012769	1003	387.545	3.178694e+001	3.326726e+000	48	16	3.383385e+000	0	0	0	0	0	0	32.3916	1	1	55.8519	16.2963
DATA	1911	24	25	0	0	ASCRP3007038	ASCRP3007038	1027.85	387.581	1.398062e+001	1.708519e+000	32	15	2.364318e+000	0	0	0	0	0	0	14.2359	1	1	44.0646	14.56
DATA	1912	24	26	0	0	ASCRP3003701	ASCRP3003701	1053.12	387.652	1.526022e+001	1.815102e+000	32	15	2.793071e+000	0	0	0	0	0	0	15.5276	1	1	46.5243	15.3235
DATA	1913	24	27	0	0	ASCRP3009793	ASCRP3009793	1079.42	387.573	1.402991e+001	1.713321e+000	31	17	2.722179e+000	0	0	0	0	0	0	14.2667	1	1	65	16.5556
DATA	1914	24	28	0	0	ASCRP3002872	ASCRP3002872	1104.5	387.648	6.237587e+000	1.165076e+000	23	15	2.871335e+000	0	0	0	0	0	0	6.33878	1	1	57.5363	15.375
DATA	1915	24	29	0	0	ASCRP3005581	ASCRP3005581	1129.91	387.614	1.744421e+002	1.747198e+001	197	15	3.584763e+000	0	0	0	0	0	0	177.169	1	1	57.259	14.5357
DATA	1916	24	30	0	0	ASCRP3012834	ASCRP3012834	1155.42	387.573	8.224418e+000	1.283343e+000	25.5	15	4.310060e+000	0	0	0	0	0	0	8.34823	1	1	57.5363	15.4375
DATA	1917	24	31	0	0	ASCRP3003030	ASCRP3003030	1180.58	387.573	4.328953e+004	4.328953e+003	44119	18	4.380038e+000	0	0	0	0	0	0	43915.9	1	1	57.5363	17.5517
DATA	1918	24	32	0	0	ASCRP3002687	ASCRP3002687	1205.88	388.101	3.385081e+001	3.525910e+000	53	16	4.474318e+000	0	0	0	0	0	0	34.3125	1	1	46.8651	16.6216
DATA	1919	24	33	0	0	ASCRP3012316	ASCRP3012316	1231.33	387.753	7.252530e+001	7.319380e+000	88	15	4.620579e+000	0	0	0	0	0	0	73.4816	1	1	48.2044	15.7241
DATA	1920	24	34	0	0	ASCRP3007780	ASCRP3007780	1256.62	387.63	9.797146e+002	9.797643e+001	1004	15	4.136109e+000	0	0	0	0	0	0	992.08	1	1	50.7771	16.0263
DATA	1921	24	35	0	0	ASCRP3011038	ASCRP3011038	1282.78	387.889	1.069223e+001	1.456011e+000	28	16	4.025432e+000	0	0	0	0	0	0	10.8188	1	1	44.7812	16.0882
DATA	1922	24	36	0	0	ASCRP3005031	ASCRP3005031	1307.62	387.731	2.265427e+001	2.471845e+000	40	16	4.276769e+000	0	0	0	0	0	0	22.9093	1	1	50.1463	17.3429
DATA	1923	24	37	0	0	ASCRP3002639	ASCRP3002639	1333.01	387.888	2.604020e+002	2.605899e+001	279	17	3.901186e+000	0	0	0	0	0	0	263.135	1	1	52.9257	16.4118
DATA	1924	24	38	0	0	ASCRP3011206	ASCRP3011206	1358.44	387.971	3.519047e+001	3.655748e+000	52	16	3.642396e+000	0	0	0	0	0	0	35.5332	1	1	47.8731	15.7273
DATA	1925	24	39	0	0	ASCRP3001489	ASCRP3001489	1383.63	387.596	1.182391e+001	1.542709e+000	27	15	3.682939e+000	0	0	0	0	0	0	11.9324	1	1	57.8122	15.2759
DATA	1926	24	40	0	0	ASCRP3004701	ASCRP3004701	1409.42	387.573	1.267095e+001	1.609015e+000	29	16	4.626173e+000	0	0	0	0	0	0	12.7775	1	1	57.5363	17.4828
DATA	1927	24	41	0	0	ASCRP3004291	ASCRP3004291	1434.41	387.753	3.331898e+002	3.333375e+001	352	15	2.875503e+000	0	0	0	0	0	0	335.706	1	1	48.5334	15.75
DATA	1928	24	42	0	0	A_23_P67042	NM_017947	1460.09	387.614	2.460812e+001	2.653700e+000	40	17	4.437616e+000	0	0	0	0	0	0	24.7756	1	1	57.259	16.6857
DATA	1929	24	43	0	0	ASCRP3007339	ASCRP3007339	1485.11	387.773	1.670846e+002	1.673800e+001	192	16	3.973259e+000	0	0	0	0	0	0	168.077	1	1	45.835	15.8649
DATA	1930	24	44	0	0	ASCRP3009627	ASCRP3009627	1510.43	387.843	1.083442e+002	1.088000e+001	126.5	16	3.464102e+000	0	0	0	0	0	0	108.896	1	1	47.5395	15
DATA	1931	24	45	0	0	A_23_P41948	NM_017785	1536.42	387.573	2.743367e+001	2.918448e+000	45.5	15	3.359422e+000	0	0	0	0	0	0	27.5541	1	1	57.5363	15
DATA	1932	24	46	0	0	ASCRP3008610	ASCRP3008610	1561.34	388.38	2.825017e+002	2.826774e+001	299.5	17	4.014088e+000	0	0	0	0	0	0	283.422	1	1	47.5395	16.875
DATA	1933	24	47	0	0	ASCRP3011043	ASCRP3011043	1587	387.681	9.442176e+000	1.373319e+000	27	15	4.554270e+000	0	0	0	0	0	0	9.46846	1	1	58.0869	16.2069
DATA	1934	24	48	0	0	ASCRP3011283	ASCRP3011283	1612.15	388.226	2.079495e+001	2.306657e+000	37	15	3.325615e+000	0	0	0	0	0	0	20.8328	1	1	44.7812	15.0294
DATA	1935	24	49	0	0	ASCRP3011575	ASCRP3011575	1637.67	387.362	4.716992e+001	4.821517e+000	64.5	16	3.838299e+000	0	0	0	0	0	0	47.2406	1	1	42.2201	16.1944
DATA	1936	24	50	0	0	ASCRP3009891	ASCRP3009891	1663.06	387.477	1.169453e+003	1.169496e+002	1192	16	4.205201e+000	0	0	0	0	0	0	1170.41	1	1	44.0646	15.6061
DATA	1937	24	51	0	0	ASCRP3003202	ASCRP3003202	1688.33	388.012	5.730435e+002	5.731307e+001	591	16	3.161223e+000	0	0	0	0	0	0	573.071	1	1	49.1849	15.92
DATA	1938	24	52	0	0	ASCRP3012822	ASCRP3012822	1714.09	388.074	2.554419e+001	2.743345e+000	42	13	4.393793e+000	0	0	0	0	0	0	25.5329	1	1	46.8651	14.6552
DATA	1939	24	53	0	0	A_23_P139509	NM_016570	1738.58	388.25	1.441511e+001	1.754898e+000	32	16	3.624914e+000	0	0	0	0	0	0	14.4028	1	1	45.1352	16.16
DATA	1940	24	54	0	0	ASCRP3013032	ASCRP3013032	1764.44	388.027	8.213821e+001	8.274590e+000	99	16.5	3.609693e+000	0	0	0	0	0	0	82.0566	1	1	48.5334	16.9333
DATA	1941	24	55	0	0	ASCRP3008628	ASCRP3008628	1789.94	388.024	3.736609e+002	3.737950e+001	381.5	16	4.142150e+000	0	0	0	0	0	0	373.261	1	1	50.7771	16.75
DATA	1942	24	56	0	0	ASCRP3012092	ASCRP3012092	1815.44	388.027	8.345565e+002	8.346165e+001	834	15	3.696957e+000	0	0	0	0	0	0	833.736	1	1	48.5334	15.8966
DATA	1943	24	57	0	0	ASCRP3001169	ASCRP3001169	1840.71	387.778	4.347793e+001	4.461448e+000	60.5	16	3.293782e+000	0	0	0	0	0	0	43.4515	1	1	45.1352	15.8148
DATA	1944	24	58	0	0	ASCRP3000351	ASCRP3000351	1866.12	387.963	3.030799e+002	3.032449e+001	321.5	15	3.121513e+000	0	0	0	0	0	0	303.022	1	1	49.8279	15.6207
DATA	1945	24	59	0	0	ASCRP3006954	ASCRP3006954	1891.5	388	2.057083e+000	1.020430e+000	19	17	3.675265e+000	0	0	0	0	0	0	2.05815	1	0	65	16.8485
DATA	1946	24	60	0	0	ASCRP3010561	ASCRP3010561	1917.5	388	4.166044e+000	1.081895e+000	21	16.5	4.334601e+000	0	0	0	0	0	0	4.17244	1	0	54.1152	16.3824
DATA	1947	24	61	0	0	ASCRP3011883	ASCRP3011883	1942.38	388.042	3.453140e+001	3.594252e+000	52	14.5	3.930649e+000	0	0	0	0	0	0	34.6272	1	1	48.2044	15.4167
DATA	1948	24	62	0	0	ASCRP3000983	ASCRP3000983	1967.93	388.06	3.060893e+001	3.218753e+000	48	15	2.708013e+000	0	0	0	0	0	0	30.7429	1	1	46.8651	15.4444
DATA	1949	24	63	0	0	ASCRP3003762	ASCRP3003762	1993.24	388.095	2.677462e+001	2.855924e+000	42.5	16	2.663170e+000	0	0	0	0	0	0	26.9436	1	1	48.2044	16.3226
DATA	1950	24	64	0	0	ASCRP3002673	ASCRP3002673	2018.86	388.043	1.505754e+001	1.802819e+000	30	15	2.203141e+000	0	0	0	0	0	0	15.1882	1	1	46.8651	15.2813
DATA	1951	24	65	0	0	ASCRP3000419	ASCRP3000419	2043.63	387.866	4.806894e+002	4.807910e+001	508	16.5	3.454193e+000	0	0	0	0	0	0	486.179	1	1	45.835	16.4375
DATA	1952	24	66	0	0	ASCRP3002207	ASCRP3002207	2069.5	388	1.001522e+000	9.855790e-001	16	17	3.603537e+000	0	0	0	0	0	0	-1.06149	0	0	65	16.5476
DATA	1953	24	67	0	0	ASCRP3001217	ASCRP3001217	2094.64	387.87	7.617080e+001	7.680119e+000	96	15	4.271950e+000	0	0	0	0	0	0	77.5669	1	1	46.8651	15.4118
DATA	1954	24	68	0	0	ASCRP3006526	ASCRP3006526	2119.93	387.404	1.938139e+001	2.170832e+000	35.5	16	4.553486e+000	0	0	0	0	0	0	19.821	1	1	42.9674	15.6486
DATA	1955	24	69	0	0	ASCRP3009622	ASCRP3009622	2145.04	388.178	1.146893e+001	1.504383e+000	30	15	3.349510e+000	0	0	0	0	0	0	11.7805	1	1	46.8651	15.0541
DATA	1956	24	70	0	0	ASCRP3012680	ASCRP3012680	2170.89	388.318	2.372098e+001	2.562156e+000	40	16	3.260149e+000	0	0	0	0	0	0	24.4951	1	1	45.835	15.6667
DATA	1957	24	71	0	0	ASCRP3008755	ASCRP3008755	2196.25	388	2.109826e+002	2.112021e+001	233	16	3.890061e+000	0	0	0	0	0	0	219.172	1	1	49.1849	16.1515
DATA	1958	24	72	0	0	ASCRP3003635	ASCRP3003635	2221.7	388.114	7.300463e+002	7.301089e+001	783.5	15	3.870202e+000	0	0	0	0	0	0	763.343	1	1	47.2035	15.4615
DATA	1959	24	73	0	0	ASCRP3013609	ASCRP3013609	2247	388.072	3.374322e+001	3.505367e+000	53	15.5	3.552192e+000	0	0	0	0	0	0	35.538	1	1	46.8651	15.7632
DATA	1960	24	74	0	0	ASCRP3011075	ASCRP3011075	2272.5	387.821	5.259605e+002	5.260449e+001	558.5	15	4.197114e+000	0	0	0	0	0	0	558.43	1	1	49.1849	15.4828
DATA	1961	24	75	0	0	ASCRP3012665	ASCRP3012665	2297.84	387.897	6.266930e+002	6.267626e+001	676	16	4.231101e+000	0	0	0	0	0	0	671.21	1	1	46.5243	17.0313
DATA	1962	24	76	0	0	ASCRP3009266	ASCRP3009266	2323.25	388	4.555137e+002	4.556076e+001	514	15	3.868712e+000	0	0	0	0	0	0	492.563	1	1	49.1849	15.6786
DATA	1963	24	77	0	0	ASCRP3011507	ASCRP3011507	2348.4	388.219	9.443847e+001	9.488100e+000	122	16	4.772905e+000	0	0	0	0	0	0	103.177	1	1	47.8731	16.3704
DATA	1964	24	78	0	0	ASCRP3000877	ASCRP3000877	2374.03	388.25	1.335912e+003	1.335943e+002	1485.5	15	4.467452e+000	0	0	0	0	0	0	1476.38	1	1	45.4864	15.6207
DATA	1965	24	79	0	0	ASCRP3005910	ASCRP3005910	2399.5	388.352	1.302804e+001	1.579889e+000	32	16	3.995543e+000	0	0	0	0	0	0	14.5772	1	1	57.5363	16.0333
DATA	1966	24	80	0	0	ASCRP3006251	ASCRP3006251	2425.09	388.386	1.157889e+002	1.161242e+001	147	14.5	3.812400e+000	0	0	0	0	0	0	131.315	1	1	57.259	14.6429
DATA	1967	24	81	0	0	ASCRP3006155	ASCRP3006155	2450.15	387.603	7.879100e+001	7.926893e+000	107	15	3.392282e+000	0	0	0	0	0	0	90.6537	1	1	46.5243	15.4848
DATA	1968	24	82	0	0	ASCRP3001761	ASCRP3001761	2475.63	388.404	4.207287e+000	9.536467e-001	22	14	3.033020e+000	0	0	0	0	0	0	4.91608	1	0	57.8122	14.0545
DATA	1969	25	1	0	0	ASCRP3007048	ASCRP3007048	406.5	395	4.061226e+001	4.160177e+000	61	14	3.515305e+000	0	0	0	0	0	0	45.027	1	1	54.1152	14.6446
DATA	1970	25	2	0	0	ASCRP3002391	ASCRP3002391	431.592	394.908	1.116030e+002	1.119733e+001	139	16.5	3.390775e+000	0	0	0	0	0	0	122.65	1	1	49.1849	15.6429
DATA	1971	25	3	0	0	ASCRP3000077	ASCRP3000077	457	395	3.115651e+002	3.117002e+001	359	17	3.064254e+000	0	0	0	0	0	0	339.59	1	1	50.1463	15.7
DATA	1972	25	4	0	0	ASCRP3004700	ASCRP3004700	482.492	394.923	1.205491e+001	1.519142e+000	30	15	3.461046e+000	0	0	0	0	0	0	13.0403	1	1	44.4243	15.1429
DATA	1973	25	5	0	0	ASCRP3007969	ASCRP3007969	507.5	395	2.594117e+001	2.756046e+000	40	15	3.310784e+000	0	0	0	0	0	0	27.8704	1	1	54.1152	14.8065
DATA	1974	25	6	0	0	ASCRP3002222	ASCRP3002222	533	395.192	2.079826e+002	2.081935e+001	234	17	5.266830e+000	0	0	0	0	0	0	222.022	1	1	46.8651	16.7143
DATA	1975	25	7	0	0	ASCRP3000731	ASCRP3000731	558.6	395.357	4.327401e+002	4.328427e+001	478	17	2.817671e+000	0	0	0	0	0	0	459.251	1	1	47.2035	16.5385
DATA	1976	25	8	0	0	ASCRP3002378	ASCRP3002378	584	395	4.034017e+002	4.035129e+001	433	16	3.695221e+000	0	0	0	0	0	0	425.92	1	1	54.9904	15.8919
DATA	1977	25	9	0	0	ASCRP3005595	ASCRP3005595	609	395	1.573015e+003	1.573044e+002	1666	16.5	4.835254e+000	0	0	0	0	0	0	1653.06	1	1	46.8651	17.1176
DATA	1978	25	10	0	0	AS_circRNA_control201	AS_circRNA_control201	634.5	394.766	2.172799e+002	2.174899e+001	242	15	4.518064e+000	0	0	0	0	0	0	227.367	1	1	45.1352	15.7097
DATA	1979	25	11	0	0	ASCRP3008385	ASCRP3008385	659.97	394.866	7.664308e+001	7.724123e+000	99	15	4.836942e+000	0	0	0	0	0	0	79.8862	1	1	46.8651	15.3704
DATA	1980	25	12	0	0	ASCRP3004511	ASCRP3004511	685.547	394.688	1.200606e+002	1.204460e+001	140	15	3.461256e+000	0	0	0	0	0	0	124.708	1	1	45.1352	15.1379
DATA	1981	25	13	0	0	ASCRP3012186	ASCRP3012186	710.763	395.618	6.821708e+001	6.889772e+000	87.5	14	3.570176e+000	0	0	0	0	0	0	70.6144	1	1	49.1849	14.8846
DATA	1982	25	14	0	0	ASCRP3011934	ASCRP3011934	736.416	395.545	1.053683e+003	1.053728e+002	1106.5	15	5.238671e+000	0	0	0	0	0	0	1087.64	1	1	49.8279	15.7333
DATA	1984	25	16	0	0	ASCRP3001164	ASCRP3001164	787.011	395.523	4.051755e+002	4.052924e+001	420	16	3.614994e+000	0	0	0	0	0	0	416.254	1	1	52.6241	16.5455
DATA	1985	25	17	0	0	ASCRP3001320	ASCRP3001320	812.5	395.352	7.179241e+000	1.211027e+000	23.5	16	4.381589e+000	0	0	0	0	0	0	7.36121	1	1	65	16.0857
DATA	1986	25	18	0	0	A_23_P7313	NM_001040058	837.912	395.386	1.270249e+001	1.602535e+000	31	14	3.194533e+000	0	0	0	0	0	0	13.0011	1	1	57.259	13.8286
DATA	1987	25	19	0	0	ASCRP3006101	ASCRP3006101	863.079	394.794	2.222324e+001	2.428140e+000	39	15	3.195812e+000	0	0	0	0	0	0	22.7153	1	1	45.4864	15.1892
DATA	1988	25	20	0	0	ASCRP3006959	ASCRP3006959	888.5	395.352	3.016362e+000	1.025296e+000	19	15	3.643238e+000	0	0	0	0	0	0	3.07817	1	0	57.5363	14.7813
DATA	1989	25	21	0	0	ASCRP3010611	ASCRP3010611	914	395.5	1.519722e+003	1.519754e+002	1577.5	15	4.399811e+000	0	0	0	0	0	0	1548.83	1	1	54.7002	15.225
DATA	1990	25	22	0	0	ASCRP3007525	ASCRP3007525	939.5	395.5	7.213029e+001	7.279610e+000	89	15	3.830879e+000	0	0	0	0	0	0	73.4297	1	1	46.5243	15.0286
DATA	1991	25	23	0	0	ASCRP3003446	ASCRP3003446	964.69	395.607	3.002517e+002	3.004127e+001	323	16	4.763644e+000	0	0	0	0	0	0	305.346	1	1	52.0157	16.3333
DATA	1992	25	24	0	0	A_23_P252748	NM_007152	990.461	395.658	3.481584e+001	3.618030e+000	53.5	16.5	3.539758e+000	0	0	0	0	0	0	35.3736	1	1	49.8279	16.4333
DATA	1993	25	25	0	0	ASCRP3000544	ASCRP3000544	1015.45	394.742	6.420939e+002	6.421694e+001	658	15	3.674235e+000	0	0	0	0	0	0	652.101	1	1	43.3362	15.5
DATA	1994	25	26	0	0	ASCRP3004244	ASCRP3004244	1041.09	395.386	4.787888e+000	1.095789e+000	22	16	3.625196e+000	0	0	0	0	0	0	4.85757	1	0	57.259	15.7273
DATA	1995	25	27	0	0	CUST_3_PI418767722	NM_002539	1066.5	395.352	1.002280e+000	9.863247e-001	16	17	3.038963e+000	0	0	0	0	0	0	-0.621721	0	0	57.5363	16
DATA	1996	25	28	0	0	ASCRP3012539	ASCRP3012539	1091.4	395.156	3.125568e+003	3.125583e+002	2973.5	15.5	3.052616e+000	0	0	0	0	0	0	3167.14	1	1	49.8279	16.0385
DATA	1997	25	29	0	1	ETG02_36680	ETG02_36680	1117.42	395.427	1.003594e+000	9.876181e-001	17	15	2.374544e+000	0	0	0	0	0	0	-0.0016929	0	0	65	14.9615
DATA	1998	25	30	0	0	ASCRP3002995	ASCRP3002995	1142.5	395.352	8.738205e+000	1.319112e+000	25.5	15	3.250310e+000	0	0	0	0	0	0	8.84275	1	1	57.5363	14.625
DATA	1999	25	31	0	0	ASCRP3005401	ASCRP3005401	1168	395.455	4.891995e+001	4.990929e+000	66.5	15	4.112902e+000	0	0	0	0	0	0	49.4734	1	1	55.8519	15.2857
DATA	2000	25	32	0	0	ASCRP3002506	ASCRP3002506	1193.5	395.352	7.444851e+001	7.510302e+000	90	18	4.022457e+000	0	0	0	0	0	0	75.2491	1	1	65	17.8611
DATA	2001	25	33	0	0	A_23_P25873	NM_007086	1218.82	395.121	9.362426e+000	1.362486e+000	27	15	3.256352e+000	0	0	0	0	0	0	9.45836	1	1	45.835	14.9063
DATA	2002	25	34	0	0	ASCRP3012790	ASCRP3012790	1244	394.81	3.850523e+001	3.975837e+000	57	15	4.083676e+000	0	0	0	0	0	0	38.8813	1	1	45.4864	16.0313
DATA	2003	25	35	0	0	ASCRP3002696	ASCRP3002696	1269.22	395.266	2.045743e+001	2.273197e+000	33	16	3.509172e+000	0	0	0	0	0	0	20.6403	1	1	45.1352	15.7429
DATA	2004	25	36	0	0	Negative011	Negative011	1295	395.455	1.007921e+000	9.918762e-001	16	16	2.996199e+000	0	0	0	0	0	0	-0.523323	0	0	65	15.8519
DATA	2005	25	37	0	0	ASCRP3012518	ASCRP3012518	1320.42	395.427	4.084062e+001	4.202938e+000	57.5	17	3.715679e+000	0	0	0	0	0	0	41.1479	1	1	57.5363	16.963
DATA	2006	25	38	0	0	ASCRP3003171	ASCRP3003171	1345.58	395.427	1.285674e+001	1.624635e+000	30.5	16.5	4.003447e+000	0	0	0	0	0	0	12.9445	1	1	57.5363	16.2
DATA	2007	25	39	0	0	ASCRP3012407	ASCRP3012407	1370.67	395.055	2.419368e+001	2.615514e+000	41	15	3.398139e+000	0	0	0	0	0	0	24.3455	1	1	48.8603	14.7879
DATA	2008	25	40	0	0	ASCRP3011450	ASCRP3011450	1396.5	395.352	7.203442e+000	1.228091e+000	23	15.5	3.750269e+000	0	0	0	0	0	0	7.24225	1	1	57.5363	15.75
DATA	2009	25	41	0	0	ASCRP3004048	ASCRP3004048	1422.12	395.233	6.145023e+001	6.225114e+000	80	15	2.572751e+000	0	0	0	0	0	0	61.737	1	1	47.8731	15.2143
DATA	2010	25	42	0	0	ASCRP3010368	ASCRP3010368	1447.42	395.427	1.507907e+000	1.007556e+000	18	15.5	2.454884e+000	0	0	0	0	0	0	1.51365	1	0	57.5363	15.7857
DATA	2011	25	43	0	0	ASCRP3003239	ASCRP3003239	1472.58	395.427	5.899682e+000	1.158467e+000	23	15	3.852437e+000	0	0	0	0	0	0	5.91751	1	1	57.5363	15.2143
DATA	2012	25	44	0	0	ASCRP3011078	ASCRP3011078	1497.93	395.035	1.089539e+001	1.477270e+000	26.5	16	3.656926e+000	0	0	0	0	0	0	10.9215	1	1	43.3362	15.4571
DATA	2013	25	45	0	0	ASCRP3000157	ASCRP3000157	1523.58	395.427	4.294667e+000	1.087012e+000	21	15	3.509386e+000	0	0	0	0	0	0	4.30079	1	0	57.5363	15
DATA	2014	25	46	0	0	ASCRP3002758	ASCRP3002758	1548.85	395.514	2.577555e+002	2.579492e+001	276	15.5	3.717282e+000	0	0	0	0	0	0	257.913	1	1	48.5334	16
DATA	2015	25	47	0	0	ASCRP3011321	ASCRP3011321	1574.28	395.448	2.096969e+001	2.323257e+000	39	16	4.465991e+000	0	0	0	0	0	0	20.9671	1	1	46.5243	16.1515
DATA	2016	25	48	0	0	ASCRP3003254	ASCRP3003254	1599.3	395.8	4.634177e+002	4.635258e+001	475	15.5	3.199364e+000	0	0	0	0	0	0	462.959	1	1	50.7771	14.9545
DATA	2018	25	50	0	0	ASCRP3012531	ASCRP3012531	1650.57	394.836	7.434133e+001	7.501347e+000	88	15.5	3.681248e+000	0	0	0	0	0	0	74.1979	1	1	46.5243	15.1389
DATA	2019	25	51	0	0	ASCRP3009631	ASCRP3009631	1675.95	395.477	7.600958e+000	1.258281e+000	24	16	3.463956e+000	0	0	0	0	0	0	7.58004	1	1	65	15.5313
DATA	2020	25	52	0	0	ASCRP3010785	ASCRP3010785	1701.08	394.778	2.119840e+002	2.122212e+001	228	15	4.460339e+000	0	0	0	0	0	0	211.36	1	1	45.4864	14.8065
DATA	2021	25	53	0	0	ASCRP3003721	ASCRP3003721	1726.57	395.392	1.582481e+002	1.585660e+001	175.5	13.5	4.048394e+000	0	0	0	0	0	0	157.683	1	1	49.1849	14.2917
DATA	2022	25	54	0	0	AS_circRNA_control215	AS_circRNA_control215	1751.99	395.447	4.372009e+002	4.373161e+001	454	16	3.441465e+000	0	0	0	0	0	0	435.518	1	1	49.1849	15.8667
DATA	2023	25	55	0	0	ASCRP3004718	ASCRP3004718	1777.4	395.427	8.854772e+001	8.911507e+000	106	16	4.208707e+000	0	0	0	0	0	0	88.197	1	1	49.5074	16.8108
DATA	2024	25	56	0	0	ASCRP3013136	ASCRP3013136	1802.77	395.26	4.496762e+001	4.607454e+000	61	15	3.706722e+000	0	0	0	0	0	0	44.7941	1	1	49.8279	15.1613
DATA	2025	25	57	0	0	ASCRP3009429	ASCRP3009429	1828.09	394.697	1.244633e+002	1.248671e+001	145	14	3.192895e+000	0	0	0	0	0	0	124.036	1	1	45.835	14.8621
DATA	2026	25	58	0	0	ASCRP3000574	ASCRP3000574	1853.64	395.188	1.222157e+001	1.581169e+000	29	15	3.245422e+000	0	0	0	0	0	0	12.1825	1	1	45.1352	14.9259
DATA	2027	25	59	0	0	ASCRP3000056	ASCRP3000056	1879.11	395.5	4.301372e+001	4.416691e+000	61.5	15	2.946298e+000	0	0	0	0	0	0	42.899	1	1	56.9804	15.2857
DATA	2028	25	60	0	0	ASCRP3002717	ASCRP3002717	1904.44	395.361	7.661091e+001	7.726304e+000	91.5	16.5	3.883251e+000	0	0	0	0	0	0	76.4788	1	1	48.2044	16.7813
DATA	2029	25	61	0	0	ASCRP3008306	ASCRP3008306	1929.72	395.658	1.282389e+002	1.286287e+001	144.5	14	3.823313e+000	0	0	0	0	0	0	128.154	1	1	49.8279	14.8929
DATA	2030	25	62	0	0	ASCRP3012932	ASCRP3012932	1955.32	395.924	6.065290e+001	6.147055e+000	77	15	4.278035e+000	0	0	0	0	0	0	60.6972	1	1	45.835	15.6111
DATA	2031	25	63	0	0	ASCRP3008928	ASCRP3008928	1980.48	395.648	1.155860e+002	1.160155e+001	137	15	3.385489e+000	0	0	0	0	0	0	115.889	1	1	47.8731	15
DATA	2032	25	64	0	0	ASCRP3002605	ASCRP3002605	2006	395.455	2.765439e+001	2.939042e+000	44	16	2.550995e+000	0	0	0	0	0	0	27.7893	1	1	55.8519	15.5152
DATA	2033	25	65	0	0	ASCRP3011493	ASCRP3011493	2031.5	395.5	9.407093e+000	1.367550e+000	26	15	2.323459e+000	0	0	0	0	0	0	9.4772	1	1	57.5363	14.9615
DATA	2034	25	66	0	0	ASCRP3008278	ASCRP3008278	2056.05	395.45	1.436398e+002	1.439804e+001	159	18	3.475568e+000	0	0	0	0	0	0	145.13	1	1	50.4627	17.2903
DATA	2035	25	67	0	0	ASCRP3009525	ASCRP3009525	2082.03	394.723	1.340314e+002	1.343936e+001	155	16	3.971392e+000	0	0	0	0	0	0	135.93	1	1	45.4864	16.3171
DATA	2036	25	68	0	0	ASCRP3007555	ASCRP3007555	2107.58	395.427	4.480049e+000	1.079690e+000	23	14.5	3.741043e+000	0	0	0	0	0	0	4.56052	1	0	57.5363	14.9333
DATA	2037	25	69	0	0	ASCRP3004294	ASCRP3004294	2133.07	395.521	1.621059e+002	1.624007e+001	185	15	3.445454e+000	0	0	0	0	0	0	165.754	1	1	48.5334	14.775
DATA	2038	25	70	0	0	ASCRP3006127	ASCRP3006127	2158.21	395.453	7.938662e+001	7.998082e+000	98	14	4.021281e+000	0	0	0	0	0	0	81.5795	1	1	49.5074	14.7895
DATA	2039	25	71	0	0	A_23_P213255	NM_020159	2183.67	395.5	2.913723e+000	1.010579e+000	20	16	3.660904e+000	0	0	0	0	0	0	3.01109	1	0	65	15.7813
DATA	2040	25	72	0	0	ASCRP3007115	ASCRP3007115	2209.55	395.289	4.666832e+001	4.764838e+000	67	15	4.249763e+000	0	0	0	0	0	0	48.54	1	1	49.1849	16.0625
DATA	2041	25	73	0	0	ASCRP3004025	ASCRP3004025	2234.35	395.205	1.200186e+002	1.203979e+001	139.5	15	3.212476e+000	0	0	0	0	0	0	125.685	1	1	50.1463	16
DATA	2042	25	74	0	0	ASCRP3003527	ASCRP3003527	2259.86	394.813	2.274742e+002	2.276715e+001	259.5	15	3.931490e+000	0	0	0	0	0	0	240.079	1	1	45.4864	16.0526
DATA	2043	25	75	0	0	ASCRP3006259	ASCRP3006259	2285.24	395.081	1.234334e+002	1.237906e+001	150	16	4.363982e+000	0	0	0	0	0	0	131.366	1	1	44.7812	16.5172
DATA	2044	25	76	0	0	ASCRP3012197	ASCRP3012197	2310.75	394.661	1.538378e+001	1.798077e+000	34	15	2.237558e+000	0	0	0	0	0	0	16.5267	1	1	43.3362	14.56
DATA	2045	25	77	0	0	ASCRP3008644	ASCRP3008644	2336.16	395.595	1.462476e+002	1.465377e+001	175	15	4.268749e+000	0	0	0	0	0	0	158.671	1	1	48.5334	16
DATA	2046	25	78	0	0	ASCRP3004074	ASCRP3004074	2361.5	395.5	6.626597e+000	1.127024e+000	24	13.5	4.368645e+000	0	0	0	0	0	0	7.26897	1	1	57.5363	14.8667
DATA	2047	25	79	0	0	ASCRP3008254	ASCRP3008254	2386.89	395.5	1.966178e+001	2.162711e+000	41	15	4.458988e+000	0	0	0	0	0	0	21.8267	1	1	56.9804	15.8485
DATA	2048	25	80	0	0	ASCRP3001896	ASCRP3001896	2412.24	395.667	2.307871e+003	2.307888e+002	2610	15	3.549345e+000	0	0	0	0	0	0	2595.18	1	1	49.1849	15.2581
DATA	2049	25	81	0	0	ASCRP3012803	ASCRP3012803	2437.47	394.933	3.423496e+001	3.534018e+000	55	15	3.300198e+000	0	0	0	0	0	0	39.0407	1	1	48.8603	14.75
DATA	2050	25	82	0	0	A_23_P213255	NM_020159	2463.33	395.5	4.012186e+000	9.522944e-001	23	14	2.725662e+000	0	0	0	0	0	0	4.64563	1	0	57.5363	14.4894
DATA	2051	26	1	0	0	ASCRP3008859	ASCRP3008859	418.893	402.5	6.285173e+000	1.103929e+000	25	15	4.217771e+000	0	0	0	0	0	0	6.92552	1	1	56.9804	15.8605
DATA	2052	26	2	0	0	ASCRP3006853	ASCRP3006853	444.418	402.427	3.350461e+000	9.748433e-001	21	17	3.533895e+000	0	0	0	0	0	0	3.65987	1	0	57.5363	15.7647
DATA	2053	26	3	0	0	ASCRP3005823	ASCRP3005823	469.563	401.813	4.081727e+001	4.184689e+000	61	15	2.939955e+000	0	0	0	0	0	0	44.2431	1	1	44.7812	15.32
DATA	2054	26	4	0	0	ASCRP3011860	ASCRP3011860	495.107	402.5	9.445707e-001	9.295339e-001	17	14	3.014581e+000	0	0	0	0	0	0	-1.09445	0	0	65	14.5938
DATA	2055	26	5	0	0	A_23_P253524	NM_001813	520.931	402.753	1.624635e+001	1.874945e+000	35	17	3.939380e+000	0	0	0	0	0	0	17.3583	1	1	47.8731	16.2353
DATA	2056	26	6	0	0	CUST_16_PI418767722	NM_001536	545.667	402.5	4.469522e+000	1.042170e+000	23.5	17	3.718502e+000	0	0	0	0	0	0	4.74742	1	0	57.5363	16.7436
DATA	2057	26	7	0	0	ASCRP3009248	ASCRP3009248	571.205	402.859	5.700239e+002	5.701025e+001	609.5	17	2.599362e+000	0	0	0	0	0	0	602.021	1	1	49.5074	17.0294
DATA	2058	26	8	0	0	ASCRP3003622	ASCRP3003622	596.582	402.427	1.542369e+000	9.639590e-001	18	17	4.179766e+000	0	0	0	0	0	0	1.62092	1	0	65	16.5517
DATA	2059	26	9	0	0	ASCRP3005374	ASCRP3005374	622	402.455	3.146611e+001	3.288612e+000	51	17	4.252673e+000	0	0	0	0	0	0	32.9166	1	1	55.8519	15.9091
DATA	2060	26	10	0	0	ASCRP3002182	ASCRP3002182	647.254	402.014	7.171787e+002	7.172430e+001	765	16	4.570736e+000	0	0	0	0	0	0	747.247	1	1	47.2035	15.9655
DATA	2061	26	11	0	0	ASCRP3012676	ASCRP3012676	672.571	402.071	1.614853e+001	1.880382e+000	34	15	2.908608e+000	0	0	0	0	0	0	16.7625	1	1	42.5954	14.72
DATA	2062	26	12	0	0	CUST_17_PI418767722	NM_003753	698.418	402.427	5.025236e+002	5.026166e+001	531	14	3.716651e+000	0	0	0	0	0	0	519.782	1	1	57.5363	14.4643
DATA	2063	26	13	0	0	ASCRP3002628	ASCRP3002628	723.582	402.427	3.240074e+000	1.022402e+000	20	17	4.522889e+000	0	0	0	0	0	0	3.3413	1	0	65	16.25
DATA	2064	26	14	1028	1	(+)E1A_r60_a20	E1A_r60_a20	749	402.455	7.971423e+000	1.257339e+000	24.5	14	4.211041e+000	0	0	0	0	0	0	8.19809	1	1	55.8519	14.5938
DATA	2065	26	15	0	0	A_23_P41948	NM_017785	774.5	402.5	3.336167e+001	3.475647e+000	51	14	3.630356e+000	0	0	0	1	0	0	34.2263	1	1	57.5363	15.4444
DATA	2066	26	16	0	0	ASCRP3010429	ASCRP3010429	799.667	402.5	1.159437e+001	1.516077e+000	29	15	3.380526e+000	0	0	0	0	0	0	11.8694	1	1	57.5363	14.8065
DATA	2067	26	17	0	0	ASCRP3006708	ASCRP3006708	824.793	401.879	1.666787e+003	1.666816e+002	1727	16	3.188242e+000	0	0	0	0	0	0	1703.45	1	1	43.3362	15.6765
DATA	2068	26	18	0	0	ASCRP3003663	ASCRP3003663	850.5	402.5	2.266832e+000	1.006265e+000	19	16	3.807745e+000	0	0	0	0	0	0	2.31215	1	0	57.5363	14.9677
DATA	2069	26	19	0	0	ASCRP3004510	ASCRP3004510	875.917	402.569	2.203022e+001	2.411945e+000	38	16	4.128383e+000	0	0	0	0	0	0	22.4358	1	1	48.2044	16.1081
DATA	2070	26	20	0	0	ASCRP3005426	ASCRP3005426	901.5	402.5	3.900547e+001	4.022566e+000	57	15	3.687552e+000	0	0	0	0	0	0	39.6703	1	1	57.5363	15.0882
DATA	2071	26	21	0	0	ASCRP3009225	ASCRP3009225	926.667	402.5	2.897359e+001	3.060029e+000	44.5	14.5	4.737356e+000	0	0	0	0	0	0	29.4321	1	1	57.5363	15.5938
DATA	2072	26	22	0	0	ASCRP3005218	ASCRP3005218	952.333	402.5	3.239099e+000	1.037365e+000	20	15.5	4.374499e+000	0	0	0	0	0	0	3.28676	1	0	65	16.1071
DATA	2073	26	23	0	0	ASCRP3005193	ASCRP3005193	977.493	402.671	2.471340e+002	2.473308e+001	266	16	4.355104e+000	0	0	0	0	0	0	250.512	1	1	48.5334	16.1786
DATA	2074	26	24	0	0	ASCRP3003567	ASCRP3003567	1003.05	402.516	2.983533e+002	2.985166e+001	320	15	3.571775e+000	0	0	0	0	0	0	302.182	1	1	53.8203	15.8485
DATA	2075	26	25	0	0	ASCRP3013532	ASCRP3013532	1028	401.922	1.255704e+002	1.259584e+001	144	15	3.508076e+000	0	0	0	0	0	0	127.112	1	1	46.1809	14.7647
DATA	2076	26	26	0	0	ASCRP3011928	ASCRP3011928	1053.38	402.288	4.859214e+001	4.958789e+000	65	16	2.777405e+000	0	0	0	0	0	0	49.145	1	1	45.835	15.7742
DATA	2077	26	27	0	0	ASCRP3004218	ASCRP3004218	1079.33	402.5	1.149479e+001	1.516732e+000	29	17	3.876292e+000	0	0	0	0	0	0	11.6164	1	1	57.5363	16.8889
DATA	2078	26	28	0	0	ASCRP3002257	ASCRP3002257	1104.5	402.5	3.213031e+002	3.214556e+001	336	15	2.286796e+000	0	0	0	0	0	0	324.491	1	1	57.5363	15.0909
DATA	2079	26	29	0	0	ASCRP3009650	ASCRP3009650	1129.45	402.634	1.542673e+002	1.545852e+001	163.5	16	3.609882e+000	0	0	0	0	0	0	155.693	1	1	51.4001	15.4688
DATA	2080	26	30	0	0	ASCRP3012307	ASCRP3012307	1155.03	402.636	1.133714e+002	1.138041e+001	133.5	15	3.201142e+000	0	0	0	0	0	0	114.349	1	1	49.1849	14.7742
DATA	2081	26	31	0	0	ASCRP3003778	ASCRP3003778	1180.57	402.653	5.451964e+001	5.541490e+000	73	16	4.108354e+000	0	0	0	0	0	0	54.9556	1	1	48.2044	16.4167
DATA	2082	26	32	0	0	ASCRP3007902	ASCRP3007902	1206	402.729	6.399875e+001	6.476407e+000	82	16	4.566657e+000	0	0	0	0	0	0	64.4692	1	1	46.8651	17.0811
DATA	2083	26	33	0	0	ASCRP3013052	ASCRP3013052	1231.32	402.21	1.602720e+001	1.885459e+000	34	15	3.254705e+000	0	0	0	0	0	0	16.1386	1	1	44.4243	15.4
DATA	2084	26	34	0	0	ASCRP3006892	ASCRP3006892	1256.8	402.232	6.014793e+001	6.096330e+000	78.5	17	5.094174e+000	0	0	0	0	0	0	60.5272	1	1	46.1809	17.7188
DATA	2085	26	35	0	0	A_23_P250196	NM_178812	1282.06	402.986	1.727883e+001	1.993732e+000	34	16	3.674356e+000	0	0	0	0	0	0	17.3713	1	1	46.8651	16.1176
DATA	2086	26	36	0	0	ASCRP3008804	ASCRP3008804	1307.58	402.432	4.755978e+002	4.757019e+001	488.5	16	5.817745e+000	0	0	0	0	1	0	477.932	1	1	52.9257	18.3333
DATA	2087	26	37	0	0	ASCRP3013175	ASCRP3013175	1332.82	402.632	6.965967e+002	6.966679e+001	716	17	3.795945e+000	0	0	0	0	0	0	699.483	1	1	49.5074	17.0667
DATA	2088	26	38	0	0	ASCRP3011650	ASCRP3011650	1358.62	402.636	2.455987e+001	2.650484e+000	40	15.5	3.220129e+000	0	0	0	0	0	0	24.6439	1	1	49.8279	15.7
DATA	2089	26	39	0	0	ASCRP3006213	ASCRP3006213	1383.67	402.5	8.714410e+000	1.324355e+000	25	14.5	3.548618e+000	0	0	0	0	0	0	8.73844	1	1	57.5363	14.7941
DATA	2090	26	40	0	0	ASCRP3010774	ASCRP3010774	1409.33	402.5	1.214542e+001	1.571980e+000	29	15	2.451815e+000	0	0	0	0	0	0	12.1697	1	1	57.5363	15.6296
DATA	2091	26	41	0	0	ASCRP3008756	ASCRP3008756	1434.58	402.573	6.215496e+000	1.176394e+000	23	15	3.714445e+000	0	0	0	0	0	0	6.22303	1	1	57.5363	15.6667
DATA	2092	26	42	66	-1	(-)3xSLv1	NegativeControl	1460.11	402.5	1.015706e+000	9.995365e-001	15	16	3.740085e+000	0	0	0	0	0	0	-1.55538	0	0	65	16.2
DATA	2093	26	43	0	0	ASCRP3013511	ASCRP3013511	1485.09	402.104	2.022920e+002	2.025391e+001	224	14	3.763603e+000	0	0	0	0	0	0	202.263	1	1	46.8651	14.8
DATA	2094	26	44	0	0	ASCRP3010393	ASCRP3010393	1510.13	402.649	4.452823e+001	4.563979e+000	62	13	4.093602e+000	0	0	0	0	0	0	44.4777	1	1	49.8279	14.1515
DATA	2095	26	45	0	0	ASCRP3001609	ASCRP3001609	1536.3	402.543	4.977292e+001	5.077127e+000	66	15	4.141264e+000	0	0	0	0	0	0	49.679	1	1	51.0895	15.3421
DATA	2096	26	46	0	0	ASCRP3000857	ASCRP3000857	1561.62	402.674	3.124965e+002	3.126574e+001	331	15	4.071670e+000	0	0	0	0	0	0	311.655	1	1	53.2255	15.6129
DATA	2097	26	47	0	0	ASCRP3008957	ASCRP3008957	1587.11	402.5	1.376498e+001	1.703375e+000	30	16	4.612237e+000	0	0	0	0	0	0	13.7188	1	1	56.9804	15.9091
DATA	2098	26	48	0	0	ASCRP3002253	ASCRP3002253	1612.16	402.675	9.507098e+001	9.559977e+000	115	15.5	4.116042e+000	0	0	0	0	0	0	94.681	1	1	49.8279	14.8571
DATA	2099	26	49	0	0	ASCRP3003322	ASCRP3003322	1637.26	402.014	1.729573e+001	2.000108e+000	35	16	3.749510e+000	0	0	0	0	0	0	17.2183	1	1	46.8651	16
DATA	2100	26	50	0	0	ASCRP3001415	ASCRP3001415	1663	402.271	1.158390e+003	1.158434e+002	1167	15	3.089518e+000	0	0	0	0	0	0	1152.41	1	1	46.8651	14.1707
DATA	2101	26	51	0	0	ASCRP3005423	ASCRP3005423	1688.34	402.239	1.720306e+001	1.992696e+000	34	16	3.738092e+000	0	0	0	0	0	0	17.106	1	1	47.5395	15.84
DATA	2102	26	52	0	0	A_23_P154235	NM_004688	1714	402.545	1.179279e+001	1.550210e+000	29.5	13.5	4.313800e+000	0	0	0	0	0	0	11.7201	1	1	55.8519	14.3125
DATA	2103	26	53	0	0	ASCRP3012964	ASCRP3012964	1739.22	402.641	3.937416e+001	4.064032e+000	53.5	15	3.394069e+000	0	0	0	0	0	0	39.1185	1	1	44.7812	15.3448
DATA	2104	26	54	0	0	ASCRP3001584	ASCRP3001584	1764.36	402.827	7.564739e+002	7.565409e+001	768.5	17.5	4.446877e+000	0	0	0	0	0	0	751.389	1	1	50.4627	17.1333
DATA	2105	26	55	0	0	Negative030	Negative030	1790.33	402.5	1.022943e+000	1.006658e+000	16	15	3.849697e+000	0	0	0	0	0	0	-1.18042	0	0	65	15.3429
DATA	2106	26	56	0	0	CUST_2_PI418767722	NM_002455	1815.4	402.907	7.441890e+001	7.509666e+000	87	15	3.804331e+000	0	0	0	0	0	0	73.9272	1	1	49.1849	15.3704
DATA	2107	26	57	0	0	ASCRP3010457	ASCRP3010457	1840.75	402.413	1.875504e+002	1.878201e+001	200	15	3.210794e+000	0	0	0	0	0	0	186.41	1	1	48.8603	15.3667
DATA	2108	26	58	0	0	ASCRP3005618	ASCRP3005618	1865.83	402.429	1.767854e+001	2.033832e+000	35	15	2.966277e+000	0	0	0	0	0	0	17.5807	1	1	44.4243	15.0811
DATA	2109	26	59	0	0	Negative008	Negative008	1891.63	402.411	9.178443e+002	9.178993e+001	934	15.5	2.564150e+000	0	0	0	0	0	0	913.512	1	1	48.5334	15.9706
DATA	2110	26	60	0	0	ASCRP3009114	ASCRP3009114	1917.07	402.507	3.017594e+002	3.019262e+001	316.5	16	4.405678e+000	0	0	0	0	0	0	300.646	1	1	48.5334	16.08
DATA	2111	26	61	0	0	ASCRP3006516	ASCRP3006516	1942.58	402.573	6.957054e+000	1.220130e+000	23	14	3.662569e+000	0	0	0	0	0	0	6.94072	1	1	57.5363	14.4054
DATA	2112	26	62	0	0	ASCRP3006690	ASCRP3006690	1967.91	402.676	6.636088e+001	6.711116e+000	82.5	15	3.113929e+000	0	0	0	0	0	0	66.3139	1	1	48.8603	15.4
DATA	2113	26	63	0	0	A_23_P11685	NM_024420	1993.42	402.573	1.014791e+000	9.986363e-001	17	16	3.471394e+000	0	0	0	0	0	0	-0.195243	0	0	65	15.4667
DATA	2114	26	64	0	0	ASCRP3004620	ASCRP3004620	2018.53	402.827	3.181764e+002	3.183324e+001	324	15	2.748717e+000	0	0	0	0	0	0	319.344	1	1	51.0895	15.1563
DATA	2115	26	65	0	0	ASCRP3001831	ASCRP3001831	2043.87	402.453	5.831579e+002	5.832426e+001	602	17	3.334199e+000	0	0	0	0	0	0	587.012	1	1	48.8603	16.5455
DATA	2116	26	66	0	0	ASCRP3003194	ASCRP3003194	2069.14	402.597	8.119259e+001	8.179426e+000	98.5	17	4.112348e+000	0	0	0	0	0	0	81.9905	1	1	49.8279	16.6047
DATA	2117	26	67	0	0	ASCRP3005309	ASCRP3005309	2094.95	402.523	1.491945e+001	1.788597e+000	31.5	15.5	3.965445e+000	0	0	0	0	0	0	15.1236	1	1	55.8519	15.7105
DATA	2118	26	68	0	0	ASCRP3002978	ASCRP3002978	2119.76	402.443	5.880822e+001	5.962313e+000	74.5	15	2.878558e+000	0	0	0	0	0	0	59.8618	1	1	46.8651	14.6765
DATA	2119	26	69	0	0	ASCRP3009823	ASCRP3009823	2145.58	402.573	1.341962e+000	9.868373e-001	18	13.5	4.273306e+000	0	0	0	0	0	0	1.37261	1	0	57.5363	14.2647
DATA	2120	26	70	0	0	ASCRP3004606	ASCRP3004606	2171.12	402.618	6.125849e+002	6.126621e+001	651	16	4.006044e+000	0	0	0	0	0	0	629.963	1	1	52.9257	15.625
DATA	2121	26	71	1028	1	(+)E1A_r60_a22	E1A_r60_a22	2196.41	402.873	1.410500e+001	1.709973e+000	32	17	3.960094e+000	0	0	0	0	0	0	14.591	1	1	50.1463	16.6905
DATA	2122	26	72	0	0	ASCRP3009446	ASCRP3009446	2221.89	402.802	2.646539e+002	2.648281e+001	296	16.5	3.901223e+000	0	0	0	0	0	0	275.613	1	1	50.4627	16.2333
DATA	2123	26	73	0	0	ASCRP3003550	ASCRP3003550	2247.09	402.343	1.371769e+002	1.375076e+001	156	16.5	4.324333e+000	0	0	0	0	0	0	143.921	1	1	45.835	17.0526
DATA	2124	26	74	0	0	AS_circRNA_control201	AS_circRNA_control201	2272.58	402.573	2.173084e+002	2.175140e+001	247	17	5.256670e+000	0	0	0	0	0	0	229.84	1	1	57.5363	17.4848
DATA	2125	26	75	0	0	ASCRP3006461	ASCRP3006461	2297.81	402.392	7.992540e+001	8.047292e+000	104	15.5	4.555853e+000	0	0	0	0	0	0	85.2875	1	1	49.1849	16.1765
DATA	2126	26	76	0	0	ASCRP3001689	ASCRP3001689	2323.26	402.263	8.780731e+001	8.829636e+000	111.5	15	3.101538e+000	0	0	0	0	0	0	94.6175	1	1	49.5074	14.9667
DATA	2127	26	77	0	0	ASCRP3007361	ASCRP3007361	2348.62	402.763	2.001902e+002	2.004007e+001	238.5	14.5	4.103812e+000	0	0	0	0	0	0	217.984	1	1	49.1849	15.7857
DATA	2128	26	78	0	0	ASCRP3002404	ASCRP3002404	2374.22	402.824	4.281220e+001	4.376404e+000	63	15	4.682535e+000	0	0	0	0	0	0	47.1613	1	1	48.2044	15.3636
DATA	2129	26	79	0	0	ASCRP3009560	ASCRP3009560	2399.58	402.573	5.631802e+001	5.702707e+000	79.5	15	4.065857e+000	0	0	0	0	0	0	62.8214	1	1	57.5363	14.8824
DATA	2130	26	80	0	0	ASCRP3003804	ASCRP3003804	2425	402.545	3.293444e+001	3.410131e+000	54.5	15	4.024249e+000	0	0	0	0	0	0	37.2379	1	1	55.8519	14.8621
DATA	2131	26	81	0	0	ASCRP3009023	ASCRP3009023	2450.22	402.638	7.218449e+000	1.131806e+000	24	14	3.153246e+000	0	0	0	0	0	0	8.28054	1	1	42.9674	14.7647
DATA	2132	26	82	0	0	ASCRP3009660	ASCRP3009660	2475.74	402.3	7.633997e+001	7.682067e+000	104.5	14	3.125745e+000	0	0	0	0	0	0	88.97	1	1	47.2035	13.9589
DATA	2133	27	1	0	0	ASCRP3008225	ASCRP3008225	406.13	409.203	3.014062e+001	3.146888e+000	50	15	3.606673e+000	0	0	0	0	0	0	33.3186	1	1	46.5243	14.7844
DATA	2134	27	2	0	0	ASCRP3004162	ASCRP3004162	431.298	409.657	1.144645e+001	1.464110e+000	30	17	4.227034e+000	0	0	0	0	0	0	12.5384	1	1	46.1809	16.1667
DATA	2135	27	3	0	0	ASCRP3005775	ASCRP3005775	456.884	409.913	1.231537e+002	1.234974e+001	152	15	2.934088e+000	0	0	0	0	0	0	133.759	1	1	46.8651	14.6875
DATA	2136	27	4	0	0	ASCRP3012944	ASCRP3012944	482.329	409.443	3.650515e+002	3.651694e+001	416.5	15	2.825908e+000	0	0	0	0	0	0	393.478	1	1	47.5395	15.2963
DATA	2137	27	5	0	0	ASCRP3009094	ASCRP3009094	507.582	409.573	4.579754e+000	1.040536e+000	22	14	3.223670e+000	0	0	0	0	0	0	4.90164	1	0	57.5363	14.2727
DATA	2138	27	6	0	0	ASCRP3002892	ASCRP3002892	533.075	410.433	1.151139e+003	1.151177e+002	1247.5	17	4.409370e+000	0	0	0	0	0	0	1223.8	1	1	45.835	16.9063
DATA	2139	27	7	0	0	ASCRP3002700	ASCRP3002700	558.409	410.379	3.382723e+001	3.512559e+000	54.5	17	4.190312e+000	0	0	0	0	0	0	35.7514	1	1	45.1352	16.6061
DATA	2140	27	8	0	0	ASCRP3012520	ASCRP3012520	584.29	410.261	5.621848e+002	5.622653e+001	613	17	2.459792e+000	0	0	0	0	0	0	590.931	1	1	46.8651	16.5333
DATA	2141	27	9	0	0	ASCRP3002479	ASCRP3002479	609.061	409.621	1.221974e+002	1.225706e+001	147.5	16	3.687283e+000	0	0	0	0	0	0	127.857	1	1	45.4864	16.1034
DATA	2142	27	10	0	0	ASCRP3007864	ASCRP3007864	634.554	409.53	1.527407e+003	1.527437e+002	1613	16	4.355444e+000	0	0	0	0	0	0	1591.1	1	1	51.4001	16.3548
DATA	2143	27	11	0	0	ASCRP3006738	ASCRP3006738	659.743	409.743	2.259660e+002	2.261715e+001	248.5	16	4.575958e+000	0	0	0	0	0	0	234.439	1	1	48.8603	15.2424
DATA	2144	27	12	0	0	ASCRP3006801	ASCRP3006801	685.785	409.092	2.734018e+001	2.900072e+000	44	14	2.967448e+000	0	0	0	0	0	0	28.266	1	1	45.835	14.5667
DATA	2145	27	13	0	0	ASCRP3010056	ASCRP3010056	711	409.545	5.661955e+001	5.744529e+000	76.5	14.5	4.035048e+000	0	0	0	0	0	0	58.3403	1	1	55.8519	15.1667
DATA	2146	27	14	0	0	ASCRP3010307	ASCRP3010307	736.072	409.594	1.558047e+001	1.837081e+000	34	16	4.794753e+000	0	0	0	0	0	0	16.0075	1	1	46.5243	15.9
DATA	2147	27	15	0	0	ASCRP3009657	ASCRP3009657	761.957	410.043	2.269415e+001	2.470414e+000	39	14	3.415021e+000	0	0	0	0	0	0	23.2507	1	1	46.8651	14.0645
DATA	2149	27	17	0	0	ASCRP3003140	ASCRP3003140	812.188	409.313	5.940733e+002	5.941541e+001	631	15	3.254659e+000	0	0	0	0	0	0	606.133	1	1	45.1352	15.0303
DATA	2150	27	18	0	0	ASCRP3000036	ASCRP3000036	837.912	409.614	1.351659e+002	1.355222e+001	154	16	3.204023e+000	0	0	0	0	0	0	137.636	1	1	57.259	16.1081
DATA	2151	27	19	0	0	ASCRP3013479	ASCRP3013479	863.314	409.629	1.995069e+001	2.224397e+000	37	16	3.531497e+000	0	0	0	0	0	0	20.2815	1	1	47.5395	14.973
DATA	2152	27	20	0	0	ASCRP3001475	ASCRP3001475	888.806	409.611	1.854733e+002	1.857347e+001	205	15	3.400767e+000	0	0	0	0	0	0	188.271	1	1	47.8731	15
DATA	2153	27	21	0	0	ASCRP3006515	ASCRP3006515	914.203	410.362	1.607245e+002	1.610270e+001	178.5	14	3.171827e+000	0	0	0	0	0	0	162.891	1	1	46.5243	13.9375
DATA	2154	27	22	0	0	ASCRP3003943	ASCRP3003943	939.271	410.357	2.851326e+002	2.853037e+001	300	14.5	4.133253e+000	0	0	0	0	0	0	288.64	1	1	46.8651	15.3529
DATA	2155	27	23	0	1	ETG05_36762	ETG05_36762	964.425	409.702	1.027505e+001	1.425899e+000	26	15	4.017817e+000	0	0	0	0	0	0	10.393	1	1	39.4933	16
DATA	2156	27	24	0	0	Negative046	Negative046	990.418	409.573	4.959075e+000	1.106869e+000	22	14	3.957571e+000	0	0	0	0	0	0	5.01138	1	1	57.5363	14.9355
DATA	2157	27	25	0	0	ASCRP3001333	ASCRP3001333	1015.58	409.573	2.447639e+001	2.640426e+000	40	16	3.602818e+000	0	0	0	0	0	0	24.7134	1	1	57.5363	15.8621
DATA	2158	27	26	0	0	ASCRP3012777	ASCRP3012777	1041.09	409.614	6.992728e+000	1.213050e+000	25	16	3.198118e+000	0	0	0	0	0	0	7.0547	1	1	57.259	15.1935
DATA	2159	27	27	0	0	ASCRP3012689	ASCRP3012689	1066.33	409.563	1.981565e+001	2.215966e+000	38	17	3.841623e+000	0	0	0	0	0	0	19.9771	1	1	45.1352	16.125
DATA	2160	27	28	0	0	ASCRP3012258	ASCRP3012258	1092.2	408.983	3.051441e+001	3.208760e+000	45.5	16	2.663331e+000	0	0	0	0	0	0	30.7482	1	1	44.0646	15.52
DATA	2161	27	29	0	0	ASCRP3001061	ASCRP3001061	1117.42	409.573	2.679212e+001	2.857405e+000	43.5	15	2.548347e+000	0	0	0	0	0	0	26.9737	1	1	57.5363	15.3043
DATA	2162	27	30	0	0	ASCRP3001564	ASCRP3001564	1142.3	410.274	1.097493e+002	1.101987e+001	131.5	16	3.666562e+000	0	0	0	0	0	0	110.394	1	1	47.5395	16.0667
DATA	2163	27	31	0	0	ASCRP3001838	ASCRP3001838	1167.45	409.957	2.160861e+001	2.378792e+000	39	15	3.879054e+000	0	0	0	0	0	0	21.7248	1	1	47.5395	15.2
DATA	2164	27	32	0	0	ASCRP3006764	ASCRP3006764	1193.24	410.268	3.487879e+001	3.627136e+000	51	16	3.504461e+000	0	0	0	0	0	0	35.0401	1	1	46.8651	16.0938
DATA	2165	27	33	0	0	ASCRP3006710	ASCRP3006710	1218.76	409.873	7.981928e+001	8.043812e+000	99	15	3.503301e+000	0	0	0	0	0	0	80.1509	1	1	45.1352	15.8387
DATA	2166	27	34	0	0	ASCRP3000225	ASCRP3000225	1244.06	409.986	6.865682e+001	6.937626e+000	85	15	4.174009e+000	0	0	0	0	0	0	68.8959	1	1	46.8651	16.2121
DATA	2167	27	35	0	0	ASCRP3011966	ASCRP3011966	1269.3	409.934	2.819700e+001	2.990820e+000	45.5	18	5.109635e+000	0	0	0	0	1	0	28.2778	1	1	49.1849	18.4138
DATA	2168	27	36	0	0	ASCRP3006692	ASCRP3006692	1294.94	409.713	8.846381e+002	8.846944e+001	900	16	3.525305e+000	0	0	0	0	0	0	886.662	1	1	52.9257	16.5278
DATA	2169	27	37	0	0	ASCRP3006854	ASCRP3006854	1320.5	409.648	1.406995e+001	1.725218e+000	31	15.5	4.356428e+000	0	0	0	0	0	0	14.0929	1	1	65	16.4615
DATA	2170	27	38	0	0	ASCRP3005279	ASCRP3005279	1345.74	410.478	3.272018e+002	3.273544e+001	343	16	3.771762e+000	0	0	0	0	0	0	327.402	1	1	46.1809	16.6786
DATA	2171	27	39	0	0	ASCRP3006324	ASCRP3006324	1370.67	410.219	1.651937e+001	1.931028e+000	33	15	3.168515e+000	0	0	0	0	0	0	16.5196	1	1	45.1352	15.2381
DATA	2172	27	40	0	0	ASCRP3002178	ASCRP3002178	1396.5	409.648	6.880963e+000	1.214285e+000	24	15	4.255926e+000	0	0	0	0	0	0	6.87749	1	1	57.5363	15.625
DATA	2173	27	41	0	0	ASCRP3004465	ASCRP3004465	1421.75	409.627	2.774754e+003	2.774772e+002	2796.5	15	2.924014e+000	0	0	0	0	0	0	2771.31	1	1	46.1809	14.3704
DATA	2174	27	42	0	0	ASCRP3009876	ASCRP3009876	1447.13	409.609	6.747584e+001	6.821575e+000	83	15	3.668599e+000	0	0	0	0	0	0	67.3414	1	1	46.8651	15.7
DATA	2175	27	43	0	0	ASCRP3005032	ASCRP3005032	1472.61	409.577	7.228537e+002	7.229232e+001	738.5	15	3.181690e+000	0	0	0	0	0	0	720.867	1	1	47.8731	15.1379
DATA	2176	27	44	0	0	Negative024	Negative024	1498.37	409.596	1.019782e+000	1.003548e+000	16	15	3.968265e+000	0	0	0	0	0	0	-1.4487	0	0	65	14.6667
DATA	2177	27	45	0	0	ASCRP3000566	ASCRP3000566	1523.35	409.88	1.110347e+002	1.114881e+001	128	15	4.239100e+000	0	0	0	0	0	0	110.547	1	1	48.8603	15.5946
DATA	2178	27	46	0	0	ASCRP3004385	ASCRP3004385	1548.85	410.176	5.614190e+001	5.703484e+000	70.5	15.5	4.169001e+000	0	0	0	0	0	0	55.8467	1	1	47.5395	16.2059
DATA	2179	27	47	0	0	ASCRP3010511	ASCRP3010511	1574.5	410	3.718080e+000	1.072468e+000	19.5	15.5	3.851175e+000	0	0	0	0	0	0	3.69607	1	0	54.1152	15.3235
DATA	2180	27	48	0	0	ASCRP3005345	ASCRP3005345	1599.5	410	7.638592e+003	7.638599e+002	7571	16	4.950467e+000	0	0	0	0	0	0	7588.19	1	1	54.1152	15.7407
DATA	2181	27	49	0	0	ASCRP3005615	ASCRP3005615	1624.65	409.764	5.938897e+001	6.023699e+000	76	16.5	3.958114e+000	0	0	0	0	0	0	58.9645	1	1	47.5395	16.5
DATA	2182	27	50	0	0	ASCRP3008296	ASCRP3008296	1650.18	409.93	3.036053e+001	3.198968e+000	46	16	3.365058e+000	0	0	0	0	0	0	30.1238	1	1	46.8651	14.9737
DATA	2183	27	51	1028	1	(+)E1A_r60_n9	E1A_r60_n9	1676	410	1.024727e+000	1.011406e+000	17.5	15	3.808095e+000	0	0	0	0	0	0	0.770874	0	0	54.9904	15.1111
DATA	2184	27	52	0	0	ASCRP3001519	ASCRP3001519	1700.97	409.444	3.615007e+001	3.753081e+000	54	15	4.265759e+000	0	0	0	0	0	0	35.8407	1	1	43.7019	14.5676
DATA	2185	27	53	0	0	ASCRP3011426	ASCRP3011426	1726.31	410.127	6.563637e+001	6.640771e+000	84	14.5	3.337101e+000	0	0	0	0	0	0	65.0372	1	1	47.5395	14.8929
DATA	2186	27	54	0	1	RC5	RC5	1752	410	1.025699e+000	1.009371e+000	15	15	3.618136e+000	0	0	0	0	0	0	-1.6666	0	0	54.9904	15.1818
DATA	2187	27	55	0	0	ASCRP3005138	ASCRP3005138	1777.06	410.456	1.671840e+001	1.953031e+000	35	15	4.187772e+000	0	0	0	0	0	0	16.5595	1	1	46.1809	16.0882
DATA	2188	27	56	0	0	ASCRP3004931	ASCRP3004931	1802.78	410.153	2.233501e+001	2.450995e+000	40	15.5	3.979000e+000	0	0	0	0	0	0	22.1274	1	1	47.8731	15.5294
DATA	2189	27	57	0	0	ASCRP3007632	ASCRP3007632	1827.86	409.828	2.878736e+001	3.050438e+000	46.5	14	3.536540e+000	0	0	0	0	0	0	28.531	1	1	45.4864	14.9211
DATA	2190	27	58	0	0	ASCRP3007930	ASCRP3007930	1853.5	409.735	4.656219e+002	4.657311e+001	476	16	3.263472e+000	0	0	0	0	0	0	461.718	1	1	46.5243	15.6897
DATA	2191	27	59	0	0	ASCRP3007925	ASCRP3007925	1879	410	1.497633e+001	1.805160e+000	32	15	2.933407e+000	0	0	0	0	0	0	14.8601	1	1	54.9904	14.4634
DATA	2192	27	60	0	0	ASCRP3008048	ASCRP3008048	1904.5	410	1.630368e+000	1.019951e+000	19	15	2.864768e+000	0	0	0	0	0	0	1.6193	1	0	54.1152	14.7241
DATA	2193	27	61	0	0	ASCRP3009578	ASCRP3009578	1929.7	410.173	6.749630e+002	6.750379e+001	681	14	3.816563e+000	0	0	0	0	0	0	671.176	1	1	49.8279	14.6154
DATA	2194	27	62	0	0	ASCRP3001339	ASCRP3001339	1955.21	410.194	2.028587e+002	2.031071e+001	214	14.5	3.939380e+000	0	0	0	0	0	0	202.035	1	1	47.5395	15.2353
DATA	2195	27	63	0	0	ASCRP3001089	ASCRP3001089	1980.5	410	1.018334e+000	1.002123e+000	15	14	3.781183e+000	0	0	0	0	0	0	-1.77363	0	0	65	14.7879
DATA	2196	27	64	0	0	ASCRP3004705	ASCRP3004705	2005.73	410.219	3.080276e+002	3.081899e+001	326	15	3.210205e+000	0	0	0	0	0	0	308.043	1	1	48.2044	14.6552
DATA	2197	27	65	0	0	ASCRP3006823	ASCRP3006823	2031.55	410.032	1.336454e+001	1.667487e+000	30	14	3.540969e+000	0	0	0	0	0	0	13.4021	1	1	43.7019	14.3333
DATA	2198	27	66	0	0	ASCRP3004868	ASCRP3004868	2056.23	409.676	4.530321e+001	4.638111e+000	62	17	3.629571e+000	0	0	0	0	0	0	45.5714	1	1	46.8651	15.5926
DATA	2199	27	67	0	0	ASCRP3004077	ASCRP3004077	2082.5	410	2.175085e+000	1.014179e+000	19	16	3.897422e+000	0	0	0	0	0	0	2.19577	1	0	54.1152	16.0714
DATA	2200	27	68	0	0	ASCRP3003278	ASCRP3003278	2107.21	409.806	4.093753e+002	4.094942e+001	434	15	1.354006e+000	0	0	0	0	0	0	414.916	1	1	47.5395	15
DATA	2201	27	69	0	0	ASCRP3001864	ASCRP3001864	2132.86	410.079	1.967708e+002	1.970158e+001	216.5	15	3.655593e+000	0	0	0	0	0	0	200.339	1	1	47.8731	14.4324
DATA	2202	27	70	0	0	ASCRP3008566	ASCRP3008566	2158.21	410.194	1.521437e+003	1.521469e+002	1568	14	4.120758e+000	0	0	0	0	0	0	1556.92	1	1	47.5395	14.2258
DATA	2203	27	71	0	0	ASCRP3003745	ASCRP3003745	2182.78	409.724	1.240862e+001	1.576048e+000	28	16	3.950747e+000	0	0	0	0	0	0	12.7701	1	1	43.3362	16.2571
DATA	2204	27	72	0	0	ASCRP3001784	ASCRP3001784	2208.93	410.06	8.095915e+001	8.153276e+000	101	15.5	3.812833e+000	0	0	0	0	0	0	83.8575	1	1	46.8651	15.9474
DATA	2205	27	73	0	0	ASCRP3008840	ASCRP3008840	2234.58	409.773	1.562543e+002	1.565480e+001	179	17	3.769530e+000	0	0	0	0	0	0	163.018	1	1	46.1809	16.931
DATA	2206	27	74	0	0	ASCRP3008860	ASCRP3008860	2260	410	5.733123e+003	5.733131e+002	6048	17	4.593646e+000	0	0	0	0	0	0	6027.72	1	1	54.9904	17.6111
DATA	2207	27	75	0	0	ASCRP3001306	ASCRP3001306	2285.08	409.762	2.011358e+002	2.013567e+001	224	16	3.826493e+000	0	0	0	0	0	0	213.275	1	1	45.4864	16.7273
DATA	2208	27	76	0	1	ETG10_195139	ETG10_195139	2310.38	409.852	2.134542e+001	2.330086e+000	40	14	2.895352e+000	0	0	0	0	0	0	22.8449	1	1	43.7019	14.0625
DATA	2209	27	77	0	0	ASCRP3006132	ASCRP3006132	2336.07	409.883	2.201748e+003	2.201767e+002	2433.5	14	3.195362e+000	0	0	0	0	0	0	2380.86	1	1	44.4243	14.8235
DATA	2210	27	78	0	0	A_23_P111995	NM_002318	2361.54	410.147	2.428856e+001	2.595338e+000	45	15	3.884946e+000	0	0	0	0	0	0	26.5574	1	1	46.8651	15.303
DATA	2211	27	79	0	0	ASCRP3006552	ASCRP3006552	2386.88	410.284	1.558875e+003	1.558901e+002	1745	13	2.971125e+000	0	0	0	0	0	0	1725.07	1	1	52.9257	13.4483
DATA	2212	27	80	0	0	ASCRP3008429	ASCRP3008429	2412.24	410.333	1.169543e+003	1.169577e+002	1342	15.5	4.134337e+000	0	0	0	0	0	0	1311.21	1	1	49.1849	15.4375
DATA	2213	27	81	0	0	ASCRP3008195	ASCRP3008195	2437.64	409.746	6.166463e+001	6.228848e+000	88.5	16	3.988588e+000	0	0	0	0	0	0	70.1241	1	1	46.1809	15.2963
DATA	2214	27	82	0	0	ASCRP3000665	ASCRP3000665	2462.91	409.672	2.666297e+002	2.667704e+001	324	14	3.232269e+000	0	0	0	0	0	0	307.829	1	1	45.1352	14.0488
DATA	2215	28	1	0	0	ASCRP3002533	ASCRP3002533	418.851	416.567	9.363383e+001	9.407518e+000	121	15	4.372566e+000	0	0	0	0	0	0	102.872	1	1	45.835	15.5745
DATA	2216	28	2	0	0	ASCRP3004117	ASCRP3004117	444.5	417	9.332748e-001	9.220616e-001	18	15	4.224178e+000	0	0	0	0	0	0	0.891657	0	0	54.1152	15.1333
DATA	2217	28	3	0	0	ASCRP3010260	ASCRP3010260	469.653	416.933	2.593010e+002	2.594663e+001	299.5	15	2.974805e+000	0	0	0	0	0	0	280.077	1	1	49.1849	15.129
DATA	2218	28	4	0	0	ASCRP3001909	ASCRP3001909	495	417	8.508512e+001	8.559486e+000	108	15	3.019293e+000	0	0	0	0	0	0	91.2195	1	1	46.8651	15.129
DATA	2219	28	5	0	0	ASCRP3001308	ASCRP3001308	520.408	417.085	8.164180e+001	8.218022e+000	104	16	3.481041e+000	0	0	0	0	0	0	86.9294	1	1	48.2044	16
DATA	2220	28	6	0	0	ASCRP3004023	ASCRP3004023	545.931	417.194	6.571190e+002	6.571870e+001	710	17	3.615415e+000	0	0	0	0	0	0	695.276	1	1	46.8651	16.9259
DATA	2221	28	7	0	0	ASCRP3004732	ASCRP3004732	571.592	417.183	2.085455e+001	2.291882e+000	39	17	3.758078e+000	0	0	0	0	0	0	21.9388	1	1	47.5395	16.8621
DATA	2222	28	8	0	0	A_23_P209962	NM_024624	596.5	417	1.257614e+001	1.579353e+000	30	17	3.289883e+000	0	0	0	0	0	0	13.1634	1	1	54.1152	16.36
DATA	2223	28	9	0	0	ASCRP3004228	ASCRP3004228	622.031	417.172	3.635015e+001	3.759639e+000	55.5	17	4.154331e+000	0	0	0	0	0	0	37.8657	1	1	45.4864	16.1176
DATA	2224	28	10	0	0	ASCRP3001279	ASCRP3001279	647.238	416.635	3.358064e+001	3.493669e+000	52	17	4.101204e+000	0	0	0	0	0	0	34.8378	1	1	44.7812	16.525
DATA	2225	28	11	0	0	ASCRP3005294	ASCRP3005294	672.5	417	6.233871e+000	1.151134e+000	23	15	3.655113e+000	0	0	0	0	0	0	6.44176	1	1	54.1152	14.7879
DATA	2226	28	12	0	0	ASCRP3003414	ASCRP3003414	698.076	417	1.263412e+002	1.267139e+001	142	15	2.947042e+000	0	0	0	0	0	0	130.097	1	1	46.8651	14.9333
DATA	2227	28	13	0	0	ASCRP3012549	ASCRP3012549	723.521	417.324	4.210233e+001	4.321492e+000	58.5	14	4.477422e+000	0	0	0	0	0	0	43.2136	1	1	47.2035	15.2258
DATA	2228	28	14	0	0	ASCRP3009780	ASCRP3009780	749.082	417.123	1.177214e+002	1.181261e+001	137	14.5	4.376973e+000	0	0	0	0	0	0	120.494	1	1	46.8651	15.3684
DATA	2229	28	15	0	0	ASCRP3010354	ASCRP3010354	774.43	417.19	2.970137e+002	2.971752e+001	307	14	2.363747e+000	0	0	0	0	0	0	303.239	1	1	49.5074	14.4286
DATA	2230	28	16	0	0	ASCRP3009888	ASCRP3009888	799.731	417.224	2.420175e+001	2.611695e+000	39	14.5	2.968084e+000	0	0	0	0	0	0	24.6533	1	1	45.835	14.9286
DATA	2231	28	17	0	0	ASCRP3000134	ASCRP3000134	824.701	417.09	2.201807e+001	2.411515e+000	40	16	3.275084e+000	0	0	0	0	0	0	22.3854	1	1	45.835	15.7632
DATA	2232	28	18	0	0	ASCRP3003911	ASCRP3003911	850.375	417.042	1.408069e+003	1.408103e+002	1445.5	16	4.240185e+000	0	0	0	0	0	0	1428.98	1	1	48.2044	15.3333
DATA	2233	28	19	0	0	ASCRP3006879	ASCRP3006879	875.904	416.89	1.029517e+001	1.426143e+000	27	16	3.883727e+000	0	0	0	0	0	0	10.4318	1	1	46.8651	15.4
DATA	2234	28	20	0	0	ASCRP3012909	ASCRP3012909	901.091	416.818	1.840646e+002	1.843297e+001	201	14	2.627763e+000	0	0	0	0	0	0	186.247	1	1	45.835	14.7826
DATA	2235	28	21	1028	1	(+)E1A_r60_a22	E1A_r60_a22	926.582	417.427	1.509446e+001	1.805006e+000	31	15	4.409013e+000	0	0	0	0	0	0	15.2507	1	1	57.5363	15.7576
DATA	2236	28	22	0	0	Negative031	Negative031	952.367	417.404	1.006931e+000	9.912554e-001	17	17	4.917054e+000	0	0	0	0	0	0	0.26713	0	0	57.8122	17.375
DATA	2237	28	23	0	0	ASCRP3001503	ASCRP3001503	977.549	417.93	3.738057e+001	3.867472e+000	55	14	4.209125e+000	0	0	0	0	0	0	37.6782	1	1	48.2044	14.6563
DATA	2238	28	24	0	0	ASCRP3010508	ASCRP3010508	1003.16	417.571	5.388573e+001	5.479287e+000	71	15	4.166515e+000	0	0	0	0	0	0	54.2705	1	1	50.1463	15.2121
DATA	2239	28	25	0	0	ASCRP3001313	ASCRP3001313	1028.11	416.641	3.984263e+001	4.106241e+000	58.5	16	3.206349e+000	0	0	0	0	0	0	40.107	1	1	45.1352	15.8857
DATA	2240	28	26	0	0	ASCRP3000434	ASCRP3000434	1053.3	416.953	1.011595e+002	1.016470e+001	116	15	3.275159e+000	0	0	0	0	0	0	101.74	1	1	45.4864	15.32
DATA	2241	28	27	0	0	ASCRP3012591	ASCRP3012591	1078.98	416.908	6.822886e+001	6.895058e+000	83	17	3.616416e+000	0	0	0	0	0	0	68.5706	1	1	46.5243	17.0385
DATA	2242	28	28	0	0	ASCRP3005102	ASCRP3005102	1104.44	417.266	1.685408e+003	1.685438e+002	1637	16	3.969581e+000	0	0	0	0	0	0	1692.45	1	1	50.7771	16.8485
DATA	2243	28	29	0	0	ASCRP3006888	ASCRP3006888	1129.83	417.22	8.705230e+002	8.705800e+001	893	16	4.514891e+000	0	0	0	0	0	0	873.597	1	1	50.7771	16.2069
DATA	2244	28	30	0	0	ASCRP3000426	ASCRP3000426	1155.38	417.5	3.279144e+001	3.427426e+000	50	17	3.393029e+000	0	0	0	0	0	0	32.8825	1	1	49.8279	17.2667
DATA	2245	28	31	0	0	ASCRP3004147	ASCRP3004147	1180.64	417.6	2.766133e+001	2.940627e+000	43.5	15	4.228976e+000	0	0	0	0	0	0	27.7197	1	1	49.1849	15.2069
DATA	2246	28	32	0	0	ASCRP3000784	ASCRP3000784	1206.01	417.571	2.004320e+001	2.239269e+000	36	16	3.328629e+000	0	0	0	0	0	0	20.0731	1	1	47.8731	16.1852
DATA	2247	28	33	0	0	ASCRP3008955	ASCRP3008955	1231.3	416.667	5.576216e+001	5.664960e+000	72	16	3.869272e+000	0	0	0	0	0	0	55.8293	1	1	44.4243	15.8333
DATA	2248	28	34	0	0	ASCRP3006371	ASCRP3006371	1256.91	417.386	1.724187e+000	1.014474e+000	18	17	4.700645e+000	0	0	0	0	0	0	1.72468	1	0	57.259	16.8966
DATA	2249	28	35	0	0	ASCRP3007637	ASCRP3007637	1282	416.774	1.829118e+002	1.831850e+001	199	19.5	7.228855e+000	0	0	0	0	1	0	182.889	1	1	45.4864	20.9722
DATA	2250	28	36	0	0	ASCRP3004775	ASCRP3004775	1307.9	415.286	5.753433e+001	5.839732e+000	78.5	16.5	4.593145e+000	0	0	0	0	0	0	57.5207	1	1	34.779	17.0238
DATA	2251	28	37	0	0	ASCRP3005758	ASCRP3005758	1333.09	417.386	1.802573e+004	1.802573e+003	19525.5	16	5.873670e+000	0	0	0	0	0	0	17994.7	1	1	57.259	17.6
DATA	2252	28	38	0	0	ASCRP3007567	ASCRP3007567	1356.76	416.805	2.046245e+001	2.278472e+000	34	15	2.881248e+000	0	0	0	0	0	0	20.4184	1	1	36.1258	15.3889
DATA	2253	28	39	0	0	ASCRP3012071	ASCRP3012071	1383.49	417.157	7.611838e+001	7.677642e+000	92	15	3.278598e+000	0	0	0	0	0	0	75.8869	1	1	47.5395	15.2222
DATA	2254	28	40	0	0	ASCRP3003739	ASCRP3003739	1409.16	417.378	1.097804e+002	1.102385e+001	125	14	2.784077e+000	0	0	0	0	0	0	109.356	1	1	51.0895	14.3182
DATA	2255	28	41	0	0	ASCRP3007949	ASCRP3007949	1434.5	417	4.419063e+001	4.531789e+000	62	14.5	3.611233e+000	0	0	0	0	0	0	43.9933	1	1	48.5334	14.8214
DATA	2256	28	42	0	0	ASCRP3012469	ASCRP3012469	1459.89	417.113	2.430313e+001	2.630024e+000	41	16	4.212929e+000	0	0	0	0	0	0	24.1753	1	1	46.8651	16.9655
DATA	2257	28	43	0	0	ASCRP3006606	ASCRP3006606	1485.28	417.225	7.339250e+001	7.407889e+000	90	14	4.042990e+000	0	0	0	0	0	0	72.9479	1	1	47.2035	14.9063
DATA	2258	28	44	0	0	ASCRP3007055	ASCRP3007055	1510.84	417.295	1.313010e+001	1.654634e+000	30	15	4.597601e+000	0	0	0	0	0	0	13.0403	1	1	44.4243	14.931
DATA	2259	28	45	0	0	ASCRP3012700	ASCRP3012700	1536.42	417.427	1.015448e+001	1.430586e+000	26	16	4.398955e+000	0	0	0	0	0	0	10.077	1	1	57.5363	17.0625
DATA	2260	28	46	0	0	ASCRP3008812	ASCRP3008812	1561.32	417.395	6.369402e+001	6.448732e+000	80	16	3.909769e+000	0	0	0	0	0	0	63.1638	1	1	49.5074	15.9375
DATA	2261	28	47	0	0	ASCRP3002337	ASCRP3002337	1587	417.455	1.816718e+002	1.819519e+001	202	15	3.963402e+000	0	0	0	0	0	0	180.029	1	1	55.8519	15.4412
DATA	2262	28	48	0	0	ASCRP3000031	ASCRP3000031	1612.27	417.418	2.589090e+002	2.591058e+001	273	14	3.634129e+000	0	0	0	0	0	0	256.405	1	1	50.7771	14.2759
DATA	2263	28	49	0	0	ASCRP3003106	ASCRP3003106	1637.63	417.039	6.233263e+001	6.314597e+000	78	17	3.076970e+000	0	0	0	0	0	0	61.7013	1	1	49.1849	16.625
DATA	2264	28	50	0	0	ASCRP3000845	ASCRP3000845	1663	416.866	5.859365e+001	5.945897e+000	75	14	3.475187e+000	0	0	0	0	0	0	57.973	1	1	46.8651	14.2308
DATA	2265	28	51	0	0	A_23_P70328	NM_018132	1688.31	417.111	1.463877e+001	1.779203e+000	32	15	3.976620e+000	0	0	0	0	0	0	14.4759	1	1	47.8731	16.1563
DATA	2266	28	52	0	0	ASCRP3001758	ASCRP3001758	1714.06	416.906	2.161200e+002	2.163566e+001	230	14	3.649164e+000	0	0	0	0	0	0	213.655	1	1	45.835	14.3235
DATA	2267	28	53	0	0	Negative020	Negative020	1739.42	417.427	1.028333e+000	1.011983e+000	17	15	3.176865e+000	0	0	0	0	0	0	0.0642882	0	0	57.5363	15.6774
DATA	2268	28	54	0	0	ASCRP3012756	ASCRP3012756	1764.65	417.682	2.678002e+001	2.862892e+000	43	16	4.519587e+000	0	0	0	0	0	0	26.4584	1	1	45.835	16.48
DATA	2269	28	55	0	0	ASCRP3010743	ASCRP3010743	1789.73	417.582	8.246555e+002	8.247176e+001	826	15	3.570979e+000	0	0	0	0	0	0	814.82	1	1	50.7771	15.7576
DATA	2270	28	56	0	0	ASCRP3013141	ASCRP3013141	1815.44	417.443	8.017023e+001	8.080618e+000	95.5	16	3.922602e+000	0	0	0	0	0	0	79.2356	1	1	47.8731	15.6471
DATA	2271	28	57	0	0	ASCRP3004550	ASCRP3004550	1840.82	416.881	7.296370e+001	7.366105e+000	88.5	15.5	3.223866e+000	0	0	0	0	0	0	72.1567	1	1	46.1809	15.6579
DATA	2272	28	58	0	0	ASCRP3001572	ASCRP3001572	1866.2	417.717	1.303329e+001	1.649371e+000	31	15	3.380662e+000	0	0	0	0	0	0	12.8938	1	1	44.0646	14.7632
DATA	2273	28	59	0	0	ASCRP3011392	ASCRP3011392	1891.73	417.479	1.005431e+003	1.005481e+002	998	15	2.966887e+000	0	0	0	0	0	0	995.624	1	1	53.8203	14.8125
DATA	2274	28	60	0	0	ASCRP3008103	ASCRP3008103	1917.26	416.677	4.239526e+001	4.357809e+000	59	16	3.732738e+000	0	0	0	0	0	0	42.041	1	1	44.4243	15
DATA	2275	28	61	0	0	ASCRP3005974	ASCRP3005974	1942.28	417.368	4.860328e+001	4.963595e+000	65.5	14	2.405931e+000	0	0	0	0	0	0	48.255	1	1	41.8414	14.0667
DATA	2276	28	62	0	0	ASCRP3008477	ASCRP3008477	1967.58	417.557	2.579639e+001	2.768681e+000	42	14	4.473826e+000	0	0	0	0	0	0	25.655	1	1	50.1463	15.2813
DATA	2277	28	63	0	0	A_23_P49878	NM_019013	1993.23	417.873	2.459316e+001	2.656158e+000	42	16.5	3.747839e+000	0	0	0	0	0	0	24.5082	1	1	47.2035	15.75
DATA	2278	28	64	0	0	ASCRP3012101	ASCRP3012101	2018.62	417.524	2.160873e+002	2.163189e+001	237	15	3.466100e+000	0	0	0	0	0	0	215.901	1	1	51.7088	14.5769
DATA	2279	28	65	0	0	ASCRP3008603	ASCRP3008603	2043.84	417.118	1.406974e+002	1.410508e+001	158	14	3.866429e+000	0	0	0	0	0	0	140.999	1	1	46.5243	14.5833
DATA	2280	28	66	0	0	ASCRP3003885	ASCRP3003885	2069.21	416.896	1.928194e+002	1.930757e+001	209	15	3.778595e+000	0	0	0	0	0	0	193.892	1	1	46.1809	15
DATA	2281	28	67	0	0	ASCRP3002541	ASCRP3002541	2094.89	417.5	2.556591e+000	1.023249e+000	20	15	3.511066e+000	0	0	0	0	0	0	2.58034	1	0	65	15.5
DATA	2282	28	68	0	0	ASCRP3012796	ASCRP3012796	2119.94	417.232	2.005892e+002	2.008316e+001	224	15	2.714755e+000	0	0	0	0	0	0	203.336	1	1	46.5243	14.6452
DATA	2283	28	69	0	0	A_23_P53126	NM_005574	2145.58	417.427	6.035518e+000	1.152383e+000	24	15	3.735508e+000	0	0	0	0	0	0	6.1481	1	1	57.5363	14.6667
DATA	2284	28	70	0	0	ASCRP3008625	ASCRP3008625	2171.11	417.5	1.397013e+001	1.704359e+000	31	15	3.997700e+000	0	0	0	0	0	0	14.309	1	1	65	15.5333
DATA	2285	28	71	0	0	ASCRP3006821	ASCRP3006821	2196.5	417.5	9.514626e+001	9.563981e+000	115	17	3.420348e+000	0	0	0	0	0	0	98.0508	1	1	57.5363	16.5854
DATA	2286	28	72	0	0	ASCRP3004940	ASCRP3004940	2221.94	417.518	2.508856e+002	2.510707e+001	276.5	17	3.122701e+000	0	0	0	0	0	0	260.302	1	1	51.7088	16.6857
DATA	2287	28	73	0	0	ASCRP3001666	ASCRP3001666	2247.19	417.357	1.123502e+003	1.123543e+002	1177	17	4.511746e+000	0	0	0	0	0	0	1174.41	1	1	51.4001	17.7568
DATA	2288	28	74	0	0	ASCRP3000635	ASCRP3000635	2272.59	417.254	3.188771e+002	3.190182e+001	350.5	18	3.476109e+000	0	0	0	0	0	0	336.083	1	1	47.5395	17.4
DATA	2289	28	75	0	0	ASCRP3008114	ASCRP3008114	2298.08	416.778	2.296747e+002	2.298670e+001	256.5	15	4.360298e+000	0	0	0	0	0	0	244.29	1	1	45.4864	15.7073
DATA	2291	28	77	0	0	ASCRP3003982	ASCRP3003982	2348.67	417.5	3.925069e+000	1.001397e+000	20	15	3.792501e+000	0	0	0	0	0	0	4.26051	1	0	57.5363	15.5625
DATA	2292	28	78	0	0	ASCRP3000200	ASCRP3000200	2374.42	417.427	1.621850e+000	9.247742e-001	20	14	3.720246e+000	0	0	0	0	0	0	1.78139	1	0	65	14.7667
DATA	2293	28	79	0	0	ASCRP3006446	ASCRP3006446	2399.58	417.427	4.273277e+000	9.955103e-001	22	14	4.250237e+000	0	0	0	0	0	0	4.75269	1	0	57.5363	14.75
DATA	2294	28	80	0	0	ASCRP3007916	ASCRP3007916	2425.11	417.5	2.072010e+002	2.073907e+001	242.5	16	4.131963e+000	0	0	0	0	0	0	233.624	1	1	56.9804	15.8387
DATA	2295	28	81	0	0	ASCRP3006154	ASCRP3006154	2450.31	417.103	3.732621e+001	3.833576e+000	59	14.5	4.185111e+000	0	0	0	0	0	0	42.708	1	1	45.835	15
DATA	2296	28	82	0	0	Negative034	Negative034	2475.67	417.5	8.742576e-001	8.603942e-001	17.5	14	3.158853e+000	0	0	0	0	0	0	0.112048	0	0	57.5363	13.984
DATA	2297	29	1	130	1	(+)eQC-39	EQC	406.418	424.427	2.331136e+000	9.368051e-001	20	14	3.697737e+000	0	0	0	0	0	0	2.5692	1	0	57.5363	14.7071
DATA	2298	29	2	0	0	Negative035	Negative035	431.582	424.427	9.305220e-001	9.169132e-001	18	16	4.434227e+000	0	0	0	0	0	0	0.513025	0	0	65	15.9355
DATA	2299	29	3	0	0	ASCRP3008990	ASCRP3008990	457.086	424.129	1.092117e+002	1.096015e+001	137	15	3.071435e+000	0	0	0	0	0	0	118.253	1	1	46.8651	14.0606
DATA	2300	29	4	0	0	ASCRP3008841	ASCRP3008841	482.264	424.056	3.021850e+001	3.161943e+000	49.5	15	2.485857e+000	0	0	0	0	0	0	32.4667	1	1	47.5395	15.4444
DATA	2301	29	5	0	0	ASCRP3012809	ASCRP3012809	507.582	424.427	1.078611e+001	1.429127e+000	28	15	3.500575e+000	0	0	0	0	0	0	11.5046	1	1	57.5363	16.2333
DATA	2302	29	6	0	0	ASCRP3003775	ASCRP3003775	533.333	424.5	3.748481e+001	3.865489e+000	57	15	3.478874e+000	0	0	0	0	0	0	39.7138	1	1	57.5363	15.8889
DATA	2303	29	7	0	0	A_23_P128613	NM_024089	558.455	424.364	3.510411e+001	3.636556e+000	51	17	3.624578e+000	0	0	0	0	0	0	36.9711	1	1	49.8279	16.7857
DATA	2304	29	8	0	0	ASCRP3010509	ASCRP3010509	584.197	424.789	1.938669e+002	1.941019e+001	221	17	3.773796e+000	0	0	0	0	0	0	203.02	1	1	47.5395	16.8077
DATA	2305	29	9	1028	1	(+)E1A_r60_3	E1A_r60_3	609.353	423.882	1.250503e+002	1.254178e+001	147	15	3.513721e+000	0	0	0	1	0	0	130.335	1	1	46.5243	15.7097
DATA	2306	29	10	0	0	A_23_P87879	NM_001781	634.5	424.554	1.046140e+002	1.050572e+001	123.5	16.5	4.066901e+000	0	0	0	0	0	0	108.526	1	1	49.1849	16.4444
DATA	2307	29	11	0	0	ASCRP3012582	ASCRP3012582	660.075	424.015	2.491257e+002	2.493136e+001	280	16	3.610959e+000	0	0	0	0	0	0	257.407	1	1	46.8651	15.7561
DATA	2308	29	12	0	0	ASCRP3009022	ASCRP3009022	685.303	424.015	1.593066e+002	1.596025e+001	183	15	3.480360e+000	0	0	0	0	0	0	163.994	1	1	45.4864	14.875
DATA	2309	29	13	0	0	ASCRP3004415	ASCRP3004415	711.081	424.824	5.527129e+001	5.612458e+000	71.5	14	3.298268e+000	0	0	0	0	0	0	56.6911	1	1	47.8731	14.4167
DATA	2310	29	14	0	0	ASCRP3009995	ASCRP3009995	736.418	424.427	3.296793e+000	1.031870e+000	21	15	4.561659e+000	0	0	0	0	0	0	3.37169	1	0	57.5363	15.8611
DATA	2311	29	15	1028	1	(+)E1A_r60_a97	E1A_r60_a97	761.582	424.427	9.962786e-001	9.804187e-001	16	14	2.800960e+000	0	0	0	0	0	0	-1.1604	0	0	65	14.5143
DATA	2312	29	16	0	0	ASCRP3011915	ASCRP3011915	787.266	424.62	5.829217e+002	5.830045e+001	604	16	3.413791e+000	0	0	0	0	0	0	593.07	1	1	50.7771	16.0556
DATA	2313	29	17	0	0	ASCRP3006958	ASCRP3006958	812.409	424.258	1.588148e+001	1.868753e+000	33	15	3.737209e+000	0	0	0	0	0	0	16.125	1	1	45.835	15.0313
DATA	2314	29	18	0	0	ASCRP3000143	ASCRP3000143	837.893	424.5	3.355961e+001	3.498061e+000	49.5	16	4.054507e+000	0	0	0	0	0	0	34.0053	1	1	65	15.2439
DATA	2315	29	19	0	0	ASCRP3006458	ASCRP3006458	863.418	424.427	3.105354e+000	1.036219e+000	19.5	16	3.949099e+000	0	0	0	0	0	0	3.14118	1	0	57.5363	15.6538
DATA	2316	29	20	0	0	ASCRP3010312	ASCRP3010312	888.375	423.703	1.171427e+001	1.533649e+000	29	14.5	3.351340e+000	0	0	0	0	0	0	11.8342	1	1	44.7812	14.75
DATA	2317	29	21	0	0	ASCRP3010188	ASCRP3010188	914	424.5	1.027552e+002	1.032325e+001	122	14	3.474201e+000	0	0	0	0	0	0	103.635	1	1	44.4243	14.8485
DATA	2318	29	22	0	0	ASCRP3009760	ASCRP3009760	939.5	424.5	5.861864e+000	1.152894e+000	23	15	4.000111e+000	0	0	0	0	0	0	5.90468	1	1	57.5363	16.3824
DATA	2319	29	23	0	0	ASCRP3013522	ASCRP3013522	964.742	424.848	1.421627e+001	1.734646e+000	30.5	16	5.056122e+000	0	0	0	0	0	0	14.3025	1	1	45.835	16.4333
DATA	2320	29	24	0	0	ASCRP3000442	ASCRP3000442	989.885	424.393	9.841081e+000	1.399325e+000	28	13	4.486959e+000	0	0	0	0	0	0	9.89244	1	1	43.7019	14.4412
DATA	2321	29	25	0	0	ASCRP3011897	ASCRP3011897	1015.41	424.5	7.690474e+001	7.754672e+000	95.5	15	2.689009e+000	0	0	0	0	0	0	77.232	1	1	49.1849	15.6667
DATA	2322	29	26	0	0	ASCRP3003347	ASCRP3003347	1041.11	424.5	3.930230e+000	1.071307e+000	21	15	3.414809e+000	0	0	0	0	0	0	3.9436	1	0	56.9804	15.1667
DATA	2323	29	27	0	0	ASCRP3000092	ASCRP3000092	1066.38	424	2.174170e+002	2.176455e+001	237	16	3.576777e+000	0	0	0	0	0	0	218.026	1	1	48.5334	15.28
DATA	2324	29	28	1028	1	(+)E1A_r60_3	E1A_r60_3	1091.64	424.065	1.176622e+002	1.180847e+001	133.5	16	4.087016e+000	0	0	0	0	0	0	117.903	1	1	49.5074	16.3704
DATA	2325	29	29	0	0	ASCRP3008635	ASCRP3008635	1117.33	424.5	3.333404e+001	3.479828e+000	51	16	5.066789e+000	0	0	0	0	0	0	33.3738	1	1	57.5363	17.2121
DATA	2326	29	30	0	0	ASCRP3010481	ASCRP3010481	1142.26	424.634	2.951202e+002	2.952894e+001	312	15	3.597684e+000	0	0	0	0	0	0	295.265	1	1	54.1152	15.88
DATA	2327	29	31	0	0	ASCRP3012555	ASCRP3012555	1167.74	424.778	9.780991e+001	9.831999e+000	117	16	2.126813e+000	0	0	0	0	0	0	97.789	1	1	47.5395	15.24
DATA	2328	29	32	0	0	ASCRP3002417	ASCRP3002417	1193.46	424.824	3.260429e+001	3.410595e+000	49.5	15	3.128974e+000	0	0	0	0	0	0	32.5756	1	1	48.8603	15.0952
DATA	2329	29	33	0	0	ASCRP3011730	ASCRP3011730	1218.6	424.031	3.957293e+001	4.081987e+000	57	17	3.856766e+000	0	0	0	0	0	0	39.5246	1	1	45.1352	16.4815
DATA	2330	29	34	0	0	ASCRP3001303	ASCRP3001303	1244.33	424.5	1.038241e+001	1.442928e+000	26	15	3.568592e+000	0	0	0	0	0	0	10.3612	1	1	57.5363	15.8788
DATA	2332	29	36	0	0	Negative031	Negative031	1295	424.545	3.342839e+000	1.057598e+000	19	16	3.868150e+000	0	0	0	0	0	0	3.33158	1	0	55.8519	16.4694
DATA	2333	29	37	0	0	ASCRP3010213	ASCRP3010213	1320.5	424.5	1.097766e+002	1.102348e+001	124	16	4.227040e+000	0	0	0	0	0	0	109.334	1	1	65	16.4865
DATA	2334	29	38	0	0	ASCRP3013057	ASCRP3013057	1345.67	424.5	1.910565e+001	2.158647e+000	33.5	15.5	3.820855e+000	0	0	0	0	0	0	19.0156	1	1	57.5363	16.3529
DATA	2336	29	40	0	0	ASCRP3006001	ASCRP3006001	1396.5	424.5	1.084499e+000	1.012007e+000	18	16	6.380751e+000	0	0	0	0	0	0	1.07784	1	0	57.5363	17.7742
DATA	2337	29	41	0	0	ASCRP3008696	ASCRP3008696	1421.62	424.197	9.707697e+001	9.759766e+000	113	13.5	3.481432e+000	0	0	0	0	0	0	96.4212	1	1	45.835	13.75
DATA	2339	29	43	0	0	ASCRP3008575	ASCRP3008575	1472.31	424.405	8.858760e+001	8.915966e+000	102	14	3.425184e+000	0	0	0	0	0	0	87.8513	1	1	48.5334	14.5833
DATA	2340	29	44	0	0	ASCRP3001773	ASCRP3001773	1498.31	423.692	9.871705e+001	9.923126e+000	111	15	3.246537e+000	0	0	0	0	0	0	97.847	1	1	45.1352	15.04
DATA	2341	29	45	0	0	ASCRP3008671	ASCRP3008671	1523.66	424.816	4.927440e+001	5.029897e+000	67	15	4.340653e+000	0	0	0	0	0	0	48.7843	1	1	49.5074	15.7857
DATA	2342	29	46	0	0	ASCRP3002918	ASCRP3002918	1548.89	424.771	5.397499e+002	5.398446e+001	543	17	4.118702e+000	0	0	0	0	0	0	534.008	1	1	51.4001	17.5625
DATA	2343	29	47	0	0	ASCRP3010824	ASCRP3010824	1574.45	424.985	2.324763e+001	2.535297e+000	40	16	3.643229e+000	0	0	0	0	0	0	22.9825	1	1	45.4864	15.8387
DATA	2344	29	48	0	0	Negative047	Negative047	1599.58	424.573	3.917799e+000	1.085232e+000	20	16	4.409909e+000	0	0	0	0	0	0	3.87117	1	0	57.5363	16.2963
DATA	2345	29	49	0	0	ASCRP3006966	ASCRP3006966	1625.33	424.5	2.286497e+001	2.500703e+000	38.5	16	4.350751e+000	0	0	0	0	0	0	22.5795	1	1	57.5363	15.9355
DATA	2346	29	50	0	0	ASCRP3002666	ASCRP3002666	1650.5	424.5	4.474633e+001	4.587908e+000	61	15	3.209194e+000	0	0	0	0	0	0	44.1637	1	1	57.5363	15.0323
DATA	2347	29	51	0	0	ASCRP3010193	ASCRP3010193	1675.89	424.5	3.235520e+000	1.064054e+000	20	15	4.083179e+000	0	0	0	0	0	0	3.19189	1	0	56.9804	16.2121
DATA	2348	29	52	0	0	ASCRP3010434	ASCRP3010434	1700.88	424	8.059659e+000	1.295192e+000	24	15	4.665806e+000	0	0	0	0	0	0	7.94936	1	1	39.8942	15.3714
DATA	2349	29	53	0	0	ASCRP3001057	ASCRP3001057	1726.69	424.662	4.880842e+002	4.881896e+001	500	15	3.682203e+000	0	0	0	0	0	0	481.163	1	1	48.5334	15.6
DATA	2350	29	54	0	0	ASCRP3010326	ASCRP3010326	1751.88	425.045	1.880194e+001	2.136507e+000	35.5	15	3.260714e+000	0	0	0	0	0	0	18.5303	1	1	46.5243	15.9677
DATA	2351	29	55	0	0	CUST_14_PI418767722	NM_004309	1777.5	424.5	4.490983e+001	4.604138e+000	64	17	4.622178e+000	0	0	0	0	0	0	44.269	1	1	57.5363	16.6897
DATA	2352	29	56	0	0	Negative059	Negative059	1802.68	424.484	2.562181e+001	2.755647e+000	42	15.5	3.621365e+000	0	0	0	0	0	0	25.2604	1	1	44.0646	16.1667
DATA	2353	29	57	0	0	ASCRP3009938	ASCRP3009938	1828.06	423.969	8.867422e+001	8.925185e+000	107	15	3.152479e+000	0	0	0	0	0	0	87.4683	1	1	46.8651	15.1842
DATA	2354	29	58	0	0	Negative040	Negative040	1853.27	424.214	5.152185e+001	5.250886e+000	67.5	15.5	3.395918e+000	0	0	0	0	0	0	50.8451	1	1	46.8651	15.625
DATA	2355	29	59	0	0	Negative055	Negative055	1879.11	424.5	1.028971e+000	1.012591e+000	15	15	3.978735e+000	0	0	0	1	0	0	-2.15988	0	0	56.9804	15.0541
DATA	2356	29	60	1028	1	(+)E1A_r60_a104	E1A_r60_a104	1904.42	424.573	1.027923e+000	1.013142e+000	17	15	2.133040e+000	0	0	0	0	0	0	0.559678	0	0	65	14.3704
DATA	2357	29	61	0	0	ASCRP3008951	ASCRP3008951	1929.67	424.5	2.029529e+001	2.267046e+000	37	14	2.599434e+000	0	0	0	0	0	0	20.0903	1	1	57.5363	14.2188
DATA	2358	29	62	0	0	ASCRP3001902	ASCRP3001902	1955.23	425.268	1.005073e+001	1.424006e+000	27.5	13	2.867891e+000	0	0	0	0	0	0	9.96333	1	1	41.4593	13.9688
DATA	2359	29	63	0	0	ASCRP3006168	ASCRP3006168	1980.38	424.986	5.859913e+001	5.945760e+000	73	16	3.833076e+000	0	0	0	0	0	0	58.2081	1	1	48.2044	15.3226
DATA	2360	29	64	0	0	Negative055	Negative055	2006	424.545	1.020459e+000	1.004214e+000	17	14	2.922952e+000	0	0	0	0	0	0	-0.769596	0	0	65	14.3929
DATA	2361	29	65	0	0	ASCRP3007333	ASCRP3007333	2031.01	424.397	1.774753e+002	1.777576e+001	194	14	2.643501e+000	0	0	0	0	0	0	177.215	1	1	48.5334	14.1071
DATA	2362	29	66	0	0	ASCRP3006962	ASCRP3006962	2056.49	424.197	1.091865e+002	1.096418e+001	128	14	3.884731e+000	0	0	0	0	0	0	109.379	1	1	47.8731	14.6552
DATA	2363	29	67	0	0	ASCRP3001780	ASCRP3001780	2082.1	424.149	6.164443e+002	6.165245e+001	628	15	2.890020e+000	0	0	0	0	0	0	619.798	1	1	46.1809	14.931
DATA	2364	29	68	0	0	ASCRP3007218	ASCRP3007218	2107.12	424.265	1.229382e+002	1.233367e+001	142.5	15	4.201126e+000	0	0	0	0	0	0	124.106	1	1	45.835	15.871
DATA	2365	29	69	0	0	ASCRP3002840	ASCRP3002840	2132.69	424.771	5.774683e+001	5.858272e+000	76	15	2.159598e+000	0	0	0	0	0	0	58.5612	1	1	47.2035	15.4286
DATA	2366	29	70	0	0	ASCRP3001922	ASCRP3001922	2158.44	424.74	9.892300e+001	9.940810e+000	115.5	15	3.818981e+000	0	0	0	0	0	0	100.852	1	1	49.5074	14.7692
DATA	2367	29	71	0	0	ASCRP3006576	ASCRP3006576	2183.68	424.897	7.291619e+001	7.356548e+000	93.5	15	3.830450e+000	0	0	0	0	0	0	74.7675	1	1	49.8279	16.1212
DATA	2368	29	72	0	0	ASCRP3000125	ASCRP3000125	2209.42	424.573	7.101964e+003	7.101971e+002	7292.5	16	3.144423e+000	0	0	0	0	0	0	7330.85	1	1	57.5363	15.7714
DATA	2369	29	73	0	0	ASCRP3005897	ASCRP3005897	2234.56	424.045	1.086847e+002	1.091094e+001	130	17	3.532643e+000	0	0	0	0	0	0	113	1	1	45.4864	17.2903
DATA	2370	29	74	0	0	ASCRP3011384	ASCRP3011384	2260.29	424.302	6.865622e+001	6.931615e+000	87	19	4.452689e+000	0	0	0	0	1	0	71.951	1	1	44.4243	19.0333
DATA	2371	29	75	0	0	ASCRP3005906	ASCRP3005906	2285.42	424.573	5.018413e+000	1.070973e+000	22	16	3.867845e+000	0	0	0	0	0	0	5.30422	1	1	57.5363	15.9091
DATA	2372	29	76	0	0	ASCRP3006984	ASCRP3006984	2310.39	424.413	7.310980e+000	1.188729e+000	25	14	3.364920e+000	0	0	0	0	0	0	7.79986	1	1	49.5074	14.1714
DATA	2373	29	77	0	0	ASCRP3009358	ASCRP3009358	2336.05	425.036	2.167119e+001	2.357341e+000	41	14	3.779721e+000	0	0	0	0	0	0	23.3598	1	1	42.5954	14.8125
DATA	2374	29	78	0	0	ASCRP3009798	ASCRP3009798	2361.65	425.067	6.912816e+001	6.973407e+000	95	15.5	3.236999e+000	0	0	0	0	0	0	75.3629	1	1	49.1849	14.9333
DATA	2375	29	79	0	0	ASCRP3007865	ASCRP3007865	2386.72	424.933	9.505445e+001	9.548551e+000	120	14	4.894807e+000	0	0	0	0	0	0	104.884	1	1	48.8603	15.6774
DATA	2376	29	80	0	0	ASCRP3010212	ASCRP3010212	2412.42	424.573	6.953296e+001	7.010560e+000	98	15.5	3.636128e+000	0	0	0	0	0	0	77.7581	1	1	57.5363	15.5833
DATA	2377	29	81	0	0	ASCRP3010285	ASCRP3010285	2437.25	424.513	2.907625e+003	2.907638e+002	3141	16	3.997692e+000	0	0	0	0	0	0	3297.13	1	1	49.1849	16.3077
DATA	2378	29	82	0	0	ASCRP3009704	ASCRP3009704	2462.89	424.648	5.995387e+001	6.057946e+000	89	14	4.284338e+000	0	0	0	0	0	0	69.0427	1	1	47.8731	15
DATA	2379	30	1	0	0	ASCRP3005913	ASCRP3005913	418.893	431.5	1.021782e+004	1.021783e+003	11228	15	4.920467e+000	0	0	0	0	0	0	11195.2	1	1	56.9804	15.2917
DATA	2380	30	2	0	0	ASCRP3011683	ASCRP3011683	444.633	431.4	3.714012e+001	3.826508e+000	60.5	15	3.931771e+000	0	0	0	0	0	0	40.325	1	1	42.9674	14.8
DATA	2381	30	3	0	0	ASCRP3005048	ASCRP3005048	469.829	431.186	1.698746e+002	1.701282e+001	201	15	2.699723e+000	0	0	0	0	0	0	182.943	1	1	46.8651	14.5667
DATA	2382	30	4	0	0	ASCRP3009727	ASCRP3009727	495.205	431.521	8.064452e+001	8.118555e+000	104	17	3.752275e+000	0	0	0	0	0	0	86.186	1	1	48.2044	16.2903
DATA	2383	30	5	0	0	Negative043	Negative043	520.418	431.573	9.574580e-001	9.459739e-001	18	17	3.787704e+000	0	0	0	0	0	0	0.894004	0	0	65	16.6765
DATA	2384	30	6	0	0	ASCRP3007762	ASCRP3007762	545.667	431.5	2.062051e+002	2.064230e+001	237	15	2.586437e+000	0	0	0	0	0	0	217.468	1	1	57.5363	15.2414
DATA	2385	30	7	0	0	ASCRP3013062	ASCRP3013062	571.418	431.573	3.463751e+000	1.014794e+000	20.5	16	3.355387e+000	0	0	0	0	0	0	3.63134	1	0	57.5363	16.5172
DATA	2386	30	8	0	0	ASCRP3002258	ASCRP3002258	596.608	432.216	2.118400e+002	2.120570e+001	234	15	4.237047e+000	0	0	0	0	0	0	220.887	1	1	48.5334	16.0435
DATA	2387	30	9	0	0	ASCRP3012006	ASCRP3012006	622	431.545	8.084290e+000	1.257762e+000	26	14.5	3.641340e+000	0	0	0	0	0	0	8.3902	1	1	55.8519	14.7941
DATA	2388	30	10	0	0	ASCRP3010027	ASCRP3010027	647.185	431.609	4.397229e+003	4.397240e+002	4481	17	3.795579e+000	0	0	0	0	0	0	4543.71	1	1	53.8203	16.6977
DATA	2389	30	11	0	0	ASCRP3011124	ASCRP3011124	672.582	431.573	2.592664e+000	1.005609e+000	20	15	3.573269e+000	0	0	0	0	0	0	2.66842	1	0	57.5363	15.4444
DATA	2390	30	12	0	0	ASCRP3011692	ASCRP3011692	698.123	431.585	4.395185e+001	4.502059e+000	61	15	2.659243e+000	0	0	0	0	0	0	45.0727	1	1	44.7812	14.3438
DATA	2391	30	13	0	0	ASCRP3003118	ASCRP3003118	723.582	431.573	3.069444e+000	1.025322e+000	20	15	3.533926e+000	0	0	0	0	0	0	3.13753	1	0	57.5363	15.3636
DATA	2392	30	14	0	0	ASCRP3012968	ASCRP3012968	748.821	432.358	6.529083e+001	6.602422e+000	83	15	4.132674e+000	0	0	0	0	0	0	66.5315	1	1	45.835	15.5429
DATA	2393	30	15	0	0	ASCRP3008210	ASCRP3008210	774.418	431.573	6.016404e+000	1.153120e+000	23	15	2.496664e+000	0	0	0	0	0	0	6.11594	1	1	57.5363	15.15
DATA	2394	30	16	0	0	ASCRP3009412	ASCRP3009412	799.845	431.676	1.294052e+002	1.297804e+001	150	14.5	3.631737e+000	0	0	0	0	0	0	131.234	1	1	47.5395	15.6875
DATA	2395	30	17	0	0	ASCRP3003599	ASCRP3003599	824.91	431.104	2.222810e+002	2.225004e+001	245	15	3.060943e+000	0	0	0	0	0	0	224.995	1	1	46.8651	14.2703
DATA	2396	30	18	0	0	ASCRP3009352	ASCRP3009352	850.174	431.449	6.240892e+001	6.318909e+000	80	16	4.563624e+000	0	0	0	0	0	0	63.0465	1	1	46.8651	15.92
DATA	2397	30	19	0	0	ASCRP3008302	ASCRP3008302	875.447	431.829	1.209295e+001	1.563900e+000	29	16	4.018238e+000	0	0	0	0	0	0	12.1947	1	1	49.8279	15.2903
DATA	2398	30	20	0	0	ASCRP3000823	ASCRP3000823	901.486	431.243	5.342261e+001	5.433766e+000	71	15	3.865036e+000	0	0	0	0	0	0	53.7989	1	1	47.2035	14.9706
DATA	2399	30	21	0	0	ASCRP3009319	ASCRP3009319	926.658	431.937	5.751365e+001	5.836722e+000	75	15.5	3.059161e+000	0	0	0	0	0	0	57.829	1	1	49.8279	16.1071
DATA	2400	30	22	0	0	ASCRP3007799	ASCRP3007799	952.013	432.115	1.239035e+002	1.243030e+001	142	16	4.040172e+000	0	0	0	0	0	0	124.426	1	1	48.2044	16.7667
DATA	2401	30	23	0	0	ASCRP3008476	ASCRP3008476	977.264	432.222	2.684959e+002	2.686809e+001	281	14.5	5.084290e+000	0	0	0	0	0	0	269.325	1	1	47.2035	15.75
DATA	2402	30	24	0	0	ASCRP3002049	ASCRP3002049	1003	431.545	4.609459e+001	4.716197e+000	65	15.5	3.361157e+000	0	0	0	0	0	0	46.201	1	1	55.8519	15.1563
DATA	2403	30	25	0	0	ASCRP3008823	ASCRP3008823	1028.25	431.373	7.332143e+001	7.399824e+000	90	15	3.720260e+000	0	0	0	0	0	0	73.4291	1	1	46.1809	15.5714
DATA	2404	30	26	0	0	ASCRP3007754	ASCRP3007754	1053.45	431.606	7.637173e+001	7.702291e+000	95	15	3.610950e+000	0	0	0	0	0	0	76.415	1	1	45.4864	15.0909
DATA	2405	30	27	0	0	Negative018	Negative018	1079.42	431.573	1.016393e+000	1.000213e+000	16	17	4.165726e+000	0	0	0	0	0	0	-1.09741	0	0	65	16.7407
DATA	2406	30	28	0	0	ASCRP3012802	ASCRP3012802	1104.44	431.532	1.081167e+002	1.085790e+001	124	16	4.579290e+000	0	0	0	0	0	0	108.018	1	1	49.8279	16.6452
DATA	2407	30	29	0	0	ASCRP3011482	ASCRP3011482	1129.91	431.614	1.069656e+002	1.074336e+001	125	15.5	4.217858e+000	0	0	0	0	0	0	106.79	1	1	57.259	15.625
DATA	2408	30	30	0	0	ASCRP3004245	ASCRP3004245	1155.08	431.803	2.650626e+001	2.833826e+000	44	15	2.820410e+000	0	0	0	0	0	0	26.4435	1	1	48.5334	15.0417
DATA	2409	30	31	0	0	ASCRP3007953	ASCRP3007953	1180.58	431.573	3.822100e+000	1.073313e+000	21	15.5	2.142987e+000	0	0	0	0	0	0	3.81084	1	0	57.5363	15.375
DATA	2410	30	32	0	0	ASCRP3004293	ASCRP3004293	1206.06	431.606	1.750205e+001	2.017540e+000	33	17	4.639684e+000	0	0	0	0	0	0	17.4389	1	1	45.4864	16.88
DATA	2411	30	33	0	0	ASCRP3000471	ASCRP3000471	1231.5	431.648	1.020531e+000	1.004506e+000	17	15	3.822094e+000	0	0	0	0	0	0	0.209631	0	0	65	15.5429
DATA	2412	30	34	0	0	ASCRP3013225	ASCRP3013225	1256.89	431.5	6.208163e+002	6.208976e+001	630	16	3.786819e+000	0	0	0	0	0	0	617.796	1	1	52.3208	16.5
DATA	2413	30	35	0	0	ASCRP3002172	ASCRP3002172	1282.42	431.573	1.161578e+004	1.161578e+003	11359	16	4.065225e+000	0	0	0	0	0	0	11551.3	1	1	57.5363	17.0571
DATA	2414	30	36	0	0	ASCRP3011830	ASCRP3011830	1307.43	431.768	2.737790e+002	2.739639e+001	288.5	16	4.850195e+000	0	0	0	0	0	0	272.06	1	1	46.8651	16.5
DATA	2415	30	37	0	0	ASCRP3006107	ASCRP3006107	1332.58	432.099	3.019425e+002	3.021104e+001	316	16	3.700697e+000	0	0	0	0	0	0	299.808	1	1	47.8731	16.1852
DATA	2417	30	39	0	0	ASCRP3008067	ASCRP3008067	1383.63	431.596	1.866832e+001	2.121764e+000	36	16	6.900765e+000	0	0	0	0	1	0	18.5133	1	1	57.8122	18.4348
DATA	2418	30	40	1028	1	(+)E1A_r60_a107	E1A_r60_a107	1409.42	431.573	5.297363e+000	1.139705e+000	20.5	16	3.302214e+000	0	0	0	0	0	0	5.24953	1	1	57.5363	15.2308
DATA	2419	30	41	0	0	ASCRP3008404	ASCRP3008404	1434.61	431.652	2.840446e+002	2.842241e+001	300.5	15	4.385371e+000	0	0	0	0	0	0	281.267	1	1	47.2035	15.75
DATA	2420	30	42	0	0	ASCRP3006587	ASCRP3006587	1460.09	431.614	1.042565e+001	1.451992e+000	27	16.5	3.739478e+000	0	0	0	0	0	0	10.3162	1	1	65	16.625
DATA	2421	30	43	0	0	ASCRP3008074	ASCRP3008074	1485.57	431.395	1.099510e+002	1.104151e+001	130	15	3.475588e+000	0	0	0	0	0	0	108.724	1	1	49.5074	15.5833
DATA	2422	30	44	1028	1	(+)E1A_r60_n11	E1A_r60_n11	1510.63	431.596	1.028461e+000	1.012104e+000	17	16	4.039040e+000	0	0	0	0	0	0	0.0539525	0	0	65	15.9231
DATA	2423	30	45	0	0	ASCRP3006512	ASCRP3006512	1536.23	432.015	4.116394e+001	4.239198e+000	57.5	16	4.485812e+000	0	0	0	0	0	0	40.6369	1	1	45.835	17.2593
DATA	2424	30	46	0	0	ASCRP3010549	ASCRP3010549	1561.5	431.648	1.029936e+000	1.016391e+000	17	16	3.683942e+000	0	0	0	0	0	0	0.75048	0	0	65	16.3571
DATA	2425	30	47	0	0	ASCRP3010340	ASCRP3010340	1587.25	432.368	8.798507e+001	8.856799e+000	101	16	3.331897e+000	0	0	0	0	0	0	86.7302	1	1	46.1809	16.6923
DATA	2426	30	48	0	0	ASCRP3008108	ASCRP3008108	1612.58	432.101	4.290058e+001	4.408494e+000	58	15	3.679900e+000	0	0	0	0	0	0	42.2666	1	1	47.2035	14.6667
DATA	2427	30	49	0	0	ASCRP3002464	ASCRP3002464	1637.86	432.091	2.729946e+001	2.912725e+000	44	16.5	4.226354e+000	0	0	0	0	0	0	26.8812	1	1	46.1809	17
DATA	2428	30	50	0	0	ASCRP3003437	ASCRP3003437	1662.92	431.833	7.779532e+001	7.845591e+000	96	15	3.796433e+000	0	0	0	0	0	0	76.5729	1	1	46.8651	15.2903
DATA	2429	30	51	0	0	ASCRP3012086	ASCRP3012086	1687.87	432.233	3.874193e+001	4.005327e+000	55	16.5	5.017957e+000	0	0	0	0	0	0	38.113	1	1	44.4243	16.9286
DATA	2430	30	52	0	0	A_23_P25019	NM_000946	1713.73	431.508	3.461596e+001	3.607780e+000	51	14	3.348838e+000	0	0	0	0	0	0	34.0515	1	1	43.7019	14.7027
DATA	2431	30	53	0	0	ASCRP3004967	ASCRP3004967	1739.21	432	1.636282e+002	1.639439e+001	176	15	3.563791e+000	0	0	0	0	0	0	160.904	1	1	46.8651	15.5938
DATA	2432	30	54	0	0	ASCRP3004499	ASCRP3004499	1764.5	432	4.963219e+001	5.066339e+000	65	17	4.043918e+000	0	0	0	0	0	0	48.8036	1	1	48.5334	17.2593
DATA	2433	30	55	0	0	ASCRP3012764	ASCRP3012764	1789.87	432.025	2.393380e+002	2.395539e+001	248	16	3.877016e+000	0	0	0	0	0	0	235.365	1	1	49.1849	16.5313
DATA	2434	30	56	0	0	ASCRP3009063	ASCRP3009063	1815.44	432.027	6.234203e+002	6.235031e+001	625	15	2.899370e+000	0	0	0	0	0	0	613.247	1	1	48.5334	15.7778
DATA	2435	30	57	0	0	ASCRP3008790	ASCRP3008790	1841	432	1.023340e+002	1.028372e+001	116	16	3.018834e+000	0	0	0	0	0	0	100.714	1	1	54.9904	15.6923
DATA	2436	30	58	0	0	ASCRP3011017	ASCRP3011017	1866	431.765	7.286632e+001	7.357028e+000	87	16	4.286190e+000	0	0	0	0	0	0	71.7673	1	1	46.1809	15.5
DATA	2437	30	59	0	0	ASCRP3009847	ASCRP3009847	1891.64	432.014	1.403237e+002	1.406899e+001	154	15.5	3.186239e+000	0	0	0	0	0	0	138.329	1	1	49.1849	15.3214
DATA	2438	30	60	0	0	ASCRP3004939	ASCRP3004939	1917.19	431.974	3.832656e+002	3.833994e+001	404	14	2.729580e+000	0	0	0	0	0	0	378.286	1	1	49.1849	14.0313
DATA	2439	30	61	0	0	ASCRP3008907	ASCRP3008907	1942.63	432.127	4.075867e+001	4.199544e+000	56	13	2.756200e+000	0	0	0	0	0	0	40.2885	1	1	47.5395	14.1429
DATA	2440	30	62	66	-1	(-)3xSLv1	NegativeControl	1968	432	1.026108e+000	1.009774e+000	17	15	3.320488e+000	0	0	0	0	0	0	-1.07786	0	0	65	14.8889
DATA	2441	30	63	0	1	RC10	RC10	1993.5	432	1.023848e+000	1.007549e+000	14	17	3.693862e+000	0	0	0	0	0	0	-2.1445	0	0	65	16.7308
DATA	2442	30	64	0	0	ASCRP3009295	ASCRP3009295	2018.67	432.147	4.275319e+001	4.391858e+000	58	15	2.742249e+000	0	0	0	0	0	0	42.5397	1	1	48.8603	14.7083
DATA	2443	30	65	0	0	ASCRP3010960	ASCRP3010960	2044.08	431.561	1.206550e+002	1.210702e+001	139	14	3.489212e+000	0	0	0	0	0	0	120.431	1	1	45.1352	13.7857
DATA	2444	30	66	0	1	RC3	RC3	2069.5	432	1.014683e+000	9.985296e-001	16	14	3.752175e+000	0	0	0	0	0	0	-1.67774	0	0	65	14.6897
DATA	2445	30	67	0	0	ASCRP3006325	ASCRP3006325	2094.43	431.823	1.298565e+002	1.302369e+001	149.5	15	3.650011e+000	0	0	0	0	0	0	130.554	1	1	49.5074	15.4516
DATA	2446	30	68	0	0	ASCRP3004139	ASCRP3004139	2119.93	431.8	5.331798e+002	5.332717e+001	559.5	15	4.741157e+000	0	0	0	0	0	0	538.436	1	1	46.8651	15.75
DATA	2447	30	69	0	0	ASCRP3004104	ASCRP3004104	2145.5	432	9.891168e+002	9.891659e+001	1011.5	15	2.717748e+000	0	0	0	0	0	0	1003.84	1	1	48.5334	14.8846
DATA	2448	30	70	0	0	CUST_9_PI418767722	NM_003746	2171.06	432.012	4.816174e+002	4.817171e+001	506	15	2.353960e+000	0	0	0	1	0	0	491.534	1	1	49.8279	14.7273
DATA	2449	30	71	0	0	ASCRP3010744	ASCRP3010744	2196.5	432	1.364463e+001	1.676293e+000	30	17	3.766822e+000	0	0	0	0	0	0	14.0124	1	1	65	16.5882
DATA	2450	30	72	0	0	ASCRP3005611	ASCRP3005611	2222	432	2.274544e+001	2.471590e+000	40	17	3.782978e+000	0	0	0	0	0	0	23.5202	1	1	54.9904	15.5714
DATA	2451	30	73	0	0	Negative024	Negative024	2247.5	432	9.752542e-001	9.597290e-001	17	18	4.375837e+000	0	0	0	0	0	0	-0.54409	0	0	65	17.9412
DATA	2452	30	74	0	0	ASCRP3004435	ASCRP3004435	2272.43	431.768	3.584580e+002	3.585843e+001	384	17.5	4.751811e+000	0	0	0	0	0	0	376.582	1	1	46.8651	16.1667
DATA	2453	30	75	0	0	CUST_5_PI418767722	NM_000841	2298	432	7.019270e+000	1.175748e+000	23	15	4.196689e+000	0	0	0	1	0	0	7.44174	1	1	54.9904	15.2927
DATA	2454	30	76	0	0	ASCRP3011791	ASCRP3011791	2323.27	432	1.640840e+001	1.888016e+000	35	13.5	3.718392e+000	0	0	0	0	0	0	17.569	1	1	47.2035	14.3667
DATA	2455	30	77	0	0	ASCRP3006117	ASCRP3006117	2348.35	432.083	1.218403e+001	1.529163e+000	31	15	3.591507e+000	0	0	0	0	0	0	13.1857	1	1	48.5334	14.9677
DATA	2456	30	78	0	0	ASCRP3008294	ASCRP3008294	2374.08	432.082	8.413745e+001	8.463147e+000	112	16.5	4.496836e+000	0	0	0	0	0	0	92.145	1	1	46.8651	16.3077
DATA	2457	30	79	0	0	ASCRP3007509	ASCRP3007509	2399.07	432.132	7.249238e+001	7.305108e+000	94.5	14	4.416789e+000	0	0	0	0	0	0	80.3909	1	1	46.8651	15.3529
DATA	2458	30	80	0	0	Negative060	Negative060	2425	432	6.310691e+000	1.090349e+000	21	15	2.670025e+000	0	0	0	1	0	0	7.09733	1	1	65	15.0645
DATA	2459	30	81	0	0	ASCRP3011226	ASCRP3011226	2450	431.797	2.074331e+002	2.076181e+001	254	15	4.151484e+000	0	0	0	0	0	0	236.726	1	1	46.8651	15.7692
DATA	2460	30	82	0	0	ASCRP3006525	ASCRP3006525	2475.32	431.884	8.885304e+000	1.238274e+000	27.5	14	3.391952e+000	0	0	0	0	0	0	10.3023	1	1	46.5243	14.2769
DATA	2461	31	1	0	0	ASCRP3009288	ASCRP3009288	406.5	439	2.129625e+001	2.315722e+000	41.5	15	3.955502e+000	0	0	0	0	0	0	23.4142	1	1	54.1152	15.0211
DATA	2462	31	2	0	0	ASCRP3002743	ASCRP3002743	431.809	438.794	1.203257e+002	1.206755e+001	148	17	4.676860e+000	0	0	0	0	0	0	131.061	1	1	46.1809	16.8889
DATA	2463	31	3	0	0	Negative048	Negative048	457	439	3.147924e+000	9.781146e-001	20	15	2.754065e+000	0	0	0	0	0	0	3.39921	1	0	54.9904	14.6571
DATA	2464	31	4	0	0	ASCRP3008787	ASCRP3008787	482.362	438.826	1.405771e+002	1.408867e+001	165.5	16	2.867938e+000	0	0	0	0	0	0	150.595	1	1	46.8651	16.0741
DATA	2465	31	5	0	0	A_23_P10385	NM_016448	507.5	439	5.741262e+000	1.101751e+000	23	17	4.423961e+000	0	0	0	0	0	0	6.10553	1	1	54.1152	16.8333
DATA	2466	31	6	0	0	ASCRP3003683	ASCRP3003683	533.5	439	8.428998e+000	1.267681e+000	26	15	3.426462e+000	0	0	0	0	0	0	8.9021	1	1	54.1152	15.3235
DATA	2467	31	7	1028	1	(+)E1A_r60_a135	E1A_r60_a135	558.5	439	9.680352e-001	9.532250e-001	17	16	3.093896e+000	0	0	0	0	0	0	0.355016	0	0	65	16.0588
DATA	2468	31	8	0	0	ASCRP3008182	ASCRP3008182	584.319	439.403	1.709477e+001	1.959700e+000	36	17.5	3.413998e+000	0	0	0	0	0	0	17.8408	1	1	47.5395	17.8462
DATA	2469	31	9	0	0	ASCRP3002007	ASCRP3002007	609.281	438.844	8.725844e+001	8.778812e+000	109	15	3.918861e+000	0	0	0	0	0	0	90.6195	1	1	45.4864	15.2333
DATA	2470	31	10	0	0	ASCRP3007105	ASCRP3007105	634.766	439.219	2.674127e+001	2.843773e+000	46	15	3.171565e+000	0	0	0	0	0	0	27.639	1	1	45.1352	15
DATA	2471	31	11	0	0	ASCRP3005291	ASCRP3005291	660.044	439.244	1.813090e+001	2.057019e+000	35	16	3.427049e+000	0	0	0	0	0	0	18.6606	1	1	37.4241	15.6579
DATA	2472	31	12	0	0	ASCRP3002137	ASCRP3002137	685.385	438.646	4.591255e+001	4.693679e+000	63	15	3.194754e+000	0	0	0	0	0	0	47.0804	1	1	45.1352	14.8387
DATA	2473	31	13	0	0	ASCRP3007522	ASCRP3007522	710.92	439.08	6.426978e+001	6.501070e+000	84	15	3.085892e+000	0	0	0	0	0	0	65.6682	1	1	46.8651	15.0909
DATA	2474	31	14	0	0	ASCRP3007691	ASCRP3007691	736.309	439.259	5.881051e+002	5.881870e+001	622	16	3.754800e+000	0	0	0	0	0	0	599.001	1	1	51.0895	15.7931
DATA	2475	31	15	0	0	ASCRP3003253	ASCRP3003253	760.915	439.508	1.406572e+001	1.716914e+000	32	15	3.736882e+000	0	0	0	0	0	0	14.2864	1	1	42.9674	15.9167
DATA	2476	31	16	0	0	Negative060	Negative060	787.088	439.386	1.003058e+000	9.870899e-001	17	16	3.670416e+000	0	0	0	0	0	0	-0.184458	0	0	65	16.3171
DATA	2477	31	17	0	0	ASCRP3001447	ASCRP3001447	812.316	439.063	6.695726e+002	6.696456e+001	680	15	3.772284e+000	0	0	0	0	0	0	676.868	1	1	49.8279	15.025
DATA	2478	31	18	0	0	Negative007	Negative007	837.912	439.386	1.007370e+000	9.915045e-001	17	14.5	2.970352e+000	0	0	0	0	0	0	0.185493	0	0	65	14.0667
DATA	2479	31	19	0	0	ASCRP3008432	ASCRP3008432	863.169	438.677	2.858377e+002	2.860101e+001	303	16	3.729164e+000	0	0	0	0	0	0	287.877	1	1	45.4864	15.64
DATA	2480	31	20	0	0	ASCRP3004986	ASCRP3004986	888.471	438.657	2.572623e+001	2.758161e+000	44	15	3.511087e+000	0	0	0	0	0	0	25.8681	1	1	46.8651	14.7143
DATA	2481	31	21	0	0	ASCRP3008172	ASCRP3008172	914.132	439.289	7.690324e+001	7.754575e+000	91	16	3.706002e+000	0	0	0	0	0	0	77.1991	1	1	49.1849	16.0286
DATA	2482	31	22	0	0	ASCRP3009628	ASCRP3009628	939.256	439.5	3.029962e+002	3.031603e+001	317.5	15	3.074688e+000	0	0	0	0	0	0	303.75	1	1	50.4627	15.75
DATA	2483	31	23	0	0	ASCRP3006986	ASCRP3006986	964.589	439.37	3.481181e+001	3.621591e+000	51	15	2.750165e+000	0	0	0	0	0	0	34.8588	1	1	48.5334	14.4583
DATA	2484	31	24	0	0	ASCRP3007859	ASCRP3007859	990.418	439.427	5.109158e+000	1.122737e+000	21	16	4.798990e+000	0	0	0	0	0	0	5.11043	1	1	57.5363	15.9697
DATA	2485	31	25	0	0	ASCRP3008153	ASCRP3008153	1015.59	438.908	1.655431e+003	1.655461e+002	1647	15.5	3.049590e+000	0	0	0	0	0	0	1654.53	1	1	49.1849	15.5
DATA	2486	31	26	0	0	ASCRP3002476	ASCRP3002476	1041.17	438.701	8.732979e+002	8.733553e+001	883	16	3.750676e+000	0	0	0	0	0	0	872.1	1	1	48.5334	15.3514
DATA	2487	31	27	0	0	ASCRP3010391	ASCRP3010391	1066.39	438.871	9.500477e+000	1.380973e+000	27	15	4.644505e+000	0	0	0	0	0	0	9.47919	1	1	47.2035	15.3571
DATA	2488	31	28	0	0	ASCRP3003913	ASCRP3003913	1091.41	438.848	1.435455e+001	1.751152e+000	29	15	4.222164e+000	0	0	0	0	0	0	14.3117	1	1	45.4864	14.92
DATA	2489	31	29	0	0	ASCRP3012926	ASCRP3012926	1117.12	439.348	6.746932e+001	6.821210e+000	83	17	4.247862e+000	0	0	0	0	0	0	67.2072	1	1	46.5243	16.5172
DATA	2490	31	30	0	0	ASCRP3009267	ASCRP3009267	1142.63	439.36	3.174116e+003	3.174131e+002	3152	15	3.496542e+000	0	0	0	0	0	0	3159.56	1	1	48.8603	15.6774
DATA	2491	31	31	0	0	Negative030	Negative030	1168.09	439.386	1.021561e+000	1.005298e+000	17	16	1.964688e+000	0	0	0	0	0	0	0.00606918	0	0	57.259	15.5
DATA	2492	31	32	0	0	Negative021	Negative021	1193.5	439.352	1.022227e+000	1.006059e+000	17	16	3.474201e+000	0	0	0	0	0	0	0.144033	0	0	65	16.4848
DATA	2493	31	33	0	0	ASCRP3000988	ASCRP3000988	1218.38	438.656	2.453090e+002	2.455154e+001	256.5	18	4.420619e+000	0	0	0	0	0	0	243.757	1	1	45.1352	16.5517
DATA	2494	31	34	0	0	ASCRP3003992	ASCRP3003992	1244.09	438.794	5.190670e+001	5.287464e+000	69.5	15	3.315266e+000	0	0	0	0	0	0	51.5416	1	1	46.5243	15.1892
DATA	2495	31	35	0	0	ASCRP3010634	ASCRP3010634	1269.5	439.352	6.806626e+000	1.216243e+000	23	15.5	4.177030e+000	0	0	0	0	0	0	6.753	1	1	57.5363	16.8125
DATA	2496	31	36	0	0	ASCRP3012044	ASCRP3012044	1295	439.455	4.555447e+001	4.665778e+000	61.5	15	3.724400e+000	0	0	0	0	0	0	45.1635	1	1	55.8519	15.225
DATA	2497	31	37	0	0	Negative034	Negative034	1320.5	439.352	1.025640e+000	1.009725e+000	17	16	4.126894e+000	0	0	0	0	0	0	0.285828	0	0	65	16.4688
DATA	2498	31	38	0	0	ASCRP3008604	ASCRP3008604	1345.82	439.368	1.584971e+003	1.585003e+002	1586	16	4.071810e+000	0	0	0	0	0	0	1569.25	1	1	49.5074	16.5313
DATA	2499	31	39	0	0	ASCRP3005762	ASCRP3005762	1371.42	439.427	3.302544e+001	3.453755e+000	50	16	4.161524e+000	0	0	0	0	0	0	32.674	1	1	57.5363	16.5806
DATA	2500	31	40	0	0	ASCRP3001648	ASCRP3001648	1396.5	439.352	4.932106e+002	4.933143e+001	488.5	16	6.796278e+000	0	0	0	0	1	0	487.629	1	1	57.5363	18.5758
DATA	2501	31	41	0	0	ASCRP3013239	ASCRP3013239	1422.01	438.614	3.457164e+001	3.602221e+000	50	16	3.821124e+000	0	0	0	0	0	0	34.1639	1	1	46.8651	15.6207
DATA	2502	31	42	0	0	ASCRP3003257	ASCRP3003257	1447.49	438.571	1.956439e+003	1.956465e+002	1978.5	15	3.126233e+000	0	0	0	0	0	0	1931.98	1	1	46.8651	14.76
DATA	2503	31	43	0	0	ASCRP3000192	ASCRP3000192	1472.55	438.901	1.719284e+002	1.722269e+001	184	15	3.241966e+000	0	0	0	0	0	0	169.637	1	1	47.8731	15.2
DATA	2504	31	44	0	0	ASCRP3004312	ASCRP3004312	1498.13	438.912	6.543652e+001	6.621789e+000	81	15	3.509856e+000	0	0	0	0	0	0	64.517	1	1	46.8651	14.3704
DATA	2505	31	45	0	0	ASCRP3005132	ASCRP3005132	1523.65	439.319	1.413308e+001	1.740088e+000	31	14	2.912298e+000	0	0	0	0	0	0	13.9226	1	1	48.2044	14.5
DATA	2506	31	46	0	0	ASCRP3000578	ASCRP3000578	1549	439.455	1.032302e+000	1.020121e+000	18	17	4.420563e+000	0	0	0	0	0	0	0.916022	0	0	65	16.9
DATA	2507	31	47	0	0	ASCRP3009495	ASCRP3009495	1574.25	439.472	2.303638e+002	2.305880e+001	243	15	2.712932e+000	0	0	0	0	0	0	226.615	1	1	48.2044	15.88
DATA	2508	31	48	0	0	ASCRP3000466	ASCRP3000466	1599.64	439.416	3.514894e+002	3.516365e+001	361.5	15	4.502962e+000	0	0	0	0	0	0	345.56	1	1	52.9257	16.12
DATA	2509	31	49	0	0	A_23_P252740	NM_024094	1625.42	439.427	3.201841e+000	1.066929e+000	20	16	4.131759e+000	0	0	0	0	0	0	3.14599	1	0	57.5363	16
DATA	2510	31	50	0	0	ASCRP3005316	ASCRP3005316	1650.5	439.352	1.279131e+004	1.279131e+003	12709	16	3.942271e+000	0	0	0	0	0	0	12562.2	1	1	57.5363	16.7826
DATA	2511	31	51	0	0	ASCRP3006405	ASCRP3006405	1675.62	438.942	1.102400e+002	1.107095e+001	129	15	5.209172e+000	0	0	0	0	0	0	108.234	1	1	46.5243	16.7241
DATA	2512	31	52	0	0	ASCRP3009329	ASCRP3009329	1701.26	438.75	1.725277e+001	2.003637e+000	33.5	16	4.006002e+000	0	0	0	0	0	0	16.9342	1	1	46.8651	16.2973
DATA	2513	31	53	0	0	ASCRP3007228	ASCRP3007228	1726.63	439.36	1.234621e+002	1.238821e+001	137	14	3.348379e+000	0	0	0	0	0	0	121.132	1	1	48.8603	14.2143
DATA	2514	31	54	0	0	Negative024	Negative024	1752.11	439.5	1.035865e+000	1.019374e+000	17	15	4.272946e+000	0	0	0	0	0	0	-0.407678	0	0	65	15.5161
DATA	2515	31	55	0	0	ASCRP3004833	ASCRP3004833	1777.5	439.352	9.016813e+000	1.360862e+000	26	16	4.202662e+000	0	0	0	0	0	0	8.84633	1	1	57.5363	17.0645
DATA	2516	31	56	0	0	ASCRP3003594	ASCRP3003594	1802.82	439.282	7.438875e+001	7.508346e+000	90.5	17	4.244708e+000	0	0	0	0	0	0	72.9999	1	1	49.5074	17.3333
DATA	2517	31	57	0	0	ASCRP3010300	ASCRP3010300	1828.42	439.427	2.394198e+002	2.396364e+001	227.5	16.5	2.915748e+000	0	0	0	0	0	0	235.037	1	1	57.5363	15.8889
DATA	2518	31	58	0	0	ASCRP3007472	ASCRP3007472	1853.58	439.427	6.615742e+003	6.615750e+002	6519	16.5	3.891806e+000	0	0	0	0	0	0	6498.64	1	1	57.5363	15.8846
DATA	2519	31	59	0	0	ASCRP3013542	ASCRP3013542	1878.9	439.188	5.378023e+001	5.473352e+000	68	15	4.065225e+000	0	0	0	0	0	0	52.877	1	1	46.8651	15.6571
DATA	2520	31	60	0	0	ASCRP3011462	ASCRP3011462	1904.32	438.958	1.240138e+002	1.244292e+001	138.5	14	2.827121e+000	0	0	0	0	0	0	122.075	1	1	48.5334	14.2759
DATA	2521	31	61	0	0	ASCRP3012201	ASCRP3012201	1929.62	439.487	1.086843e+002	1.091569e+001	127	13.5	3.490374e+000	0	0	0	0	0	0	107.118	1	1	49.8279	14.6176
DATA	2522	31	62	0	0	ASCRP3006477	ASCRP3006477	1955.13	439.587	1.649076e+001	1.935312e+000	34	14	2.228661e+000	0	0	0	0	0	0	16.2806	1	1	44.4243	14.3214
DATA	2523	31	63	0	0	ASCRP3000126	ASCRP3000126	1980.63	439.593	1.327675e+002	1.331517e+001	150.5	16	3.816294e+000	0	0	0	0	0	0	131.346	1	1	50.7771	15.8889
DATA	2524	31	64	0	0	ASCRP3009530	ASCRP3009530	2006.05	439.608	1.169901e+002	1.174238e+001	130	15	2.816007e+000	0	0	0	0	0	0	116.018	1	1	49.1849	15.1786
DATA	2525	31	65	0	0	ASCRP3004663	ASCRP3004663	2030.94	438.846	6.264462e+001	6.344629e+000	79.5	14	3.043767e+000	0	0	0	0	0	0	62.3083	1	1	45.835	13.7419
DATA	2526	31	66	0	0	ASCRP3012423	ASCRP3012423	2056.63	438.735	1.890256e+002	1.892910e+001	207	16	2.902008e+000	0	0	0	0	0	0	188.634	1	1	46.5243	14.963
DATA	2527	31	67	0	0	ASCRP3005478	ASCRP3005478	2081.71	438.833	1.043228e+002	1.047995e+001	124	15	2.883971e+000	0	0	0	0	0	0	104.486	1	1	45.835	15.4706
DATA	2528	31	68	0	0	ASCRP3005344	ASCRP3005344	2107.18	438.702	7.823462e+001	7.886381e+000	100	15	3.852915e+000	0	0	0	0	0	0	78.6909	1	1	45.835	15.5789
DATA	2529	31	69	0	0	ASCRP3008701	ASCRP3008701	2133	439.455	3.818652e+001	3.944794e+000	55	16	4.325649e+000	0	0	0	0	0	0	38.5881	1	1	55.8519	17.2105
DATA	2530	31	70	0	0	AS_circRNA_control208	AS_circRNA_control208	2158.43	439.246	4.516875e+003	4.516885e+002	4598	15	2.608959e+000	0	0	0	0	0	0	4588.99	1	1	45.4864	15.84
DATA	2531	31	71	0	0	ASCRP3003971	ASCRP3003971	2183.56	439.211	2.808128e+001	2.973732e+000	46	15	3.554987e+000	0	0	0	0	0	0	28.6977	1	1	47.5395	15.931
DATA	2532	31	72	0	0	ASCRP3011986	ASCRP3011986	2209.13	439.253	2.548424e+001	2.727525e+000	44.5	15	3.956662e+000	0	0	0	0	0	0	26.2164	1	1	49.1849	15
DATA	2533	31	73	0	0	ASCRP3008351	ASCRP3008351	2234.58	439.427	9.806693e-001	9.675403e-001	18	17	4.807732e+000	0	0	0	0	0	0	0.717724	0	0	57.5363	16.3429
DATA	2534	31	74	0	0	ASCRP3004867	ASCRP3004867	2259.89	439.137	1.408354e+002	1.411605e+001	163	18	3.165713e+000	0	0	0	0	0	0	147.111	1	1	46.8651	17.75
DATA	2535	31	75	0	0	ASCRP3002236	ASCRP3002236	2285.1	439.103	5.836122e+001	5.912785e+000	79	15	4.181251e+000	0	0	0	0	0	0	61.4943	1	1	46.8651	15.4688
DATA	2536	31	76	1028	1	(+)E1A_r60_a104	E1A_r60_a104	2310.67	439.5	2.425079e+000	9.707986e-001	20	15	3.871516e+000	0	0	0	0	0	0	2.57981	1	0	57.5363	15.3636
DATA	2537	31	77	0	0	Negative010	Negative010	2336.08	439.392	4.887580e+001	4.975317e+000	67	14	4.521868e+000	0	0	0	0	0	0	52.5413	1	1	48.8603	15.2963
DATA	2538	31	78	0	0	ASCRP3000966	ASCRP3000966	2361.5	439.5	1.620535e+001	1.863353e+000	35.5	15	3.981729e+000	0	0	0	0	0	0	17.6192	1	1	57.5363	15.3333
DATA	2539	31	79	0	0	ASCRP3008053	ASCRP3008053	2386.89	439.5	7.180187e+001	7.237437e+000	93.5	17	4.578812e+000	0	0	0	0	0	0	79.0319	1	1	56.9804	16.4138
DATA	2540	31	80	0	0	ASCRP3009720	ASCRP3009720	2411.74	439.667	8.421680e+001	8.469296e+000	109.5	15	3.948619e+000	0	0	0	0	0	0	93.9068	1	1	48.2044	15.2703
DATA	2541	31	81	0	0	ASCRP3010195	ASCRP3010195	2437.62	438.92	1.515049e+001	1.753943e+000	34	14.5	2.996471e+000	0	0	0	0	0	0	17.1442	1	1	40.2912	14.6429
DATA	2542	31	82	0	0	ASCRP3010032	ASCRP3010032	2463.41	439.221	1.158007e+001	1.448401e+000	32	15	4.131427e+000	0	0	0	0	0	0	13.3106	1	1	46.5243	16.0727
DATA	2543	32	1	0	0	ASCRP3010051	ASCRP3010051	418.833	445.97	2.409623e+002	2.411359e+001	279.5	16	4.781828e+000	0	0	0	0	0	0	263.413	1	1	46.1809	15.8824
DATA	2544	32	2	0	0	ASCRP3013037	ASCRP3013037	444.183	446.38	2.189821e+001	2.376473e+000	41	16	2.915801e+000	0	0	0	0	0	0	23.7198	1	1	47.5395	15.5758
DATA	2545	32	3	0	0	ASCRP3009130	ASCRP3009130	469.541	446.176	3.918317e+002	3.919423e+001	430	16	3.619244e+000	0	0	0	0	0	0	420.884	1	1	48.8603	15.8529
DATA	2546	32	4	0	0	ASCRP3009518	ASCRP3009518	495	445.883	3.791285e+001	3.905641e+000	56.5	16	4.042214e+000	0	0	0	0	0	0	40.4108	1	1	44.7812	16.1143
DATA	2547	32	5	0	0	ASCRP3007441	ASCRP3007441	520.618	446.553	1.460658e+002	1.463712e+001	175	17	4.298664e+000	0	0	0	0	0	0	154.558	1	1	49.8279	16.0952
DATA	2548	32	6	0	0	CUST_14_PI418767722	NM_004309	545.937	446.544	5.355303e+001	5.439127e+000	73	14.5	2.758345e+000	0	0	0	0	0	0	56.2992	1	1	50.4627	14.8571
DATA	2549	32	7	0	0	ASCRP3001123	ASCRP3001123	571.418	446.427	4.631341e+000	1.063093e+000	22	16	2.907905e+000	0	0	0	0	0	0	4.8399	1	0	57.5363	15.4516
DATA	2550	32	8	0	0	ASCRP3008660	ASCRP3008660	596.689	446.622	8.292985e+002	8.293543e+001	871	15	4.573214e+000	0	0	0	0	0	0	861.926	1	1	48.5334	16.2857
DATA	2551	32	9	0	0	CUST_11_PI418767722	NM_001003	622.058	446.232	9.956686e+001	1.000352e+001	116	15	3.970991e+000	0	0	0	0	0	0	102.982	1	1	46.5243	15.1892
DATA	2552	32	10	66	-1	(-)3xSLv1	NegativeControl	647.418	446.427	9.869557e-001	9.712442e-001	16	16	2.888063e+000	0	0	0	0	0	0	-1.19839	0	0	65	15.8182
DATA	2553	32	11	0	0	A_23_P253524	NM_001813	672.778	446.476	1.972619e+001	2.200521e+000	37.5	14	3.163913e+000	0	0	0	0	0	0	20.2273	1	1	43.7019	14.7
DATA	2554	32	12	0	0	ASCRP3008770	ASCRP3008770	698.062	445.969	2.738068e+002	2.739817e+001	301	15	2.214114e+000	0	0	0	0	0	0	279.764	1	1	46.8651	15.1667
DATA	2555	32	13	0	0	ASCRP3006420	ASCRP3006420	723.589	446.753	7.163311e+001	7.230333e+000	91	15	3.310784e+000	0	0	0	0	0	0	72.9324	1	1	48.5334	15.1935
DATA	2556	32	14	0	0	ASCRP3007542	ASCRP3007542	749.095	446.676	1.857854e+002	1.860464e+001	208	15	4.369592e+000	0	0	0	0	0	0	188.588	1	1	48.8603	15.52
DATA	2557	32	15	0	0	ASCRP3001042	ASCRP3001042	774.547	447.057	8.945180e+000	1.332716e+000	26	16	3.157631e+000	0	0	0	0	0	0	9.05463	1	1	42.2201	15.9722
DATA	2558	32	16	0	0	ASCRP3012565	ASCRP3012565	799.84	446.773	6.192291e+001	6.270967e+000	79	16	3.368038e+000	0	0	0	0	0	0	62.5336	1	1	48.5334	15.9667
DATA	2559	32	17	0	0	ASCRP3010373	ASCRP3010373	825.333	446.5	8.333823e+000	1.295858e+000	24	14	2.619131e+000	0	0	0	0	0	0	8.39823	1	1	57.5363	13.7879
DATA	2560	32	18	0	0	ASCRP3011223	ASCRP3011223	850.567	445.746	1.418408e+002	1.421887e+001	161	15	3.519871e+000	0	0	0	0	0	0	142.69	1	1	46.5243	14.9583
DATA	2561	32	19	0	0	ASCRP3000704	ASCRP3000704	875.725	446.174	1.349709e+002	1.353378e+001	151	15	3.119320e+000	0	0	0	0	0	0	135.527	1	1	46.5243	14.7857
DATA	2562	32	20	0	0	ASCRP3011636	ASCRP3011636	901.418	446.427	5.851754e+000	1.156519e+000	22	16	3.330577e+000	0	0	0	0	0	0	5.86612	1	1	57.5363	15.4375
DATA	2563	32	21	0	0	ASCRP3013173	ASCRP3013173	926.582	446.896	1.070667e+002	1.075319e+001	128	15	3.457340e+000	0	0	0	0	0	0	107.165	1	1	46.5243	16.1034
DATA	2564	32	22	0	0	ASCRP3000715	ASCRP3000715	952	446.706	2.115195e+001	2.339796e+000	38	15.5	3.404595e+000	0	0	0	0	0	0	21.1457	1	1	46.1809	15.9643
DATA	2565	32	23	0	0	ASCRP3005054	ASCRP3005054	977.653	447.097	8.201483e+001	8.262413e+000	95	15	3.713288e+000	0	0	0	0	0	0	81.8861	1	1	48.2044	14.9333
DATA	2566	32	24	0	1	ETG10_195139	ETG10_195139	1002.89	446.5	1.627315e+001	1.911287e+000	33.5	16.5	3.986747e+000	0	0	0	0	0	0	16.2337	1	1	65	16.0938
DATA	2567	32	25	0	0	ASCRP3004579	ASCRP3004579	1028.09	445.985	8.135016e+001	8.196641e+000	97.5	16	3.519543e+000	0	0	0	0	0	0	81.0893	1	1	46.8651	15.85
DATA	2568	32	26	0	0	ASCRP3013365	ASCRP3013365	1053.58	445.836	9.901475e+001	9.952252e+000	116	16	4.564562e+000	0	0	0	0	0	0	98.6153	1	1	46.1809	16.0909
DATA	2569	32	27	0	0	ASCRP3003826	ASCRP3003826	1078.87	446.229	1.625151e+002	1.628256e+001	179.5	14.5	4.027025e+000	0	0	0	0	0	0	161.709	1	1	46.5243	14.9286
DATA	2570	32	28	0	0	ASCRP3011292	ASCRP3011292	1104.45	445.899	1.198763e+002	1.202974e+001	138	16	4.422513e+000	0	0	0	0	0	0	119.202	1	1	47.5395	16.4
DATA	2571	32	29	0	0	ASCRP3001952	ASCRP3001952	1129.89	446.5	1.736957e+001	2.007541e+000	34.5	15	3.652780e+000	0	0	0	0	0	0	17.256	1	1	65	15.0303
DATA	2572	32	30	0	0	ASCRP3010301	ASCRP3010301	1155.42	446.427	1.752173e+001	2.021063e+000	30	15	2.526780e+000	0	0	0	0	0	0	17.3954	1	1	57.5363	15
DATA	2573	32	31	0	0	ASCRP3006874	ASCRP3006874	1180.67	446.5	5.561612e+003	5.561621e+002	5525	15.5	2.846723e+000	0	0	0	0	0	0	5517.64	1	1	57.5363	15.6563
DATA	2574	32	32	0	0	ASCRP3005512	ASCRP3005512	1206.11	446.5	3.382616e+001	3.529796e+000	50	17	4.190106e+000	0	0	0	0	0	0	33.5362	1	1	56.9804	16.9032
DATA	2575	32	33	0	0	ASCRP3006361	ASCRP3006361	1231.07	446.282	2.022478e+001	2.260304e+000	36.5	14	4.390934e+000	0	0	0	0	0	0	20.0397	1	1	47.2035	14.9697
DATA	2576	32	34	0	0	ASCRP3007599	ASCRP3007599	1257.06	446.382	2.736500e+001	2.916924e+000	43.5	15	2.956644e+000	0	0	0	0	0	0	27.0952	1	1	46.1809	15.3784
DATA	2577	32	35	0	0	ASCRP3004090	ASCRP3004090	1282.33	446.5	3.062331e+000	1.056046e+000	19.5	15	4.320953e+000	0	0	0	0	0	0	3.03	1	0	57.5363	15.8214
DATA	2578	32	36	0	0	ASCRP3003921	ASCRP3003921	1307.51	446.36	2.521719e+002	2.523746e+001	268	16	3.746794e+000	0	0	0	0	0	0	249.353	1	1	49.8279	15.9615
DATA	2579	32	37	0	0	ASCRP3001705	ASCRP3001705	1333.11	446.658	2.452616e+002	2.454703e+001	259	15.5	4.517654e+000	0	0	0	0	0	0	242.328	1	1	48.5334	16.2667
DATA	2580	32	38	0	0	ASCRP3010876	ASCRP3010876	1358.34	446.816	2.691639e+002	2.693544e+001	285	16	2.215588e+000	0	0	0	0	0	0	265.746	1	1	49.5074	15.2963
DATA	2581	32	39	0	0	CUST_13_PI418767722	NM_005022	1383.67	446.5	7.714191e+004	7.714192e+003	75527	17	7.076958e+000	0	0	0	0	1	0	76116.1	1	1	57.5363	18.8
DATA	2582	32	40	0	1	RC8	RC8	1409.33	446.5	3.487263e+000	1.072491e+000	19	16	4.413256e+000	0	0	0	1	0	0	3.43839	1	0	57.5363	16.9118
DATA	2583	32	41	0	0	ASCRP3005205	ASCRP3005205	1434.58	446.573	2.276888e+001	2.492865e+000	40	15	3.112821e+000	0	0	0	0	0	0	22.4331	1	1	57.5363	15.7586
DATA	2584	32	42	0	0	ASCRP3003726	ASCRP3003726	1459.53	446.425	4.342883e+002	4.344071e+001	454.5	16	3.964746e+000	0	0	0	0	0	0	427.6	1	1	50.4627	16.1724
DATA	2585	32	43	0	0	ASCRP3010043	ASCRP3010043	1485.44	445.939	2.186696e+001	2.411299e+000	38	15	3.096978e+000	0	0	0	0	0	0	21.5177	1	1	45.4864	14.5357
DATA	2586	32	44	0	0	ASCRP3009956	ASCRP3009956	1510.54	446.176	2.391863e+002	2.394024e+001	249	15	4.066564e+000	0	0	0	0	0	0	235.183	1	1	48.8603	15.5862
DATA	2587	32	45	0	0	ASCRP3002251	ASCRP3002251	1536.32	446.481	3.291291e+001	3.445083e+000	48	15	4.106075e+000	0	0	0	0	0	0	32.3361	1	1	49.8279	16.2121
DATA	2588	32	46	0	0	ASCRP3013393	ASCRP3013393	1561.63	446.64	5.438682e+002	5.439636e+001	557	17	4.169419e+000	0	0	0	0	0	0	533.954	1	1	48.8603	16.9167
DATA	2589	32	47	0	0	A_23_P82738	NM_012415	1587.11	446.5	2.911540e+000	1.059938e+000	19	15	3.176211e+000	0	0	0	1	0	0	2.85679	1	0	65	15.6296
DATA	2590	32	48	0	0	ASCRP3000612	ASCRP3000612	1612.5	446.5	7.594713e+000	1.271497e+000	25	13	3.694518e+000	0	0	0	0	0	0	7.44756	1	1	57.5363	14.871
DATA	2591	32	49	0	0	ASCRP3009424	ASCRP3009424	1637.9	446.181	1.467799e+002	1.471340e+001	162.5	16	4.032369e+000	0	0	0	0	0	0	143.875	1	1	46.8651	16.52
DATA	2592	32	50	0	0	ASCRP3001069	ASCRP3001069	1663.33	446.5	1.890714e+001	2.148657e+000	34	15	3.839450e+000	0	0	0	0	0	0	18.5228	1	1	57.5363	15.7931
DATA	2593	32	51	0	0	ASCRP3012168	ASCRP3012168	1688.44	446.265	4.720886e+001	4.830040e+000	62	16	3.748261e+000	0	0	0	0	0	0	46.236	1	1	46.8651	16.129
DATA	2594	32	52	0	0	ASCRP3010495	ASCRP3010495	1714	446.323	2.662360e+001	2.851537e+000	44	15	2.934216e+000	0	0	0	0	0	0	26.0678	1	1	44.7812	14.7647
DATA	2595	32	53	0	0	ASCRP3009555	ASCRP3009555	1739.04	446.821	1.689496e+001	1.974358e+000	32	13	3.510365e+000	0	0	0	0	0	0	16.5375	1	1	46.5243	13.4138
DATA	2596	32	54	0	0	ASCRP3001762	ASCRP3001762	1764.62	446.763	7.003786e+001	7.077900e+000	84	16	4.487018e+000	0	0	0	0	0	0	68.5575	1	1	49.1849	16
DATA	2597	32	55	0	0	ASCRP3011328	ASCRP3011328	1789.94	446.735	1.971072e+002	1.973717e+001	207	16	4.317921e+000	0	0	0	0	0	0	192.974	1	1	51.4001	17.3889
DATA	2598	32	56	0	0	ASCRP3012136	ASCRP3012136	1815.58	446.573	1.133358e+001	1.525445e+000	27.5	17	4.416689e+000	0	0	0	0	0	0	11.1003	1	1	65	17.25
DATA	2599	32	57	0	0	ASCRP3004522	ASCRP3004522	1841	446.545	7.475193e+002	7.475890e+001	750	15	3.180586e+000	0	0	0	0	0	0	732.534	1	1	55.8519	14.871
DATA	2600	32	58	0	0	ASCRP3009368	ASCRP3009368	1866.07	446.169	1.130805e+001	1.522585e+000	28.5	15	4.068838e+000	0	0	0	0	0	0	11.0909	1	1	44.0646	15.3438
DATA	2601	32	59	0	0	ASCRP3013585	ASCRP3013585	1891.45	446.338	5.087318e+001	5.188290e+000	65	15	3.283389e+000	0	0	0	0	0	0	49.9443	1	1	48.8603	15.2258
DATA	2602	32	60	0	1	ETG10_234183	ETG10_234183	1917.33	446.5	1.474860e+000	1.027945e+000	18	13.5	3.689220e+000	0	0	0	0	0	0	1.44977	1	0	57.5363	14.1
DATA	2603	32	61	0	0	ASCRP3009681	ASCRP3009681	1942.5	447	1.942123e+002	1.944778e+001	201.5	14	3.015919e+000	0	0	0	0	0	0	191.183	1	1	48.5334	14.4688
DATA	2604	32	62	0	0	ASCRP3002586	ASCRP3002586	1968	446.545	9.682960e+000	1.401903e+000	27	15	3.206651e+000	0	0	0	0	0	0	9.55142	1	1	55.8519	14.75
DATA	2605	32	63	0	0	ASCRP3005040	ASCRP3005040	1993.35	446.853	2.028039e+001	2.266316e+000	37	16	4.039802e+000	0	0	0	0	0	0	20.0487	1	1	46.5243	16
DATA	2606	32	64	0	0	ASCRP3004257	ASCRP3004257	2018.78	446.553	3.244493e+001	3.397704e+000	49	14.5	3.862442e+000	0	0	0	0	0	0	32.1621	1	1	49.5074	15.0385
DATA	2607	32	65	0	0	ASCRP3002325	ASCRP3002325	2044.33	446.5	6.482110e+000	1.196468e+000	24	13.5	2.752565e+000	0	0	0	0	0	0	6.44561	1	1	57.5363	13.6875
DATA	2608	32	66	0	0	ASCRP3005997	ASCRP3005997	2069.58	446.573	5.462199e+000	1.141352e+000	22.5	15.5	3.662693e+000	0	0	0	0	0	0	5.45041	1	1	57.5363	15.5625
DATA	2609	32	67	0	0	ASCRP3004416	ASCRP3004416	2095.06	446.824	2.382834e+001	2.583467e+000	41	15	2.891169e+000	0	0	0	0	0	0	23.8713	1	1	46.5243	15.4054
DATA	2610	32	68	0	0	A_23_P139509	NM_016570	2119.97	445.787	1.187511e+001	1.548328e+000	29	15	5.199906e+000	0	0	0	0	0	0	11.9522	1	1	44.7812	15.7561
DATA	2611	32	69	0	0	ASCRP3004951	ASCRP3004951	2145.58	446.573	1.772028e+001	2.029168e+000	33	16	2.166174e+000	0	0	0	0	0	0	17.9236	1	1	57.5363	16
DATA	2612	32	70	0	0	ASCRP3005398	ASCRP3005398	2171.11	446.5	4.915611e+001	5.012941e+000	67	15.5	2.885557e+000	0	0	0	0	0	0	50.0049	1	1	56.9804	15.5333
DATA	2613	32	71	0	0	ASCRP3007192	ASCRP3007192	2196.35	446.884	1.038257e+001	1.425642e+000	27	15.5	4.695926e+000	0	0	0	0	0	0	10.6273	1	1	46.5243	15.5
DATA	2614	32	72	0	0	ASCRP3001353	ASCRP3001353	2221.89	446.5	1.335759e+001	1.650850e+000	31.5	15	4.149434e+000	0	0	0	0	0	0	13.7696	1	1	56.9804	15.0303
DATA	2615	32	73	0	0	ASCRP3012024	ASCRP3012024	2247.42	446.573	1.708797e+001	1.961291e+000	35	15	4.138013e+000	0	0	0	0	0	0	17.7512	1	1	57.5363	15.1379
DATA	2616	32	74	0	0	ASCRP3011475	ASCRP3011475	2272.58	446.573	3.245676e+000	1.008304e+000	21	14	4.173328e+000	0	0	0	0	0	0	3.3999	1	0	57.5363	15.6
DATA	2617	32	75	0	0	ASCRP3000240	ASCRP3000240	2297.96	446.868	1.044227e+002	1.048503e+001	128	14	3.755277e+000	0	0	0	0	0	0	110.39	1	1	47.8731	14.8108
DATA	2618	32	76	0	0	ASCRP3009294	ASCRP3009294	2323.3	446	1.520589e+001	1.785764e+000	34	15	4.311744e+000	0	0	0	0	0	0	16.2394	1	1	49.1849	15.3448
DATA	2619	32	77	0	0	Negative010	Negative010	2348.69	446.987	5.332963e+001	5.412817e+000	78	15	4.353340e+000	0	0	0	1	0	0	57.5704	1	1	49.1849	15.4815
DATA	2620	32	78	0	0	ASCRP3005757	ASCRP3005757	2374.42	446.573	3.676924e+004	3.676924e+003	40154	17	4.343578e+000	0	0	0	0	0	0	40175.9	1	1	57.5363	16
DATA	2621	32	79	0	0	ASCRP3009750	ASCRP3009750	2399.58	446.573	4.487437e+003	4.487446e+002	4700	14	3.381710e+000	0	0	0	0	0	0	4966	1	1	57.5363	14.6897
DATA	2622	32	80	0	0	ASCRP3010905	ASCRP3010905	2424.82	446.653	2.469719e+002	2.471326e+001	293.5	14.5	2.063797e+000	0	0	0	0	0	0	277.098	1	1	47.5395	14.5
DATA	2623	32	81	0	0	ASCRP3000486	ASCRP3000486	2450.14	446.73	1.803900e+001	2.006276e+000	37	15	3.820675e+000	0	0	0	0	0	0	20.5428	1	1	45.1352	16.0488
DATA	2624	32	82	0	0	ASCRP3012472	ASCRP3012472	2475.81	446.48	1.719671e+002	1.721840e+001	214	15	3.562936e+000	0	0	0	0	0	0	199.049	1	1	49.5074	14.8351
DATA	2625	33	1	0	0	Negative038	Negative038	406.418	453.573	1.029992e+000	9.171878e-001	19	14	3.716890e+000	0	0	0	0	0	0	1.13014	1	0	57.5363	14.7763
DATA	2626	33	2	0	0	A_23_P67042	NM_017947	432.071	453.586	1.944423e+001	2.151192e+000	39	17	3.290679e+000	0	0	0	0	0	0	21.1295	1	1	47.5395	16.2286
DATA	2627	33	3	0	0	CUST_3_PI418767722	NM_002539	457	453.545	9.432710e-001	9.310594e-001	19	16	3.524535e+000	0	0	0	0	0	0	0.777922	0	0	65	16.2121
DATA	2628	33	4	0	0	ASCRP3003685	ASCRP3003685	482.418	453.573	1.274646e+001	1.581316e+000	32	16	3.583287e+000	0	0	0	0	0	0	13.62	1	1	57.5363	15.8929
DATA	2629	33	5	0	0	ASCRP3012339	ASCRP3012339	507.925	453.94	9.752112e+001	9.797597e+000	121	17	4.448208e+000	0	0	0	0	0	0	103.417	1	1	46.8651	16.4857
DATA	2630	33	6	0	0	ASCRP3007507	ASCRP3007507	533.219	454.219	9.265453e+001	9.313979e+000	114	15	3.694518e+000	0	0	0	0	0	0	97.58	1	1	47.8731	15.129
DATA	2632	33	8	0	0	Negative033	Negative033	584	453.545	2.857628e+000	1.002519e+000	20	16.5	3.758273e+000	0	0	0	0	0	0	2.97382	1	0	65	16.7308
DATA	2633	33	9	0	0	ASCRP3009395	ASCRP3009395	609.418	453.573	1.599829e+001	1.868853e+000	34	15	4.061110e+000	0	0	0	0	0	0	16.5613	1	1	57.5363	15.7241
DATA	2634	33	10	0	0	ASCRP3000928	ASCRP3000928	634.746	453.627	1.972765e+001	2.198620e+000	37	16	2.707406e+000	0	0	0	0	0	0	20.3245	1	1	46.1809	15.4828
DATA	2635	33	11	0	0	ASCRP3013316	ASCRP3013316	660.418	453.573	7.365526e+000	1.221853e+000	25	16	2.968223e+000	0	0	0	0	0	0	7.55522	1	1	57.5363	15.8966
DATA	2636	33	12	0	1	RC6	RC6	685.5	453.648	9.945392e-001	9.787070e-001	16	16	2.799633e+000	0	0	0	0	0	0	-0.61619	0	0	65	15.2609
DATA	2637	33	13	0	0	ASCRP3012546	ASCRP3012546	710.658	453.868	1.151429e+002	1.155611e+001	134	16	2.848139e+000	0	0	0	0	0	0	117.227	1	1	49.8279	15.2188
DATA	2638	33	14	0	0	ASCRP3001419	ASCRP3001419	736.375	454	1.242747e+002	1.246648e+001	142.5	16	3.721042e+000	0	0	0	0	0	0	126.108	1	1	48.5334	15.6154
DATA	2639	33	15	0	0	ASCRP3005827	ASCRP3005827	761.571	453.909	4.632896e+001	4.737132e+000	63	15	3.954874e+000	0	0	0	0	0	0	46.8784	1	1	49.8279	15.2222
DATA	2640	33	16	0	0	ASCRP3010231	ASCRP3010231	787.171	453.868	4.399023e+001	4.509239e+000	60	17	2.925316e+000	0	0	0	0	0	0	44.3955	1	1	48.5334	16.8333
DATA	2641	33	17	0	0	ASCRP3003563	ASCRP3003563	812.212	453.5	2.995370e+001	3.155699e+000	47	15	3.800668e+000	0	0	0	0	0	0	30.1627	1	1	46.5243	15.1515
DATA	2642	33	18	0	0	ASCRP3002377	ASCRP3002377	837.912	453.614	6.857751e+001	6.929589e+000	88	14.5	2.639495e+000	0	0	0	0	0	0	68.907	1	1	57.259	14.3214
DATA	2643	33	19	0	0	ASCRP3005602	ASCRP3005602	863.247	453.644	2.137984e+002	2.140308e+001	239	15	2.393499e+000	0	0	0	0	0	0	214.42	1	1	48.5334	15.6071
DATA	2644	33	20	0	0	ASCRP3005783	ASCRP3005783	888.689	453.338	1.203658e+002	1.207794e+001	136	16	3.446300e+000	0	0	0	0	0	0	120.521	1	1	48.5334	14.6071
DATA	2645	33	21	0	0	ASCRP3009045	ASCRP3009045	914.206	454.338	5.725984e+001	5.812737e+000	74	15.5	3.252170e+000	0	0	0	0	0	0	57.2307	1	1	46.5243	16.0625
DATA	2646	33	22	0	0	ASCRP3004892	ASCRP3004892	939.5	453.648	5.931254e+000	1.164115e+000	22	15	3.335804e+000	0	0	0	0	0	0	5.9213	1	1	57.5363	16.1
DATA	2647	33	23	0	0	ASCRP3001528	ASCRP3001528	964.553	453.908	1.971361e+001	2.211837e+000	36	15	4.228685e+000	0	0	0	0	0	0	19.6551	1	1	49.1849	15.1034
DATA	2648	33	24	0	0	ASCRP3001192	ASCRP3001192	990.347	454.12	6.449539e+002	6.450320e+001	662	17	3.257099e+000	0	0	0	0	0	0	642.272	1	1	48.8603	16.5
DATA	2649	33	25	0	0	ASCRP3001376	ASCRP3001376	1015.43	453.605	3.312887e+002	3.314411e+001	340	16.5	3.743677e+000	0	0	0	0	0	0	329.628	1	1	49.5074	16.2813
DATA	2650	33	26	0	0	ASCRP3007211	ASCRP3007211	1040.9	453.897	1.791546e+001	2.054702e+000	36	16	4.197560e+000	0	0	0	0	0	0	17.8075	1	1	46.8651	16.0732
DATA	2651	33	27	0	0	ASCRP3000889	ASCRP3000889	1066.31	453.103	4.251867e+001	4.369418e+000	58.5	15	4.005849e+000	0	0	0	0	0	0	42.2358	1	1	42.9674	14.8056
DATA	2652	33	28	0	0	ASCRP3005394	ASCRP3005394	1091.61	453.716	6.665723e+001	6.741462e+000	84	15	4.481243e+000	0	0	0	0	0	0	66.1485	1	1	48.5334	15.1923
DATA	2653	33	29	0	0	ASCRP3010969	ASCRP3010969	1117.42	453.573	4.487272e+000	1.103758e+000	21	17	3.598088e+000	0	0	0	0	0	0	4.44977	1	0	57.5363	16.2903
DATA	2654	33	30	0	0	ASCRP3012580	ASCRP3012580	1142.5	453.648	2.231568e+000	1.033553e+000	19	15.5	2.531038e+000	0	0	0	0	0	0	2.21128	1	0	65	15.6154
DATA	2655	33	31	0	0	ASCRP3013028	ASCRP3013028	1168.09	453.614	5.483137e+001	5.575360e+000	71	16	3.326744e+000	0	0	0	0	0	0	54.295	1	1	57.259	15.8571
DATA	2656	33	32	0	0	ASCRP3004632	ASCRP3004632	1193.24	454.306	3.578420e+002	3.579847e+001	369	17	4.055785e+000	0	0	0	0	0	0	354.026	1	1	47.2035	16.8462
DATA	2657	33	33	0	0	ASCRP3009647	ASCRP3009647	1218.63	453.37	3.412106e+001	3.558782e+000	51	15	4.140048e+000	0	0	0	0	0	0	33.7441	1	1	48.2044	15.5
DATA	2658	33	34	0	0	ASCRP3004853	ASCRP3004853	1244.18	452.985	4.873671e+001	4.977577e+000	62	15	3.515392e+000	0	0	0	0	0	0	48.1714	1	1	46.1809	15.2286
DATA	2659	33	35	130	1	(+)eQC-39	EQC	1269.5	453.648	1.936866e+000	1.030981e+000	18	16	3.670322e+000	0	0	0	0	0	0	1.91272	1	0	57.5363	15.6667
DATA	2660	33	36	0	0	ASCRP3009185	ASCRP3009185	1294.93	453.671	8.857747e+001	8.915521e+000	103.5	15.5	3.928089e+000	0	0	0	0	0	0	87.4131	1	1	46.8651	15.5333
DATA	2661	33	37	0	0	ASCRP3007169	ASCRP3007169	1320.5	453.648	3.316179e+000	1.066863e+000	20	15.5	4.468894e+000	0	0	0	0	0	0	3.27035	1	0	65	15.6667
DATA	2662	33	38	0	0	ASCRP3012496	ASCRP3012496	1345.58	453.573	9.559889e+000	1.394097e+000	25	17	3.453776e+000	0	0	0	0	0	0	9.42151	1	1	57.5363	17
DATA	2663	33	39	0	0	ASCRP3003452	ASCRP3003452	1371.42	453.573	1.081255e+002	1.086012e+001	123	16	2.240483e+000	0	0	0	0	0	0	106.484	1	1	57.5363	15.2609
DATA	2665	33	41	0	0	ASCRP3012295	ASCRP3012295	1421.63	453.486	1.759182e+002	1.762118e+001	190	15	3.661749e+000	0	0	0	0	0	0	173.008	1	1	48.2044	15.6216
DATA	2666	33	42	0	0	ASCRP3001535	ASCRP3001535	1447.05	453.608	2.251672e+003	2.251695e+002	2204	15	3.240151e+000	0	0	0	0	0	0	2212.74	1	1	49.1849	14.963
DATA	2667	33	43	0	0	ASCRP3005444	ASCRP3005444	1472.71	453.271	9.697246e+001	9.750557e+000	113	15	3.986747e+000	0	0	0	0	0	0	95.2367	1	1	46.8651	14.9063
DATA	2668	33	44	0	0	ASCRP3011401	ASCRP3011401	1497.9	453.452	7.359647e+001	7.429856e+000	87	13	3.201293e+000	0	0	0	0	0	0	72.2243	1	1	43.7019	13.6
DATA	2669	33	45	0	0	ASCRP3011708	ASCRP3011708	1523.45	453.974	1.773858e+002	1.776787e+001	191	14	3.586591e+000	0	0	0	0	0	0	173.929	1	1	49.8279	14.6364
DATA	2670	33	46	0	0	CUST_5_PI418767722	NM_000841	1549	453.681	6.496104e+000	1.209689e+000	23	17	4.234115e+000	0	0	0	0	0	0	6.36581	1	1	65	16.6857
DATA	2671	33	47	0	0	ASCRP3010204	ASCRP3010204	1574.17	453.783	1.584931e+001	1.885401e+000	32	15	4.182711e+000	0	0	0	0	0	0	15.5211	1	1	46.1809	15.931
DATA	2672	33	48	0	0	ASCRP3001807	ASCRP3001807	1599.35	454.028	4.100094e+001	4.225504e+000	58	15	3.477621e+000	0	0	0	0	0	0	40.1255	1	1	47.5395	15.4231
DATA	2673	33	49	0	0	Negative036	Negative036	1625.39	453.931	1.038889e+000	1.022354e+000	18	16	4.970915e+000	0	0	0	0	0	0	0.02325	0	0	65	16.28
DATA	2674	33	50	0	0	ASCRP3002864	ASCRP3002864	1650.44	453.683	3.263235e+001	3.419753e+000	47.5	15	2.407999e+000	0	0	0	0	0	0	31.9065	1	1	44.4243	15.0385
DATA	2675	33	51	0	0	ASCRP3009747	ASCRP3009747	1675.91	453.935	5.950329e+000	1.183658e+000	23	16	4.408455e+000	0	0	0	0	0	0	5.81529	1	1	54.4085	16.2813
DATA	2676	33	52	0	0	ASCRP3006172	ASCRP3006172	1700.84	453.897	8.107743e+001	8.172090e+000	95	16	3.431686e+000	0	0	0	0	0	0	79.2158	1	1	46.5243	16.4
[truncated: 1,945,422 more chars]
