# Supplementary material for: Profile and clinical implication of circular RNAs in human papillary thyroid carcinoma
Source: PeerJ. 2018 Aug 7;6:e5363. doi: 10.7717/peerj.5363 (PMC6086080; doi:10.7717/peerj.5363)
Supplement: Supplemental Information 1 [file peerj-06-5363-s001.zip › Datasets/RawData/5N.txt]

TYPE	text	text	text	integer	text	float	float	text	integer	text	text	integer	integer	integer	integer	float	float	float	float	float	float	text	text	text	text	text	text	text	text	text	text	text	integer	integer	integer	text	integer	boolean
FEPARAMS	Protocol_Name	Protocol_date	Scan_ScannerName	Scan_NumChannels	Scan_Date	Scan_MicronsPerPixelX	Scan_MicronsPerPixelY	Scan_OriginalGUID	Scan_NumScanPass	Grid_Name	Grid_Date	Grid_NumSubGridRows	Grid_NumSubGridCols	Grid_NumRows	Grid_NumCols	Grid_RowSpacing	Grid_ColSpacing	Grid_OffsetX	Grid_OffsetY	Grid_NomSpotWidth	Grid_NomSpotHeight	Grid_GenomicBuild	FeatureExtractor_Barcode	FeatureExtractor_Sample	FeatureExtractor_ScanFileName	FeatureExtractor_ArrayName	FeatureExtractor_ScanFileGUID	FeatureExtractor_DesignFileName	FeatureExtractor_ExtractionTime	FeatureExtractor_UserName	FeatureExtractor_ComputerName	FeatureExtractor_Version	FeatureExtractor_IsXDRExtraction	FeatureExtractor_ColorMode	FeatureExtractor_QCReportType	DyeNorm_NormFilename	DyeNorm_NormNumProbes	Grid_IsGridFile
DATA	GE1_1100_Jul11 (Read Only)	1-Jul-2011 22:30	Agilent Technologies Scanner G2505C US10450393	1	03-28-2017 12:37:42	5	5	038fe2cd-be90-40c3-b746-9e5a2f9f2798	1	074301_D_F_20150519	19-May-2015 00:00	1	1	192	82	73.3235	63.5	0	36.6617	65	65	hg19:GRCh37:Feb2009	2_1		F:\2017.03.28 Human circ 1-color 8x15k(renhuihui)\\US10450393_S01.tif	US10450393_S01	65783dac-cd28-4008-9684-fb73ceb05f14	074301_D_F_20150519.xml	28-Mar-2017 13:56:41	admin	HP4400-CDFC11DC	11.0.1.1	0	0	0		0	0
*
TYPE	float	float	float	integer	integer	float	float	float	integer	float	float	float	integer	float	float	integer	integer	integer	integer	integer	float	float	float	integer	float	float	float	float	float	integer	integer	float	float	float	float	float	integer	float	float	float	float	integer	float	float	float	float	float	integer	float	float	float	float	float	float	float	integer	float	integer	float	float	float	float	integer	float	float	float	float	text	float	float	float	float	float	float	float	float	float	float	float	float	float	float	float	float	float	float	float	float	float	integer	integer	integer	integer	float	integer	text	integer	text	float	float	float	integer	boolean	float	float	boolean	float	boolean	float	boolean	float	boolean	float	boolean	float	boolean	float	boolean	float	boolean	float	boolean	float	boolean	float	boolean
STATS	gDarkOffsetAverage	gDarkOffsetMedian	gDarkOffsetStdDev	gDarkOffsetNumPts	gSaturationValue	gAvgSig2BkgeQC	gAvgSig2BkgNegCtrl	gRatioSig2BkgeQC_NegCtrl	gNumSatFeat	gLocalBGInlierNetAve	gLocalBGInlierAve	gLocalBGInlierSDev	gLocalBGInlierNum	gGlobalBGInlierAve	gGlobalBGInlierSDev	gGlobalBGInlierNum	gNumFeatureNonUnifOL	gNumPopnOL	gNumNonUnifBGOL	gNumPopnBGOL	gOffsetUsed	gGlobalFeatInlierAve	gGlobalFeatInlierSDev	gGlobalFeatInlierNum	AnyColorPrcntFeatNonUnifOL	AnyColorPrcntBGNonUnifOL	AnyColorPrcntFeatPopnOL	AnyColorPrcntBGPopnOL	TotalPrcntFeatOL	gNumNegBGSubFeat	gNonCtrlNumNegFeatBGSubSig	gSpatialDetrendRMSFit	gSpatialDetrendRMSFilteredMinusFit	gSpatialDetrendSurfaceArea	gSpatialDetrendVolume	gSpatialDetrendAveFit	gNonCtrlNumSatFeat	gNonCtrl99PrcntNetSig	gNonCtrl50PrcntNetSig	gNonCtrl1PrcntNetSig	gNonCtrlMedPrcntCVBGSubSig	gCtrleQCNumSatFeat	gCtrleQC99PrcntNetSig	gCtrleQC50PrcntNetSig	gCtrleQC1PrcntNetSig	geQCMedPrcntCVBGSubSig	geQCSig2BkgLow2	gNegCtrlNumInliers	gNegCtrlAveNetSig	gNegCtrlSDevNetSig	gNegCtrlAveBGSubSig	gNegCtrlSDevBGSubSig	gAveNumPixOLLo	gAveNumPixOLHi	gPixCVofHighSignalFeat	gNumHighSignalFeat	AddErrorEstimateGreen	TotalNumFeatures	ROIHeight	ROIWidth	CentroidDiffX	CentroidDiffY	NumFoundFeat	MaxNonUnifEdges	MaxSpotNotFoundEdges	gMultDetrendRMSFit	gMultDetrendSurfaceAverage	eQCLowSigName2	eQCOneColorLogLowSignal	eQCOneColorLogLowSignalError	eQCOneColorLogHighSignal	eQCOneColorLinFitLogLowConc	eQCOneColorLinFitLogLowSignal	eQCOneColorLinFitLogHighConc	eQCOneColorLinFitLogHighSignal	eQCOneColorLinFitSlope	eQCOneColorLinFitIntercept	eQCOneColorLinFitRSQ	eQCOneColorSpikeDetectionLimit	gNonCtrl50PrcntBGSubSig	gCtrleQC50PrcntBGSubSig	gMedPrcntCVProcSignal	geQCMedPrcntCVProcSignal	gOutlierFlagger_Auto_FeatB_Term	gOutlierFlagger_Auto_FeatC_Term	gOutlierFlagger_Auto_BgndB_Term	gOutlierFlagger_Auto_BgndC_Term	OutlierFlagger_FeatChiSq	OutlierFlagger_BgndChiSq	GriddingStatus	IsGoodGrid	NumGeneNonUnifOL	TotalNumberOfReplicatedGenes	gPercentileIntensityProcessedSignal	ExtractionStatus	QCMetricResults	gNonCtrlNumWellAboveBG	ImageDepth	AFHold	gPMTVolts	GlassThickness	gDDN	GridHasBeenOptimized	gNegCtrlSpread	Metric_IsGoodGrid	Metric_IsGoodGrid_IsInRange	Metric_AnyColorPrcntFeatNonUnifOL	Metric_AnyColorPrcntFeatNonUnifOL_IsInRange	Metric_gNegCtrlAveNetSig	Metric_gNegCtrlAveNetSig_IsInRange	Metric_gNegCtrlAveBGSubSig	Metric_gNegCtrlAveBGSubSig_IsInRange	Metric_gNegCtrlSDevBGSubSig	Metric_gNegCtrlSDevBGSubSig_IsInRange	Metric_gSpatialDetrendRMSFilteredMinusFit	Metric_gSpatialDetrendRMSFilteredMinusFit_IsInRange	Metric_gNonCntrlMedCVProcSignal	Metric_gNonCntrlMedCVProcSignal_IsInRange	Metric_gE1aMedCVProcSignal	Metric_gE1aMedCVProcSignal_IsInRange	Metric_absGE1E1aSlope	Metric_absGE1E1aSlope_IsInRange	Metric_DetectionLimit	Metric_DetectionLimit_IsInRange	Metric_gDDN	Metric_gDDN_IsInRange
DATA	7.78066	7.78066	1.65579	0	778156	5.43771	1.22008	4.45684	0	8.10354	15.8842	0.976008	15010	15.8842	0.976008	15010	96	122	50	593	7.78066	1450.56	11215.5	15386	0.615266	0.320451	0.781901	3.80055	0.630517	520	316	0.439095	1.24668	1.00141	1.11589	18.4672	0	33820.6	65.0606	9.76773	10.164	0	484.841	14.8527	7.95464	14.7978	39.7777	71	9.15948	0.92112	-1.53388	0.817958	0.423701	1.46042	0.0837183	775	1.24668	15603	4.4201	7.61837	0.990307	1.33632	14493	0.0182927	0.0731707	0.0704144	1.0028	(+)E1A_r60_3	0	0	0	0	0	0	0	0	0	0	-1	54.2593	4.11797	7.48436	14.9986	328.254	14.5555	45.4545	10.2192	1.95355	2.30772	0	1	87	13762	180.039	1	ExtractionEvaluate	13580	20 Bit	0	353	979.06	0	1	3.43357	1	1	0.615266	1	9.15948	1	-1.53388	1	0.817958	1	1.24668	1	7.48436	1	14.9986	0	0	0	-1	0	0	1
*
TYPE	integer	integer	integer	integer	integer	text	text	float	float	float	float	float	float	float	boolean	boolean	boolean	boolean	boolean	boolean	float	boolean	boolean	float	float
FEATURES	FeatureNum	Row	Col	SubTypeMask	ControlType	ProbeName	SystematicName	PositionX	PositionY	gProcessedSignal	gProcessedSigError	gMedianSignal	gBGMedianSignal	gBGPixSDev	gIsSaturated	gIsFeatNonUnifOL	gIsBGNonUnifOL	gIsFeatPopnOL	gIsBGPopnOL	IsManualFlag	gBGSubSignal	gIsPosAndSignif	gIsWellAboveBG	SpotExtentX	gBGMeanSignal
DATA	1	1	1	260	1	GE_BrightCorner	GE_BrightCorner	406.283	2682.13	1.568397e+005	1.568397e+004	207396	14	3.734963e+000	0	0	0	0	0	0	208122	1	1	54.7002	14.4888
DATA	2	1	2	66	1	DarkCorner	DarkCorner	431.5	2682	3.922186e+000	1.027193e+000	22	14	3.477207e+000	0	0	0	0	0	0	5.15052	1	0	54.1152	14.3051
DATA	3	1	3	66	1	DarkCorner	DarkCorner	456.5	2682	4.544725e+000	1.060786e+000	23	14	3.396093e+000	0	0	0	0	0	0	5.91113	1	0	54.1152	14.3849
DATA	4	1	4	0	0	ASCRP3005920	ASCRP3005920	482.052	2682.05	4.007019e+001	4.122078e+000	70	14	3.419050e+000	0	0	0	0	0	0	51.653	1	1	47.8731	14.3321
DATA	5	1	5	0	0	ASCRP3009233	ASCRP3009233	507.519	2682.48	1.238422e+001	1.576395e+000	34	14	2.979686e+000	0	0	0	0	0	0	15.8291	1	1	48.8603	14.0506
DATA	6	1	6	0	0	ASCRP3009385	ASCRP3009385	532.75	2682.58	1.627388e+001	1.900974e+000	39	14	3.512143e+000	0	0	0	0	0	0	20.6496	1	1	44.4243	14.1272
DATA	7	1	7	0	0	ASCRP3005239	ASCRP3005239	558.427	2681.91	1.833502e+001	2.082879e+000	41	14	3.616462e+000	0	0	0	0	0	0	23.1294	1	1	48.8603	14.3096
DATA	8	1	8	0	0	ASCRP3002896	ASCRP3002896	584.069	2682.6	3.826670e+001	3.953870e+000	66	14	3.608655e+000	0	0	0	0	0	0	47.9542	1	1	47.2035	14.2486
DATA	9	1	9	0	0	ASCRP3012599	ASCRP3012599	609.119	2682.13	1.383005e+001	1.706321e+000	36	14	3.511955e+000	0	0	0	0	0	0	17.2517	1	1	46.1809	14.2229
DATA	10	1	10	0	0	ASCRP3008371	ASCRP3008371	634.747	2682.01	1.590870e+002	1.594035e+001	216	14	3.407241e+000	0	0	0	0	0	0	197.556	1	1	49.1849	14.2731
DATA	11	1	11	0	0	ASCRP3002296	ASCRP3002296	660	2682	9.787858e+000	1.404991e+000	31	14	3.472731e+000	0	0	0	0	0	0	12.106	1	1	65	14.3025
DATA	12	1	12	0	0	ASCRP3009151	ASCRP3009151	685.164	2682.09	6.465748e+001	6.544407e+000	99	14	3.588453e+000	0	0	0	0	0	0	79.6814	1	1	46.1809	14.7002
DATA	13	1	13	0	0	ASCRP3003948	ASCRP3003948	710.783	2682.95	8.742703e+000	1.340227e+000	28	14	3.477177e+000	0	0	0	0	0	0	10.7298	1	1	44.7812	14.4125
DATA	14	1	14	0	0	ASCRP3004099	ASCRP3004099	736.375	2682.49	9.537558e+001	9.591733e+000	135	14	3.407165e+000	0	0	0	0	0	0	116.8	1	1	48.2044	14.369
DATA	15	1	15	0	0	ASCRP3000075	ASCRP3000075	761.5	2682.35	3.118935e+001	3.281539e+000	55	14	3.541147e+000	0	0	0	0	0	0	38.1145	1	1	57.5363	14.3423
DATA	16	1	16	0	0	ASCRP3009851	ASCRP3009851	786.912	2682.39	1.647949e+001	1.939243e+000	37.5	14	3.097666e+000	0	0	0	0	0	0	20.0981	1	1	57.259	13.9702
DATA	17	1	17	0	0	ASCRP3000317	ASCRP3000317	812.121	2681.82	8.970743e+001	9.028908e+000	124	14	3.210277e+000	0	0	0	0	0	0	109.3	1	1	45.835	13.8945
DATA	18	1	18	0	0	ASCRP3008068	ASCRP3008068	837.529	2681.9	1.394104e+002	1.397865e+001	184	14	3.216156e+000	0	0	0	0	0	0	169.607	1	1	46.8651	13.8489
DATA	19	1	19	0	0	ASCRP3009183	ASCRP3009183	863	2682.41	3.009754e+002	3.011504e+001	395.5	14	3.557630e+000	0	0	0	0	0	0	365.518	1	1	45.4864	14.2157
DATA	20	1	20	0	0	ASCRP3007386	ASCRP3007386	888.548	2682.29	7.136644e+001	7.210212e+000	106.5	14	3.575110e+000	0	0	0	0	0	0	86.6013	1	1	48.5334	14.4436
DATA	21	1	21	0	0	ASCRP3007026	ASCRP3007026	913.912	2682.39	9.318385e+001	9.374948e+000	135	14	3.371062e+000	0	0	0	0	0	0	112.976	1	1	65	14.3551
DATA	22	1	22	0	0	ASCRP3005415	ASCRP3005415	939.418	2682.43	5.968867e+001	6.056908e+000	92	14	3.019067e+000	0	0	0	0	0	0	72.3184	1	1	57.5363	14.124
DATA	23	1	23	0	0	CUST_18_PI418767722	NM_000754	964.971	2682.54	1.494221e+001	1.814609e+000	34	14	3.832935e+000	0	0	0	1	0	0	18.0923	1	1	46.5243	14.8994
DATA	24	1	24	0	0	ASCRP3000412	ASCRP3000412	990.329	2682.74	2.330876e+001	2.548419e+000	46	14	3.490017e+000	0	0	0	0	0	0	28.2048	1	1	48.2044	14.5097
DATA	25	1	25	0	0	ASCRP3012942	ASCRP3012942	1015.15	2681.95	7.625516e+001	7.694705e+000	108.5	14	3.480293e+000	0	0	0	0	0	0	92.3364	1	1	45.1352	14.3214
DATA	26	1	26	0	0	ASCRP3001268	ASCRP3001268	1040.64	2682	1.968595e+001	2.221720e+000	43	14	3.285825e+000	0	0	0	0	0	0	23.8298	1	1	45.4864	13.8961
DATA	27	1	27	0	0	ASCRP3011593	ASCRP3011593	1066.42	2682.43	8.812849e+000	1.356089e+000	28	14	3.165563e+000	0	0	0	0	0	0	10.6597	1	1	65	13.8162
DATA	28	1	28	0	0	ASCRP3002850	ASCRP3002850	1091.58	2682.43	1.434260e+002	1.437961e+001	190	14	3.544774e+000	0	0	0	0	0	0	173.447	1	1	57.5363	14.2617
DATA	29	1	29	0	0	ASCRP3010443	ASCRP3010443	1117.09	2682.39	1.554299e+001	1.865193e+000	37	14	3.420205e+000	0	0	0	0	0	0	18.7933	1	1	65	14.4421
DATA	30	1	30	0	0	ASCRP3007634	ASCRP3007634	1142.63	2682.64	3.277309e+001	3.435846e+000	57	14	3.473579e+000	0	0	0	0	0	0	39.6044	1	1	48.8603	14.2769
DATA	31	1	31	0	0	ASCRP3001637	ASCRP3001637	1167.78	2682.94	7.547191e+001	7.617464e+000	110	14	3.494626e+000	0	0	0	0	0	0	91.1444	1	1	46.5243	13.8235
DATA	32	1	32	0	0	ASCRP3012615	ASCRP3012615	1193.22	2682.55	7.525056e+000	1.277301e+000	25	14	3.565456e+000	0	0	0	0	0	0	9.08955	1	1	48.8603	14.0311
DATA	33	1	33	0	0	ASCRP3011633	ASCRP3011633	1218.58	2682.43	4.908990e+001	5.016358e+000	75	14	3.486127e+000	0	0	0	0	0	0	59.2838	1	1	57.5363	14.3755
DATA	34	1	34	0	0	ASCRP3013504	ASCRP3013504	1244	2681.77	2.563400e+002	2.565476e+001	333	14	3.472000e+000	0	0	0	0	0	0	309.702	1	1	45.4864	14.4899
DATA	35	1	35	0	0	ASCRP3001826	ASCRP3001826	1269.75	2681.94	4.574725e+001	4.689819e+000	72.5	14	3.499719e+000	0	0	0	0	0	0	55.231	1	1	45.4864	14.3832
DATA	36	1	36	0	0	ASCRP3001026	ASCRP3001026	1295	2681.77	2.012207e+002	2.014857e+001	262	14	3.456322e+000	0	0	0	0	0	0	242.847	1	1	45.4864	14.2358
DATA	37	1	37	0	0	ASCRP3002469	ASCRP3002469	1320.28	2682.65	4.094351e+001	4.223104e+000	64	14	3.645561e+000	0	0	0	0	0	0	49.325	1	1	47.8731	14.4047
DATA	38	1	38	0	0	ASCRP3005995	ASCRP3005995	1345.76	2682.84	6.729526e+001	6.808785e+000	99.5	14	3.542287e+000	0	0	0	0	0	0	80.99	1	1	49.5074	14.3591
DATA	39	1	39	0	0	ASCRP3003059	ASCRP3003059	1371.06	2682.87	5.759712e+001	5.852281e+000	87	14	3.577859e+000	0	0	0	0	0	0	69.2578	1	1	46.8651	14.0097
DATA	40	1	40	0	0	ASCRP3008503	ASCRP3008503	1396.51	2682.61	2.836293e+001	3.020052e+000	52	14	3.069992e+000	0	0	0	0	0	0	34.0854	1	1	49.8279	14.257
DATA	41	1	41	0	0	ASCRP3008062	ASCRP3008062	1421.71	2681.83	1.157323e+002	1.161963e+001	154	14	3.091212e+000	0	0	0	0	0	0	139.082	1	1	45.835	14.0132
DATA	42	1	42	0	0	ASCRP3009593	ASCRP3009593	1447.24	2682.39	8.304210e+001	8.368991e+000	113	14	3.530928e+000	0	0	0	0	0	0	99.614	1	1	48.8603	14.3808
DATA	43	1	43	0	0	Negative042	Negative042	1472.58	2682.43	9.934980e+000	1.438675e+000	29.5	14	3.347337e+000	0	0	0	0	0	0	11.9031	1	1	65	14.2955
DATA	44	1	44	0	0	ASCRP3006330	ASCRP3006330	1497.98	2681.74	5.189063e+001	5.292439e+000	80	14	3.339617e+000	0	0	0	0	0	0	62.1472	1	1	45.4864	14.2918
DATA	45	1	45	0	0	ASCRP3003988	ASCRP3003988	1523.36	2682.82	1.324950e+003	1.324991e+002	1605	14	3.314938e+000	0	0	0	0	0	0	1582.54	1	1	51.4001	14.1581
DATA	46	1	46	0	0	ASCRP3000521	ASCRP3000521	1548.68	2682.85	1.698609e+002	1.701822e+001	219.5	14	3.053521e+000	0	0	0	0	0	0	202.597	1	1	49.1849	13.9921
DATA	47	1	47	0	0	ASCRP3012738	ASCRP3012738	1574.15	2683.15	8.168668e+000	1.328066e+000	27	14	3.410792e+000	0	0	0	0	0	0	9.72533	1	1	46.1809	14.3516
DATA	48	1	48	0	0	ASCRP3009482	ASCRP3009482	1599.5	2682.5	1.267055e+001	1.644167e+000	31	14	3.576510e+000	0	0	0	0	0	0	15.0757	1	1	57.5363	14.4981
DATA	49	1	49	0	0	ASCRP3010011	ASCRP3010011	1624.58	2682.12	7.573567e+000	1.293681e+000	25.5	14	3.601802e+000	0	0	0	0	0	0	9.00233	1	1	44.7812	14.476
DATA	50	1	50	0	0	A_23_P215720	NM_000492	1650.25	2682.17	1.141502e+001	1.551290e+000	31.5	14	3.625987e+000	0	0	0	1	0	0	13.5472	1	1	45.835	14.6476
DATA	51	1	51	0	0	ASCRP3005914	ASCRP3005914	1675.67	2682.5	3.413709e+004	3.413709e+003	40111.5	14	3.700538e+000	0	0	0	0	0	0	40436.5	1	1	57.5363	14.5597
DATA	52	1	52	0	0	ASCRP3008448	ASCRP3008448	1700.93	2681.88	3.904438e+003	3.904452e+002	4654	14	3.572108e+000	0	0	0	0	0	0	4621.84	1	1	44.4243	14.4698
DATA	53	1	53	0	0	ASCRP3005403	ASCRP3005403	1726.79	2683.31	5.277118e+001	5.381851e+000	80	14	3.108542e+000	0	0	0	0	0	0	62.2662	1	1	46.8651	13.9458
DATA	54	1	54	0	0	ASCRP3004952	ASCRP3004952	1751.85	2682.56	1.016697e+002	1.022176e+001	138	14	3.160691e+000	0	0	0	0	0	0	119.918	1	1	47.8731	13.9825
DATA	55	1	55	0	0	ASCRP3011716	ASCRP3011716	1777.53	2682.78	8.515008e+002	8.515666e+001	1032	14	2.977146e+000	0	0	0	0	0	0	1002.78	1	1	48.8603	13.9256
DATA	56	1	56	0	0	AS_circRNA_control212	AS_circRNA_control212	1802.7	2682.64	3.974629e+002	3.976042e+001	490.5	14	3.436626e+000	0	0	0	1	0	0	467.635	1	1	49.5074	14.5627
DATA	57	1	57	0	0	ASCRP3000311	ASCRP3000311	1828.33	2682.31	2.146171e+001	2.393771e+000	43	14	3.628017e+000	0	0	0	0	0	0	25.2359	1	1	45.835	14.3314
DATA	58	1	58	0	0	ASCRP3001004	ASCRP3001004	1853.76	2681.95	3.227968e+001	3.397751e+000	55.5	14	3.606914e+000	0	0	0	0	0	0	37.942	1	1	43.3362	14.4007
DATA	59	1	59	0	0	ASCRP3005954	ASCRP3005954	1878.93	2682.73	8.826221e+001	8.889920e+000	120	14	3.412667e+000	0	0	0	0	0	0	103.581	1	1	48.8603	14.4324
DATA	60	1	60	0	0	ASCRP3012098	ASCRP3012098	1904.31	2682.14	3.232730e+001	3.402690e+000	55.5	14	3.566121e+000	0	0	0	0	0	0	37.9505	1	1	45.4864	14.3626
DATA	61	1	61	0	0	ASCRP3003319	ASCRP3003319	1929.84	2683.13	6.945560e+001	7.026489e+000	100	14	3.520461e+000	0	0	0	0	0	0	81.4292	1	1	46.8651	14.4028
DATA	62	1	62	0	0	ASCRP3003051	ASCRP3003051	1955.43	2683.29	3.033044e+002	3.034908e+001	366	14	3.438077e+000	0	0	0	0	0	0	355.584	1	1	46.8651	14.2687
DATA	63	1	63	0	0	ASCRP3004503	ASCRP3004503	1980.39	2682.64	9.870590e+000	1.449916e+000	29	14	3.487891e+000	0	0	0	0	0	0	11.5864	1	1	45.835	14.258
DATA	64	1	64	0	0	Negative026	Negative026	2005.89	2682.5	1.080510e+000	1.060973e+000	17	14	3.504042e+000	0	0	0	0	0	0	-0.93671	0	0	56.9804	14.2977
DATA	65	1	65	0	0	ASCRP3002348	ASCRP3002348	2030.66	2682.44	1.215821e+001	1.612754e+000	33	14	3.621447e+000	0	0	0	0	0	0	14.3048	1	1	47.8731	14.2648
DATA	66	1	66	0	0	ASCRP3011765	ASCRP3011765	2056.63	2682.05	1.615021e+001	1.930328e+000	36.5	14	3.526968e+000	0	0	0	0	0	0	19.0431	1	1	44.7812	14.3276
DATA	67	1	67	0	0	ASCRP3002944	ASCRP3002944	2081.69	2682.31	8.267292e+001	8.334378e+000	113	14	3.527972e+000	0	0	0	0	0	0	97.6621	1	1	48.2044	14.1654
DATA	68	1	68	0	0	ASCRP3009856	ASCRP3009856	2107.5	2682.5	1.402051e+000	1.061969e+000	20	14	3.659658e+000	0	0	0	0	0	0	1.66045	1	0	57.5363	14.4291
DATA	69	1	69	0	0	ASCRP3011754	ASCRP3011754	2132.7	2682.77	1.783531e+001	2.069438e+000	41	14	3.339034e+000	0	0	0	0	0	0	21.1849	1	1	48.5334	14.2139
DATA	70	1	70	0	0	ASCRP3004993	ASCRP3004993	2158.43	2682.9	1.703822e+002	1.707027e+001	221	14	3.469301e+000	0	0	0	0	0	0	203.152	1	1	48.2044	14.3083
DATA	71	1	71	0	0	ASCRP3008023	ASCRP3008023	2183.96	2682.95	4.539074e+001	4.656880e+000	73.5	14	3.599869e+000	0	0	0	0	0	0	54.3677	1	1	47.8731	14.3596
DATA	72	1	72	0	0	A_23_P252748	NM_007152	2209.37	2683	7.181513e+001	7.255768e+000	107	14	3.746507e+000	0	0	0	1	0	0	86.4699	1	1	45.4864	14.4822
DATA	73	1	73	0	0	ASCRP3009717	ASCRP3009717	2234.41	2682.42	3.642936e+001	3.785367e+000	64	14	3.688036e+000	0	0	0	0	0	0	44.1529	1	1	45.1352	14.3635
DATA	75	1	75	0	0	ASCRP3004561	ASCRP3004561	2285.39	2682.59	9.338454e+001	9.393327e+000	137	14	3.499940e+000	0	0	0	0	0	0	114.832	1	1	47.5395	14.593
DATA	76	1	76	0	0	ASCRP3004592	ASCRP3004592	2310.5	2682.43	2.376759e+002	2.378883e+001	321	15	3.556092e+000	0	0	0	0	0	0	294.823	1	1	49.1849	14.6895
DATA	77	1	77	0	0	ASCRP3003651	ASCRP3003651	2336.14	2683.33	2.640925e+002	2.642803e+001	352	14	3.403851e+000	0	0	0	0	0	0	330.491	1	1	46.8651	14.3892
DATA	78	1	78	0	0	ASCRP3008186	ASCRP3008186	2361.44	2682.97	1.908737e+002	1.911279e+001	260.5	14	3.679276e+000	0	0	0	0	0	0	241.505	1	1	48.5334	14.3392
DATA	79	1	79	0	0	ASCRP3001172	ASCRP3001172	2386.82	2682.82	3.467650e+002	3.469016e+001	467	14	3.556944e+000	0	0	0	0	0	0	444.009	1	1	50.7771	14.5408
DATA	80	1	80	66	1	DarkCorner	DarkCorner	2412.42	2682.57	9.784815e-001	9.607894e-001	19	14.5	3.465714e+000	0	0	0	0	0	0	-0.620719	0	0	57.5363	14.7981
DATA	81	1	81	260	1	GE_BrightCorner	GE_BrightCorner	2437.58	2682.57	2.021725e+005	2.021725e+004	265913	15	3.919684e+000	0	0	0	0	0	0	266036	1	1	57.5363	15.298
DATA	82	1	82	260	1	GE_BrightCorner	GE_BrightCorner	2463	2682.54	1.989855e+005	1.989855e+004	267117	14	4.135911e+000	0	0	0	0	0	0	265927	1	1	55.8519	15.0887
DATA	83	2	1	260	1	GE_BrightCorner	GE_BrightCorner	418.582	2689.43	1.569940e+005	1.569940e+004	205950	15	4.573213e+000	0	0	0	0	0	0	205733	1	1	57.5363	15.7259
DATA	84	2	2	66	1	DarkCorner	DarkCorner	444.418	2689.43	4.330833e+000	1.054412e+000	24	14	3.500092e+000	0	0	0	0	0	0	5.61614	1	0	57.5363	14.3553
DATA	85	2	3	0	0	ASCRP3011718	ASCRP3011718	469.582	2689.43	1.042737e+001	1.424387e+000	28.5	15	3.108694e+000	0	0	0	0	0	0	13.3968	1	1	57.5363	14.5377
DATA	86	2	4	0	0	ASCRP3004590	ASCRP3004590	495.024	2689.3	9.456590e+002	9.457096e+001	1213	14	3.319514e+000	0	0	0	0	0	0	1204.78	1	1	50.7771	14.3165
DATA	87	2	5	0	0	ASCRP3004324	ASCRP3004324	520.652	2689.99	1.609305e+001	1.887809e+000	39	14	3.271435e+000	0	0	0	0	0	0	20.3293	1	1	46.5243	14.215
DATA	88	2	6	0	0	A_23_P57306	NM_005441	546.028	2690.07	3.218809e+001	3.368754e+000	59	14	3.561977e+000	0	0	0	0	0	0	40.3759	1	1	46.8651	14.3418
DATA	89	2	7	0	0	ASCRP3005419	ASCRP3005419	571.107	2689.5	3.143043e+000	1.047672e+000	21	14	3.866158e+000	0	0	0	0	0	0	3.92066	1	0	56.9804	14.3409
DATA	90	2	8	0	0	ASCRP3006367	ASCRP3006367	596.778	2689.75	3.951405e+001	4.077294e+000	66	14	3.543739e+000	0	0	0	0	0	0	48.9993	1	1	47.8731	14.4272
DATA	91	2	9	0	0	ASCRP3003758	ASCRP3003758	622.191	2688.99	3.964247e+001	4.090767e+000	65.5	14	3.420040e+000	0	0	0	0	0	0	48.9555	1	1	46.8651	14.5575
DATA	92	2	10	0	0	ASCRP3006209	ASCRP3006209	647.28	2689.2	1.649193e+004	1.649193e+003	20000	14	3.586184e+000	0	0	0	0	0	0	20273.1	1	1	49.1849	14.528
DATA	93	2	11	0	0	ASCRP3011890	ASCRP3011890	673.068	2688.8	6.840422e+001	6.915713e+000	104	15	3.401097e+000	0	0	0	0	0	0	83.795	1	1	44.0646	15.1101
DATA	94	2	12	0	0	ASCRP3012914	ASCRP3012914	698.108	2689.25	3.521573e+001	3.666771e+000	60.5	15	3.804888e+000	0	0	0	0	0	0	42.9732	1	1	45.835	14.9736
DATA	95	2	13	0	0	ASCRP3008257	ASCRP3008257	723.563	2690.03	6.550792e+001	6.630589e+000	97	14	3.397806e+000	0	0	0	0	0	0	79.63	1	1	48.2044	14.4354
DATA	96	2	14	0	0	ASCRP3011640	ASCRP3011640	748.872	2689.95	1.466085e+002	1.469686e+001	192.5	15	3.598544e+000	0	0	0	0	0	0	177.774	1	1	49.1849	14.6111
DATA	97	2	15	0	0	ASCRP3013127	ASCRP3013127	774.438	2689.97	5.917673e+001	6.006717e+000	88.5	14	3.096109e+000	0	0	0	0	0	0	71.5953	1	1	48.5334	14.2892
DATA	98	2	16	0	0	ASCRP3001518	ASCRP3001518	799.8	2689.61	5.334957e+001	5.433844e+000	81.5	14	3.104233e+000	0	0	0	0	0	0	64.4513	1	1	47.2035	13.7374
DATA	99	2	17	0	0	ASCRP3002547	ASCRP3002547	825.097	2688.79	3.124028e+001	3.290248e+000	54	14	3.603663e+000	0	0	0	0	0	0	37.7185	1	1	44.7812	14.2535
DATA	100	2	18	0	0	ASCRP3006626	ASCRP3006626	850.104	2689.39	1.013975e+002	1.019240e+001	132	14	3.579021e+000	0	0	0	0	0	0	122.177	1	1	46.1809	14.1256
DATA	101	2	19	0	0	AS_circRNA_control208	AS_circRNA_control208	875.563	2689.48	2.098277e+003	2.098303e+002	2556.5	14	3.844224e+000	0	0	0	0	0	0	2525.22	1	1	48.2044	14.6827
DATA	102	2	20	0	0	ASCRP3006695	ASCRP3006695	901.067	2689.49	8.957186e+003	8.957192e+002	10615	15	3.469648e+000	0	0	0	0	0	0	10769.7	1	1	52.9257	14.9807
DATA	103	2	21	0	0	ASCRP3002878	ASCRP3002878	926.693	2689.92	2.367688e+003	2.367710e+002	2872	14	3.401205e+000	0	0	0	0	0	0	2843.22	1	1	48.8603	14.4903
DATA	104	2	22	0	0	Negative002	Negative002	952.107	2689.5	1.796590e+000	1.053689e+000	20	14	3.418023e+000	0	0	0	0	0	0	2.15724	1	0	56.9804	14.7056
DATA	105	2	23	1028	1	(+)E1A_r60_n11	E1A_r60_n11	977.5	2689.5	5.831580e+000	1.191257e+000	24	14	3.814595e+000	0	0	0	0	0	0	6.99884	1	1	57.5363	14.267
DATA	106	2	24	0	0	ASCRP3006863	ASCRP3006863	1002.8	2690.2	4.951705e+001	5.059755e+000	77	14	2.983252e+000	0	0	0	0	0	0	59.3539	1	1	39.4933	14.2582
DATA	107	2	25	0	0	ASCRP3012336	ASCRP3012336	1027.96	2688.94	6.933679e+000	1.248922e+000	25.5	14	3.715322e+000	0	0	0	0	0	0	8.32144	1	1	37.847	14.2377
DATA	108	2	26	0	0	ASCRP3001892	ASCRP3001892	1053.62	2689.31	6.861739e+001	6.940035e+000	99.5	14	3.219808e+000	0	0	0	0	0	0	82.2904	1	1	45.4864	13.806
DATA	109	2	27	0	0	ASCRP3009478	ASCRP3009478	1079	2689.54	5.303104e+003	5.303114e+002	6294.5	14	3.612884e+000	0	0	0	0	0	0	6356.37	1	1	55.8519	14.2451
DATA	110	2	28	0	0	ASCRP3004476	ASCRP3004476	1104.39	2689.5	3.989648e+002	3.991004e+001	500.5	14	3.622781e+000	0	0	0	0	0	0	478.117	1	1	48.5334	14.3714
DATA	111	2	29	0	0	ASCRP3012342	ASCRP3012342	1129.87	2689.62	9.111134e+001	9.170378e+000	124	14	3.333168e+000	0	0	0	0	0	0	109.144	1	1	46.8651	14.3242
DATA	112	2	30	0	0	ASCRP3009415	ASCRP3009415	1155.37	2689.87	2.668806e+002	2.670837e+001	336	14	3.257409e+000	0	0	0	0	0	0	319.514	1	1	47.5395	13.9471
DATA	113	2	31	0	0	ASCRP3009929	ASCRP3009929	1180.56	2689.97	8.466392e+001	8.530244e+000	114	13	3.626648e+000	0	0	0	0	0	0	101.318	1	1	48.5334	13.744
DATA	114	2	32	0	0	ASCRP3010473	ASCRP3010473	1206	2689.54	5.105467e+000	1.159959e+000	24	14	3.662897e+000	0	0	0	0	0	0	6.11091	1	0	65	14.4571
DATA	115	2	33	0	0	ASCRP3010272	ASCRP3010272	1231.24	2689.53	2.366426e+002	2.368719e+001	304	14	3.532307e+000	0	0	0	0	0	0	283.138	1	1	47.2035	14.3052
DATA	116	2	34	0	0	CUST_2_PI418767722	NM_002455	1256.7	2689.44	2.250058e+002	2.252471e+001	283	14	3.106352e+000	0	0	0	1	0	0	269.118	1	1	48.5334	14.0561
DATA	117	2	35	0	0	Negative012	Negative012	1282.33	2689.5	1.062190e+000	1.044366e+000	19	14	3.386445e+000	0	0	0	0	0	0	0.641742	0	0	57.5363	14.75
DATA	118	2	36	0	0	ASCRP3002893	ASCRP3002893	1307.75	2689.39	6.819260e+002	6.820058e+001	847.5	14	3.553297e+000	0	0	0	0	0	0	814.712	1	1	49.8279	14.4833
DATA	119	2	37	0	0	ASCRP3009531	ASCRP3009531	1333.3	2690.16	1.310678e+002	1.314840e+001	171.5	14	3.621270e+000	0	0	0	0	0	0	156.325	1	1	48.5334	14.5411
DATA	120	2	38	0	0	ASCRP3008102	ASCRP3008102	1358.44	2689.69	3.034489e+002	3.036289e+001	382	14	3.734821e+000	0	0	0	0	0	0	361.857	1	1	52.9257	14.3615
DATA	121	2	39	0	0	ASCRP3000345	ASCRP3000345	1383.58	2689.57	1.732952e+000	1.060454e+000	19	14	3.721441e+000	0	0	0	0	0	0	2.06503	1	0	57.5363	14.2765
DATA	122	2	40	0	0	ASCRP3005981	ASCRP3005981	1409.38	2689.76	1.063422e+001	1.492673e+000	31	14	2.928857e+000	0	0	0	0	0	0	12.6566	1	1	47.8731	14.1071
DATA	123	2	41	0	0	ASCRP3002894	ASCRP3002894	1434.82	2689.74	4.124401e+001	4.255600e+000	66.5	14	3.536029e+000	0	0	0	0	0	0	49.0375	1	1	45.835	14.1422
DATA	124	2	42	0	0	ASCRP3002179	ASCRP3002179	1460.37	2688.92	2.255193e+003	2.255217e+002	2623	14	3.274967e+000	0	0	0	0	0	0	2681.09	1	1	44.0646	14.1488
DATA	125	2	43	0	0	ASCRP3010700	ASCRP3010700	1485.54	2689.61	8.515279e+001	8.579872e+000	115	14	3.518586e+000	0	0	0	0	0	0	101.024	1	1	47.5395	14.4069
DATA	126	2	44	0	0	ASCRP3008574	ASCRP3008574	1510.45	2689.48	3.962767e+001	4.100014e+000	65	14	3.325865e+000	0	0	0	0	0	0	46.9634	1	1	48.2044	14.3535
DATA	127	2	45	0	0	ASCRP3011854	ASCRP3011854	1536.11	2689.5	1.209369e+002	1.213948e+001	159	14	3.372853e+000	0	0	0	0	0	0	143.128	1	1	56.9804	14.3163
DATA	128	2	46	0	0	ASCRP3008935	ASCRP3008935	1561.34	2689.91	3.459430e+001	3.616832e+000	58	14	3.516109e+000	0	0	0	0	0	0	40.8652	1	1	48.8603	14.3439
DATA	129	2	47	0	0	ASCRP3001256	ASCRP3001256	1587	2690.15	9.910134e+001	9.966365e+000	138	15	3.561843e+000	0	0	0	0	0	0	116.863	1	1	45.4864	14.4877
DATA	130	2	48	0	0	ASCRP3003770	ASCRP3003770	1612.34	2689.88	1.333143e+002	1.337338e+001	178	15	3.870539e+000	0	0	0	0	0	0	157.033	1	1	48.8603	14.6961
DATA	131	2	49	66	-1	(-)3xSLv1	NegativeControl	1637.58	2689.57	1.079020e+000	1.059510e+000	17	14	3.418184e+000	0	0	0	0	0	0	-0.892275	0	0	57.5363	14.5099
DATA	132	2	50	0	0	ASCRP3006639	ASCRP3006639	1663	2689.54	4.762303e+001	4.879067e+000	73	14	3.847592e+000	0	0	0	0	0	0	55.9563	1	1	55.8519	14.4198
DATA	133	2	51	0	0	ASCRP3012632	ASCRP3012632	1688.5	2689.65	4.856808e+001	4.971708e+000	74	14	3.615554e+000	0	0	0	0	0	0	56.9773	1	1	65	14.6935
DATA	134	2	52	0	0	ASCRP3001111	ASCRP3001111	1713.58	2689.57	1.437500e+001	1.788466e+000	33.5	14	3.041189e+000	0	0	0	0	0	0	16.8423	1	1	57.5363	13.9659
DATA	135	2	53	0	0	ASCRP3008390	ASCRP3008390	1739.34	2689.96	3.264346e+001	3.433992e+000	56	14	3.139475e+000	0	0	0	0	0	0	38.1765	1	1	48.8603	13.9146
DATA	136	2	54	0	1	RC7	RC7	1764.58	2689.57	1.086464e+000	1.066819e+000	16	14	3.036043e+000	0	0	0	0	0	0	-1.55877	0	0	65	13.9061
DATA	137	2	55	0	0	ASCRP3009364	ASCRP3009364	1790.09	2689.61	7.227794e+000	1.289671e+000	25.5	14	3.031422e+000	0	0	0	0	0	0	8.43622	1	1	57.259	14.1346
DATA	138	2	56	0	0	ASCRP3007693	ASCRP3007693	1815.5	2689.65	6.006258e+000	1.226380e+000	25	14	3.426228e+000	0	0	0	0	0	0	7.00305	1	1	57.5363	14.4904
DATA	139	2	57	0	0	ASCRP3008513	ASCRP3008513	1840.54	2689.43	1.622001e+001	1.943058e+000	35	14	3.856572e+000	0	0	0	0	0	0	18.9009	1	1	40.6843	14.1925
DATA	140	2	58	0	0	ASCRP3006817	ASCRP3006817	1865.96	2689.57	1.677747e+002	1.681160e+001	213.5	15	3.556805e+000	0	0	0	0	0	0	195.338	1	1	46.5243	14.8233
DATA	141	2	59	0	0	ASCRP3001023	ASCRP3001023	1891.5	2689.65	5.047982e+000	1.184323e+000	23.5	14	3.560172e+000	0	0	0	0	0	0	5.87408	1	0	57.5363	14.3636
DATA	142	2	60	0	0	Negative050	Negative050	1917.09	2689.61	1.484357e+000	1.081772e+000	19.5	14	3.626540e+000	0	0	0	0	0	0	1.72697	1	0	57.259	14.528
DATA	143	2	61	0	0	ASCRP3006015	ASCRP3006015	1942.5	2689.65	6.701578e+000	1.263820e+000	26	14	3.511629e+000	0	0	0	0	0	0	7.79716	1	1	57.5363	14.2977
DATA	144	2	62	0	0	ASCRP3008616	ASCRP3008616	1967.67	2689.86	2.020287e+002	2.023125e+001	254	14	3.516963e+000	0	0	0	0	0	0	235.087	1	1	48.2044	14.1729
DATA	145	2	63	0	0	ASCRP3003996	ASCRP3003996	1993.2	2690.06	4.992000e+001	5.105557e+000	75.5	14	3.318274e+000	0	0	0	0	0	0	58.1184	1	1	46.8651	14.0913
DATA	146	2	64	0	0	ASCRP3001970	ASCRP3001970	2018.57	2689.99	3.438346e+002	3.440009e+001	413	14	3.689969e+000	0	0	0	0	0	0	400.784	1	1	47.5395	14.4348
DATA	147	2	65	0	0	ASCRP3004002	ASCRP3004002	2044	2689.68	6.434038e+001	6.521996e+000	90.5	14	3.445314e+000	0	0	0	0	0	0	75.1392	1	1	49.1849	14.5071
DATA	148	2	66	0	0	ASCRP3000344	ASCRP3000344	2069.06	2689.48	4.361838e+002	4.363138e+001	527	14	3.554738e+000	0	0	0	0	0	0	510.514	1	1	52.0157	14.0534
DATA	149	2	67	0	0	ASCRP3013262	ASCRP3013262	2094.5	2690	1.082674e+000	1.063293e+000	18	14	3.701677e+000	0	0	0	0	0	0	0.238561	0	0	54.1152	14.5399
DATA	150	2	68	0	0	Negative027	Negative027	2120.39	2689.93	1.079208e+000	1.063858e+000	19	14	3.560405e+000	0	0	0	0	0	0	1.10614	0	0	53.8203	14.4369
DATA	151	2	69	0	0	ASCRP3008344	ASCRP3008344	2145.5	2690	4.135635e+001	4.268311e+000	66	14	3.275125e+000	0	0	0	0	0	0	48.8269	1	1	65	14.5742
DATA	152	2	70	0	0	ASCRP3005983	ASCRP3005983	2171.15	2689.96	3.692926e+001	3.839652e+000	62	15	3.702895e+000	0	0	0	0	0	0	43.7925	1	1	46.8651	14.9306
DATA	153	2	71	0	0	ASCRP3009337	ASCRP3009337	2196.49	2689.83	4.507520e+001	4.627275e+000	69	15	3.705243e+000	0	0	0	0	0	0	53.7275	1	1	47.2035	14.6239
DATA	154	2	72	0	0	ASCRP3001698	ASCRP3001698	2221.77	2689.92	8.360895e+001	8.425335e+000	121	14	3.965988e+000	0	0	0	0	0	0	100.22	1	1	46.8651	14.5
DATA	155	2	73	0	0	ASCRP3008893	ASCRP3008893	2247.3	2689.78	3.833737e+002	3.835129e+001	480	14	3.819395e+000	0	0	0	0	0	0	462.636	1	1	45.835	14.6135
DATA	156	2	74	0	0	ASCRP3000411	ASCRP3000411	2272.57	2689.9	2.493206e+002	2.495315e+001	320	14	3.311266e+000	0	0	0	0	0	0	303.046	1	1	48.2044	14.4115
DATA	157	2	75	0	0	ASCRP3004231	ASCRP3004231	2298.13	2689.63	3.884264e+001	4.015162e+000	65	15	3.742356e+000	0	0	0	0	0	0	47.621	1	1	44.4243	15.1925
DATA	158	2	76	0	0	ASCRP3010130	ASCRP3010130	2323.37	2689.87	4.248290e+002	4.249485e+001	546	15	3.612735e+000	0	0	0	0	0	0	525.512	1	1	47.5395	14.9074
DATA	159	2	77	0	0	A_23_P6335	NM_000185	2348.66	2690.1	1.314398e+003	1.314436e+002	1639	14	3.844852e+000	0	0	0	0	0	0	1642.21	1	1	49.1849	14.919
DATA	160	2	78	0	0	ASCRP3006054	ASCRP3006054	2374.07	2690.17	3.317078e+001	3.460707e+000	60.5	14	3.966892e+000	0	0	0	0	0	0	41.9127	1	1	46.8651	14.4698
DATA	161	2	79	0	0	ASCRP3002857	ASCRP3002857	2399.43	2690.1	1.044302e+002	1.048838e+001	155	14	3.539544e+000	0	0	0	0	0	0	133.611	1	1	48.2044	14.9858
DATA	162	2	80	66	1	DarkCorner	DarkCorner	2424.91	2690.07	9.788320e-001	9.611335e-001	19	16	3.833771e+000	0	0	0	0	0	0	-0.696783	0	0	54.4085	15.9852
DATA	163	2	81	66	1	DarkCorner	DarkCorner	2450.5	2690	3.096389e+000	9.960985e-001	23	16	5.221602e+000	0	0	0	0	0	0	4.07732	1	0	54.1152	16.5412
DATA	164	2	82	260	1	GE_BrightCorner	GE_BrightCorner	2475.5	2690	1.972968e+005	1.972968e+004	266145	15	4.351812e+000	0	0	0	0	0	0	263981	1	1	54.1152	15.6653
DATA	165	3	1	66	1	DarkCorner	DarkCorner	406	2696.54	9.701679e-001	9.564282e-001	19	15	3.886888e+000	0	0	0	0	0	0	1.11494	0	0	55.8519	15.0237
DATA	166	3	2	66	1	DarkCorner	DarkCorner	431.418	2696.57	2.415957e+000	9.929524e-001	21	17	5.259184e+000	0	0	0	0	0	0	3.12728	1	0	57.5363	17.3878
DATA	167	3	3	0	0	ASCRP3008726	ASCRP3008726	456.582	2696.57	2.998298e+004	2.998298e+003	37835	14.5	3.631584e+000	0	0	0	0	0	0	38429.5	1	1	57.5363	15.5217
DATA	168	3	4	0	0	ASCRP3006793	ASCRP3006793	482.506	2696.64	6.282440e+002	6.283207e+001	787	15	2.942062e+000	0	0	0	0	0	0	797.759	1	1	49.8279	14.6731
DATA	169	3	5	0	0	ASCRP3011055	ASCRP3011055	507.772	2696.86	4.274659e+002	4.275805e+001	561	14	2.818789e+000	0	0	0	0	0	0	538.264	1	1	50.1463	14.6981
DATA	171	3	7	0	0	ASCRP3013087	ASCRP3013087	558.418	2696.57	9.688472e+003	9.688477e+002	12095	15	4.283849e+000	0	0	0	0	0	0	12032.5	1	1	57.5363	15.6885
DATA	172	3	8	0	0	ASCRP3000452	ASCRP3000452	583.957	2697.26	6.019600e+001	6.103848e+000	92	14	3.997728e+000	0	0	0	0	0	0	74.2558	1	1	46.1809	14.9825
DATA	173	3	9	0	0	ASCRP3002529	ASCRP3002529	609.044	2696.19	3.041141e+001	3.206006e+000	55	14	3.666518e+000	0	0	0	0	0	0	37.3581	1	1	46.5243	14.8182
DATA	174	3	10	0	0	ASCRP3008304	ASCRP3008304	634.582	2696.57	1.335817e+001	1.680816e+000	34	16	3.634371e+000	0	0	0	0	0	0	16.3242	1	1	65	15.2881
DATA	175	3	11	0	0	ASCRP3010420	ASCRP3010420	660	2696.54	2.254147e+001	2.476024e+000	45	15	2.797492e+000	0	0	0	0	0	0	27.4311	1	1	65	14.9538
DATA	176	3	12	0	0	ASCRP3002602	ASCRP3002602	685.607	2696.36	9.675870e+000	1.411813e+000	30	15	3.446540e+000	0	0	0	0	0	0	11.733	1	1	43.7019	15.0806
DATA	177	3	13	0	0	ASCRP3007145	ASCRP3007145	710.904	2697.18	4.775039e+001	4.885366e+000	74	15	3.025173e+000	0	0	0	0	0	0	57.6626	1	1	47.5395	14.6604
DATA	178	3	14	0	0	ASCRP3009735	ASCRP3009735	736.418	2696.57	4.552275e+000	1.130344e+000	23	16	2.807325e+000	0	0	0	0	0	0	5.48531	1	0	57.5363	16.0167
DATA	179	3	15	0	0	ASCRP3004565	ASCRP3004565	761.36	2697.28	4.215022e+001	4.340938e+000	70	14.5	4.166190e+000	0	0	0	0	0	0	50.6268	1	1	47.8731	14.9
DATA	180	3	16	0	0	ASCRP3007898	ASCRP3007898	787.296	2697.01	1.595333e+001	1.904315e+000	38	14	3.498877e+000	0	0	0	0	0	0	19.1261	1	1	47.2035	14.3889
DATA	181	3	17	0	0	ASCRP3003825	ASCRP3003825	812.418	2696.57	1.690905e+002	1.694108e+001	218	14	2.874797e+000	0	0	0	0	0	0	202.463	1	1	57.5363	14.1633
DATA	182	3	18	0	0	ASCRP3013515	ASCRP3013515	837.582	2696.57	8.604377e+001	8.667332e+000	121	16	5.307182e+000	0	0	0	0	0	0	102.871	1	1	57.5363	16.4783
DATA	183	3	19	0	0	ASCRP3004758	ASCRP3004758	863.367	2696.6	8.004494e+000	1.315641e+000	26	16	3.873563e+000	0	0	0	0	0	0	9.55735	1	1	65	15.34
DATA	184	3	20	0	0	ASCRP3008824	ASCRP3008824	888.667	2696.67	1.622837e+003	1.622870e+002	1808	17	4.292397e+000	0	1	0	0	0	0	1935.47	1	1	47.2035	16.6071
DATA	185	3	21	0	0	ASCRP3000040	ASCRP3000040	913.912	2696.61	4.143265e+002	4.144586e+001	515.5	15	3.619241e+000	0	0	0	0	0	0	493.749	1	1	57.259	16.0328
DATA	186	3	22	0	0	ASCRP3006798	ASCRP3006798	939.37	2697.03	1.174341e+002	1.179003e+001	158	15	3.866721e+000	0	0	0	0	0	0	139.777	1	1	49.1849	15.9184
DATA	187	3	23	0	0	ASCRP3012731	ASCRP3012731	964.836	2697.42	1.368348e+001	1.723874e+000	34	15	4.369440e+000	0	0	0	0	0	0	16.2697	1	1	45.835	15.9231
DATA	188	3	24	0	0	ASCRP3011610	ASCRP3011610	990.242	2697.33	1.719494e+002	1.722691e+001	217.5	15	4.449719e+000	0	0	0	0	0	0	204.371	1	1	45.4864	15.2
DATA	189	3	25	0	0	ASCRP3012463	ASCRP3012463	1015.25	2696.71	1.988178e+001	2.247722e+000	40	14	2.651368e+000	0	0	0	0	0	0	23.6391	1	1	45.1352	14.3208
DATA	190	3	26	0	0	ASCRP3011876	ASCRP3011876	1040.89	2696.59	4.757964e+001	4.872170e+000	75	14	3.152971e+000	0	0	0	0	0	0	56.5608	1	1	47.5395	13.76
DATA	191	3	27	0	0	ASCRP3006308	ASCRP3006308	1066.5	2696.65	7.417729e+002	7.418471e+001	899	14	3.762836e+000	0	0	0	0	0	0	881.463	1	1	57.5363	14.587
DATA	192	3	28	0	0	ASCRP3010709	ASCRP3010709	1091.5	2696.65	1.791834e+001	2.076510e+000	40	14	4.572980e+000	0	0	0	0	0	0	21.287	1	1	65	15.5962
DATA	193	3	29	0	0	ASCRP3005126	ASCRP3005126	1117.09	2696.61	2.141395e+000	1.071252e+000	20	15	3.791661e+000	0	0	0	0	0	0	2.5434	1	0	65	15.4848
DATA	194	3	30	0	0	ASCRP3004355	ASCRP3004355	1142.83	2697.18	2.976061e+001	3.156078e+000	53	14	3.387327e+000	0	0	0	0	0	0	35.313	1	1	47.2035	14.2931
DATA	195	3	31	0	0	ASCRP3000570	ASCRP3000570	1167.68	2696.96	5.016635e+001	5.125482e+000	76	14	3.207345e+000	0	0	0	0	0	0	59.5243	1	1	49.1849	13.5882
DATA	196	3	32	0	0	ASCRP3010402	ASCRP3010402	1193.3	2697.08	4.333214e+001	4.458899e+000	65.5	14	2.983926e+000	0	0	0	0	0	0	51.3898	1	1	48.5334	13.8958
DATA	197	3	33	0	0	ASCRP3009645	ASCRP3009645	1218.5	2697	1.065241e+003	1.065293e+002	1250	14	3.445369e+000	0	0	0	0	0	0	1262.96	1	1	54.1152	15.0417
DATA	198	3	34	0	0	ASCRP3013023	ASCRP3013023	1243.78	2696.92	5.927611e+001	6.020216e+000	88	14	3.891946e+000	0	0	0	0	0	0	70.2541	1	1	47.8731	14.4912
DATA	199	3	35	0	0	ASCRP3000119	ASCRP3000119	1269.55	2696.5	1.390287e+001	1.743373e+000	34	14	3.815936e+000	0	0	0	0	0	0	16.4776	1	1	43.7019	14.8451
DATA	200	3	36	0	0	ASCRP3007127	ASCRP3007127	1295.08	2697.1	1.922585e+001	2.192198e+000	40.5	14	3.748049e+000	0	0	0	0	0	0	22.7561	1	1	45.4864	15.0926
DATA	201	3	37	0	0	ASCRP3001984	ASCRP3001984	1320.37	2697.13	2.453268e+002	2.455532e+001	306.5	15	3.602012e+000	0	0	0	0	0	0	290.169	1	1	47.5395	15.3265
DATA	202	3	38	0	0	ASCRP3003018	ASCRP3003018	1345.79	2697	9.395705e+001	9.454711e+000	130	15	3.833402e+000	0	0	0	0	0	0	111.065	1	1	46.8651	14.9444
DATA	203	3	39	0	0	ASCRP3011842	ASCRP3011842	1371.24	2697.07	1.436247e+002	1.440121e+001	189	15	3.635202e+000	0	0	0	0	0	0	169.621	1	1	49.1849	15.64
DATA	204	3	40	0	0	ASCRP3005340	ASCRP3005340	1396.68	2696.94	2.309672e+001	2.539804e+000	44.5	14	2.579224e+000	0	0	0	0	0	0	27.2564	1	1	47.2035	14.0377
DATA	205	3	41	0	0	ASCRP3005773	ASCRP3005773	1421.94	2696.91	1.488765e+002	1.492515e+001	194	14	3.664009e+000	0	0	0	0	0	0	175.522	1	1	46.8651	14.7115
DATA	206	3	42	0	0	ASCRP3007810	ASCRP3007810	1447.17	2697	7.626280e+001	7.699412e+000	108	15	3.780344e+000	0	0	0	0	0	0	89.8062	1	1	46.8651	15.5472
DATA	207	3	43	0	0	ASCRP3003949	ASCRP3003949	1472.58	2696.93	2.782500e+001	2.977496e+000	49	15	4.313135e+000	0	0	0	0	0	0	32.7316	1	1	48.2044	15.7255
DATA	208	3	44	0	0	A_23_P49878	NM_019013	1498.07	2696.81	2.919588e+001	3.106379e+000	51.5	14	3.494870e+000	0	0	0	0	0	0	34.3071	1	1	47.5395	14.4706
DATA	209	3	45	0	0	ASCRP3004707	ASCRP3004707	1523.5	2697	9.170830e+000	1.403588e+000	29	14	3.187054e+000	0	0	0	0	0	0	10.76	1	1	54.1152	14.7347
DATA	210	3	46	0	0	ASCRP3001319	ASCRP3001319	1548.58	2697.43	1.780311e+001	2.074292e+000	40	16.5	4.369691e+000	0	0	0	0	0	0	20.8497	1	1	65	16.8043
DATA	211	3	47	0	0	ASCRP3005156	ASCRP3005156	1574.42	2697.43	8.891869e+000	1.388169e+000	27	16	4.129758e+000	0	0	0	0	0	0	10.399	1	1	57.5363	15.8431
DATA	212	3	48	0	0	ASCRP3005212	ASCRP3005212	1599.61	2697.76	2.494950e+001	2.713894e+000	46.5	15	4.287402e+000	0	0	0	0	0	0	29.1259	1	1	51.0895	15.2667
DATA	213	3	49	0	0	Negative029	Negative029	1625	2697.32	1.088550e+000	1.069519e+000	18	15	3.645724e+000	0	0	0	0	0	0	0.435294	0	0	65	15.3261
DATA	214	3	50	0	0	ASCRP3004126	ASCRP3004126	1650.23	2696.72	5.659091e+001	5.759285e+000	84	15	3.518507e+000	0	0	0	0	0	0	65.9596	1	1	45.1352	15.6102
DATA	215	3	51	0	0	ASCRP3006046	ASCRP3006046	1675.82	2697.4	1.128791e+003	1.128842e+002	1317	16.5	4.635270e+000	0	0	0	0	0	0	1312.72	1	1	52.6241	16.6591
DATA	216	3	52	0	0	ASCRP3002582	ASCRP3002582	1701.29	2697.18	2.282632e+001	2.522334e+000	45	15.5	3.799619e+000	0	0	0	0	0	0	26.5161	1	1	45.835	15.4318
DATA	218	3	54	0	0	ASCRP3005267	ASCRP3005267	1752.01	2697.4	1.631887e+002	1.635432e+001	206	15	3.412786e+000	0	0	0	0	0	0	189.03	1	1	49.1849	15.2449
DATA	219	3	55	0	0	ASCRP3001016	ASCRP3001016	1777.73	2697.23	2.688755e+001	2.896541e+000	48	14	3.410294e+000	0	0	0	0	0	0	31.1154	1	1	47.2035	14.4898
DATA	220	3	56	0	0	A_23_P57306	NM_005441	1802.58	2697.43	3.393416e+001	3.560719e+000	56	15	3.362553e+000	0	0	0	0	0	0	39.221	1	1	57.5363	14.9348
DATA	221	3	57	0	0	ASCRP3000181	ASCRP3000181	1828.19	2697.06	7.257679e+002	7.258481e+001	856.5	15	3.672328e+000	0	0	0	0	0	0	838.449	1	1	50.1463	15.2609
DATA	222	3	58	0	0	ASCRP3006062	ASCRP3006062	1853.49	2696.81	1.854801e+001	2.146114e+000	38.5	15	4.583335e+000	0	0	0	0	0	0	21.4187	1	1	47.2035	15.6379
DATA	223	3	59	0	0	ASCRP3001846	ASCRP3001846	1878.92	2697.14	5.726271e+002	5.727290e+001	685	16	3.607362e+000	0	0	0	0	0	0	660.665	1	1	53.2255	15.3962
DATA	224	3	60	0	0	ASCRP3010947	ASCRP3010947	1904.33	2696.77	2.007616e+002	2.010521e+001	248	15	3.794348e+000	0	0	0	0	0	0	231.66	1	1	47.2035	15.4464
DATA	225	3	61	0	0	A_23_P67042	NM_017947	1929.76	2697.68	4.472504e+001	4.601412e+000	69	14	3.694134e+000	0	0	0	1	0	0	51.5547	1	1	50.7771	14.4894
DATA	226	3	62	0	0	ASCRP3002177	ASCRP3002177	1955.32	2697.52	1.408742e+002	1.412884e+001	177	15	3.252088e+000	0	0	0	0	0	0	162.462	1	1	49.8279	14.9048
DATA	227	3	63	0	0	ASCRP3004484	ASCRP3004484	1980.76	2697.61	5.206849e+002	5.207970e+001	623	15	3.860619e+000	0	0	0	0	0	0	600.795	1	1	52.6241	15.1455
DATA	228	3	64	0	0	ASCRP3002811	ASCRP3002811	2005.85	2697.84	1.252961e+002	1.257604e+001	161	15	2.973168e+000	0	0	0	0	0	0	144.679	1	1	47.5395	15.2909
DATA	229	3	65	0	0	Negative010	Negative010	2030.88	2697.39	1.470747e+002	1.474690e+001	185.5	15	3.417144e+000	0	0	0	0	0	0	170.145	1	1	49.1849	14.898
DATA	230	3	66	0	0	ASCRP3003213	ASCRP3003213	2056.58	2696.89	3.470065e+001	3.632778e+000	57	14.5	3.252052e+000	0	0	0	0	0	0	40.2407	1	1	41.0736	14.9565
DATA	231	3	67	0	0	ASCRP3009394	ASCRP3009394	2081.66	2696.94	8.029026e+001	8.100359e+000	114	14	3.567828e+000	0	0	0	0	0	0	93.3175	1	1	45.835	14.8305
DATA	232	3	68	0	0	ASCRP3005323	ASCRP3005323	2107.42	2697.43	4.875841e+001	4.991886e+000	74	15	3.291679e+000	0	0	0	0	0	0	56.8045	1	1	57.5363	14.8448
DATA	233	3	69	0	0	ASCRP3011719	ASCRP3011719	2132.58	2697.43	6.723565e+004	6.723565e+003	78336	15	3.333116e+000	0	0	0	0	0	0	78598.3	1	1	57.5363	15.1522
DATA	234	3	70	0	0	ASCRP3005088	ASCRP3005088	2158.27	2697.14	1.283270e+002	1.287655e+001	162	16.5	4.440932e+000	0	0	0	0	0	0	150.677	1	1	49.5074	16.2963
DATA	235	3	71	0	0	ASCRP3010456	ASCRP3010456	2183.45	2697.83	6.389388e+000	1.235579e+000	24	16	3.542657e+000	0	0	0	0	0	0	7.53205	1	1	36.9964	15.5957
DATA	236	3	72	0	0	ASCRP3004768	ASCRP3004768	2209	2697.46	2.944171e+001	3.126259e+000	52	16	3.586310e+000	0	0	0	0	0	0	34.9114	1	1	55.8519	16.0444
DATA	237	3	73	0	0	ASCRP3001798	ASCRP3001798	2234.5	2696.73	3.752498e+001	3.895030e+000	62	15	3.824083e+000	0	0	0	0	0	0	44.8083	1	1	46.5243	14.8814
DATA	238	3	74	0	0	ASCRP3001369	ASCRP3001369	2259.61	2696.68	2.690921e+001	2.883735e+000	51	15.5	4.207130e+000	0	0	0	0	0	0	32.3577	1	1	46.8651	16.1379
DATA	239	3	75	66	-1	(-)3xSLv1	NegativeControl	2285.42	2697.43	1.048175e+000	1.029223e+000	17	15	4.092985e+000	0	0	0	0	0	0	-1.91877	0	0	57.5363	15.4444
DATA	240	3	76	0	0	Negative015	Negative015	2310.58	2697.43	1.039028e+000	1.020555e+000	18	16	3.577624e+000	0	0	0	0	0	0	0.30921	0	0	57.5363	15.8462
DATA	241	3	77	0	0	ASCRP3000417	ASCRP3000417	2336	2697.46	2.059902e+001	2.294312e+000	43	16	2.958326e+000	0	0	0	0	0	0	25.419	1	1	55.8519	15.7826
DATA	242	3	78	0	0	ASCRP3010601	ASCRP3010601	2361.5	2697.5	1.462317e+002	1.465728e+001	203	16	4.480604e+000	0	0	0	0	0	0	182.422	1	1	57.5363	16.5088
DATA	243	3	79	0	0	A_23_P10385	NM_016448	2386.88	2697.61	1.813920e+001	2.065331e+000	41	16	3.640323e+000	0	0	0	0	0	0	22.8985	1	1	46.1809	15.6429
DATA	245	3	81	66	1	DarkCorner	DarkCorner	2437.5	2697.5	9.784559e-001	9.607642e-001	18	17	6.968649e+000	0	0	0	0	1	0	-1.69157	0	0	65	19.0204
DATA	246	3	82	66	1	DarkCorner	DarkCorner	2463	2697.46	9.631585e-001	9.457453e-001	19	19	9.284115e+000	0	0	0	0	1	0	0.0242654	0	0	55.8519	20.6552
DATA	247	4	1	66	1	DarkCorner	DarkCorner	418.5	2704	9.823831e-001	9.646205e-001	18	16	3.837109e+000	0	0	0	0	0	0	-0.398433	0	0	54.1152	16
DATA	248	4	2	0	0	ASCRP3003392	ASCRP3003392	444.392	2703.93	3.547698e+000	1.037526e+000	22	16	1.486784e+000	0	0	0	0	0	0	4.53631	1	0	53.8203	16
DATA	249	4	3	0	0	ASCRP3000547	ASCRP3000547	469.5	2704	1.706495e+001	1.970051e+000	39	16	3.627314e+000	0	0	0	0	0	0	21.6124	1	1	54.1152	16.25
DATA	250	4	4	0	0	ASCRP3005629	ASCRP3005629	494.944	2703.86	7.690689e+001	7.754518e+000	116	15	3.340589e+000	0	0	0	0	0	0	96.5639	1	1	46.8651	15.1471
DATA	251	4	5	0	0	ASCRP3002428	ASCRP3002428	520.514	2704.17	2.905720e+001	3.073359e+000	55.5	14.5	2.042572e+000	0	0	0	0	0	0	36.1829	1	1	47.5395	14.2083
DATA	252	4	6	0	0	ASCRP3003928	ASCRP3003928	545.5	2704	1.303111e+001	1.647518e+000	36	15.5	3.821825e+000	0	0	0	0	0	0	16.1155	1	1	54.1152	15.7222
DATA	253	4	7	0	0	ASCRP3012372	ASCRP3012372	571	2704	1.690830e+001	1.971898e+000	39	15	3.404173e+000	0	0	0	0	0	0	20.7753	1	1	54.9904	15.8718
DATA	254	4	8	0	0	ASCRP3004436	ASCRP3004436	596.57	2704.19	7.188330e+002	7.189055e+001	894	16	3.847355e+000	0	0	0	0	0	0	877.933	1	1	49.5074	15.5294
DATA	255	4	9	0	0	ASCRP3006633	ASCRP3006633	621.929	2703.8	8.557249e+002	8.557863e+001	1063	15	3.453776e+000	0	0	0	0	0	0	1040.17	1	1	46.8651	15.2143
DATA	256	4	10	0	0	ASCRP3010379	ASCRP3010379	647.5	2704	2.580124e+002	2.582181e+001	326	16	2.913488e+000	0	0	0	0	0	0	312.116	1	1	48.5334	15.7647
DATA	257	4	11	0	0	ASCRP3012893	ASCRP3012893	673.386	2703.25	5.698212e+000	1.180622e+000	26	15	3.003399e+000	0	0	0	0	0	0	6.8702	1	1	37.4241	14.9796
DATA	258	4	12	0	0	Negative019	Negative019	698	2704	1.057538e+000	1.038417e+000	18	15	3.202188e+000	0	0	0	0	0	0	-0.0433577	0	0	65	15.5588
DATA	259	4	13	0	0	ASCRP3008821	ASCRP3008821	723.629	2704.47	8.303308e+001	8.368462e+000	116	16	2.863271e+000	0	0	0	0	0	0	99.3216	1	1	46.8651	15.5143
DATA	260	4	14	0	0	ASCRP3000493	ASCRP3000493	748.929	2704.2	5.687870e+001	5.783023e+000	86	16.5	3.910640e+000	0	0	0	0	0	0	67.8728	1	1	46.8651	16.5
DATA	261	4	15	0	0	ASCRP3007107	ASCRP3007107	774.041	2704.04	7.444718e+000	1.284686e+000	26	14.5	3.812097e+000	0	0	0	0	0	0	8.86466	1	1	37.847	14.7941
DATA	262	4	16	0	0	ASCRP3002024	ASCRP3002024	799.534	2704.32	4.733415e+001	4.848351e+000	72	14	3.078935e+000	0	0	0	0	0	0	56.2312	1	1	48.5334	15.0625
DATA	263	4	17	0	0	ASCRP3005475	ASCRP3005475	825.088	2704.39	1.745613e+005	1.745613e+004	207671	17	1.004714e+001	0	0	0	0	1	0	206998	1	1	57.259	19.4848
DATA	264	4	18	0	0	Negative016	Negative016	850.5	2704.35	1.268841e+002	1.273201e+001	155.5	16	5.153208e+000	0	0	0	0	0	0	150.249	1	1	57.5363	16.5
DATA	265	4	19	0	0	ASCRP3000962	ASCRP3000962	875.633	2704.4	5.277229e+001	5.381484e+000	81	16	4.167077e+000	0	0	0	0	0	0	62.4108	1	1	57.8122	16.6897
DATA	266	4	20	0	0	ASCRP3000827	ASCRP3000827	901.418	2704.43	1.126396e+001	1.543486e+000	30	17	4.130219e+000	0	0	0	0	0	0	13.3071	1	1	57.5363	17.0606
DATA	267	4	21	0	0	ASCRP3000758	ASCRP3000758	926.629	2704.49	1.988842e+002	1.991644e+001	255	15	3.876424e+000	0	0	0	0	0	0	234.748	1	1	47.8731	15.88
DATA	268	4	22	0	0	ASCRP3012898	ASCRP3012898	951.463	2704.25	9.273205e+000	1.405859e+000	28.5	16	3.019293e+000	0	0	0	0	0	0	10.9409	1	1	46.5243	16.129
DATA	269	4	23	0	0	ASCRP3011418	ASCRP3011418	977.688	2704.53	6.815562e+001	6.897133e+000	99	18	5.121899e+000	0	0	0	0	0	0	80.3389	1	1	49.8279	17.9231
DATA	270	4	24	0	0	ASCRP3004974	ASCRP3004974	1002.58	2704.43	4.530260e+001	4.652160e+000	74	15.5	3.262007e+000	0	0	0	0	0	0	53.3824	1	1	57.5363	15.5455
DATA	271	4	25	0	0	ASCRP3005018	ASCRP3005018	1028.24	2703.92	8.610993e+001	8.675720e+000	118	14	3.244751e+000	0	0	0	0	0	0	101.487	1	1	45.835	14.1818
DATA	272	4	26	0	0	ASCRP3006760	ASCRP3006760	1053.49	2703.88	1.593732e+002	1.597241e+001	196	15.5	3.922965e+000	0	0	0	0	0	0	187.777	1	1	47.5395	15.7
DATA	273	4	27	0	0	ASCRP3004625	ASCRP3004625	1079	2704.46	3.905660e+003	3.905674e+002	4489	14	3.594605e+000	0	0	0	0	0	0	4597.17	1	1	55.8519	15.2759
DATA	274	4	28	0	0	A_23_P41948	NM_017785	1104.71	2703.88	8.006015e+001	8.075718e+000	108	13.5	3.517843e+000	0	0	0	1	0	0	94.2715	1	1	45.835	14.4412
DATA	275	4	29	0	0	ASCRP3001802	ASCRP3001802	1129.86	2704.51	1.118888e+002	1.123896e+001	149	14.5	3.710252e+000	0	0	0	0	0	0	131.611	1	1	48.5334	15.119
DATA	276	4	30	0	0	ASCRP3002076	ASCRP3002076	1155.14	2704.25	2.562562e+002	2.564753e+001	315	14	3.593049e+000	0	0	0	0	0	0	301.427	1	1	47.8731	15.08
DATA	277	4	31	66	-1	(-)3xSLv1	NegativeControl	1180.5	2704.35	1.079872e+000	1.060346e+000	18	14	3.709121e+000	0	0	0	0	0	0	-0.394607	0	0	65	15.1515
DATA	278	4	32	0	0	ASCRP3002645	ASCRP3002645	1206	2704.46	1.036619e+001	1.483259e+000	29	15	2.784573e+000	0	0	0	0	0	0	12.1816	1	1	65	16.0769
DATA	279	4	33	0	0	A_23_P250813	NM_000553	1231.55	2704.39	5.398502e+001	5.501829e+000	81	15	3.191738e+000	0	0	0	1	0	0	63.4165	1	1	47.8731	15.5172
DATA	280	4	34	0	0	ASCRP3011796	ASCRP3011796	1256.58	2704.43	4.480630e+001	4.604729e+000	71	14	4.247473e+000	0	0	0	0	0	0	52.6065	1	1	57.5363	14.4
DATA	281	4	35	0	0	ASCRP3005115	ASCRP3005115	1282.42	2704.43	6.145890e+000	1.227389e+000	24	14	3.625620e+000	0	0	0	0	0	0	7.2117	1	1	57.5363	14.8293
DATA	282	4	36	0	0	ASCRP3001392	ASCRP3001392	1307.57	2703.7	1.532543e+002	1.536220e+001	199	17	3.544226e+000	0	0	0	0	0	0	179.877	1	1	46.1809	17.1923
DATA	283	4	37	0	0	ASCRP3008831	ASCRP3008831	1333	2704.46	7.413876e+000	1.296734e+000	26	15	3.776920e+000	0	0	0	0	0	0	8.68767	1	1	55.8519	15.1563
DATA	284	4	38	0	0	ASCRP3000867	ASCRP3000867	1358.37	2704.43	7.621800e+002	7.622544e+001	903	16	4.219795e+000	0	0	0	0	0	0	892.459	1	1	49.1849	16.16
DATA	285	4	39	0	0	ASCRP3001992	ASCRP3001992	1383.61	2704.41	3.844311e+001	3.989260e+000	62	16	4.717191e+000	0	0	0	0	0	0	44.9765	1	1	47.5395	16.5758
DATA	286	4	40	0	0	Negative017	Negative017	1409.33	2704.5	1.888235e+000	1.083314e+000	20	15	4.264394e+000	0	0	0	0	0	0	2.20677	1	0	57.5363	16.2333
DATA	287	4	41	0	0	ASCRP3003094	ASCRP3003094	1434.52	2704.02	2.599645e+001	2.810170e+000	48	16	3.498604e+000	0	0	0	0	0	0	30.3687	1	1	44.4243	15.9667
DATA	288	4	42	0	0	ASCRP3005640	ASCRP3005640	1459.79	2703.75	1.217647e+002	1.222322e+001	158	16	3.794733e+000	0	0	0	0	0	0	142.134	1	1	46.1809	16.3333
DATA	289	4	43	0	0	Negative054	Negative054	1485.42	2704.43	1.089864e+000	1.070158e+000	18	13	2.857489e+000	0	0	0	0	0	0	-0.291934	0	0	57.5363	13.3704
DATA	290	4	44	0	0	ASCRP3007071	ASCRP3007071	1510.49	2703.81	5.321644e+001	5.428280e+000	81	15	3.945710e+000	0	0	0	0	0	0	61.9649	1	1	43.7019	16.3529
DATA	291	4	45	0	0	ASCRP3002862	ASCRP3002862	1536.07	2704.61	5.955588e+003	5.955597e+002	6680	14.5	4.590845e+000	0	0	0	0	0	0	6919.05	1	1	51.4001	15.6
DATA	292	4	46	0	0	Negative005	Negative005	1561.5	2704.5	1.300605e+000	1.082222e+000	19	18.5	4.645601e+000	0	0	0	0	0	0	1.50919	1	0	57.5363	17.2667
DATA	293	4	47	0	0	ASCRP3001344	ASCRP3001344	1587.13	2704.72	2.977054e+002	2.978999e+001	358	18	5.686827e+000	0	0	0	0	0	0	344.885	1	1	52.9257	18.5
DATA	294	4	48	0	0	ASCRP3009341	ASCRP3009341	1612.57	2704.74	2.855281e+001	3.051885e+000	49.5	16	4.519683e+000	0	0	0	0	0	0	33.0307	1	1	48.8603	16.4167
DATA	295	4	49	0	0	ASCRP3004315	ASCRP3004315	1637.58	2704.02	2.085744e+001	2.347956e+000	41	14.5	4.350188e+000	0	0	0	0	0	0	24.1161	1	1	44.0646	15.2
DATA	296	4	50	0	0	ASCRP3009450	ASCRP3009450	1663.25	2703.79	4.905323e+002	4.906511e+001	598.5	15	3.524351e+000	0	0	0	0	0	0	566.523	1	1	45.1352	14.8947
DATA	297	4	51	0	0	ASCRP3007087	ASCRP3007087	1688.64	2703.99	5.895712e+001	5.994027e+000	84	15	3.868529e+000	0	0	0	0	0	0	67.9825	1	1	46.8651	15
DATA	298	4	52	0	0	ASCRP3001183	ASCRP3001183	1713.77	2703.7	2.181390e+002	2.184073e+001	270	16	3.113612e+000	0	0	0	0	0	0	251.288	1	1	45.1352	15.8621
DATA	299	4	53	0	0	ASCRP3012395	ASCRP3012395	1739.03	2704.36	1.782281e+001	2.086254e+000	38	15	3.982154e+000	0	0	0	0	0	0	20.4899	1	1	44.0646	15.3704
DATA	300	4	54	0	0	ASCRP3010546	ASCRP3010546	1764.7	2704.43	2.365771e+002	2.368261e+001	292	14	3.593303e+000	0	0	0	0	0	0	271.638	1	1	49.5074	15.3871
DATA	301	4	55	0	0	ASCRP3006636	ASCRP3006636	1789.86	2704.31	4.746767e+002	4.748010e+001	554.5	16	3.889331e+000	0	0	0	0	0	0	544.533	1	1	48.8603	15.5758
DATA	302	4	56	0	0	ASCRP3011544	ASCRP3011544	1815.5	2704.5	8.727430e+003	8.727437e+002	9772.5	16	3.963815e+000	0	0	0	0	0	0	10000.4	1	1	57.5363	16.3871
DATA	303	4	57	0	0	ASCRP3005373	ASCRP3005373	1840.94	2703.83	1.245605e+002	1.250348e+001	162	15	4.292277e+000	0	0	0	0	0	0	142.73	1	1	45.4864	15.069
DATA	304	4	58	0	0	A_23_P11685	NM_024420	1866.33	2704.5	3.078996e+000	1.132094e+000	22	15	3.867255e+000	0	0	0	0	0	0	3.52346	1	0	65	15.7931
DATA	305	4	59	0	0	ASCRP3003797	ASCRP3003797	1891.5	2704.5	1.749101e+001	2.060823e+000	38	15	3.497835e+000	0	0	0	0	0	0	20.0091	1	1	57.5363	15.2121
DATA	306	4	60	0	0	ASCRP3008311	ASCRP3008311	1917.06	2703.83	5.609790e+002	5.610847e+001	664	14	3.690722e+000	0	0	0	0	0	0	642.163	1	1	45.4864	14.5833
DATA	307	4	61	0	0	ASCRP3012882	ASCRP3012882	1942.5	2704.5	1.574224e+002	1.577991e+001	193.5	16	3.684653e+000	0	0	0	0	0	0	180.104	1	1	57.5363	15.92
DATA	308	4	62	0	0	ASCRP3010866	ASCRP3010866	1967.44	2704.67	5.121696e+001	5.236259e+000	77	15	3.935734e+000	0	0	0	0	0	0	58.6151	1	1	50.1463	14.64
DATA	309	4	63	0	0	ASCRP3003189	ASCRP3003189	1993.33	2704.5	4.246209e+000	1.168084e+000	23	16	3.199578e+000	0	0	0	0	0	0	4.86473	1	0	57.5363	15.1389
DATA	310	4	64	0	0	ASCRP3001150	ASCRP3001150	2018.5	2704.5	3.046118e+000	1.128698e+000	20	15	3.450970e+000	0	0	0	0	0	0	3.49418	1	0	57.5363	15.5667
DATA	311	4	65	0	0	ASCRP3004582	ASCRP3004582	2043.92	2703.88	1.444124e+002	1.448188e+001	183	16	3.642131e+000	0	0	0	0	0	0	166.044	1	1	45.835	15.6563
DATA	312	4	66	0	0	ASCRP3006010	ASCRP3006010	2069.14	2703.84	4.511484e+002	4.512782e+001	545	13	4.321590e+000	0	0	0	0	0	0	519.854	1	1	45.4864	14.6364
DATA	313	4	67	0	0	ASCRP3011790	ASCRP3011790	2094.67	2704.5	1.757574e+000	1.093979e+000	20	15	3.411895e+000	0	0	0	0	0	0	2.02926	1	0	57.5363	15.2051
DATA	314	4	68	0	0	ASCRP3003645	ASCRP3003645	2120.33	2704.5	1.500183e+003	1.500221e+002	1750.5	15	3.407120e+000	0	0	0	0	0	0	1737.74	1	1	57.5363	14.8571
DATA	315	4	69	0	0	ASCRP3005194	ASCRP3005194	2145.5	2704.5	3.898944e+001	4.043678e+000	64	18	5.117963e+000	0	0	0	0	0	0	45.3351	1	1	57.5363	18.25
DATA	316	4	70	0	0	ASCRP3012163	ASCRP3012163	2171	2704.54	3.756033e+001	3.904763e+000	61	15	4.208342e+000	0	0	0	0	0	0	43.868	1	1	55.8519	15.1667
DATA	317	4	71	0	0	ASCRP3000424	ASCRP3000424	2196.57	2704.59	1.445598e+003	1.445637e+002	1693.5	18	3.537583e+000	0	0	0	0	0	0	1697.1	1	1	52.3208	17.0833
DATA	318	4	72	0	0	ASCRP3004653	ASCRP3004653	2221.58	2704.57	3.652461e+001	3.801981e+000	62	15.5	3.757139e+000	0	0	0	0	0	0	43.1305	1	1	57.5363	15.2333
DATA	319	4	73	0	0	ASCRP3011617	ASCRP3011617	2247.33	2704.5	1.920150e+000	1.065941e+000	21	17	5.406742e+000	0	0	0	0	0	0	2.28307	1	0	57.5363	17.1563
DATA	320	4	74	0	0	ASCRP3011609	ASCRP3011609	2272.76	2704.3	2.489609e+002	2.491781e+001	321	14.5	4.785310e+000	0	0	0	0	0	0	298.326	1	1	52.9257	15.5625
DATA	321	4	75	0	0	A_23_P1331	NM_080801	2298.06	2704.54	1.535061e+002	1.538525e+001	197	16	3.756898e+000	0	0	0	1	0	0	185.458	1	1	50.4627	15.9429
DATA	322	4	76	0	0	ASCRP3010907	ASCRP3010907	2323.25	2704.37	8.629357e+001	8.689681e+000	122	16	2.692582e+000	0	0	0	0	0	0	105.251	1	1	49.1849	15.6
DATA	323	4	77	0	0	ASCRP3002996	ASCRP3002996	2348.58	2704.57	2.252281e+004	2.252281e+003	27325	16	4.188823e+000	0	0	0	0	0	0	27752.9	1	1	57.5363	17.7097
DATA	324	4	78	0	0	ASCRP3004956	ASCRP3004956	2374.11	2704.5	8.220014e+001	8.280622e+000	122	16	4.283641e+000	0	0	0	0	0	0	102.473	1	1	56.9804	16.9429
DATA	325	4	79	0	0	ASCRP3010650	ASCRP3010650	2399.5	2704.65	1.198890e+002	1.202951e+001	172	16	5.085505e+000	0	0	0	0	0	0	151.339	1	1	57.5363	17.0645
DATA	326	4	80	0	0	ASCRP3012367	ASCRP3012367	2424.89	2704.5	9.385338e+000	1.352529e+000	29.5	16	3.051949e+000	0	0	0	0	0	0	12.014	1	1	56.9804	16.4242
DATA	327	4	81	66	1	DarkCorner	DarkCorner	2450.42	2704.57	9.769560e-001	9.592915e-001	18	15	2.994483e+000	0	0	0	0	0	0	-0.877728	0	0	57.5363	15.3214
DATA	328	4	82	66	1	DarkCorner	DarkCorner	2475.58	2704.57	9.611820e-001	9.438027e-001	18	14	3.825852e+000	0	0	0	0	0	0	-1.46139	0	0	57.5363	14.8544
DATA	329	5	1	66	1	DarkCorner	DarkCorner	406	2711.46	9.835750e-001	9.657908e-001	17	14	3.576067e+000	0	0	0	0	0	0	-1.36872	0	0	55.8519	14.5636
DATA	330	5	2	0	0	ASCRP3003394	ASCRP3003394	431.852	2710.98	2.187194e+001	2.395236e+000	45	16	3.385713e+000	0	0	0	0	0	0	27.9266	1	1	45.1352	15.9655
DATA	331	5	3	0	0	Negative030	Negative030	456.582	2711.43	2.441590e+000	1.016292e+000	22	16	3.694809e+000	0	0	0	0	0	0	3.08545	1	0	57.5363	16.4194
DATA	332	5	4	0	0	ASCRP3000025	ASCRP3000025	482.207	2710.88	6.809222e+002	6.809949e+001	872	15.5	3.294786e+000	0	0	0	0	0	0	852.891	1	1	43.3362	15.5882
DATA	333	5	5	0	0	ASCRP3010203	ASCRP3010203	507.622	2711.99	1.791784e+002	1.794600e+001	236.5	14	2.765050e+000	0	0	0	0	0	0	222.308	1	1	49.1849	14.3571
DATA	334	5	6	0	0	CUST_20_PI418767722	NM_006013	533.2	2711.65	4.619089e+001	4.728705e+000	76.5	15	3.775733e+000	0	0	0	0	0	0	56.888	1	1	50.4627	15.5517
DATA	335	5	7	66	-1	(-)3xSLv1	NegativeControl	558.418	2711.43	1.037761e+000	1.018997e+000	17	15	3.919380e+000	0	0	0	0	0	0	-1.11872	0	0	65	15.65
DATA	336	5	8	0	0	ASCRP3003613	ASCRP3003613	583.71	2711.86	8.175889e+000	1.311725e+000	28.5	14.5	4.238122e+000	0	0	0	0	0	0	9.9368	1	1	46.5243	15.0882
DATA	337	5	9	0	0	ASCRP3006846	ASCRP3006846	608.719	2710.58	1.559964e+001	1.869367e+000	37	15	3.782551e+000	0	0	0	0	0	0	18.88	1	1	42.2201	15.5385
DATA	338	5	10	0	0	ASCRP3006319	ASCRP3006319	634.554	2711.63	8.287255e+001	8.351808e+000	115	16	2.797724e+000	0	0	0	0	0	0	99.6878	1	1	45.1352	15.7436
DATA	339	5	11	0	0	ASCRP3006673	ASCRP3006673	659.941	2711.38	6.274890e+001	6.360605e+000	95	14	2.566236e+000	0	0	0	0	0	0	75.1684	1	1	46.1809	14.2553
DATA	340	5	12	0	0	ASCRP3002570	ASCRP3002570	685.62	2711.51	7.524812e+000	1.287681e+000	26	15	3.123922e+000	0	0	0	0	0	0	8.9776	1	1	47.8731	15.3947
DATA	341	5	13	0	0	ASCRP3009582	ASCRP3009582	710.714	2711.9	2.422161e+002	2.424431e+001	302.5	16	2.946298e+000	0	0	0	0	0	0	287.884	1	1	51.0895	15.7143
DATA	342	5	14	0	0	A_23_P39682	NM_001079	736.333	2711.5	6.178049e+000	1.219679e+000	26	16	2.782433e+000	0	0	0	0	0	0	7.32389	1	1	57.5363	16
DATA	343	5	15	0	0	ASCRP3004381	ASCRP3004381	761.75	2712.01	2.394837e+002	2.397159e+001	306	16	4.705096e+000	0	0	0	0	0	0	283.008	1	1	49.1849	16.069
DATA	344	5	16	0	0	ASCRP3007139	ASCRP3007139	787.316	2712.13	8.331994e+000	1.346277e+000	28	14	3.241019e+000	0	0	0	0	0	0	9.82282	1	1	49.1849	14.2857
DATA	345	5	17	0	0	ASCRP3007276	ASCRP3007276	812.5	2711.5	1.123372e+000	1.064712e+000	18	14	2.952183e+000	0	0	0	0	0	0	1.32275	1	0	57.5363	14.3462
DATA	346	5	18	0	0	ASCRP3005073	ASCRP3005073	837.667	2711.5	8.405464e+001	8.472100e+000	117.5	18	8.131069e+000	0	0	0	0	1	0	98.812	1	1	65	18.7143
DATA	347	5	19	0	0	A_23_P58132	NM_004310	863.238	2711.48	5.132830e+002	5.133928e+001	624	16	4.190282e+000	0	0	0	0	0	0	602.572	1	1	51.7088	16.0385
DATA	348	5	20	0	0	ASCRP3007337	ASCRP3007337	888.611	2711.49	7.280502e+001	7.357724e+000	104	18	4.835357e+000	0	0	0	0	0	0	85.3694	1	1	48.2044	17.5455
DATA	349	5	21	0	0	Negative040	Negative040	913.988	2711.8	5.530642e+002	5.531667e+001	638	15	3.995375e+000	0	0	0	1	0	0	647.648	1	1	50.4627	15.9143
DATA	350	5	22	0	0	ASCRP3008487	ASCRP3008487	939.261	2711.72	4.489064e+001	4.613755e+000	72	14	3.288508e+000	0	0	0	0	0	0	52.5298	1	1	46.8651	14.7143
DATA	351	5	23	0	0	ASCRP3002984	ASCRP3002984	964.667	2711.5	1.085458e+000	1.066358e+000	17	18	4.281242e+000	0	0	0	0	0	0	0.391835	0	0	65	17.0645
DATA	352	5	24	0	0	ASCRP3006868	ASCRP3006868	990.107	2711.5	4.453672e+002	4.454949e+001	529.5	16	6.220129e+000	0	0	0	0	0	0	520.642	1	1	56.9804	17.76
DATA	353	5	25	0	0	ASCRP3006534	ASCRP3006534	1015.32	2711.76	1.561458e+003	1.561495e+002	1838.5	15	3.209361e+000	0	0	0	0	0	0	1823.97	1	1	49.1849	15.9
DATA	354	5	26	0	0	ASCRP3004287	ASCRP3004287	1040.75	2711.34	1.942637e+002	1.945566e+001	246	14.5	2.393499e+000	0	0	0	0	0	0	226.939	1	1	48.2044	14.3929
DATA	355	5	27	0	0	ASCRP3006204	ASCRP3006204	1066.42	2711.57	2.359036e+002	2.361452e+001	291.5	16.5	3.130882e+000	0	0	0	0	0	0	275.41	1	1	57.5363	16.4375
DATA	356	5	28	0	0	ASCRP3009381	ASCRP3009381	1091.58	2711.57	3.899948e+001	4.043593e+000	63.5	14	3.796433e+000	0	0	0	0	0	0	45.5156	1	1	65	15.2903
DATA	357	5	29	0	0	ASCRP3012989	ASCRP3012989	1117.21	2711.61	3.583650e+001	3.739577e+000	60	15.5	3.546356e+000	0	0	0	0	0	0	41.809	1	1	47.5395	15.5682
DATA	358	5	30	0	0	ASCRP3012180	ASCRP3012180	1142.52	2712.23	4.252923e+001	4.385391e+000	68	14	3.934357e+000	0	0	0	0	0	0	49.5646	1	1	48.2044	15.3333
DATA	359	5	31	0	0	ASCRP3002782	ASCRP3002782	1167.67	2711.5	2.804502e+001	3.001393e+000	50	15	2.582148e+000	0	0	0	0	0	0	32.7011	1	1	57.5363	15.1034
DATA	360	5	32	0	0	ASCRP3005118	ASCRP3005118	1193.24	2712	1.888316e+002	1.891346e+001	238	14	3.961352e+000	0	0	0	0	0	0	219.969	1	1	49.1849	15.3333
DATA	361	5	33	0	0	ASCRP3007012	ASCRP3007012	1218.58	2711.57	2.327012e+000	1.095129e+000	20	15.5	2.992442e+000	0	0	0	0	0	0	2.71095	1	0	57.5363	15.4583
DATA	362	5	34	0	0	ASCRP3010294	ASCRP3010294	1244.11	2711.5	5.983981e+002	5.984939e+001	686.5	13.5	3.145696e+000	0	0	0	0	0	0	696.856	1	1	56.9804	14.0333
DATA	363	5	35	0	0	ASCRP3012715	ASCRP3012715	1269.61	2711.44	3.099101e+001	3.278957e+000	52.5	14	4.155954e+000	0	0	0	0	0	0	36.0731	1	1	48.2044	14.6829
DATA	364	5	36	0	0	ASCRP3008638	ASCRP3008638	1294.93	2711.62	2.621311e+001	2.832007e+000	46	15	3.861584e+000	0	0	0	0	0	0	30.487	1	1	46.5243	15.6129
DATA	365	5	37	0	0	ASCRP3006560	ASCRP3006560	1320.22	2711.94	4.819464e+001	4.937471e+000	73	14.5	2.809876e+000	0	0	0	0	0	0	55.9942	1	1	45.835	14.9667
DATA	366	5	38	0	0	ASCRP3001753	ASCRP3001753	1345.84	2712.12	2.087659e+001	2.347752e+000	41	14.5	4.168696e+000	0	0	0	0	0	0	24.2317	1	1	46.1809	14.9063
DATA	367	5	39	0	0	ASCRP3008913	ASCRP3008913	1371	2711.54	1.339980e+001	1.717409e+000	33	16.5	4.288743e+000	0	0	0	0	0	0	15.5511	1	1	55.8519	16.6579
DATA	368	5	40	0	0	ASCRP3005734	ASCRP3005734	1396.29	2711.83	1.140154e+003	1.140205e+002	1295	16.5	4.219575e+000	0	0	0	0	0	0	1321.57	1	1	50.7771	16.7941
DATA	369	5	41	0	0	ASCRP3007843	ASCRP3007843	1421.58	2711.57	5.654637e+000	1.215774e+000	25	15	3.811979e+000	0	0	0	0	0	0	6.54995	1	1	57.5363	16.2581
DATA	370	5	42	1028	1	(+)E1A_r60_3	E1A_r60_3	1447.07	2711.51	4.413741e+002	4.415055e+001	525	15	3.533391e+000	0	0	0	1	0	0	510.757	1	1	45.835	15.8788
DATA	371	5	43	0	0	A_23_P7313	NM_001040058	1472.58	2711.57	1.082231e+001	1.527957e+000	30	15	4.191829e+000	0	0	0	1	0	0	12.5085	1	1	57.5363	15.8333
DATA	372	5	44	0	0	ASCRP3006688	ASCRP3006688	1498	2711.54	3.646383e+000	1.139772e+000	22	15	4.091288e+000	0	0	0	0	0	0	4.20965	1	0	55.8519	15.3636
DATA	374	5	46	0	0	ASCRP3007535	ASCRP3007535	1548.58	2711.57	1.192727e+002	1.197630e+001	154	15	4.565079e+000	0	0	0	0	0	0	137.346	1	1	65	16.1071
DATA	375	5	47	0	0	ASCRP3013354	ASCRP3013354	1574.42	2711.57	2.356628e+000	1.109415e+000	20	17	4.916294e+000	0	0	0	0	0	0	2.71006	1	0	57.5363	16.7931
DATA	376	5	48	0	0	ASCRP3010157	ASCRP3010157	1599.58	2711.57	3.839734e+001	3.990235e+000	62	20	4.850430e+000	0	0	0	0	1	0	44.0967	1	1	57.5363	19.12
DATA	377	5	49	0	0	ASCRP3004089	ASCRP3004089	1624.77	2711.73	4.235655e+001	4.372963e+000	67	14.5	4.706951e+000	0	0	0	0	0	0	48.5692	1	1	48.2044	15.3462
DATA	378	5	50	0	0	ASCRP3000699	ASCRP3000699	1650.18	2711.62	2.188176e+001	2.443986e+000	43	14.5	3.795633e+000	0	0	0	0	0	0	25.0603	1	1	42.9674	15.1579
DATA	379	5	51	0	0	ASCRP3008613	ASCRP3008613	1675.49	2711.17	9.065572e+000	1.417307e+000	27	16	3.991100e+000	0	0	0	0	0	0	10.3739	1	1	39.0882	15.7368
DATA	380	5	52	0	0	ASCRP3001380	ASCRP3001380	1701.12	2711.48	3.139838e+002	3.141733e+001	369	15	3.549688e+000	0	0	0	0	0	0	358.698	1	1	51.7088	15.6842
DATA	381	5	53	0	0	ASCRP3012368	ASCRP3012368	1726.62	2712.35	2.123821e+001	2.388901e+000	43	15	3.570184e+000	0	0	0	0	0	0	24.2083	1	1	49.5074	14.9394
DATA	382	5	54	0	0	ASCRP3004633	ASCRP3004633	1752	2711.83	6.621067e+001	6.710897e+000	94	15	4.225419e+000	0	0	0	0	0	0	75.4267	1	1	49.1849	15.6667
DATA	383	5	55	0	0	ASCRP3006272	ASCRP3006272	1777.35	2712.01	4.885038e+001	5.006420e+000	72.5	14	3.647678e+000	0	0	0	0	0	0	55.5797	1	1	49.1849	14.75
DATA	384	5	56	0	0	ASCRP3000588	ASCRP3000588	1802.58	2711.57	2.754045e+001	2.964197e+000	48	17	4.025487e+000	0	0	0	0	0	0	31.3204	1	1	65	16.2727
DATA	385	5	57	0	0	ASCRP3006713	ASCRP3006713	1828.37	2711.6	2.769754e+001	2.979132e+000	50	16	3.890602e+000	0	0	0	0	0	0	31.4731	1	1	65	15.9667
DATA	386	5	58	0	0	ASCRP3009521	ASCRP3009521	1853.61	2711.63	1.400511e+002	1.404807e+001	176	15	4.370648e+000	0	0	0	0	0	0	159.04	1	1	48.8603	14.8889
DATA	387	5	59	0	0	ASCRP3011134	ASCRP3011134	1878.88	2711.51	4.596208e+002	4.597519e+001	541.5	15	3.434731e+000	0	0	0	0	0	0	521.796	1	1	52.0157	15.4063
DATA	388	5	60	0	0	ASCRP3002770	ASCRP3002770	1904.49	2711.68	1.222960e+002	1.227884e+001	155	14	3.682164e+000	0	0	0	0	0	0	138.792	1	1	49.1849	14.675
DATA	389	5	61	0	0	ASCRP3012672	ASCRP3012672	1929.84	2711.78	1.597392e+003	1.597430e+002	1688	16	3.956921e+000	0	1	0	0	0	0	1812.84	1	1	50.4627	16.359
DATA	390	5	62	0	0	ASCRP3013193	ASCRP3013193	1955.37	2712.26	5.588695e+002	5.589774e+001	652	15	4.463254e+000	0	0	0	0	0	0	634.185	1	1	46.5243	15.9286
DATA	391	5	63	0	0	ASCRP3009665	ASCRP3009665	1980.51	2712.17	5.469320e+001	5.578386e+000	79	16	3.621256e+000	0	0	0	0	0	0	62.1165	1	1	49.1849	16.0278
DATA	392	5	64	0	0	ASCRP3004972	ASCRP3004972	2005.98	2712.34	5.067090e+001	5.184403e+000	75	16	3.223670e+000	0	0	0	0	0	0	57.6031	1	1	45.4864	15.7273
DATA	393	5	65	0	0	Negative049	Negative049	2031.5	2712	1.114721e+000	1.094565e+000	18	17	4.473578e+000	0	0	0	0	0	0	-0.312706	0	0	65	17.2903
DATA	394	5	66	0	0	ASCRP3008941	ASCRP3008941	2056.49	2711.87	1.067182e+002	1.072757e+001	140.5	16	3.588432e+000	0	0	0	0	0	0	121.803	1	1	47.8731	15.3448
DATA	395	5	67	0	0	ASCRP3010463	ASCRP3010463	2082	2712	3.692351e+001	3.849794e+000	56	14	4.751656e+000	0	0	0	0	0	0	42.2424	1	1	65	15.5526
DATA	396	5	68	0	0	ASCRP3000394	ASCRP3000394	2107.5	2712	1.666665e+001	1.989486e+000	37	15	3.398139e+000	0	0	0	0	0	0	19.1254	1	1	65	15.2121
DATA	397	5	69	0	0	ASCRP3007573	ASCRP3007573	2132.61	2711.93	1.713281e+004	1.713282e+003	19850.5	17	4.421103e+000	0	0	0	0	0	0	19731.7	1	1	53.8203	17.1154
DATA	398	5	70	0	0	ASCRP3003107	ASCRP3003107	2158.44	2711.97	6.203007e+002	6.203943e+001	733	17	4.238284e+000	0	0	0	0	0	0	717.442	1	1	48.5334	17.0345
DATA	399	5	71	0	0	A_23_P216068	NM_014109	2183.38	2711.92	1.412941e+001	1.773976e+000	33	15	3.700519e+000	0	0	0	0	0	0	16.4217	1	1	45.1352	15.0417
DATA	400	5	72	0	0	ASCRP3011944	ASCRP3011944	2208.58	2711.93	2.998557e+001	3.182643e+000	54.5	17	4.101243e+000	0	0	0	0	0	0	35.0446	1	1	48.2044	15.9655
DATA	401	5	73	0	0	ASCRP3001639	ASCRP3001639	2234.5	2712	1.275609e+001	1.658452e+000	34	17	4.548976e+000	0	0	0	0	0	0	15.0047	1	1	65	16.4545
DATA	402	5	74	0	0	ASCRP3007580	ASCRP3007580	2259.5	2712	2.940257e+001	3.122909e+000	48.5	16	5.576092e+000	0	0	0	0	0	0	34.832	1	1	54.1152	16.697
DATA	403	5	75	0	0	ASCRP3009494	ASCRP3009494	2285.33	2711.67	8.599509e+001	8.662578e+000	121	16	3.928863e+000	0	0	0	0	0	0	102.749	1	1	46.8651	15.3103
DATA	404	5	76	0	0	ASCRP3008599	ASCRP3008599	2310.76	2711.97	3.162978e+001	3.327793e+000	57	15	3.742316e+000	0	0	0	0	0	0	38.1245	1	1	46.1809	15.1724
DATA	405	5	77	0	0	ASCRP3000499	ASCRP3000499	2336	2712	1.834663e+001	2.101128e+000	40	16	3.918926e+000	0	0	0	0	0	0	22.3345	1	1	54.9904	16.3714
DATA	406	5	78	130	1	(+)eQC-41	EQC	2361.27	2712.22	9.115667e+002	9.116230e+001	1139	17	4.143268e+000	0	0	0	0	0	0	1121.77	1	1	48.2044	17.6667
DATA	407	5	79	0	0	ASCRP3003200	ASCRP3003200	2386.88	2712.35	1.783020e+002	1.785826e+001	237	15	4.128843e+000	0	0	0	0	0	0	222.101	1	1	45.835	15.8788
DATA	408	5	80	0	0	ASCRP3009532	ASCRP3009532	2412.5	2712	3.048409e+004	3.048409e+003	38233.5	16	5.353697e+000	0	0	0	0	0	0	38498.9	1	1	54.1152	17.6
DATA	409	5	81	0	0	ASCRP3002441	ASCRP3002441	2437.5	2712.35	1.694009e+001	1.953746e+000	40	16	3.479755e+000	0	0	0	0	0	0	21.6965	1	1	57.5363	16.75
DATA	410	5	82	66	1	DarkCorner	DarkCorner	2463	2712.32	9.756061e-001	9.579660e-001	19	14	1.354196e+000	0	0	0	0	0	0	-0.226751	0	0	58.0869	14.0769
DATA	411	6	1	0	0	ASCRP3009184	ASCRP3009184	418.845	2718.71	3.864280e+001	3.986038e+000	69	15	3.158602e+000	0	0	0	0	0	0	49.2756	1	1	43.3362	15.0222
DATA	412	6	2	0	0	ASCRP3007297	ASCRP3007297	444.109	2718.16	4.297514e+001	4.409562e+000	72	16	2.841323e+000	0	0	0	0	0	0	54.2419	1	1	41.4593	15.8387
DATA	413	6	3	0	0	ASCRP3000858	ASCRP3000858	469.551	2718.81	1.621466e+001	1.904036e+000	39	16	3.619121e+000	0	0	0	0	0	0	20.253	1	1	46.8651	16.5882
DATA	414	6	4	0	0	ASCRP3001808	ASCRP3001808	495.375	2719.19	6.855442e+001	6.929092e+000	104	15	3.638208e+000	0	0	0	0	0	0	84.8219	1	1	45.1352	15.6452
DATA	415	6	5	0	0	ASCRP3009860	ASCRP3009860	520.667	2719.21	4.892287e+001	4.996633e+000	78	15.5	3.705970e+000	0	0	0	0	0	0	60.042	1	1	45.4864	15.45
DATA	416	6	6	0	0	ASCRP3001616	ASCRP3001616	545.729	2719.36	1.213274e+002	1.217583e+001	164	15	3.457535e+000	0	0	0	0	0	0	147.803	1	1	46.8651	15.5
DATA	417	6	7	0	0	ASCRP3001759	ASCRP3001759	572	2719.19	2.881194e+001	3.059852e+000	54	15	3.778631e+000	0	0	0	0	0	0	34.8646	1	1	44.0646	14.8537
DATA	418	6	8	0	0	ASCRP3008008	ASCRP3008008	596.729	2719.36	9.481328e+001	9.537807e+000	135	13	4.136405e+000	0	0	0	0	0	0	114.048	1	1	46.8651	14.2121
DATA	419	6	9	0	0	ASCRP3011048	ASCRP3011048	622.338	2718.53	2.833148e+001	3.018404e+000	51	16	3.835199e+000	0	0	0	0	0	0	33.9237	1	1	46.5243	15.6512
DATA	420	6	10	0	0	Negative029	Negative029	647.418	2718.57	1.065378e+000	1.046147e+000	18	14.5	3.505153e+000	0	0	0	0	0	0	0.0979779	0	0	57.5363	14.6765
DATA	421	6	11	0	0	ASCRP3010540	ASCRP3010540	673.043	2718.8	8.070600e+001	8.138723e+000	114	15	2.772272e+000	0	0	0	0	0	0	95.7488	1	1	46.8651	14.9302
DATA	422	6	12	0	0	ASCRP3005975	ASCRP3005975	698	2718.54	1.483165e+001	1.819763e+000	34	16	3.734628e+000	0	0	0	0	0	0	17.5363	1	1	55.8519	16.3243
DATA	423	6	13	0	0	ASCRP3007306	ASCRP3007306	723.42	2719.13	6.762387e+001	6.844729e+000	99	16	2.989947e+000	0	0	0	0	0	0	79.6458	1	1	47.2035	15.8387
DATA	424	6	14	0	0	Negative013	Negative013	748.582	2718.57	1.080434e+000	1.061130e+000	17.5	17	4.003471e+000	0	0	0	0	0	0	0.260757	0	0	65	16.5278
DATA	425	6	15	0	0	ASCRP3002256	ASCRP3002256	774.241	2719.1	2.273137e+001	2.509899e+000	44.5	14	4.324333e+000	0	0	0	0	0	0	26.6301	1	1	43.3362	14.9474
DATA	426	6	16	0	0	ASCRP3007151	ASCRP3007151	799.769	2719.22	9.389668e+001	9.450052e+000	130	14	2.516611e+000	0	0	0	0	0	0	109.751	1	1	45.1352	14.2222
DATA	427	6	17	0	0	ASCRP3008116	ASCRP3008116	825.339	2718.52	1.244242e+001	1.639596e+000	32	15	3.199555e+000	0	0	0	0	0	0	14.5272	1	1	41.8414	15.6522
DATA	428	6	18	0	0	ASCRP3001726	ASCRP3001726	850.5	2718.74	9.440761e+002	9.441367e+001	1122.5	17	3.558738e+000	0	0	0	0	0	0	1100.28	1	1	46.5243	16.7692
DATA	429	6	19	0	0	ASCRP3003897	ASCRP3003897	875.984	2719.05	3.359744e+001	3.526461e+000	56	16	4.571005e+000	0	0	0	0	0	0	39.0914	1	1	45.4864	16.5862
DATA	430	6	20	0	0	ASCRP3012026	ASCRP3012026	901.418	2718.57	6.729151e+001	6.814023e+000	97	19.5	4.324350e+000	0	0	0	0	0	0	78.2479	1	1	57.5363	18.3
DATA	431	6	21	0	0	ASCRP3008382	ASCRP3008382	926.582	2718.57	1.794881e+001	2.091214e+000	38	15.5	4.973663e+000	0	0	0	0	0	0	20.8518	1	1	57.5363	16.0417
DATA	432	6	22	0	0	ASCRP3004610	ASCRP3004610	952	2718.54	1.933497e+001	2.211725e+000	38	16	2.934227e+000	0	0	0	0	0	0	22.4452	1	1	55.8519	16.0741
DATA	433	6	23	0	0	ASCRP3006158	ASCRP3006158	977.5	2718.65	7.684275e+004	7.684276e+003	89074	17	4.956506e+000	0	0	0	0	0	0	89134.7	1	1	57.5363	17.5185
DATA	434	6	24	0	0	ASCRP3007607	ASCRP3007607	1002.58	2718.57	7.447462e+001	7.524684e+000	104	17	4.238575e+000	0	0	0	0	0	0	86.3477	1	1	57.5363	17.5862
DATA	435	6	25	0	0	ASCRP3000597	ASCRP3000597	1028.28	2718.81	4.883766e+001	5.000908e+000	74	15	3.802061e+000	0	0	0	0	0	0	56.5812	1	1	45.1352	15.7931
DATA	436	6	26	0	0	ASCRP3013261	ASCRP3013261	1053.24	2718.59	1.398961e+002	1.403095e+001	182	16	2.385890e+000	0	0	0	0	0	0	162.052	1	1	46.8651	15.6774
DATA	437	6	27	0	0	ASCRP3000250	ASCRP3000250	1078.77	2719.26	8.382164e+001	8.451128e+000	113	16.5	3.141168e+000	0	0	0	0	0	0	96.9872	1	1	45.4864	15.9375
DATA	438	6	28	0	0	A_23_P70328	NM_018132	1104.03	2718.72	3.615224e+001	3.772288e+000	57	15	2.736967e+000	0	0	0	0	0	0	41.8411	1	1	43.3362	14.8108
DATA	439	6	29	0	0	ASCRP3007488	ASCRP3007488	1129.73	2719.36	3.133039e+002	3.134894e+001	383	14	3.464102e+000	0	0	0	0	0	0	362.217	1	1	46.8651	15
DATA	440	6	30	0	0	ASCRP3005012	ASCRP3005012	1155.37	2718.6	3.175070e+000	1.123581e+000	20.5	15	2.489671e+000	0	0	0	0	0	0	3.67262	1	0	57.8122	15.0385
DATA	441	6	31	0	0	ASCRP3002415	ASCRP3002415	1180.71	2719.47	1.318347e+002	1.322757e+001	163.5	15	3.256147e+000	0	0	0	0	0	0	152.285	1	1	47.8731	15.0588
DATA	442	6	32	0	0	ASCRP3009953	ASCRP3009953	1206	2718.68	8.227526e+000	1.356690e+000	26	15	2.616796e+000	0	0	0	0	0	0	9.50838	1	1	58.0869	15.9524
DATA	443	6	33	0	0	AS_circRNA_control215	AS_circRNA_control215	1231.35	2719.02	3.826641e+002	3.828164e+001	463	15	3.182550e+000	0	0	0	1	0	0	441.865	1	1	44.0646	15.2917
DATA	444	6	34	0	0	ASCRP3008374	ASCRP3008374	1256.75	2718.74	6.249105e+001	6.341719e+000	87	14.5	3.680858e+000	0	0	0	0	0	0	72.145	1	1	47.2035	15.3
DATA	445	6	35	0	0	ASCRP3004395	ASCRP3004395	1282.16	2718.9	3.845425e+002	3.846943e+001	453	14	4.121268e+000	0	0	0	0	0	0	443.612	1	1	46.5243	15.2121
DATA	446	6	36	0	0	ASCRP3003479	ASCRP3003479	1307.67	2718.75	5.987018e+001	6.083860e+000	86	15	2.486978e+000	0	0	0	0	0	0	69.0344	1	1	44.7812	15.4333
DATA	447	6	37	0	0	ASCRP3013284	ASCRP3013284	1332.84	2719.28	1.347651e+001	1.728646e+000	33	15	3.719798e+000	0	0	0	0	0	0	15.5188	1	1	45.835	15.2647
DATA	448	6	38	0	0	ASCRP3012532	ASCRP3012532	1358.58	2719.12	4.599303e+002	4.600578e+001	550	15.5	4.193091e+000	0	0	0	0	0	0	529.311	1	1	50.1463	15.7857
DATA	449	6	39	0	0	ASCRP3010501	ASCRP3010501	1384	2719.23	1.469797e+002	1.473791e+001	185	17	4.939035e+000	0	0	0	0	0	0	168.984	1	1	48.2044	16.641
DATA	450	6	40	0	0	ASCRP3006152	ASCRP3006152	1409.16	2719.17	7.272710e+001	7.353239e+000	99	15	3.420862e+000	0	0	0	0	0	0	83.5435	1	1	48.2044	16.4333
DATA	451	6	41	0	0	ASCRP3012076	ASCRP3012076	1434.65	2718.88	3.273036e+002	3.274837e+001	402	15	2.558056e+000	0	0	0	0	0	0	375.726	1	1	48.8603	15.6071
DATA	452	6	42	0	0	ASCRP3003461	ASCRP3003461	1460	2719	9.275153e+002	9.275790e+001	1080	15	3.618398e+000	0	0	0	0	0	0	1063.45	1	1	51.4001	15.9697
DATA	453	6	43	0	0	ASCRP3008179	ASCRP3008179	1485.29	2718.94	2.455227e+001	2.685693e+000	44.5	15	4.027001e+000	0	0	0	0	0	0	28.1204	1	1	46.1809	15.0938
DATA	454	6	44	0	0	ASCRP3009749	ASCRP3009749	1511.03	2718.78	3.176874e+002	3.178742e+001	387	15.5	4.225254e+000	0	0	0	0	0	0	363.481	1	1	45.835	15.6579
DATA	455	6	45	0	0	ASCRP3007384	ASCRP3007384	1536.21	2719.19	3.308471e+001	3.483858e+000	55	14.5	3.394582e+000	0	0	0	0	0	0	37.7897	1	1	46.5243	14.6563
DATA	456	6	46	0	0	ASCRP3007816	ASCRP3007816	1561.79	2719.09	2.402360e+002	2.404844e+001	294	14	4.500179e+000	0	0	0	0	0	0	274.073	1	1	48.2044	15.5806
DATA	457	6	47	0	0	ASCRP3010657	ASCRP3010657	1586.61	2719.07	4.748258e+004	4.748258e+003	54456	17	6.166050e+000	0	0	0	0	0	0	54102.5	1	1	53.8203	18.2571
DATA	458	6	48	0	0	ASCRP3002785	ASCRP3002785	1612.5	2719	6.425916e+002	6.426850e+001	745.5	20	5.841628e+000	0	0	0	0	1	0	731.244	1	1	54.1152	19.2692
DATA	459	6	49	0	0	Negative035	Negative035	1637.5	2719	5.461111e+000	1.225396e+000	24	15	3.698289e+000	0	0	0	0	0	0	6.20638	1	0	54.1152	14.9655
DATA	461	6	51	0	0	ASCRP3002064	ASCRP3002064	1688.15	2719.36	6.742444e+001	6.831629e+000	91	15	3.525500e+000	0	0	0	0	0	0	76.3963	1	1	49.1849	15.3077
DATA	462	6	52	0	0	ASCRP3006680	ASCRP3006680	1713.83	2718.69	3.669397e+001	3.830967e+000	60	15	3.342711e+000	0	0	0	0	0	0	41.5554	1	1	45.4864	15.175
DATA	464	6	54	66	-1	(-)3xSLv1	NegativeControl	1764.5	2719.35	1.124432e+000	1.104101e+000	16	14	2.813657e+000	0	0	0	0	0	0	-1.47751	0	0	65	14.4
DATA	465	6	55	0	0	ASCRP3001211	ASCRP3001211	1790.09	2719.39	5.358329e+000	1.228251e+000	24	14	3.975733e+000	0	0	0	0	0	0	6.04422	1	0	57.259	15.75
DATA	466	6	56	1028	1	(+)E1A_r60_a135	E1A_r60_a135	1815.5	2719.35	1.126436e+000	1.109253e+000	19	17	2.913816e+000	0	0	0	0	0	0	0.946661	0	0	57.5363	16.9032
DATA	467	6	57	0	0	ASCRP3013572	ASCRP3013572	1840.84	2718.78	9.947057e+001	1.000837e+001	129	15	4.652377e+000	0	0	0	0	0	0	112.112	1	1	45.4864	15.7308
DATA	468	6	58	0	0	ASCRP3013425	ASCRP3013425	1866.52	2718.84	2.306646e+003	2.306673e+002	2628	15	2.467176e+000	0	0	0	0	0	0	2598.42	1	1	49.1849	14.5
DATA	469	6	59	0	0	ASCRP3010169	ASCRP3010169	1891.19	2719.28	1.429931e+001	1.808634e+000	34	15	3.463956e+000	0	0	0	0	0	0	16.097	1	1	45.1352	15.4688
DATA	470	6	60	0	0	ASCRP3012806	ASCRP3012806	1917	2719.46	4.998030e+001	5.119292e+000	74	15	3.883662e+000	0	0	0	0	0	0	56.2548	1	1	55.8519	15.3111
DATA	471	6	61	0	1	RC6	RC6	1942.5	2719.35	1.127544e+000	1.107157e+000	17	16	3.721198e+000	0	0	0	0	0	0	-0.893202	0	0	57.5363	15.7742
DATA	472	6	62	0	0	ASCRP3003258	ASCRP3003258	1967.8	2719.34	2.430545e+002	2.433062e+001	291	14	3.207696e+000	0	0	0	0	0	0	273.863	1	1	48.8603	14.9688
DATA	473	6	63	0	0	ASCRP3012921	ASCRP3012921	1993.56	2719.73	3.258474e+002	3.260349e+001	385.5	16	4.068381e+000	0	0	0	0	0	0	367.373	1	1	50.7771	15.8621
DATA	474	6	64	0	0	ASCRP3008082	ASCRP3008082	2018.5	2719.35	3.715679e+002	3.717318e+001	439.5	17	4.408344e+000	0	0	0	0	0	0	419.659	1	1	57.5363	17.1724
DATA	475	6	65	0	0	ASCRP3012236	ASCRP3012236	2043.87	2718.64	1.652691e+003	1.652728e+002	1891	16	3.692232e+000	0	0	0	0	0	0	1871.34	1	1	46.5243	16.1515
DATA	476	6	66	0	0	ASCRP3011165	ASCRP3011165	2069.35	2718.72	5.716212e+001	5.820820e+000	81	15	3.562218e+000	0	0	0	0	0	0	64.8686	1	1	45.1352	15.2424
DATA	477	6	67	0	0	ASCRP3006241	ASCRP3006241	2094.58	2719.43	2.905658e+004	2.905658e+003	32907	14	3.753708e+000	0	0	0	0	0	0	33043.1	1	1	57.5363	14.9032
DATA	478	6	68	0	0	ASCRP3004539	ASCRP3004539	2120.42	2719.43	6.782415e+001	6.869841e+000	93	16	3.470140e+000	0	0	0	0	0	0	77.3954	1	1	57.5363	15.4483
DATA	479	6	69	0	0	ASCRP3009818	ASCRP3009818	2145.58	2719.43	2.625858e+002	2.628112e+001	320	17	3.897357e+000	0	0	0	0	0	0	300.828	1	1	57.5363	16.4242
DATA	480	6	70	0	0	ASCRP3005749	ASCRP3005749	2170.58	2719.34	3.705910e+002	3.707492e+001	435	16.5	4.378971e+000	0	0	0	0	0	0	426.54	1	1	49.8279	15.8462
DATA	481	6	71	0	0	ASCRP3004534	ASCRP3004534	2196.51	2719.51	3.478261e+001	3.641318e+000	58	16	3.852265e+000	0	0	0	0	0	0	40.2457	1	1	49.1849	15.8929
DATA	483	6	73	0	0	ASCRP3006354	ASCRP3006354	2247.42	2719.43	1.059163e+005	1.059163e+004	125327	16.5	3.998217e+000	0	0	0	0	0	0	124167	1	1	57.5363	16.1176
DATA	484	6	74	0	0	ASCRP3003951	ASCRP3003951	2272.72	2718.88	3.898812e+002	3.900238e+001	488	15	4.494408e+000	0	0	0	0	0	0	460.834	1	1	48.8603	15.4595
DATA	485	6	75	0	0	ASCRP3005233	ASCRP3005233	2297.95	2719.48	2.055025e+001	2.306041e+000	41.5	15.5	4.181561e+000	0	0	0	0	0	0	24.4864	1	1	55.8519	15.8214
DATA	486	6	76	0	0	ASCRP3011836	ASCRP3011836	2323.45	2718.96	3.839839e+001	3.977077e+000	64	14	3.059663e+000	0	0	0	0	0	0	46.2182	1	1	48.2044	14.1923
DATA	487	6	77	0	0	ASCRP3007860	ASCRP3007860	2348.75	2719.7	5.752907e+002	5.753821e+001	723	16.5	4.377361e+000	0	0	0	0	0	0	699.363	1	1	51.0895	16.75
DATA	488	6	78	0	0	ASCRP3007964	ASCRP3007964	2374.26	2719.5	4.546177e+002	4.547306e+001	581	15	3.995840e+000	0	0	0	0	0	0	559.301	1	1	50.4627	15.9688
DATA	489	6	79	0	0	Negative043	Negative043	2399.5	2719.5	1.018905e+000	1.005379e+000	20	15.5	4.156286e+000	0	0	0	0	0	0	1.23509	0	0	65	16.6333
DATA	490	6	80	0	0	ASCRP3013475	ASCRP3013475	2424.89	2719.5	9.622432e+001	9.672871e+000	140	19	7.760263e+000	0	0	0	0	1	0	121.599	1	1	56.9804	22.3103
DATA	491	6	81	0	0	A_23_P58321	NM_001237	2450.25	2719.05	2.285056e+001	2.482885e+000	47.5	13.5	3.475851e+000	0	0	0	1	0	0	29.332	1	1	45.4864	14.8077
DATA	492	6	82	66	1	DarkCorner	DarkCorner	2475.58	2719.43	9.731157e-001	9.555206e-001	18	14	3.172098e+000	0	0	0	0	0	0	-0.1665	0	0	65	14.464
DATA	493	7	1	0	0	ASCRP3003466	ASCRP3003466	405.838	2726.1	1.436432e+002	1.439758e+001	202	14	3.367094e+000	0	0	0	0	0	0	183.085	1	1	46.5243	14.3514
DATA	494	7	2	0	0	ASCRP3001579	ASCRP3001579	431.562	2725.97	6.856768e+001	6.927775e+000	106	16	3.201445e+000	0	0	0	0	0	0	86.4029	1	1	48.5334	15.973
DATA	495	7	3	0	0	ASCRP3009846	ASCRP3009846	457	2726	3.062867e+002	3.064498e+001	391.5	16	4.042005e+000	0	0	0	0	0	0	381.942	1	1	46.8651	16.3659
DATA	496	7	4	0	0	ASCRP3011084	ASCRP3011084	482.46	2726.02	2.219118e+001	2.437870e+000	46	16	3.953230e+000	0	0	0	0	0	0	27.4099	1	1	44.0646	15.7188
DATA	497	7	5	0	0	ASCRP3007268	ASCRP3007268	507.539	2726.13	2.409078e+003	2.409100e+002	2799.5	17	4.763907e+000	0	0	0	0	0	0	2950	1	1	49.1849	17.1364
DATA	498	7	6	1028	1	(+)E1A_r60_1	E1A_r60_1	532.52	2726.26	8.531632e+000	1.334460e+000	27	16	3.520128e+000	0	0	0	0	0	0	10.3656	1	1	39.8942	15.8696
DATA	499	7	7	0	0	ASCRP3007661	ASCRP3007661	558.493	2726.36	4.725443e+001	4.837181e+000	75	15	4.146009e+000	0	0	0	0	0	0	56.9914	1	1	47.8731	15.4242
DATA	500	7	8	0	0	ASCRP3010087	ASCRP3010087	583.929	2726.2	8.607196e+001	8.669821e+000	120	15	4.120497e+000	0	0	0	0	0	0	103.16	1	1	46.8651	14.6129
DATA	501	7	9	0	1	RC5	RC5	609.5	2726	1.065265e+000	1.046004e+000	16	13	3.531284e+000	0	0	0	0	0	0	-2.07842	0	0	65	14.4054
DATA	502	7	10	0	0	ASCRP3002720	ASCRP3002720	635.076	2725.98	8.336733e+001	8.402771e+000	118	16	3.508693e+000	0	0	0	0	0	0	98.8514	1	1	46.8651	15.5714
DATA	503	7	11	0	0	ASCRP3010599	ASCRP3010599	660.254	2726	1.791326e+001	2.079512e+000	40	14	2.846747e+000	0	0	0	0	0	0	21.1442	1	1	43.3362	14.6944
DATA	504	7	12	0	0	Negative020	Negative020	685.5	2726	2.869829e+000	1.098588e+000	21	16	3.899829e+000	0	0	0	0	0	0	3.37384	1	0	54.1152	16.2188
DATA	505	7	13	0	0	ASCRP3000316	ASCRP3000316	710.949	2726.83	4.629354e+001	4.750308e+000	71	16	3.093773e+000	0	0	0	0	0	0	54.1842	1	1	49.5074	16
DATA	506	7	14	0	0	ASCRP3000162	ASCRP3000162	736.205	2726.52	4.206340e+001	4.339838e+000	64	16	2.952617e+000	0	0	0	0	0	0	49.0948	1	1	48.2044	16.4444
DATA	507	7	15	0	0	ASCRP3010653	ASCRP3010653	761.506	2726.6	1.083171e+002	1.088454e+001	142.5	15	4.623577e+000	0	0	0	0	0	0	126.068	1	1	51.7088	15.5238
DATA	508	7	16	0	1	RC7	RC7	786.912	2726.39	1.093226e+000	1.073459e+000	17	14	3.520174e+000	0	0	0	0	0	0	-1.72784	0	0	65	14.0345
DATA	509	7	17	0	0	ASCRP3002883	ASCRP3002883	812.164	2726.03	3.240411e+001	3.414152e+000	54.5	15	2.831950e+000	0	0	0	0	0	0	37.5702	1	1	46.8651	14.5926
DATA	510	7	18	0	0	ASCRP3005042	ASCRP3005042	837.685	2726.3	2.716369e+001	2.922258e+000	50	15	3.347935e+000	0	0	0	0	0	0	31.4297	1	1	41.4593	15.2188
DATA	511	7	19	0	0	ASCRP3003000	ASCRP3003000	863.145	2725.92	2.650074e+001	2.861189e+000	47	15	3.487486e+000	0	0	0	0	0	0	30.6286	1	1	45.1352	15.6552
DATA	512	7	20	0	0	ASCRP3002488	ASCRP3002488	888.5	2726.35	3.593036e+004	3.593036e+003	40701.5	19	4.664502e+000	0	0	0	0	0	0	41455.2	1	1	57.5363	18
DATA	513	7	21	0	0	ASCRP3006327	ASCRP3006327	913.912	2726.39	9.815774e+001	9.875200e+000	127.5	16.5	5.061575e+000	0	0	0	0	0	0	113.125	1	1	57.259	17.0333
DATA	514	7	22	0	0	ASCRP3008834	ASCRP3008834	939.418	2726.43	5.360846e+001	5.469101e+000	79	15.5	5.614268e+000	0	0	0	0	0	0	61.7236	1	1	57.5363	16
DATA	515	7	23	0	0	ASCRP3004919	ASCRP3004919	964.582	2726.43	2.698185e+002	2.700360e+001	329	16	4.552288e+000	0	0	0	0	0	0	310.427	1	1	57.5363	16.0789
DATA	516	7	24	0	0	ASCRP3013486	ASCRP3013486	990.088	2726.39	6.677429e+001	6.764884e+000	92	16	5.939252e+000	0	0	0	0	0	0	76.7777	1	1	57.259	17.9667
DATA	517	7	25	0	0	ASCRP3009687	ASCRP3009687	1015.5	2726.35	6.722389e+001	6.809356e+000	95	16.5	3.633180e+000	0	0	0	0	0	0	77.2549	1	1	57.5363	16.6667
DATA	518	7	26	0	0	ASCRP3004414	ASCRP3004414	1040.86	2725.83	2.067871e+003	2.067899e+002	2422	14	2.246238e+000	0	0	0	0	0	0	2376.66	1	1	45.4864	14.7407
DATA	519	7	27	0	0	ASCRP3005643	ASCRP3005643	1066.42	2726.43	2.902845e+001	3.099297e+000	51	17	2.821644e+000	0	0	0	0	0	0	33.3271	1	1	57.5363	16.0882
DATA	520	7	28	0	0	ASCRP3012039	ASCRP3012039	1091.82	2725.89	4.192759e+001	4.331037e+000	66	15	2.870302e+000	0	0	0	0	0	0	48.1462	1	1	46.8651	15.3636
DATA	521	7	29	0	0	ASCRP3009085	ASCRP3009085	1117.07	2726.73	1.323222e+002	1.327679e+001	167	16	2.922936e+000	0	0	0	0	0	0	151.751	1	1	48.2044	15.4286
DATA	522	7	30	0	0	ASCRP3007120	ASCRP3007120	1142.39	2726.97	1.800896e+001	2.103919e+000	37	13	3.110198e+000	0	0	0	0	0	0	20.6398	1	1	49.1849	14.56
DATA	523	7	31	0	0	ASCRP3012974	ASCRP3012974	1167.58	2726.43	1.441488e+002	1.445584e+001	179	14	2.516611e+000	0	0	0	0	0	0	165.244	1	1	57.5363	14.2222
DATA	524	7	32	0	0	ASCRP3002755	ASCRP3002755	1193.47	2726.28	5.895717e+001	5.995233e+000	86	15	4.063475e+000	0	0	0	0	0	0	67.5674	1	1	49.1849	15.6129
DATA	525	7	33	0	0	Negative008	Negative008	1218.43	2725.77	1.940089e+003	1.940120e+002	2225	16	3.833426e+000	0	0	0	0	0	0	2223.72	1	1	46.8651	15.8148
DATA	526	7	34	0	0	ASCRP3008861	ASCRP3008861	1244	2726.46	3.805238e+001	3.958011e+000	62	14	3.006973e+000	0	0	0	0	0	0	43.5603	1	1	55.8519	14.5588
DATA	527	7	35	0	0	ASCRP3006978	ASCRP3006978	1269.42	2726.43	6.404778e+000	1.263907e+000	25	14	4.150575e+000	0	0	0	0	0	0	7.32804	1	1	57.5363	15.5
DATA	528	7	36	0	0	ASCRP3009035	ASCRP3009035	1294.93	2725.93	4.117682e+001	4.259425e+000	64	14	3.384976e+000	0	0	0	0	0	0	47.1097	1	1	44.0646	14.4839
DATA	529	7	37	0	0	ASCRP3013294	ASCRP3013294	1320.49	2726.39	5.173296e+001	5.287080e+000	75	15	2.850391e+000	0	0	0	0	0	0	59.1165	1	1	47.5395	15.4839
DATA	530	7	38	0	0	ASCRP3012311	ASCRP3012311	1345.73	2726.72	2.172168e+002	2.174912e+001	269.5	13.5	2.685203e+000	0	0	0	0	0	0	247.943	1	1	48.8603	13.6071
DATA	531	7	39	0	0	ASCRP3007531	ASCRP3007531	1371	2726.46	1.979897e+001	2.261441e+000	41	16.5	4.391978e+000	0	0	0	0	0	0	22.5878	1	1	55.8519	16.8158
DATA	532	7	40	0	0	ASCRP3010531	ASCRP3010531	1396.45	2726.61	6.631617e+001	6.721236e+000	94.5	16.5	3.833546e+000	0	0	0	0	0	0	75.577	1	1	49.8279	15.9706
DATA	533	7	41	0	0	ASCRP3002344	ASCRP3002344	1421.7	2726.26	4.876041e+001	4.997378e+000	74	15	3.461256e+000	0	0	0	0	0	0	55.5381	1	1	45.4864	15.8621
DATA	534	7	42	0	0	ASCRP3003361	ASCRP3003361	1447.37	2726.16	1.575777e+002	1.579581e+001	198	15	4.116440e+000	0	0	0	0	0	0	179.313	1	1	48.5334	15.4848
DATA	535	7	43	0	0	ASCRP3005946	ASCRP3005946	1472.58	2726.43	3.178729e+000	1.142202e+000	20	15	4.120118e+000	0	0	0	0	0	0	3.61219	1	0	57.5363	15.2414
DATA	536	7	44	0	0	ASCRP3010693	ASCRP3010693	1497.83	2726.16	2.955789e+001	3.153143e+000	51	16	3.284289e+000	0	0	0	0	0	0	33.56	1	1	46.1809	15.4857
DATA	537	7	45	0	0	ASCRP3004642	ASCRP3004642	1523.26	2726.56	9.472091e+001	9.535728e+000	128	15	3.640609e+000	0	0	0	0	0	0	107.369	1	1	49.5074	14.6875
DATA	538	7	46	0	0	ASCRP3007273	ASCRP3007273	1549.36	2726.39	1.350746e+001	1.742635e+000	32	15	4.741114e+000	0	0	0	0	0	0	15.2943	1	1	43.7019	16.2667
DATA	539	7	47	0	0	ASCRP3004075	ASCRP3004075	1574.33	2726.5	9.474824e+001	9.538757e+000	130	14	4.732389e+000	0	0	0	0	0	0	107.135	1	1	57.5363	15.1071
DATA	540	7	48	0	0	ASCRP3001755	ASCRP3001755	1599.5	2726.5	4.375116e+002	4.376508e+001	502	18	5.876709e+000	0	0	0	0	0	0	494.074	1	1	57.5363	18.4167
DATA	541	7	49	0	0	ASCRP3002338	ASCRP3002338	1624.89	2726.5	4.328637e+001	4.467550e+000	64	15	4.233007e+000	0	0	0	0	0	0	48.8189	1	1	56.9804	15.2188
DATA	542	7	50	0	0	ASCRP3007961	ASCRP3007961	1650.5	2726.5	5.060945e+000	1.217058e+000	22.5	15	4.012127e+000	0	0	0	0	0	0	5.70034	1	0	57.5363	15.4615
DATA	543	7	51	0	0	ASCRP3006901	ASCRP3006901	1675.92	2726.58	2.956315e+001	3.157248e+000	49	15	3.990791e+000	0	0	0	0	0	0	33.2531	1	1	45.4864	15.5938
DATA	544	7	52	0	0	ASCRP3006849	ASCRP3006849	1701.15	2726.24	1.395863e+001	1.782965e+000	33	15	3.564085e+000	0	0	0	0	0	0	15.6874	1	1	45.835	15.2703
DATA	545	7	53	1028	1	(+)E1A_r60_a107	E1A_r60_a107	1726.5	2726.5	8.447587e+000	1.395599e+000	27.5	14.5	3.565265e+000	0	0	0	0	0	0	9.48017	1	1	57.5363	14.4444
DATA	546	7	54	0	0	ASCRP3002219	ASCRP3002219	1751.89	2726.5	1.935448e+001	2.232197e+000	41	16	3.146270e+000	0	0	0	0	0	0	21.6968	1	1	65	15.4483
DATA	547	7	55	0	0	ASCRP3003024	ASCRP3003024	1777.57	2726.77	2.025664e+002	2.028722e+001	239	14	3.712142e+000	0	0	0	0	0	0	226.793	1	1	50.4627	14.5
DATA	548	7	56	0	0	ASCRP3002138	ASCRP3002138	1802.86	2726.76	4.599017e+001	4.732114e+000	67.5	16	3.542539e+000	0	0	0	0	0	0	51.4479	1	1	47.5395	15.4571
DATA	549	7	57	0	0	ASCRP3004191	ASCRP3004191	1828.28	2726.19	4.740621e+001	4.869872e+000	69	16	3.255987e+000	0	0	0	0	0	0	53.0275	1	1	46.8651	16.0833
DATA	550	7	58	0	0	ASCRP3002496	ASCRP3002496	1853.64	2725.88	3.341525e+003	3.341543e+002	3768.5	14	2.955805e+000	0	0	0	0	1	0	3737.07	1	1	42.9674	13.2333
DATA	551	7	59	0	0	ASCRP3007089	ASCRP3007089	1878.91	2726.28	4.192862e+002	4.194345e+001	480	15	2.980644e+000	0	0	0	0	0	0	468.586	1	1	48.8603	15.2069
DATA	552	7	60	0	0	ASCRP3003304	ASCRP3003304	1904.31	2726.36	1.796586e+001	2.114816e+000	38	14	3.816489e+000	0	0	0	0	0	0	20.0755	1	1	48.5334	15.0323
DATA	553	7	61	0	0	Negative016	Negative016	1929.91	2727.08	1.382491e+002	1.386990e+001	170	17	4.074434e+000	0	0	0	0	0	0	154.406	1	1	49.1849	16.8889
DATA	554	7	62	0	0	ASCRP3010218	ASCRP3010218	1955.11	2726.5	1.486748e+001	1.858387e+000	34	15	3.296003e+000	0	0	0	0	0	0	16.6236	1	1	56.9804	15.5
DATA	555	7	63	0	0	ASCRP3009868	ASCRP3009868	1980.74	2726.78	2.676396e+002	2.678715e+001	317.5	15	3.871247e+000	0	0	0	0	0	0	299.434	1	1	47.5395	15.6857
DATA	556	7	64	0	0	ASCRP3010674	ASCRP3010674	2005.89	2726.68	2.705429e+002	2.707717e+001	324	17	4.204708e+000	0	0	0	0	0	0	303.088	1	1	48.5334	16.2903
DATA	557	7	65	0	0	ASCRP3003450	ASCRP3003450	2031.42	2726.57	5.037594e+004	5.037594e+003	56631.5	17	3.942633e+000	0	0	0	0	0	0	56537.2	1	1	57.5363	17.0625
DATA	558	7	66	0	0	ASCRP3008202	ASCRP3008202	2056.68	2726.38	2.081722e+002	2.084670e+001	251	15	2.593870e+000	0	0	0	0	0	0	234.172	1	1	46.5243	15.6176
DATA	559	7	67	0	0	ASCRP3000139	ASCRP3000139	2082.11	2726.5	1.464113e+003	1.464155e+002	1655	14	3.651765e+000	0	0	0	0	0	0	1651.12	1	1	56.9804	13.8462
DATA	560	7	68	0	0	ASCRP3006137	ASCRP3006137	2107.5	2726.5	3.201349e+002	3.203246e+001	338.5	15.5	3.513654e+000	0	1	0	0	0	0	362.17	1	1	57.5363	14.9063
DATA	561	7	69	0	0	ASCRP3005288	ASCRP3005288	2132.67	2726.5	6.355753e+000	1.268597e+000	25	15	3.945894e+000	0	0	0	0	0	0	7.21705	1	1	57.5363	15.4848
DATA	562	7	70	0	0	ASCRP3005672	ASCRP3005672	2158.58	2726.37	3.068230e+001	3.257054e+000	53	17	3.748884e+000	0	0	0	0	0	0	35.0005	1	1	45.835	15.8519
DATA	563	7	71	0	0	ASCRP3006973	ASCRP3006973	2183.59	2726.75	5.742716e+001	5.844838e+000	84	14	4.186047e+000	0	0	0	0	0	0	65.8135	1	1	48.5334	14.1667
DATA	564	7	72	0	0	ASCRP3011889	ASCRP3011889	2209.25	2726.59	4.072256e+002	4.073692e+001	484	14	4.577293e+000	0	0	0	0	0	0	469.503	1	1	54.7002	14.875
DATA	565	7	73	0	0	ASCRP3004116	ASCRP3004116	2234.42	2726.57	1.094069e+000	1.076096e+000	20	14	4.052306e+000	0	0	0	0	0	0	0.723707	0	0	57.5363	15.7241
DATA	566	7	74	0	0	ASCRP3009596	ASCRP3009596	2259.58	2726.57	1.499307e+002	1.503095e+001	194	15	4.500179e+000	0	0	0	0	0	0	175.268	1	1	57.5363	15.4194
DATA	567	7	75	0	0	ASCRP3000987	ASCRP3000987	2285.47	2726.29	1.075526e+002	1.080710e+001	143.5	13.5	3.886193e+000	0	0	0	0	0	0	126.824	1	1	48.2044	14.5588
DATA	568	7	76	0	0	ASCRP3006728	ASCRP3006728	2310.82	2726.41	2.061064e+002	2.063725e+001	261	14	3.533720e+000	0	0	0	0	0	0	245.257	1	1	52.6241	14.2222
DATA	569	7	77	0	0	ASCRP3002500	ASCRP3002500	2336.18	2726.95	2.972657e+002	2.974467e+001	375	15	3.027650e+000	0	0	0	0	0	0	357.192	1	1	46.8651	15.3333
DATA	570	7	78	0	0	ASCRP3003520	ASCRP3003520	2361.33	2726.4	1.168204e+002	1.172697e+001	161	17	4.227505e+000	0	0	0	0	0	0	142.009	1	1	48.5334	16.4444
DATA	571	7	79	0	0	ASCRP3012028	ASCRP3012028	2386.58	2726.57	6.755582e+000	1.217748e+000	28	14	3.300310e+000	0	0	0	0	0	0	8.3125	1	1	57.5363	14.7273
DATA	572	7	80	0	0	ASCRP3010125	ASCRP3010125	2412.5	2727.07	1.255895e+002	1.259868e+001	173.5	19	4.509250e+000	0	0	0	0	1	0	156.619	1	1	46.5243	18.7778
DATA	573	7	81	0	0	ASCRP3009549	ASCRP3009549	2437.58	2726.57	4.910308e+002	4.911295e+001	635	18	4.800582e+000	0	0	0	0	0	0	621.602	1	1	57.5363	17.2593
DATA	574	7	82	0	0	ASCRP3007793	ASCRP3007793	2463	2726.27	3.343476e+002	3.344880e+001	449	14	2.619454e+000	0	0	0	0	0	0	430.216	1	1	46.8651	14.6
DATA	575	8	1	0	0	ASCRP3011536	ASCRP3011536	418.919	2732.92	2.648542e+001	2.827400e+000	52	15	3.894839e+000	0	0	0	0	0	0	33.364	1	1	45.4864	15.3542
DATA	576	8	2	0	0	ASCRP3002027	ASCRP3002027	444.076	2733.36	1.483054e+001	1.789186e+000	37.5	16	3.272763e+000	0	0	0	0	0	0	18.4729	1	1	45.835	15.8049
DATA	577	8	3	0	0	ASCRP3008166	ASCRP3008166	469.869	2733.34	1.624042e+001	1.913085e+000	38	16	4.296971e+000	0	0	0	0	0	0	20.0237	1	1	44.0646	15.3784
DATA	578	8	4	0	0	ASCRP3006103	ASCRP3006103	494.946	2733.48	4.604303e+001	4.716028e+000	72	17	3.529283e+000	0	0	0	0	0	0	56.2507	1	1	55.8519	17.0741
DATA	579	8	5	0	0	ASCRP3006374	ASCRP3006374	520.418	2733.43	9.472896e+001	9.528617e+000	132	16	3.014128e+000	0	0	0	0	0	0	114.771	1	1	57.5363	16.4444
DATA	580	8	6	0	0	ASCRP3000518	ASCRP3000518	545.582	2733.43	5.289867e+000	1.163882e+000	25	17	4.736053e+000	0	0	0	0	0	0	6.36117	1	1	65	17.2593
DATA	581	8	7	0	0	ASCRP3002080	ASCRP3002080	571.107	2733.5	8.055210e+001	8.122575e+000	114	15	4.094758e+000	0	0	0	0	0	0	96.1957	1	1	65	15.7273
DATA	582	8	8	0	0	ASCRP3003808	ASCRP3003808	596.568	2733.93	1.764413e+002	1.767539e+001	218	14	2.867377e+000	0	0	0	0	0	0	209.327	1	1	48.8603	14.3143
DATA	583	8	9	0	0	ASCRP3005191	ASCRP3005191	622.119	2733.27	2.133805e+001	2.380821e+000	43	14	3.372362e+000	0	0	0	0	0	0	25.1905	1	1	43.7019	14.5714
DATA	584	8	10	0	0	ASCRP3013121	ASCRP3013121	647.794	2733.54	1.453412e+001	1.799814e+000	36	14	3.957947e+000	0	0	0	0	0	0	17.0686	1	1	46.8651	14.4643
DATA	585	8	11	0	1	RC12	RC12	672.582	2733.43	1.085628e+000	1.065999e+000	17	14.5	4.391214e+000	0	0	0	0	0	0	-1.40199	0	0	65	15.6
DATA	586	8	12	0	0	ASCRP3003784	ASCRP3003784	698.107	2733.5	2.362804e+001	2.593891e+000	46	16	3.326744e+000	0	0	0	0	0	0	27.5232	1	1	56.9804	15.8571
DATA	587	8	13	0	0	ASCRP3013477	ASCRP3013477	723.48	2733.91	5.529135e+001	5.632544e+000	80.5	16	3.382964e+000	0	0	0	0	0	0	64.1607	1	1	48.8603	15.5
DATA	588	8	14	0	0	ASCRP3002643	ASCRP3002643	748.69	2733.18	1.409940e+001	1.774091e+000	34	16	4.496471e+000	0	0	0	0	0	0	16.324	1	1	47.2035	15.8056
DATA	589	8	15	0	0	AS_circRNA_control214	AS_circRNA_control214	774.435	2734.29	1.438972e+002	1.443026e+001	187	15	4.870973e+000	0	0	0	1	0	0	165.976	1	1	46.8651	15.0294
DATA	590	8	16	0	0	ASCRP3002055	ASCRP3002055	800.014	2733.82	3.872445e+001	4.020984e+000	65	15	3.333974e+000	0	0	0	0	0	0	44.5849	1	1	46.8651	15.3462
DATA	591	8	17	0	0	ASCRP3008346	ASCRP3008346	825.203	2732.78	6.110931e+001	6.206292e+000	87	15	3.522556e+000	0	0	0	0	0	0	70.2946	1	1	43.7019	14.9429
DATA	592	8	18	0	0	ASCRP3007112	ASCRP3007112	850.514	2733.16	1.059217e+002	1.064769e+001	136.5	16	3.350579e+000	0	0	0	0	0	0	121.592	1	1	47.5395	15.4706
DATA	593	8	19	0	0	Negative021	Negative021	875.667	2733.5	2.370314e+000	1.113467e+000	20	17	3.674444e+000	0	0	0	0	0	0	2.71615	1	0	65	16.6923
DATA	594	8	20	0	0	ASCRP3007049	ASCRP3007049	901.333	2733.5	7.046486e+001	7.130184e+000	97	16	4.402590e+000	0	0	0	0	0	0	80.6461	1	1	57.5363	17.129
DATA	595	8	21	0	0	ASCRP3006336	ASCRP3006336	926.5	2733.5	1.300566e+005	1.300566e+004	150084	17	4.901752e+000	0	0	0	0	0	0	148695	1	1	57.5363	18.125
DATA	596	8	22	0	0	ASCRP3006748	ASCRP3006748	952.107	2733.5	5.280256e+001	5.391865e+000	74.5	14	3.780184e+000	0	0	0	0	0	0	60.3164	1	1	56.9804	14.6486
DATA	597	8	23	0	0	ASCRP3002706	ASCRP3002706	977.5	2733.5	1.286054e+001	1.687248e+000	30.5	18	4.964703e+000	0	0	0	0	0	0	14.6797	1	1	57.5363	17.8
DATA	598	8	24	0	0	ASCRP3006281	ASCRP3006281	1002.67	2733.5	7.164923e+000	1.306802e+000	24	16	3.728799e+000	0	0	0	0	0	0	8.17329	1	1	57.5363	16.2414
DATA	599	8	25	0	0	ASCRP3010672	ASCRP3010672	1028.58	2733.47	2.293550e+001	2.540865e+000	44	17	3.941099e+000	0	0	0	0	0	0	26.1496	1	1	45.835	16.875
DATA	600	8	26	0	0	ASCRP3001220	ASCRP3001220	1053.76	2733.18	5.643028e+001	5.748025e+000	79.5	17	2.967567e+000	0	0	0	0	0	0	64.3275	1	1	47.2035	16.1613
DATA	601	8	27	0	0	ASCRP3012013	ASCRP3012013	1079.1	2733.86	2.629165e+001	2.848035e+000	48	15	2.426395e+000	0	0	0	0	0	0	29.9365	1	1	46.8651	15.2286
DATA	602	8	28	0	0	ASCRP3003103	ASCRP3003103	1104.43	2733.48	6.376089e+002	6.377029e+001	741.5	15	2.260448e+000	0	0	0	0	0	0	725.999	1	1	50.4627	14.7353
DATA	603	8	29	0	0	ASCRP3002116	ASCRP3002116	1129.93	2733.73	1.538830e+002	1.542726e+001	195.5	14.5	3.135393e+000	0	0	0	0	0	0	175.1	1	1	48.2044	15.1429
DATA	604	8	30	0	0	ASCRP3001291	ASCRP3001291	1155.37	2733.87	2.457150e+003	2.457174e+002	2824.5	13.5	2.516181e+000	0	0	0	0	0	0	2794.37	1	1	47.5395	14.0455
DATA	605	8	31	0	1	RC6	RC6	1180.5	2733.5	1.116425e+000	1.096883e+000	18	15	2.897533e+000	0	0	0	0	0	0	0.427762	0	0	65	15.0645
DATA	606	8	32	0	0	ASCRP3004760	ASCRP3004760	1205.89	2733.5	2.220500e+001	2.476575e+000	44	15.5	3.958916e+000	0	0	0	0	0	0	25.2411	1	1	56.9804	15.6111
DATA	607	8	33	0	0	ASCRP3011137	ASCRP3011137	1231.42	2733.57	1.939955e+004	1.939955e+003	22081	15	3.638239e+000	0	0	0	0	0	0	22039.6	1	1	57.5363	15.9333
DATA	608	8	34	0	0	ASCRP3008561	ASCRP3008561	1256.83	2733.88	6.470318e+001	6.562871e+000	88	15	4.994505e+000	0	0	0	0	0	0	73.4447	1	1	44.4243	16.5152
DATA	609	8	35	0	0	ASCRP3013005	ASCRP3013005	1282.44	2733.74	2.160040e+001	2.423446e+000	40	15	3.816489e+000	0	0	0	0	0	0	24.5079	1	1	46.1809	15.9677
DATA	610	8	36	0	0	ASCRP3003176	ASCRP3003176	1307.5	2733.5	1.469216e+001	1.834888e+000	33	16	3.015729e+000	0	0	0	0	0	0	16.6636	1	1	57.5363	15.1935
DATA	611	8	37	0	0	ASCRP3002218	ASCRP3002218	1332.89	2733.5	3.659751e+000	1.159258e+000	21	15	2.953471e+000	0	0	0	0	0	0	4.14786	1	0	56.9804	15.0333
DATA	612	8	38	0	0	ASCRP3007456	ASCRP3007456	1358.41	2733.86	2.343483e+001	2.589346e+000	44	14	4.944420e+000	0	0	0	0	0	0	26.5291	1	1	42.9674	14.7037
DATA	613	8	39	0	0	ASCRP3004516	ASCRP3004516	1383.76	2734.33	8.076503e+001	8.151442e+000	110	16	4.104693e+000	0	0	0	0	0	0	91.3047	1	1	45.4864	15.4474
DATA	614	8	40	0	0	ASCRP3001143	ASCRP3001143	1409.48	2734.36	7.398077e+001	7.479973e+000	100	16	4.159584e+000	0	0	0	0	0	0	83.5547	1	1	46.8651	16.0294
DATA	615	8	41	0	0	ASCRP3010007	ASCRP3010007	1434.79	2733.11	8.206071e+001	8.279924e+000	112	15.5	4.595976e+000	0	0	0	0	0	0	92.715	1	1	44.7812	15.7059
DATA	616	8	42	0	0	ASCRP3007455	ASCRP3007455	1459.89	2733.5	3.115096e+001	3.305286e+000	52.5	15	3.955940e+000	0	0	0	0	0	0	35.1441	1	1	56.9804	14.871
DATA	617	8	43	0	0	ASCRP3007885	ASCRP3007885	1485.37	2733.65	9.514198e+001	9.578318e+000	121	13.5	3.626038e+000	0	0	0	0	0	0	107.201	1	1	48.2044	13.5
DATA	618	8	44	0	0	ASCRP3012863	ASCRP3012863	1510.93	2733.46	7.623745e+000	1.344542e+000	26	16	3.261616e+000	0	0	0	0	0	0	8.58174	1	1	42.9674	15.973
DATA	619	8	45	0	0	ASCRP3000180	ASCRP3000180	1536.11	2733.5	3.103502e+001	3.295654e+000	51	14	4.006924e+000	0	0	0	0	0	0	34.8918	1	1	56.9804	14.5938
DATA	620	8	46	0	0	Negative055	Negative055	1561.5	2733.65	1.130878e+000	1.110430e+000	18	14	4.071224e+000	0	0	0	0	0	0	-0.061809	0	0	57.5363	15.0294
DATA	621	8	47	0	0	ASCRP3008652	ASCRP3008652	1586.83	2734.32	5.647735e+001	5.756289e+000	81	14	5.512898e+000	0	0	0	0	0	0	63.2816	1	1	45.4864	15.7273
DATA	622	8	48	0	0	ASCRP3001620	ASCRP3001620	1612.3	2733.61	3.047578e+001	3.244527e+000	50	15	4.077871e+000	0	0	0	0	0	0	34.1299	1	1	44.7812	16.375
DATA	623	8	49	0	0	ASCRP3011108	ASCRP3011108	1637.65	2733.26	7.918710e+001	7.996714e+000	106	15	2.309401e+000	0	0	0	0	0	0	88.6019	1	1	48.2044	14.4
DATA	624	8	50	0	0	ASCRP3003869	ASCRP3003869	1663.24	2733.48	2.287571e+002	2.290291e+001	272	16	3.880472e+000	0	0	0	0	0	0	255.574	1	1	51.7088	15.5161
DATA	625	8	51	0	0	ASCRP3001873	ASCRP3001873	1688.41	2734.09	2.836537e+001	3.048890e+000	48	14	3.488546e+000	0	0	0	0	0	0	31.6319	1	1	49.1849	14.7931
DATA	626	8	52	0	0	ASCRP3010362	ASCRP3010362	1713.68	2733.65	3.112729e+002	3.114739e+001	367.5	15	3.841443e+000	0	0	0	0	0	0	346.879	1	1	45.835	14.9706
DATA	627	8	53	0	0	ASCRP3007656	ASCRP3007656	1739.37	2734.26	3.215850e+003	3.215870e+002	3631	15	3.190531e+000	0	0	0	0	0	0	3577.49	1	1	46.5243	14.8889
DATA	628	8	54	0	0	ASCRP3004329	ASCRP3004329	1764.56	2733.96	5.923669e+002	5.924730e+001	675.5	15	2.859980e+000	0	0	0	0	0	0	658.547	1	1	48.8603	14.8889
DATA	629	8	55	0	0	ASCRP3010424	ASCRP3010424	1790	2733.54	5.045354e+001	5.168581e+000	74	14	3.489770e+000	0	0	0	0	0	0	56.0656	1	1	55.8519	14.6129
DATA	630	8	56	130	1	(+)eQC-40	EQC	1815.5	2733.65	4.054203e+000	1.193774e+000	22.5	16	3.273066e+000	0	0	0	0	0	0	4.50142	1	0	57.5363	15.75
DATA	631	8	57	0	0	A_23_P128613	NM_024089	1840.58	2733.57	3.048176e+002	3.050245e+001	356.5	14	3.718392e+000	0	0	0	1	0	0	338.283	1	1	57.5363	13.9667
DATA	632	8	58	0	0	ASCRP3011437	ASCRP3011437	1866.18	2733.19	4.907610e+001	5.034527e+000	72	15	2.800922e+000	0	0	0	0	0	0	54.4658	1	1	46.1809	15.6129
DATA	633	8	59	0	0	Negative019	Negative019	1891.5	2733.65	1.144666e+000	1.123969e+000	18	15	3.645340e+000	0	0	0	0	0	0	-0.430629	0	0	65	15.2333
DATA	634	8	60	0	0	ASCRP3009029	ASCRP3009029	1917.12	2733.85	4.735432e+001	4.867009e+000	69.5	16	3.522770e+000	0	0	0	0	0	0	52.521	1	1	46.5243	16.0811
DATA	635	8	61	0	0	ASCRP3006417	ASCRP3006417	1942.5	2734	5.752837e+002	5.753934e+001	659.5	16	3.262692e+000	0	0	0	0	0	0	638.236	1	1	48.5334	16.3871
DATA	636	8	62	0	0	ASCRP3005275	ASCRP3005275	1968.07	2734.41	4.872685e+001	5.000484e+000	71.5	14	2.634273e+000	0	0	0	0	0	0	54.0792	1	1	46.1809	14.2424
DATA	637	8	63	0	0	ASCRP3010730	ASCRP3010730	1993.37	2734.32	3.405591e+001	3.585637e+000	52	15	3.668997e+000	0	0	0	0	0	0	37.8424	1	1	44.4243	15.3333
DATA	638	8	64	0	0	ASCRP3005527	ASCRP3005527	2018.77	2734.36	4.598087e+002	4.599451e+001	532	17	4.113836e+000	0	0	0	0	0	0	511.698	1	1	44.7812	16.931
DATA	639	8	65	66	-1	(-)3xSLv1	NegativeControl	2044	2733.68	1.137925e+000	1.120125e+000	18	15	2.689685e+000	0	0	0	0	0	0	0.879275	0	0	58.0869	15.9118
DATA	640	8	66	0	0	A_23_P39682	NM_001079	2069.5	2733.65	4.092355e+000	1.187333e+000	22.5	14	3.590537e+000	0	0	0	0	0	0	4.57738	1	0	57.5363	14.2667
DATA	641	8	67	0	0	ASCRP3008689	ASCRP3008689	2094.56	2733.89	9.371829e+001	9.437521e+000	123	15.5	3.130249e+000	0	0	0	0	0	0	105.108	1	1	48.8603	14.9615
DATA	642	8	68	0	0	ASCRP3004444	ASCRP3004444	2120	2733.47	3.040495e+001	3.235828e+000	51	14	3.363671e+000	0	0	0	0	0	0	34.2341	1	1	42.2201	14.5429
DATA	643	8	69	0	0	ASCRP3010037	ASCRP3010037	2145.76	2733.97	8.121946e+001	8.196514e+000	109	15.5	4.390104e+000	0	0	0	0	0	0	91.7905	1	1	47.2035	15.3889
DATA	644	8	70	0	0	ASCRP3004856	ASCRP3004856	2170.93	2733.76	1.101183e+001	1.554824e+000	30	15	3.941369e+000	0	0	0	0	0	0	12.5067	1	1	41.8414	14.8571
DATA	645	8	71	0	0	ASCRP3012390	ASCRP3012390	2196.35	2733.93	3.767136e+001	3.922165e+000	60	16	4.514589e+000	0	0	0	0	0	0	43.0146	1	1	49.1849	15.0286
DATA	646	8	72	0	0	ASCRP3003917	ASCRP3003917	2221.99	2733.9	4.967387e+001	5.084483e+000	77	13	3.313264e+000	0	0	0	0	0	0	57.0806	1	1	46.8651	13.8529
DATA	647	8	73	0	0	ASCRP3012865	ASCRP3012865	2246.9	2733.74	3.162665e+001	3.341106e+000	56	15.5	3.710965e+000	0	0	0	0	0	0	36.5997	1	1	44.7812	15.4333
DATA	648	8	74	0	0	ASCRP3003471	ASCRP3003471	2272.5	2734	1.848388e+000	1.084838e+000	21	13	3.655344e+000	0	0	0	0	0	0	2.15566	1	0	54.1152	14.35
DATA	649	8	75	0	0	ASCRP3005090	ASCRP3005090	2298.26	2733.61	1.515245e+001	1.848693e+000	38	13	3.995165e+000	0	0	0	0	0	0	17.8361	1	1	41.8414	14.5429
DATA	650	8	76	0	0	ASCRP3002433	ASCRP3002433	2323.48	2733.92	1.570858e+003	1.570893e+002	1890	14.5	3.544705e+000	0	0	0	0	0	0	1866.67	1	1	49.8279	14.7727
DATA	651	8	77	1028	1	(+)E1A_r60_a135	E1A_r60_a135	2348.5	2734	1.057192e+000	1.039846e+000	20	15	3.433097e+000	0	0	0	0	0	0	0.728143	0	0	54.1152	14.8846
DATA	652	8	78	0	0	ASCRP3007406	ASCRP3007406	2373.48	2734.15	1.559018e+001	1.866415e+000	37	15	3.478836e+000	0	0	0	0	0	0	18.9408	1	1	43.7019	15.0333
DATA	653	8	79	0	0	ASCRP3007326	ASCRP3007326	2399.5	2734	1.089370e+001	1.487190e+000	32	15.5	4.555130e+000	0	0	0	0	0	0	13.4143	1	1	54.1152	16.2222
DATA	654	8	80	0	0	ASCRP3000513	ASCRP3000513	2424.91	2734.07	6.239655e+004	6.239655e+003	78129	18	4.481999e+000	0	0	0	0	0	0	77932.1	1	1	54.4085	18.3704
DATA	655	8	81	0	0	ASCRP3011895	ASCRP3011895	2450.5	2733.55	6.489837e+001	6.563754e+000	100	16	4.078067e+000	0	0	0	0	0	0	82.3666	1	1	43.7019	15.3784
DATA	656	8	82	0	0	ASCRP3006745	ASCRP3006745	2475.92	2733.76	2.651882e+001	2.822350e+000	54	14	3.431313e+000	0	0	0	0	0	0	34.2237	1	1	45.835	14.3906
DATA	657	9	1	0	0	ASCRP3005249	ASCRP3005249	405.848	2740.05	2.619694e+001	2.800307e+000	50	14	3.425455e+000	0	0	0	0	0	0	33.009	1	1	46.1809	14.3858
DATA	658	9	2	0	0	ASCRP3000898	ASCRP3000898	431.739	2740.23	1.233274e+001	1.588588e+000	32	16	4.202040e+000	0	0	0	0	0	0	15.3547	1	1	46.8651	16.3333
DATA	659	9	3	0	0	ASCRP3013539	ASCRP3013539	456.855	2740.45	2.340542e+001	2.549989e+000	47	14.5	4.204897e+000	0	0	0	0	0	0	28.8308	1	1	47.2035	15.087
DATA	660	9	4	0	0	ASCRP3011218	ASCRP3011218	482.636	2740.26	2.862827e+001	3.039759e+000	54	16	4.399902e+000	0	0	0	0	0	0	34.9241	1	1	46.1809	15.6774
DATA	661	9	5	0	0	ASCRP3003085	ASCRP3003085	507.928	2740.84	6.016430e+001	6.104212e+000	90	17	3.067029e+000	0	0	0	0	0	0	72.7157	1	1	51.0895	16.36
DATA	662	9	6	0	0	ASCRP3006470	ASCRP3006470	533	2740.54	1.073609e+001	1.494351e+000	31	16	4.582887e+000	0	0	0	0	0	0	12.8765	1	1	55.8519	17.1852
DATA	663	9	7	0	0	ASCRP3012225	ASCRP3012225	558.418	2740.57	4.252971e+004	4.252971e+003	50738	17	3.936418e+000	0	0	0	0	0	0	50637	1	1	57.5363	17.1538
DATA	664	9	8	1028	1	(+)E1A_r60_a22	E1A_r60_a22	583.628	2741.44	2.282682e+001	2.514586e+000	43.5	15	4.256551e+000	0	0	0	1	0	0	26.9804	1	1	48.5334	14.7586
DATA	665	9	9	0	0	ASCRP3013318	ASCRP3013318	609.418	2740.57	8.045185e+000	1.330966e+000	27	14.5	3.575138e+000	0	0	0	0	0	0	9.45944	1	1	57.5363	15.3333
DATA	666	9	10	0	0	ASCRP3004906	ASCRP3004906	634.785	2740.65	3.070879e+001	3.250636e+000	53.5	15	2.922934e+000	0	0	0	0	0	0	35.9141	1	1	45.4864	15.1081
DATA	667	9	11	0	0	ASCRP3010890	ASCRP3010890	660.405	2741.31	2.635718e+001	2.845285e+000	47	15	4.524427e+000	0	0	0	0	0	0	30.6593	1	1	36.5637	15.4483
DATA	668	9	12	0	0	ASCRP3001525	ASCRP3001525	685.418	2740.57	4.983840e+002	4.985001e+001	561	17	4.242641e+000	0	0	0	0	0	0	577.733	1	1	57.5363	16.3333
DATA	669	9	13	0	0	ASCRP3003860	ASCRP3003860	710.582	2740.57	6.502843e+000	1.260173e+000	24	16	3.192083e+000	0	0	0	0	0	0	7.51042	1	1	57.5363	14.4242
DATA	670	9	14	0	0	ASCRP3005466	ASCRP3005466	736.174	2741.29	6.633324e+001	6.721272e+000	98	16	4.228638e+000	0	0	0	0	0	0	76.3059	1	1	46.5243	15.7027
DATA	671	9	15	0	0	ASCRP3012836	ASCRP3012836	761.855	2741.29	1.223741e+001	1.636737e+000	30	14.5	4.037564e+000	0	0	0	0	0	0	14.0363	1	1	46.5243	14.425
DATA	672	9	16	0	0	ASCRP3012025	ASCRP3012025	787.246	2741.23	1.928720e+002	1.931795e+001	233	15	4.078461e+000	0	0	0	0	0	0	220.682	1	1	46.8651	15.0769
DATA	673	9	17	0	0	ASCRP3001370	ASCRP3001370	812.456	2740.65	6.018582e+001	6.116721e+000	89	15	3.189027e+000	0	0	0	0	0	0	68.755	1	1	46.5243	14.3548
DATA	674	9	18	0	0	ASCRP3005313	ASCRP3005313	838.132	2740.5	1.045140e+002	1.050842e+001	131.5	15	3.614430e+000	0	0	0	0	0	0	119.186	1	1	49.8279	15.25
DATA	675	9	19	0	0	ASCRP3004975	ASCRP3004975	863.306	2740.83	7.130265e+001	7.213904e+000	97	16	3.713025e+000	0	0	0	0	0	0	81.1557	1	1	47.8731	16.0857
DATA	676	9	20	0	0	CUST_15_PI418767722	NM_001614	888.461	2740.88	8.172491e+002	8.173227e+001	953	16	4.101927e+000	0	0	0	0	0	0	928.867	1	1	49.8279	16.6774
DATA	677	9	21	0	1	ETG10_13482	ETG10_13482	913.912	2740.61	1.118084e+000	1.097867e+000	18	16.5	4.656659e+000	0	0	0	0	0	0	-0.043874	0	0	57.259	17.1563
DATA	678	9	22	0	0	Negative053	Negative053	939.418	2740.57	3.793092e+000	1.162542e+000	21	16	5.195046e+000	0	0	0	1	0	0	4.3031	1	0	57.5363	16.6667
DATA	679	9	23	0	0	ASCRP3007353	ASCRP3007353	965.014	2741.32	4.454179e+001	4.588166e+000	69	16	3.879433e+000	0	0	0	0	0	0	50.4488	1	1	46.8651	15.25
DATA	680	9	24	0	0	ASCRP3007732	ASCRP3007732	990.36	2741.23	8.312959e+003	8.312967e+002	9441	16	3.921060e+000	0	0	0	0	0	0	9409.48	1	1	50.4627	16.0667
DATA	681	9	25	0	0	ASCRP3011061	ASCRP3011061	1015.57	2741.3	1.590008e+002	1.593823e+001	197.5	14	4.113800e+000	0	0	0	0	0	0	179.85	1	1	46.1809	15.5294
DATA	682	9	26	0	0	ASCRP3013176	ASCRP3013176	1041.14	2740.64	1.412541e+001	1.791561e+000	33	15	4.264432e+000	0	0	0	0	0	0	15.9798	1	1	42.9674	16.2353
DATA	683	9	27	0	0	ASCRP3009451	ASCRP3009451	1066.27	2740.89	7.459730e+002	7.460545e+001	872	16	2.291640e+000	0	0	0	0	0	0	843.281	1	1	45.1352	15.5806
DATA	684	9	28	0	0	ASCRP3003044	ASCRP3003044	1091.81	2740.78	5.281709e+002	5.282861e+001	609	15	2.539156e+000	0	0	0	0	0	0	596.868	1	1	48.2044	14.7742
DATA	685	9	29	0	0	ASCRP3006650	ASCRP3006650	1117.12	2741.2	6.890116e+001	6.978025e+000	96	15.5	2.851900e+000	0	0	0	0	0	0	77.7956	1	1	47.5395	15.2667
DATA	686	9	30	0	0	ASCRP3000468	ASCRP3000468	1142.5	2740.65	1.617213e+001	1.958088e+000	36	14	3.676574e+000	0	0	0	0	0	0	18.2629	1	1	57.5363	15.0357
DATA	687	9	31	0	0	ASCRP3011627	ASCRP3011627	1167.61	2740.93	2.210192e+001	2.470916e+000	41	14	4.144225e+000	0	0	0	0	0	0	24.9414	1	1	65	14.7143
DATA	688	9	32	0	0	ASCRP3008713	ASCRP3008713	1193.76	2741.34	7.180213e+000	1.318407e+000	26	16	3.383057e+000	0	0	0	0	0	0	8.09548	1	1	46.8651	15.4848
DATA	689	9	33	0	0	ASCRP3010472	ASCRP3010472	1218.87	2740.59	3.224893e+001	3.409074e+000	54	16	4.079760e+000	0	0	0	0	0	0	36.3715	1	1	46.1809	15.3889
DATA	690	9	34	0	0	A_23_P87879	NM_001781	1243.87	2740.99	1.239484e+003	1.239534e+002	1345	14	3.913033e+000	0	0	0	0	0	0	1396.64	1	1	48.5334	15.3871
DATA	691	9	35	0	0	ASCRP3008126	ASCRP3008126	1269.5	2741	1.308364e+002	1.313039e+001	172.5	17	5.759151e+000	0	0	0	0	0	0	147.339	1	1	54.1152	17.7333
DATA	692	9	36	0	0	ASCRP3013116	ASCRP3013116	1295.09	2740.9	5.058793e+002	5.060006e+001	587	14	3.616578e+000	0	0	0	0	0	0	569.393	1	1	46.8651	14.7813
DATA	693	9	37	0	0	ASCRP3010020	ASCRP3010020	1320.54	2741.29	6.296427e+001	6.393318e+000	86	16	3.135211e+000	0	0	0	0	0	0	70.7914	1	1	47.8731	15.7273
DATA	694	9	38	0	0	ASCRP3011741	ASCRP3011741	1346.05	2741.18	1.086034e+002	1.091687e+001	138	14	4.438727e+000	0	0	0	0	0	0	122.027	1	1	48.2044	14.7667
DATA	695	9	39	0	0	ASCRP3002220	ASCRP3002220	1371	2741.2	4.694111e+002	4.695424e+001	532	15.5	4.427773e+000	0	0	0	0	0	0	526.998	1	1	46.8651	15.0294
DATA	696	9	40	0	0	ASCRP3013082	ASCRP3013082	1396.5	2741	2.123036e+000	1.131291e+000	20	16	3.991679e+000	0	0	0	0	0	0	2.3819	1	0	54.1152	15.8276
DATA	697	9	41	0	0	ASCRP3000301	ASCRP3000301	1421.85	2740.91	7.369427e+002	7.370266e+001	851.5	14.5	4.392261e+000	0	0	0	0	0	0	826.103	1	1	47.8731	15.5333
DATA	698	9	42	0	0	ASCRP3011251	ASCRP3011251	1447.67	2740.81	5.677569e+001	5.785664e+000	78	14	4.699766e+000	0	0	0	0	0	0	63.5861	1	1	44.7812	14.6341
DATA	699	9	43	0	0	ASCRP3008933	ASCRP3008933	1472.79	2740.81	1.938841e+003	1.938873e+002	2222.5	15.5	4.015058e+000	0	0	0	0	0	0	2169.13	1	1	47.5395	14.5
DATA	700	9	44	0	0	ASCRP3000257	ASCRP3000257	1498.16	2740.9	1.078927e+002	1.084680e+001	135	15	3.307341e+000	0	0	0	0	0	0	120.561	1	1	46.5243	14.9706
DATA	701	9	45	0	0	ASCRP3001961	ASCRP3001961	1523.5	2741	6.762817e+000	1.305856e+000	25	17	4.561710e+000	0	0	0	0	0	0	7.54731	1	1	54.1152	16.5333
DATA	702	9	46	0	0	ASCRP3007037	ASCRP3007037	1548.5	2741	1.556494e+002	1.560507e+001	170.5	15	3.651189e+000	0	0	0	0	0	0	173.5	1	1	54.1152	15.2581
DATA	703	9	47	0	0	ASCRP3008772	ASCRP3008772	1574.38	2741.22	2.444928e+002	2.447492e+001	291	13	3.566223e+000	0	0	0	0	0	0	272.128	1	1	48.8603	13.7778
DATA	704	9	48	0	0	ASCRP3003456	ASCRP3003456	1599.61	2741.39	3.561568e+001	3.734016e+000	57	15	3.247668e+000	0	0	0	0	0	0	39.5857	1	1	50.7771	15.1212
DATA	705	9	49	0	0	ASCRP3007008	ASCRP3007008	1625.19	2740.96	1.114907e+002	1.120544e+001	139.5	14	3.038463e+000	0	0	0	0	0	0	123.819	1	1	46.8651	14.0323
DATA	706	9	50	0	0	Negative049	Negative049	1650.5	2741.35	1.145097e+000	1.124392e+000	16	15	3.048516e+000	0	0	0	0	0	0	-1.49069	0	0	65	15.7037
DATA	707	9	51	0	0	ASCRP3007723	ASCRP3007723	1675.23	2740.88	9.750566e+000	1.488862e+000	29	15	4.441471e+000	0	0	0	0	0	0	10.8037	1	1	45.835	15.68
DATA	708	9	52	0	0	ASCRP3005794	ASCRP3005794	1701.42	2740.77	4.512153e+001	4.650618e+000	67.5	14	2.859801e+000	0	0	0	0	0	0	49.9407	1	1	46.1809	14.4615
DATA	709	9	53	0	0	ASCRP3000949	ASCRP3000949	1726.75	2741.51	5.046512e+001	5.171139e+000	73	15	3.637912e+000	0	0	0	0	0	0	55.7526	1	1	49.1849	14.0882
DATA	710	9	54	0	1	ETG05_36762	ETG05_36762	1751.91	2741.39	2.973562e+001	3.180825e+000	52	16	4.278227e+000	0	0	0	0	0	0	32.823	1	1	65	15.6452
DATA	711	9	55	0	0	ASCRP3001986	ASCRP3001986	1777.5	2741.35	4.787095e+000	1.227570e+000	22	13	3.311050e+000	0	0	0	0	0	0	5.27961	1	0	57.5363	13.9655
DATA	712	9	56	0	0	ASCRP3005036	ASCRP3005036	1803	2741.51	2.812284e+002	2.814559e+001	325	15	3.428932e+000	0	0	0	0	0	0	309.879	1	1	49.8279	14.8485
DATA	713	9	57	0	0	ASCRP3002737	ASCRP3002737	1828.43	2740.71	3.392716e+002	3.394601e+001	387	15	3.542841e+000	0	0	0	0	0	0	373.914	1	1	46.8651	14.1379
DATA	714	9	58	0	0	ASCRP3010409	ASCRP3010409	1853.57	2740.63	1.113220e+002	1.118956e+001	137.5	14	4.211990e+000	0	0	0	0	0	0	122.649	1	1	46.8651	14.7907
DATA	715	9	59	0	0	ASCRP3009797	ASCRP3009797	1878.93	2740.6	1.357230e+002	1.361941e+001	164	14	3.927599e+000	0	0	0	0	0	0	149.51	1	1	45.835	15.0789
DATA	716	9	60	0	0	ASCRP3012302	ASCRP3012302	1904.48	2740.56	3.232288e+002	3.234268e+001	372	16	3.713575e+000	0	0	0	0	0	0	356.097	1	1	45.835	15.8276
DATA	717	9	61	0	0	ASCRP3009098	ASCRP3009098	1929.84	2742.49	7.660306e+000	1.367928e+000	25	16	3.839093e+000	0	0	0	0	0	0	8.4265	1	1	37.4241	16.3636
DATA	718	9	62	0	0	ASCRP3013448	ASCRP3013448	1955.09	2741.39	7.115731e+000	1.336554e+000	26	14	3.367300e+000	0	0	0	0	0	0	7.84084	1	1	57.259	15.375
DATA	719	9	63	0	0	ASCRP3009388	ASCRP3009388	1980.57	2741.66	1.790103e+001	2.117214e+000	35.5	15	2.904217e+000	0	0	0	0	0	0	19.74	1	1	49.8279	15.7813
DATA	720	9	64	0	0	ASCRP3000927	ASCRP3000927	2006	2741.5	1.258909e+003	1.258960e+002	1406	17	4.779886e+000	0	0	0	0	0	0	1390.37	1	1	48.5334	16.7742
DATA	721	9	65	0	0	ASCRP3012283	ASCRP3012283	2031.03	2741.12	3.283916e+001	3.471727e+000	54	16.5	2.687173e+000	0	0	0	0	0	0	36.3457	1	1	46.8651	16.9643
DATA	722	9	66	0	0	Negative017	Negative017	2056.58	2741.43	1.144857e+000	1.129759e+000	18	15	2.448762e+000	0	0	0	0	0	0	1.24624	0	0	57.5363	15.0588
DATA	723	9	67	0	0	ASCRP3001179	ASCRP3001179	2082.16	2740.67	3.667513e+001	3.834791e+000	59	13	3.471234e+000	0	0	0	0	0	0	40.8141	1	1	44.0646	13.871
DATA	724	9	68	0	0	ASCRP3001250	ASCRP3001250	2107.42	2741.43	1.167579e+001	1.616069e+000	30	15	3.356919e+000	0	0	0	0	0	0	13.0274	1	1	57.5363	14.7143
DATA	725	9	69	0	0	ASCRP3006840	ASCRP3006840	2132.82	2741.35	2.038189e+002	2.041225e+001	247	15	3.977208e+000	0	0	0	0	0	0	228.318	1	1	46.8651	15.4545
DATA	726	9	70	0	0	ASCRP3011500	ASCRP3011500	2158.48	2741.07	1.160274e+001	1.604025e+000	31	13.5	4.216841e+000	0	0	0	0	0	0	13.0603	1	1	42.2201	14.6786
DATA	727	9	71	0	0	ASCRP3008581	ASCRP3008581	2183.58	2741.43	5.646681e+000	1.238415e+000	25	16	4.254833e+000	0	0	0	0	0	0	6.38693	1	1	57.5363	15.7027
DATA	728	9	72	0	0	ASCRP3002454	ASCRP3002454	2209.04	2741.4	7.332800e+001	7.414197e+000	102	14	4.434712e+000	0	0	0	0	0	0	83.4387	1	1	49.1849	14
DATA	729	9	73	0	0	Negative023	Negative023	2234.42	2741.43	1.108337e+000	1.088297e+000	18	14	3.320118e+000	0	0	0	0	0	0	-0.920199	0	0	65	14.5938
DATA	730	9	74	0	0	Negative021	Negative021	2259.58	2741.43	2.835218e+000	1.116769e+000	21	14	4.201821e+000	0	0	0	0	0	0	3.27224	1	0	57.5363	15.0303
DATA	731	9	75	0	0	ASCRP3012776	ASCRP3012776	2285.42	2741.43	2.297716e+000	1.095312e+000	21	13	4.076549e+000	0	0	0	0	0	0	2.67477	1	0	57.5363	14.6944
DATA	732	9	76	0	0	ASCRP3000700	ASCRP3000700	2310.94	2740.63	7.084963e+001	7.163846e+000	102	15	4.072198e+000	0	0	0	0	0	0	83.3125	1	1	45.835	14.871
DATA	733	9	77	0	0	ASCRP3005852	ASCRP3005852	2336	2741.46	1.599355e+001	1.913271e+000	36	16	3.440128e+000	0	0	0	0	0	0	18.9879	1	1	55.8519	15.4
DATA	734	9	78	0	1	RC8	RC8	2361.42	2741.43	1.057222e+000	1.038106e+000	17	16	3.297240e+000	0	0	0	0	0	0	-2.79723	0	0	65	15.2222
DATA	735	9	79	0	0	ASCRP3011941	ASCRP3011941	2386.67	2741.5	8.118222e+000	1.307779e+000	28	15	3.050378e+000	0	0	0	0	0	0	9.87114	1	1	57.5363	15.027
DATA	736	9	80	0	0	ASCRP3003193	ASCRP3003193	2412.33	2741.5	1.975325e+000	1.030283e+000	22	16	4.889115e+000	0	0	0	0	0	0	2.4354	1	0	57.5363	16.6
DATA	737	9	81	0	0	ASCRP3008249	ASCRP3008249	2437.5	2741.5	2.969140e+001	3.131833e+000	54	16	4.588621e+000	0	0	0	0	0	0	37.1537	1	1	57.5363	16.9063
DATA	738	9	82	66	-1	(-)3xSLv1	NegativeControl	2463	2741.46	9.333068e+000	1.353400e+000	25	14	3.273248e+000	0	0	0	1	0	0	11.8714	1	1	55.8519	14.3617
DATA	739	10	1	0	0	ASCRP3004860	ASCRP3004860	418.632	2748.25	1.087179e+002	1.091785e+001	150	15	3.912893e+000	0	0	0	0	0	0	135.287	1	1	46.5243	15.6667
DATA	740	10	2	0	0	ASCRP3009125	ASCRP3009125	444.029	2748.37	1.916312e+002	1.918989e+001	246	15	4.082813e+000	0	0	0	0	0	0	235.778	1	1	45.835	15.4103
DATA	741	10	3	0	0	ASCRP3005101	ASCRP3005101	469.792	2748.19	1.149130e+002	1.153681e+001	154	14	4.223483e+000	0	0	0	0	0	0	139.939	1	1	47.5395	14.6341
DATA	742	10	4	0	0	ASCRP3007420	ASCRP3007420	495.154	2748.19	1.390002e+001	1.732033e+000	34	15.5	2.989637e+000	0	0	0	0	0	0	16.7695	1	1	40.6843	15.6
DATA	743	10	5	0	0	A_23_P213255	NM_020159	520.5	2748	7.315445e+000	1.273183e+000	26	15	3.044307e+000	0	0	0	0	0	0	8.75212	1	1	54.1152	15.963
DATA	744	10	6	0	0	ASCRP3001070	ASCRP3001070	545.5	2748	5.798676e+000	1.199496e+000	26	16.5	3.465131e+000	0	0	0	0	0	0	6.88471	1	1	65	16.5882
DATA	745	10	7	0	0	ASCRP3004505	ASCRP3004505	571	2748	3.465255e+002	3.466869e+001	429	16	3.885734e+000	0	0	0	0	0	0	408.535	1	1	54.9904	16.8529
DATA	746	10	8	0	0	ASCRP3013228	ASCRP3013228	596.833	2748.33	1.431762e+003	1.431801e+002	1704	14	3.289388e+000	0	0	0	0	0	0	1676.65	1	1	48.8603	13.8485
DATA	747	10	9	0	0	ASCRP3010480	ASCRP3010480	621.907	2748.07	5.893619e+001	5.990022e+000	86	15	3.541048e+000	0	0	0	0	0	0	68.6465	1	1	54.4085	15.7561
DATA	748	10	10	0	0	ASCRP3003400	ASCRP3003400	647.37	2747.89	1.045689e+001	1.500159e+000	29	14	4.127016e+000	0	0	0	0	0	0	12.1196	1	1	37.847	15.0323
DATA	749	10	11	0	0	ASCRP3003705	ASCRP3003705	672.838	2748.1	1.019397e+003	1.019455e+002	1196	17	3.932905e+000	0	0	0	0	0	0	1175.9	1	1	46.5243	15.875
DATA	750	10	12	0	0	ASCRP3006421	ASCRP3006421	698	2748	1.632680e+002	1.636281e+001	203.5	16	3.393542e+000	0	0	0	0	0	0	187.599	1	1	54.9904	15.129
DATA	751	10	13	0	0	ASCRP3011882	ASCRP3011882	723.5	2748	2.654253e+000	1.120764e+000	20	16	4.061948e+000	0	0	0	0	0	0	3.0389	1	0	54.1152	15.5238
DATA	752	10	14	0	0	ASCRP3003385	ASCRP3003385	748.608	2748.07	4.578000e+000	1.184393e+000	22	15	4.854221e+000	0	0	0	0	0	0	5.22484	1	0	53.8203	15.025
DATA	753	10	15	0	0	ASCRP3008822	ASCRP3008822	774.594	2748.38	1.388432e+002	1.392749e+001	178	15	3.828304e+000	0	0	0	0	0	0	157.97	1	1	45.1352	15.4516
DATA	754	10	16	0	0	ASCRP3000076	ASCRP3000076	799.871	2748.33	8.238059e+001	8.310950e+000	112	14	2.719578e+000	0	0	0	0	0	0	93.5097	1	1	46.8651	13.4091
DATA	755	10	17	0	0	ASCRP3004985	ASCRP3004985	825	2748.32	4.566907e+000	1.191553e+000	22	16	3.466527e+000	0	0	0	0	0	0	5.17325	1	0	58.0869	15.5714
DATA	756	10	18	0	0	ASCRP3009824	ASCRP3009824	850.218	2749.09	2.378022e+002	2.380580e+001	260.5	16	3.316792e+000	0	0	0	0	0	0	268.693	1	1	41.8414	15.6279
DATA	757	10	19	0	0	ASCRP3003043	ASCRP3003043	876	2748.06	1.476234e+002	1.480356e+001	186	16	2.538023e+000	0	0	0	0	0	0	166.704	1	1	44.7812	16.1818
DATA	758	10	20	0	0	ASCRP3002822	ASCRP3002822	901.418	2748.43	2.380000e+002	2.382568e+001	285	16	2.849626e+000	0	0	0	0	0	0	268.312	1	1	57.5363	16.25
DATA	759	10	21	0	0	ASCRP3009308	ASCRP3009308	926.5	2748.35	6.852005e+001	6.940850e+000	93	16	4.545835e+000	0	0	0	0	0	0	77.1663	1	1	57.5363	17.2308
DATA	760	10	22	0	0	ASCRP3010504	ASCRP3010504	952.208	2748.79	5.789488e+001	5.894665e+000	79	15	3.928987e+000	0	0	0	0	0	0	65.1083	1	1	49.5074	15.2973
DATA	761	10	23	0	0	ASCRP3009552	ASCRP3009552	977.5	2748.35	4.851709e+001	4.976839e+000	72	17	3.552908e+000	0	0	0	0	0	0	54.5412	1	1	57.5363	16.1379
DATA	762	10	24	0	0	ASCRP3000272	ASCRP3000272	1002.73	2748.42	1.809947e+003	1.809981e+002	2045.5	14	3.077809e+000	0	0	0	0	0	0	2033.1	1	1	48.5334	14.4828
DATA	763	10	25	0	0	AS_circRNA_control203	AS_circRNA_control203	1028.3	2748.1	1.515667e+002	1.519727e+001	189	18.5	4.765899e+000	0	0	0	1	0	0	170.204	1	1	47.2035	16.9
DATA	764	10	26	0	0	ASCRP3008653	ASCRP3008653	1053.5	2748.29	1.915350e+002	1.918570e+001	232	17	3.533720e+000	0	0	0	0	0	0	214.93	1	1	49.1849	16.5556
DATA	765	10	27	0	0	ASCRP3004037	ASCRP3004037	1079	2748.46	1.508799e+001	1.874137e+000	34.5	14	2.282472e+000	0	0	0	0	0	0	16.9197	1	1	55.8519	13.875
DATA	766	10	28	0	0	ASCRP3004941	ASCRP3004941	1104.5	2748.35	6.523108e+000	1.289301e+000	24	16	2.258639e+000	0	0	0	0	0	0	7.31243	1	1	57.5363	15.6667
DATA	767	10	29	0	0	ASCRP3010625	ASCRP3010625	1129.58	2748.43	1.275588e+002	1.280432e+001	146	15	3.059271e+000	0	0	0	0	0	0	142.921	1	1	57.5363	15.3226
DATA	768	10	30	0	0	ASCRP3012949	ASCRP3012949	1155.49	2748.48	6.174687e+001	6.274238e+000	88.5	14	4.197407e+000	0	0	0	0	0	0	69.1485	1	1	49.1849	14.7586
DATA	769	10	31	0	0	ASCRP3001625	ASCRP3001625	1180.5	2748.35	2.096235e+000	1.133139e+000	20	16	3.899976e+000	0	0	0	0	0	0	2.34678	1	0	57.5363	15.9211
DATA	770	10	32	0	1	RC1	RC1	1206	2748.46	1.134744e+000	1.114226e+000	17.5	15	3.988844e+000	0	0	0	0	0	0	-0.874066	0	0	65	15.7059
DATA	771	10	33	0	0	Negative015	Negative015	1231.42	2748.43	1.135285e+000	1.114757e+000	18	16	3.783382e+000	0	0	0	0	0	0	-0.221151	0	0	65	15.7742
DATA	772	10	34	0	0	ASCRP3007131	ASCRP3007131	1256.58	2748.43	6.416460e+004	6.416460e+003	72216	16	3.736528e+000	0	0	0	0	0	0	71719.1	1	1	57.5363	16.5357
DATA	773	10	35	0	0	ASCRP3003857	ASCRP3003857	1282.43	2748.16	1.050339e+002	1.056249e+001	136	17	3.975733e+000	0	0	0	0	0	0	117.362	1	1	47.5395	16
DATA	774	10	36	0	0	ASCRP3002486	ASCRP3002486	1307.91	2747.82	2.250565e+001	2.512104e+000	42	15	4.033243e+000	0	0	0	0	0	0	25.1393	1	1	42.5954	15.2727
DATA	775	10	37	0	0	ASCRP3009969	ASCRP3009969	1333.25	2748.58	3.086006e+002	3.088029e+001	363	15	3.468755e+000	0	0	0	0	0	0	344.2	1	1	54.7002	14.9677
DATA	776	10	38	0	0	ASCRP3003624	ASCRP3003624	1358.63	2748.64	8.199056e+001	8.275021e+000	107.5	15	5.009677e+000	0	0	0	0	0	0	91.3721	1	1	48.8603	15.5926
DATA	777	10	39	0	0	ASCRP3010143	ASCRP3010143	1383.86	2748.74	1.233240e+003	1.233291e+002	1378	14	3.625979e+000	0	0	0	0	0	0	1373.06	1	1	48.2044	13.9091
DATA	778	10	40	0	0	ASCRP3008532	ASCRP3008532	1409.11	2748.5	1.723926e+002	1.727563e+001	210.5	15	3.465064e+000	0	0	0	0	0	0	191.813	1	1	56.9804	15.56
DATA	779	10	41	0	0	ASCRP3010045	ASCRP3010045	1433.69	2747.84	8.367242e+000	1.398631e+000	27	14	4.856835e+000	0	0	0	0	0	0	9.30748	1	1	40.2912	14.8571
DATA	780	10	42	0	0	ASCRP3002810	ASCRP3002810	1459.89	2748.5	2.035149e+001	2.324274e+000	39	15	4.304652e+000	0	0	0	0	0	0	22.5992	1	1	56.9804	15.5676
DATA	781	10	43	0	0	ASCRP3004729	ASCRP3004729	1485.28	2747.97	1.834384e+002	1.837820e+001	219	15.5	4.217779e+000	0	0	0	0	0	0	203.59	1	1	46.1809	15.2941
DATA	782	10	44	0	0	ASCRP3009092	ASCRP3009092	1510.58	2748.43	9.365780e+001	9.433112e+000	120.5	16.5	4.871639e+000	0	0	0	0	0	0	103.782	1	1	57.5363	16.5938
DATA	783	10	45	0	0	ASCRP3005142	ASCRP3005142	1536.11	2748.5	2.593351e+001	2.827436e+000	47	16	4.491261e+000	0	0	0	0	0	0	28.7011	1	1	56.9804	16
DATA	784	10	46	0	0	ASCRP3000005	ASCRP3000005	1561.44	2748.55	5.346678e+001	5.464342e+000	76	14	3.822779e+000	0	0	0	0	0	0	59.0995	1	1	49.1849	14.6364
DATA	785	10	47	0	0	ASCRP3009671	ASCRP3009671	1587.1	2748.75	4.677996e+002	4.679359e+001	536.5	14	2.237510e+000	0	0	0	0	0	0	516.343	1	1	46.5243	13.8387
DATA	786	10	48	0	0	ASCRP3000591	ASCRP3000591	1612.42	2748.43	3.810462e+001	3.974617e+000	58	15	3.901496e+000	0	0	0	0	0	0	42.0216	1	1	57.5363	15.6897
DATA	788	10	50	0	0	ASCRP3004955	ASCRP3004955	1663.07	2748.49	4.149206e+002	4.150754e+001	475	16	5.377842e+000	0	0	0	0	0	0	456.452	1	1	48.5334	16.7241
DATA	789	10	51	0	0	ASCRP3001767	ASCRP3001767	1688.33	2748.06	4.829295e+001	4.960661e+000	69	15	3.906039e+000	0	0	0	0	0	0	53.0893	1	1	45.1352	15.4857
DATA	790	10	52	0	0	ASCRP3013274	ASCRP3013274	1713.84	2748.1	2.238616e+002	2.241493e+001	262	15.5	3.468173e+000	0	0	0	0	0	0	245.817	1	1	46.5243	15.1875
DATA	791	10	53	0	0	ASCRP3004249	ASCRP3004249	1739.24	2748.74	4.009256e+002	4.010869e+001	455.5	15	4.145214e+000	0	0	0	0	0	0	439.526	1	1	51.4001	14.871
DATA	792	10	54	0	0	ASCRP3002371	ASCRP3002371	1764.8	2748.84	1.539419e+002	1.543622e+001	187.5	15	3.178453e+000	0	0	0	0	0	0	168.595	1	1	48.5334	15.4444
DATA	793	10	55	0	0	ASCRP3005508	ASCRP3005508	1790.11	2748.5	3.181471e+000	1.182435e+000	21	13	2.519763e+000	0	0	0	0	1	0	3.48276	1	0	56.9804	13.1429
DATA	794	10	56	0	0	ASCRP3010673	ASCRP3010673	1815.53	2748.53	5.285647e+001	5.407096e+000	76	15	3.613684e+000	0	0	0	0	0	0	57.8244	1	1	49.5074	15.6061
DATA	795	10	57	0	0	ASCRP3006627	ASCRP3006627	1840.67	2748.5	1.161045e+000	1.140052e+000	16	15	4.417219e+000	0	0	0	0	0	0	-1.92524	0	0	65	16.3871
DATA	796	10	58	0	0	ASCRP3012445	ASCRP3012445	1866.33	2748.5	3.337387e+001	3.526828e+000	54	14	4.051929e+000	0	0	0	0	0	0	36.4862	1	1	57.5363	15.1277
DATA	797	10	59	0	0	ASCRP3007790	ASCRP3007790	1891.83	2748.11	3.455970e+001	3.639114e+000	55	15	3.483454e+000	0	0	0	0	0	0	37.7962	1	1	45.835	15.5714
DATA	798	10	60	0	0	ASCRP3009387	ASCRP3009387	1917.11	2748.5	6.213564e+000	1.298389e+000	25	17.5	3.482577e+000	0	0	0	0	0	0	6.79468	1	1	65	17.4118
DATA	799	10	61	0	0	ASCRP3010831	ASCRP3010831	1942.41	2748.82	2.434902e+002	2.437568e+001	280	14	2.347314e+000	0	0	0	0	0	0	266.329	1	1	50.1463	14.3478
DATA	800	10	62	0	0	ASCRP3008428	ASCRP3008428	1967.94	2748.78	8.897037e+000	1.445079e+000	28	14	3.415650e+000	0	0	0	0	0	0	9.74056	1	1	45.835	16
DATA	801	10	63	0	0	ASCRP3012718	ASCRP3012718	1993.33	2748.5	1.947486e+000	1.153554e+000	20	15	2.994978e+000	0	0	0	0	0	0	2.13536	1	0	65	15.6452
DATA	802	10	64	0	0	ASCRP3012144	ASCRP3012144	2018.65	2748.86	7.749099e+002	7.749931e+001	865	16	4.387370e+000	0	0	0	0	0	0	850.787	1	1	50.4627	16.6087
DATA	803	10	65	0	0	ASCRP3004243	ASCRP3004243	2043.34	2748.31	2.558202e+001	2.797719e+000	47	15	3.008981e+000	0	0	0	0	0	0	28.1582	1	1	45.4864	15.4444
DATA	804	10	66	0	0	Negative025	Negative025	2069.5	2748.5	1.150621e+000	1.129816e+000	17	13.5	3.539951e+000	0	0	0	0	0	0	-0.710165	0	0	65	13.7188
DATA	805	10	67	0	0	ASCRP3004433	ASCRP3004433	2094.72	2748.16	1.304149e+002	1.309001e+001	161	15	2.944701e+000	0	0	0	0	0	0	144.391	1	1	45.835	15.1333
DATA	806	10	68	0	0	ASCRP3002494	ASCRP3002494	2120.33	2748.5	6.968618e+000	1.320941e+000	25	15.5	3.541478e+000	0	0	0	0	0	0	7.74181	1	1	57.5363	15.5278
DATA	807	10	69	0	0	A_23_P148798	NM_015984	2145.5	2748.5	1.733017e+001	2.062029e+000	37	13.5	4.435924e+000	0	0	0	0	0	0	19.335	1	1	57.5363	15
DATA	808	10	70	0	0	ASCRP3001617	ASCRP3001617	2171.06	2748.52	1.592466e+002	1.596343e+001	195	16	4.401919e+000	0	0	0	0	0	0	178.552	1	1	49.5074	15.2424
DATA	809	10	71	0	0	ASCRP3011308	ASCRP3011308	2196.42	2748.57	2.513343e+000	1.133879e+000	23	16	4.424505e+000	0	0	0	0	0	0	2.83387	1	0	57.5363	15.9487
DATA	810	10	72	0	0	ASCRP3006312	ASCRP3006312	2221.99	2748.69	3.006364e+001	3.200825e+000	54	14.5	3.802752e+000	0	0	0	0	0	0	34.1139	1	1	46.1809	14.7667
DATA	811	10	73	0	0	ASCRP3007250	ASCRP3007250	2247.12	2748.4	2.073492e+002	2.076358e+001	252	14	3.863642e+000	0	0	0	0	0	0	237.029	1	1	48.5334	15.3143
DATA	812	10	74	0	0	ASCRP3005013	ASCRP3005013	2272.5	2748.5	2.480993e+001	2.706628e+000	45	15	4.146478e+000	0	0	0	0	0	0	28.5886	1	1	57.5363	15.5714
DATA	813	10	75	0	0	ASCRP3008205	ASCRP3008205	2298.2	2748.61	1.592273e+002	1.595879e+001	199	14.5	3.975527e+000	0	0	0	0	0	0	185.14	1	1	47.2035	14.7941
DATA	814	10	76	0	0	ASCRP3011105	ASCRP3011105	2323.41	2748.56	1.542351e+002	1.546000e+001	197	15	3.642500e+000	0	0	0	0	0	0	181.127	1	1	47.8731	14.963
DATA	815	10	77	0	0	ASCRP3011142	ASCRP3011142	2348.58	2748.57	5.355200e+000	1.178768e+000	24	14	3.543366e+000	0	0	0	0	0	0	6.35769	1	1	57.5363	14.6563
DATA	816	10	78	0	0	ASCRP3013562	ASCRP3013562	2374.11	2748.5	3.981446e+000	1.111160e+000	23	16	4.003173e+000	0	0	0	0	0	0	4.78473	1	0	56.9804	16.4444
DATA	817	10	79	0	0	ASCRP3004541	ASCRP3004541	2399.63	2749.26	1.463847e+002	1.467426e+001	191.5	15	3.248012e+000	0	0	0	0	0	0	178.171	1	1	46.5243	15.5429
DATA	818	10	80	0	0	ASCRP3008582	ASCRP3008582	2425.06	2748.96	1.647019e+003	1.647050e+002	2019	14.5	3.806671e+000	0	0	0	0	0	0	2034.31	1	1	51.7088	15.25
DATA	819	10	81	0	0	ASCRP3007919	ASCRP3007919	2450.66	2748.34	4.953204e+001	5.051766e+000	81.5	15	3.921338e+000	0	0	0	0	0	0	62.1842	1	1	44.4243	15.5758
DATA	820	10	82	0	0	ASCRP3003892	ASCRP3003892	2475.69	2748.47	2.719817e+001	2.889831e+000	54	14	3.497525e+000	0	0	0	0	0	0	34.7204	1	1	47.8731	14.4529
DATA	821	11	1	0	0	ASCRP3007848	ASCRP3007848	406.186	2755.56	7.694139e+001	7.759052e+000	117	14	3.589307e+000	0	0	0	0	0	0	95.7719	1	1	47.5395	14.3708
DATA	822	11	2	0	0	ASCRP3000429	ASCRP3000429	431.671	2755.33	7.556323e+001	7.623966e+000	110	16	4.557872e+000	0	0	0	0	0	0	92.9634	1	1	48.2044	16.5
DATA	823	11	3	0	0	ASCRP3010806	ASCRP3010806	457.2	2755.51	3.353194e+002	3.354759e+001	426.5	14	3.699532e+000	0	0	0	0	0	0	408.009	1	1	49.5074	14.575
DATA	824	11	4	0	0	AS_circRNA_control206	AS_circRNA_control206	482.642	2755.07	9.794651e+001	9.849125e+000	139	14	4.667435e+000	0	0	0	0	0	0	118.042	1	1	45.835	15.4194
DATA	825	11	5	1028	1	(+)E1A_r60_n9	E1A_r60_n9	507.582	2755.43	1.063196e+000	1.044009e+000	19	15	3.568863e+000	0	0	0	0	0	0	0.10405	0	0	57.5363	15.5667
DATA	826	11	6	0	0	ASCRP3002271	ASCRP3002271	533.088	2755.95	2.022250e+001	2.280023e+000	41	16	3.347944e+000	0	0	0	0	0	0	23.9399	1	1	43.3362	15.6389
DATA	827	11	7	0	0	ASCRP3013420	ASCRP3013420	558.506	2755.75	1.496358e+003	1.496396e+002	1586	15.5	4.438127e+000	0	1	0	0	0	0	1758.5	1	1	51.7088	16
DATA	829	11	9	0	0	ASCRP3003473	ASCRP3003473	609.333	2755.5	1.576574e+004	1.576574e+003	18051.5	15	3.560993e+000	0	0	0	0	0	0	18295	1	1	57.5363	15.7143
DATA	830	11	10	0	0	AS_circRNA_control203	AS_circRNA_control203	634.942	2755.23	1.350225e+002	1.354537e+001	175	15	3.698833e+000	0	0	0	0	0	0	155.859	1	1	46.5243	15.6842
DATA	831	11	11	0	0	ASCRP3005307	ASCRP3005307	660.292	2755.25	4.542543e+002	4.543840e+001	538	17	4.477230e+000	0	0	0	0	0	0	521.799	1	1	45.1352	16.2593
DATA	832	11	12	0	1	ETG04_27747	ETG04_27747	685.418	2755.43	1.110239e+000	1.093301e+000	19	15.5	3.735508e+000	0	0	0	0	0	0	0.946285	0	0	65	15.6667
DATA	833	11	13	0	0	ASCRP3012047	ASCRP3012047	710.582	2755.43	1.114505e+000	1.097458e+000	19	16	3.900125e+000	0	0	0	0	0	0	0.93974	0	0	65	15.1951
DATA	834	11	14	0	0	ASCRP3003581	ASCRP3003581	736.333	2755.5	1.555157e+000	1.109182e+000	19	15	4.255761e+000	0	0	0	0	0	0	1.76538	1	0	57.5363	15.2857
DATA	835	11	15	0	0	ASCRP3010261	ASCRP3010261	761.5	2755.5	2.266346e+001	2.519848e+000	39.5	15	4.278674e+000	0	0	0	0	0	0	25.6505	1	1	57.5363	15.275
DATA	836	11	16	0	0	ASCRP3012773	ASCRP3012773	787.375	2756	6.329575e+001	6.425300e+000	88	14	2.764055e+000	0	0	0	0	0	0	71.4133	1	1	48.5334	13.84
DATA	837	11	17	0	0	ASCRP3002523	ASCRP3002523	812.282	2755.24	3.617893e+001	3.783369e+000	59	14.5	3.371802e+000	0	0	0	0	0	0	40.7559	1	1	47.2035	14.5357
DATA	838	11	18	0	0	ASCRP3009393	ASCRP3009393	837.871	2755.24	6.690561e+002	6.691480e+001	757	16	3.253774e+000	0	0	0	0	0	0	752.186	1	1	46.5243	15.6923
DATA	839	11	19	0	0	ASCRP3001978	ASCRP3001978	863.308	2755.22	4.040808e+001	4.190700e+000	62.5	15	3.287317e+000	0	0	0	0	0	0	45.3519	1	1	45.4864	15.1613
DATA	840	11	20	0	0	ASCRP3007579	ASCRP3007579	888.5	2755.5	2.420909e+004	2.420909e+003	27123	16	3.009983e+000	0	0	0	0	0	0	27123.9	1	1	57.5363	16.68
DATA	841	11	21	0	0	ASCRP3013084	ASCRP3013084	913.893	2755.5	4.110411e+004	4.110411e+003	45952	16.5	5.242506e+000	0	0	0	0	0	0	45994.6	1	1	56.9804	17
DATA	842	11	22	0	0	ASCRP3003313	ASCRP3003313	939.442	2755.79	1.797848e+002	1.801306e+001	216	16	3.824452e+000	0	0	0	0	0	0	200.899	1	1	49.8279	16.1667
DATA	843	11	23	0	0	ASCRP3003559	ASCRP3003559	964.884	2755.73	7.737009e+002	7.737815e+001	880.5	16	3.985872e+000	0	0	0	0	0	0	863.809	1	1	52.3208	16.1
DATA	844	11	24	0	0	ASCRP3006775	ASCRP3006775	990.107	2755.5	2.155352e+001	2.427721e+000	39.5	15	3.172676e+000	0	0	0	0	0	0	24.0501	1	1	56.9804	15.3611
DATA	845	11	25	0	0	ASCRP3013070	ASCRP3013070	1015.5	2755.5	1.755441e+000	1.131739e+000	19	14	3.749495e+000	0	0	0	0	0	0	1.95742	1	0	65	14.0606
DATA	846	11	26	0	0	ASCRP3006450	ASCRP3006450	1040.89	2755.38	5.358906e+001	5.474404e+000	75	17	5.431999e+000	0	0	0	0	0	0	59.7259	1	1	48.5334	17.1071
DATA	847	11	27	0	0	ASCRP3012852	ASCRP3012852	1066.16	2755.32	3.664051e+001	3.831150e+000	58	15	2.765908e+000	0	0	0	0	0	0	40.8167	1	1	46.8651	14.3103
DATA	848	11	28	0	0	ASCRP3012162	ASCRP3012162	1091.56	2755.48	1.310231e+002	1.315008e+001	160	15	2.480695e+000	0	0	0	0	0	0	145.861	1	1	48.2044	14.6667
DATA	849	11	29	0	0	ASCRP3006102	ASCRP3006102	1117.11	2755.5	4.307746e+001	4.451067e+000	64	16	2.393605e+000	0	0	0	0	0	0	47.9322	1	1	65	16.037
DATA	850	11	30	0	0	ASCRP3002021	ASCRP3002021	1142.5	2755.5	2.751191e+001	2.970777e+000	47	15	3.788516e+000	0	0	0	0	0	0	30.5985	1	1	57.5363	14.6216
DATA	851	11	31	0	0	ASCRP3005357	ASCRP3005357	1168.14	2755.49	3.681035e+001	3.848068e+000	56.5	15	3.995165e+000	0	0	0	0	0	0	40.9215	1	1	47.8731	15.4571
DATA	852	11	32	0	0	ASCRP3007663	ASCRP3007663	1193.42	2755.57	2.167480e+001	2.440690e+000	41	18	4.221264e+000	0	0	0	0	0	0	24.0823	1	1	57.5363	17.3824
DATA	853	11	33	1028	1	(+)E1A_r60_a97	E1A_r60_a97	1218.58	2755.57	1.143276e+000	1.125846e+000	19	16.5	3.790773e+000	0	0	0	0	0	0	0.948211	0	0	57.5363	15.7813
DATA	854	11	34	0	0	ASCRP3008405	ASCRP3008405	1244.05	2755.52	1.051890e+002	1.057869e+001	134	15.5	3.490710e+000	0	0	0	0	0	0	116.758	1	1	65	15.5667
DATA	855	11	35	0	0	ASCRP3004428	ASCRP3004428	1269.5	2755.5	2.634022e+002	2.636418e+001	314	17	4.610414e+000	0	0	0	0	0	0	292.211	1	1	57.5363	17.4516
DATA	856	11	36	0	0	AS_circRNA_control206	AS_circRNA_control206	1295.13	2755.37	1.204179e+002	1.209417e+001	153	14	4.203240e+000	0	0	0	0	0	0	133.521	1	1	45.835	14.7429
DATA	857	11	37	0	0	ASCRP3003602	ASCRP3003602	1320.38	2756.15	2.483776e+001	2.727086e+000	45	15	3.582937e+000	0	0	0	0	0	0	27.5	1	1	47.5395	14.8621
DATA	858	11	38	0	0	ASCRP3004845	ASCRP3004845	1345.58	2755.57	1.081496e+001	1.561368e+000	29.5	15	4.578310e+000	0	0	0	0	0	0	11.9724	1	1	57.5363	15.2667
DATA	859	11	39	0	0	ASCRP3004621	ASCRP3004621	1371	2755.54	4.745275e+001	4.877278e+000	69	15	3.609751e+000	0	0	0	0	0	0	52.4904	1	1	55.8519	15.303
DATA	860	11	40	0	0	ASCRP3007198	ASCRP3007198	1396.57	2756.23	1.123905e+003	1.123962e+002	1261	16	3.675135e+000	0	0	0	0	0	0	1241.28	1	1	46.8651	15.6071
DATA	861	11	41	0	0	Negative018	Negative018	1421.58	2755.57	1.592160e+000	1.140244e+000	19	14	5.064359e+000	0	0	0	1	0	0	1.758	1	0	65	15.0909
DATA	862	11	42	0	0	ASCRP3001171	ASCRP3001171	1447.38	2755.55	1.484081e+002	1.488378e+001	181	14	4.422506e+000	0	0	0	0	0	0	163.707	1	1	49.8279	14.6757
DATA	863	11	43	0	0	Negative034	Negative034	1472.58	2755.57	1.462623e+000	1.140778e+000	18	16	4.090750e+000	0	0	0	0	0	0	1.6117	1	0	57.5363	15.6486
DATA	864	11	44	0	0	ASCRP3012514	ASCRP3012514	1498	2755.54	1.528491e+001	1.902360e+000	36	17	7.541300e+000	0	0	0	0	1	0	16.8251	1	1	55.8519	19.0606
DATA	865	11	45	0	0	ASCRP3013159	ASCRP3013159	1523.42	2755.57	9.097572e+001	9.167959e+000	114	18	3.866036e+000	0	0	0	0	0	0	100.027	1	1	57.5363	17.2903
DATA	866	11	46	0	0	ASCRP3005878	ASCRP3005878	1548.77	2755.96	2.930933e+001	3.143244e+000	49	15	3.309170e+000	0	0	0	0	0	0	32.1759	1	1	49.5074	15.2188
DATA	867	11	47	0	0	ASCRP3004310	ASCRP3004310	1574.42	2755.57	8.759330e+000	1.434906e+000	27	15	2.906426e+000	0	0	0	0	0	0	9.60828	1	1	57.5363	14.7742
DATA	868	11	48	0	0	ASCRP3004840	ASCRP3004840	1599.88	2755.87	3.128197e+003	3.128218e+002	3387	15	3.197221e+000	0	0	0	0	0	0	3426.29	1	1	53.5237	15
DATA	869	11	49	0	0	ASCRP3012920	ASCRP3012920	1625	2755.54	2.873581e+000	1.174871e+000	22	15	3.757918e+000	0	0	0	0	0	0	3.14473	1	0	55.8519	15.6829
DATA	870	11	50	0	0	ASCRP3011770	ASCRP3011770	1650.61	2755.49	1.485060e+002	1.489433e+001	176	15	5.931879e+000	0	0	0	0	0	0	162.337	1	1	49.8279	15.5172
DATA	871	11	51	0	0	ASCRP3001837	ASCRP3001837	1675.58	2755.57	6.622748e+001	6.720459e+000	88	17	5.393599e+000	0	0	0	0	0	0	72.3089	1	1	57.5363	17.1818
DATA	872	11	52	0	0	ASCRP3001979	ASCRP3001979	1701.26	2755.76	1.820556e+002	1.824142e+001	212	15	3.544597e+000	0	0	0	0	0	0	198.521	1	1	46.8651	15.7353
DATA	873	11	53	0	0	ASCRP3007359	ASCRP3007359	1726.75	2756.25	6.572394e+001	6.671382e+000	88	15	3.896157e+000	0	0	0	0	0	0	71.5619	1	1	45.1352	14.8235
DATA	874	11	54	0	0	ASCRP3009536	ASCRP3009536	1751.91	2755.61	3.187980e+001	3.387472e+000	51	15	4.585531e+000	0	0	0	0	0	0	34.7012	1	1	57.259	14.7931
DATA	875	11	55	0	0	ASCRP3004477	ASCRP3004477	1777.54	2755.82	1.129172e+003	1.129230e+002	1239	14	1.396502e+000	0	0	0	0	0	0	1227.88	1	1	49.8279	14.0455
DATA	876	11	56	0	0	Negative015	Negative015	1802.58	2755.57	1.168064e+000	1.146944e+000	16	14	4.094062e+000	0	0	0	0	0	0	-1.94332	0	0	65	14.3429
DATA	877	11	57	0	0	ASCRP3003827	ASCRP3003827	1828.37	2755.6	6.890015e+001	6.984924e+000	91.5	17	3.695682e+000	0	0	0	0	0	0	74.8523	1	1	65	16.4839
DATA	878	11	58	0	0	ASCRP3000078	ASCRP3000078	1853.5	2755.65	9.853669e+001	9.920311e+000	124.5	15	4.678571e+000	0	0	0	0	0	0	107.012	1	1	57.5363	15.7561
DATA	879	11	59	0	0	ASCRP3003434	ASCRP3003434	1879	2755.69	2.769529e+001	2.998064e+000	48	14	3.787149e+000	0	0	0	0	0	0	30.0737	1	1	44.7812	14.7273
DATA	880	11	60	0	0	ASCRP3012374	ASCRP3012374	1904.47	2755.71	1.828057e+002	1.831658e+001	220	16	2.982386e+000	0	0	0	0	0	0	198.536	1	1	48.2044	16.1935
DATA	881	11	61	0	0	ASCRP3012175	ASCRP3012175	1929.79	2756.02	1.940810e+003	1.940844e+002	2092	16	3.574267e+000	0	0	0	0	0	0	2108.17	1	1	51.0895	16.1538
DATA	882	11	62	0	0	ASCRP3002031	ASCRP3002031	1955.09	2755.61	3.933685e+001	4.097331e+000	61.5	14	3.005046e+000	0	0	0	0	0	0	42.7775	1	1	57.259	15.0303
DATA	883	11	63	0	0	ASCRP3009154	ASCRP3009154	1980.61	2756.14	4.456010e+001	4.600928e+000	65.5	16	2.756030e+000	0	0	0	0	0	0	48.4896	1	1	49.5074	16.0645
DATA	884	11	64	0	0	ASCRP3007463	ASCRP3007463	2006.34	2756.32	2.936503e+002	2.938731e+001	339.5	15	4.391600e+000	0	0	0	0	0	0	319.985	1	1	47.5395	16.6154
DATA	885	11	65	0	0	ASCRP3006388	ASCRP3006388	2030.95	2756.19	5.183824e+001	5.308081e+000	75.5	16	3.100620e+000	0	0	0	0	0	0	56.6001	1	1	45.4864	15.5769
DATA	886	11	66	0	0	ASCRP3001444	ASCRP3001444	2056.33	2755.92	3.007072e+001	3.215487e+000	50	15	3.697614e+000	0	0	0	0	0	0	32.9193	1	1	40.2912	14.7879
DATA	887	11	67	0	0	Negative044	Negative044	2082	2756	1.156453e+000	1.135543e+000	17	14.5	3.110974e+000	0	0	0	0	0	0	-1.09827	0	0	65	14.3333
DATA	889	11	69	0	0	CUST_17_PI418767722	NM_003753	2132.61	2755.93	8.364309e+003	8.364317e+002	9031	16	3.681111e+000	0	0	0	0	0	0	9252.3	1	1	53.8203	16.0333
DATA	890	11	70	0	0	ASCRP3005121	ASCRP3005121	2158.5	2756	3.847558e+001	4.007738e+000	59	16	4.357580e+000	0	0	0	0	0	0	42.7617	1	1	54.1152	15.6667
DATA	891	11	71	0	0	ASCRP3006753	ASCRP3006753	2183.07	2756.25	4.154192e+001	4.301522e+000	64	17	4.223185e+000	0	0	0	0	0	0	46.4003	1	1	41.8414	16.4
DATA	892	11	72	0	0	ASCRP3004032	ASCRP3004032	2209.28	2756.12	1.330085e+002	1.334700e+001	168	16	4.622901e+000	0	0	0	0	0	0	149.519	1	1	48.8603	16.3939
DATA	893	11	73	0	0	ASCRP3005586	ASCRP3005586	2234.22	2755.93	2.043714e+001	2.321594e+000	39.5	14	4.054129e+000	0	0	0	0	0	0	23.1334	1	1	48.8603	15.3103
DATA	894	11	74	0	0	ASCRP3009675	ASCRP3009675	2259.62	2755.97	3.802630e+001	3.956579e+000	58	15	3.809872e+000	0	0	0	0	0	0	43.3752	1	1	45.4864	15.5313
DATA	895	11	75	0	0	ASCRP3007066	ASCRP3007066	2285.38	2756	1.588211e+002	1.591902e+001	199	16	3.856397e+000	0	0	0	0	0	0	182.746	1	1	48.5334	16.1111
DATA	896	11	76	0	0	ASCRP3002100	ASCRP3002100	2310.57	2755.76	2.512031e+002	2.514321e+001	305.5	15	3.341523e+000	0	0	0	0	0	0	291.852	1	1	46.5243	14.4706
DATA	897	11	77	0	0	ASCRP3003633	ASCRP3003633	2336.03	2755.91	2.730835e+001	2.930021e+000	50	16	3.287734e+000	0	0	0	0	0	0	32.0612	1	1	46.8651	15.1333
DATA	898	11	78	0	0	ASCRP3002549	ASCRP3002549	2361.5	2756	3.408514e+004	3.408514e+003	40132	16	3.894656e+000	0	0	0	0	0	0	40483.6	1	1	54.1152	15.8438
DATA	899	11	79	0	0	ASCRP3008003	ASCRP3008003	2387.14	2756.21	1.674995e+002	1.678198e+001	219	15	3.383785e+000	0	0	0	0	0	0	201.488	1	1	47.2035	15.25
DATA	900	11	80	0	0	ASCRP3005623	ASCRP3005623	2412.32	2756.18	3.011311e+002	3.013045e+001	386	15	3.933499e+000	0	0	0	0	0	0	367.278	1	1	47.8731	14.9
DATA	901	11	81	0	0	ASCRP3006946	ASCRP3006946	2437.45	2755.98	1.024687e+002	1.029622e+001	142	14	2.905022e+000	0	0	0	0	0	0	126.883	1	1	45.4864	14.0714
DATA	902	11	82	0	0	ASCRP3001855	ASCRP3001855	2463	2756.32	1.105051e+002	1.109481e+001	159	16	3.473408e+000	0	0	0	0	0	0	139.085	1	1	58.0869	15.8649
DATA	903	12	1	0	0	ASCRP3003755	ASCRP3003755	418.953	2762.59	4.424260e+002	4.425420e+001	565	14	3.776714e+000	0	0	0	0	0	0	544.492	1	1	52.0157	14.6977
DATA	904	12	2	0	0	ASCRP3011302	ASCRP3011302	444.333	2762.5	3.995479e+000	1.099700e+000	24	14	3.501270e+000	0	0	0	0	0	0	4.86173	1	0	57.5363	14.8947
DATA	905	12	3	1028	1	(+)E1A_r60_n11	E1A_r60_n11	469.66	2763.13	4.654099e+000	1.135563e+000	24.5	14	4.173087e+000	0	0	0	0	0	0	5.6016	1	0	40.6843	15.1316
DATA	906	12	4	0	0	ASCRP3000945	ASCRP3000945	494.893	2762.5	1.565909e+001	1.882690e+000	34	15	3.613594e+000	0	0	0	0	0	0	18.6776	1	1	56.9804	15.5161
DATA	907	12	5	1028	1	(+)E1A_r60_a107	E1A_r60_a107	520.418	2762.57	7.934457e+000	1.319651e+000	28.5	15	3.527770e+000	0	0	0	0	0	0	9.38069	1	1	57.5363	15.6129
DATA	908	12	6	0	0	ASCRP3006718	ASCRP3006718	545.582	2762.57	7.425155e+000	1.296489e+000	26	15	3.137011e+000	0	0	0	0	0	0	8.70977	1	1	57.5363	15.2162
DATA	909	12	7	0	0	ASCRP3003824	ASCRP3003824	571.107	2762.5	4.892810e+001	5.008540e+000	73.5	15	3.815910e+000	0	0	0	0	0	0	56.9828	1	1	65	15.0789
DATA	910	12	8	0	0	ASCRP3000184	ASCRP3000184	596.5	2762.5	1.920730e+001	2.202288e+000	39	15	3.374661e+000	0	0	0	0	0	0	22.2244	1	1	65	15.2632
DATA	911	12	9	0	0	ASCRP3009348	ASCRP3009348	621.667	2762.5	2.602728e+002	2.604983e+001	313.5	14.5	3.573762e+000	0	0	0	0	0	0	299.414	1	1	57.5363	15.3571
DATA	912	12	10	0	0	ASCRP3008468	ASCRP3008468	647.507	2762.83	7.582312e+001	7.660231e+000	100.5	16	3.875032e+000	0	0	0	0	0	0	86.7369	1	1	47.2035	15.8571
DATA	913	12	11	0	0	ASCRP3002260	ASCRP3002260	672.873	2763.29	5.233815e+002	5.234961e+001	636	16.5	3.921482e+000	0	0	0	0	0	0	595.681	1	1	45.1352	16.0938
DATA	914	12	12	0	0	ASCRP3009281	ASCRP3009281	698.241	2762.64	3.181470e+002	3.183369e+001	385.5	16	3.866970e+000	0	0	0	0	0	0	360.787	1	1	52.3208	16.1351
DATA	915	12	13	0	0	ASCRP3010544	ASCRP3010544	723.508	2763.71	8.785672e+000	1.411256e+000	29	16	3.945988e+000	0	0	0	0	0	0	9.91727	1	1	44.7812	15.6818
DATA	916	12	14	0	0	ASCRP3009133	ASCRP3009133	749.343	2763.39	1.819201e+001	2.129958e+000	39.5	17	4.146890e+000	0	0	0	0	0	0	20.4726	1	1	45.835	16.4324
DATA	917	12	15	0	0	ASCRP3003639	ASCRP3003639	774.662	2763.38	2.084921e+002	2.087879e+001	251.5	15	4.282343e+000	0	0	0	0	0	0	233.959	1	1	47.5395	15.5385
DATA	918	12	16	0	0	ASCRP3005576	ASCRP3005576	799.582	2762.57	1.225498e+002	1.230541e+001	158	16	2.879815e+000	0	0	0	0	0	0	137.279	1	1	57.5363	15.28
DATA	919	12	17	0	0	ASCRP3006082	ASCRP3006082	825.357	2762.57	2.979450e+001	3.181387e+000	51	14	3.610022e+000	0	0	0	0	0	0	33.3014	1	1	41.4593	14.5
DATA	920	12	18	0	0	ASCRP3013443	ASCRP3013443	850.859	2763.19	8.308066e+001	8.382973e+000	111	16	2.493835e+000	0	0	0	0	0	0	92.6302	1	1	45.4864	15.8276
DATA	921	12	19	0	0	ASCRP3008771	ASCRP3008771	875.582	2762.57	5.703024e+001	5.811828e+000	81	15	3.287289e+000	0	0	0	0	0	0	63.5197	1	1	57.5363	14.963
DATA	922	12	20	0	0	ASCRP3006202	ASCRP3006202	901.418	2762.57	2.148237e+001	2.423097e+000	39	15.5	3.664210e+000	0	0	0	0	0	0	23.8924	1	1	57.5363	15.4333
DATA	923	12	21	0	0	ASCRP3001872	ASCRP3001872	926.582	2762.57	3.151570e+002	3.153568e+001	363.5	16	3.959744e+000	0	0	0	0	0	0	350.091	1	1	65	16.2903
DATA	924	12	22	1028	1	(+)E1A_r60_a107	E1A_r60_a107	952	2762.54	4.141694e+000	1.197338e+000	22	16	3.675207e+000	0	0	0	0	0	0	4.5961	1	0	65	15.75
DATA	925	12	23	0	0	ASCRP3013088	ASCRP3013088	977.947	2763.39	5.374900e+002	5.376078e+001	594	16.5	3.431094e+000	0	0	0	0	0	0	595.438	1	1	48.2044	16.1053
DATA	926	12	24	0	0	ASCRP3002695	ASCRP3002695	1003.12	2763.29	3.139657e+001	3.335506e+000	52	14	3.143328e+000	0	0	0	0	0	0	34.7577	1	1	45.835	14.1053
DATA	927	12	25	0	0	ASCRP3010781	ASCRP3010781	1028.42	2763.13	7.705162e+001	7.787104e+000	104	16	5.367450e+000	0	0	0	0	0	0	85.2562	1	1	44.7812	16.0714
DATA	928	12	26	0	0	ASCRP3002753	ASCRP3002753	1053.5	2762.65	1.147610e+000	1.126860e+000	16	15	3.776143e+000	0	0	0	0	0	0	-0.759215	0	0	65	15.5185
DATA	929	12	27	0	0	CUST_12_PI418767722	NM_001861	1079.61	2762.64	2.161094e+001	2.437529e+000	41.5	15	2.623466e+000	0	0	0	0	0	0	23.8956	1	1	47.8731	14.8485
DATA	930	12	28	0	0	ASCRP3008211	ASCRP3008211	1104.63	2762.79	6.434909e+003	6.434919e+002	6972.5	16	2.651145e+000	0	0	0	0	0	0	7110.62	1	1	50.1463	15.8571
DATA	931	12	29	0	0	ASCRP3007564	ASCRP3007564	1129.58	2762.57	3.085851e+000	1.169930e+000	21	15	3.825001e+000	0	0	0	0	0	0	3.40901	1	0	57.5363	15.3784
DATA	932	12	30	0	0	Negative055	Negative055	1155.37	2762.6	1.149858e+000	1.129067e+000	18	15	2.788541e+000	0	0	0	0	0	0	-0.696033	0	0	65	14.8158
DATA	933	12	31	0	0	ASCRP3000660	ASCRP3000660	1180.73	2763.36	2.569247e+002	2.571732e+001	302	17	4.232136e+000	0	0	0	0	0	0	283.342	1	1	46.8651	16.8049
DATA	934	12	32	0	0	ASCRP3004548	ASCRP3004548	1206.26	2763.04	1.660128e+002	1.663974e+001	200.5	18	3.360155e+000	0	0	0	0	0	0	183.048	1	1	49.1849	17.1724
DATA	935	12	33	0	0	ASCRP3002011	ASCRP3002011	1231.65	2763.06	4.104768e+001	4.257807e+000	63	16	3.439484e+000	0	0	0	0	0	0	45.2348	1	1	44.0646	15.5172
DATA	936	12	34	0	0	ASCRP3011875	ASCRP3011875	1256.79	2762.82	6.004778e+001	6.110480e+000	85	16	4.031062e+000	0	0	0	0	0	0	66.1523	1	1	47.5395	17.129
DATA	937	12	35	0	0	ASCRP3002018	ASCRP3002018	1282.37	2763.07	2.882195e+001	3.096748e+000	49	17	3.211538e+000	0	0	0	0	0	0	31.7247	1	1	47.5395	16.2258
DATA	938	12	36	0	0	ASCRP3009643	ASCRP3009643	1307.6	2763.22	1.079904e+003	1.079964e+002	1203	15	4.521099e+000	0	0	0	0	0	0	1187.72	1	1	47.8731	15.1714
DATA	939	12	37	0	0	ASCRP3006276	ASCRP3006276	1333.35	2763.12	8.972574e+001	9.043979e+000	117	16	3.868015e+000	0	0	0	0	0	0	98.6221	1	1	48.8603	16.1923
DATA	940	12	38	0	0	ASCRP3006559	ASCRP3006559	1358.73	2763.23	6.318258e+003	6.318269e+002	6965	16.5	4.700292e+000	0	0	0	0	0	0	6938.66	1	1	47.2035	16.3125
DATA	941	12	39	0	0	ASCRP3012100	ASCRP3012100	1383.93	2763.25	9.835893e+001	9.901296e+000	124	15	2.650043e+000	0	0	0	0	0	0	107.926	1	1	48.2044	15.0909
DATA	942	12	40	0	0	ASCRP3006922	ASCRP3006922	1409.09	2762.93	4.565119e+001	4.704537e+000	69	17	4.402834e+000	0	0	0	0	0	0	50.0629	1	1	54.4085	16.4194
DATA	943	12	41	0	0	ASCRP3013250	ASCRP3013250	1434.78	2763.13	2.190926e+001	2.468903e+000	41	14	2.905677e+000	0	0	0	0	0	0	23.999	1	1	46.1809	14.2647
DATA	944	12	42	0	0	ASCRP3005521	ASCRP3005521	1460.08	2763.18	1.504539e+001	1.887236e+000	32.5	16	5.416132e+000	0	0	0	0	0	0	16.4633	1	1	44.7812	17.1
DATA	945	12	43	0	0	ASCRP3003146	ASCRP3003146	1485.8	2763.24	2.454216e+001	2.706305e+000	42	17	6.173483e+000	0	0	0	0	0	0	26.8253	1	1	48.2044	18.2188
DATA	946	12	44	0	0	ASCRP3005950	ASCRP3005950	1510.5	2763	4.128331e+004	4.128331e+003	45016	19	6.301250e+000	0	0	0	0	1	0	45086.6	1	1	54.1152	18.8667
DATA	947	12	45	0	0	ASCRP3002895	ASCRP3002895	1536.1	2763.1	1.927263e+001	2.240670e+000	38.5	15	4.465991e+000	0	0	0	0	0	0	21.0223	1	1	46.8651	15.4848
DATA	949	12	47	0	0	ASCRP3004321	ASCRP3004321	1586.86	2763.19	2.262955e+002	2.265854e+001	267	15.5	5.897691e+000	0	0	0	0	0	0	246.251	1	1	47.5395	16.9
DATA	950	12	48	0	0	ASCRP3006982	ASCRP3006982	1612.5	2763	2.509552e+001	2.759160e+000	46	16	4.179570e+000	0	0	0	0	0	0	27.2816	1	1	54.1152	16.4706
DATA	951	12	49	0	0	A_23_P122216	NM_002317	1638.15	2762.67	3.015518e+001	3.226560e+000	50	15.5	4.116805e+000	0	0	0	0	0	0	32.7543	1	1	45.835	15.6053
DATA	952	12	50	0	0	ASCRP3011083	ASCRP3011083	1663	2763	1.287865e+004	1.287866e+003	13928	17	6.319762e+000	0	0	0	0	0	0	13969	1	1	54.9904	17.2424
DATA	953	12	51	0	0	ASCRP3002739	ASCRP3002739	1688.07	2762.68	1.774143e+001	2.114387e+000	37	18	5.291283e+000	0	0	0	0	0	0	19.229	1	1	45.835	18.0476
DATA	954	12	52	0	0	ASCRP3005812	ASCRP3005812	1713.82	2763.12	7.889014e+001	7.972667e+000	102	16	3.851144e+000	0	0	0	0	0	0	85.3814	1	1	47.8731	16.5641
DATA	955	12	53	0	0	ASCRP3011222	ASCRP3011222	1739.5	2763.85	3.021960e+001	3.234716e+000	48	15.5	4.301983e+000	0	0	0	0	0	0	32.6536	1	1	49.8279	15.5938
DATA	956	12	54	0	1	RC3	RC3	1764.5	2763.35	1.175401e+000	1.154148e+000	15	15	3.551814e+000	0	0	0	0	0	0	-1.98672	0	0	65	15.3333
DATA	957	12	55	0	0	ASCRP3007224	ASCRP3007224	1790.24	2763.57	9.493102e+002	9.493804e+001	1040.5	14	3.349169e+000	0	0	0	0	0	0	1024.5	1	1	52.6241	14.4286
DATA	958	12	56	0	0	ASCRP3005278	ASCRP3005278	1815.51	2763.43	8.784774e+001	8.860460e+000	113	17	3.432224e+000	0	0	0	0	0	0	94.7682	1	1	49.1849	16.8611
DATA	959	12	57	0	0	ASCRP3006349	ASCRP3006349	1840.58	2763.43	1.661875e+004	1.661875e+003	17698.5	18	4.917709e+000	0	0	0	0	0	0	17921.7	1	1	57.5363	17.5357
DATA	960	12	58	0	0	Negative034	Negative034	1866.42	2763.43	5.222769e+000	1.268697e+000	22.5	15	4.060881e+000	0	0	0	0	0	0	5.63144	1	0	57.5363	15.5429
DATA	961	12	59	0	0	ASCRP3010820	ASCRP3010820	1891.5	2763.35	7.886436e+000	1.399407e+000	25	15	3.558580e+000	0	0	0	0	0	0	8.50492	1	1	57.5363	15.7222
DATA	962	12	60	0	0	ASCRP3012647	ASCRP3012647	1917	2763.46	5.780907e+000	1.292222e+000	24	16.5	3.625626e+000	0	0	0	0	0	0	6.23598	1	1	55.8519	16.875
DATA	963	12	61	0	0	ASCRP3006651	ASCRP3006651	1942.41	2763.49	8.837686e+001	8.912835e+000	111.5	14	3.238391e+000	0	0	0	0	0	0	95.395	1	1	47.5395	15.2222
DATA	964	12	62	0	0	ASCRP3009586	ASCRP3009586	1967.97	2763.61	1.852606e+002	1.856196e+001	219	15.5	3.353095e+000	0	0	0	0	0	0	200.153	1	1	54.4085	16
DATA	965	12	63	0	0	ASCRP3009076	ASCRP3009076	1993.64	2763.65	1.613310e+002	1.617421e+001	190.5	17	3.583421e+000	0	0	0	0	0	0	174.537	1	1	50.7771	17.1818
DATA	966	12	64	0	0	ASCRP3001513	ASCRP3001513	2018.5	2763.35	4.132403e+000	1.222034e+000	23	15.5	3.313687e+000	0	0	0	0	0	0	4.47964	1	0	65	15.8636
DATA	967	12	65	0	0	ASCRP3004933	ASCRP3004933	2044	2763.46	1.168705e+000	1.148604e+000	19	15	3.480205e+000	0	0	0	0	0	0	0.528469	0	0	55.8519	15.3871
DATA	968	12	66	0	0	ASCRP3002567	ASCRP3002567	2069.34	2763.27	6.935470e+002	6.936414e+001	789.5	14	3.745082e+000	0	0	0	0	0	0	755.605	1	1	51.7088	14.1111
DATA	969	12	67	0	0	ASCRP3011424	ASCRP3011424	2094.59	2763.38	2.305068e+001	2.571878e+000	41.5	16	4.172877e+000	0	0	0	0	0	0	25.192	1	1	50.7771	16.2903
DATA	970	12	68	0	0	ASCRP3005844	ASCRP3005844	2120.42	2763.43	2.461963e+002	2.464584e+001	287	15	2.333700e+000	0	0	0	0	0	0	270.104	1	1	57.5363	14.6154
DATA	971	12	69	0	0	ASCRP3012734	ASCRP3012734	2145.5	2763.35	2.054315e+001	2.345217e+000	41	16	3.756714e+000	0	0	0	0	0	0	22.6384	1	1	57.5363	16.125
DATA	972	12	70	0	0	ASCRP3012347	ASCRP3012347	2171.19	2763.41	6.874162e+002	6.875083e+001	782	16	4.414165e+000	0	0	0	0	0	0	761.407	1	1	54.7002	16.1212
DATA	973	12	71	0	0	ASCRP3002940	ASCRP3002940	2196.63	2763.36	3.358648e+002	3.360511e+001	395	17	4.027844e+000	0	0	0	0	0	0	374.205	1	1	48.8603	17.2
DATA	974	12	72	0	0	ASCRP3007316	ASCRP3007316	2221.53	2763.33	2.129039e+001	2.401827e+000	43	14	3.327662e+000	0	0	0	0	0	0	23.8746	1	1	48.2044	14.36
DATA	975	12	73	0	0	Negative034	Negative034	2247.42	2763.43	2.021325e+000	1.121845e+000	21	16	3.834794e+000	0	0	0	0	0	0	2.28362	1	0	57.5363	15.5625
DATA	976	12	74	0	0	ASCRP3001148	ASCRP3001148	2272.93	2762.97	2.182677e+001	2.441494e+000	44	16	3.947093e+000	0	0	0	0	0	0	24.8732	1	1	44.0646	15.7273
DATA	977	12	75	0	0	A_23_P23303	NM_003686	2297.93	2763.09	1.741574e+001	2.051513e+000	39	15	3.157491e+000	0	0	0	0	0	0	20.0245	1	1	46.8651	15.0286
DATA	978	12	76	0	0	ASCRP3007578	ASCRP3007578	2323.43	2762.95	6.252247e+002	6.253168e+001	740	16	3.203293e+000	0	0	0	0	0	0	726.304	1	1	43.7019	15.2414
DATA	979	12	77	0	0	ASCRP3007443	ASCRP3007443	2348.68	2763.6	1.162398e+003	1.162446e+002	1364	14.5	3.805238e+000	0	0	0	0	0	0	1364.75	1	1	50.7771	14.6875
DATA	980	12	78	0	0	ASCRP3013128	ASCRP3013128	2374.11	2763.5	1.782781e+001	2.068405e+000	38.5	16	3.905946e+000	0	0	0	0	0	0	21.1913	1	1	56.9804	15.8205
DATA	981	12	79	0	0	ASCRP3006037	ASCRP3006037	2399.5	2763.5	4.442968e+000	1.126187e+000	24	16	3.845994e+000	0	0	0	0	0	0	5.35247	1	0	57.5363	15.3333
DATA	982	12	80	0	0	ASCRP3010523	ASCRP3010523	2424.89	2763.5	1.352760e+000	1.028761e+000	21	14	2.390693e+000	0	0	0	0	0	0	1.65367	1	0	56.9804	13.5217
DATA	983	12	81	0	0	ASCRP3006741	ASCRP3006741	2450.65	2762.86	2.085439e+003	2.085463e+002	2604	14	2.745626e+000	0	0	0	0	0	0	2591.87	1	1	45.4864	14.3333
DATA	984	12	82	0	0	ASCRP3001619	ASCRP3001619	2475.79	2762.98	1.550913e+001	1.837911e+000	39	14	3.306495e+000	0	0	0	0	0	0	19.6055	1	1	45.4864	14.4828
DATA	985	13	1	0	0	ASCRP3009477	ASCRP3009477	405.846	2770.22	5.048934e+002	5.049948e+001	643	14	3.618833e+000	0	0	0	0	0	0	621.867	1	1	45.835	14.1839
DATA	986	13	2	0	0	ASCRP3005805	ASCRP3005805	431.5	2770	2.942590e+000	1.065835e+000	22	15	4.138465e+000	0	0	0	0	0	0	3.58106	1	0	54.1152	15.7576
DATA	987	13	3	0	0	A_23_P215720	NM_000492	457	2770.21	7.883667e+000	1.301850e+000	27	14	3.429020e+000	0	0	0	0	0	0	9.4869	1	1	45.4864	14.1579
DATA	988	13	4	0	0	ASCRP3009639	ASCRP3009639	482.5	2770	1.342922e+004	1.342922e+003	15682	14	3.694624e+000	0	0	0	0	0	0	15999.4	1	1	54.1152	15.6897
DATA	989	13	5	0	0	ASCRP3010723	ASCRP3010723	507.5	2770	1.890903e+004	1.890903e+003	22222	15.5	3.782750e+000	0	0	0	0	0	0	22323.9	1	1	54.1152	15.6333
DATA	990	13	6	0	0	ASCRP3013168	ASCRP3013168	533.2	2770.16	4.707730e+002	4.708935e+001	563	15	3.620205e+000	0	0	0	0	0	0	551.009	1	1	52.0157	15.2
DATA	991	13	7	0	0	ASCRP3003376	ASCRP3003376	558.551	2770.58	3.894533e+001	4.039819e+000	64.5	14.5	2.861089e+000	0	0	0	0	0	0	45.2212	1	1	46.1809	14.7619
DATA	992	13	8	0	0	ASCRP3010669	ASCRP3010669	584.29	2770.65	6.037493e+001	6.133556e+000	87	15	3.995533e+000	0	0	0	0	0	0	69.6096	1	1	45.4864	14.9167
DATA	993	13	9	0	0	ASCRP3010135	ASCRP3010135	609.344	2770.39	1.156040e+001	1.587335e+000	31	14	3.113274e+000	0	0	0	0	0	0	13.2495	1	1	45.1352	14.6774
DATA	994	13	10	0	0	ASCRP3012389	ASCRP3012389	635.281	2769.94	9.747196e+000	1.464941e+000	30	15	3.577709e+000	0	0	0	0	0	0	11.1115	1	1	45.4864	15.6667
DATA	995	13	11	0	0	ASCRP3005653	ASCRP3005653	660.213	2770.11	3.303826e+003	3.303845e+002	3754	16	3.448235e+000	0	0	0	0	0	0	3747.16	1	1	51.7088	15.9032
DATA	996	13	12	0	0	ASCRP3009506	ASCRP3009506	685.5	2770	8.795134e+000	1.411523e+000	27	16	4.103712e+000	0	0	0	0	0	0	9.93166	1	1	54.1152	15.9259
DATA	997	13	13	0	0	ASCRP3013350	ASCRP3013350	710.017	2770.64	9.474486e+000	1.458540e+000	28.5	16	4.083309e+000	0	0	0	0	0	0	10.6516	1	1	43.3362	15.4359
DATA	998	13	14	0	0	ASCRP3008091	ASCRP3008091	736.375	2770.89	2.334539e+001	2.586387e+000	44	16	3.824066e+000	0	0	0	0	0	0	26.1435	1	1	48.5334	16.4615
DATA	999	13	15	0	0	ASCRP3011151	ASCRP3011151	761.94	2770.9	9.167376e+001	9.235148e+000	120	15	3.587326e+000	0	0	0	0	0	0	102.337	1	1	46.8651	15.1143
DATA	1000	13	16	0	0	ASCRP3005391	ASCRP3005391	786.912	2770.39	1.089905e+004	1.089905e+003	12216	16	4.022023e+000	0	0	0	0	0	0	12139.3	1	1	57.259	16.48
DATA	1001	13	17	0	0	ASCRP3000839	ASCRP3000839	812.5	2770.35	1.040620e+002	1.046652e+001	135	15	3.450970e+000	0	0	0	0	0	0	115.626	1	1	57.5363	15.5667
DATA	1002	13	18	0	0	ASCRP3011404	ASCRP3011404	837.582	2770.43	1.615971e+001	1.968666e+000	35	15	2.650593e+000	0	0	0	0	0	0	17.9171	1	1	57.5363	14.8889
DATA	1003	13	19	0	0	AS_circRNA_control202	AS_circRNA_control202	862.933	2769.88	1.304348e+002	1.309198e+001	164	15	3.142844e+000	0	0	0	1	0	0	144.427	1	1	44.4243	15.1739
DATA	1004	13	20	0	0	ASCRP3003501	ASCRP3003501	888.279	2769.97	3.792904e+002	3.794580e+001	435.5	15	3.398783e+000	0	0	0	0	0	0	419.284	1	1	46.1809	14.8621
DATA	1005	13	21	0	0	ASCRP3001218	ASCRP3001218	914.37	2770.6	1.301672e+002	1.306568e+001	159	15	3.351234e+000	0	0	0	0	0	0	143.609	1	1	48.5334	15.6667
DATA	1006	13	22	0	0	ASCRP3005130	ASCRP3005130	939.418	2770.43	6.740419e+000	1.316719e+000	24	16.5	3.997983e+000	0	0	0	0	0	0	7.42909	1	1	57.5363	16.625
DATA	1007	13	23	0	0	ASCRP3003153	ASCRP3003153	965.171	2770.74	1.879094e+002	1.882504e+001	227	16	3.734455e+000	0	0	0	0	0	0	206.836	1	1	46.8651	16.05
DATA	1008	13	24	0	0	ASCRP3009439	ASCRP3009439	990.088	2770.39	1.624935e+001	1.981048e+000	35	15	3.682164e+000	0	0	0	0	0	0	17.8766	1	1	65	15.675
DATA	1009	13	25	0	0	ASCRP3000041	ASCRP3000041	1015.55	2770	9.808742e+001	9.874036e+000	126	13	3.863860e+000	0	0	0	0	0	0	107.867	1	1	45.835	13.8
DATA	1010	13	26	0	0	ASCRP3006250	ASCRP3006250	1041.06	2769.83	8.566796e+001	8.641555e+000	112.5	15	3.750269e+000	0	0	0	0	0	0	94.1612	1	1	45.4864	15.2581
DATA	1011	13	27	0	0	ASCRP3001693	ASCRP3001693	1066.31	2770.3	2.448845e+001	2.699257e+000	43.5	15	2.817762e+000	0	0	0	0	0	0	26.8884	1	1	45.1352	14.8387
DATA	1012	13	28	0	0	ASCRP3001240	ASCRP3001240	1091.91	2770.13	3.692821e+001	3.863560e+000	57	16	2.884283e+000	0	0	0	0	0	0	40.5312	1	1	46.5243	15.3704
DATA	1013	13	29	0	0	ASCRP3000804	ASCRP3000804	1117.09	2770.39	2.140500e+001	2.423600e+000	41	16	3.190531e+000	0	0	0	0	0	0	23.4759	1	1	65	14.7778
DATA	1014	13	30	0	0	ASCRP3004177	ASCRP3004177	1142.66	2770.57	3.533799e+001	3.712354e+000	55	14	3.103957e+000	0	0	0	0	0	0	38.7308	1	1	50.4627	14.7209
DATA	1015	13	31	0	0	ASCRP3004261	ASCRP3004261	1168.18	2770.97	4.403788e+001	4.548566e+000	66.5	16	4.259350e+000	0	0	0	0	0	0	48.2238	1	1	46.8651	16.0278
DATA	1016	13	32	0	0	ASCRP3008747	ASCRP3008747	1193.64	2770.67	2.039573e+001	2.335921e+000	39	18	3.121896e+000	0	0	0	0	0	0	22.3295	1	1	44.4243	17.7097
DATA	1017	13	33	0	0	ASCRP3006795	ASCRP3006795	1218.51	2770.23	3.716702e+001	3.887259e+000	59	17	3.510365e+000	0	0	0	0	0	0	40.6873	1	1	47.2035	15.5862
DATA	1018	13	34	0	0	ASCRP3004638	ASCRP3004638	1244	2770.46	1.154229e+002	1.159842e+001	144	16	2.790922e+000	0	0	0	0	0	0	126.258	1	1	55.8519	15.5484
DATA	1019	13	35	0	0	ASCRP3005979	ASCRP3005979	1269.42	2770.43	1.189109e+001	1.647524e+000	31	17.5	3.957889e+000	0	0	0	0	0	0	13.0001	1	1	65	17.8235
DATA	1020	13	36	0	0	ASCRP3003937	ASCRP3003937	1295.06	2770.48	2.863125e+002	2.865398e+001	330	14.5	3.720422e+000	0	0	0	0	0	0	312.799	1	1	49.5074	14.8077
DATA	1021	13	37	0	0	Negative003	Negative003	1320.42	2770.43	1.162865e+000	1.141839e+000	16	15	3.736058e+000	0	0	0	0	0	0	-1.75389	0	0	57.5363	15.3793
DATA	1022	13	38	0	0	ASCRP3003947	ASCRP3003947	1345.89	2770.6	8.983238e+001	9.055646e+000	118	15.5	4.606672e+000	0	0	0	0	0	0	97.9919	1	1	49.1849	16.4167
DATA	1023	13	39	0	0	ASCRP3012449	ASCRP3012449	1371	2770.46	2.963759e+000	1.181391e+000	21	15.5	3.077287e+000	0	0	0	0	0	0	3.23087	1	0	55.8519	15.5
DATA	1024	13	40	0	0	ASCRP3011343	ASCRP3011343	1396.63	2770.74	2.368130e+001	2.630370e+000	44	15.5	4.188813e+000	0	0	0	0	0	0	25.7864	1	1	50.1463	15.8846
DATA	1025	13	41	0	0	ASCRP3002910	ASCRP3002910	1422	2769.77	9.495171e+002	9.495862e+001	1049.5	16	3.972443e+000	0	0	0	0	0	0	1033.94	1	1	45.4864	16.303
DATA	1026	13	42	0	0	ASCRP3003092	ASCRP3003092	1447.69	2769.69	5.241338e+001	5.365140e+000	71.5	13	3.690288e+000	0	0	0	0	0	0	57.0228	1	1	45.1352	13.7586
DATA	1027	13	43	0	0	ASCRP3004061	ASCRP3004061	1472.58	2770.43	5.486686e+000	1.272229e+000	24	18	6.132936e+000	0	0	0	0	1	0	5.95916	1	0	65	19.2903
DATA	1028	13	44	0	0	ASCRP3008255	ASCRP3008255	1498	2770.46	6.339435e+004	6.339435e+003	68956	17.5	7.473056e+000	0	0	0	0	1	0	68779.4	1	1	55.8519	19.9286
DATA	1029	13	45	0	0	Negative043	Negative043	1523.42	2770.43	2.964008e+000	1.187864e+000	20	16	6.359495e+000	0	0	0	0	0	0	3.21238	1	0	65	17.4545
DATA	1030	13	46	0	0	ASCRP3011250	ASCRP3011250	1548.88	2770.62	3.032054e+002	3.034241e+001	345	15.5	3.530003e+000	0	0	0	0	0	0	328.186	1	1	49.8279	15.7667
DATA	1031	13	47	0	0	ASCRP3007282	ASCRP3007282	1574.33	2770.5	1.754233e+002	1.758018e+001	209	16	2.552581e+000	0	0	0	0	0	0	189.684	1	1	57.5363	15.8519
DATA	1032	13	48	0	0	ASCRP3010888	ASCRP3010888	1599.5	2770.5	1.504990e+002	1.509410e+001	184	17	6.377806e+000	0	0	0	0	1	0	162.551	1	1	57.5363	18.9688
DATA	1033	13	49	0	0	ASCRP3005437	ASCRP3005437	1624.38	2770.88	2.682296e+001	2.920770e+000	47	15.5	4.225685e+000	0	0	0	0	0	0	28.9287	1	1	46.5243	15.8
DATA	1034	13	50	0	0	ASCRP3012126	ASCRP3012126	1650.42	2770.43	1.697031e+002	1.700969e+001	197	16	3.855767e+000	0	0	0	0	0	0	182.896	1	1	57.5363	16.1875
DATA	1035	13	51	0	0	ASCRP3011366	ASCRP3011366	1675.67	2770.5	4.303623e+001	4.456709e+000	66	19	6.246209e+000	0	0	0	0	0	0	46.3297	1	1	57.5363	18.2188
DATA	1036	13	52	0	0	Negative053	Negative053	1701.33	2770.5	1.180580e+000	1.159234e+000	17	18	4.997300e+000	0	0	0	0	0	0	-0.484399	0	0	57.5363	17.641
DATA	1037	13	53	0	0	ASCRP3008953	ASCRP3008953	1726.63	2771.26	4.886977e+002	4.888356e+001	547	16	4.188476e+000	0	0	0	0	0	0	524.712	1	1	46.5243	15.72
DATA	1038	13	54	0	0	ASCRP3005780	ASCRP3005780	1752.29	2770.9	1.038505e+002	1.044982e+001	129	14.5	4.196276e+000	0	0	0	0	0	0	111.447	1	1	49.8279	15.3611
DATA	1039	13	55	0	0	ASCRP3003801	ASCRP3003801	1778.02	2770.5	1.213622e+001	1.680296e+000	29	14	3.105628e+000	0	0	0	0	0	0	13.0193	1	1	43.7019	14.5833
DATA	1040	13	56	0	0	ASCRP3007751	ASCRP3007751	1802.67	2770.5	1.652953e+002	1.657038e+001	172	16	3.122802e+000	0	0	0	0	0	0	177.226	1	1	57.5363	15.7576
DATA	1041	13	57	0	0	ASCRP3004613	ASCRP3004613	1828.33	2770.5	1.282225e+001	1.731241e+000	30	17	4.876538e+000	0	0	0	0	0	0	13.7422	1	1	57.5363	16.3704
DATA	1042	13	58	0	0	A_23_P142849	NM_005168	1853.5	2770.5	2.643145e+001	2.887880e+000	45.5	15.5	3.830309e+000	0	0	0	0	0	0	28.3221	1	1	57.5363	15.4667
DATA	1043	13	59	0	0	ASCRP3000060	ASCRP3000060	1879.16	2770.83	1.205782e+001	1.675784e+000	29	14	3.711163e+000	0	0	0	0	0	0	12.9169	1	1	46.8651	15.0909
DATA	1044	13	60	0	0	ASCRP3001879	ASCRP3001879	1904.01	2770.53	1.796133e+001	2.139858e+000	36	15	3.354022e+000	0	0	0	0	0	0	19.2513	1	1	48.2044	15.871
DATA	1045	13	61	0	0	Negative042	Negative042	1929.58	2770.57	6.373311e+000	1.325767e+000	25	15	2.608882e+000	0	0	0	0	0	0	6.83467	1	1	57.5363	15.037
DATA	1046	13	62	0	0	ASCRP3009921	ASCRP3009921	1955.11	2770.5	1.205992e+001	1.674309e+000	30.5	16	3.468223e+000	0	0	0	0	0	0	12.9452	1	1	56.9804	16.1714
DATA	1047	13	63	0	0	ASCRP3007829	ASCRP3007829	1980.5	2770.5	1.326564e+001	1.762193e+000	33	16	2.746609e+000	0	0	0	0	0	0	14.2572	1	1	57.5363	16.3333
DATA	1048	13	64	0	0	ASCRP3000051	ASCRP3000051	2006.21	2771.06	5.098573e+003	5.098586e+002	5483	15	4.471018e+000	0	0	0	0	0	0	5486.17	1	1	45.4864	16.36
DATA	1049	13	65	0	0	ASCRP3010327	ASCRP3010327	2031.42	2770.57	3.240858e+000	1.200335e+000	21	15.5	2.762897e+000	0	0	0	0	0	0	3.49582	1	0	57.5363	15.3214
DATA	1050	13	66	0	0	ASCRP3011491	ASCRP3011491	2056.58	2770.57	2.043126e+002	2.046376e+001	171.5	16	3.898853e+000	0	1	0	0	0	0	220.939	1	1	57.5363	16.3571
DATA	1051	13	67	0	0	ASCRP3001636	ASCRP3001636	2082.11	2770.5	3.655190e+001	3.831611e+000	58	15	4.684046e+000	0	0	0	0	0	0	39.6498	1	1	56.9804	15.6176
DATA	1052	13	68	0	0	ASCRP3005614	ASCRP3005614	2107.38	2770.72	7.326428e+002	7.327323e+001	790.5	15	2.173972e+000	0	0	0	0	0	0	797.439	1	1	51.0895	14.6154
DATA	1053	13	69	0	0	ASCRP3005004	ASCRP3005004	2133.21	2770.7	1.974789e+002	1.978080e+001	232	16	3.134715e+000	0	0	0	0	0	0	215.868	1	1	48.2044	16.0333
DATA	1054	13	70	0	0	ASCRP3003557	ASCRP3003557	2158.42	2770.57	2.973922e+001	3.183115e+000	50	15.5	4.128847e+000	0	0	0	0	0	0	32.6682	1	1	57.5363	15.7188
DATA	1055	13	71	0	0	ASCRP3000241	ASCRP3000241	2183.58	2770.57	1.416784e+001	1.811428e+000	35	17.5	4.078117e+000	0	0	0	0	0	0	15.6486	1	1	57.5363	17.3
DATA	1056	13	72	0	0	ASCRP3001008	ASCRP3001008	2208.66	2770.99	5.487157e+001	5.600718e+000	77.5	14	4.523443e+000	0	0	0	0	0	0	60.9626	1	1	45.4864	15
DATA	1057	13	73	0	0	Negative032	Negative032	2234.42	2770.57	1.134298e+000	1.113789e+000	17	14	3.354342e+000	0	0	0	0	0	0	-0.896821	0	0	57.5363	14.4194
DATA	1058	13	74	0	0	ASCRP3011750	ASCRP3011750	2259.61	2770.38	8.518423e+000	1.395196e+000	27	14	4.185355e+000	0	0	0	0	0	0	9.61098	1	1	43.3362	14.4643
DATA	1059	13	75	0	0	ASCRP3009445	ASCRP3009445	2285.44	2770.48	1.462810e+002	1.466904e+001	183	16	3.430489e+000	0	0	0	0	0	0	166.51	1	1	48.2044	15.9444
DATA	1060	13	76	0	0	ASCRP3000701	ASCRP3000701	2310.67	2770.82	2.092519e+001	2.357065e+000	44	15	2.515959e+000	0	0	0	0	0	0	24.0444	1	1	44.4243	15.5172
DATA	1061	13	77	0	0	ASCRP3012997	ASCRP3012997	2336	2770.54	2.647872e+000	1.105380e+000	21	15	3.239786e+000	0	0	0	0	0	0	3.0759	1	0	65	14.3939
DATA	1062	13	78	0	0	ASCRP3000319	ASCRP3000319	2361.45	2770.96	1.148387e+002	1.153277e+001	156	14	3.794434e+000	0	0	0	0	0	0	134.949	1	1	47.5395	14.0909
DATA	1063	13	79	0	0	ASCRP3002781	ASCRP3002781	2386.94	2771.03	2.444118e+002	2.446360e+001	309	16	3.211586e+000	0	0	0	0	0	0	290.946	1	1	46.8651	15.4571
DATA	1064	13	80	0	0	ASCRP3012971	ASCRP3012971	2412.5	2771.26	9.242195e+001	9.299709e+000	124	13	4.185355e+000	0	0	0	0	0	0	111.575	1	1	47.2035	14.5357
DATA	1065	13	81	0	0	A_23_P218608	NM_015904	2437.76	2770.5	1.163689e+001	1.545153e+000	34	14.5	3.971305e+000	0	0	0	0	0	0	14.2716	1	1	46.5243	15.2333
DATA	1066	13	82	0	0	ASCRP3012573	ASCRP3012573	2463.09	2769.76	1.794020e+002	1.796801e+001	246.5	15	3.555913e+000	0	0	0	0	0	0	223.811	1	1	45.835	14.6977
DATA	1067	14	1	0	0	ASCRP3002063	ASCRP3002063	418.528	2777.28	2.681971e+002	2.683924e+001	346.5	14	3.381885e+000	0	0	0	0	0	0	326.677	1	1	48.2044	14.54
DATA	1068	14	2	0	0	ASCRP3009880	ASCRP3009880	444.193	2777.43	4.552586e+001	4.668916e+000	75	14	3.560467e+000	0	0	0	0	0	0	54.7981	1	1	58.0869	14.3
DATA	1069	14	3	0	0	ASCRP3004252	ASCRP3004252	470.086	2777.27	5.734893e+001	5.829673e+000	83	13	3.494741e+000	0	0	0	0	0	0	68.2902	1	1	46.5243	14.1892
DATA	1070	14	4	0	0	ASCRP3002136	ASCRP3002136	494.946	2777.48	3.091918e+000	1.101441e+000	22	14.5	3.619921e+000	0	0	0	0	0	0	3.64624	1	0	55.8519	15.1563
DATA	1071	14	5	0	0	ASCRP3011841	ASCRP3011841	520.418	2777.43	5.401050e+001	5.505362e+000	82.5	14	3.664068e+000	0	0	0	0	0	0	63.1286	1	1	65	14.9444
DATA	1072	14	6	0	0	ASCRP3001355	ASCRP3001355	545.582	2777.43	2.918174e+001	3.109962e+000	52	14	2.835670e+000	0	0	0	0	0	0	33.8349	1	1	57.5363	15.1
DATA	1073	14	7	0	0	ASCRP3009282	ASCRP3009282	571.295	2777.86	9.885817e+001	9.945032e+000	128	15	2.901047e+000	0	0	0	0	0	0	113.731	1	1	49.8279	14.5526
DATA	1074	14	8	0	0	ASCRP3008683	ASCRP3008683	596.69	2777.93	5.623802e+001	5.728641e+000	80	15	2.926570e+000	0	0	0	0	0	0	64.2656	1	1	47.2035	14.75
DATA	1075	14	9	0	0	ASCRP3012422	ASCRP3012422	621.985	2777.44	1.867051e+001	2.165519e+000	39	13	4.159927e+000	0	0	0	0	0	0	21.2163	1	1	45.835	14.8974
DATA	1076	14	10	0	0	ASCRP3000368	ASCRP3000368	647.687	2777.19	4.402879e+001	4.538908e+000	64	15	3.338884e+000	0	0	0	0	0	0	49.7695	1	1	45.835	15.0741
DATA	1077	14	11	0	0	ASCRP3008065	ASCRP3008065	673.211	2777.05	6.247567e+003	6.247576e+002	7050	15	3.415240e+000	0	0	0	0	0	0	7028.76	1	1	42.5954	15.5714
DATA	1078	14	12	0	0	ASCRP3000340	ASCRP3000340	698.107	2777.5	4.085679e+001	4.234624e+000	63.5	16	3.483185e+000	0	0	0	0	0	0	45.7548	1	1	56.9804	16.1515
DATA	1079	14	13	0	0	ASCRP3011231	ASCRP3011231	723.5	2777.5	4.928263e+001	5.053376e+000	71	17	3.861467e+000	0	0	0	0	0	0	54.9791	1	1	57.5363	16.1714
DATA	1080	14	14	0	0	ASCRP3008767	ASCRP3008767	749.041	2778.01	9.685961e+001	9.750709e+000	125	17	4.303287e+000	0	0	0	0	0	0	107.64	1	1	46.8651	16.5806
DATA	1081	14	15	0	0	ASCRP3003845	ASCRP3003845	774.418	2777.43	1.013452e+002	1.019673e+001	131	15	2.758019e+000	0	0	0	0	0	0	112.344	1	1	57.5363	15.24
DATA	1082	14	16	0	0	ASCRP3012670	ASCRP3012670	799.704	2777.79	4.285351e+003	4.285366e+002	4709	16	3.351340e+000	0	0	0	0	0	0	4736.51	1	1	50.7771	15.75
DATA	1083	14	17	0	0	ASCRP3010058	ASCRP3010058	825.343	2777.14	1.000323e+002	1.006685e+001	116	15	3.136877e+000	0	0	0	0	0	0	110.368	1	1	46.8651	15.56
DATA	1084	14	18	0	0	ASCRP3011175	ASCRP3011175	850.723	2777.09	1.160062e+002	1.165573e+001	149	15.5	3.139242e+000	0	0	0	0	0	0	127.742	1	1	45.835	15.625
DATA	1085	14	19	0	0	ASCRP3007638	ASCRP3007638	875.8	2777.27	6.766991e+001	6.861394e+000	92	15	3.416595e+000	0	0	0	0	0	0	74.3765	1	1	46.8651	14.8387
DATA	1086	14	20	0	0	ASCRP3002715	ASCRP3002715	901.208	2777.35	7.077521e+001	7.168119e+000	96	15	3.328042e+000	0	0	0	0	0	0	77.6671	1	1	47.5395	15.4
DATA	1087	14	21	0	0	ASCRP3005851	ASCRP3005851	926.671	2777.97	1.692023e+002	1.695847e+001	203	16	3.288658e+000	0	0	0	0	0	0	185.333	1	1	49.1849	16.3793
DATA	1088	14	22	0	0	ASCRP3013143	ASCRP3013143	952	2777.46	4.246747e+001	4.396818e+000	64	17	3.980144e+000	0	0	0	0	0	0	46.4853	1	1	55.8519	16.2609
DATA	1089	14	23	0	0	A_23_P58132	NM_004310	978.063	2778.17	5.076094e+002	5.077376e+001	567	16	3.618296e+000	0	0	0	0	0	0	554.721	1	1	45.4864	15.7778
DATA	1090	14	24	0	0	ASCRP3001497	ASCRP3001497	1003.17	2778.41	1.213239e+002	1.218602e+001	147	14	3.915698e+000	0	0	0	0	0	0	132.445	1	1	44.4243	14.475
DATA	1091	14	25	0	0	ASCRP3005497	ASCRP3005497	1028.34	2777.39	7.344735e+001	7.432955e+000	100	15	3.774917e+000	0	0	0	0	0	0	80.1944	1	1	49.5074	15.0833
DATA	1092	14	26	0	0	ASCRP3012194	ASCRP3012194	1053.96	2777.38	3.493003e+001	3.675112e+000	57	16	2.926499e+000	0	0	0	0	0	0	38.1141	1	1	46.5243	15.5758
DATA	1093	14	27	0	0	ASCRP3004166	ASCRP3004166	1079.18	2777.46	5.269968e+002	5.271208e+001	596	14	3.095956e+000	0	0	0	0	0	0	574.653	1	1	51.7088	14.4194
DATA	1094	14	28	0	0	ASCRP3005023	ASCRP3005023	1104.68	2777.21	3.133184e+001	3.335387e+000	52	16	2.987407e+000	0	0	0	0	0	0	34.1541	1	1	42.2201	15.5357
DATA	1095	14	29	0	0	ASCRP3003894	ASCRP3003894	1129.67	2777.5	2.736822e+000	1.176819e+000	20	14	2.989410e+000	0	0	0	0	0	0	2.98102	1	0	57.5363	14.1026
DATA	1096	14	30	66	-1	(-)3xSLv1	NegativeControl	1155.33	2777.5	1.166228e+000	1.145141e+000	15	15	3.572302e+000	0	0	0	0	0	0	-1.83042	0	0	65	15.6571
DATA	1097	14	31	0	0	ASCRP3001136	ASCRP3001136	1180.02	2777.98	1.292016e+001	1.727171e+000	31.5	16	4.069770e+000	0	0	0	0	0	0	14.0526	1	1	44.0646	15.7143
DATA	1098	14	32	0	0	ASCRP3010440	ASCRP3010440	1206.24	2777.63	2.689264e+001	2.923440e+000	46	15	4.198261e+000	0	0	0	0	0	0	29.2437	1	1	47.8731	15.4444
DATA	1099	14	33	0	0	ASCRP3001423	ASCRP3001423	1231.54	2777.66	2.003189e+001	2.308384e+000	38	17	3.169122e+000	0	0	0	0	0	0	21.7706	1	1	42.2201	16.28
DATA	1100	14	34	0	0	ASCRP3002558	ASCRP3002558	1256.58	2777.57	8.742099e+003	8.742107e+002	9549	15	4.485667e+000	0	0	0	0	0	0	9496.29	1	1	57.5363	16.6061
DATA	1101	14	35	0	0	ASCRP3005836	ASCRP3005836	1282.42	2777.34	1.014052e+002	1.020531e+001	128	18	4.565085e+000	0	0	0	0	0	0	110.109	1	1	47.8731	17.44
DATA	1102	14	36	0	0	ASCRP3005770	ASCRP3005770	1307.43	2777.72	1.853897e+003	1.853933e+002	2150	16	3.571278e+000	0	0	0	0	0	0	2011	1	1	48.8603	16.0667
DATA	1103	14	37	0	0	ASCRP3010172	ASCRP3010172	1332.89	2777.5	1.081705e+001	1.578698e+000	28	15	3.916264e+000	0	0	0	0	0	0	11.7277	1	1	56.9804	15.5263
DATA	1104	14	38	0	0	ASCRP3004654	ASCRP3004654	1358.81	2778.13	6.893097e+001	6.988604e+000	91.5	18	3.791681e+000	0	0	0	0	0	0	74.6326	1	1	46.1809	17.3448
DATA	1105	14	39	0	0	ASCRP3000580	ASCRP3000580	1383.58	2777.57	4.310039e+000	1.229760e+000	22	14	2.627158e+000	0	0	0	0	0	0	4.66525	1	0	57.5363	14.6471
DATA	1106	14	40	0	0	A_23_P49878	NM_019013	1409.16	2777.97	3.672103e+001	3.848921e+000	55.5	17	3.039964e+000	0	0	0	1	0	0	39.698	1	1	48.8603	16.2069
DATA	1107	14	41	0	0	ASCRP3004446	ASCRP3004446	1434.71	2777.42	2.501133e+001	2.754380e+000	42	14	3.230400e+000	0	0	0	0	0	0	27.0279	1	1	48.5334	14.625
DATA	1108	14	42	0	0	ASCRP3008783	ASCRP3008783	1460.12	2777.34	1.150626e+002	1.156406e+001	141.5	17	6.629108e+000	0	0	0	0	0	0	124.228	1	1	45.4864	18.5152
DATA	1109	14	43	0	0	ASCRP3002158	ASCRP3002158	1485.42	2777.57	4.051310e+004	4.051311e+003	43799	18	7.808357e+000	0	0	0	0	1	0	43686.7	1	1	57.5363	20.4483
DATA	1110	14	44	0	0	ASCRP3012766	ASCRP3012766	1510.58	2777.57	6.403308e+001	6.507053e+000	85	17.5	6.209298e+000	0	0	0	0	0	0	68.9774	1	1	65	18.3462
DATA	1111	14	45	0	0	ASCRP3011233	ASCRP3011233	1536.36	2777.92	2.863018e+001	3.088697e+000	48	16	4.524909e+000	0	0	0	0	0	0	30.7973	1	1	49.1849	16.0938
DATA	1112	14	46	0	0	ASCRP3005445	ASCRP3005445	1561.32	2778.15	6.253482e+001	6.360242e+000	88	15	3.980143e+000	0	0	0	0	0	0	67.1817	1	1	47.8731	15.1923
DATA	1113	14	47	0	0	ASCRP3008559	ASCRP3008559	1586.58	2777.57	4.611149e+004	4.611150e+003	49166	16	6.518236e+000	0	0	0	0	0	0	49509.5	1	1	57.5363	18.4286
DATA	1114	14	48	0	0	ASCRP3001819	ASCRP3001819	1612.45	2778	2.424775e+002	2.427562e+001	278	18	5.798547e+000	0	0	0	0	1	0	259.953	1	1	48.5334	19.1379
DATA	1115	14	49	0	0	ASCRP3011217	ASCRP3011217	1637.67	2777.6	1.585158e+002	1.589424e+001	183	16	3.513594e+000	0	0	0	0	0	0	169.818	1	1	47.8731	15.6486
DATA	1116	14	50	0	0	ASCRP3000652	ASCRP3000652	1662.93	2777.68	2.569777e+001	2.821527e+000	44	16	5.796551e+000	0	0	0	0	0	0	27.4991	1	1	48.8603	17
DATA	1117	14	51	0	0	ASCRP3013462	ASCRP3013462	1688.5	2777.65	2.458021e+004	2.458021e+003	26267	18	5.900806e+000	0	0	0	0	0	0	26277.5	1	1	57.5363	18.0732
DATA	1118	14	52	0	0	ASCRP3013344	ASCRP3013344	1713.82	2777.64	8.350271e+001	8.431457e+000	105.5	18	5.253717e+000	0	0	0	0	1	0	89.1858	1	1	49.5074	18.8077
DATA	1119	14	53	0	0	ASCRP3000739	ASCRP3000739	1739.2	2778.35	4.334954e+002	4.336530e+001	487	16.5	4.196885e+000	0	0	0	0	0	0	462.32	1	1	46.8651	16.5769
DATA	1120	14	54	0	0	ASCRP3011331	ASCRP3011331	1764.58	2777.57	1.110132e+001	1.612135e+000	28	15	2.348626e+000	0	0	0	0	0	0	11.8389	1	1	57.5363	15.6176
DATA	1121	14	55	0	0	ASCRP3009383	ASCRP3009383	1790	2777.54	4.896125e+001	5.033906e+000	68	15	3.019119e+000	0	0	0	0	0	0	52.184	1	1	55.8519	15.3214
DATA	1122	14	56	0	0	ASCRP3006683	ASCRP3006683	1815.5	2777.65	4.660174e+001	4.804878e+000	68.5	17	4.013213e+000	0	0	0	0	0	0	49.6427	1	1	57.5363	16.8
DATA	1123	14	57	0	0	ASCRP3013419	ASCRP3013419	1841.21	2777.67	1.003416e+003	1.003484e+002	1088.5	15	2.899337e+000	0	0	0	0	0	0	1068.6	1	1	47.2035	14.3846
DATA	1124	14	58	0	0	ASCRP3011172	ASCRP3011172	1866.55	2778.06	3.278719e+001	3.481582e+000	50	15	3.303215e+000	0	0	0	0	0	0	34.904	1	1	44.7812	14.7083
DATA	1125	14	59	0	0	ASCRP3005717	ASCRP3005717	1891.63	2778.08	1.655856e+002	1.659991e+001	198	15	3.335166e+000	0	0	0	0	0	0	176.308	1	1	48.5334	15.96
DATA	1126	14	60	0	0	CUST_1_PI418767722	NM_002107	1917.26	2777.56	1.116000e+003	1.116061e+002	1200	15	4.009934e+000	0	0	0	1	0	0	1189.36	1	1	48.5334	15.2903
DATA	1127	14	61	0	0	ASCRP3010418	ASCRP3010418	1942.5	2777.65	7.371335e+000	1.381977e+000	26	16	3.367091e+000	0	0	0	0	0	0	7.86135	1	1	57.5363	15.8214
DATA	1128	14	62	0	0	ASCRP3008873	ASCRP3008873	1968.07	2778.29	2.932774e+002	2.935100e+001	328	17	3.107084e+000	0	0	0	0	0	0	312.962	1	1	47.8731	16.9444
DATA	1129	14	63	0	0	ASCRP3010656	ASCRP3010656	1993.42	2777.57	6.873827e+000	1.353399e+000	25	16	3.150013e+000	0	0	0	0	0	0	7.35043	1	1	65	16.4516
DATA	1130	14	64	0	0	ASCRP3001406	ASCRP3001406	2018.5	2777.65	3.822367e+001	3.995591e+000	59	15	2.860070e+000	0	0	0	0	0	0	40.9484	1	1	65	15.5
DATA	1131	14	65	0	0	ASCRP3008976	ASCRP3008976	2044	2777.68	2.687663e+001	2.927709e+000	47	16.5	3.339248e+000	0	0	0	0	0	0	28.8598	1	1	58.0869	15.7667
DATA	1132	14	66	0	0	ASCRP3000616	ASCRP3000616	2069.29	2777.86	1.527340e+002	1.531723e+001	185	14	4.761369e+000	0	0	0	0	0	0	164.446	1	1	49.8279	15.6786
DATA	1133	14	67	0	0	ASCRP3004672	ASCRP3004672	2094.86	2777.7	4.222648e+003	4.222664e+002	4600	15	3.579842e+000	0	0	0	0	0	0	4562.51	1	1	54.1152	14.6207
DATA	1134	14	68	0	0	ASCRP3013246	ASCRP3013246	2120.25	2777.64	1.751149e+002	1.754916e+001	209	15	2.433737e+000	0	0	0	0	0	0	189.967	1	1	48.5334	15
DATA	1135	14	69	0	0	ASCRP3012931	ASCRP3012931	2145.5	2777.65	1.485785e+001	1.875179e+000	35	15.5	2.723109e+000	0	0	0	0	0	0	16.1914	1	1	57.5363	15.4375
DATA	1136	14	70	0	0	ASCRP3005589	ASCRP3005589	2171.15	2777.84	3.179821e+001	3.377363e+000	54	16	3.641095e+000	0	0	0	0	0	0	34.8313	1	1	46.1809	15.4848
DATA	1137	14	71	0	0	ASCRP3004796	ASCRP3004796	2196.19	2778	6.168868e+001	6.271797e+000	85	16	4.522522e+000	0	0	0	0	0	0	67.9626	1	1	47.8731	15.8966
DATA	1138	14	72	0	0	ASCRP3010485	ASCRP3010485	2221.5	2778	4.966885e+000	1.228891e+000	24	15	3.777987e+000	0	0	0	0	0	0	5.50879	1	0	54.1152	14.7188
DATA	1139	14	73	0	0	ASCRP3011519	ASCRP3011519	2247.29	2777.86	4.832606e+001	4.959650e+000	74	14.5	4.645502e+000	0	0	0	0	0	0	54.0155	1	1	48.2044	14.8929
DATA	1140	14	74	0	0	ASCRP3001953	ASCRP3001953	2272.56	2777.89	4.135805e+001	4.281161e+000	66	15	3.773442e+000	0	0	0	0	0	0	46.6144	1	1	45.4864	14.8462
DATA	1141	14	75	1028	1	(+)E1A_r60_n9	E1A_r60_n9	2298	2778	1.116076e+000	1.095896e+000	18	15	3.355599e+000	0	0	0	0	0	0	-0.188392	0	0	65	15.6364
DATA	1142	14	76	0	0	ASCRP3003574	ASCRP3003574	2323.79	2777.51	1.950558e+002	1.953568e+001	244	14	2.995795e+000	0	0	0	0	0	0	224.304	1	1	42.9674	14.2857
DATA	1143	14	77	0	0	ASCRP3000698	ASCRP3000698	2348.85	2778.04	6.481136e+001	6.569265e+000	95	14	3.782902e+000	0	0	0	0	0	0	75.3416	1	1	46.5243	13.8966
DATA	1144	14	78	0	0	Negative027	Negative027	2374	2778	1.078791e+000	1.061118e+000	19	15.5	3.798391e+000	0	0	0	0	0	0	0.733688	0	0	54.9904	15.4722
DATA	1145	14	79	0	0	ASCRP3002250	ASCRP3002250	2399.27	2778.22	4.658491e+002	4.659663e+001	563	16	4.024989e+000	0	0	0	0	0	0	555.637	1	1	48.2044	15.2647
DATA	1146	14	80	0	0	ASCRP3001149	ASCRP3001149	2424.91	2778.07	1.048594e+000	1.032808e+000	20	14	4.440669e+000	0	0	0	0	0	0	0.979669	0	0	54.4085	14.9333
DATA	1147	14	81	0	0	ASCRP3005708	ASCRP3005708	2450.5	2778	4.617910e+000	1.113333e+000	26	14	3.269174e+000	0	0	0	0	0	0	5.68292	1	0	54.1152	14
DATA	1148	14	82	0	0	ASCRP3009853	ASCRP3009853	2475.68	2777.73	2.131750e+001	2.352754e+000	45.5	14	3.329778e+000	0	0	0	0	0	0	26.6953	1	1	43.7019	14.4558
DATA	1149	15	1	0	0	ASCRP3011094	ASCRP3011094	406	2784.54	6.166708e+000	1.193884e+000	26	14	3.260674e+000	0	0	0	0	0	0	7.52029	1	1	55.8519	14.0027
DATA	1150	15	2	0	0	ASCRP3002010	ASCRP3002010	431.712	2785.17	2.141686e+003	2.141711e+002	2576	15	4.154024e+000	0	0	0	0	0	0	2578.53	1	1	45.835	15.5484
DATA	1151	15	3	0	0	ASCRP3012879	ASCRP3012879	457.016	2785.03	1.248834e+001	1.629692e+000	32	13	3.048337e+000	0	0	0	0	0	0	14.8694	1	1	44.4243	13.6047
DATA	1152	15	4	0	0	ASCRP3007703	ASCRP3007703	483.129	2784.85	1.100152e+001	1.526379e+000	31	14	4.350479e+000	0	0	0	0	0	0	12.9627	1	1	45.4864	15.48
DATA	1153	15	5	0	0	ASCRP3013610	ASCRP3013610	507.582	2784.57	3.831867e+000	1.134179e+000	22	15	3.694488e+000	0	0	0	0	0	0	4.4751	1	0	57.5363	15.0952
DATA	1154	15	6	0	0	ASCRP3012830	ASCRP3012830	533.26	2785.36	2.655523e+001	2.865772e+000	47	14	3.426842e+000	0	0	0	0	0	0	30.7268	1	1	47.5395	15.0811
DATA	1155	15	7	0	0	ASCRP3008208	ASCRP3008208	558.797	2785.57	3.469865e+001	3.635874e+000	57	14	1.999053e+000	0	0	0	0	0	0	39.8288	1	1	45.835	14.3939
DATA	1156	15	8	0	0	ASCRP3007804	ASCRP3007804	584.353	2785.4	2.346129e+002	2.348677e+001	276	15	2.757016e+000	0	0	0	0	0	0	267.419	1	1	46.1809	14.7037
DATA	1157	15	9	0	0	ASCRP3010351	ASCRP3010351	609.418	2784.57	4.752932e+000	1.198285e+000	23	16	4.364323e+000	0	0	0	0	0	0	5.38675	1	0	57.5363	15.2258
DATA	1158	15	10	1028	1	(+)E1A_r60_a104	E1A_r60_a104	634.582	2784.57	1.126678e+000	1.106358e+000	18	15	4.171439e+000	0	0	0	0	0	0	0.120621	0	0	57.5363	15.6486
DATA	1159	15	11	0	0	A_23_P142849	NM_005168	660	2784.54	2.571116e+001	2.801299e+000	47	14	2.980047e+000	0	0	0	0	0	0	28.824	1	1	55.8519	14.4545
DATA	1160	15	12	0	0	Negative008	Negative008	685.614	2785.09	1.927396e+003	1.927428e+002	2167	15	3.262465e+000	0	0	0	0	0	0	2149.73	1	1	47.2035	15.3333
DATA	1161	15	13	0	0	ASCRP3004462	ASCRP3004462	711.165	2785.39	4.727830e+002	4.729162e+001	543	16	3.684047e+000	0	0	0	0	0	0	525	1	1	48.8603	15.5128
DATA	1162	15	14	0	0	ASCRP3007641	ASCRP3007641	736.207	2784.95	4.608080e+001	4.743742e+000	69	16	2.563951e+000	0	0	0	0	0	0	51.0032	1	1	42.9674	15.4231
DATA	1163	15	15	0	0	ASCRP3011705	ASCRP3011705	761.906	2785.33	7.373058e+001	7.459213e+000	99.5	16	4.162050e+000	0	0	0	0	0	0	81.3128	1	1	45.1352	16.4138
DATA	1164	15	16	0	0	ASCRP3008484	ASCRP3008484	787	2784.54	3.537880e+001	3.714845e+000	55	16	3.791687e+000	0	0	0	0	0	0	38.9318	1	1	55.8519	16.2424
DATA	1165	15	17	0	0	CUST_8_PI418767722	NM_021009	812.418	2784.57	2.692816e+002	2.695211e+001	299.5	15	3.363818e+000	0	0	0	1	0	0	295.572	1	1	57.5363	15.6207
DATA	1166	15	18	0	0	ASCRP3006788	ASCRP3006788	837.945	2784.79	5.461370e+001	5.578780e+000	75	15	4.535031e+000	0	0	0	0	0	0	59.8021	1	1	47.5395	16.069
DATA	1167	15	19	0	0	ASCRP3012646	ASCRP3012646	863.348	2784.58	1.467037e+001	1.858204e+000	33	14	2.817693e+000	0	0	0	0	0	0	16.0363	1	1	45.4864	14.7576
DATA	1168	15	20	0	0	ASCRP3009087	ASCRP3009087	888.938	2784.5	1.817048e+001	2.146296e+000	37	15	3.656371e+000	0	0	0	0	0	0	19.8303	1	1	44.4243	15.0357
DATA	1169	15	21	0	0	ASCRP3003188	ASCRP3003188	914.437	2785.14	2.187638e+001	2.468989e+000	42	16	2.916321e+000	0	0	0	0	0	0	23.8271	1	1	47.8731	15.8276
DATA	1170	15	22	0	0	ASCRP3009072	ASCRP3009072	939.671	2785.34	5.721674e+002	5.722822e+001	634.5	16	4.349983e+000	0	0	0	0	0	0	622.304	1	1	47.5395	15.7879
DATA	1171	15	23	0	0	ASCRP3005564	ASCRP3005564	964.582	2784.57	5.570233e+000	1.274825e+000	23	16.5	3.417265e+000	0	0	0	0	0	0	6.05594	1	0	57.5363	15.9286
DATA	1172	15	24	0	0	ASCRP3001972	ASCRP3001972	990.099	2785.3	1.918251e+002	1.921686e+001	227.5	15	3.501766e+000	0	0	0	0	0	0	208.223	1	1	47.2035	14.9355
DATA	1173	15	25	0	0	ASCRP3007756	ASCRP3007756	1015.32	2785.23	8.757061e+001	8.832168e+000	109	13.5	3.497783e+000	0	0	0	0	0	0	94.9841	1	1	45.4864	13.8
DATA	1174	15	26	0	0	ASCRP3006437	ASCRP3006437	1040.91	2784.61	6.368550e+000	1.314215e+000	24	14.5	3.153752e+000	0	0	0	0	0	0	6.90636	1	1	57.259	14.95
DATA	1175	15	27	0	0	ASCRP3006142	ASCRP3006142	1066.53	2785.33	4.972417e+001	5.103912e+000	69	15	2.916837e+000	0	0	0	0	0	0	53.8538	1	1	47.2035	14.7143
DATA	1176	15	28	0	0	ASCRP3005800	ASCRP3005800	1091.51	2785.04	5.136707e+001	5.264183e+000	71	13	3.235106e+000	0	0	0	0	0	0	55.6147	1	1	47.2035	13.8182
DATA	1177	15	29	0	0	ASCRP3010771	ASCRP3010771	1117.09	2784.61	1.631914e+002	1.635972e+001	194	15	2.545384e+000	0	0	0	0	0	0	176.655	1	1	57.259	14.4865
DATA	1178	15	30	0	0	ASCRP3010633	ASCRP3010633	1142.67	2785.35	3.550248e+001	3.732795e+000	56	15	5.022489e+000	0	0	0	0	0	0	38.3858	1	1	46.8651	15.4444
DATA	1179	15	31	0	0	ASCRP3003231	ASCRP3003231	1167.86	2785.31	1.148685e+002	1.154463e+001	143	15	3.174677e+000	0	0	0	0	0	0	124.138	1	1	47.2035	15.25
DATA	1180	15	32	1028	1	(+)E1A_r60_a104	E1A_r60_a104	1193.5	2784.65	1.174763e+000	1.153522e+000	17	15	4.383811e+000	0	0	0	0	0	0	-0.105815	0	0	65	15.303
DATA	1181	15	33	0	0	ASCRP3006993	ASCRP3006993	1218.95	2785.27	1.575690e+001	1.953549e+000	34	16	3.506152e+000	0	0	0	0	0	0	17.0106	1	1	45.835	15.6897
DATA	1182	15	34	0	0	Negative019	Negative019	1244	2785	1.176427e+000	1.155156e+000	17	15	2.713359e+000	0	0	0	1	0	0	-1.08967	0	0	54.9904	14.6667
DATA	1183	15	35	0	0	ASCRP3001903	ASCRP3001903	1269.46	2784.76	6.125531e+001	6.233582e+000	82	16.5	4.391391e+000	0	0	0	0	0	0	66.083	1	1	46.8651	17.4412
DATA	1184	15	36	0	0	ASCRP3003388	ASCRP3003388	1295.1	2784.89	3.528619e+001	3.713300e+000	56	16	4.691028e+000	0	0	0	0	0	0	38.0384	1	1	45.4864	16.1667
DATA	1185	15	37	0	0	ASCRP3003334	ASCRP3003334	1320.78	2785.41	1.762189e+002	1.765988e+001	208.5	15	3.360747e+000	0	0	0	0	0	0	189.743	1	1	46.1809	14.8065
DATA	1186	15	38	0	0	ASCRP3011710	ASCRP3011710	1346.15	2785.24	1.060048e+001	1.570288e+000	28	15	3.863279e+000	0	0	0	0	0	0	11.4074	1	1	44.7812	15.7297
DATA	1187	15	39	0	0	ASCRP3000952	ASCRP3000952	1371.16	2785.11	1.925599e+001	2.247619e+000	39	15	3.128090e+000	0	0	0	0	0	0	20.7083	1	1	45.4864	15.5806
DATA	1188	15	40	0	0	ASCRP3012279	ASCRP3012279	1396.57	2785	1.472529e+002	1.477091e+001	175.5	15.5	3.222764e+000	0	0	0	0	0	0	158.242	1	1	49.1849	15.4
DATA	1189	15	41	0	0	ASCRP3000728	ASCRP3000728	1421.68	2784.82	1.300860e+001	1.743558e+000	32.5	16	4.092908e+000	0	0	0	0	0	0	13.9695	1	1	44.4243	15.7576
DATA	1190	15	42	0	0	ASCRP3009674	ASCRP3009674	1447.55	2784.39	3.034108e+001	3.248858e+000	50	15	3.559672e+000	0	0	0	0	0	0	32.5639	1	1	44.4243	15.1333
DATA	1191	15	43	0	0	ASCRP3013505	ASCRP3013505	1472.5	2785	1.184753e+000	1.164725e+000	17	16	4.483214e+000	0	0	0	0	0	0	0.610405	0	0	65	16.8929
DATA	1192	15	44	0	0	ASCRP3001034	ASCRP3001034	1498	2785	9.120619e+000	1.479173e+000	27	16	6.534153e+000	0	0	0	0	1	0	9.76414	1	1	54.9904	18.8148
DATA	1193	15	45	0	0	ASCRP3012696	ASCRP3012696	1523.5	2785	2.244095e+000	1.187142e+000	19	16	4.491371e+000	0	0	0	0	0	0	2.39991	1	0	54.1152	16.6207
DATA	1194	15	46	0	0	ASCRP3001917	ASCRP3001917	1548.86	2785.19	3.373004e+001	3.569239e+000	53	15	4.253686e+000	0	0	0	0	0	0	36.0275	1	1	47.5395	15.5769
DATA	1195	15	47	0	0	ASCRP3012709	ASCRP3012709	1574.5	2785	1.189767e+000	1.168262e+000	18	15	4.119303e+000	0	0	0	0	0	0	0.0452819	0	0	54.1152	15.7407
DATA	1196	15	48	0	0	ASCRP3008440	ASCRP3008440	1599.5	2785	6.238605e+002	6.239701e+001	680.5	17	5.802880e+000	0	0	0	0	0	0	665.033	1	1	54.1152	18.1026
DATA	1197	15	49	0	0	ASCRP3007051	ASCRP3007051	1624.97	2784.84	6.140373e+001	6.250955e+000	79	17	3.719500e+000	0	0	0	0	0	0	65.3954	1	1	46.5243	16.1875
DATA	1198	15	50	0	0	ASCRP3005895	ASCRP3005895	1650.5	2784.68	1.062117e+002	1.068560e+001	129.5	16	3.046034e+000	0	0	0	0	0	0	113.014	1	1	46.5243	15.2759
DATA	1199	15	51	0	0	ASCRP3008596	ASCRP3008596	1675.57	2784.89	4.256843e+001	4.415506e+000	61	15	4.988163e+000	0	0	0	0	0	0	45.2415	1	1	48.8603	15.8966
DATA	1200	15	52	0	0	ASCRP3008155	ASCRP3008155	1701.37	2785.4	6.208233e+000	1.328622e+000	24.5	18.5	6.614878e+000	0	0	0	0	1	0	6.5889	1	1	65	18.8571
DATA	1201	15	53	0	0	ASCRP3002974	ASCRP3002974	1726.5	2785.35	7.627813e+003	7.627822e+002	8212	16	4.636170e+000	0	0	0	0	0	0	8089.05	1	1	57.5363	16.6957
DATA	1202	15	54	0	0	ASCRP3010482	ASCRP3010482	1752.01	2785.55	2.385904e+002	2.388804e+001	267	16	3.249483e+000	0	0	0	0	0	0	252.784	1	1	49.8279	15.6774
DATA	1203	15	55	0	0	ASCRP3011004	ASCRP3011004	1777.43	2785.24	2.320580e+003	2.320610e+002	2454	15	2.553934e+000	0	0	0	0	0	0	2457.74	1	1	50.7771	15.5484
DATA	1204	15	56	0	0	ASCRP3012051	ASCRP3012051	1802.55	2785.56	4.028692e+001	4.197381e+000	60	16	5.525802e+000	0	0	0	0	0	0	42.6364	1	1	49.5074	16.9655
DATA	1205	15	57	0	0	ASCRP3006118	ASCRP3006118	1828.45	2784.61	9.084060e+000	1.487115e+000	27	16	3.826493e+000	0	0	0	0	0	0	9.61845	1	1	45.835	15.7273
DATA	1206	15	58	0	0	ASCRP3008169	ASCRP3008169	1853.85	2784.72	1.146057e+002	1.152092e+001	140.5	15	2.626632e+000	0	0	0	0	0	0	121.324	1	1	45.835	14.0625
DATA	1207	15	59	0	0	ASCRP3009195	ASCRP3009195	1879.09	2784.67	5.267767e+002	5.269083e+001	575.5	15	3.022141e+000	0	0	0	0	0	0	557.749	1	1	45.835	15.3333
DATA	1208	15	60	0	0	ASCRP3010397	ASCRP3010397	1903.7	2785.49	6.403048e+001	6.510474e+000	82	15	3.781534e+000	0	0	0	0	0	0	67.7744	1	1	49.8279	15.1
DATA	1209	15	61	0	0	ASCRP3009759	ASCRP3009759	1929.58	2785.43	7.927642e+000	1.419037e+000	27	16	3.801737e+000	0	0	0	0	0	0	8.39739	1	1	57.5363	15.1034
DATA	1210	15	62	0	0	ASCRP3002614	ASCRP3002614	1955.48	2785.35	4.835343e+001	4.976216e+000	69	17	3.397091e+000	0	0	0	0	0	0	51.2741	1	1	49.8279	16.6667
DATA	1211	15	63	0	0	ASCRP3012610	ASCRP3012610	1980.57	2785.62	2.516030e+002	2.518769e+001	283.5	16	3.346138e+000	0	0	0	0	0	0	267.103	1	1	49.1849	16.2571
DATA	1212	15	64	0	0	ASCRP3000687	ASCRP3000687	2005.86	2785.41	2.442322e+000	1.197261e+000	20.5	15	3.125085e+000	0	0	0	0	0	0	2.59776	1	0	56.9804	15.6154
DATA	1213	15	65	0	0	ASCRP3001161	ASCRP3001161	2031.43	2785.43	2.039465e+001	2.351000e+000	38	16	3.053308e+000	0	0	0	0	0	0	21.7401	1	1	45.1352	16.0286
DATA	1214	15	66	0	0	ASCRP3004449	ASCRP3004449	2056.94	2785.03	2.632551e+001	2.879232e+000	46	15	4.044724e+000	0	0	0	0	0	0	28.1461	1	1	46.8651	15.7143
DATA	1215	15	67	0	0	ASCRP3010283	ASCRP3010283	2082	2785.46	5.279757e+000	1.277024e+000	24	14.5	3.811630e+000	0	0	0	0	0	0	5.66077	1	0	55.8519	15.3235
DATA	1216	15	68	0	0	ASCRP3003812	ASCRP3003812	2107.5	2784.73	2.037615e+002	2.040901e+001	232	15	2.916156e+000	0	0	0	0	0	0	219.405	1	1	46.5243	14.6944
DATA	1217	15	69	0	0	ASCRP3010232	ASCRP3010232	2133.04	2785.44	1.482626e+002	1.487106e+001	177	15	3.472566e+000	0	0	0	0	0	0	160.257	1	1	51.4001	15.0606
DATA	1218	15	70	0	0	ASCRP3005148	ASCRP3005148	2158.47	2785.6	9.500088e+000	1.489930e+000	28	16	3.983838e+000	0	0	0	0	0	0	10.3188	1	1	40.6843	15.75
DATA	1219	15	71	0	0	ASCRP3005517	ASCRP3005517	2183.58	2785.43	5.560157e+002	5.561328e+001	578.5	16	4.653182e+000	0	1	0	0	0	0	607.404	1	1	57.5363	15.7714
DATA	1220	15	72	0	0	ASCRP3008157	ASCRP3008157	2209	2785.46	1.133055e+001	1.603004e+000	30	16	3.894546e+000	0	0	0	0	0	0	12.4571	1	1	55.8519	15.8966
DATA	1221	15	73	0	0	ASCRP3005479	ASCRP3005479	2234.25	2785.36	1.192204e+001	1.639729e+000	31	13	4.084091e+000	0	0	0	0	0	0	13.2025	1	1	42.9674	14.4138
DATA	1222	15	74	0	0	ASCRP3011851	ASCRP3011851	2259.87	2785.23	1.000317e+002	1.006529e+001	129	15.5	4.036002e+000	0	0	0	0	0	0	111.687	1	1	46.5243	15.0313
DATA	1223	15	75	0	0	ASCRP3009067	ASCRP3009067	2284.52	2786.12	5.328006e+002	5.329157e+001	474	15	3.503134e+000	0	1	0	0	0	0	599.695	1	1	36.9964	15.3171
DATA	1224	15	76	0	0	ASCRP3007405	ASCRP3007405	2310.86	2784.81	3.207160e+002	3.209030e+001	388	15	3.113711e+000	0	0	0	0	0	0	365.019	1	1	45.4864	14.8378
DATA	1225	15	77	0	0	ASCRP3008039	ASCRP3008039	2336.27	2785.59	3.847510e+001	3.997309e+000	64	14	3.165236e+000	0	0	0	0	0	0	44.2475	1	1	47.8731	14.2647
DATA	1226	15	78	0	0	ASCRP3008555	ASCRP3008555	2360.86	2785.66	1.200358e+001	1.609101e+000	33	14	3.397333e+000	0	0	0	0	0	0	13.9646	1	1	36.9964	14.4483
DATA	1227	15	79	0	0	ASCRP3000749	ASCRP3000749	2386.78	2785.73	3.966674e+002	3.968083e+001	488	15	3.664960e+000	0	0	0	0	0	0	467.649	1	1	49.8279	14.7429
DATA	1228	15	80	0	0	ASCRP3010973	ASCRP3010973	2412.45	2785.41	2.775503e+001	2.964690e+000	54	15	4.071709e+000	0	0	0	0	0	0	33.2037	1	1	50.1463	15.3103
DATA	1229	15	81	0	0	ASCRP3011480	ASCRP3011480	2437.78	2784.85	4.871997e+002	4.873076e+001	608	14	3.631760e+000	0	0	0	0	0	0	592.144	1	1	45.835	14.6944
DATA	1230	15	82	0	0	ASCRP3006311	ASCRP3006311	2463.39	2784.91	5.535672e+002	5.536590e+001	707.5	14.5	3.792431e+000	0	0	0	0	0	0	684.294	1	1	47.2035	14.5208
DATA	1231	16	1	0	0	ASCRP3003282	ASCRP3003282	419.145	2791.87	1.342390e+001	1.694417e+000	35	14	2.969735e+000	0	0	0	0	0	0	16.1859	1	1	45.4864	14.2609
DATA	1232	16	2	0	0	ASCRP3005052	ASCRP3005052	444.093	2791.93	5.436905e+001	5.536624e+000	85	14	2.997325e+000	0	0	0	0	0	0	64.7953	1	1	54.4085	13.5294
DATA	1233	16	3	0	0	ASCRP3003457	ASCRP3003457	470.414	2791.93	1.590272e+001	1.910009e+000	36.5	14	3.848387e+000	0	0	0	0	0	0	18.7404	1	1	42.9674	14.3143
DATA	1234	16	4	0	0	ASCRP3010107	ASCRP3010107	494.907	2791.93	1.241570e+001	1.637787e+000	32	15	3.455343e+000	0	0	0	0	0	0	14.4915	1	1	54.4085	15
DATA	1235	16	5	0	0	Negative052	Negative052	520.5	2792	1.097842e+000	1.078022e+000	19	14	3.460204e+000	0	0	0	0	0	0	0.0943773	0	0	54.1152	14.359
DATA	1236	16	6	0	0	ASCRP3011533	ASCRP3011533	545.955	2792.14	7.670206e+001	7.746859e+000	105	15	3.288283e+000	0	0	0	0	0	0	87.9625	1	1	37.4241	15.7931
DATA	1237	16	7	0	0	ASCRP3007908	ASCRP3007908	571.534	2792.32	3.713070e+001	3.871307e+000	61	14	2.577118e+000	0	0	0	0	0	0	42.2546	1	1	47.8731	14.1923
DATA	1238	16	8	0	0	ASCRP3009862	ASCRP3009862	596.484	2792.34	1.058342e+001	1.528553e+000	29	16	4.251828e+000	0	0	0	0	0	0	11.9631	1	1	44.7812	15.1786
DATA	1239	16	9	0	0	ASCRP3007485	ASCRP3007485	621.929	2792.2	1.513352e+002	1.517415e+001	188	15	4.551104e+000	0	0	0	0	0	0	170.028	1	1	46.8651	15.1538
DATA	1240	16	10	0	0	ASCRP3000940	ASCRP3000940	647.72	2792.09	1.519505e+002	1.523596e+001	188	14	3.477514e+000	0	0	0	0	0	0	169.775	1	1	49.8279	15.1
DATA	1241	16	11	0	0	ASCRP3001361	ASCRP3001361	672.929	2792.2	6.353346e+001	6.451556e+000	86.5	14.5	3.392004e+000	0	0	0	0	0	0	70.6301	1	1	46.8651	14.8158
DATA	1242	16	12	0	0	ASCRP3003957	ASCRP3003957	698	2792	4.171172e+000	1.200952e+000	21	16	4.126549e+000	0	0	0	0	0	0	4.61745	1	0	65	15.8182
DATA	1243	16	13	0	0	ASCRP3005488	ASCRP3005488	723.714	2792.36	1.142241e+003	1.142297e+002	1266.5	17	2.851237e+000	0	0	0	0	0	0	1259.02	1	1	48.8603	16.2308
DATA	1244	16	14	0	0	ASCRP3005597	ASCRP3005597	749.208	2792.24	6.387266e+002	6.388274e+001	712	15.5	3.952156e+000	0	0	0	0	0	0	701.614	1	1	47.5395	15.3667
DATA	1245	16	15	0	0	ASCRP3004178	ASCRP3004178	774.167	2792.33	8.210536e+000	1.403682e+000	25.5	15.5	5.255912e+000	0	0	0	0	0	0	8.99065	1	1	39.4933	17.2308
DATA	1246	16	16	0	0	ASCRP3011399	ASCRP3011399	799.31	2792.84	8.852467e+000	1.444995e+000	27	16	3.264246e+000	0	0	0	0	0	0	9.66323	1	1	42.2201	15.9697
DATA	1247	16	17	0	0	ASCRP3012887	ASCRP3012887	824.954	2791.91	3.496613e+001	3.678999e+000	56	16.5	5.049752e+000	0	0	0	0	0	0	38.1046	1	1	46.1809	17.5
DATA	1248	16	18	0	0	ASCRP3007052	ASCRP3007052	850.5	2792.29	3.251578e+002	3.253600e+001	366	15	3.551568e+000	0	0	0	0	0	0	353.481	1	1	50.4627	15.6364
DATA	1249	16	19	0	0	ASCRP3010144	ASCRP3010144	876.015	2791.65	2.607171e+001	2.848843e+000	46	15	3.302148e+000	0	0	0	0	0	0	28.3056	1	1	45.835	15.1282
DATA	1250	16	20	0	0	A_23_P215720	NM_000492	901.151	2791.64	1.003553e+001	1.526382e+000	28	17	3.678727e+000	0	0	0	0	0	0	10.8783	1	1	41.0736	16.5405
DATA	1251	16	21	0	0	ASCRP3010889	ASCRP3010889	926.897	2792.62	9.705808e+001	9.774013e+000	117.5	18	5.017917e+000	0	0	0	0	0	0	104.975	1	1	52.3208	17.5556
DATA	1252	16	22	0	0	ASCRP3011091	ASCRP3011091	952	2792.32	1.607280e+001	1.978498e+000	34	16	3.159124e+000	0	0	0	0	0	0	17.3676	1	1	65	15.8605
DATA	1253	16	23	0	0	ASCRP3011307	ASCRP3011307	977.566	2792.42	6.959981e+000	1.348538e+000	24	16	3.755566e+000	0	0	0	0	0	0	7.51211	1	1	49.5074	15.3235
DATA	1254	16	24	0	0	ASCRP3000104	ASCRP3000104	1002.9	2792.7	9.190821e+001	9.263283e+000	117	15	3.793033e+000	0	0	0	0	0	0	99.085	1	1	47.5395	15
DATA	1255	16	25	0	0	ASCRP3004464	ASCRP3004464	1028.18	2792.39	2.106701e+003	2.106733e+002	2281	15	3.142753e+000	0	0	0	0	0	0	2269.99	1	1	49.5074	14.5758
DATA	1256	16	26	0	0	ASCRP3010655	ASCRP3010655	1053.81	2792.36	2.720713e+002	2.723176e+001	315.5	15	3.232448e+000	0	0	0	0	0	0	292.958	1	1	51.4001	14.75
DATA	1257	16	27	0	0	ASCRP3006004	ASCRP3006004	1078.88	2792.25	1.662959e+001	2.026666e+000	35	16	4.258865e+000	0	0	0	0	0	0	17.8966	1	1	45.835	15
DATA	1258	16	28	0	0	ASCRP3007203	ASCRP3007203	1104.44	2791.97	1.515788e+002	1.520212e+001	178.5	14	2.706047e+000	0	0	0	0	0	0	163.069	1	1	45.4864	14.0286
DATA	1259	16	29	0	0	ASCRP3008410	ASCRP3008410	1129.88	2792.6	1.818568e+002	1.822265e+001	213	15	4.358080e+000	0	0	0	0	0	0	195.425	1	1	48.5334	14.9167
DATA	1260	16	30	0	0	ASCRP3002771	ASCRP3002771	1155.44	2791.78	1.022300e+001	1.546129e+000	26.5	14	3.575138e+000	0	0	0	0	0	0	10.9877	1	1	42.9674	14.6667
DATA	1261	16	31	0	0	ASCRP3002897	ASCRP3002897	1180.81	2792.61	1.596414e+002	1.600633e+001	187.5	14	4.139152e+000	0	0	0	0	0	0	171.366	1	1	49.1849	15.1515
DATA	1262	16	32	0	0	ASCRP3013313	ASCRP3013313	1206	2792.46	7.762605e+000	1.397311e+000	24.5	15	4.315268e+000	0	0	0	0	0	0	8.32937	1	1	65	15.6923
DATA	1263	16	33	0	0	ASCRP3003650	ASCRP3003650	1231.42	2792.43	1.416477e+002	1.421239e+001	165	16	3.946613e+000	0	0	0	0	0	0	151.908	1	1	57.5363	15.3636
DATA	1264	16	34	1028	1	(+)E1A_r60_1	E1A_r60_1	1256.58	2792.43	2.860026e+000	1.197795e+000	21	15	3.948533e+000	0	0	0	0	0	0	3.06542	1	0	57.5363	15.1818
DATA	1265	16	35	0	0	ASCRP3002201	ASCRP3002201	1282.37	2791.74	1.563946e+002	1.568266e+001	186	17.5	5.049752e+000	0	0	0	0	0	0	167.622	1	1	46.5243	17.5
DATA	1266	16	36	0	0	ASCRP3005292	ASCRP3005292	1307.86	2791.83	2.598983e+002	2.601589e+001	299	16	4.176068e+000	0	0	0	0	0	0	278.349	1	1	45.4864	15.5789
DATA	1267	16	37	0	0	ASCRP3011122	ASCRP3011122	1333	2792.46	9.937298e+000	1.531626e+000	28	15	4.264526e+000	0	0	0	0	0	0	10.6295	1	1	55.8519	15.3784
DATA	1268	16	38	0	0	ASCRP3002505	ASCRP3002505	1358.56	2792.74	1.873975e+002	1.877603e+001	217	16	2.548303e+000	0	0	0	0	0	0	200.249	1	1	49.5074	16.4231
DATA	1269	16	39	0	0	ASCRP3005687	ASCRP3005687	1384.07	2792.83	6.427307e+001	6.532519e+000	87.5	14	3.036174e+000	0	0	0	0	0	0	68.6201	1	1	51.7088	14.6053
DATA	1270	16	40	0	0	ASCRP3000211	ASCRP3000211	1409.11	2792.5	3.839957e+000	1.229827e+000	21.5	16	4.466661e+000	0	0	0	0	0	0	4.09743	1	0	65	15.6071
DATA	1271	16	41	0	0	ASCRP3001664	ASCRP3001664	1434.57	2791.77	1.045624e+002	1.052135e+001	129.5	15.5	3.568074e+000	0	0	0	0	0	0	111.545	1	1	46.8651	15.1579
DATA	1272	16	42	0	0	ASCRP3008075	ASCRP3008075	1459.89	2792.5	3.371924e+001	3.569302e+000	55	16	2.454218e+000	0	0	0	0	0	0	35.9142	1	1	56.9804	16.0938
DATA	1273	16	43	0	0	ASCRP3002446	ASCRP3002446	1485.27	2792.14	4.231993e+002	4.233613e+001	457	15	4.687791e+000	0	0	0	0	0	0	450.447	1	1	47.5395	15.8462
DATA	1274	16	44	0	0	ASCRP3006995	ASCRP3006995	1510.66	2792.16	1.273975e+002	1.279359e+001	152	15	4.573908e+000	0	0	0	0	0	0	135.461	1	1	49.1849	16.5714
DATA	1275	16	45	0	0	ASCRP3010541	ASCRP3010541	1536.12	2792.07	2.757881e+001	2.997205e+000	46	15	4.609461e+000	0	0	0	0	0	0	29.2962	1	1	46.8651	15.8333
DATA	1276	16	46	0	0	ASCRP3011590	ASCRP3011590	1561.56	2792.37	9.763848e+000	1.527834e+000	28	15	4.229267e+000	0	0	0	0	0	0	10.3583	1	1	46.8651	15.6207
DATA	1277	16	47	0	0	ASCRP3013102	ASCRP3013102	1587.08	2792.39	1.135150e+002	1.141229e+001	138	15.5	6.116297e+000	0	0	0	0	0	0	120.295	1	1	48.8603	17.5
DATA	1278	16	48	0	0	ASCRP3010121	ASCRP3010121	1612.39	2792.39	4.440175e+001	4.593691e+000	64	16	3.331182e+000	0	0	0	0	0	0	47.0047	1	1	49.5074	15.75
DATA	1279	16	49	0	0	ASCRP3008480	ASCRP3008480	1637.59	2792.29	1.933186e+001	2.264204e+000	38	16	3.058867e+000	0	0	0	0	0	0	20.4462	1	1	46.8651	15.76
DATA	1280	16	50	0	0	ASCRP3002152	ASCRP3002152	1663.17	2792.22	1.521713e+002	1.526280e+001	178.5	15	3.342516e+000	0	0	0	0	0	0	160.791	1	1	49.1849	15
DATA	1281	16	51	1028	1	(+)E1A_r60_n11	E1A_r60_n11	1688.5	2792.5	1.686268e+001	2.291746e+000	26.5	15	4.478383e+000	0	0	0	1	0	0	17.7971	1	1	57.5363	15.5484
DATA	1282	16	52	0	0	ASCRP3005066	ASCRP3005066	1713.67	2792.5	1.241054e+002	1.246672e+001	151.5	17	4.142463e+000	0	0	0	0	0	0	130.871	1	1	57.5363	16.92
DATA	1283	16	53	0	0	ASCRP3001910	ASCRP3001910	1739.42	2792.43	7.429544e+000	1.397016e+000	26	16	3.589119e+000	0	0	0	0	0	0	7.82896	1	1	65	15.8966
DATA	1284	16	54	0	0	ASCRP3003891	ASCRP3003891	1764.7	2792.65	4.292358e+001	4.452678e+000	64	16	2.101587e+000	0	0	0	0	0	0	45.1936	1	1	48.5334	15.75
DATA	1285	16	55	0	0	ASCRP3005814	ASCRP3005814	1790.11	2792.5	1.262914e+002	1.268456e+001	150	16	4.435469e+000	0	0	0	0	0	0	132.918	1	1	56.9804	16.9375
DATA	1286	16	56	0	0	ASCRP3002548	ASCRP3002548	1815.5	2792.5	2.371726e+001	2.651258e+000	40	16	5.089591e+000	0	0	0	0	0	0	24.953	1	1	57.5363	17.2414
DATA	1287	16	57	0	0	ASCRP3004238	ASCRP3004238	1840.67	2792.5	5.320469e+000	1.299081e+000	23	15	3.624657e+000	0	0	0	0	0	0	5.59678	1	0	57.5363	14.973
DATA	1288	16	58	0	0	ASCRP3011523	ASCRP3011523	1866.38	2792.35	1.679297e+001	2.055257e+000	34.5	15	2.659713e+000	0	0	0	0	0	0	17.6682	1	1	47.5395	14.5
DATA	1289	16	59	0	0	ASCRP3002267	ASCRP3002267	1891.5	2792.5	7.750748e+001	7.840768e+000	102	15	2.786020e+000	0	0	0	0	0	0	81.5615	1	1	57.5363	15.1905
DATA	1290	16	60	0	0	ASCRP3011808	ASCRP3011808	1917.35	2792.35	2.534937e+001	2.797764e+000	43.5	15	3.359225e+000	0	0	0	0	0	0	26.694	1	1	44.4243	14.8929
DATA	1291	16	61	0	0	ASCRP3009360	ASCRP3009360	1942.74	2792.56	1.032132e+002	1.038890e+001	127	16	3.659426e+000	0	0	0	0	0	0	108.768	1	1	48.5334	15.4839
DATA	1292	16	62	0	0	ASCRP3004798	ASCRP3004798	1967.94	2792.77	6.591519e+001	6.696618e+000	86	16.5	4.499888e+000	0	0	0	0	0	0	69.5361	1	1	46.8651	16.4063
DATA	1293	16	63	0	0	AS_circRNA_control209	AS_circRNA_control209	1993.56	2792.97	2.573531e+002	2.576235e+001	287.5	16	3.608283e+000	0	0	0	0	0	0	271.892	1	1	48.5334	16.3448
DATA	1294	16	64	0	0	ASCRP3001711	ASCRP3001711	2018.5	2792.5	1.538897e+000	1.187260e+000	19	15	3.125683e+000	0	0	0	0	0	0	1.62966	1	0	57.5363	15.3548
DATA	1295	16	65	0	0	ASCRP3004849	ASCRP3004849	2043.89	2792.5	2.989372e+000	1.211782e+000	21	17	4.330332e+000	0	0	0	0	0	0	3.17354	1	0	56.9804	16.2895
DATA	1296	16	66	0	0	ASCRP3010825	ASCRP3010825	2069.43	2792.49	5.131084e+002	5.132419e+001	565.5	15	3.690980e+000	0	0	0	0	0	0	546.355	1	1	51.7088	15.04
DATA	1297	16	67	0	0	ASCRP3004767	ASCRP3004767	2094.93	2792.49	8.015129e+001	8.099597e+000	105	16	3.728597e+000	0	0	0	0	0	0	85.6462	1	1	48.5334	15.561
DATA	1298	16	68	0	0	ASCRP3011187	ASCRP3011187	2120.31	2792.52	1.456065e+003	1.456111e+002	1544.5	15	3.065571e+000	0	0	0	0	0	0	1562.24	1	1	52.3208	15.0909
DATA	1299	16	69	0	0	ASCRP3006283	ASCRP3006283	2145.81	2792.52	1.347267e+002	1.352221e+001	160	15	3.198419e+000	0	0	0	0	0	0	145.237	1	1	49.8279	14.6667
DATA	1300	16	70	0	0	ASCRP3009807	ASCRP3009807	2170.89	2792.5	7.829788e+001	7.913836e+000	101	16	4.466119e+000	0	0	0	0	0	0	84.8576	1	1	56.9804	16.3714
DATA	1301	16	71	0	0	AS_circRNA_control201	AS_circRNA_control201	2196.69	2792.66	2.105398e+002	2.108500e+001	246	16	3.629895e+000	0	0	0	1	0	0	229.573	1	1	48.5334	15.6364
DATA	1302	16	72	0	0	ASCRP3008176	ASCRP3008176	2222.07	2792.51	1.071113e+002	1.077114e+001	137	16	3.091438e+000	0	0	0	0	0	0	117.613	1	1	48.5334	16.0968
DATA	1303	16	73	0	0	ASCRP3000852	ASCRP3000852	2247.18	2792.05	3.493808e+001	3.670902e+000	58	15	4.082689e+000	0	0	0	0	0	0	38.6681	1	1	42.5954	15.0938
DATA	1304	16	74	0	0	ASCRP3013408	ASCRP3013408	2272.79	2792.3	1.273238e+002	1.278128e+001	162.5	14	3.514713e+000	0	0	0	0	0	0	142.116	1	1	48.2044	14.575
DATA	1305	16	75	0	0	ASCRP3013485	ASCRP3013485	2297.89	2792.5	2.134975e+001	2.404741e+000	44	16	3.320894e+000	0	0	0	0	0	0	24.0514	1	1	56.9804	15.8462
DATA	1306	16	76	0	0	ASCRP3005990	ASCRP3005990	2323.6	2792.52	1.290599e+001	1.692532e+000	34	14	3.192013e+000	0	0	0	0	0	0	14.6938	1	1	45.835	14.5882
DATA	1307	16	77	0	0	ASCRP3000752	ASCRP3000752	2348.58	2792.57	8.645158e+000	1.385514e+000	30	14.5	3.315415e+000	0	0	0	0	0	0	9.95441	1	1	57.5363	14.9118
DATA	1308	16	78	0	0	ASCRP3001643	ASCRP3001643	2374.33	2792.73	5.811265e+002	5.812248e+001	705	15	4.188956e+000	0	0	0	0	0	0	677.671	1	1	52.9257	15.2121
DATA	1309	16	79	0	0	ASCRP3003699	ASCRP3003699	2399.8	2792.76	1.815496e+002	1.818556e+001	236	14	3.765434e+000	0	0	0	0	0	0	214.65	1	1	46.8651	14.3871
DATA	1310	16	80	0	0	ASCRP3003144	ASCRP3003144	2425.1	2792.75	4.528699e+001	4.646315e+000	73	14	3.678235e+000	0	0	0	0	0	0	54.3491	1	1	49.8279	15
DATA	1311	16	81	0	0	AS_circRNA_control215	AS_circRNA_control215	2450.5	2792.5	3.370712e+002	3.372261e+001	432	14	3.700625e+000	0	0	0	0	0	0	411.212	1	1	46.5243	14.1935
DATA	1312	16	82	0	0	A_23_P11507	NM_015534	2475.81	2792.56	1.820602e+003	1.820630e+002	2177.5	14	3.560410e+000	0	0	0	0	0	0	2260.29	1	1	50.1463	14.3554
DATA	1313	17	1	0	0	ASCRP3006112	ASCRP3006112	406.164	2799.95	1.057352e+001	1.477928e+000	32	14	3.262688e+000	0	0	0	0	0	0	12.7656	1	1	45.1352	14.0054
DATA	1314	17	2	0	0	ASCRP3013364	ASCRP3013364	431.5	2799.5	1.073372e+002	1.078449e+001	148	15	3.059750e+000	0	0	0	0	0	0	128.027	1	1	49.1849	14.8276
DATA	1315	17	3	0	0	ASCRP3002381	ASCRP3002381	456.889	2799.51	3.765779e+001	3.911376e+000	62.5	14	3.618949e+000	0	0	0	0	0	0	44.4051	1	1	47.8731	13.925
DATA	1316	17	4	0	0	ASCRP3004242	ASCRP3004242	482.522	2799.36	1.116285e+003	1.116336e+002	1328	15	3.036316e+000	0	0	0	0	0	0	1302.55	1	1	47.5395	15.8276
DATA	1317	17	5	0	0	ASCRP3012838	ASCRP3012838	508.072	2800.42	3.199321e+002	3.201141e+001	384.5	15	3.540376e+000	0	0	0	0	0	0	369.465	1	1	46.1809	14.9524
DATA	1318	17	6	0	1	ETG05_66023	ETG05_66023	533.453	2799.69	3.134394e+002	3.136284e+001	371	14	4.142772e+000	0	0	0	1	0	0	358.986	1	1	49.1849	15.3448
DATA	1319	17	7	0	0	ASCRP3011726	ASCRP3011726	558.632	2800.26	3.062926e+002	3.064892e+001	364	15	3.781798e+000	0	0	0	0	0	0	347.895	1	1	46.5243	15.9259
DATA	1320	17	8	0	0	ASCRP3008021	ASCRP3008021	584.125	2800.36	1.821201e+002	1.824554e+001	220	15	4.391816e+000	0	0	0	0	0	0	205.341	1	1	47.2035	15.625
DATA	1321	17	9	0	0	ASCRP3008173	ASCRP3008173	609.411	2799.75	1.757656e+002	1.761173e+001	215.5	16	4.481931e+000	0	0	0	0	0	0	196.97	1	1	48.5334	15.9063
DATA	1322	17	10	0	0	ASCRP3012169	ASCRP3012169	635.032	2799.29	3.410135e+001	3.588961e+000	56	15	3.586903e+000	0	0	0	0	0	0	38.0006	1	1	45.4864	15.6389
DATA	1323	17	11	0	0	ASCRP3001923	ASCRP3001923	660	2799.46	9.221445e+000	1.454465e+000	27	14	3.356169e+000	0	0	0	0	0	0	10.2209	1	1	55.8519	14.9211
DATA	1324	17	12	0	0	A_23_P87238	NM_006512	685.418	2799.43	9.563940e+000	1.480515e+000	27.5	14	4.038278e+000	0	0	0	0	0	0	10.5501	1	1	57.5363	14.6667
DATA	1325	17	13	0	0	ASCRP3006052	ASCRP3006052	710.958	2800.1	2.309015e+002	2.311806e+001	273	16	3.955913e+000	0	0	0	0	0	0	253.49	1	1	46.8651	15.7619
DATA	1326	17	14	0	0	ASCRP3012611	ASCRP3012611	736.333	2799.5	3.991196e+001	4.150647e+000	63	16	3.368914e+000	0	0	0	0	0	0	43.67	1	1	57.5363	16.0571
DATA	1327	17	15	0	0	ASCRP3006233	ASCRP3006233	761.5	2799.5	2.125942e+001	2.413827e+000	42	15	3.956039e+000	0	0	0	0	0	0	23.1835	1	1	57.5363	15.3103
DATA	1328	17	16	0	0	ASCRP3004027	ASCRP3004027	786.893	2799.5	5.443255e+001	5.562713e+000	76	16	4.537796e+000	0	0	0	0	0	0	59.1823	1	1	56.9804	17.2703
DATA	1329	17	17	0	0	ASCRP3007828	ASCRP3007828	812.443	2798.89	6.752037e+002	6.753015e+001	745	17.5	4.413184e+000	0	0	0	0	0	0	732.54	1	1	43.7019	17.9286
DATA	1330	17	18	0	0	ASCRP3000822	ASCRP3000822	837.942	2799.23	3.812815e+002	3.814555e+001	430	16.5	4.703511e+000	0	0	0	0	0	0	412.591	1	1	46.5243	16.6389
DATA	1331	17	19	66	-1	(-)3xSLv1	NegativeControl	863.333	2799.5	1.175904e+000	1.154642e+000	16	15	3.287661e+000	0	0	0	0	0	0	-0.945792	0	0	65	15.3939
DATA	1332	17	20	0	0	ASCRP3003125	ASCRP3003125	888.617	2799.63	2.165731e+002	2.168819e+001	247.5	16	2.987461e+000	0	0	0	0	0	0	233.404	1	1	50.7771	15.7297
DATA	1333	17	21	0	0	ASCRP3007544	ASCRP3007544	913.893	2799.5	4.954479e+000	1.259926e+000	23.5	17	4.013004e+000	0	0	0	0	0	0	5.33195	1	0	56.9804	16.8857
DATA	1334	17	22	0	0	ASCRP3003514	ASCRP3003514	938.5	2800.24	1.839560e+001	2.175092e+000	38	15	2.884143e+000	0	0	0	0	0	0	19.7596	1	1	42.9674	15.4194
DATA	1335	17	23	0	0	ASCRP3012668	ASCRP3012668	964.925	2800.42	1.462453e+002	1.467064e+001	171.5	16	3.050624e+000	0	0	0	0	0	0	156.877	1	1	45.835	14.8378
DATA	1336	17	24	0	0	ASCRP3005171	ASCRP3005171	990.347	2799.94	3.549754e+001	3.735389e+000	56	15	3.064188e+000	0	0	0	0	0	0	38.0544	1	1	48.5334	14.4516
DATA	1337	17	25	0	0	ASCRP3001006	ASCRP3001006	1015.73	2799.7	7.459711e+001	7.549935e+000	97	16	4.645502e+000	0	0	0	0	0	0	79.9158	1	1	47.2035	16.8929
DATA	1338	17	26	0	0	ASCRP3006044	ASCRP3006044	1040.89	2799.5	1.041652e+002	1.048140e+001	129	14	3.392603e+000	0	0	0	0	0	0	111.524	1	1	56.9804	14.878
DATA	1339	17	27	0	0	ASCRP3004624	ASCRP3004624	1066.43	2799.47	4.109718e+001	4.271708e+000	62	15	4.001730e+000	0	0	0	0	0	0	43.9708	1	1	49.5074	14.5769
DATA	1340	17	28	0	0	ASCRP3000538	ASCRP3000538	1091.8	2799.68	1.566029e+002	1.570365e+001	185	13.5	3.107262e+000	0	0	0	0	0	0	167.417	1	1	47.5395	13.7353
DATA	1341	17	29	0	0	ASCRP3000732	ASCRP3000732	1117.28	2800.33	4.311732e+001	4.466999e+000	65	15	4.148611e+000	0	0	0	0	0	0	46.0418	1	1	46.8651	15.1951
DATA	1342	17	30	0	0	ASCRP3002411	ASCRP3002411	1142.68	2799.87	1.545997e+002	1.550400e+001	183	15	3.830551e+000	0	0	0	0	0	0	165.056	1	1	49.8279	14.8387
DATA	1343	17	31	0	0	ASCRP3012525	ASCRP3012525	1168.24	2800.16	6.449794e+001	6.554811e+000	87	14	3.595696e+000	0	0	0	0	0	0	68.8053	1	1	46.1809	14.9355
DATA	1344	17	32	0	0	ASCRP3011152	ASCRP3011152	1193.33	2799.96	6.093866e+001	6.204992e+000	82.5	15.5	4.670492e+000	0	0	0	0	0	0	64.9844	1	1	46.5243	16.4643
DATA	1345	17	33	0	0	ASCRP3006814	ASCRP3006814	1218.6	2799.84	4.139739e+003	4.139756e+002	4331	14.5	3.448969e+000	0	0	0	0	0	0	4412.54	1	1	49.8279	15.1538
DATA	1346	17	34	0	0	ASCRP3004518	ASCRP3004518	1244.05	2799.52	1.528279e+001	1.924694e+000	33.5	15	3.030590e+000	0	0	0	0	0	0	16.2849	1	1	55.8519	15.0938
DATA	1347	17	35	0	0	ASCRP3003816	ASCRP3003816	1269.88	2799.44	4.868682e+001	5.007432e+000	66	16	4.475329e+000	0	0	0	0	0	0	51.8509	1	1	47.8731	16.1714
DATA	1348	17	36	0	0	ASCRP3005966	ASCRP3005966	1294.36	2799.63	1.195511e+001	1.673822e+000	29	16	4.219769e+000	0	0	0	0	0	0	12.7222	1	1	41.4593	15.5
DATA	1349	17	37	0	0	ASCRP3003102	ASCRP3003102	1320.42	2799.57	5.070499e+000	1.277235e+000	22	15	3.977891e+000	0	0	0	0	0	0	5.39233	1	0	57.5363	14.4737
DATA	1350	17	38	0	0	ASCRP3000462	ASCRP3000462	1345.77	2800.01	7.128501e+001	7.224457e+000	91.5	15	4.119520e+000	0	0	0	0	0	0	75.7262	1	1	49.1849	15.4483
DATA	1351	17	39	0	0	ASCRP3012541	ASCRP3012541	1371	2799.54	1.195612e+000	1.173994e+000	17	15	2.914179e+000	0	0	0	0	0	0	-0.145455	0	0	65	15.4857
DATA	1352	17	40	0	0	ASCRP3009838	ASCRP3009838	1396.79	2800.18	3.211630e+002	3.213781e+001	354	15	4.394522e+000	0	0	0	0	0	0	340.581	1	1	47.8731	15.6129
DATA	1353	17	41	0	0	ASCRP3006542	ASCRP3006542	1421.74	2799.53	2.312745e+001	2.594541e+000	40	15	4.411523e+000	0	0	0	0	0	0	24.5185	1	1	47.2035	15.6667
DATA	1354	17	42	0	0	ASCRP3005674	ASCRP3005674	1447.56	2799.48	3.615264e+002	3.617179e+001	402	16	3.162752e+000	0	0	0	0	0	0	382.935	1	1	48.2044	15.6757
DATA	1355	17	43	0	0	ASCRP3002196	ASCRP3002196	1473.13	2799.11	1.323036e+001	1.771299e+000	31	15	3.458761e+000	0	0	0	0	0	0	14.0048	1	1	44.4243	15.0857
DATA	1356	17	44	0	0	ASCRP3009049	ASCRP3009049	1498.16	2799.71	2.116789e+002	2.120073e+001	240	14.5	3.710417e+000	0	0	0	0	0	0	223.741	1	1	50.1463	15.2857
DATA	1357	17	45	0	0	ASCRP3001817	ASCRP3001817	1523.43	2799.8	1.351441e+001	1.794587e+000	30	15	4.653672e+000	0	0	0	0	0	0	14.2691	1	1	49.1849	16.64
DATA	1358	17	46	0	0	ASCRP3006079	ASCRP3006079	1548.58	2799.57	9.178125e+000	1.496270e+000	26.5	15	4.128847e+000	0	0	0	0	0	0	9.68271	1	1	57.5363	14.7188
DATA	1359	17	47	0	0	ASCRP3003443	ASCRP3003443	1573.93	2799.84	1.423154e+001	1.850758e+000	31.5	14	3.270264e+000	0	0	0	0	0	0	14.9952	1	1	42.2201	14.8065
DATA	1360	17	48	0	0	ASCRP3003803	ASCRP3003803	1599.76	2800.24	1.999497e+002	2.003005e+001	229	15.5	3.977891e+000	0	0	0	0	0	0	210.39	1	1	46.1809	15.5263
DATA	1361	17	49	0	0	ASCRP3006893	ASCRP3006893	1625.28	2799.87	1.314415e+002	1.319751e+001	158	17	3.339956e+000	0	0	0	0	0	0	138.206	1	1	47.5395	15.9697
DATA	1362	17	50	0	0	ASCRP3000740	ASCRP3000740	1650.13	2799.72	1.104298e+002	1.110656e+001	129	17	2.777405e+000	0	0	0	0	0	0	116.016	1	1	49.8279	15.7742
DATA	1363	17	51	0	0	ASCRP3007945	ASCRP3007945	1675.71	2799.81	5.274265e+001	5.406371e+000	73	14	3.637973e+000	0	0	0	0	0	0	55.355	1	1	47.8731	14.7879
DATA	1364	17	52	0	0	ASCRP3010598	ASCRP3010598	1701.3	2799.58	5.013388e+001	5.152376e+000	70	16	3.850282e+000	0	0	0	0	0	0	52.581	1	1	48.2044	15.5909
DATA	1365	17	53	0	0	ASCRP3011824	ASCRP3011824	1726.54	2800.03	1.156863e+001	1.659660e+000	30	15	3.775800e+000	0	0	0	0	0	0	12.1195	1	1	47.5395	15.44
DATA	1366	17	54	0	0	ASCRP3001198	ASCRP3001198	1751.65	2800.22	2.155914e+001	2.463012e+000	40	16	3.533513e+000	0	0	0	0	0	0	22.5672	1	1	44.7812	15.8333
DATA	1367	17	55	0	0	ASCRP3004317	ASCRP3004317	1777.4	2800.35	1.268272e+003	1.268328e+002	1348.5	16	3.305008e+000	0	0	0	0	0	0	1326.71	1	1	47.5395	16.6667
DATA	1368	17	56	0	0	ASCRP3006598	ASCRP3006598	1802.58	2799.57	8.149816e+004	8.149816e+003	85068	19	9.390935e+000	0	0	0	0	1	0	85272.5	1	1	57.5363	21.7586
DATA	1369	17	57	0	0	Negative005	Negative005	1828.09	2799.61	2.096666e+000	1.210099e+000	21	17.5	5.177760e+000	0	0	0	0	0	0	2.19322	1	0	57.259	17.5333
DATA	1370	17	58	0	0	ASCRP3001683	ASCRP3001683	1853.5	2799.65	4.238922e+000	1.264980e+000	22	15	3.221782e+000	0	0	0	0	0	0	4.43396	1	0	57.5363	15.1892
DATA	1371	17	59	0	0	ASCRP3008112	ASCRP3008112	1879.23	2799.53	1.228689e+003	1.228747e+002	1329	15	4.074821e+000	0	0	0	0	0	0	1285.63	1	1	46.1809	15.3333
DATA	1372	17	60	0	0	ASCRP3005556	ASCRP3005556	1904.42	2799.57	2.163140e+000	1.210414e+000	20	15	3.374832e+000	0	0	0	0	0	0	2.2644	1	0	57.5363	15.2083
DATA	1373	17	61	0	0	Negative018	Negative018	1929.58	2799.57	1.211922e+000	1.190009e+000	17	16	4.297418e+000	0	0	0	0	0	0	-0.795122	0	0	65	14.9697
DATA	1374	17	62	0	0	A_23_P53126	NM_005574	1955.09	2799.61	6.298210e+000	1.345265e+000	24	16.5	3.955028e+000	0	0	0	0	0	0	6.60528	1	1	57.259	16.0789
DATA	1375	17	63	0	0	ASCRP3012671	ASCRP3012671	1980.5	2799.65	8.481115e+000	1.458861e+000	27	16.5	4.456172e+000	0	0	0	0	0	0	8.90748	1	1	57.5363	16.0667
DATA	1376	17	64	0	0	ASCRP3003792	ASCRP3003792	2005.63	2799.6	1.889481e+001	2.230205e+000	37.5	15	3.310792e+000	0	0	0	0	0	0	19.8822	1	1	57.8122	15.2571
DATA	1377	17	65	0	0	ASCRP3000116	ASCRP3000116	2031.2	2799.99	1.870036e+002	1.873770e+001	218	16	3.241539e+000	0	0	0	0	0	0	197.177	1	1	47.8731	15.8485
DATA	1378	17	66	0	0	ASCRP3007409	ASCRP3007409	2056.68	2799.73	7.596398e+001	7.687323e+000	95	16.5	4.260355e+000	0	0	0	0	0	0	80.3356	1	1	48.2044	16.0294
DATA	1379	17	67	0	0	ASCRP3012224	ASCRP3012224	2082.05	2799.89	3.284855e+001	3.488713e+000	53	15.5	3.965226e+000	0	0	0	0	0	0	34.8496	1	1	46.8651	15.6389
DATA	1380	17	68	0	0	ASCRP3010337	ASCRP3010337	2107.82	2800	9.713370e+000	1.521108e+000	29	15	3.684253e+000	0	0	0	0	0	0	10.3448	1	1	46.1809	15.375
DATA	1381	17	69	0	0	AS_circRNA_control207	AS_circRNA_control207	2133.12	2799.91	2.594840e+002	2.597455e+001	299	15	4.523883e+000	0	0	0	0	0	0	277.604	1	1	47.5395	15.5862
DATA	1382	17	70	0	0	ASCRP3004421	ASCRP3004421	2158.35	2800.09	1.359353e+002	1.364290e+001	163	15	3.242858e+000	0	0	0	0	0	0	146.151	1	1	49.5074	14.5
DATA	1383	17	71	0	0	ASCRP3010954	ASCRP3010954	2183.85	2800.09	2.614928e+001	2.857759e+000	47	16	3.880784e+000	0	0	0	0	0	0	28.2789	1	1	47.8731	16.3125
DATA	1384	17	72	0	0	A_23_P2683	NM_024604	2209	2800	8.551738e+000	1.429318e+000	27	15.5	3.788246e+000	0	0	0	0	0	0	9.30902	1	1	65	15.1875
DATA	1385	17	73	0	0	ASCRP3011211	ASCRP3011211	2234.56	2799.84	2.883049e+002	2.885289e+001	329	17	3.544579e+000	0	0	0	0	0	0	316.198	1	1	46.8651	16.2759
DATA	1386	17	74	0	0	Negative038	Negative038	2259.5	2800	1.148483e+000	1.129160e+000	18.5	14	3.944361e+000	0	0	0	0	0	0	0.63103	0	0	54.1152	14.9714
DATA	1387	17	75	0	0	ASCRP3007768	ASCRP3007768	2285.23	2799.88	8.836173e+001	8.906532e+000	119	16	3.069229e+000	0	0	0	0	0	0	98.5937	1	1	46.5243	16.1429
DATA	1388	17	76	0	0	A_23_P215720	NM_000492	2310.51	2799.73	1.063962e+001	1.534743e+000	31	15	2.666388e+000	0	0	0	0	0	0	11.992	1	1	43.7019	15.2647
DATA	1389	17	77	0	0	ASCRP3007074	ASCRP3007074	2336	2800	5.887344e+000	1.242409e+000	26	15	3.862976e+000	0	0	0	0	0	0	6.70861	1	1	54.9904	15.5484
DATA	1390	17	78	0	0	Negative045	Negative045	2361.5	2800	2.700062e+000	1.114039e+000	22	15	3.508377e+000	0	0	0	0	0	0	3.1144	1	0	54.1152	14.6061
DATA	1391	17	79	0	0	ASCRP3007156	ASCRP3007156	2386.64	2800.21	1.053741e+001	1.499526e+000	31	15	3.826080e+000	0	0	0	0	0	0	12.3134	1	1	47.8731	15.25
DATA	1392	17	80	0	0	ASCRP3011599	ASCRP3011599	2412.33	2800.14	7.232376e+001	7.308394e+000	103.5	14	3.724375e+000	0	0	0	0	0	0	85.76	1	1	47.8731	14.5
DATA	1393	17	81	0	0	ASCRP3009148	ASCRP3009148	2437.84	2800.12	5.439661e+001	5.537231e+000	86	15.5	3.986784e+000	0	0	0	0	0	0	65.5281	1	1	46.5243	15.6389
DATA	1394	17	82	0	0	ASCRP3002847	ASCRP3002847	2463.34	2799.72	1.528416e+002	1.531797e+001	208	14.5	3.857207e+000	0	0	0	0	0	0	187.333	1	1	46.1809	15
DATA	1395	18	1	0	0	ASCRP3004065	ASCRP3004065	418.824	2806.65	2.243525e+001	2.474333e+000	44	15	3.951956e+000	0	0	0	0	0	0	26.8033	1	1	46.8651	15.88
DATA	1396	18	2	0	0	ASCRP3013373	ASCRP3013373	444.107	2806.5	1.980591e+000	1.074403e+000	21.5	15	3.224551e+000	0	0	0	0	0	0	2.33824	1	0	65	15.0909
DATA	1397	18	3	0	0	Negative007	Negative007	469.5	2806.5	1.087392e+000	1.067730e+000	19.5	15	3.580513e+000	0	0	0	0	0	0	-0.124847	0	0	65	15.5152
DATA	1398	18	4	0	0	ASCRP3013067	ASCRP3013067	494.893	2806.5	2.365425e+001	2.599737e+000	46	15	3.393154e+000	0	0	0	0	0	0	27.3401	1	1	56.9804	15.0278
DATA	1399	18	5	0	0	ASCRP3001833	ASCRP3001833	520.729	2807.36	3.533854e+002	3.535533e+001	424	14	3.113612e+000	0	0	0	0	0	0	404.389	1	1	46.8651	15.1379
DATA	1400	18	6	0	0	ASCRP3005376	ASCRP3005376	545.582	2806.57	6.927762e+000	1.298220e+000	25	15	4.701718e+000	0	0	0	0	0	0	7.86639	1	1	65	15.8846
DATA	1401	18	7	0	0	ASCRP3003593	ASCRP3003593	571.417	2807.31	3.887829e+002	3.889405e+001	452	13	3.945137e+000	0	0	0	0	0	0	437.797	1	1	47.8731	13.7778
DATA	1402	18	8	0	0	ASCRP3006657	ASCRP3006657	596.462	2806.97	1.110862e+002	1.116439e+001	144	18	4.173328e+000	0	0	0	0	0	0	124.261	1	1	44.4243	17.4
DATA	1403	18	9	0	0	ASCRP3007355	ASCRP3007355	622.046	2807.08	7.344902e+001	7.430061e+000	98	15	3.956911e+000	0	0	0	0	0	0	81.6326	1	1	46.5243	15.3333
DATA	1404	18	10	0	0	ASCRP3009144	ASCRP3009144	647.554	2806.89	2.669180e+002	2.671563e+001	309	16	3.949185e+000	0	0	0	0	0	0	295.004	1	1	44.7812	16.1034
DATA	1405	18	11	0	0	ASCRP3000435	ASCRP3000435	672.896	2806.75	1.051939e+002	1.058030e+001	133	14	4.183407e+000	0	0	0	0	0	0	115.682	1	1	49.5074	15.1176
DATA	1406	18	12	0	0	Negative027	Negative027	698	2806.54	3.546657e+000	1.192583e+000	20	15.5	3.340450e+000	0	0	0	1	0	0	3.88323	1	0	55.8519	15.7632
DATA	1407	18	13	0	0	ASCRP3003451	ASCRP3003451	724	2807.41	1.628466e+002	1.632480e+001	199	16	3.633346e+000	0	0	0	0	0	0	177.441	1	1	46.8651	15.5135
DATA	1408	18	14	0	0	ASCRP3000920	ASCRP3000920	749.117	2806.79	2.062979e+001	2.360757e+000	41	14	3.361922e+000	0	0	0	0	0	0	22.4083	1	1	49.5074	14.8571
DATA	1409	18	15	0	0	ASCRP3003698	ASCRP3003698	774.418	2806.57	1.326285e+005	1.326285e+004	143635	16.5	5.306066e+000	0	0	0	0	0	0	143624	1	1	57.5363	17.1842
DATA	1410	18	16	0	0	ASCRP3007767	ASCRP3007767	800.056	2807.24	4.255492e+002	4.257060e+001	478	17.5	4.196468e+000	0	0	0	0	0	0	459.273	1	1	46.8651	17.1
DATA	1411	18	17	0	0	ASCRP3007481	ASCRP3007481	825	2806.54	1.463497e+002	1.468066e+001	177	18	5.364492e+000	0	0	0	0	1	0	157.643	1	1	55.8519	18.7222
DATA	1412	18	18	0	0	ASCRP3000554	ASCRP3000554	850.57	2806.77	6.393390e+002	6.394443e+001	707	16.5	3.870106e+000	0	0	0	0	0	0	687.028	1	1	50.4627	16.1471
DATA	1413	18	19	0	0	ASCRP3010348	ASCRP3010348	876.169	2806.75	4.095495e+002	4.097144e+001	459	15	3.276105e+000	0	0	0	0	0	0	439.252	1	1	45.835	15.0938
DATA	1414	18	20	0	0	ASCRP3002194	ASCRP3002194	901.418	2806.57	1.077265e+001	1.586113e+000	29	17	3.882901e+000	0	0	0	0	0	0	11.5363	1	1	57.5363	16.7692
DATA	1415	18	21	0	0	ASCRP3001013	ASCRP3001013	926.582	2806.57	2.128049e+000	1.185105e+000	20	17	3.722882e+000	0	0	0	0	0	0	2.2756	1	0	65	16.8788
DATA	1416	18	22	0	0	ASCRP3011615	ASCRP3011615	952.31	2807.37	1.811713e+001	2.155627e+000	37	16	3.464375e+000	0	0	0	0	0	0	19.3361	1	1	47.5395	15.4242
DATA	1417	18	23	0	0	ASCRP3000321	ASCRP3000321	977.5	2806.65	3.889182e+000	1.231717e+000	22	15	3.644173e+000	0	0	0	0	0	0	4.14867	1	0	57.5363	15
DATA	1418	18	24	0	0	A_23_P1331	NM_080801	1003.11	2807.51	1.159830e+002	1.165723e+001	135	16	3.502286e+000	0	0	0	0	0	0	123.514	1	1	47.5395	16.1379
DATA	1419	18	25	0	0	ASCRP3000377	ASCRP3000377	1028.42	2806.57	4.030290e+001	4.196899e+000	60	15.5	3.839122e+000	0	0	0	0	0	0	42.9158	1	1	57.5363	16.4412
DATA	1420	18	26	0	0	ASCRP3009155	ASCRP3009155	1053.76	2807.16	1.332278e+002	1.337425e+001	160	16	3.669842e+000	0	0	0	0	0	0	141.689	1	1	46.1809	15.375
DATA	1421	18	27	0	0	ASCRP3012813	ASCRP3012813	1078.96	2807.02	3.360504e+001	3.559308e+000	55	13.5	3.995461e+000	0	0	0	0	0	0	35.719	1	1	43.7019	13.8125
DATA	1422	18	28	0	0	ASCRP3006697	ASCRP3006697	1104.53	2806.53	2.526045e+001	2.785182e+000	44	14	3.807776e+000	0	0	0	0	0	0	26.8432	1	1	49.1849	15.0286
DATA	1423	18	29	0	0	ASCRP3010532	ASCRP3010532	1129.95	2807.16	2.718827e+001	2.961661e+000	47	14.5	2.578830e+000	0	0	0	0	0	0	28.8595	1	1	46.8651	14.2917
DATA	1424	18	30	0	0	ASCRP3004888	ASCRP3004888	1155.38	2807.35	3.294004e+001	3.497409e+000	52	15	3.504942e+000	0	0	0	0	0	0	34.9396	1	1	47.5395	15.2692
DATA	1425	18	31	0	0	ASCRP3001791	ASCRP3001791	1180.6	2807.34	2.995401e+001	3.217975e+000	50	14	4.388465e+000	0	0	0	0	0	0	31.7547	1	1	46.1809	15.4828
DATA	1426	18	32	0	0	ASCRP3000186	ASCRP3000186	1205.91	2806.61	3.944438e+000	1.240326e+000	22	17	4.741339e+000	0	0	0	0	0	0	4.18174	1	0	57.259	17.1379
DATA	1427	18	33	0	0	Negative046	Negative046	1231.5	2806.65	2.750263e+000	1.208363e+000	20	16	3.139398e+000	0	0	0	0	0	0	2.91395	1	0	65	15.8214
DATA	1428	18	34	0	0	ASCRP3000053	ASCRP3000053	1256.81	2807.05	3.814426e+001	3.992106e+000	59	15	4.184154e+000	0	0	0	0	0	0	40.3772	1	1	45.4864	14.9167
DATA	1429	18	35	0	0	ASCRP3004270	ASCRP3004270	1282.55	2807.21	4.196132e+001	4.358523e+000	62	16	5.103606e+000	0	0	0	0	0	0	44.3835	1	1	47.5395	16.7586
DATA	1430	18	36	0	0	Negative003	Negative003	1307.5	2806.65	1.200566e+000	1.178858e+000	15	15	3.905946e+000	0	0	0	0	0	0	-2.03546	0	0	65	14.8205
DATA	1431	18	37	1028	1	(+)E1A_r60_a20	E1A_r60_a20	1333.24	2807.49	1.525336e+001	1.928798e+000	34	13.5	2.429308e+000	0	0	0	0	0	0	16.1083	1	1	46.1809	13.6923
DATA	1432	18	38	0	0	ASCRP3004819	ASCRP3004819	1358.5	2807.26	5.741032e+002	5.742247e+001	627	14.5	3.172187e+000	0	0	0	0	0	0	605.948	1	1	46.5243	15.5909
DATA	1433	18	39	0	0	ASCRP3000015	ASCRP3000015	1384.17	2807.32	5.572107e+002	5.573361e+001	611.5	15	3.226207e+000	0	0	0	0	0	0	587.623	1	1	48.5334	14.6216
DATA	1434	18	40	0	0	ASCRP3001072	ASCRP3001072	1409.09	2806.93	9.002214e+000	1.486371e+000	27	15	4.917264e+000	0	0	0	0	0	0	9.48879	1	1	54.4085	15.8889
DATA	1435	18	41	0	0	ASCRP3002140	ASCRP3002140	1434.5	2807	4.079888e+000	1.252178e+000	22	15	3.397598e+000	0	0	0	0	0	0	4.29643	1	0	54.1152	15.1765
DATA	1436	18	42	0	0	Negative004	Negative004	1460	2807	1.206751e+000	1.184931e+000	17	15.5	3.477400e+000	0	0	0	0	0	0	-0.02635	0	0	65	15.6
DATA	1437	18	43	0	0	A_23_P111995	NM_002318	1485.56	2806.97	5.385449e+001	5.514502e+000	71	13	3.424771e+000	0	0	0	0	0	0	56.6083	1	1	48.2044	14.2941
DATA	1438	18	44	0	0	ASCRP3002703	ASCRP3002703	1510.76	2807.09	2.029161e+001	2.350992e+000	38	15	5.059188e+000	0	0	0	0	0	0	21.3065	1	1	45.835	16.6538
DATA	1439	18	45	0	0	ASCRP3010085	ASCRP3010085	1536	2807	1.154009e+002	1.160112e+001	138	15	3.806616e+000	0	0	0	0	0	0	121.062	1	1	54.9904	14.9032
DATA	1440	18	46	0	0	ASCRP3007970	ASCRP3007970	1561.5	2807	1.831795e+002	1.835654e+001	206	15.5	5.123869e+000	0	0	0	0	0	0	191.972	1	1	54.1152	16.4375
DATA	1441	18	47	0	0	ASCRP3001166	ASCRP3001166	1586.61	2807.07	1.212757e+000	1.190829e+000	16	14	3.870113e+000	0	0	0	0	0	0	-0.923072	0	0	65	15.2222
DATA	1442	18	48	0	0	ASCRP3013198	ASCRP3013198	1612.49	2807.41	8.545482e+001	8.628266e+000	106	15.5	3.084995e+000	0	0	0	0	0	0	89.3479	1	1	47.2035	15.9643
DATA	1443	18	49	0	0	ASCRP3006356	ASCRP3006356	1637.5	2807	6.195711e+000	1.344383e+000	23	16	2.879292e+000	0	0	0	0	0	0	6.47393	1	1	54.1152	15.9032
DATA	1444	18	50	0	0	ASCRP3012365	ASCRP3012365	1663.22	2806.87	1.296035e+002	1.301524e+001	150	15	3.044595e+000	0	0	0	0	0	0	135.311	1	1	46.1809	15.0263
DATA	1445	18	51	0	0	ASCRP3009637	ASCRP3009637	1688.85	2807	5.616360e+002	5.617632e+001	608	16	4.069150e+000	0	0	0	0	0	0	585.794	1	1	46.8651	15.8286
DATA	1446	18	52	0	0	ASCRP3002751	ASCRP3002751	1713.75	2807.29	3.900970e+001	4.080330e+000	57.5	17	2.718362e+000	0	0	0	0	0	0	40.647	1	1	46.8651	16.2083
DATA	1447	18	53	0	0	ASCRP3002721	ASCRP3002721	1737.7	2807.5	1.025484e+001	1.576543e+000	29	16.5	3.278961e+000	0	0	0	0	0	0	10.6765	1	1	39.0882	16.6389
DATA	1448	18	54	0	0	ASCRP3002773	ASCRP3002773	1764.5	2807.35	6.191845e+000	1.348580e+000	24	15	3.697718e+000	0	0	0	0	0	0	6.44328	1	1	57.5363	15.1613
DATA	1449	18	55	0	0	ASCRP3007943	ASCRP3007943	1790	2807.32	1.852767e+001	2.206624e+000	36	16	5.106557e+000	0	0	0	0	0	0	19.2722	1	1	58.0869	17.3333
DATA	1450	18	56	0	0	ASCRP3000069	ASCRP3000069	1815.5	2807.35	2.348416e+004	2.348416e+003	24337.5	18.5	4.765905e+000	0	0	0	0	1	0	24420.8	1	1	57.5363	19.0769
DATA	1451	18	57	0	0	ASCRP3010629	ASCRP3010629	1840.58	2807.43	1.407017e+002	1.412116e+001	161.5	16	4.442392e+000	0	0	0	0	0	0	146.295	1	1	57.5363	17.2121
DATA	1452	18	58	0	0	CUST_20_PI418767722	NM_006013	1866.23	2807.24	4.880283e+001	5.025331e+000	68	15	4.517223e+000	0	0	0	0	0	0	50.7579	1	1	46.8651	15.9697
DATA	1453	18	59	0	0	ASCRP3010122	ASCRP3010122	1891.86	2806.81	1.546503e+002	1.551135e+001	180.5	15	4.248938e+000	0	0	0	0	0	0	160.962	1	1	45.4864	15.6471
DATA	1454	18	60	0	0	ASCRP3005782	ASCRP3005782	1917.09	2806.67	2.501449e+002	2.504311e+001	279	15	3.674492e+000	0	0	0	0	0	0	260.557	1	1	45.1352	15.4242
DATA	1455	18	61	0	0	ASCRP3008940	ASCRP3008940	1942.74	2807.71	2.079282e+002	2.082722e+001	236	14	3.575105e+000	0	0	0	0	0	0	216.637	1	1	47.8731	14.4615
DATA	1456	18	62	0	0	ASCRP3013488	ASCRP3013488	1967.99	2807.6	1.393192e+003	1.393243e+002	1464	15	4.310495e+000	0	0	0	0	0	0	1453.61	1	1	49.1849	15.4737
DATA	1457	18	63	0	0	ASCRP3004514	ASCRP3004514	1993.44	2807.52	2.770644e+002	2.773211e+001	304	14.5	4.266954e+000	0	0	0	0	0	0	289.598	1	1	49.1849	15
DATA	1458	18	64	0	0	AS_circRNA_control205	AS_circRNA_control205	2018.82	2807.36	2.146939e+003	2.146972e+002	2215	15.5	3.351138e+000	0	0	0	1	0	0	2249.14	1	1	47.8731	15.525
DATA	1459	18	65	0	0	ASCRP3008682	ASCRP3008682	2043.93	2807.58	8.735672e+000	1.473923e+000	28	17	4.066258e+000	0	0	0	0	0	0	9.17371	1	1	48.8603	15.3714
DATA	1460	18	66	0	0	ASCRP3009989	ASCRP3009989	2069.38	2806.76	5.853288e+000	1.319706e+000	24	16	4.874785e+000	0	0	0	0	0	0	6.16941	1	0	41.8414	16.0741
DATA	1461	18	67	1028	1	(+)E1A_r60_a20	E1A_r60_a20	2094.74	2807.91	1.577449e+001	1.969620e+000	35	17	3.939031e+000	0	0	0	0	0	0	16.6739	1	1	45.835	15.8857
DATA	1462	18	68	0	0	ASCRP3002507	ASCRP3002507	2120.42	2807.43	1.709200e+002	1.713228e+001	197	15.5	3.906284e+000	0	0	0	0	0	0	181.499	1	1	65	16.2917
DATA	1463	18	69	0	0	ASCRP3001502	ASCRP3001502	2145.5	2807.35	1.189857e+000	1.168343e+000	19	15	2.429308e+000	0	0	0	0	0	0	-0.0391972	0	0	57.5363	15.3077
DATA	1464	18	70	0	0	ASCRP3011608	ASCRP3011608	2171.25	2807.39	3.088514e+002	3.090698e+001	350	15	3.756871e+000	0	0	0	0	0	0	331.404	1	1	48.2044	15.6471
DATA	1465	18	71	0	0	ASCRP3003607	ASCRP3003607	2196.94	2807.53	2.166448e+003	2.166479e+002	2376	14	3.349509e+000	0	0	0	0	0	0	2339.2	1	1	52.0157	15.1724
DATA	1466	18	72	0	0	ASCRP3002495	ASCRP3002495	2221.88	2807.39	4.783574e+001	4.919064e+000	67.5	16	4.147252e+000	0	0	0	0	0	0	52.0127	1	1	49.1849	15.5405
DATA	1467	18	73	0	0	ASCRP3012564	ASCRP3012564	2247.49	2806.8	2.900690e+002	2.902918e+001	339	16	4.042389e+000	0	0	0	0	0	0	318.019	1	1	45.4864	15.8182
DATA	1468	18	74	0	0	ASCRP3003966	ASCRP3003966	2272.58	2807.43	3.814108e+000	1.190548e+000	23.5	14	2.445975e+000	0	0	0	0	0	0	4.21615	1	0	57.5363	14.871
DATA	1469	18	75	0	0	A_23_P250813	NM_000553	2298.32	2807.41	5.203437e+001	5.321939e+000	77	16	2.693331e+000	0	0	0	1	0	0	58.0851	1	1	49.5074	15.8125
DATA	1470	18	76	0	0	ASCRP3001426	ASCRP3001426	2323.58	2806.88	1.525227e+002	1.529223e+001	192.5	14	2.899325e+000	0	0	0	0	0	0	172.124	1	1	44.7812	14.0357
DATA	1471	18	77	0	0	ASCRP3011451	ASCRP3011451	2348.95	2807.58	5.117606e+001	5.232891e+000	75	15.5	3.959472e+000	0	0	0	0	0	0	58.4058	1	1	48.8603	15.25
DATA	1472	18	78	0	0	ASCRP3007205	ASCRP3007205	2374.3	2807.64	2.290942e+002	2.293479e+001	289.5	15	3.241082e+000	0	0	0	0	0	0	264.805	1	1	49.5074	14.7692
DATA	1473	18	79	0	0	ASCRP3006006	ASCRP3006006	2399.71	2807.41	3.901930e+001	4.044265e+000	65	14	3.902026e+000	0	0	0	0	0	0	45.7404	1	1	46.8651	14.5
DATA	1474	18	80	0	0	ASCRP3004675	ASCRP3004675	2425.07	2807.32	1.944709e+001	2.208868e+000	43.5	14	3.408344e+000	0	0	0	0	0	0	23.1455	1	1	49.1849	14.8286
DATA	1475	18	81	0	0	ASCRP3006260	ASCRP3006260	2450.5	2807.06	2.501874e+002	2.503995e+001	320	16	3.881001e+000	0	0	0	0	0	0	302.75	1	1	48.5334	15.3929
DATA	1476	18	82	0	0	Negative046	Negative046	2475.58	2807.43	1.716038e+000	1.026950e+000	20	14	3.626519e+000	0	0	0	0	0	0	2.11292	1	0	65	14.1024
DATA	1477	19	1	0	0	ASCRP3003011	ASCRP3003011	406.456	2814.42	9.840232e+000	1.433099e+000	30	15	3.605779e+000	0	0	0	0	0	0	11.7747	1	1	41.4593	14.6349
DATA	1478	19	2	0	0	ASCRP3012540	ASCRP3012540	431.5	2814	1.383947e+001	1.740001e+000	34	15	3.548436e+000	0	0	0	0	0	0	16.3593	1	1	54.1152	15.5161
DATA	1479	19	3	0	0	ASCRP3010858	ASCRP3010858	457.13	2814.2	1.195405e+002	1.200159e+001	157.5	15	3.628262e+000	0	0	0	0	0	0	139.64	1	1	46.5243	14.9167
DATA	1480	19	4	0	0	ASCRP3000312	ASCRP3000312	482.586	2814.1	2.654806e+001	2.865565e+000	50	16	4.266954e+000	0	0	0	0	0	0	30.6839	1	1	47.5395	15.7241
DATA	1481	19	5	0	0	ASCRP3010168	ASCRP3010168	508	2814.23	1.474408e+002	1.478426e+001	184	15	3.203858e+000	0	0	0	0	0	0	168.738	1	1	48.2044	15.9118
DATA	1482	19	6	0	0	ASCRP3007687	ASCRP3007687	533.442	2814.21	2.029066e+002	2.032040e+001	246	16	4.703933e+000	0	0	0	0	0	0	230.149	1	1	49.1849	16.8571
DATA	1483	19	7	0	0	ASCRP3007982	ASCRP3007982	558.528	2814.25	1.112320e+002	1.117825e+001	140.5	15	5.124076e+000	0	0	0	0	0	0	125.151	1	1	47.5395	15.5517
DATA	1484	19	8	0	0	ASCRP3011104	ASCRP3011104	584.25	2814.63	1.565288e+002	1.569266e+001	196	16	3.783143e+000	0	0	0	0	0	0	174.756	1	1	45.4864	15.6429
DATA	1485	19	9	0	0	ASCRP3000489	ASCRP3000489	609.5	2814.21	4.372458e+001	4.514569e+000	63.5	16	3.685557e+000	0	0	0	0	0	0	48.5053	1	1	46.5243	16.8
DATA	1486	19	10	0	0	ASCRP3005723	ASCRP3005723	634.985	2814.1	5.162215e+001	5.284571e+000	72	15	2.812627e+000	0	0	0	0	0	0	56.9229	1	1	46.8651	15.2941
DATA	1487	19	11	0	0	Negative005	Negative005	660	2814	1.157539e+000	1.136609e+000	17	17	6.342998e+000	0	0	0	0	0	0	-0.0922476	0	0	65	17.1852
DATA	1488	19	12	0	0	Negative041	Negative041	685.5	2814	5.678566e+000	1.275597e+000	23	14	3.833895e+000	0	0	0	1	0	0	6.19784	1	0	54.1152	15.2941
DATA	1489	19	13	0	0	A_23_P11507	NM_015534	711.013	2814.51	2.113682e+003	2.113713e+002	2334	16	3.992881e+000	0	0	0	0	0	0	2295.96	1	1	48.2044	16.0526
DATA	1490	19	14	0	0	A_23_P256956	NM_005733	736.735	2814.57	1.099253e+001	1.592544e+000	29	15	3.336833e+000	0	0	0	0	0	0	11.8927	1	1	45.835	14.5714
DATA	1491	19	15	0	0	ASCRP3013020	ASCRP3013020	761.5	2814	5.277633e+001	5.402702e+000	73	15.5	4.738752e+000	0	0	0	0	0	0	56.928	1	1	65	16.425
DATA	1492	19	16	0	0	ASCRP3002231	ASCRP3002231	786.912	2814.39	8.633016e+000	1.445726e+000	27	18	6.248630e+000	0	0	0	0	1	0	9.28075	1	1	57.259	18.6857
DATA	1493	19	17	0	0	CUST_13_PI418767722	NM_005022	812.5	2814.35	1.114485e+005	1.114486e+004	119177	18	5.480606e+000	0	0	0	0	0	0	119485	1	1	57.5363	18.5
DATA	1494	19	18	0	0	ASCRP3002824	ASCRP3002824	837.937	2813.83	1.385643e+002	1.390533e+001	167.5	17	4.993778e+000	0	0	0	0	0	0	148.258	1	1	45.4864	17.6571
DATA	1495	19	19	0	0	ASCRP3002682	ASCRP3002682	863.367	2814.4	1.883990e+001	2.216745e+000	36.5	15	3.349169e+000	0	0	0	0	0	0	20.1067	1	1	57.8122	15.4286
DATA	1496	19	20	0	0	ASCRP3004665	ASCRP3004665	888.5	2814.35	5.000467e+001	5.135571e+000	70	17	3.699953e+000	0	0	0	0	0	0	53.2718	1	1	57.5363	16.7586
DATA	1497	19	21	0	0	ASCRP3006498	ASCRP3006498	914.026	2814.74	2.210092e+002	2.213200e+001	254	16	4.058565e+000	0	0	0	0	0	0	234.999	1	1	49.1849	16.3171
DATA	1498	19	22	0	0	ASCRP3000402	ASCRP3000402	939.418	2814.43	7.531342e+000	1.394665e+000	25	15	3.370999e+000	0	0	0	0	0	0	7.99875	1	1	57.5363	15.3636
DATA	1499	19	23	0	0	Negative031	Negative031	964.582	2814.43	1.196899e+000	1.175257e+000	17	15.5	3.552144e+000	0	0	0	0	0	0	-0.399904	0	0	65	15.6071
DATA	1500	19	24	0	0	ASCRP3011957	ASCRP3011957	990.088	2814.39	1.025779e+001	1.560879e+000	27	15	3.537424e+000	0	0	0	0	0	0	10.8698	1	1	57.259	15.1765
DATA	1501	19	25	0	0	ASCRP3008063	ASCRP3008063	1015.5	2814.35	7.868254e+003	7.868263e+002	8279	15.5	4.339766e+000	0	0	0	0	0	0	8330.06	1	1	57.5363	16.3684
DATA	1502	19	26	0	0	ASCRP3011135	ASCRP3011135	1040.88	2814.1	3.064594e+001	3.283317e+000	52	17	3.565238e+000	0	0	0	0	0	0	32.4239	1	1	46.1809	16.6286
DATA	1503	19	27	0	0	ASCRP3002171	ASCRP3002171	1066.74	2813.97	1.656075e+001	2.032938e+000	35	14	3.889553e+000	0	0	0	0	0	0	17.5101	1	1	46.1809	14.7917
DATA	1504	19	28	0	0	ASCRP3012455	ASCRP3012455	1091.93	2814.12	3.623700e+001	3.810991e+000	54	13	3.417823e+000	0	0	0	0	0	0	38.2839	1	1	43.7019	13.7179
DATA	1505	19	29	0	0	ASCRP3008396	ASCRP3008396	1117.28	2814.76	9.315184e+001	9.389797e+000	115	14	4.257820e+000	0	0	0	0	0	0	98.302	1	1	49.8279	15.0645
DATA	1506	19	30	1028	1	(+)E1A_r60_a135	E1A_r60_a135	1142.5	2814.35	1.203444e+000	1.182121e+000	18	15	3.883099e+000	0	0	0	0	0	0	0.338945	0	0	57.5363	15.9615
DATA	1507	19	31	0	0	ASCRP3000960	ASCRP3000960	1167.58	2814.43	5.844834e+000	1.318999e+000	22	14	3.932169e+000	0	0	0	0	0	0	6.16243	1	0	65	14.375
DATA	1508	19	32	0	0	ASCRP3002393	ASCRP3002393	1193.57	2814.66	2.797446e+001	3.037433e+000	47.5	16	4.614178e+000	0	0	0	0	0	0	29.4718	1	1	48.5334	16.8276
DATA	1509	19	33	0	0	ASCRP3002032	ASCRP3002032	1218.76	2813.78	3.648597e+001	3.835644e+000	54	16	3.528684e+000	0	0	0	0	0	0	38.4442	1	1	45.1352	15.5806
DATA	1510	19	34	0	0	ASCRP3004239	ASCRP3004239	1243.92	2814.17	1.202769e+001	1.687922e+000	30	15	3.076208e+000	0	0	0	0	0	0	12.6619	1	1	45.835	15.0345
DATA	1511	19	35	0	0	ASCRP3011431	ASCRP3011431	1269.42	2814.43	3.812293e+000	1.245019e+000	21	15	4.338198e+000	0	0	0	0	0	0	4.01	1	0	57.5363	15.2941
DATA	1512	19	36	0	0	ASCRP3002530	ASCRP3002530	1295	2813.88	1.273420e+003	1.273475e+002	1362	15	4.685512e+000	0	0	0	0	0	0	1339.19	1	1	45.4864	15.3333
DATA	1513	19	37	0	0	ASCRP3012292	ASCRP3012292	1320.5	2814.57	1.074214e+002	1.080751e+001	132	15	3.530491e+000	0	0	0	0	0	0	112.829	1	1	49.1849	14.5333
DATA	1514	19	38	0	0	ASCRP3000519	ASCRP3000519	1345.58	2814.43	9.166141e+000	1.500216e+000	26	14	3.735314e+000	0	0	0	0	0	0	9.62188	1	1	57.5363	14.9565
DATA	1515	19	39	0	0	ASCRP3013499	ASCRP3013499	1371	2814.46	1.200079e+001	1.689042e+000	29.5	14	2.939580e+000	0	0	0	0	0	0	12.5876	1	1	65	14.5625
DATA	1516	19	40	0	0	ASCRP3004095	ASCRP3004095	1396.45	2814.74	4.857164e+001	5.000762e+000	68	14	4.569632e+000	0	0	0	0	0	0	50.8945	1	1	49.5074	15.1923
DATA	1517	19	41	0	0	ASCRP3003853	ASCRP3003853	1421.64	2814.09	2.696541e+001	2.947507e+000	46.5	15.5	4.232333e+000	0	0	0	0	0	0	28.2462	1	1	46.5243	16.1333
DATA	1518	19	42	0	0	ASCRP3001092	ASCRP3001092	1447.23	2814.1	2.207211e+001	2.508144e+000	41	16	2.593222e+000	0	0	0	0	0	0	23.0997	1	1	46.5243	15.7188
DATA	1519	19	43	0	0	ASCRP3001745	ASCRP3001745	1472.8	2814.16	2.544096e+001	2.809660e+000	42	14	3.791638e+000	0	0	0	0	0	0	26.5996	1	1	44.7812	14.6923
DATA	1520	19	44	0	0	ASCRP3011484	ASCRP3011484	1498.38	2814.24	1.828012e+002	1.831905e+001	208	14	3.042477e+000	0	0	0	0	0	0	190.933	1	1	49.1849	14.44
DATA	1521	19	45	0	0	AS_circRNA_control210	AS_circRNA_control210	1523.42	2814.43	1.101740e+004	1.101741e+003	11505	15	4.815434e+000	0	0	0	0	0	0	11494.8	1	1	57.5363	15.8333
DATA	1522	19	46	0	0	ASCRP3012485	ASCRP3012485	1548.91	2814.72	1.058025e+002	1.064767e+001	128	16	4.227407e+000	0	0	0	0	0	0	110.254	1	1	48.8603	16
DATA	1523	19	47	0	0	ASCRP3010637	ASCRP3010637	1574.33	2814.5	4.481698e+000	1.278446e+000	22.5	15	3.800858e+000	0	0	0	0	0	0	4.66647	1	0	57.5363	15.9118
DATA	1524	19	48	0	0	ASCRP3002301	ASCRP3002301	1599.68	2814.94	1.462789e+003	1.462839e+002	1576	15	4.258014e+000	0	0	0	0	0	0	1521.1	1	1	49.8279	15.4545
DATA	1525	19	49	0	0	Negative013	Negative013	1624.89	2814.5	1.221705e+000	1.199641e+000	17	15	3.328486e+000	0	0	0	0	0	0	0.0809829	0	0	65	14.6897
DATA	1526	19	50	0	0	Negative040	Negative040	1650.37	2814.36	4.898374e+002	4.899846e+001	520.5	17	2.971455e+000	0	0	0	0	0	0	508.642	1	1	48.8603	15.7273
DATA	1527	19	51	0	0	ASCRP3006205	ASCRP3006205	1675.42	2814.45	1.429921e+001	1.867821e+000	32	15	3.455844e+000	0	0	0	0	0	0	14.8344	1	1	40.6843	15.3333
DATA	1528	19	52	0	0	ASCRP3011316	ASCRP3011316	1701.37	2814.24	1.689057e+002	1.693332e+001	193	17	3.190194e+000	0	0	0	0	0	0	175.114	1	1	46.1809	16.0345
DATA	1529	19	53	0	0	AS_circRNA_control205	AS_circRNA_control205	1726.94	2814.7	1.928467e+003	1.928505e+002	2019	15	3.600515e+000	0	0	0	0	0	0	1997.23	1	1	51.7088	15.5625
DATA	1530	19	54	0	0	ASCRP3001091	ASCRP3001091	1751.89	2814.5	2.612136e+000	1.232281e+000	19	16	3.716143e+000	0	0	0	0	0	0	2.70411	1	0	56.9804	16.0769
DATA	1531	19	55	0	0	ASCRP3000680	ASCRP3000680	1777.52	2814.85	2.281244e+002	2.284425e+001	250	15	2.870962e+000	0	0	0	0	0	0	235.984	1	1	49.8279	14.6364
DATA	1532	19	56	0	0	ASCRP3013598	ASCRP3013598	1802.67	2814.5	8.095748e+000	1.451872e+000	26	17.5	5.698718e+000	0	0	0	0	0	0	8.37434	1	1	65	18.3462
DATA	1533	19	57	0	0	ASCRP3012915	ASCRP3012915	1828.19	2814.13	4.168945e+003	4.168963e+002	4317	18	2.910899e+000	0	0	0	0	0	0	4313.04	1	1	46.5243	17.84
DATA	1534	19	58	0	0	ASCRP3009046	ASCRP3009046	1853.5	2814.5	1.857601e+001	2.214346e+000	36	16	4.263877e+000	0	0	0	0	0	0	19.2144	1	1	65	16.2258
DATA	1535	19	59	0	0	ASCRP3007774	ASCRP3007774	1878.89	2814.5	5.085352e+001	5.226138e+000	68	18	4.822370e+000	0	0	0	0	0	0	52.6181	1	1	56.9804	17.4595
DATA	1536	19	60	0	0	ASCRP3000236	ASCRP3000236	1904.69	2813.97	9.104339e+001	9.183565e+000	105	15	4.388105e+000	0	0	0	0	0	0	94.2947	1	1	46.1809	15.5429
DATA	1537	19	61	0	0	ASCRP3010805	ASCRP3010805	1929.58	2814.57	2.654030e+000	1.232091e+000	20	15	3.746931e+000	0	0	0	0	0	0	2.75001	1	0	57.5363	15.2381
DATA	1538	19	62	0	0	ASCRP3008833	ASCRP3008833	1955.11	2814.5	3.837232e+000	1.261415e+000	22	14.5	4.152498e+000	0	0	0	0	0	0	3.98108	1	0	65	15
DATA	1539	19	63	0	0	AS_circRNA_control202	AS_circRNA_control202	1980.58	2814.92	1.168476e+002	1.174623e+001	142.5	14	4.161261e+000	0	0	0	0	0	0	121.385	1	1	49.1849	14.8333
DATA	1540	19	64	0	0	ASCRP3001520	ASCRP3001520	2005.67	2814.5	1.281374e+001	1.753746e+000	31	15	3.491278e+000	0	0	0	0	0	0	13.3414	1	1	57.5363	15.2439
DATA	1541	19	65	0	0	ASCRP3011964	ASCRP3011964	2030.99	2814.04	1.299553e+002	1.305028e+001	156	15.5	3.812573e+000	0	0	0	0	0	0	135.676	1	1	46.8651	14.75
DATA	1542	19	66	0	0	Negative032	Negative032	2056.58	2814.57	1.212987e+000	1.191055e+000	16	15	3.898718e+000	0	0	0	0	0	0	-1.32826	0	0	65	15
DATA	1543	19	67	0	0	ASCRP3008361	ASCRP3008361	2082.11	2814.5	3.704202e+001	3.889710e+000	55.5	17.5	5.362655e+000	0	0	0	0	0	0	38.9076	1	1	56.9804	17.375
DATA	1544	19	68	0	0	ASCRP3002427	ASCRP3002427	2107.5	2814.5	1.712196e+002	1.716273e+001	199.5	16	3.443479e+000	0	0	0	0	0	0	180.562	1	1	57.5363	15.3704
DATA	1545	19	69	0	0	ASCRP3006167	ASCRP3006167	2132.67	2814.5	2.550830e+004	2.550831e+003	26962	16	4.369592e+000	0	0	0	0	0	0	27022.9	1	1	57.5363	16.52
DATA	1546	19	70	0	0	ASCRP3000543	ASCRP3000543	2158.93	2814.62	3.650880e+001	3.833933e+000	57	15	2.432566e+000	0	0	0	0	0	0	38.8842	1	1	49.1849	15.0741
DATA	1547	19	71	0	0	ASCRP3006934	ASCRP3006934	2183.58	2814.57	1.029655e+001	1.553857e+000	30	15	3.932913e+000	0	0	0	0	0	0	11.0304	1	1	57.5363	15.303
DATA	1548	19	72	0	0	A_23_P252748	NM_007152	2209	2814.54	6.746692e+001	6.845003e+000	90	14	4.343578e+000	0	0	0	0	0	0	72.7625	1	1	65	14
DATA	1549	19	73	0	0	ASCRP3008069	ASCRP3008069	2234.44	2814.53	1.261290e+002	1.266498e+001	155.5	16	4.228424e+000	0	0	0	0	0	0	137.055	1	1	49.1849	16.2903
DATA	1550	19	74	0	0	Negative056	Negative056	2259.58	2814.57	1.158849e+000	1.137896e+000	15	14.5	4.099481e+000	0	0	0	0	0	0	-2.69119	0	0	65	15.4333
DATA	1551	19	75	0	0	ASCRP3009503	ASCRP3009503	2285.75	2814.61	8.553716e+000	1.414949e+000	29	16	3.022901e+000	0	0	0	0	0	0	9.46098	1	1	44.7812	15.931
DATA	1553	19	77	0	0	ASCRP3008481	ASCRP3008481	2336.2	2814.9	2.100772e+001	2.372991e+000	43	14	4.083046e+000	0	0	0	0	0	0	23.7322	1	1	49.8279	14.5333
DATA	1554	19	78	0	0	ASCRP3009583	ASCRP3009583	2361.73	2814.99	5.056509e+001	5.172669e+000	72.5	15.5	4.032198e+000	0	0	0	0	0	0	57.8304	1	1	46.5243	15.5
DATA	1555	19	79	0	0	ASCRP3004896	ASCRP3004896	2386.58	2814.57	1.379761e+001	1.749471e+000	35.5	15	3.666764e+000	0	0	0	0	0	0	15.9922	1	1	57.5363	15.3871
DATA	1556	19	80	0	0	ASCRP3013138	ASCRP3013138	2412.4	2814.85	7.955845e+001	8.026136e+000	112.5	15.5	3.781990e+000	0	0	0	0	0	0	93.5779	1	1	48.8603	15.8
DATA	1557	19	81	0	0	ASCRP3009758	ASCRP3009758	2437.94	2814.38	1.879890e+001	2.149781e+000	41	15	3.970056e+000	0	0	0	0	0	0	22.4729	1	1	45.1352	15.6571
DATA	1558	19	82	0	0	ASCRP3010310	ASCRP3010310	2463.16	2814.52	6.606918e+002	6.607714e+001	811	16	4.041308e+000	0	0	0	0	0	0	803.353	1	1	53.2255	15.2381
DATA	1559	20	1	0	0	CUST_15_PI418767722	NM_001614	418.892	2821.5	6.892283e+002	6.893087e+001	825	14	3.443977e+000	0	0	0	0	0	0	816.153	1	1	48.5334	14.1951
DATA	1560	20	2	0	0	ASCRP3007186	ASCRP3007186	444.431	2821.57	1.344587e+002	1.348804e+001	175	15	3.040758e+000	0	0	0	0	0	0	157.27	1	1	47.8731	15.6061
DATA	1561	20	3	0	0	ASCRP3003516	ASCRP3003516	469.5	2821.35	3.694546e+000	1.139178e+000	23	16	3.975733e+000	0	0	0	0	0	0	4.27422	1	0	57.5363	15.8387
DATA	1562	20	4	0	0	ASCRP3004151	ASCRP3004151	494.807	2821.43	3.577875e+000	1.146071e+000	23	16	3.227931e+000	0	0	0	0	0	0	4.09671	1	0	58.0869	15.8333
DATA	1563	20	5	0	0	ASCRP3004364	ASCRP3004364	520.557	2821.71	6.669367e+001	6.759383e+000	96	15.5	3.034822e+000	0	0	0	0	0	0	75.6244	1	1	50.7771	15.4167
DATA	1564	20	6	0	0	ASCRP3012152	ASCRP3012152	546.063	2821.92	5.638584e+002	5.639674e+001	651	16	4.650053e+000	0	0	0	0	0	0	633.767	1	1	49.5074	15.7941
DATA	1565	20	7	0	0	ASCRP3008197	ASCRP3008197	571.054	2821.48	2.343667e+001	2.596434e+000	43	14.5	3.953383e+000	0	0	0	0	0	0	26.1471	1	1	55.8519	14.3529
DATA	1566	20	8	0	0	ASCRP3005442	ASCRP3005442	596.418	2821.43	1.661122e+001	2.006455e+000	35	15	3.852705e+000	0	0	0	0	0	0	18.4013	1	1	57.5363	15.52
DATA	1567	20	9	0	0	ASCRP3001055	ASCRP3001055	621.667	2821.5	7.595461e+000	1.363802e+000	25	15	2.523959e+000	0	0	0	0	0	0	8.35965	1	1	65	15.2963
DATA	1568	20	10	0	0	ASCRP3000813	ASCRP3000813	647.418	2821.43	3.611533e+001	3.786999e+000	58	16	3.457848e+000	0	0	0	0	0	0	39.5163	1	1	57.5363	16.3636
DATA	1569	20	11	0	0	ASCRP3005035	ASCRP3005035	672.582	2821.43	4.130537e+001	7.044426e+000	34.5	17.5	6.591096e+000	0	1	0	0	0	0	44.9605	1	1	65	17.0938
DATA	1570	20	12	66	-1	(-)3xSLv1	NegativeControl	698	2821.46	1.352480e+001	2.278514e+000	28	16.5	3.916084e+000	0	0	0	1	0	0	14.652	1	1	55.8519	16.4167
DATA	1571	20	13	0	0	ASCRP3005107	ASCRP3005107	723.5	2821.5	1.183787e+002	1.189415e+001	142.5	15	3.191036e+000	0	0	0	0	0	0	127.699	1	1	57.5363	14.3824
DATA	1572	20	14	0	0	ASCRP3011888	ASCRP3011888	749.031	2821.81	1.607734e+001	1.982711e+000	35	14.5	3.312332e+000	0	0	0	0	0	0	17.274	1	1	45.4864	14.8333
DATA	1573	20	15	0	0	ASCRP3007672	ASCRP3007672	774.634	2822.39	2.072663e+001	2.377494e+000	39	16	5.410617e+000	0	0	0	0	0	0	22.1854	1	1	47.2035	16.9459
DATA	1574	20	16	0	0	ASCRP3003417	ASCRP3003417	799.831	2821.81	1.617114e+003	1.617156e+002	1728	16	3.305094e+000	0	0	0	0	0	0	1726.58	1	1	53.5237	16.069
DATA	1575	20	17	0	0	ASCRP3003350	ASCRP3003350	825	2821.46	3.417361e+002	3.419364e+001	377.5	16.5	5.432632e+000	0	0	0	0	0	0	364.02	1	1	65	17.5278
DATA	1576	20	18	0	0	ASCRP3013544	ASCRP3013544	850.5	2821.5	4.101809e+000	1.242745e+000	21	17	4.274490e+000	0	0	0	0	0	0	4.35908	1	0	57.5363	16.0667
DATA	1577	20	19	0	0	ASCRP3001208	ASCRP3001208	875.667	2821.5	4.240798e+004	4.240798e+003	44663	18	4.286413e+000	0	0	0	0	0	0	44978.1	1	1	57.5363	17.96
DATA	1578	20	20	0	0	ASCRP3008243	ASCRP3008243	901.348	2821.52	5.261721e+001	5.391878e+000	72	16	3.846180e+000	0	0	0	0	0	0	55.7058	1	1	47.5395	16.3103
DATA	1579	20	21	0	0	ASCRP3007255	ASCRP3007255	926.611	2821.92	9.119706e+001	9.195693e+000	113	17	4.629100e+000	0	0	0	0	0	0	96.374	1	1	48.2044	17.4286
DATA	1580	20	22	0	0	ASCRP3011654	ASCRP3011654	951.656	2821.52	8.761007e+000	1.470427e+000	24	17	4.580706e+000	0	0	0	0	0	0	9.24877	1	1	43.3362	17.2813
DATA	1581	20	23	0	0	ASCRP3012666	ASCRP3012666	977.221	2822.13	2.121363e+002	2.124658e+001	242	14.5	3.940506e+000	0	0	0	0	0	0	223.579	1	1	48.8603	15.3
DATA	1582	20	24	0	0	CUST_8_PI418767722	NM_021009	1002.93	2822.29	1.351059e+002	1.356239e+001	158	16.5	3.879944e+000	0	0	0	0	0	0	142.227	1	1	47.8731	16.4444
DATA	1583	20	25	0	0	ASCRP3000793	ASCRP3000793	1028.33	2821.5	3.673996e+001	3.860258e+000	56	16	3.593366e+000	0	0	0	0	0	0	38.6644	1	1	57.5363	16.6667
DATA	1584	20	26	0	0	ASCRP3008465	ASCRP3008465	1054.36	2821.15	2.732487e+001	2.978492e+000	45	16	3.941235e+000	0	0	0	0	0	0	28.7399	1	1	45.4864	16
DATA	1585	20	27	0	0	Negative060	Negative060	1078.89	2821.5	1.208301e+000	1.186453e+000	16.5	14	2.756420e+000	0	0	0	0	0	0	-0.460674	0	0	65	13.7419
DATA	1586	20	28	0	0	Negative055	Negative055	1104.5	2821.5	1.209119e+000	1.187257e+000	16	14	3.915361e+000	0	0	0	0	0	0	-1.23134	0	0	65	14.5172
DATA	1587	20	29	0	0	ASCRP3002449	ASCRP3002449	1129.67	2821.5	1.114103e+001	1.628668e+000	30	14	4.046522e+000	0	0	0	0	0	0	11.6914	1	1	57.5363	14.6786
DATA	1588	20	30	0	0	CUST_9_PI418767722	NM_003746	1155.26	2822.22	1.232015e+003	1.232072e+002	1316	16	3.982670e+000	0	0	0	0	0	0	1291.37	1	1	47.2035	15.9565
DATA	1589	20	31	0	0	ASCRP3007146	ASCRP3007146	1180.63	2822.13	1.126330e+001	1.638505e+000	28	16	4.830671e+000	0	0	0	0	0	0	11.7999	1	1	43.7019	16.1538
DATA	1590	20	32	0	0	ASCRP3003165	ASCRP3003165	1205.99	2821.87	1.918913e+001	2.258176e+000	38	16.5	4.173650e+000	0	0	0	0	0	0	20.0958	1	1	46.8651	16.5
DATA	1591	20	33	0	0	ASCRP3005641	ASCRP3005641	1231.61	2821.58	2.930119e+001	3.162876e+000	49	16	2.469519e+000	0	0	0	0	0	0	30.6742	1	1	45.835	15.2069
DATA	1592	20	34	0	0	ASCRP3005673	ASCRP3005673	1256.79	2821.62	2.657229e+001	2.912187e+000	44	16	3.798981e+000	0	0	0	0	0	0	27.8	1	1	46.5243	14.9677
DATA	1593	20	35	0	0	ASCRP3000796	ASCRP3000796	1282.33	2821.5	7.036504e+000	1.384422e+000	23	14.5	4.374499e+000	0	0	0	0	0	0	7.35764	1	1	57.5363	15.1071
DATA	1594	20	36	0	0	ASCRP3004693	ASCRP3004693	1307.54	2821.83	1.595495e+002	1.599952e+001	181.5	15	3.822551e+000	0	0	0	0	0	0	166.679	1	1	47.8731	15.0313
DATA	1595	20	37	0	0	AS_circRNA_control209	AS_circRNA_control209	1333.34	2822.3	2.313901e+002	2.316982e+001	261	14.5	3.970926e+000	0	0	0	0	0	0	241.471	1	1	47.5395	14.9444
DATA	1596	20	38	0	0	ASCRP3013110	ASCRP3013110	1358.67	2822	2.537722e+001	2.805103e+000	45	14	3.103804e+000	0	0	0	0	0	0	26.4697	1	1	48.5334	14.6786
DATA	1597	20	39	0	0	AS_circRNA_control212	AS_circRNA_control212	1384	2821.94	3.708687e+002	3.710615e+001	400.5	14	3.486996e+000	0	0	0	0	0	0	386.555	1	1	51.7088	14.3226
DATA	1598	20	40	0	0	ASCRP3013210	ASCRP3013210	1409.5	2822	1.533063e+002	1.537730e+001	178.5	14	4.927104e+000	0	0	0	0	0	0	159.653	1	1	48.5334	15.7407
DATA	1599	20	41	0	0	ASCRP3011188	ASCRP3011188	1434.3	2821.43	1.464132e+001	1.891527e+000	32	15	3.082021e+000	0	0	0	0	0	0	15.2416	1	1	43.3362	15.5333
DATA	1600	20	42	0	0	ASCRP3002550	ASCRP3002550	1460.09	2821.58	1.075280e+001	1.610381e+000	28	15	2.988004e+000	0	0	0	0	0	0	11.1823	1	1	45.4864	15.1316
DATA	1601	20	43	0	0	ASCRP3012398	ASCRP3012398	1485.44	2821.74	7.064990e+001	7.166183e+000	88	13	3.233522e+000	0	0	0	0	0	0	73.3958	1	1	46.1809	13.7931
DATA	1602	20	44	0	0	ASCRP3000262	ASCRP3000262	1510.85	2821.46	7.801273e+001	7.893164e+000	97	15	3.886058e+000	0	0	0	0	0	0	80.9866	1	1	48.5334	15.3333
DATA	1603	20	45	0	0	ASCRP3011547	ASCRP3011547	1536.11	2821.5	6.581303e+001	6.690182e+000	86	16	4.343957e+000	0	0	0	0	0	0	68.255	1	1	56.9804	15.9688
DATA	1604	20	46	0	0	ASCRP3006652	ASCRP3006652	1561.42	2821.57	1.998216e+002	2.001836e+001	224	17	5.380169e+000	0	0	0	0	0	0	207.026	1	1	57.5363	18.2286
DATA	1605	20	47	0	0	ASCRP3000523	ASCRP3000523	1587.16	2822.29	9.988745e+001	1.006118e+001	122	14	4.297778e+000	0	0	0	0	0	0	103.332	1	1	45.835	15.7857
DATA	1606	20	48	0	0	ASCRP3013002	ASCRP3013002	1612.42	2821.57	3.161813e+001	3.383858e+000	50	14.5	3.994705e+000	0	0	0	0	0	0	32.6959	1	1	57.5363	14.4286
DATA	1607	20	49	0	0	A_23_P6335	NM_000185	1637.87	2821.84	1.313841e+003	1.313897e+002	1384	17	3.643716e+000	0	0	0	0	0	0	1357.12	1	1	45.4864	15.88
DATA	1608	20	50	0	0	ASCRP3007375	ASCRP3007375	1663	2821.54	6.891367e+001	6.996389e+000	92	16	2.149197e+000	0	0	0	0	0	0	71.1387	1	1	55.8519	16.2143
DATA	1609	20	51	0	0	ASCRP3001446	ASCRP3001446	1688.42	2821.57	1.230936e+000	1.211744e+000	19	16	3.345879e+000	0	0	0	0	0	0	0.888263	0	0	57.5363	15.2558
DATA	1611	20	53	0	0	ASCRP3010610	ASCRP3010610	1739.18	2822.3	1.275800e+002	1.281534e+001	147	16	3.706172e+000	0	0	0	0	0	0	131.345	1	1	45.4864	16.5833
DATA	1612	20	54	0	0	ASCRP3007592	ASCRP3007592	1764.6	2822.07	4.209956e+001	4.380761e+000	62.5	15	3.487910e+000	0	0	0	0	0	0	43.3279	1	1	49.8279	14.8
DATA	1613	20	55	0	0	ASCRP3003025	ASCRP3003025	1790	2821.54	2.268397e+001	2.571547e+000	40	15	4.226354e+000	0	0	0	0	0	0	23.3467	1	1	55.8519	14.8276
DATA	1614	20	56	0	0	ASCRP3010736	ASCRP3010736	1815.36	2821.57	1.785317e+001	2.157582e+000	36	17	3.566400e+000	0	0	0	0	0	0	18.3712	1	1	49.1849	16.8276
DATA	1615	20	57	0	0	ASCRP3006544	ASCRP3006544	1840.58	2821.57	2.387629e+002	2.390701e+001	261	16	4.124318e+000	0	0	0	0	0	0	245.694	1	1	57.5363	16.48
DATA	1616	20	58	0	0	ASCRP3013044	ASCRP3013044	1866.42	2821.57	7.025533e+004	7.025533e+003	72031.5	17.5	4.461328e+000	0	0	0	0	0	0	72312.6	1	1	57.5363	17.4
DATA	1617	20	59	0	0	CUST_14_PI418767722	NM_004309	1891.76	2821.83	1.144613e+002	1.151000e+001	134	16	4.502722e+000	0	0	0	0	0	0	117.851	1	1	46.8651	16.2941
DATA	1618	20	60	0	0	ASCRP3000865	ASCRP3000865	1916.8	2821.96	3.098854e+001	3.326709e+000	48	14.5	4.119515e+000	0	0	0	0	0	0	31.9279	1	1	46.8651	15.2273
DATA	1619	20	61	0	0	ASCRP3002442	ASCRP3002442	1942.43	2822.23	1.096347e+002	1.102991e+001	131	15	3.563015e+000	0	0	0	0	0	0	113.062	1	1	46.8651	14.4848
DATA	1620	20	62	0	0	ASCRP3012434	ASCRP3012434	1967.9	2822.36	4.059843e+002	4.061638e+001	448	14.5	3.878717e+000	0	0	0	0	0	0	419.252	1	1	48.8603	14.6111
DATA	1621	20	63	0	0	ASCRP3002817	ASCRP3002817	1993.06	2822.09	1.401552e+001	1.848218e+000	31	15	3.658220e+000	0	0	0	0	0	0	14.5026	1	1	46.8651	14.8485
DATA	1622	20	64	0	0	ASCRP3003321	ASCRP3003321	2018.93	2822.42	7.109969e+002	7.110986e+001	754	14	3.716266e+000	0	0	0	0	0	0	737.244	1	1	45.835	14.6279
DATA	1623	20	65	0	0	A_23_P1331	NM_080801	2044.12	2821.79	1.379029e+002	1.384228e+001	162	15	4.601342e+000	0	0	0	0	0	0	143.44	1	1	49.8279	14.7879
DATA	1624	20	66	0	0	ASCRP3003910	ASCRP3003910	2069.32	2822.02	1.573469e+001	1.975753e+000	34.5	16	5.103639e+000	0	0	0	0	0	0	16.4165	1	1	41.4593	16.5667
DATA	1625	20	67	0	0	ASCRP3010786	ASCRP3010786	2094.79	2821.79	6.641570e+003	6.641580e+002	6823	17	4.032113e+000	0	0	0	0	0	0	6956.59	1	1	53.5237	16.9643
DATA	1626	20	68	0	0	ASCRP3009498	ASCRP3009498	2120.37	2821.6	7.656879e+001	7.748014e+000	97.5	16	2.673503e+000	0	0	0	0	0	0	80.5628	1	1	57.8122	15.619
DATA	1627	20	69	0	0	ASCRP3007743	ASCRP3007743	2145.5	2821.65	1.182477e+001	1.669879e+000	30.5	15	3.170428e+000	0	0	0	0	0	0	12.5027	1	1	57.5363	15.4194
DATA	1628	20	70	0	0	ASCRP3011937	ASCRP3011937	2171.27	2822.36	2.177618e+002	2.180774e+001	252.5	15	3.454846e+000	0	0	0	0	0	0	231.472	1	1	46.8651	14.6897
DATA	1629	20	71	0	0	ASCRP3013051	ASCRP3013051	2196.52	2821.95	3.240452e+001	3.443552e+000	52	13	3.867574e+000	0	0	0	0	0	0	34.6727	1	1	44.7812	13.6207
DATA	1630	20	72	0	0	ASCRP3005064	ASCRP3005064	2222	2821.99	2.430566e+002	2.433318e+001	283	15	4.358165e+000	0	0	0	0	0	0	261.941	1	1	46.8651	14.9211
DATA	1631	20	73	0	0	ASCRP3003677	ASCRP3003677	2247	2821.99	5.808316e+002	5.809450e+001	660	16	4.199078e+000	0	0	0	0	0	0	630.898	1	1	50.1463	16.0323
DATA	1632	20	74	0	0	ASCRP3000815	ASCRP3000815	2272.39	2821.84	8.347767e+000	1.410974e+000	28	14	3.400190e+000	0	0	0	0	0	0	9.14869	1	1	47.2035	14.1935
DATA	1633	20	75	0	0	ASCRP3008700	ASCRP3008700	2298.13	2822	1.513375e+003	1.513417e+002	1696	14	4.032252e+000	0	0	0	0	0	0	1674.97	1	1	48.5334	15.4583
DATA	1634	20	76	0	0	ASCRP3011348	ASCRP3011348	2323.25	2821.78	2.074944e+001	2.355231e+000	42	14	2.932968e+000	0	0	0	0	0	0	23.214	1	1	47.5395	13.4667
DATA	1635	20	77	0	0	ASCRP3001559	ASCRP3001559	2348.7	2821.9	6.872511e+000	1.298130e+000	27	14.5	3.829018e+000	0	0	0	0	0	0	7.77985	1	1	43.7019	14.9286
DATA	1636	20	78	0	0	ASCRP3007752	ASCRP3007752	2374.17	2822.16	3.445152e+001	3.612644e+000	58	15	3.450923e+000	0	0	0	0	0	0	39.5032	1	1	46.8651	15.1379
DATA	1637	20	79	0	0	ASCRP3001357	ASCRP3001357	2399.5	2822	2.013245e+000	1.090744e+000	21	16	4.178824e+000	0	0	0	0	0	0	2.34129	1	0	54.1152	16.1471
DATA	1638	20	80	1028	1	(+)E1A_r60_a107	E1A_r60_a107	2425	2822	5.842618e+000	1.206553e+000	25.5	15	3.401203e+000	0	0	0	0	0	0	6.89986	1	1	65	14.5455
DATA	1639	20	81	0	0	ASCRP3004424	ASCRP3004424	2450.35	2821.94	1.049019e+002	1.054144e+001	145.5	16	4.029461e+000	0	0	0	0	0	0	125.957	1	1	46.1809	15.6452
DATA	1640	20	82	0	0	ASCRP3010400	ASCRP3010400	2475.82	2821.77	1.542962e+001	1.849457e+000	38	14	3.264939e+000	0	0	0	0	0	0	18.8644	1	1	44.4243	13.8817
DATA	1641	21	1	0	0	ASCRP3009443	ASCRP3009443	406.344	2829.09	9.255762e+001	9.315188e+000	127	15	3.347106e+000	0	0	0	0	0	0	109.841	1	1	45.1352	14.7051
DATA	1642	21	2	0	0	A_23_P1331	NM_080801	431.6	2828.85	1.301154e+002	1.305496e+001	168	14.5	2.943572e+000	0	0	0	0	0	0	152.476	1	1	48.8603	14.2308
DATA	1643	21	3	0	0	ASCRP3000879	ASCRP3000879	456.667	2828.5	1.321791e+001	1.704452e+000	33.5	16	3.998925e+000	0	0	0	0	0	0	15.3129	1	1	57.5363	15.4839
DATA	1644	21	4	0	0	ASCRP3007136	ASCRP3007136	482.662	2828.82	2.348252e+001	2.588197e+000	44	14	3.797585e+000	0	0	0	0	0	0	26.899	1	1	47.5395	15.037
DATA	1645	21	5	0	0	ASCRP3012895	ASCRP3012895	507.862	2829.12	1.920018e+001	2.212463e+000	41	14.5	4.001782e+000	0	0	0	0	0	0	21.7737	1	1	44.0646	14.4706
DATA	1646	21	6	0	0	A_23_P154235	NM_004688	533	2828.54	1.761056e+001	2.081097e+000	37.5	16	4.075349e+000	0	0	0	0	0	0	19.7987	1	1	55.8519	16.6429
DATA	1647	21	7	0	0	ASCRP3001676	ASCRP3001676	558.467	2829.42	7.018650e+001	7.107257e+000	97	16	4.194210e+000	0	0	0	0	0	0	78.2107	1	1	42.9674	15.4839
DATA	1648	21	8	0	0	ASCRP3002890	ASCRP3002890	584.118	2829.51	2.107500e+002	2.110514e+001	253	15.5	3.719852e+000	0	0	0	0	0	0	233.043	1	1	46.1809	15.3611
DATA	1649	21	9	0	0	ASCRP3004871	ASCRP3004871	609.442	2828.74	3.454242e+003	3.454261e+002	3749	16	3.335166e+000	0	0	0	0	0	0	3795.45	1	1	49.5074	15.96
DATA	1650	21	10	0	0	ASCRP3008936	ASCRP3008936	634.5	2829.32	1.198735e+001	1.655638e+000	29.5	15	2.679056e+000	0	0	0	0	0	0	13.0861	1	1	42.9674	14.9655
DATA	1651	21	11	0	0	ASCRP3010305	ASCRP3010305	660	2828.54	1.251696e+005	1.251696e+004	138124	17.5	7.314055e+000	0	0	0	0	0	0	135944	1	1	55.8519	18.5667
DATA	1652	21	12	0	0	ASCRP3006157	ASCRP3006157	685.42	2829.1	1.844386e+003	1.844422e+002	2014.5	17	4.590961e+000	0	0	0	0	0	0	1992.33	1	1	47.2035	16.3333
DATA	1653	21	13	0	0	ASCRP3002954	ASCRP3002954	711.075	2829.42	3.489202e+002	3.491129e+001	397	15	3.603165e+000	0	0	0	0	0	0	375.113	1	1	45.835	14.871
DATA	1654	21	14	0	0	ASCRP3009115	ASCRP3009115	736.573	2829.43	5.341304e+002	5.342573e+001	594.5	14	2.564491e+000	0	0	0	0	0	0	571.9	1	1	48.2044	13.5625
DATA	1655	21	15	0	0	ASCRP3007061	ASCRP3007061	762	2829.44	1.797144e+002	1.800939e+001	186	16	3.705373e+000	0	0	0	0	0	0	191.73	1	1	47.5395	15.7209
DATA	1656	21	16	0	0	ASCRP3000676	ASCRP3000676	787	2828.54	4.050643e+001	4.216650e+000	61	15	4.052364e+000	0	0	0	0	0	0	43.1056	1	1	65	15.963
DATA	1657	21	17	0	0	ASCRP3004757	ASCRP3004757	812.418	2828.57	4.141105e+001	4.304534e+000	62	16	4.633158e+000	0	0	0	0	0	0	43.943	1	1	65	17.1154
DATA	1658	21	18	0	0	ASCRP3005166	ASCRP3005166	837.582	2828.57	1.032177e+004	1.032177e+003	10868	15	4.022625e+000	0	0	0	0	0	0	10925.9	1	1	57.5363	15.3714
DATA	1659	21	19	0	0	ASCRP3004223	ASCRP3004223	863.367	2828.6	4.533190e+001	4.684350e+000	62.5	18	4.143096e+000	0	0	0	0	0	0	47.8776	1	1	57.8122	17.3704
DATA	1660	21	20	0	0	ASCRP3008748	ASCRP3008748	888.464	2828.78	7.480414e+002	7.481349e+001	813	18	4.739361e+000	0	0	0	0	0	0	788.444	1	1	46.8651	17.6923
DATA	1661	21	21	0	0	ASCRP3007088	ASCRP3007088	914.29	2829.38	6.259504e+001	6.370745e+000	81	18	4.835266e+000	0	0	0	0	0	0	65.8348	1	1	46.1809	17.1579
DATA	1662	21	22	0	0	ASCRP3006036	ASCRP3006036	939.729	2829.36	1.449357e+002	1.454210e+001	171.5	17	4.711003e+000	0	0	0	0	0	0	152.214	1	1	46.8651	17.5
DATA	1663	21	23	0	0	A_23_P76799	NM_013448	965.098	2828.9	2.025835e+001	2.348579e+000	38	15	3.825561e+000	0	0	0	0	0	0	21.2554	1	1	39.4933	15.7778
DATA	1664	21	24	0	0	ASCRP3004044	ASCRP3004044	990.088	2828.61	1.231817e+001	1.712231e+000	31	14	2.980359e+000	0	0	0	0	0	0	12.9128	1	1	57.259	14.4444
DATA	1665	21	25	0	0	ASCRP3006303	ASCRP3006303	1014.97	2829.09	5.639320e+001	5.763684e+000	77	17	4.203440e+000	0	0	0	0	0	0	59.037	1	1	46.8651	16.5143
DATA	1666	21	26	0	0	AS_circRNA_control207	AS_circRNA_control207	1040.97	2828.94	2.400193e+002	2.403150e+001	269	16	3.767716e+000	0	0	0	0	0	0	251.072	1	1	46.8651	15.7436
DATA	1667	21	27	0	0	ASCRP3012999	ASCRP3012999	1066.26	2828.92	7.830107e+001	7.920427e+000	100	15	3.655383e+000	0	0	0	0	0	0	81.8434	1	1	44.7812	15.1481
DATA	1668	21	28	0	0	ASCRP3006088	ASCRP3006088	1091.95	2828.89	2.391791e+001	2.673061e+000	44	13	2.356085e+000	0	0	0	0	0	0	24.9823	1	1	45.4864	13.3636
DATA	1669	21	29	0	0	ASCRP3011119	ASCRP3011119	1117.09	2828.61	3.894100e+002	3.895931e+001	432	14	3.808438e+000	0	0	0	0	0	0	406.556	1	1	57.259	14.2857
DATA	1670	21	30	0	0	ASCRP3003720	ASCRP3003720	1142.5	2828.65	1.380769e+001	1.825996e+000	31	14	3.950500e+000	0	0	0	0	0	0	14.4063	1	1	57.5363	14.8387
DATA	1671	21	31	0	0	ASCRP3012178	ASCRP3012178	1167.63	2828.6	9.036685e+001	9.115427e+000	113	17	4.930908e+000	0	0	0	0	0	0	94.2321	1	1	57.8122	16.1364
DATA	1672	21	32	0	0	ASCRP3001215	ASCRP3001215	1193.5	2829.5	6.043277e+001	6.160698e+000	79.5	15.5	4.257301e+000	0	0	0	0	0	0	62.9368	1	1	45.835	15.2692
DATA	1673	21	33	0	0	ASCRP3003733	ASCRP3003733	1218.5	2829	8.955884e+001	9.035565e+000	111	15	3.681772e+000	0	0	0	0	0	0	93.2508	1	1	48.5334	15.1563
DATA	1674	21	34	0	0	ASCRP3011805	ASCRP3011805	1244.31	2829.18	2.813657e+001	3.058168e+000	47	15	2.332381e+000	0	0	0	0	0	0	29.2746	1	1	47.2035	15
DATA	1675	21	35	0	0	ASCRP3009336	ASCRP3009336	1269.58	2828.86	3.511003e+001	3.709978e+000	53	14	4.484859e+000	0	0	0	0	0	0	36.5165	1	1	44.7812	14.963
DATA	1676	21	36	0	0	ASCRP3003283	ASCRP3003283	1295.05	2828.89	7.784892e+001	7.876755e+000	97	16	4.015018e+000	0	0	0	0	0	0	80.9135	1	1	45.835	15.75
DATA	1677	21	37	0	0	Negative010	Negative010	1320.5	2829.18	1.208180e+002	1.214130e+001	142.5	14.5	3.839693e+000	0	0	0	0	0	0	125.462	1	1	49.1849	14.5
DATA	1678	21	38	0	0	ASCRP3004184	ASCRP3004184	1346.07	2829.2	4.430637e+002	4.432265e+001	475	13.5	3.820545e+000	0	0	0	0	0	0	459.758	1	1	46.8651	15.1786
DATA	1679	21	39	0	0	ASCRP3012252	ASCRP3012252	1371	2829	1.224244e+000	1.202108e+000	18	15	3.953198e+000	0	0	0	0	0	0	-0.0652685	0	0	65	15.5278
DATA	1680	21	40	0	0	ASCRP3002998	ASCRP3002998	1396.5	2829	1.644111e+001	2.037262e+000	35	14.5	4.525062e+000	0	0	0	0	0	0	17.0373	1	1	54.1152	15
DATA	1681	21	41	0	0	ASCRP3001017	ASCRP3001017	1421.88	2829.01	4.601389e+001	4.756313e+000	63	14	3.446300e+000	0	0	0	0	0	0	47.6431	1	1	46.8651	15.1071
DATA	1682	21	42	0	0	ASCRP3007278	ASCRP3007278	1447.43	2828.77	7.117370e+001	7.218631e+000	89	15	3.380981e+000	0	0	0	0	0	0	73.644	1	1	45.4864	15.5
DATA	1683	21	43	0	0	ASCRP3006359	ASCRP3006359	1472.5	2829	5.335415e+000	1.318860e+000	22.5	14	3.578512e+000	0	0	0	0	0	0	5.51483	1	0	54.1152	14.5667
DATA	1684	21	44	0	0	ASCRP3004831	ASCRP3004831	1498.15	2829.1	1.369605e+002	1.374916e+001	162.5	15	3.366925e+000	0	0	0	0	0	0	141.426	1	1	46.8651	15.5185
DATA	1685	21	45	0	0	ASCRP3006961	ASCRP3006961	1523.52	2829.08	3.124042e+002	3.126378e+001	340	16	3.593220e+000	0	0	0	0	0	0	322.296	1	1	49.8279	16.7083
DATA	1686	21	46	0	0	ASCRP3011690	ASCRP3011690	1548.5	2829	2.624865e+004	2.624866e+003	27111	17	4.378711e+000	0	0	0	0	0	0	27056.5	1	1	54.1152	17.3429
DATA	1687	21	47	0	0	ASCRP3008529	ASCRP3008529	1574.35	2829.1	2.732544e+002	2.735224e+001	296	15.5	3.954249e+000	0	0	0	0	0	0	281.377	1	1	48.2044	15.9063
DATA	1688	21	48	0	0	ASCRP3001186	ASCRP3001186	1599.33	2829.24	1.661726e+001	2.056717e+000	35	16	4.412812e+000	0	0	0	0	0	0	17.0939	1	1	45.4864	15.4828
DATA	1689	21	49	0	0	ASCRP3003715	ASCRP3003715	1625.24	2828.98	4.125572e+002	4.127354e+001	436	15	3.577390e+000	0	0	0	0	0	0	424.085	1	1	51.0895	14.4815
DATA	1690	21	50	0	0	ASCRP3005982	ASCRP3005982	1650.35	2829.16	1.298559e+001	1.777642e+000	30	16.5	4.678040e+000	0	0	0	0	0	0	13.3353	1	1	46.5243	16.6667
DATA	1691	21	51	1028	1	(+)E1A_r60_1	E1A_r60_1	1675.58	2829.43	3.057697e+000	1.253061e+000	22	16	4.247784e+000	0	0	0	0	0	0	3.13695	1	0	57.5363	16.3235
DATA	1692	21	52	0	0	ASCRP3000361	ASCRP3000361	1701.77	2828.94	1.423722e+001	1.872117e+000	31.5	14.5	3.490539e+000	0	0	0	0	0	0	14.6005	1	1	45.835	14.9643
DATA	1693	21	53	0	0	ASCRP3008469	ASCRP3008469	1726.63	2829.53	1.029460e+002	1.036628e+001	120	16	2.900918e+000	0	0	0	0	0	0	105.463	1	1	50.4627	15.6875
DATA	1694	21	54	0	0	ASCRP3007142	ASCRP3007142	1752.18	2829.59	3.425863e+002	3.428026e+001	364.5	16	3.541478e+000	0	0	0	0	0	0	350.765	1	1	52.6241	16.5278
DATA	1695	21	55	0	0	ASCRP3004173	ASCRP3004173	1777.57	2829.39	2.462728e+002	2.465738e+001	272.5	14.5	3.872983e+000	0	0	0	0	0	0	252.091	1	1	49.1849	14.5
DATA	1696	21	56	0	0	ASCRP3009318	ASCRP3009318	1802.56	2829.4	4.871122e+001	5.021134e+000	65.5	15	3.647704e+000	0	0	0	0	0	0	49.851	1	1	48.2044	15.7333
DATA	1697	21	57	0	0	ASCRP3012811	ASCRP3012811	1828.3	2828.67	2.945512e+002	2.948027e+001	323	16	3.171445e+000	0	0	0	0	0	0	301.584	1	1	44.4243	16.4839
DATA	1698	21	58	0	0	ASCRP3012759	ASCRP3012759	1853.5	2829.35	4.612995e+001	4.771077e+000	63	17	3.930022e+000	0	0	0	0	0	0	47.2173	1	1	57.5363	17.4848
DATA	1699	21	59	0	0	ASCRP3009003	ASCRP3009003	1878.91	2829.39	6.456800e+000	1.378111e+000	23	19	6.455863e+000	0	0	0	0	1	0	6.61159	1	1	57.259	18.6667
DATA	1700	21	60	0	0	ASCRP3010164	ASCRP3010164	1904.13	2829.34	9.872523e+001	9.947204e+000	118	16	4.394802e+000	0	0	0	0	0	0	101.164	1	1	51.0895	15.4571
DATA	1701	21	61	0	0	ASCRP3008260	ASCRP3008260	1929.79	2829.6	4.956558e+001	5.103450e+000	69	15	3.901532e+000	0	0	0	0	0	0	50.8319	1	1	50.1463	15.3171
DATA	1702	21	62	0	0	ASCRP3006545	ASCRP3006545	1955.09	2829.39	1.236196e+000	1.218706e+000	18	15	3.415049e+000	0	0	0	0	0	0	1.11685	0	0	65	14.6552
DATA	1703	21	63	0	0	ASCRP3011665	ASCRP3011665	1980.65	2829.58	7.252066e+001	7.352634e+000	94	14	3.871873e+000	0	0	0	0	0	0	74.6002	1	1	48.5334	14.5161
DATA	1704	21	64	0	0	ASCRP3009890	ASCRP3009890	2006.03	2829.11	4.148121e+001	4.320721e+000	59	14.5	3.637001e+000	0	0	0	0	0	0	42.7734	1	1	46.8651	14.9722
DATA	1705	21	65	0	0	ASCRP3000446	ASCRP3000446	2031.42	2829.43	8.488477e+000	1.474934e+000	27	14	3.265500e+000	0	0	0	0	0	0	8.77344	1	1	57.5363	14.2778
DATA	1706	21	66	0	0	ASCRP3000183	ASCRP3000183	2056.86	2829	1.066214e+002	1.072970e+001	129	15	4.762149e+000	0	0	0	0	0	0	110.565	1	1	46.8651	14.7037
DATA	1707	21	67	0	0	ASCRP3005754	ASCRP3005754	2082	2829.46	2.267003e+001	2.564235e+000	41	14.5	4.221560e+000	0	0	0	0	0	0	23.5847	1	1	55.8519	15.2813
DATA	1708	21	68	0	0	ASCRP3011027	ASCRP3011027	2107.39	2828.8	2.938286e+002	2.940707e+001	320	16	3.069745e+000	0	0	0	0	0	0	307.067	1	1	45.835	15.56
DATA	1709	21	69	0	0	ASCRP3002836	ASCRP3002836	2132.67	2828.68	1.600737e+001	1.992974e+000	35	16	3.266422e+000	0	0	0	0	0	0	16.8085	1	1	44.4243	15.8519
DATA	1710	21	70	0	0	ASCRP3012016	ASCRP3012016	2158.42	2829.43	4.240185e+000	1.255120e+000	22	14	2.895874e+000	0	0	0	0	0	0	4.47476	1	0	57.5363	14.4688
DATA	1711	21	71	0	0	ASCRP3007746	ASCRP3007746	2183.69	2829.55	2.764511e+002	2.767004e+001	305	14	4.382691e+000	0	0	0	0	0	0	293.495	1	1	48.5334	14.8519
DATA	1712	21	72	0	1	ETG04_27747	ETG04_27747	2209	2829.46	1.187718e+000	1.168418e+000	19	13	4.097410e+000	0	0	0	0	0	0	0.761706	0	0	65	13.6176
DATA	1713	21	73	0	0	A_23_P25019	NM_000946	2234.42	2829.43	3.535010e+001	3.719644e+000	57	16	4.492778e+000	0	0	0	0	0	0	38.0787	1	1	57.5363	16.2333
DATA	1714	21	74	0	0	ASCRP3004568	ASCRP3004568	2260.05	2828.75	4.772887e+001	4.908783e+000	71	15	3.946689e+000	0	0	0	0	0	0	51.8748	1	1	47.5395	15.1724
DATA	1715	21	75	0	0	ASCRP3000487	ASCRP3000487	2285.42	2828.83	1.771262e+002	1.774904e+001	209	14	4.543127e+000	0	0	0	0	0	0	194.319	1	1	44.7812	15
DATA	1716	21	76	0	0	ASCRP3013208	ASCRP3013208	2311.02	2829	2.951837e+001	3.158838e+000	52	14	2.984148e+000	0	0	0	0	0	0	32.7202	1	1	46.8651	13.7826
DATA	1717	21	77	0	0	ASCRP3002843	ASCRP3002843	2336.26	2829.38	2.751507e+002	2.753754e+001	329	14	3.502087e+000	0	0	0	0	0	0	308.403	1	1	51.7088	13.7692
DATA	1718	21	78	0	0	ASCRP3012172	ASCRP3012172	2361.75	2829.34	2.858640e+002	2.860750e+001	349	14	3.606576e+000	0	0	0	0	0	0	324.447	1	1	48.2044	14.3103
DATA	1719	21	79	0	0	Negative008	Negative008	2387	2829.5	1.963487e+003	1.963517e+002	2217	16	3.238616e+000	0	0	0	0	0	0	2258.61	1	1	51.0895	16.3636
DATA	1720	21	80	0	0	ASCRP3002759	ASCRP3002759	2412.39	2829.53	4.356744e+001	4.485716e+000	68	16	3.820844e+000	0	0	0	0	0	0	50.8607	1	1	44.4243	16.4333
DATA	1721	21	81	0	0	ASCRP3009642	ASCRP3009642	2437.58	2829.43	8.969147e+003	8.969153e+002	10600	15	4.303037e+000	0	0	0	0	0	0	10638.9	1	1	57.5363	15.871
DATA	1722	21	82	0	0	ASCRP3011275	ASCRP3011275	2463.12	2828.91	1.050234e+002	1.055298e+001	149.5	15	3.870475e+000	0	0	0	0	0	0	126.797	1	1	46.8651	15.617
DATA	1723	22	1	0	0	ASCRP3008016	ASCRP3008016	418.5	2835.65	2.990325e+001	3.172948e+000	53.5	15	3.988216e+000	0	0	0	0	0	0	35.1391	1	1	57.5363	15.3721
DATA	1724	22	2	0	0	ASCRP3006549	ASCRP3006549	444.426	2836.16	5.582944e+002	5.583979e+001	674	16	3.731746e+000	0	0	0	0	0	0	647.614	1	1	46.8651	15.1852
DATA	1725	22	3	0	0	ASCRP3011701	ASCRP3011701	469.873	2836	4.539251e+001	4.667585e+000	71	16	3.392282e+000	0	0	0	0	0	0	52.0612	1	1	45.4864	15.8485
DATA	1726	22	4	0	0	ASCRP3002009	ASCRP3002009	495.441	2835.85	2.159653e+001	2.422934e+000	42	16	3.922379e+000	0	0	0	0	0	0	24.5117	1	1	46.8651	15.1667
DATA	1727	22	5	0	0	ASCRP3003081	ASCRP3003081	520.5	2836	1.129372e+000	1.108952e+000	17	16	4.151488e+000	0	0	0	0	0	0	-1.10216	0	0	54.1152	15.8788
DATA	1728	22	6	0	0	ASCRP3010145	ASCRP3010145	546.029	2836.36	4.971742e+001	5.096117e+000	73	16	3.575781e+000	0	0	0	0	0	0	55.3898	1	1	46.5243	15.8
DATA	1729	22	7	0	0	ASCRP3001118	ASCRP3001118	571	2836	3.640656e+000	1.184924e+000	21	15	4.131550e+000	0	0	0	0	0	0	4.0251	1	0	65	15.1053
DATA	1730	22	8	0	0	Negative030	Negative030	596.5	2836	1.714952e+000	1.148753e+000	19.5	15	4.012603e+000	0	0	0	0	0	0	1.88224	1	0	54.1152	15.6207
DATA	1731	22	9	0	0	ASCRP3002129	ASCRP3002129	622.347	2836.07	3.233356e+002	3.235378e+001	379	15	2.354040e+000	0	0	0	0	0	0	352.487	1	1	49.1849	14.7826
DATA	1732	22	10	0	0	ASCRP3000579	ASCRP3000579	647.5	2836	6.445500e+002	6.446527e+001	697	16	4.883402e+000	0	0	0	0	0	0	698.557	1	1	54.1152	16.381
DATA	1733	22	11	0	0	ASCRP3006343	ASCRP3006343	672.5	2836	6.337352e+001	6.441995e+000	75	18	6.746395e+000	0	0	0	0	0	0	68.3209	1	1	65	17.9231
DATA	1734	22	12	0	0	ASCRP3004734	ASCRP3004734	698.225	2835.99	1.395802e+002	1.400631e+001	165	16	2.713359e+000	0	0	0	0	0	0	149.743	1	1	46.8651	16.3333
DATA	1735	22	13	0	0	ASCRP3010874	ASCRP3010874	723.493	2836.2	3.221990e+001	3.426906e+000	52.5	14.5	3.011281e+000	0	0	0	0	0	0	34.4125	1	1	47.8731	13.9667
DATA	1736	22	14	130	1	(+)eQC-41	EQC	749.149	2836.43	9.132282e+002	9.133034e+001	1002	15	3.662159e+000	0	0	0	0	0	0	971.42	1	1	45.835	15.2432
DATA	1737	22	15	0	0	ASCRP3001987	ASCRP3001987	774.329	2836.29	2.346979e+001	2.625077e+000	41	16.5	3.723180e+000	0	0	0	0	0	0	24.8827	1	1	47.5395	16
DATA	1738	22	16	0	0	ASCRP3003367	ASCRP3003367	799.469	2836.3	1.061740e+001	1.586953e+000	29.5	15	3.210794e+000	0	0	0	0	0	0	11.2225	1	1	44.7812	15.0333
DATA	1739	22	17	0	0	ASCRP3006138	ASCRP3006138	825	2836	2.201689e+001	2.499115e+000	39	14	2.994978e+000	0	0	0	0	0	0	23.2132	1	1	65	14.6452
DATA	1740	22	18	0	0	A_23_P2683	NM_024604	850.5	2836	7.291967e+000	1.391608e+000	25	17	3.576267e+000	0	0	0	0	0	0	7.66983	1	1	54.1152	16.1944
DATA	1741	22	19	0	0	A_23_P250813	NM_000553	875.859	2836.23	4.548436e+001	4.701005e+000	66	16	3.485713e+000	0	0	0	0	0	0	47.7339	1	1	47.5395	17.1739
DATA	1742	22	20	0	0	ASCRP3002372	ASCRP3002372	901.347	2835.97	5.695820e+001	5.818784e+000	76	16	4.922890e+000	0	0	0	0	0	0	59.6756	1	1	48.5334	16.8788
DATA	1743	22	21	0	0	ASCRP3006306	ASCRP3006306	927	2836.78	5.613460e+001	5.738732e+000	76	17	5.266200e+000	0	0	0	0	0	0	58.6839	1	1	50.4627	17.4063
DATA	1744	22	22	0	0	ASCRP3008215	ASCRP3008215	952	2836.32	1.319076e+001	1.779074e+000	30.5	15	4.792276e+000	0	0	0	0	0	0	13.7751	1	1	58.0869	16.8182
DATA	1745	22	23	0	0	ASCRP3010581	ASCRP3010581	977.69	2836.87	6.003853e+001	6.121772e+000	80	15	3.848209e+000	0	0	0	0	0	0	62.5951	1	1	47.5395	15.3939
DATA	1746	22	24	0	0	ASCRP3013439	ASCRP3013439	1003.15	2837.06	1.027120e+002	1.034074e+001	128	16	3.705095e+000	0	0	0	0	0	0	106.955	1	1	46.8651	15.9143
DATA	1747	22	25	0	0	ASCRP3013191	ASCRP3013191	1028.08	2835.95	6.175152e+002	6.176313e+001	660	16	3.788998e+000	0	0	0	0	0	0	642.925	1	1	45.1352	15.6471
DATA	1748	22	26	0	0	ASCRP3001587	ASCRP3001587	1053.32	2835.87	1.260929e+001	1.739543e+000	32	15	3.806901e+000	0	0	0	0	0	0	13.1177	1	1	44.4243	15.2973
DATA	1749	22	27	0	0	ASCRP3005904	ASCRP3005904	1079.06	2835.83	3.417229e+002	3.419333e+001	375.5	14	3.497306e+000	0	0	0	0	0	0	355.235	1	1	45.4864	13.6579
DATA	1750	22	28	0	0	ASCRP3006363	ASCRP3006363	1104.5	2836.35	1.829313e+004	1.829314e+003	19050	14	3.225231e+000	0	0	0	0	0	0	18995.7	1	1	57.5363	14.4286
DATA	1751	22	29	0	0	ASCRP3002588	ASCRP3002588	1130	2836.27	3.978596e+002	3.980410e+001	425.5	13	3.093243e+000	0	0	0	0	0	0	412.891	1	1	46.8651	14.1026
DATA	1752	22	30	0	0	ASCRP3006804	ASCRP3006804	1155.39	2836.83	3.945573e+001	4.124758e+000	57.5	17	3.950555e+000	0	0	0	0	0	0	40.9043	1	1	49.1849	17.0417
DATA	1753	22	31	0	0	Negative021	Negative021	1180.5	2836.35	1.224982e+000	1.206403e+000	17	17	4.924501e+000	0	0	0	0	0	0	0.961239	0	0	57.5363	16.5926
DATA	1754	22	32	0	0	ASCRP3000608	ASCRP3000608	1206.42	2836.39	5.559008e+001	5.687813e+000	74.5	16	3.899918e+000	0	0	0	0	0	0	57.5799	1	1	47.8731	15.931
DATA	1755	22	33	0	0	ASCRP3011649	ASCRP3011649	1231.63	2836	1.151605e+002	1.157882e+001	134	15	2.836599e+000	0	0	0	0	0	0	119.246	1	1	45.4864	14.75
DATA	1756	22	34	0	0	ASCRP3009791	ASCRP3009791	1257.03	2835.89	7.442342e+001	7.539199e+000	91	16	4.532032e+000	0	0	0	0	0	0	77.0228	1	1	45.4864	16.0938
DATA	1757	22	35	0	0	ASCRP3003871	ASCRP3003871	1282.58	2836.1	2.715377e+001	2.970969e+000	43	15	3.862946e+000	0	0	0	0	0	0	28.0799	1	1	46.5243	15.8788
DATA	1758	22	36	0	0	ASCRP3007659	ASCRP3007659	1307.78	2835.85	6.489476e+001	6.600608e+000	85	15	3.507362e+000	0	0	0	0	0	0	67.0771	1	1	45.835	14.3889
DATA	1759	22	37	0	0	ASCRP3012385	ASCRP3012385	1333	2836.46	2.498329e+001	2.774827e+000	43	13	3.169579e+000	0	0	0	0	0	0	25.7943	1	1	55.8519	13.8158
DATA	1760	22	38	0	0	ASCRP3000807	ASCRP3000807	1358.42	2836.43	8.012330e+000	1.449840e+000	25	15	3.657156e+000	0	0	0	0	0	0	8.26662	1	1	57.5363	15.5143
DATA	1761	22	39	0	0	ASCRP3002047	ASCRP3002047	1383.58	2836.43	1.218467e+001	1.716656e+000	30	15.5	5.597146e+000	0	0	0	0	0	0	12.562	1	1	57.5363	16.9286
DATA	1762	22	40	0	0	ASCRP3011380	ASCRP3011380	1409.11	2836.5	2.518358e+002	2.521264e+001	270.5	14	3.655451e+000	0	0	0	0	0	0	259.414	1	1	56.9804	14.1667
DATA	1763	22	41	0	0	Negative026	Negative026	1434.5	2836.35	2.678337e+000	1.240386e+000	20	16	3.479355e+000	0	0	0	1	0	0	2.75697	1	0	57.5363	15.9655
DATA	1764	22	42	0	0	ASCRP3003967	ASCRP3003967	1459.89	2836.5	1.234612e+000	1.214903e+000	18	15	3.831780e+000	0	0	0	0	0	0	0.819125	0	0	56.9804	15.9444
DATA	1765	22	43	0	0	CUST_16_PI418767722	NM_001536	1485.35	2836.1	1.526128e+001	1.949474e+000	32	14.5	2.741750e+000	0	0	0	0	0	0	15.6849	1	1	43.7019	14.4643
DATA	1766	22	44	0	0	ASCRP3006948	ASCRP3006948	1510.85	2835.72	1.753820e+003	1.753862e+002	1799.5	15	2.975206e+000	0	0	0	0	0	0	1801.38	1	1	45.835	15.5
DATA	1767	22	45	0	0	ASCRP3002293	ASCRP3002293	1536.11	2836.5	2.235953e+000	1.235945e+000	20	17	3.614162e+000	0	0	0	0	0	0	2.29321	1	0	56.9804	16.8929
DATA	1768	22	46	0	0	ASCRP3004551	ASCRP3004551	1561.5	2836.5	1.966149e+001	2.312143e+000	37	17	5.364177e+000	0	0	0	0	0	0	20.1466	1	1	57.5363	16.9756
DATA	1769	22	47	0	0	ASCRP3006483	ASCRP3006483	1586.99	2836	1.336788e+001	1.808009e+000	31	17	4.050254e+000	0	0	0	0	0	0	13.6902	1	1	46.8651	16.4074
DATA	1770	22	48	0	0	Negative027	Negative027	1612.42	2836.43	1.241223e+000	1.223086e+000	18	16	3.836306e+000	0	0	0	0	0	0	1.04884	0	0	57.5363	15.2
DATA	1771	22	49	0	0	ASCRP3011229	ASCRP3011229	1637.67	2835.84	3.722759e+001	3.917349e+000	54.5	15	4.718252e+000	0	0	0	0	0	0	38.0635	1	1	44.0646	15.8095
DATA	1772	22	50	0	0	ASCRP3004929	ASCRP3004929	1663	2836.46	3.507678e+001	3.714051e+000	55	16	3.682115e+000	0	0	0	0	0	0	35.8202	1	1	65	16.5833
DATA	1773	22	51	0	0	ASCRP3009175	ASCRP3009175	1688.5	2836.5	1.048328e+002	1.055423e+001	128	16	4.069240e+000	0	0	0	0	0	0	106.972	1	1	57.5363	15.6061
DATA	1774	22	52	0	0	ASCRP3011783	ASCRP3011783	1713.69	2836.07	2.120777e+001	2.447731e+000	39.5	16	2.959081e+000	0	0	0	0	0	0	21.6331	1	1	42.2201	15.4483
DATA	1775	22	53	0	0	ASCRP3012581	ASCRP3012581	1739.35	2836.63	2.428236e+001	2.718972e+000	42.5	16	3.067388e+000	0	0	0	0	0	0	24.7463	1	1	44.4243	16.1379
DATA	1776	22	54	0	0	ASCRP3003521	ASCRP3003521	1764.58	2836.43	1.675043e+001	2.074385e+000	34	13	4.328729e+000	0	0	0	0	0	0	17.0658	1	1	57.5363	14.2593
DATA	1777	22	55	1028	1	(+)E1A_r60_3	E1A_r60_3	1790.2	2836.6	3.935196e+002	3.937099e+001	409	15	4.183300e+000	0	0	0	0	0	0	400.773	1	1	50.4627	15
DATA	1778	22	56	0	0	ASCRP3010739	ASCRP3010739	1815.66	2836.29	3.810119e+001	4.001888e+000	58	16	2.945732e+000	0	0	0	0	0	0	38.8081	1	1	49.5074	16.0345
DATA	1779	22	57	0	0	ASCRP3000453	ASCRP3000453	1840.67	2836.5	6.880720e+001	6.988742e+000	87	16	3.397729e+000	0	0	0	0	0	0	70.0815	1	1	57.5363	16.0294
DATA	1780	22	58	0	0	ASCRP3002826	ASCRP3002826	1866.33	2836.5	4.077862e+000	1.289758e+000	23	17	3.999188e+000	0	0	0	0	0	0	4.15479	1	0	57.5363	17.2273
DATA	1781	22	59	0	0	ASCRP3011114	ASCRP3011114	1891.55	2836.29	7.965341e+001	8.058639e+000	98	16	4.568734e+000	0	0	0	0	0	0	81.2153	1	1	48.5334	16.04
DATA	1782	22	60	0	0	ASCRP3009548	ASCRP3009548	1916.93	2836.27	9.470990e+001	9.549449e+000	113	16	3.802759e+000	0	0	0	0	0	0	96.6533	1	1	44.0646	15.1951
DATA	1783	22	61	0	0	ASCRP3003711	ASCRP3003711	1942.63	2837	6.343960e+002	6.345135e+001	668	14	2.922552e+000	0	0	0	0	0	0	647.898	1	1	48.5334	14.1852
DATA	1784	22	62	0	0	A_23_P142849	NM_005168	1968	2836.63	2.534302e+001	2.812022e+000	43.5	16	3.597177e+000	0	0	0	0	0	0	25.9288	1	1	47.8731	15.5556
DATA	1785	22	63	0	0	ASCRP3012906	ASCRP3012906	1993.51	2836.87	1.951229e+002	1.955016e+001	215	15	4.440260e+000	0	0	0	0	0	0	199.995	1	1	47.8731	14.8182
DATA	1786	22	64	0	0	ASCRP3002077	ASCRP3002077	2018.71	2837.17	1.188201e+002	1.194383e+001	137	14	2.765463e+000	0	0	0	0	0	0	122.053	1	1	45.835	14.8276
DATA	1787	22	65	0	0	ASCRP3006860	ASCRP3006860	2044.28	2836	5.608544e+001	5.737442e+000	78	15	4.534442e+000	0	0	0	0	0	0	57.8176	1	1	44.7812	15.0789
DATA	1788	22	66	0	0	ASCRP3005220	ASCRP3005220	2069.68	2836.42	6.023787e+001	6.143247e+000	80.5	13	4.213961e+000	0	0	0	0	0	0	62.2904	1	1	45.4864	14.3667
DATA	1789	22	67	0	0	ASCRP3000613	ASCRP3000613	2094.88	2836.35	1.217028e+002	1.222938e+001	141	16.5	3.684046e+000	0	0	0	0	0	0	126.342	1	1	46.5243	16.0588
DATA	1790	22	68	0	0	ASCRP3011894	ASCRP3011894	2120.13	2836.21	1.050316e+002	1.057098e+001	127	16	3.952209e+000	0	0	0	0	0	0	109.53	1	1	46.5243	16.1563
DATA	1791	22	69	0	0	ASCRP3004930	ASCRP3004930	2145.68	2836.44	3.993266e+001	4.166664e+000	59	15	2.574661e+000	0	0	0	0	0	0	41.8523	1	1	45.835	15.2821
DATA	1792	22	70	0	0	ASCRP3012424	ASCRP3012424	2171.12	2836.57	1.604148e+002	1.608502e+001	184.5	17	4.286530e+000	0	0	0	0	0	0	169.092	1	1	49.8279	15.1786
DATA	1793	22	71	0	0	ASCRP3010694	ASCRP3010694	2196.41	2836.43	2.710331e+001	2.954053e+000	47	15	4.135036e+000	0	0	0	0	0	0	28.7577	1	1	49.1849	15.2069
DATA	1794	22	72	0	0	ASCRP3010242	ASCRP3010242	2221.94	2836.49	9.065888e+002	9.066638e+001	985.5	15	4.860188e+000	0	0	0	0	0	0	968.976	1	1	54.7002	14.9167
DATA	1795	22	73	0	0	AS_circRNA_control203	AS_circRNA_control203	2247.42	2836.11	1.336512e+002	1.341508e+001	169	15	3.412353e+000	0	0	0	0	0	0	144.048	1	1	44.7812	15.0313
DATA	1796	22	74	0	0	ASCRP3006758	ASCRP3006758	2273.12	2836.4	5.412941e+001	5.533001e+000	75	13	3.511885e+000	0	0	0	0	0	0	58.8656	1	1	49.8279	13.5
DATA	1797	22	75	0	0	ASCRP3006694	ASCRP3006694	2298.36	2836.2	5.317019e+001	5.436806e+000	77	14	3.539013e+000	0	0	0	0	0	0	58.4032	1	1	42.9674	14.2692
DATA	1798	22	76	0	0	ASCRP3007992	ASCRP3007992	2323.42	2836.12	4.097547e+001	4.248583e+000	64	14	3.402450e+000	0	0	0	0	0	0	45.4984	1	1	47.2035	14.08
DATA	1799	22	77	0	0	ASCRP3008269	ASCRP3008269	2348.58	2836.57	1.300781e+000	1.117371e+000	20	14.5	3.650034e+000	0	0	0	0	0	0	1.46125	1	0	65	14.7143
DATA	1800	22	78	0	0	ASCRP3008887	ASCRP3008887	2374.36	2837.11	2.130352e+002	2.133167e+001	257	16	3.821768e+000	0	0	0	0	0	0	242.449	1	1	46.8651	15.9655
DATA	1801	22	79	0	0	ASCRP3013233	ASCRP3013233	2399.5	2836.5	7.302858e+001	7.382252e+000	101.5	17.5	2.862437e+000	0	0	0	0	0	0	84.3168	1	1	57.5363	17.5
DATA	1802	22	80	0	0	ASCRP3013039	ASCRP3013039	2424.89	2836.5	2.243861e+001	2.483009e+000	47.5	15	3.045441e+000	0	0	0	0	0	0	26.3106	1	1	56.9804	14.9667
DATA	1803	22	81	0	0	ASCRP3001707	ASCRP3001707	2450.42	2836.57	7.803205e+001	7.872933e+000	110	14	2.587246e+000	0	0	0	0	0	0	93.0475	1	1	57.5363	14.5417
DATA	1804	22	82	0	0	ASCRP3008546	ASCRP3008546	2475.8	2836.7	3.442569e+001	3.592438e+000	60	14	3.320392e+000	0	0	0	0	0	0	41.7974	1	1	47.2035	14.3368
DATA	1805	23	1	0	0	ASCRP3003435	ASCRP3003435	406.221	2843.37	2.270997e+001	2.505545e+000	45	14	3.609904e+000	0	0	0	0	0	0	26.7484	1	1	46.5243	14.7339
DATA	1806	23	2	0	0	ASCRP3010026	ASCRP3010026	431.5	2843.5	2.307388e+002	2.309879e+001	292	15	3.256755e+000	0	0	0	0	0	0	268.257	1	1	52.9257	14.8387
DATA	1807	23	3	0	0	Negative027	Negative027	456.582	2843.43	5.220246e+000	1.204097e+000	24.5	15	2.967448e+000	0	0	0	1	0	0	5.99784	1	0	65	14.7667
DATA	1808	23	4	0	0	ASCRP3004348	ASCRP3004348	482.5	2843.5	2.048239e+002	2.051177e+001	254	15	3.698555e+000	0	0	0	0	0	0	232.692	1	1	49.1849	15.1
DATA	1809	23	5	0	0	ASCRP3002946	ASCRP3002946	508.016	2844.05	8.406236e+000	1.391525e+000	27	16	4.213961e+000	0	0	0	0	0	0	9.45057	1	1	46.5243	15.3667
DATA	1810	23	6	0	0	ASCRP3002618	ASCRP3002618	533.45	2843.6	3.783991e+001	3.945967e+000	59	16	3.520756e+000	0	0	0	0	0	0	42.1591	1	1	50.4627	15.7059
DATA	1811	23	7	0	0	ASCRP3003856	ASCRP3003856	558.566	2843.67	7.806294e+002	7.807110e+001	876	16	4.207929e+000	0	0	0	0	0	0	862.457	1	1	49.5074	15.96
DATA	1812	23	8	0	0	ASCRP3010577	ASCRP3010577	584.147	2844.43	2.393958e+001	2.650544e+000	43	16	3.502252e+000	0	0	0	0	0	0	26.2329	1	1	46.5243	15.8919
DATA	1813	23	9	0	0	A_23_P202496	NM_022451	609.418	2843.43	1.221285e+001	1.674062e+000	30.5	15	3.854986e+000	0	0	0	0	0	0	13.2978	1	1	65	16.0333
DATA	1814	23	10	0	0	ASCRP3009258	ASCRP3009258	634.857	2843.5	2.389210e+001	2.652573e+000	42	15	3.665978e+000	0	0	0	0	0	0	25.8488	1	1	47.8731	14.7576
DATA	1815	23	11	0	0	ASCRP3001036	ASCRP3001036	660	2843.46	3.749462e+001	3.924456e+000	56	17	5.128248e+000	0	0	0	0	0	0	40.337	1	1	55.8519	16.9677
DATA	1816	23	12	0	0	ASCRP3011935	ASCRP3011935	685.371	2843.47	6.810332e+001	6.909230e+000	91	16	3.796929e+000	0	0	0	0	0	0	72.8885	1	1	47.5395	15.4
DATA	1817	23	13	0	0	ASCRP3008720	ASCRP3008720	710.747	2843.89	1.292473e+002	1.297763e+001	158	15.5	2.462269e+000	0	0	0	0	0	0	137.653	1	1	49.8279	15.4091
DATA	1818	23	14	0	0	ASCRP3002367	ASCRP3002367	736.333	2843.5	2.137391e+000	1.194445e+000	20	16	3.893750e+000	0	0	0	0	0	0	2.26746	1	0	65	15.25
DATA	1819	23	15	0	0	ASCRP3000522	ASCRP3000522	761.822	2844.14	1.564144e+002	1.568589e+001	184	16	3.546246e+000	0	0	0	0	0	0	165.25	1	1	47.5395	15.9
DATA	1820	23	16	0	0	ASCRP3010105	ASCRP3010105	787.173	2843.91	1.372879e+002	1.377973e+001	154.5	15.5	4.714858e+000	0	0	0	0	0	0	144.588	1	1	50.4627	16.3333
DATA	1821	23	17	0	0	ASCRP3009783	ASCRP3009783	812.417	2843.47	4.230929e+001	4.394238e+000	61	14	3.019232e+000	0	0	0	0	0	0	44.4428	1	1	48.2044	14.4828
DATA	1822	23	18	0	0	ASCRP3006686	ASCRP3006686	837.582	2843.43	5.657263e+000	1.317483e+000	23	15	3.195209e+000	0	0	0	0	0	0	5.92753	1	0	57.5363	15.069
DATA	1823	23	19	0	0	ASCRP3000855	ASCRP3000855	863.273	2843.05	3.108637e+001	3.329435e+000	50	16	3.431430e+000	0	0	0	0	0	0	32.5049	1	1	45.835	16.1333
DATA	1824	23	20	0	0	ASCRP3007694	ASCRP3007694	888.642	2843.15	6.101847e+002	6.103017e+001	655	17	4.096436e+000	0	0	0	0	0	0	636.712	1	1	45.835	17.069
DATA	1825	23	21	0	0	ASCRP3004407	ASCRP3004407	913.871	2843.94	8.290397e+001	8.376433e+000	103	17	5.224689e+000	0	0	0	0	0	0	86.3107	1	1	46.8651	17.1563
DATA	1826	23	22	0	0	ASCRP3010533	ASCRP3010533	939.358	2843.91	3.041335e+001	3.269258e+000	47	14	4.039057e+000	0	0	0	0	0	0	31.6147	1	1	50.1463	15.2258
DATA	1827	23	23	0	0	ASCRP3009570	ASCRP3009570	964.75	2844.01	2.648078e+001	2.907705e+000	44	15	2.846454e+000	0	0	0	0	0	0	27.4877	1	1	47.2035	16.0333
DATA	1828	23	24	0	0	ASCRP3008282	ASCRP3008282	990.182	2843.96	6.639133e+001	6.747137e+000	86	14.5	3.576139e+000	0	0	0	0	0	0	68.8362	1	1	49.1849	14.6176
DATA	1829	23	25	0	0	ASCRP3008189	ASCRP3008189	1015.69	2843.61	5.398568e+002	5.399909e+001	576	16	4.520923e+000	0	0	0	0	0	0	559.285	1	1	52.0157	16.1481
DATA	1830	23	26	0	0	ASCRP3006190	ASCRP3006190	1040.67	2843.5	5.440770e+000	1.321576e+000	22	15	3.908781e+000	0	0	0	0	0	0	5.63184	1	0	57.5363	14.9167
DATA	1831	23	27	0	0	ASCRP3007598	ASCRP3007598	1066.29	2843.75	2.624611e+001	2.888267e+000	43.5	13.5	3.775985e+000	0	0	0	0	0	0	27.1401	1	1	48.2044	13.75
DATA	1832	23	28	0	0	ASCRP3001812	ASCRP3001812	1092.08	2843.34	3.227752e+001	3.445762e+000	51	14	3.245178e+000	0	0	0	0	0	0	33.3611	1	1	47.8731	14.2581
DATA	1833	23	29	0	0	ASCRP3001267	ASCRP3001267	1117.11	2843.5	6.153685e+001	6.270970e+000	81	14	3.223982e+000	0	0	0	0	0	0	63.5517	1	1	65	14.359
DATA	1834	23	30	0	0	AS_circRNA_control204	AS_circRNA_control204	1142.69	2843.99	7.521034e+002	7.522004e+001	787	14	3.440157e+000	0	0	0	0	0	0	775.951	1	1	47.2035	14.8125
DATA	1835	23	31	0	0	ASCRP3012267	ASCRP3012267	1168.19	2843.9	7.836452e+001	7.929172e+000	96.5	18	5.025476e+000	0	0	0	0	0	0	80.8036	1	1	46.8651	17.2727
DATA	1836	23	32	0	0	ASCRP3010864	ASCRP3010864	1193.42	2843.57	3.414396e+001	3.622289e+000	53	16	4.819905e+000	0	0	0	0	0	0	35.1936	1	1	57.5363	16.25
DATA	1837	23	33	0	0	Negative024	Negative024	1218.58	2843.57	1.232504e+000	1.210219e+000	17	15	2.450806e+000	0	0	0	0	0	0	-0.726118	0	0	57.5363	14.8387
DATA	1838	23	34	0	0	CUST_18_PI418767722	NM_000754	1244.05	2843.52	9.861713e+000	1.561681e+000	28	15	4.153790e+000	0	0	0	0	0	0	10.153	1	1	55.8519	16.0714
DATA	1839	23	35	0	0	ASCRP3001845	ASCRP3001845	1269.57	2843.67	1.861235e+001	2.220956e+000	36.5	17	3.999580e+000	0	0	0	0	0	0	19.1481	1	1	48.5334	16.3429
DATA	1840	23	36	0	0	ASCRP3011838	ASCRP3011838	1295.09	2843.54	7.448579e+001	7.546615e+000	93.5	15	3.528684e+000	0	0	0	0	0	0	76.5877	1	1	47.5395	15.4194
DATA	1841	23	37	0	0	ASCRP3007686	ASCRP3007686	1319.91	2844.72	1.184611e+001	1.696405e+000	30	14.5	3.642696e+000	0	0	0	0	0	0	12.1622	1	1	43.3362	14.25
DATA	1842	23	38	0	0	ASCRP3000685	ASCRP3000685	1346.28	2844.25	1.832073e+001	2.198210e+000	36.5	15	3.788985e+000	0	0	0	0	0	0	18.8022	1	1	45.4864	15.45
DATA	1843	23	39	0	0	ASCRP3010059	ASCRP3010059	1371.97	2844.46	1.493868e+001	1.926106e+000	32.5	16	4.520343e+000	0	0	0	0	0	0	15.3177	1	1	48.8603	16.8276
DATA	1844	23	40	0	0	ASCRP3010055	ASCRP3010055	1396.42	2843.57	1.544751e+005	1.544751e+004	158417	19	1.210207e+001	0	0	1	0	1	0	158377	1	1	57.5363	23.72
DATA	1845	23	41	0	0	ASCRP3009491	ASCRP3009491	1421.58	2843.57	2.307000e+001	2.608285e+000	39.5	14	4.290299e+000	0	0	0	0	0	0	23.6342	1	1	57.5363	15.64
DATA	1846	23	42	0	0	ASCRP3002813	ASCRP3002813	1446.49	2843.46	1.826012e+001	2.194852e+000	37	17	4.472136e+000	0	0	0	0	0	0	18.693	1	1	43.7019	17.25
DATA	1847	23	43	0	0	ASCRP3012290	ASCRP3012290	1472.75	2843.66	3.286715e+002	3.288975e+001	353	15	3.087517e+000	0	0	0	0	0	0	336.12	1	1	48.2044	15.0741
DATA	1848	23	44	0	0	ASCRP3008607	ASCRP3008607	1498.31	2843.34	7.548992e+001	7.646915e+000	92	15	2.987429e+000	0	0	0	0	0	0	77.1504	1	1	48.2044	15.4839
DATA	1849	23	45	0	0	ASCRP3006316	ASCRP3006316	1523.48	2843.85	1.005535e+002	1.012926e+001	119	15	2.683175e+000	0	0	0	0	0	0	102.638	1	1	49.8279	15.2593
DATA	1850	23	46	0	0	ASCRP3012793	ASCRP3012793	1548.58	2843.57	1.438641e+000	1.230636e+000	19	16.5	4.204452e+000	0	0	0	0	0	0	1.46746	1	0	65	16.5
DATA	1851	23	47	0	0	Negative019	Negative019	1574.42	2843.57	1.245827e+000	1.223301e+000	17	15	4.186529e+000	0	0	0	0	0	0	-0.268383	0	0	65	15.973
DATA	1852	23	48	0	0	ASCRP3003391	ASCRP3003391	1599.65	2843.54	2.461302e+001	2.748999e+000	43.5	17	4.047791e+000	0	0	0	0	0	0	25.0623	1	1	44.7812	17
DATA	1853	23	49	0	0	ASCRP3002017	ASCRP3002017	1625.34	2844.03	2.124619e+001	2.452867e+000	39	15.5	3.316425e+000	0	0	0	0	0	0	21.6084	1	1	45.835	14.9643
DATA	1854	23	50	0	0	A_23_P70328	NM_018132	1650.35	2843.76	3.224078e+001	3.449496e+000	51	15	4.407732e+000	0	0	0	0	0	0	32.7708	1	1	48.8603	16.3889
DATA	1855	23	51	0	0	ASCRP3011582	ASCRP3011582	1675.58	2843.57	2.921378e+004	2.921378e+003	29636.5	16	5.131601e+000	0	0	0	0	0	0	29676	1	1	57.5363	17.2
DATA	1856	23	52	0	0	ASCRP3010717	ASCRP3010717	1701.31	2843.66	2.055511e+002	2.059176e+001	224.5	16	2.820288e+000	0	0	0	0	0	0	208.651	1	1	48.5334	15.3333
DATA	1857	23	53	0	0	ASCRP3002143	ASCRP3002143	1726.65	2843.92	6.466225e+001	6.581994e+000	84.5	15	2.527037e+000	0	0	0	0	0	0	65.5895	1	1	50.7771	14.9118
DATA	1858	23	54	0	0	ASCRP3004526	ASCRP3004526	1752	2844.43	1.335102e+002	1.340756e+001	153	15	3.504064e+000	0	0	0	0	0	0	135.319	1	1	45.4864	16.0385
DATA	1859	23	55	0	0	ASCRP3010127	ASCRP3010127	1777.41	2844.09	6.229786e+001	6.350072e+000	80	15.5	4.161813e+000	0	0	0	0	0	0	63.1367	1	1	49.1849	15.3
DATA	1860	23	56	0	0	ASCRP3011687	ASCRP3011687	1802.58	2843.57	1.448052e+001	1.899851e+000	34	15.5	2.789578e+000	0	0	0	0	0	0	14.6784	1	1	57.5363	15.6786
DATA	1861	23	57	0	0	ASCRP3008766	ASCRP3008766	1828.37	2843.64	2.181563e+003	2.181598e+002	2237	16	3.440237e+000	0	0	0	0	0	0	2211.39	1	1	48.8603	15.9091
DATA	1862	23	58	0	0	ASCRP3010740	ASCRP3010740	1853.86	2843.73	8.998824e+001	9.082443e+000	109	15.5	3.810907e+000	0	0	0	0	0	0	91.2376	1	1	46.5243	15.1389
DATA	1863	23	59	0	0	A_23_P49878	NM_019013	1879	2843.64	3.261782e+001	3.485607e+000	52	17	3.814428e+000	0	0	0	0	0	0	33.0893	1	1	49.1849	16.6296
DATA	1864	23	60	0	0	ASCRP3001302	ASCRP3001302	1904.41	2843.75	6.555134e+002	6.556284e+001	672	16	4.325147e+000	0	0	0	0	0	0	665.46	1	1	48.5334	15.2759
DATA	1865	23	61	0	0	ASCRP3010757	ASCRP3010757	1930.16	2844.03	1.038371e+001	1.607324e+000	29	15	3.235269e+000	0	0	0	0	0	0	10.5511	1	1	47.2035	14.7568
DATA	1866	23	62	0	0	ASCRP3008073	ASCRP3008073	1955.09	2843.61	5.678735e+000	1.350102e+000	23	15	3.474201e+000	0	0	0	0	0	0	5.77987	1	0	65	14.8485
DATA	1867	23	63	0	0	ASCRP3005513	ASCRP3005513	1980.93	2844.43	7.047957e+001	7.153321e+000	89	16	4.260828e+000	0	0	0	0	0	0	71.8306	1	1	46.1809	15.8919
DATA	1868	23	64	0	0	ASCRP3001054	ASCRP3001054	2006.15	2844.28	5.823357e+001	5.949868e+000	76	15	4.370648e+000	0	0	0	0	0	0	59.4863	1	1	47.2035	15.1111
DATA	1869	23	65	0	0	ASCRP3012174	ASCRP3012174	2030.85	2843.76	1.877362e+001	2.237263e+000	39	15.5	3.889420e+000	0	0	0	0	0	0	19.233	1	1	47.8731	15.1
DATA	1870	23	66	0	0	ASCRP3011637	ASCRP3011637	2056.45	2843.65	1.559450e+002	1.564160e+001	174	13	3.891741e+000	0	0	0	0	0	0	160.276	1	1	49.8279	14.4865
DATA	1871	23	67	0	0	ASCRP3000322	ASCRP3000322	2081.92	2843.82	5.877793e+001	6.000775e+000	78	13	3.570936e+000	0	0	0	0	0	0	60.6269	1	1	47.2035	14.6389
DATA	1872	23	68	0	1	RC11	RC11	2107.5	2843.65	1.225553e+000	1.203394e+000	15	16	4.048049e+000	0	0	0	0	0	0	-2.0727	0	0	65	15.3793
DATA	1873	23	69	0	0	ASCRP3004859	ASCRP3004859	2132.61	2843.93	2.495342e+000	1.223549e+000	20	16	3.387399e+000	0	0	0	0	0	0	2.5971	1	0	53.8203	15.4324
DATA	1874	23	70	0	0	ASCRP3005735	ASCRP3005735	2158.5	2844	2.102639e+001	2.416605e+000	41	17	3.313264e+000	0	0	0	0	0	0	22.0063	1	1	54.1152	15.1471
DATA	1875	23	71	0	0	ASCRP3013273	ASCRP3013273	2184.05	2843.89	1.229482e+001	1.706660e+000	32	16	4.463591e+000	0	0	0	0	0	0	12.9494	1	1	45.4864	14.931
DATA	1876	23	72	0	0	ASCRP3005099	ASCRP3005099	2209	2844	3.247763e+000	1.219690e+000	21	15	3.904452e+000	0	0	0	0	0	0	3.44397	1	0	54.9904	15.7568
DATA	1877	23	73	0	0	ASCRP3005370	ASCRP3005370	2234.5	2843.82	7.834428e+002	7.835296e+001	852	15	3.415770e+000	0	0	0	0	0	0	837.359	1	1	49.1849	15.1034
DATA	1878	23	74	0	0	ASCRP3002592	ASCRP3002592	2259.82	2843.69	1.528395e+001	1.916538e+000	34	16	3.922091e+000	0	0	0	0	0	0	16.478	1	1	45.835	15.129
DATA	1879	23	75	0	0	ASCRP3010699	ASCRP3010699	2285.59	2843.75	3.231490e+001	3.428427e+000	53	13	3.109584e+000	0	0	0	0	0	0	35.1771	1	1	44.4243	13.8519
DATA	1880	23	76	0	0	ASCRP3008408	ASCRP3008408	2311.18	2843.62	2.132768e+001	2.415085e+000	41	16.5	5.110199e+000	0	0	0	0	0	0	23.4653	1	1	44.0646	16.125
DATA	1881	23	77	0	0	ASCRP3005680	ASCRP3005680	2336.44	2844.21	1.921683e+002	1.924947e+001	227	16	3.422317e+000	0	0	0	0	0	0	213.807	1	1	49.1849	14.5926
DATA	1882	23	78	0	0	ASCRP3001595	ASCRP3001595	2361.33	2844.25	7.400859e+001	7.483160e+000	104	15.5	3.510411e+000	0	0	0	0	0	0	83.3635	1	1	47.5395	15.7667
DATA	1883	23	79	0	0	CUST_4_PI418767722	NM_006098	2386.93	2844.54	2.000471e+001	2.278977e+000	42	16	3.349558e+000	0	0	0	1	0	0	22.8442	1	1	46.8651	16.5667
DATA	1884	23	80	0	0	A_23_P213255	NM_020159	2412.33	2844.02	6.834911e+000	1.274126e+000	28	17	2.485857e+000	0	0	0	0	0	0	7.92436	1	1	40.2912	17.2222
DATA	1885	23	81	0	0	Negative022	Negative022	2437.5	2844	1.077661e+000	1.060681e+000	21	14	2.719180e+000	0	0	0	0	0	0	0.858318	0	0	54.1152	13.8182
DATA	1886	23	82	0	0	ASCRP3012701	ASCRP3012701	2462.97	2843.77	1.038177e+001	1.469260e+000	31	14	2.871988e+000	0	0	0	0	0	0	12.4489	1	1	44.4243	14.2564
DATA	1887	24	1	0	0	ASCRP3012751	ASCRP3012751	418.944	2850.76	4.728524e+001	4.847977e+000	74	16	3.990188e+000	0	0	0	0	0	0	55.1162	1	1	46.8651	16.0714
DATA	1888	24	2	0	0	CUST_15_PI418767722	NM_001614	444.494	2850.61	5.228489e+002	5.229611e+001	615	15	2.845444e+000	0	0	0	0	0	0	601.828	1	1	52.0157	15.2
DATA	1889	24	3	0	0	Negative011	Negative011	469.5	2850.5	1.115597e+000	1.095426e+000	17	16	3.284765e+000	0	0	0	0	0	0	-1.4958	0	0	65	16.1944
DATA	1890	24	4	0	0	ASCRP3013069	ASCRP3013069	495.182	2850.56	1.294220e+002	1.298948e+001	164	16	3.588135e+000	0	0	0	0	0	0	145.711	1	1	50.1463	15.5667
DATA	1891	24	5	0	0	ASCRP3002911	ASCRP3002911	520.71	2851.34	2.624654e+001	2.853118e+000	47	16	3.305168e+000	0	0	0	0	0	0	29.2494	1	1	44.4243	15.2
DATA	1892	24	6	0	0	Negative054	Negative054	545.582	2850.57	1.148812e+000	1.128182e+000	18.5	15.5	3.490374e+000	0	0	0	0	0	0	0.19797	0	0	65	15.6176
DATA	1894	24	8	0	0	ASCRP3004411	ASCRP3004411	596.5	2850.5	5.408081e+004	5.408081e+003	60266	16	4.299672e+000	0	0	0	0	0	0	58845.6	1	1	57.5363	16.4444
DATA	1895	24	9	0	0	ASCRP3007076	ASCRP3007076	621.667	2850.5	1.684805e+002	1.688749e+001	204	15	4.206727e+000	0	0	0	0	0	0	182.105	1	1	57.5363	15.4
DATA	1896	24	10	0	0	ASCRP3007217	ASCRP3007217	647.533	2850.53	1.197699e+001	1.667783e+000	31	15.5	3.471730e+000	0	0	0	0	0	0	12.8652	1	1	43.7019	15.1429
DATA	1897	24	11	0	0	ASCRP3006833	ASCRP3006833	672.582	2850.57	8.180952e+002	8.181785e+001	825.5	14.5	4.652003e+000	0	0	0	0	0	0	873.991	1	1	57.5363	15.1875
DATA	1898	24	12	0	0	ASCRP3002279	ASCRP3002279	698	2850.54	1.185556e+001	1.667582e+000	31	15.5	3.507497e+000	0	0	0	0	0	0	12.6032	1	1	55.8519	14.9583
DATA	1899	24	13	0	0	ASCRP3011904	ASCRP3011904	723.5	2851.32	1.023363e+002	1.030127e+001	125.5	16	3.280947e+000	0	0	0	0	0	0	108.254	1	1	46.5243	15.7308
DATA	1900	24	14	0	0	ASCRP3005155	ASCRP3005155	749.169	2851.4	8.639125e+003	8.639133e+002	8656.5	17	3.488546e+000	0	0	0	0	0	0	9101.58	1	1	48.8603	16.7931
DATA	1901	24	15	0	0	ASCRP3011393	ASCRP3011393	774.576	2851.32	2.556407e+001	2.818742e+000	44	15	4.663690e+000	0	0	0	0	0	0	26.8387	1	1	45.4864	16.2
DATA	1902	24	16	0	0	ASCRP3010319	ASCRP3010319	799.582	2850.57	6.002415e+000	1.333346e+000	24	13.5	3.556143e+000	0	0	0	0	0	0	6.28516	1	1	57.5363	14.6154
DATA	1903	24	17	0	0	ASCRP3001259	ASCRP3001259	825.234	2850.8	1.794017e+002	1.797987e+001	203.5	15	3.497551e+000	0	0	0	0	0	0	187.297	1	1	45.1352	15.6563
DATA	1904	24	18	0	0	ASCRP3009635	ASCRP3009635	850.549	2851.15	1.125558e+002	1.131908e+001	133	15.5	3.754537e+000	0	0	0	0	0	0	117.194	1	1	47.8731	15.8
DATA	1905	24	19	0	0	ASCRP3009082	ASCRP3009082	876	2851.11	4.091864e+001	4.264171e+000	59	16	2.888742e+000	0	0	0	0	0	0	42.5134	1	1	46.8651	16
DATA	1906	24	20	0	0	ASCRP3004744	ASCRP3004744	901.136	2851.03	1.278813e+002	1.284450e+001	150	16	4.347677e+000	0	0	0	0	0	0	132.62	1	1	46.5243	16.8333
DATA	1907	24	21	0	0	ASCRP3007533	ASCRP3007533	926.582	2850.57	9.120736e+001	9.199833e+000	109	14	4.622377e+000	0	0	0	0	0	0	94.4569	1	1	57.5363	15.4595
DATA	1908	24	22	0	0	ASCRP3003111	ASCRP3003111	952.382	2851.34	2.231916e+002	2.235174e+001	247	15	3.350244e+000	0	0	0	0	0	0	230.68	1	1	46.5243	15.5
DATA	1909	24	23	0	0	ASCRP3005050	ASCRP3005050	977.538	2851.31	2.130224e+001	2.448770e+000	38	15	1.774082e+000	0	0	0	0	0	0	21.9892	1	1	45.1352	14.9
DATA	1910	24	24	0	0	ASCRP3012769	ASCRP3012769	1003.14	2851.44	6.020746e+001	6.140979e+000	79	15	4.296006e+000	0	0	0	0	0	0	62.072	1	1	46.8651	15.7931
DATA	1911	24	25	0	0	ASCRP3007038	ASCRP3007038	1028.25	2850.95	4.424785e+001	4.587257e+000	62	16	3.591863e+000	0	0	0	0	0	0	45.5875	1	1	45.4864	15.4828
DATA	1912	24	26	0	0	ASCRP3003701	ASCRP3003701	1053.76	2851.02	2.841965e+001	3.089298e+000	48	14	2.684566e+000	0	0	0	0	0	0	29.2523	1	1	43.3362	13.2759
DATA	1913	24	27	0	0	ASCRP3009793	ASCRP3009793	1078.91	2850.61	2.373848e+001	2.665276e+000	42	13.5	4.336657e+000	0	0	0	0	0	0	24.421	1	1	57.259	14.2647
DATA	1914	24	28	0	0	ASCRP3002872	ASCRP3002872	1104.5	2850.65	5.742788e+000	1.341866e+000	23.5	14	3.540407e+000	0	0	0	0	0	0	5.90337	1	0	65	15.0345
DATA	1915	24	29	0	0	ASCRP3005581	ASCRP3005581	1129.93	2851.28	1.128610e+002	1.135122e+001	134	14	3.725452e+000	0	0	0	0	0	0	115.887	1	1	46.1809	14.6571
DATA	1916	24	30	0	0	ASCRP3012834	ASCRP3012834	1155.37	2850.6	1.953823e+001	2.300448e+000	37.5	14	4.352036e+000	0	0	0	0	0	0	20.0585	1	1	57.8122	15.625
DATA	1917	24	31	0	0	ASCRP3003030	ASCRP3003030	1180.5	2850.65	3.127550e+004	3.127550e+003	32172	16.5	4.792047e+000	0	0	0	0	0	0	32087.3	1	1	57.5363	17.5625
DATA	1918	24	32	0	0	ASCRP3002687	ASCRP3002687	1206.19	2851.19	7.183872e+001	7.286118e+000	92.5	15	4.159198e+000	0	0	0	0	0	0	73.6302	1	1	47.8731	16.0323
DATA	1919	24	33	0	0	ASCRP3012316	ASCRP3012316	1231.7	2851.07	3.689845e+001	3.885359e+000	54	15	2.769279e+000	0	0	0	0	0	0	37.7988	1	1	44.0646	14.9143
DATA	1920	24	34	0	0	ASCRP3007780	ASCRP3007780	1257.07	2851.12	9.102227e+002	9.103042e+001	949	17	4.238392e+000	0	0	0	0	0	0	931.825	1	1	44.4243	16.6216
DATA	1921	24	35	0	0	ASCRP3011038	ASCRP3011038	1282.04	2850.68	1.015047e+001	1.585637e+000	28	15	3.423197e+000	0	0	0	0	0	0	10.3881	1	1	45.835	15.5806
DATA	1922	24	36	0	0	ASCRP3005031	ASCRP3005031	1307.16	2850.94	3.146405e+001	3.374350e+000	50	15	3.475424e+000	0	0	0	0	0	0	32.174	1	1	45.1352	15.0833
DATA	1923	24	37	0	0	ASCRP3002639	ASCRP3002639	1333.38	2851.34	2.412067e+002	2.415152e+001	263.5	14	3.477400e+000	0	0	0	0	0	0	246.408	1	1	46.5243	14.4
DATA	1924	24	38	0	0	ASCRP3011206	ASCRP3011206	1358.93	2851.21	2.569731e+001	2.845110e+000	44	17.5	3.811980e+000	0	0	0	0	0	0	26.2351	1	1	47.2035	16.8824
DATA	1925	24	39	0	0	ASCRP3001489	ASCRP3001489	1383.5	2851	1.457301e+001	1.901729e+000	31	18.5	8.708082e+000	0	0	0	0	1	0	14.8695	1	1	54.1152	21.1429
DATA	1926	24	40	0	0	ASCRP3004701	ASCRP3004701	1409.09	2850.93	1.809780e+001	2.184109e+000	33	17	7.062865e+000	0	0	0	0	0	0	18.4525	1	1	54.4085	18.3333
DATA	1927	24	41	0	0	ASCRP3004291	ASCRP3004291	1434.7	2850.9	1.260406e+002	1.266332e+001	145	16	4.313800e+000	0	0	0	0	0	0	128.411	1	1	47.2035	16.3125
DATA	1928	24	42	0	0	A_23_P67042	NM_017947	1460.09	2850.75	4.305474e+001	4.476230e+000	60.5	16	4.904073e+000	0	0	0	0	0	0	43.8327	1	1	45.835	16.2821
DATA	1929	24	43	0	0	ASCRP3007339	ASCRP3007339	1485.22	2850.75	9.876807e+001	9.952556e+000	114	14	2.044379e+000	0	0	0	0	0	0	100.469	1	1	45.1352	14.8889
DATA	1930	24	44	0	0	ASCRP3009627	ASCRP3009627	1510.73	2851.17	1.096304e+002	1.103149e+001	130	15	3.352749e+000	0	0	0	0	0	0	111.39	1	1	47.5395	15.2813
DATA	1931	24	45	0	0	A_23_P41948	NM_017785	1536.26	2851.23	6.799180e+001	6.909204e+000	86.5	15	3.141941e+000	0	0	0	0	0	0	69.0198	1	1	49.1849	15.5556
DATA	1932	24	46	0	0	ASCRP3008610	ASCRP3008610	1561.73	2851.22	2.070807e+002	2.074451e+001	232	15	4.352177e+000	0	0	0	0	0	0	210.031	1	1	48.2044	16.0541
DATA	1933	24	47	0	0	ASCRP3011043	ASCRP3011043	1587.36	2851	9.813686e+000	1.573564e+000	27	16.5	4.483779e+000	0	0	0	0	0	0	9.94637	1	1	42.2201	16.6765
DATA	1934	24	48	0	0	ASCRP3011283	ASCRP3011283	1612.37	2851.21	3.876792e+001	4.067607e+000	57	16	3.789019e+000	0	0	0	0	0	0	39.2546	1	1	46.8651	15.76
DATA	1935	24	49	0	0	ASCRP3011575	ASCRP3011575	1637.62	2850.6	2.812977e+001	3.070819e+000	47	15	4.265636e+000	0	0	0	0	0	0	28.4718	1	1	40.6843	15.75
DATA	1936	24	50	0	0	ASCRP3009891	ASCRP3009891	1663.27	2850.53	1.089172e+003	1.089241e+002	1135	15	3.998518e+000	0	0	0	0	0	0	1101.65	1	1	42.9674	15.4783
DATA	1937	24	51	0	0	ASCRP3003202	ASCRP3003202	1688.72	2850.91	4.087030e+002	4.088892e+001	434	16	3.478647e+000	0	0	0	0	0	0	413.005	1	1	48.8603	16.3793
DATA	1938	24	52	0	0	ASCRP3012822	ASCRP3012822	1713.61	2851.07	2.884464e+001	3.137545e+000	44	15	2.872983e+000	0	0	0	0	0	0	29.1286	1	1	53.8203	14.9375
DATA	1939	24	53	0	0	A_23_P139509	NM_016570	1739.58	2851.34	1.102495e+001	1.655762e+000	30	14	4.188235e+000	0	0	0	0	0	0	11.1262	1	1	45.1352	15.1852
DATA	1940	24	54	0	0	ASCRP3013032	ASCRP3013032	1764.5	2851.29	1.292184e+002	1.298079e+001	148	15	3.985921e+000	0	0	0	0	0	0	130.365	1	1	50.4627	15.0357
DATA	1941	24	55	0	0	ASCRP3008628	ASCRP3008628	1790.2	2851.31	3.335581e+002	3.337870e+001	353	13	5.748206e+000	0	0	0	0	0	0	336.453	1	1	47.2035	15.5517
DATA	1942	24	56	0	0	ASCRP3012092	ASCRP3012092	1815.67	2851.25	6.285038e+002	6.286253e+001	650	16	2.556263e+000	0	0	0	0	0	0	633.979	1	1	48.2044	16.5
DATA	1943	24	57	0	0	ASCRP3001169	ASCRP3001169	1840.58	2851.43	2.645005e+001	2.919468e+000	44	14	4.365628e+000	0	0	0	0	0	0	26.6826	1	1	57.5363	15.0606
DATA	1944	24	58	0	0	ASCRP3000351	ASCRP3000351	1866.38	2850.67	1.146222e+002	1.152853e+001	135	15	2.709761e+000	0	0	0	0	0	0	115.734	1	1	45.835	15.303
DATA	1945	24	59	0	0	ASCRP3006954	ASCRP3006954	1891.5	2851.35	3.291253e+000	1.277504e+000	20	17	3.701143e+000	0	0	0	0	0	0	3.32405	1	0	57.5363	16.5385
DATA	1946	24	60	0	0	ASCRP3010561	ASCRP3010561	1917	2851.32	6.404264e+000	1.389527e+000	23	15	3.483332e+000	0	0	0	0	0	0	6.47457	1	1	65	14.8462
DATA	1947	24	61	0	0	ASCRP3011883	ASCRP3011883	1942.59	2851.45	2.952485e+001	3.199071e+000	47	15	3.073645e+000	0	0	0	0	0	0	29.8859	1	1	49.5074	14.7037
DATA	1948	24	62	0	0	ASCRP3000983	ASCRP3000983	1967.99	2851.24	1.136964e+002	1.143592e+001	135	16	3.629440e+000	0	0	0	0	0	0	115.293	1	1	46.8651	15.3864
DATA	1949	24	63	0	0	ASCRP3003762	ASCRP3003762	1993.45	2851.71	2.318501e+001	2.623264e+000	41	15	3.885872e+000	0	0	0	0	0	0	23.5527	1	1	42.2201	15
DATA	1950	24	64	0	0	ASCRP3002673	ASCRP3002673	2018.31	2851.36	1.216772e+001	1.725888e+000	29	16	3.603575e+000	0	0	0	0	0	0	12.3933	1	1	46.1809	16.2963
DATA	1951	24	65	0	0	ASCRP3000419	ASCRP3000419	2044.03	2851.18	4.209143e+002	4.210911e+001	454	16	4.236860e+000	0	0	0	0	0	0	430.043	1	1	46.8651	15.4412
DATA	1952	24	66	0	0	ASCRP3002207	ASCRP3002207	2069.42	2851.43	1.238571e+000	1.216176e+000	17	13	4.033473e+000	0	0	0	0	0	0	-0.917314	0	0	65	14.2857
DATA	1953	24	67	0	0	ASCRP3001217	ASCRP3001217	2094.92	2850.92	6.607492e+001	6.717541e+000	85.5	15	3.850788e+000	0	0	0	0	0	0	68.0244	1	1	46.1809	15.3714
DATA	1954	24	68	0	0	ASCRP3006526	ASCRP3006526	2120.17	2850.98	2.022872e+001	2.354817e+000	38.5	16	3.895140e+000	0	0	0	0	0	0	20.9203	1	1	44.0646	15.7368
DATA	1955	24	69	0	0	ASCRP3009622	ASCRP3009622	2145.94	2851.32	1.450369e+001	1.881988e+000	32	17	3.351408e+000	0	0	0	0	0	0	15.0767	1	1	49.8279	15.9429
DATA	1956	24	70	0	0	ASCRP3012680	ASCRP3012680	2171.18	2850.82	3.223474e+001	3.436787e+000	51	16	3.893983e+000	0	0	0	0	0	0	33.7152	1	1	45.1352	15.4412
DATA	1957	24	71	0	0	ASCRP3008755	ASCRP3008755	2196.64	2851.16	1.428195e+002	1.433097e+001	169	16	4.060620e+000	0	0	0	0	0	0	150.352	1	1	48.2044	15.6364
DATA	1958	24	72	0	0	ASCRP3003635	ASCRP3003635	2222.14	2851.31	1.539827e+003	1.539872e+002	1659	15	3.568268e+000	0	0	0	0	0	0	1633.06	1	1	48.8603	15.3056
DATA	1959	24	73	0	0	ASCRP3013609	ASCRP3013609	2247.35	2850.9	3.203884e+001	3.409343e+000	53	15	3.388092e+000	0	0	0	0	0	0	34.2659	1	1	46.5243	14.6667
DATA	1960	24	74	0	0	ASCRP3011075	ASCRP3011075	2272.51	2850.88	5.010585e+002	5.011917e+001	564.5	14	2.981902e+000	0	0	0	0	0	0	540.769	1	1	47.8731	14.2593
DATA	1961	24	75	0	0	ASCRP3012665	ASCRP3012665	2298.3	2850.72	2.886636e+002	2.888900e+001	331	15	3.459833e+000	0	0	0	0	0	0	314.77	1	1	46.1809	14.5517
DATA	1962	24	76	0	0	ASCRP3009266	ASCRP3009266	2323.43	2850.7	3.438552e+002	3.440411e+001	402	17	4.229073e+000	0	0	0	0	0	0	379.086	1	1	46.1809	16.3333
DATA	1963	24	77	0	0	ASCRP3011507	ASCRP3011507	2348.82	2851.3	6.469861e+001	6.565664e+000	89.5	16	3.164466e+000	0	0	0	0	0	0	72.1766	1	1	47.8731	15.5769
DATA	1964	24	78	0	0	ASCRP3000877	ASCRP3000877	2374.5	2851.5	7.108217e+002	7.109073e+001	819	15	3.394734e+000	0	0	0	0	0	0	803.589	1	1	50.4627	16.2963
DATA	1965	24	79	0	0	ASCRP3005910	ASCRP3005910	2400.03	2851.42	2.194092e+001	2.448533e+000	43.5	17	2.579229e+000	0	0	0	0	0	0	25.1672	1	1	46.8651	17.037
DATA	1966	24	80	0	0	ASCRP3006251	ASCRP3006251	2425.13	2851.72	1.909739e+002	1.912736e+001	242.5	15	2.291072e+000	0	0	0	0	0	0	222.438	1	1	49.1849	14.3913
DATA	1967	24	81	0	0	ASCRP3006155	ASCRP3006155	2450.5	2850.74	1.438501e+002	1.442342e+001	183.5	14	3.892015e+000	0	0	0	0	0	0	170.477	1	1	46.5243	15.1724
DATA	1968	24	82	0	0	ASCRP3001761	ASCRP3001761	2475.95	2851.14	7.556307e+000	1.279912e+000	28	14	3.452056e+000	0	0	0	0	0	0	9.1189	1	1	43.3362	14.3634
DATA	1969	25	1	0	0	ASCRP3007048	ASCRP3007048	406.016	2857.55	3.534677e+001	3.691876e+000	61	15	3.558019e+000	0	0	0	0	0	0	41.3441	1	1	43.7019	14.9845
DATA	1970	25	2	0	0	ASCRP3002391	ASCRP3002391	431.91	2857.9	7.011368e+001	7.094124e+000	98.5	16	3.831221e+000	0	0	0	0	0	0	80.9026	1	1	46.8651	16.4412
DATA	1971	25	3	0	0	ASCRP3000077	ASCRP3000077	457.063	2857.97	4.066944e+002	4.068414e+001	479	15	2.747038e+000	0	0	0	0	0	0	463.65	1	1	45.835	15.4286
DATA	1972	25	4	0	0	ASCRP3004700	ASCRP3004700	482.629	2857.99	3.021568e+001	3.217596e+000	49	16	3.147053e+000	0	0	0	0	0	0	34.0615	1	1	47.2035	15.7586
DATA	1973	25	5	0	0	ASCRP3007969	ASCRP3007969	507.5	2858	5.572916e+002	5.574035e+001	501	16	4.283641e+000	0	1	0	0	0	0	621.933	1	1	54.1152	15.9429
DATA	1974	25	6	0	0	ASCRP3002222	ASCRP3002222	533.126	2858.18	2.319761e+002	2.322502e+001	271.5	16	3.877080e+000	0	0	0	0	0	0	256.411	1	1	51.7088	16.0714
DATA	1975	25	7	0	0	ASCRP3000731	ASCRP3000731	558.457	2858.56	1.553184e+003	1.553226e+002	1720	15	3.511885e+000	0	0	0	0	0	0	1701.77	1	1	46.1809	15.3333
DATA	1976	25	8	0	0	ASCRP3002378	ASCRP3002378	584.394	2858.52	6.659832e+002	6.660819e+001	733	17	3.628943e+000	0	0	0	0	0	0	723.888	1	1	46.8651	16.4
DATA	1977	25	9	0	0	ASCRP3005595	ASCRP3005595	609.5	2858	1.433048e+003	1.433094e+002	1541	17	4.718529e+000	0	0	0	0	0	0	1547.16	1	1	54.1152	16.7419
DATA	1978	25	10	0	0	AS_circRNA_control201	AS_circRNA_control201	635	2858	2.211153e+002	2.214205e+001	262	15.5	3.787358e+000	0	0	0	1	0	0	237.179	1	1	46.8651	15.4318
DATA	1979	25	11	0	0	ASCRP3008385	ASCRP3008385	660	2858	3.883106e+001	4.055240e+000	58.5	15	3.187034e+000	0	0	0	0	0	0	41.4129	1	1	54.9904	14.7105
DATA	1980	25	12	0	0	ASCRP3004511	ASCRP3004511	685.375	2858	9.445600e+001	9.518419e+000	120.5	15.5	3.457030e+000	0	0	0	0	0	0	100.206	1	1	48.5334	14.8929
DATA	1981	25	13	0	0	ASCRP3012186	ASCRP3012186	710.5	2858	5.531691e+001	5.656288e+000	75.5	16.5	2.805761e+000	0	0	0	0	0	0	58.4095	1	1	54.1152	15.5909
DATA	1982	25	14	0	0	ASCRP3011934	ASCRP3011934	736.474	2858.25	2.131221e+003	2.131254e+002	2221.5	16	3.425977e+000	0	0	0	0	0	0	2240.26	1	1	48.8603	16.4583
DATA	1984	25	16	0	0	ASCRP3001164	ASCRP3001164	787.256	2858.27	4.187710e+003	4.187727e+002	4182	15	3.581434e+000	0	0	0	0	0	0	4370.42	1	1	50.1463	14.92
DATA	1985	25	17	0	0	ASCRP3001320	ASCRP3001320	812.5	2858.35	6.900108e+000	1.382678e+000	25	14.5	4.410635e+000	0	0	0	0	0	0	7.17929	1	1	57.5363	15.75
DATA	1986	25	18	0	0	A_23_P7313	NM_001040058	837.5	2858.35	7.102312e+000	1.395590e+000	22.5	16	4.222273e+000	0	0	0	1	0	0	7.37029	1	1	65	16.5517
DATA	1987	25	19	0	0	ASCRP3006101	ASCRP3006101	863.132	2857.71	2.516635e+001	2.789695e+000	42	15	3.528684e+000	0	0	0	0	0	0	26.0645	1	1	45.835	15.4194
DATA	1988	25	20	0	0	ASCRP3006959	ASCRP3006959	888.5	2858.35	2.603291e+000	1.234476e+000	19	16	4.073492e+000	0	0	0	0	0	0	2.68951	1	0	57.5363	16.52
DATA	1989	25	21	0	0	ASCRP3010611	ASCRP3010611	914.211	2858.82	8.135156e+003	8.135165e+002	8464.5	15.5	4.291932e+000	0	0	0	0	0	0	8386.57	1	1	48.8603	16.0588
DATA	1990	25	22	0	0	ASCRP3007525	ASCRP3007525	939.676	2858.62	1.349072e+002	1.354497e+001	157	15	3.671373e+000	0	0	0	0	0	0	138.87	1	1	46.5243	15.5135
DATA	1991	25	23	0	0	ASCRP3003446	ASCRP3003446	964.974	2858.55	1.423361e+002	1.428519e+001	162	15	2.772391e+000	0	0	0	0	0	0	146.319	1	1	49.1849	15.3846
DATA	1992	25	24	0	0	A_23_P252748	NM_007152	990.429	2858.94	7.030437e+001	7.134579e+000	89	15.5	3.071314e+000	0	0	0	0	0	0	72.1632	1	1	49.1849	16.0417
DATA	1993	25	25	0	0	ASCRP3000544	ASCRP3000544	1015.29	2857.83	1.043398e+003	1.043469e+002	1084	13	3.581156e+000	0	0	0	0	0	0	1070.61	1	1	45.835	14.5909
DATA	1994	25	26	0	0	ASCRP3004244	ASCRP3004244	1040.63	2858.4	4.303354e+000	1.290503e+000	22	14.5	3.898126e+000	0	0	0	0	0	0	4.40961	1	0	57.8122	14.6538
DATA	1995	25	27	0	0	CUST_3_PI418767722	NM_002539	1066.42	2858.43	1.240162e+000	1.221979e+000	18	14	4.350066e+000	0	0	0	0	0	0	1.04121	0	0	57.5363	14.6667
DATA	1996	25	28	0	0	ASCRP3012539	ASCRP3012539	1091.68	2858.31	7.411490e+003	7.411500e+002	7443	13.5	3.060890e+000	0	0	0	0	0	0	7582.26	1	1	52.9257	13.5357
DATA	1997	25	29	0	1	ETG02_36680	ETG02_36680	1117.09	2858.39	3.248717e+000	1.262081e+000	20	15	3.955003e+000	0	0	0	0	0	0	3.32098	1	0	57.259	15.7273
DATA	1998	25	30	0	0	ASCRP3002995	ASCRP3002995	1142.5	2858.35	7.550810e+000	1.435064e+000	25	14.5	4.386167e+000	0	0	0	0	0	0	7.71371	1	1	57.5363	15.9615
DATA	1999	25	31	0	0	ASCRP3005401	ASCRP3005401	1167.58	2858.43	4.395751e+001	4.562229e+000	61.5	16.5	4.662782e+000	0	0	0	0	0	0	44.875	1	1	57.5363	16.6923
DATA	2000	25	32	0	0	ASCRP3002506	ASCRP3002506	1193.42	2858.43	8.149498e+001	8.240602e+000	99	16	4.865531e+000	0	0	0	0	0	0	83.1431	1	1	57.5363	16.9375
DATA	2001	25	33	0	0	A_23_P25873	NM_007086	1217.87	2858.07	1.297444e+001	1.782585e+000	30	15	3.040758e+000	0	0	0	0	0	0	13.2322	1	1	37.847	15.0606
DATA	2002	25	34	0	0	ASCRP3012790	ASCRP3012790	1244.16	2857.69	5.415650e+001	5.551995e+000	71.5	16	2.995094e+000	0	0	0	0	0	0	55.2114	1	1	45.835	15.6176
DATA	2003	25	35	0	0	ASCRP3002696	ASCRP3002696	1269.73	2858.41	1.995143e+001	2.340794e+000	37	16	3.049414e+000	0	0	0	0	0	0	20.3174	1	1	45.835	16.0323
DATA	2004	25	36	0	0	Negative011	Negative011	1294.58	2858.43	1.247563e+000	1.225006e+000	16	15	2.959221e+000	0	0	0	0	0	0	-1.21794	0	0	65	16.0968
DATA	2005	25	37	0	0	ASCRP3012518	ASCRP3012518	1320.46	2858.57	4.528279e+001	4.691297e+000	62	15	4.096681e+000	0	0	0	0	0	0	46.0484	1	1	46.5243	14.871
DATA	2006	25	38	0	0	ASCRP3003171	ASCRP3003171	1345.58	2858.43	1.886576e+001	2.250306e+000	36	18	3.821124e+000	0	0	0	0	0	0	19.1736	1	1	57.5363	17.6207
DATA	2007	25	39	0	0	ASCRP3012407	ASCRP3012407	1370.64	2858.51	2.259709e+001	2.571631e+000	40	18	3.814026e+000	0	0	0	0	0	0	22.9483	1	1	40.6843	17.2414
DATA	2008	25	40	0	0	ASCRP3011450	ASCRP3011450	1396.42	2858.43	9.174337e+000	1.533231e+000	26	18	1.026443e+001	0	0	0	0	1	0	9.31041	1	1	57.5363	22.1071
DATA	2009	25	41	0	0	ASCRP3004048	ASCRP3004048	1421.66	2858.21	9.847549e+001	9.923971e+000	118	15.5	4.485574e+000	0	0	0	0	0	0	99.874	1	1	49.5074	16.25
DATA	2010	25	42	0	0	ASCRP3010368	ASCRP3010368	1447.42	2858.43	2.904980e+000	1.264226e+000	20	16.5	4.783155e+000	0	0	0	0	0	0	2.94342	1	0	57.5363	16.4167
DATA	2011	25	43	0	0	ASCRP3003239	ASCRP3003239	1473.21	2857.98	1.883371e+001	2.250023e+000	36	14.5	4.392878e+000	0	0	0	0	0	0	19.0726	1	1	45.835	15.8438
DATA	2012	25	44	0	0	ASCRP3011078	ASCRP3011078	1498.19	2857.71	1.139664e+001	1.678184e+000	30	14.5	3.335416e+000	0	0	0	0	0	0	11.5338	1	1	47.8731	15.1875
DATA	2013	25	45	0	0	ASCRP3000157	ASCRP3000157	1523.42	2858.43	2.333494e+000	1.255351e+000	20	15	3.490647e+000	0	0	0	0	0	0	2.35848	1	0	57.5363	15.2308
DATA	2014	25	46	0	0	ASCRP3002758	ASCRP3002758	1548.77	2858.66	5.006717e+002	5.008239e+001	525	15.5	4.003140e+000	0	0	0	0	0	0	505.529	1	1	50.4627	16.6071
DATA	2015	25	47	0	0	ASCRP3011321	ASCRP3011321	1574.33	2858.5	5.958565e+000	1.371785e+000	23	16	4.878199e+000	0	0	0	0	0	0	6.01191	1	0	57.5363	16.4444
DATA	2016	25	48	0	0	ASCRP3003254	ASCRP3003254	1599.54	2858.73	7.946933e+002	7.947896e+001	817	17	3.902070e+000	0	0	0	0	0	0	801.041	1	1	51.7088	17.1154
DATA	2018	25	50	0	0	ASCRP3012531	ASCRP3012531	1650.42	2858.43	5.007793e+001	5.158658e+000	66.5	15	4.034022e+000	0	0	0	0	0	0	50.4107	1	1	57.5363	15.76
DATA	2019	25	51	0	0	ASCRP3009631	ASCRP3009631	1675.58	2858.43	7.008335e+000	1.423721e+000	23.5	14.5	2.916408e+000	0	0	0	0	0	0	7.05019	1	1	57.5363	14.375
DATA	2020	25	52	0	0	ASCRP3010785	ASCRP3010785	1701	2858.34	1.659848e+002	1.664473e+001	182.5	15.5	3.266594e+000	0	0	0	0	0	0	166.886	1	1	45.4864	15.3214
DATA	2021	25	53	0	0	ASCRP3003721	ASCRP3003721	1726.84	2858.77	1.751313e+002	1.755704e+001	192	14	3.379999e+000	0	0	0	0	0	0	175.947	1	1	49.5074	15.0244
DATA	2022	25	54	0	0	AS_circRNA_control215	AS_circRNA_control215	1751.89	2858.5	3.698544e+002	3.700626e+001	386	15.5	4.453693e+000	0	0	0	0	0	0	371.503	1	1	56.9804	16.3462
DATA	2023	25	55	0	0	ASCRP3004718	ASCRP3004718	1777.43	2858.84	1.639309e+002	1.644004e+001	183.5	15	3.927647e+000	0	0	0	0	0	0	164.59	1	1	49.1849	15.1563
DATA	2024	25	56	0	0	ASCRP3013136	ASCRP3013136	1802.77	2858.51	6.517868e+001	6.635055e+000	81.5	16	4.117111e+000	0	0	0	0	0	0	65.4501	1	1	50.4627	16.7813
DATA	2025	25	57	0	0	ASCRP3009429	ASCRP3009429	1827.83	2857.89	1.481981e+002	1.487167e+001	162	15	3.386804e+000	0	0	0	0	0	0	148.889	1	1	47.8731	15.4483
DATA	2026	25	58	0	0	ASCRP3000574	ASCRP3000574	1853.23	2858.45	1.497072e+001	1.944479e+000	33	15	3.853842e+000	0	0	0	0	0	0	15.0407	1	1	50.1463	14.9714
DATA	2027	25	59	0	0	ASCRP3000056	ASCRP3000056	1878.87	2858.39	7.159005e+001	7.265614e+000	90	15	3.528283e+000	0	0	0	0	0	0	71.9709	1	1	47.2035	15.4146
DATA	2028	25	60	0	0	ASCRP3002717	ASCRP3002717	1904.3	2858.1	2.330049e+002	2.333340e+001	255.5	16	3.625979e+000	0	0	0	0	0	0	234.489	1	1	47.2035	15.0909
DATA	2029	25	61	0	0	ASCRP3008306	ASCRP3008306	1929.84	2858.9	2.697036e+002	2.699875e+001	287	16	3.304898e+000	0	0	0	0	0	0	271.619	1	1	48.8603	15.7879
DATA	2030	25	62	0	0	ASCRP3012932	ASCRP3012932	1955.32	2858.84	3.637960e+001	3.842175e+000	54	14.5	3.480897e+000	0	0	0	0	0	0	36.6956	1	1	47.8731	14.7895
DATA	2031	25	63	0	0	ASCRP3008928	ASCRP3008928	1980.89	2858.88	8.985319e+001	9.069605e+000	109	15.5	3.942633e+000	0	0	0	0	0	0	90.8059	1	1	47.8731	15.5625
DATA	2032	25	64	0	0	ASCRP3002605	ASCRP3002605	2005.83	2858.73	4.885577e+001	5.038201e+000	68	15.5	3.926820e+000	0	0	0	0	0	0	49.4904	1	1	49.1849	15.9091
DATA	2033	25	65	0	0	ASCRP3011493	ASCRP3011493	2031.42	2858.57	9.822118e+000	1.571832e+000	28	16	3.727206e+000	0	0	0	0	0	0	9.97838	1	1	57.5363	16.2222
DATA	2034	25	66	0	0	ASCRP3008278	ASCRP3008278	2056.58	2858.57	5.730352e+002	5.731657e+001	589.5	16	4.635731e+000	0	0	0	0	0	0	584.032	1	1	57.5363	15.64
DATA	2035	25	67	0	0	ASCRP3009525	ASCRP3009525	2082.11	2858.35	1.112802e+002	1.119452e+001	131	13	3.407357e+000	0	0	0	0	0	0	113.861	1	1	47.8731	14.4857
DATA	2036	25	68	0	0	ASCRP3007555	ASCRP3007555	2107.5	2858.5	5.911957e+000	1.349598e+000	24	14.5	4.064000e+000	0	0	0	0	0	0	6.075	1	0	57.5363	14.9667
DATA	2037	25	69	0	0	ASCRP3004294	ASCRP3004294	2133.37	2858.5	9.413311e+001	9.490389e+000	115	16	3.504379e+000	0	0	0	0	0	0	97.2209	1	1	49.8279	15.8857
DATA	2038	25	70	0	0	ASCRP3006127	ASCRP3006127	2158.35	2858.76	2.142411e+002	2.145772e+001	241	17	3.671302e+000	0	0	0	0	0	0	222.471	1	1	51.0895	16.0385
DATA	2039	25	71	0	0	A_23_P213255	NM_020159	2183.58	2858.57	6.249334e+000	1.346693e+000	25	16	3.845750e+000	0	0	0	0	0	0	6.531	1	1	57.5363	15.3514
DATA	2040	25	72	0	0	ASCRP3007115	ASCRP3007115	2209	2858.54	5.498910e+001	5.625029e+000	73.5	15.5	3.514074e+000	0	0	0	0	0	0	57.8779	1	1	55.8519	15.6
DATA	2041	25	73	0	0	ASCRP3004025	ASCRP3004025	2234.29	2858.26	5.601472e+001	5.723386e+000	78	15	2.562131e+000	0	0	0	0	0	0	59.431	1	1	49.8279	15.125
DATA	2042	25	74	0	0	ASCRP3003527	ASCRP3003527	2260.06	2857.97	1.980354e+002	1.983774e+001	231	14	3.558724e+000	0	0	0	0	0	0	212.019	1	1	46.8651	14.7419
DATA	2043	25	75	0	0	ASCRP3006259	ASCRP3006259	2285.49	2858.63	1.203037e+002	1.208555e+001	145.5	16	2.940047e+000	0	0	0	0	0	0	130.012	1	1	49.8279	15.4815
DATA	2044	25	76	0	0	ASCRP3012197	ASCRP3012197	2310.66	2858.42	1.597874e+001	1.963660e+000	35	16.5	4.288998e+000	0	0	0	0	0	0	17.4528	1	1	48.5334	16.1071
DATA	2045	25	77	0	0	ASCRP3008644	ASCRP3008644	2336.23	2858.81	7.921859e+001	8.001801e+000	104	16	3.918988e+000	0	0	0	0	0	0	87.5333	1	1	50.4627	16.3929
DATA	2046	25	78	0	0	ASCRP3004074	ASCRP3004074	2361.42	2858.57	8.892065e+000	1.425355e+000	28	14	3.595264e+000	0	0	0	0	0	0	9.95132	1	1	57.5363	15.5
DATA	2047	25	79	0	0	ASCRP3008254	ASCRP3008254	2386.58	2858.57	2.036157e+001	2.313710e+000	43	16.5	3.037205e+000	0	0	0	0	0	0	23.1023	1	1	57.5363	16.7692
DATA	2048	25	80	0	0	ASCRP3001896	ASCRP3001896	2412.56	2858.74	1.169381e+003	1.169432e+002	1359.5	15.5	3.295803e+000	0	0	0	0	0	0	1347.3	1	1	49.5074	15.0833
DATA	2049	25	81	0	0	ASCRP3012803	ASCRP3012803	2437.61	2857.95	2.956575e+001	3.142341e+000	53	14.5	3.839301e+000	0	0	0	0	0	0	34.6285	1	1	45.4864	15.5333
DATA	2050	25	82	0	0	A_23_P213255	NM_020159	2462.85	2858.1	8.010390e+000	1.317465e+000	29	15	3.469663e+000	0	0	0	0	0	0	9.5475	1	1	44.7812	15.5625
DATA	2051	26	1	0	0	ASCRP3008859	ASCRP3008859	418.509	2865.13	1.289780e+001	1.680192e+000	34	16	3.987621e+000	0	0	0	0	0	0	14.9325	1	1	41.4593	16.2037
DATA	2052	26	2	0	0	ASCRP3006853	ASCRP3006853	444.142	2865.41	3.260158e+000	1.138567e+000	23	15	3.431981e+000	0	0	0	0	0	0	3.72573	1	0	56.9804	15.6129
DATA	2053	26	3	0	0	ASCRP3005823	ASCRP3005823	469.636	2865.44	6.092145e+001	6.191342e+000	86	16.5	2.796261e+000	0	0	0	0	0	0	68.8043	1	1	45.4864	16.3824
DATA	2054	26	4	0	0	ASCRP3011860	ASCRP3011860	494.807	2865.43	1.136272e+000	1.121019e+000	20	17	3.656371e+000	0	0	0	0	0	0	1.21577	0	0	58.0869	16.9643
DATA	2055	26	5	0	0	A_23_P253524	NM_001813	520.418	2865.43	3.266508e+001	3.455439e+000	53	15.5	3.710202e+000	0	0	0	0	0	0	36.136	1	1	57.5363	16.1471
DATA	2056	26	6	0	0	CUST_16_PI418767722	NM_001536	545.582	2865.43	1.701544e+001	2.046530e+000	37	16	3.572954e+000	0	0	0	0	0	0	18.6549	1	1	57.5363	16.1316
DATA	2057	26	7	0	0	ASCRP3009248	ASCRP3009248	571	2865.46	3.441391e+002	3.443301e+001	392	16	3.236268e+000	0	0	0	0	0	0	374.173	1	1	55.8519	15.4348
DATA	2058	26	8	0	0	ASCRP3003622	ASCRP3003622	596.418	2865.43	1.176570e+000	1.157824e+000	19	16.5	4.431530e+000	0	0	0	0	0	0	0.825208	0	0	57.5363	16.9615
DATA	2059	26	9	0	0	ASCRP3005374	ASCRP3005374	621.582	2865.43	1.741122e+001	2.093920e+000	36	15.5	4.523922e+000	0	0	0	0	0	0	18.661	1	1	57.5363	15.8611
DATA	2060	26	10	0	0	ASCRP3002182	ASCRP3002182	647.435	2865.49	6.452757e+002	6.453818e+001	691	15	2.672291e+000	0	0	0	0	0	0	687.204	1	1	52.3208	14.5676
DATA	2061	26	11	0	0	ASCRP3012676	ASCRP3012676	673.083	2865.85	1.735607e+001	2.097345e+000	35	13	3.285026e+000	0	0	0	0	0	0	18.3756	1	1	44.4243	13.5161
DATA	2062	26	12	0	0	CUST_17_PI418767722	NM_003753	698	2865.46	5.539394e+003	5.539407e+002	5484	15	4.130069e+000	0	0	0	0	0	0	5837.05	1	1	55.8519	13.6667
DATA	2063	26	13	0	0	ASCRP3002628	ASCRP3002628	723.418	2865.43	1.499945e+000	1.197915e+000	19	17	2.736271e+000	0	0	0	0	0	0	1.57339	1	0	65	15.7778
DATA	2064	26	14	1028	1	(+)E1A_r60_a20	E1A_r60_a20	748.667	2865.5	1.213769e+001	1.702162e+000	30	18	4.654747e+000	0	0	0	0	0	0	12.68	1	1	57.5363	18
DATA	2065	26	15	0	0	A_23_P41948	NM_017785	774.418	2865.43	7.142934e+001	7.242655e+000	90	18	4.449393e+000	0	0	0	0	0	0	74.3489	1	1	57.5363	17.3333
DATA	2066	26	16	0	0	ASCRP3010429	ASCRP3010429	799.582	2865.43	1.021158e+001	1.576878e+000	26	14	3.560525e+000	0	0	0	0	0	0	10.5949	1	1	57.5363	14.9655
DATA	2067	26	17	0	0	ASCRP3006708	ASCRP3006708	825.19	2865.51	1.534464e+003	1.534512e+002	1615	15.5	4.211639e+000	0	0	0	0	0	0	1587.38	1	1	50.4627	15.5625
DATA	2068	26	18	0	0	ASCRP3003663	ASCRP3003663	850.5	2865.94	1.209609e+001	1.709861e+000	27.5	17	4.122005e+000	0	0	0	0	0	0	12.4782	1	1	38.2652	16.9063
DATA	2069	26	19	0	0	ASCRP3004510	ASCRP3004510	875.986	2865.38	2.682235e+001	2.942866e+000	43	15	3.357784e+000	0	0	0	0	0	0	27.6169	1	1	46.5243	15.0333
DATA	2070	26	20	0	0	ASCRP3005426	ASCRP3005426	901.333	2865.5	6.460422e+001	6.573367e+000	83	16.5	4.049124e+000	0	0	0	0	0	0	66.3815	1	1	57.5363	16.4667
DATA	2071	26	21	0	0	ASCRP3009225	ASCRP3009225	926.5	2865.5	3.268133e+001	3.486818e+000	50	15	3.818054e+000	0	0	0	0	0	0	33.5224	1	1	57.5363	15.7059
DATA	2072	26	22	0	0	ASCRP3005218	ASCRP3005218	952	2865.46	8.024843e+000	1.457965e+000	24	14	3.292101e+000	0	0	0	0	0	0	8.21891	1	1	55.8519	14.7
DATA	2073	26	23	0	0	ASCRP3005193	ASCRP3005193	977.795	2865.82	4.206875e+002	4.208641e+001	445	15	3.145908e+000	0	0	0	0	0	0	430.172	1	1	52.9257	15.375
DATA	2074	26	24	0	0	ASCRP3003567	ASCRP3003567	1002.94	2865.91	4.775469e+002	4.777029e+001	504.5	14	4.139595e+000	0	0	0	0	0	0	487.708	1	1	51.0895	14.8929
DATA	2075	26	25	0	0	ASCRP3013532	ASCRP3013532	1028.25	2865.36	1.871512e+002	1.875495e+001	210.5	14	2.980537e+000	0	0	0	0	0	0	190.999	1	1	51.0895	15.0714
DATA	2076	26	26	0	0	ASCRP3011928	ASCRP3011928	1053.39	2865.42	4.407661e+001	4.574122e+000	63	14.5	4.051749e+000	0	0	0	0	0	0	44.9392	1	1	47.8731	14.75
DATA	2077	26	27	0	0	ASCRP3004218	ASCRP3004218	1078.89	2865.5	2.138304e+001	2.463770e+000	38	13	4.298623e+000	0	0	0	0	0	0	21.7819	1	1	56.9804	14.7333
DATA	2078	26	28	0	0	ASCRP3002257	ASCRP3002257	1104.5	2865.5	1.306592e+003	1.306650e+002	1304	16	4.081785e+000	0	0	0	0	0	0	1329.93	1	1	57.5363	17.2593
DATA	2079	26	29	0	0	ASCRP3009650	ASCRP3009650	1129.57	2865.93	3.320446e+002	3.322709e+001	356	15	4.037997e+000	0	0	0	0	0	0	337.643	1	1	50.4627	15.3448
DATA	2080	26	30	0	0	ASCRP3012307	ASCRP3012307	1155.32	2866	5.737459e+001	5.867173e+000	73.5	16.5	3.967029e+000	0	0	0	0	0	0	58.2995	1	1	48.5334	16.5417
DATA	2081	26	31	0	0	ASCRP3003778	ASCRP3003778	1180.65	2866.09	7.996733e+001	8.090434e+000	100	16.5	4.952988e+000	0	0	0	0	0	0	81.1999	1	1	46.1809	17.2059
DATA	2082	26	32	0	0	ASCRP3007902	ASCRP3007902	1206.04	2865.84	1.105246e+002	1.112051e+001	128	15	2.997131e+000	0	0	0	0	0	0	112.176	1	1	46.8651	15.129
DATA	2083	26	33	0	0	ASCRP3013052	ASCRP3013052	1231.42	2865.57	4.910367e+000	1.323343e+000	21	15	3.310623e+000	0	0	0	0	0	0	4.98153	1	0	57.5363	15.0909
DATA	2084	26	34	0	0	ASCRP3006892	ASCRP3006892	1256.79	2865.84	8.511908e+001	8.600296e+000	104	14	2.993182e+000	0	0	0	0	0	0	86.2845	1	1	47.8731	15.3226
DATA	2085	26	35	0	0	A_23_P250196	NM_178812	1282.33	2865.5	2.226085e+001	2.543468e+000	39	17	2.883397e+000	0	0	0	0	0	0	22.5562	1	1	57.5363	16.7742
DATA	2086	26	36	0	0	ASCRP3008804	ASCRP3008804	1307.5	2865.5	3.275694e+002	3.278007e+001	350	15.5	4.895063e+000	0	0	0	0	0	0	331.703	1	1	49.1849	16.4643
DATA	2087	26	37	0	0	ASCRP3013175	ASCRP3013175	1333.05	2865.87	7.189323e+002	7.190379e+001	743	19	5.660796e+000	0	0	0	0	1	0	727.338	1	1	53.8203	19.2692
DATA	2088	26	38	0	0	ASCRP3011650	ASCRP3011650	1358.9	2866.15	2.998146e+001	3.241924e+000	46	18	3.426929e+000	0	0	0	0	0	0	30.3051	1	1	46.1809	17.6207
DATA	2089	26	39	0	0	ASCRP3006213	ASCRP3006213	1383.58	2865.57	2.005294e+001	2.354442e+000	34	17.5	3.493005e+000	0	0	0	0	0	0	20.2628	1	1	57.5363	17.875
DATA	2090	26	40	0	0	ASCRP3010774	ASCRP3010774	1409.11	2865.5	1.346874e+001	1.827131e+000	31	17	4.144225e+000	0	0	0	0	0	0	13.6001	1	1	56.9804	16.2857
DATA	2091	26	41	0	0	ASCRP3008756	ASCRP3008756	1434.39	2866.03	1.321783e+001	1.809651e+000	29	16	4.731539e+000	0	0	0	0	0	0	13.3319	1	1	45.835	16.1852
DATA	2092	26	42	66	-1	(-)3xSLv1	NegativeControl	1459.89	2865.5	1.259348e+000	1.236577e+000	16	17	4.386092e+000	0	0	0	0	0	0	-1.87841	0	0	65	16.6341
DATA	2093	26	43	0	0	ASCRP3013511	ASCRP3013511	1485.35	2865.36	3.179918e+001	3.412217e+000	49	15	3.738783e+000	0	0	0	0	0	0	32.0357	1	1	47.5395	15.6129
DATA	2094	26	44	0	0	ASCRP3010393	ASCRP3010393	1510.56	2865.66	3.521122e+001	3.732659e+000	52	14	4.160866e+000	0	0	0	0	0	0	35.4373	1	1	51.0895	15.2069
DATA	2095	26	45	0	0	ASCRP3001609	ASCRP3001609	1536.49	2865.82	1.132644e+002	1.139411e+001	134.5	17	3.265986e+000	0	0	0	0	0	0	113.884	1	1	49.8279	17
DATA	2096	26	46	0	0	ASCRP3000857	ASCRP3000857	1561.64	2865.9	1.309224e+002	1.315092e+001	146	17	4.864531e+000	0	0	0	0	0	0	131.525	1	1	46.8651	16.9459
DATA	2097	26	47	0	0	ASCRP3008957	ASCRP3008957	1587.64	2865.75	1.082479e+001	1.647426e+000	29	18	4.777411e+000	0	0	0	0	0	0	10.8667	1	1	49.5074	17.9032
DATA	2098	26	48	0	0	ASCRP3002253	ASCRP3002253	1612.42	2865.57	4.850537e+001	5.007191e+000	66	16	3.879965e+000	0	0	0	0	0	0	48.6616	1	1	57.5363	16.1481
DATA	2099	26	49	0	0	ASCRP3003322	ASCRP3003322	1638.02	2865.58	1.320077e+001	1.813602e+000	32	14	3.932603e+000	0	0	0	0	0	0	13.2334	1	1	45.835	14.3182
DATA	2100	26	50	0	0	ASCRP3001415	ASCRP3001415	1663.23	2865.84	5.474910e+002	5.476324e+001	565.5	15	4.065050e+000	0	0	0	0	0	0	548.386	1	1	49.5074	14.8966
DATA	2101	26	51	0	0	ASCRP3005423	ASCRP3005423	1687.86	2865.49	1.434295e+001	1.899341e+000	33	14	3.365511e+000	0	0	0	0	0	0	14.3611	1	1	42.9674	13.92
DATA	2102	26	52	0	0	A_23_P154235	NM_004688	1713.58	2865.57	2.086242e+001	2.429912e+000	38	15	3.071419e+000	0	0	0	0	0	0	20.8768	1	1	57.5363	15.4857
DATA	2103	26	53	0	0	ASCRP3012964	ASCRP3012964	1739.75	2866.33	3.931012e+001	4.124029e+000	57	14	4.091455e+000	0	0	0	0	0	0	39.3033	1	1	46.1809	14.64
DATA	2104	26	54	0	0	ASCRP3001584	ASCRP3001584	1763.73	2866.11	3.622907e+003	3.622929e+002	3585.5	15	5.000000e+000	0	0	0	0	0	0	3621.84	1	1	45.835	16
DATA	2105	26	55	0	0	Negative030	Negative030	1790	2865.54	1.617377e+000	1.257219e+000	20	16	4.456864e+000	0	0	0	0	0	0	1.61726	1	0	65	16.3636
DATA	2106	26	56	0	0	CUST_2_PI418767722	NM_002455	1815.55	2866.35	2.036841e+002	2.040657e+001	224	15	3.016376e+000	0	0	0	0	0	0	203.587	1	1	48.2044	15.2069
DATA	2107	26	57	0	0	ASCRP3010457	ASCRP3010457	1840.86	2865.69	4.177213e+002	4.179073e+001	431	15	2.677665e+000	0	0	0	0	0	0	417.801	1	1	48.8603	14.6452
DATA	2108	26	58	0	0	ASCRP3005618	ASCRP3005618	1865.3	2865.56	1.497765e+001	1.948118e+000	31.5	16	3.825125e+000	0	0	0	0	0	0	14.989	1	1	40.2912	15.7368
DATA	2109	26	59	0	0	Negative008	Negative008	1891.74	2865.44	1.556418e+003	1.556468e+002	1578	16	3.328201e+000	0	0	0	0	0	0	1558.95	1	1	48.5334	16
DATA	2110	26	60	0	0	ASCRP3009114	ASCRP3009114	1916.81	2865.9	2.987861e+002	2.990448e+001	304	16	3.442422e+000	0	0	0	0	0	0	299.512	1	1	50.4627	15.2941
DATA	2111	26	61	0	0	ASCRP3006516	ASCRP3006516	1942.5	2865.65	1.642869e+001	2.059346e+000	34	15	3.671028e+000	0	0	0	0	0	0	16.4942	1	1	57.5363	15.5417
DATA	2112	26	62	0	0	ASCRP3006690	ASCRP3006690	1968.13	2866.37	1.149062e+002	1.155734e+001	132	15	3.343073e+000	0	0	0	0	0	0	115.524	1	1	46.1809	14.6364
DATA	2113	26	63	0	0	A_23_P11685	NM_024420	1993.42	2865.57	1.259583e+000	1.241827e+000	18	15	3.083829e+000	0	0	0	0	0	0	1.12423	0	0	57.5363	15.52
DATA	2114	26	64	0	0	ASCRP3004620	ASCRP3004620	2018.59	2866.09	1.129132e+003	1.129200e+002	1162.5	16	3.729048e+000	0	0	0	0	0	0	1140.75	1	1	49.1849	15.9167
DATA	2115	26	65	0	0	ASCRP3001831	ASCRP3001831	2043.91	2865.61	1.060957e+002	1.068062e+001	122	16	3.872706e+000	0	0	0	0	0	0	107.542	1	1	57.259	16.2581
DATA	2116	26	66	0	0	ASCRP3003194	ASCRP3003194	2069.5	2865.65	3.814621e+001	4.006648e+000	57	13	3.711693e+000	0	0	0	0	0	0	38.8048	1	1	57.5363	13.88
DATA	2117	26	67	0	0	ASCRP3005309	ASCRP3005309	2094.43	2866.09	1.988164e+001	2.333083e+000	37	15	3.508055e+000	0	0	0	0	0	0	20.3023	1	1	47.8731	14.875
DATA	2118	26	68	0	0	ASCRP3002978	ASCRP3002978	2120.2	2865.54	1.226612e+002	1.232612e+001	144.5	16	4.479964e+000	0	0	0	0	0	0	125.892	1	1	47.5395	16.1515
DATA	2119	26	69	0	0	ASCRP3009823	ASCRP3009823	2145.5	2865.65	1.878077e+000	1.222803e+000	20.5	17	3.586414e+000	0	0	0	0	0	0	1.93774	1	0	65	16.9355
DATA	2120	26	70	0	0	ASCRP3004606	ASCRP3004606	2171.27	2866.18	3.658226e+002	3.660197e+001	391	16	3.480417e+000	0	0	0	0	0	0	379.666	1	1	47.2035	15.5517
DATA	2121	26	71	1028	1	(+)E1A_r60_a22	E1A_r60_a22	2196.43	2866.43	1.698981e+001	2.076184e+000	36	16	3.723833e+000	0	0	0	0	0	0	17.7496	1	1	48.2044	15.4375
DATA	2122	26	72	0	0	ASCRP3009446	ASCRP3009446	2222.07	2865.88	2.174199e+002	2.177420e+001	247.5	15	3.228107e+000	0	0	0	0	0	0	228.944	1	1	46.8651	15.0588
DATA	2123	26	73	0	0	ASCRP3003550	ASCRP3003550	2247.29	2865.89	2.995686e+002	2.997986e+001	333	15	4.029554e+000	0	0	0	0	0	0	318.086	1	1	49.1849	15.3611
DATA	2124	26	74	0	0	AS_circRNA_control201	AS_circRNA_control201	2272.56	2865.84	1.913406e+002	1.916939e+001	227.5	14	3.150580e+000	0	0	0	0	0	0	205.057	1	1	46.8651	14.3846
DATA	2125	26	75	0	0	ASCRP3006461	ASCRP3006461	2298.27	2865.7	7.593017e+001	7.679797e+000	100	16	3.075397e+000	0	0	0	0	0	0	82.2245	1	1	46.8651	15.5161
DATA	2126	26	76	0	0	ASCRP3001689	ASCRP3001689	2323.25	2865.66	4.751241e+001	4.885766e+000	72	15	2.688086e+000	0	0	0	0	0	0	52.0223	1	1	44.7812	14.6774
DATA	2127	26	77	0	0	ASCRP3007361	ASCRP3007361	2348.62	2866.03	3.141806e+002	3.143819e+001	360	15.5	3.572936e+000	0	0	0	0	0	0	348.184	1	1	49.1849	15.8929
DATA	2128	26	78	0	0	ASCRP3002404	ASCRP3002404	2374.35	2866.12	5.427855e+001	5.540159e+000	77	15	3.789700e+000	0	0	0	0	0	0	60.9708	1	1	48.8603	16.1481
DATA	2129	26	79	0	0	ASCRP3009560	ASCRP3009560	2399.5	2866.24	1.123692e+002	1.129006e+001	150	16	3.350124e+000	0	0	0	0	0	0	128.049	1	1	48.5334	15.84
DATA	2130	26	80	0	0	ASCRP3003804	ASCRP3003804	2424.71	2866	1.811838e+001	2.107738e+000	41	15	3.977090e+000	0	0	0	0	0	0	20.9741	1	1	54.1152	15.1
DATA	2131	26	81	0	0	ASCRP3009023	ASCRP3009023	2450.08	2865.73	7.001507e+000	1.269230e+000	27	15	3.565088e+000	0	0	0	0	0	0	8.24508	1	1	45.1352	15.641
DATA	2132	26	82	0	0	ASCRP3009660	ASCRP3009660	2475.88	2865.65	6.753173e+001	6.832633e+000	99	14	3.489198e+000	0	0	0	0	0	0	81.0299	1	1	45.835	14.437
DATA	2133	27	1	0	0	ASCRP3008225	ASCRP3008225	405.952	2872.75	2.094768e+001	2.353744e+000	43.5	15	3.570639e+000	0	0	0	0	0	0	24.3306	1	1	45.4864	15.0609
DATA	2134	27	2	0	0	ASCRP3004162	ASCRP3004162	431.484	2872.77	1.023170e+001	1.493419e+000	30	16.5	4.285903e+000	0	0	0	0	0	0	11.7255	1	1	45.1352	16.9
DATA	2135	27	3	0	0	ASCRP3005775	ASCRP3005775	456.785	2873.15	1.425074e+002	1.429325e+001	176.5	16	2.955087e+000	0	0	0	0	0	0	161.292	1	1	45.835	16.1944
DATA	2136	27	4	0	0	ASCRP3012944	ASCRP3012944	482.543	2872.67	2.636421e+002	2.638773e+001	315	16	3.734798e+000	0	0	0	0	0	0	295.049	1	1	47.5395	16.1111
DATA	2137	27	5	0	0	ASCRP3009094	ASCRP3009094	507.688	2873.34	9.525730e+000	1.474802e+000	28	17	4.556048e+000	0	0	0	0	0	0	10.5476	1	1	44.4243	17.1515
DATA	2138	27	6	0	0	ASCRP3002892	ASCRP3002892	533.382	2873.34	3.140672e+003	3.140693e+002	3446	15	3.929541e+000	0	0	0	0	0	0	3444.13	1	1	46.5243	16.0769
DATA	2139	27	7	0	0	ASCRP3002700	ASCRP3002700	558.722	2873.33	4.212689e+001	4.365991e+000	63	16	3.496459e+000	0	0	0	0	0	0	45.7963	1	1	47.5395	15.6757
DATA	2140	27	8	0	0	ASCRP3012520	ASCRP3012520	584.379	2873.35	4.588178e+002	4.589634e+001	515.5	16	2.898472e+000	0	0	0	0	0	0	494.777	1	1	45.835	15.3684
DATA	2141	27	9	0	0	ASCRP3002479	ASCRP3002479	609.333	2872.62	1.015682e+002	1.022329e+001	125	15.5	4.738689e+000	0	0	0	0	0	0	108.791	1	1	45.835	16.4
DATA	2142	27	10	0	0	ASCRP3007864	ASCRP3007864	634.762	2872.37	2.659830e+003	2.659856e+002	2872	15	3.775653e+000	0	0	0	0	0	0	2830.64	1	1	44.7812	15.4889
DATA	2143	27	11	0	0	ASCRP3006738	ASCRP3006738	660.129	2872.77	2.430570e+002	2.433426e+001	273	16	3.046048e+000	0	0	0	0	0	0	257.072	1	1	46.5243	15.1818
DATA	2144	27	12	0	0	ASCRP3006801	ASCRP3006801	685.418	2872.57	2.628401e+001	2.883148e+000	45	13	3.429286e+000	0	0	0	0	0	0	27.6538	1	1	65	13.48
DATA	2145	27	13	0	0	ASCRP3010056	ASCRP3010056	710.582	2872.57	5.657316e+001	5.781249e+000	77	15	3.506762e+000	0	0	0	0	0	0	59.2359	1	1	65	14.3438
DATA	2146	27	14	0	0	ASCRP3010307	ASCRP3010307	736.443	2873.01	1.432495e+001	1.866281e+000	32	16	2.821888e+000	0	0	0	0	0	0	14.9291	1	1	47.8731	15.9655
DATA	2147	27	15	0	0	ASCRP3009657	ASCRP3009657	762.214	2873.29	3.038008e+001	3.266842e+000	50	16	4.869732e+000	0	0	0	0	0	0	31.5316	1	1	46.8651	17
DATA	2149	27	17	0	0	ASCRP3003140	ASCRP3003140	812.435	2872.49	1.985689e+003	1.985725e+002	2089	16	4.246178e+000	0	0	0	0	0	0	2048.55	1	1	52.3208	15.4324
DATA	2150	27	18	0	0	ASCRP3000036	ASCRP3000036	837.813	2873.09	9.832596e+001	9.907033e+000	122.5	15	3.339737e+000	0	0	0	0	0	0	101.125	1	1	45.835	16
DATA	2151	27	19	0	0	ASCRP3013479	ASCRP3013479	863.142	2872.59	2.453110e+001	2.737402e+000	42	14	3.670759e+000	0	0	0	0	0	0	25.1759	1	1	56.9804	15.5676
DATA	2152	27	20	0	0	ASCRP3001475	ASCRP3001475	888.577	2872.93	1.403505e+002	1.408777e+001	162.5	16	2.958954e+000	0	0	0	0	0	0	143.701	1	1	48.2044	16.2273
DATA	2153	27	21	0	0	ASCRP3006515	ASCRP3006515	914.382	2873.34	2.028287e+002	2.031955e+001	225.5	16.5	3.823100e+000	0	0	0	0	0	0	207.222	1	1	46.5243	17.0667
DATA	2154	27	22	0	0	ASCRP3003943	ASCRP3003943	939.485	2873.49	6.604447e+002	6.605578e+001	684	14	4.046105e+000	0	0	0	0	0	0	673.58	1	1	45.835	15.125
DATA	2155	27	23	0	1	ETG05_36762	ETG05_36762	964.727	2872.93	3.290237e+001	3.510442e+000	50	15	2.586386e+000	0	0	0	0	0	0	33.5191	1	1	41.8414	15.4242
DATA	2156	27	24	0	0	Negative046	Negative046	990.088	2872.61	4.044161e+000	1.290113e+000	20	15.5	4.352434e+000	0	0	0	0	0	0	4.11544	1	0	57.259	15.5667
DATA	2157	27	25	0	0	ASCRP3001333	ASCRP3001333	1015.19	2873.11	4.508537e+001	4.672479e+000	62	15	4.094030e+000	0	0	0	0	0	0	45.8142	1	1	38.2652	15.7586
DATA	2158	27	26	0	0	ASCRP3012777	ASCRP3012777	1040.63	2872.6	6.752946e+000	1.401179e+000	25	14	2.922952e+000	0	0	0	0	0	0	6.85727	1	1	57.8122	14.3929
DATA	2159	27	27	0	0	ASCRP3012689	ASCRP3012689	1066.42	2872.57	1.396899e+001	1.860471e+000	31	14	3.086710e+000	0	0	0	0	0	0	14.1719	1	1	57.5363	14.25
DATA	2160	27	28	0	0	ASCRP3012258	ASCRP3012258	1091.5	2872.65	4.293474e+001	4.466155e+000	59	15	5.570447e+000	0	0	0	0	0	0	43.5209	1	1	65	17.0667
DATA	2161	27	29	0	0	ASCRP3001061	ASCRP3001061	1117.09	2872.61	2.455147e+001	2.746381e+000	42	15	3.918926e+000	0	0	0	0	0	0	24.8683	1	1	57.259	16.3714
DATA	2162	27	30	0	0	ASCRP3001564	ASCRP3001564	1142.42	2873.31	9.763200e+001	9.840649e+000	115	16	3.088440e+000	0	0	0	0	0	0	98.7796	1	1	47.8731	16.4615
DATA	2163	27	31	0	0	ASCRP3001838	ASCRP3001838	1167.69	2873.08	2.595082e+001	2.873035e+000	42	16	4.484236e+000	0	0	0	0	0	0	26.2423	1	1	45.1352	16.5862
DATA	2164	27	32	0	0	ASCRP3006764	ASCRP3006764	1193.56	2873.21	5.282996e+001	5.425140e+000	71	14	3.461617e+000	0	0	0	0	0	0	53.3845	1	1	46.8651	15.129
DATA	2165	27	33	0	0	ASCRP3006710	ASCRP3006710	1218.64	2873.06	9.373874e+001	9.454798e+000	111	15	2.890020e+000	0	0	0	0	0	0	94.6727	1	1	45.1352	15.069
DATA	2166	27	34	0	0	ASCRP3000225	ASCRP3000225	1244.29	2872.94	4.619828e+001	4.782069e+000	65	14	4.305631e+000	0	0	0	0	0	0	46.633	1	1	45.4864	15.6667
DATA	2167	27	35	0	0	ASCRP3011966	ASCRP3011966	1269.37	2873.13	6.032213e+001	6.157533e+000	75.5	16	2.465526e+000	0	0	0	0	0	0	60.8449	1	1	47.5395	16.3103
DATA	2168	27	36	0	0	ASCRP3006692	ASCRP3006692	1294.84	2872.88	1.528392e+003	1.528442e+002	1595	17	3.562079e+000	0	0	0	0	0	0	1540.89	1	1	46.5243	17.5833
DATA	2169	27	37	0	0	ASCRP3006854	ASCRP3006854	1320.5	2873	1.564899e+001	1.995059e+000	33	18	7.728170e+000	0	0	0	0	1	0	15.7654	1	1	54.1152	19.2692
DATA	2170	27	38	0	0	ASCRP3005279	ASCRP3005279	1345.5	2873	1.355464e+002	1.361109e+001	150	19	4.297625e+000	0	0	0	0	1	0	136.463	1	1	54.1152	19.3929
DATA	2171	27	39	0	0	ASCRP3006324	ASCRP3006324	1371	2873	1.342388e+001	1.826897e+000	31	17	3.562650e+000	0	0	0	0	0	0	13.5052	1	1	54.9904	16.3226
DATA	2172	27	40	0	0	ASCRP3002178	ASCRP3002178	1396.48	2873.05	1.361824e+001	1.841858e+000	31	17	3.727654e+000	0	0	0	0	0	0	13.6904	1	1	43.7019	17.3667
DATA	2173	27	41	0	0	ASCRP3004465	ASCRP3004465	1421.94	2872.53	4.303262e+003	4.303280e+002	4366	17	4.657500e+000	0	0	0	0	0	0	4324.2	1	1	44.0646	16.3333
DATA	2174	27	42	0	0	ASCRP3009876	ASCRP3009876	1447.23	2872.91	9.255503e+001	9.338448e+000	110.5	16	4.217985e+000	0	0	0	0	0	0	92.912	1	1	46.5243	16.5161
DATA	2175	27	43	0	0	ASCRP3005032	ASCRP3005032	1472.93	2872.99	3.828791e+002	3.830808e+001	401.5	15	4.217499e+000	0	0	0	0	0	0	384.032	1	1	46.8651	15.6111
DATA	2176	27	44	0	0	Negative024	Negative024	1498	2873	1.266838e+000	1.243932e+000	17	14	4.242245e+000	0	0	0	0	0	0	-0.57673	0	0	65	15.6571
DATA	2177	27	45	0	0	ASCRP3000566	ASCRP3000566	1523.57	2873.06	1.777616e+002	1.781970e+001	194	15	4.443404e+000	0	0	0	0	0	0	178.003	1	1	46.5243	16.3793
DATA	2178	27	46	0	0	ASCRP3004385	ASCRP3004385	1548.83	2873.04	6.620357e+001	6.736584e+000	85	19	4.682537e+000	0	0	0	0	0	0	66.2412	1	1	46.8651	17.6154
DATA	2179	27	47	0	0	ASCRP3010511	ASCRP3010511	1574.5	2873	7.620246e+000	1.461346e+000	25	18	5.347813e+000	0	0	0	0	0	0	7.61868	1	1	54.1152	18.1081
DATA	2180	27	48	0	0	ASCRP3005345	ASCRP3005345	1599.7	2873.1	6.536627e+003	6.536639e+002	6583	16	4.497863e+000	0	0	0	0	0	0	6529.91	1	1	47.2035	16.6667
DATA	2181	27	49	0	0	ASCRP3005615	ASCRP3005615	1624.88	2872.85	5.998014e+001	6.126613e+000	74	14	2.982025e+000	0	0	0	0	0	0	59.8839	1	1	46.5243	14.6774
DATA	2182	27	50	0	0	ASCRP3008296	ASCRP3008296	1650.63	2873.03	3.440991e+001	3.660890e+000	51	15	4.478613e+000	0	0	0	0	0	0	34.3273	1	1	44.4243	15.6667
DATA	2183	27	51	1028	1	(+)E1A_r60_n9	E1A_r60_n9	1675.5	2873	1.273431e+000	1.256314e+000	19	14	3.661231e+000	0	0	0	0	0	0	1.21335	0	0	65	14.2692
DATA	2184	27	52	0	0	ASCRP3001519	ASCRP3001519	1701.6	2872.64	2.949894e+001	3.204126e+000	47	14.5	3.885724e+000	0	0	0	0	0	0	29.4013	1	1	46.1809	14.7333
DATA	2185	27	53	0	0	ASCRP3011426	ASCRP3011426	1726.93	2873.53	6.594537e+001	6.712334e+000	83	15	2.453471e+000	0	0	0	0	0	0	65.6651	1	1	48.5334	14.6216
DATA	2186	27	54	0	1	RC5	RC5	1751.91	2873.39	2.068230e+000	1.269224e+000	17	18	4.654747e+000	0	0	0	0	0	0	2.05901	1	0	65	17.6
DATA	2187	27	55	0	0	ASCRP3005138	ASCRP3005138	1777.5	2873.35	1.672078e+001	2.089118e+000	33	16	4.054442e+000	0	0	0	0	0	0	16.6441	1	1	65	16.4706
DATA	2188	27	56	0	0	ASCRP3004931	ASCRP3004931	1802.58	2873.43	2.474988e+001	2.773845e+000	42	15	1.998188e+000	0	0	0	0	0	0	24.6357	1	1	57.5363	14.5833
DATA	2189	27	57	0	0	ASCRP3007632	ASCRP3007632	1827.83	2872.79	5.299349e+001	5.445177e+000	67	15	3.097225e+000	0	0	0	0	0	0	52.7792	1	1	47.5395	15.0303
DATA	2190	27	58	0	0	ASCRP3007930	ASCRP3007930	1853.8	2872.65	3.218360e+002	3.220791e+001	337	15	3.985974e+000	0	0	0	0	0	0	320.702	1	1	46.8651	15.1795
DATA	2191	27	59	0	0	ASCRP3007925	ASCRP3007925	1878.91	2873.39	1.516973e+001	1.966108e+000	33.5	16	3.020862e+000	0	0	0	0	0	0	15.1204	1	1	57.259	15.7805
DATA	2192	27	60	0	0	ASCRP3008048	ASCRP3008048	1904.42	2873.43	6.584489e+000	1.412430e+000	25	16	3.756898e+000	0	0	0	0	0	0	6.56931	1	1	57.5363	16.0571
DATA	2193	27	61	0	0	ASCRP3009578	ASCRP3009578	1929.94	2873.53	4.272995e+002	4.274817e+001	433	16.5	3.773623e+000	0	0	0	0	0	0	426.841	1	1	52.0157	15.9667
DATA	2194	27	62	0	0	ASCRP3001339	ASCRP3001339	1955.19	2873.52	3.659086e+002	3.661206e+001	390	15	3.637804e+000	0	0	0	0	0	0	366.11	1	1	49.8279	15.1852
DATA	2195	27	63	0	0	ASCRP3001089	ASCRP3001089	1980.5	2873.35	1.266292e+000	1.243396e+000	18	15	3.543141e+000	0	0	0	0	0	0	-0.712649	0	0	65	15.4
DATA	2196	27	64	0	0	ASCRP3004705	ASCRP3004705	2005.92	2873.37	5.009956e+002	5.011492e+001	534.5	16	3.881514e+000	0	0	0	0	0	0	503.533	1	1	49.1849	16.1154
DATA	2197	27	65	0	0	ASCRP3006823	ASCRP3006823	2031.19	2873.13	2.555911e+001	2.839388e+000	43.5	15	3.746591e+000	0	0	0	0	0	0	25.7652	1	1	49.5074	15.4138
DATA	2198	27	66	0	0	ASCRP3004868	ASCRP3004868	2056.7	2872.82	4.076064e+001	4.258282e+000	58	15	3.377072e+000	0	0	0	0	0	0	41.2348	1	1	45.4864	15.2692
DATA	2199	27	67	0	0	ASCRP3004077	ASCRP3004077	2082	2873.46	5.205247e+000	1.333731e+000	23	15	3.748410e+000	0	0	0	0	0	0	5.28459	1	0	55.8519	15.1333
DATA	2200	27	68	0	0	ASCRP3003278	ASCRP3003278	2107.45	2872.68	1.338552e+003	1.338608e+002	1442	14	3.826768e+000	0	0	0	0	0	0	1365.58	1	1	45.1352	14.5313
DATA	2201	27	69	0	0	ASCRP3001864	ASCRP3001864	2132.99	2873.01	1.757919e+002	1.762119e+001	195	16	4.083179e+000	0	0	0	0	0	0	180.231	1	1	46.8651	16.1212
DATA	2202	27	70	0	0	ASCRP3008566	ASCRP3008566	2158.5	2873.26	6.720131e+003	6.720142e+002	6959	17	4.208048e+000	0	0	0	0	0	0	6929	1	1	46.5243	16.8214
DATA	2203	27	71	0	0	ASCRP3003745	ASCRP3003745	2183.58	2873.43	2.590144e+001	2.855248e+000	44	16	2.979158e+000	0	0	0	0	0	0	26.8754	1	1	57.5363	15.6538
DATA	2204	27	72	0	0	ASCRP3001784	ASCRP3001784	2208.94	2873.46	4.245635e+001	4.410034e+000	61	16	4.374679e+000	0	0	0	0	0	0	44.3709	1	1	47.5395	17.4571
DATA	2205	27	73	0	0	ASCRP3008840	ASCRP3008840	2234.42	2873.43	1.332265e+002	1.337509e+001	165	15	2.673994e+000	0	0	0	0	0	0	140.363	1	1	57.5363	15.3103
DATA	2206	27	74	0	0	ASCRP3008860	ASCRP3008860	2260.16	2872.7	1.503874e+003	1.503919e+002	1618	16	4.142828e+000	0	0	0	0	0	0	1599.29	1	1	45.1352	16.3143
DATA	2207	27	75	0	0	ASCRP3001306	ASCRP3001306	2285.28	2872.88	1.024382e+002	1.030941e+001	127.5	15	3.078935e+000	0	0	0	0	0	0	109.991	1	1	45.4864	14.5625
DATA	2208	27	76	0	1	ETG10_195139	ETG10_195139	2310.63	2873.29	7.795724e+001	7.879925e+000	102.5	15	3.875065e+000	0	0	0	0	0	0	84.5943	1	1	48.5334	15.875
DATA	2209	27	77	0	0	ASCRP3006132	ASCRP3006132	2336.43	2872.97	4.670165e+003	4.670178e+002	5172	15	2.822121e+000	0	0	0	0	0	0	5129.58	1	1	43.7019	15.0333
DATA	2210	27	78	0	0	A_23_P111995	NM_002318	2361.57	2873.52	6.760385e+001	6.852679e+000	93	15	3.943567e+000	0	0	0	1	0	0	75.1903	1	1	46.8651	16.1379
DATA	2211	27	79	0	0	ASCRP3006552	ASCRP3006552	2386.87	2873.5	6.739840e+002	6.740746e+001	776	16.5	3.434189e+000	0	0	0	0	0	0	760.168	1	1	49.8279	16.3571
DATA	2212	27	80	0	0	ASCRP3008429	ASCRP3008429	2412.42	2873.43	7.738693e+003	7.738701e+002	8841	16	3.478055e+000	0	0	0	0	0	0	8863.18	1	1	57.5363	15.5926
DATA	2213	27	81	0	0	ASCRP3008195	ASCRP3008195	2437.84	2872.81	7.399405e+001	7.476433e+000	103	15	3.722855e+000	0	0	0	0	0	0	86.1758	1	1	46.1809	15.6667
DATA	2214	27	82	0	0	ASCRP3000665	ASCRP3000665	2462.97	2873.06	1.986545e+002	1.989328e+001	248	15	3.278922e+000	0	0	0	0	0	0	235.449	1	1	46.8651	15.8125
DATA	2215	28	1	0	0	ASCRP3002533	ASCRP3002533	418.841	2880.09	8.643990e+001	8.711734e+000	120	16	4.256322e+000	0	0	0	0	0	0	99.3835	1	1	46.8651	16.5
DATA	2216	28	2	0	0	ASCRP3004117	ASCRP3004117	444.088	2879.61	2.474729e+000	1.125625e+000	21	16.5	3.494516e+000	0	0	0	0	0	0	2.80962	1	0	57.259	16.2857
DATA	2217	28	3	0	0	ASCRP3010260	ASCRP3010260	469.618	2880.34	5.943261e+002	5.944301e+001	665.5	15	3.224206e+000	0	0	0	0	0	0	666.509	1	1	46.5243	15.1071
DATA	2218	28	4	0	0	ASCRP3001909	ASCRP3001909	494.806	2880.18	5.191127e+001	5.311362e+000	76	16	4.688194e+000	0	0	0	0	0	0	57.5911	1	1	45.1352	16.3333
DATA	2219	28	5	0	0	ASCRP3001308	ASCRP3001308	520.689	2880.16	7.422883e+001	7.509200e+000	98	16	4.687534e+000	0	0	0	0	0	0	81.5115	1	1	48.5334	16.1622
DATA	2220	28	6	0	0	ASCRP3004023	ASCRP3004023	546.068	2880.22	3.696025e+002	3.697801e+001	421	16	3.293707e+000	0	0	0	0	0	0	402.138	1	1	47.5395	16.4474
DATA	2221	28	7	0	0	ASCRP3004732	ASCRP3004732	570.943	2880.24	2.584994e+001	2.831424e+000	44	16	2.919420e+000	0	0	0	0	0	0	27.894	1	1	46.8651	15.8611
DATA	2222	28	8	0	0	A_23_P209962	NM_024624	596.5	2880	1.503038e+001	1.901148e+000	34	14	3.498768e+000	0	0	0	0	0	0	16.096	1	1	54.1152	14.7931
DATA	2223	28	9	0	0	ASCRP3004228	ASCRP3004228	621.933	2880.27	4.907834e+001	5.045943e+000	67	15	4.033473e+000	0	0	0	0	0	0	52.1843	1	1	44.0646	15.7143
DATA	2224	28	10	0	0	ASCRP3001279	ASCRP3001279	647.873	2880	4.360525e+001	4.517344e+000	65.5	16	3.144312e+000	0	0	0	0	0	0	46.0724	1	1	45.4864	15.6207
DATA	2225	28	11	0	0	ASCRP3005294	ASCRP3005294	672.5	2880	5.882835e+000	1.324326e+000	23.5	15	4.741325e+000	0	0	0	0	0	0	6.18126	1	0	54.1152	15.0357
DATA	2226	28	12	0	0	ASCRP3003414	ASCRP3003414	698.192	2879.97	9.891260e+001	9.962909e+000	120	15	3.824660e+000	0	0	0	0	0	0	103.389	1	1	49.1849	14.2188
DATA	2227	28	13	0	0	ASCRP3012549	ASCRP3012549	723.608	2880	3.311663e+001	3.521786e+000	52.5	16	3.334359e+000	0	0	0	0	0	0	34.4544	1	1	49.1849	14.9
DATA	2228	28	14	0	0	ASCRP3009780	ASCRP3009780	749.311	2880.32	6.356926e+001	6.469857e+000	84	15	3.862976e+000	0	0	0	0	0	0	65.8472	1	1	47.5395	15.4516
DATA	2229	28	15	0	0	ASCRP3010354	ASCRP3010354	774.447	2880.32	2.709504e+002	2.712195e+001	307.5	15	3.718101e+000	0	0	0	0	0	0	279.628	1	1	48.5334	15.2083
DATA	2230	28	16	0	0	ASCRP3009888	ASCRP3009888	799.545	2880.4	1.438258e+001	1.880851e+000	31	14	2.986079e+000	0	0	0	0	0	0	14.7938	1	1	40.6843	14.6667
DATA	2231	28	17	0	0	ASCRP3000134	ASCRP3000134	824.933	2880.47	2.352211e+001	2.647781e+000	40	16	4.339965e+000	0	0	0	0	0	0	24.1222	1	1	43.7019	16.4
DATA	2232	28	18	0	0	ASCRP3003911	ASCRP3003911	850.137	2880.19	1.755153e+003	1.755195e+002	1768	15	3.916022e+000	0	0	0	0	0	0	1795.52	1	1	47.5395	15.9091
DATA	2233	28	19	0	0	ASCRP3006879	ASCRP3006879	876.019	2879.96	1.421843e+001	1.874405e+000	31	15	2.815320e+000	0	0	0	0	0	0	14.513	1	1	39.4933	15.2059
DATA	2234	28	20	0	0	ASCRP3012909	ASCRP3012909	901.26	2880.03	2.166331e+002	2.169785e+001	241	17	3.530654e+000	0	0	0	0	0	0	220.664	1	1	49.1849	16.5862
DATA	2235	28	21	1028	1	(+)E1A_r60_a22	E1A_r60_a22	926.534	2880.7	2.014859e+001	2.358852e+000	37	14	2.717748e+000	0	0	0	0	0	0	20.4786	1	1	48.5334	14.1154
DATA	2236	28	22	0	0	Negative031	Negative031	952	2880.32	1.250898e+000	1.228280e+000	16	14	3.737467e+000	0	0	0	0	0	0	-1.54757	0	0	58.0869	14.7407
DATA	2237	28	23	0	0	ASCRP3001503	ASCRP3001503	977.394	2880.35	3.533344e+001	3.741322e+000	53	15	3.834387e+000	0	0	0	0	0	0	35.8117	1	1	47.8731	15.0571
DATA	2238	28	24	0	0	ASCRP3010508	ASCRP3010508	1002.83	2880.57	5.695094e+001	5.826768e+000	76.5	14.5	4.200522e+000	0	0	0	0	0	0	57.6425	1	1	50.4627	15.1471
DATA	2239	28	25	0	0	ASCRP3001313	ASCRP3001313	1028.02	2879.95	4.830935e+001	4.985706e+000	64	14	3.004298e+000	0	0	0	0	0	0	48.8608	1	1	46.5243	14.3226
DATA	2240	28	26	0	0	ASCRP3000434	ASCRP3000434	1053.39	2879.87	1.409803e+002	1.415191e+001	159	14	2.223327e+000	0	0	0	0	0	0	142.457	1	1	47.2035	13.5455
DATA	2241	28	27	0	0	ASCRP3012591	ASCRP3012591	1079.15	2879.8	8.303923e+001	8.395230e+000	99	14	4.024922e+000	0	0	0	0	0	0	83.8376	1	1	45.835	15
DATA	2242	28	28	0	0	ASCRP3005102	ASCRP3005102	1104.38	2880.52	4.846535e+003	4.846551e+002	4866	15.5	4.584567e+000	0	0	0	0	0	0	4887.1	1	1	51.7088	16.6944
DATA	2243	28	29	0	0	ASCRP3006888	ASCRP3006888	1129.92	2880.24	1.559423e+003	1.559472e+002	1586.5	16	2.883742e+000	0	0	0	0	0	0	1571.58	1	1	46.8651	16.5143
DATA	2244	28	30	0	0	ASCRP3000426	ASCRP3000426	1155.23	2880.2	2.914396e+001	3.166386e+000	46.5	16	2.874860e+000	0	0	0	0	0	0	29.3516	1	1	46.1809	15.913
DATA	2245	28	31	0	0	ASCRP3004147	ASCRP3004147	1181.07	2880.48	3.002424e+001	3.247986e+000	47	16	3.947937e+000	0	0	0	0	0	0	30.2129	1	1	47.8731	16
DATA	2246	28	32	0	0	ASCRP3000784	ASCRP3000784	1206.66	2880.14	2.085281e+001	2.425816e+000	38.5	14	2.219610e+000	0	0	0	0	0	0	20.9748	1	1	48.8603	14.52
DATA	2247	28	33	0	0	ASCRP3008955	ASCRP3008955	1231.42	2879.83	2.081693e+002	2.085383e+001	232	14	2.621919e+000	0	0	0	0	0	0	209.298	1	1	46.1809	14.2727
DATA	2248	28	34	0	0	ASCRP3006371	ASCRP3006371	1256.58	2880.43	1.264025e+000	1.241170e+000	17	16	4.255585e+000	0	0	0	0	0	0	-0.155456	0	0	57.5363	16.12
DATA	2249	28	35	0	0	ASCRP3007637	ASCRP3007637	1282.07	2879.74	4.159660e+002	4.161513e+001	440	16.5	4.081666e+000	0	0	0	0	0	0	417.724	1	1	44.7812	17.5
DATA	2250	28	36	0	0	ASCRP3004775	ASCRP3004775	1307.5	2880.35	2.300006e+001	2.614254e+000	39	19	7.627536e+000	0	0	0	0	1	0	23.0738	1	1	57.5363	20.4
DATA	2251	28	37	0	0	ASCRP3005758	ASCRP3005758	1332.91	2880.39	5.125851e+004	5.125851e+003	51038	18	6.526779e+000	0	0	0	0	1	0	51387.8	1	1	57.259	19.4333
DATA	2252	28	38	0	0	ASCRP3007567	ASCRP3007567	1357.58	2880.34	2.830103e+001	3.091576e+000	42.5	18	5.058849e+000	0	0	0	0	0	0	28.3545	1	1	49.8279	18.1667
DATA	2253	28	39	0	0	ASCRP3012071	ASCRP3012071	1383.68	2880.31	8.688530e+001	8.777305e+000	107	16	4.136942e+000	0	0	0	0	0	0	86.9879	1	1	49.8279	16.3429
DATA	2254	28	40	0	0	ASCRP3003739	ASCRP3003739	1409.19	2880.52	5.446137e+002	5.447563e+001	553.5	16.5	3.696118e+000	0	0	0	0	0	0	544.792	1	1	51.0895	16.875
DATA	2255	28	41	0	0	ASCRP3007949	ASCRP3007949	1434.42	2880.12	8.921985e+001	9.008694e+000	105	16	4.100000e+000	0	0	0	0	0	0	89.2041	1	1	48.5334	16.32
DATA	2256	28	42	0	0	ASCRP3012469	ASCRP3012469	1459.97	2879.93	1.617635e+001	2.042923e+000	33	15	4.006396e+000	0	0	0	0	0	0	16.163	1	1	46.8651	15.9474
DATA	2257	28	43	0	0	ASCRP3006606	ASCRP3006606	1485.5	2880.24	2.037548e+002	2.041372e+001	219.5	14	4.509965e+000	0	0	0	0	0	0	203.389	1	1	49.1849	15.8387
DATA	2258	28	44	0	0	ASCRP3007055	ASCRP3007055	1511.36	2879.98	6.521114e+000	1.409640e+000	24	14	4.065353e+000	0	0	0	0	0	0	6.50518	1	1	42.5954	15.7931
DATA	2259	28	45	0	0	ASCRP3012700	ASCRP3012700	1536	2880.46	1.079778e+001	1.652580e+000	28.5	17	4.088110e+000	0	0	0	0	0	0	10.7601	1	1	55.8519	16.6667
DATA	2260	28	46	0	0	ASCRP3008812	ASCRP3008812	1561.17	2880.63	1.057896e+002	1.065280e+001	121	18	4.891048e+000	0	0	0	0	0	0	105.329	1	1	49.5074	18.2121
DATA	2261	28	47	0	0	ASCRP3002337	ASCRP3002337	1587.07	2880.73	2.623760e+002	2.626751e+001	276.5	16	4.731373e+000	0	0	0	0	0	0	261.016	1	1	48.8603	17.0541
DATA	2262	28	48	0	0	ASCRP3000031	ASCRP3000031	1612.29	2880.47	1.643227e+002	1.648004e+001	181	15	3.803205e+000	0	0	0	0	0	0	163.379	1	1	49.8279	15.1333
DATA	2263	28	49	0	0	ASCRP3003106	ASCRP3003106	1637.64	2879.71	1.290870e+002	1.296948e+001	144.5	14.5	3.731640e+000	0	0	0	0	0	0	128.315	1	1	45.835	15.1176
DATA	2264	28	50	0	0	ASCRP3000845	ASCRP3000845	1663.17	2880.02	8.702473e+001	8.792528e+000	104	16	4.560230e+000	0	0	0	0	0	0	86.4348	1	1	45.4864	15.9355
DATA	2265	28	51	0	0	A_23_P70328	NM_018132	1688.35	2879.87	3.600419e+001	3.813129e+000	53	13.5	3.998710e+000	0	0	0	0	0	0	35.7438	1	1	44.7812	14.3056
DATA	2266	28	52	0	0	ASCRP3001758	ASCRP3001758	1713.94	2879.97	2.076253e+002	2.080051e+001	223	16	3.369545e+000	0	0	0	0	0	0	206.019	1	1	46.8651	15.4688
DATA	2267	28	53	0	0	Negative020	Negative020	1739.42	2880.43	6.565657e+000	1.418266e+000	21	15	4.159632e+000	0	0	0	0	0	0	6.51103	1	1	57.5363	15.2083
DATA	2268	28	54	0	0	ASCRP3012756	ASCRP3012756	1764.68	2880.59	5.106006e+001	5.258573e+000	66	16	3.890703e+000	0	0	0	0	0	0	50.6211	1	1	48.8603	17.2143
DATA	2269	28	55	0	0	ASCRP3010743	ASCRP3010743	1790.05	2880.39	7.343325e+002	7.344401e+001	750	13.5	3.311636e+000	0	0	0	0	0	0	728.073	1	1	49.1849	14.3214
DATA	2270	28	56	0	0	ASCRP3013141	ASCRP3013141	1815.68	2880.52	2.085862e+002	2.089648e+001	227	15	2.693772e+000	0	0	0	0	0	0	206.826	1	1	48.5334	15.1111
DATA	2271	28	57	0	0	ASCRP3004550	ASCRP3004550	1840.78	2879.89	1.698791e+002	1.703431e+001	186	15	3.630510e+000	0	0	0	0	0	0	168.563	1	1	44.7812	15.5476
DATA	2272	28	58	0	0	ASCRP3001572	ASCRP3001572	1866.33	2880.5	1.855641e+001	2.240783e+000	35.5	16	2.728622e+000	0	0	0	0	0	0	18.4177	1	1	57.5363	15.2857
DATA	2273	28	59	0	0	ASCRP3011392	ASCRP3011392	1891.15	2880.34	2.147562e+003	2.147599e+002	2138	16	3.901181e+000	0	1	0	0	0	0	2133.5	1	1	48.8603	17.1724
DATA	2274	28	60	0	0	ASCRP3008103	ASCRP3008103	1917.29	2879.53	3.767688e+001	3.970535e+000	53	16	3.769402e+000	0	0	0	0	0	0	37.4908	1	1	40.6843	15.8158
DATA	2275	28	61	0	0	ASCRP3005974	ASCRP3005974	1942.44	2880.69	7.776469e+001	7.876573e+000	97	16	4.101741e+000	0	0	0	0	0	0	77.4484	1	1	48.2044	15.9583
DATA	2276	28	62	0	0	ASCRP3008477	ASCRP3008477	1967.67	2880.5	1.775022e+001	2.170612e+000	35	14	2.499798e+000	0	0	0	0	0	0	17.7124	1	1	57.5363	14.4063
DATA	2277	28	63	0	0	A_23_P49878	NM_019013	1993.86	2880.49	3.430114e+001	3.649556e+000	49.5	15	3.696068e+000	0	0	0	0	0	0	34.3081	1	1	47.2035	15.8333
DATA	2278	28	64	0	0	ASCRP3012101	ASCRP3012101	2018.76	2880.67	3.840821e+002	3.842832e+001	403.5	15	3.189373e+000	0	0	0	0	0	0	385.145	1	1	49.1849	15.4583
DATA	2279	28	65	0	0	ASCRP3008603	ASCRP3008603	2043.94	2880.54	1.111276e+002	1.118164e+001	129.5	15	3.409448e+000	0	0	0	0	0	0	111.793	1	1	47.5395	14.9286
DATA	2280	28	66	0	0	ASCRP3003885	ASCRP3003885	2069.06	2879.97	1.362411e+002	1.367992e+001	156	14	3.207903e+000	0	0	0	0	0	0	137.593	1	1	46.8651	14.1724
DATA	2281	28	67	0	0	ASCRP3002541	ASCRP3002541	2094.67	2880.5	1.252132e+000	1.233531e+000	20	15	4.194824e+000	0	0	0	0	0	0	1.01132	0	0	65	15.3
DATA	2282	28	68	0	0	ASCRP3012796	ASCRP3012796	2120.13	2880.24	1.777186e+002	1.781391e+001	198.5	16	3.876471e+000	0	0	0	0	0	0	181.099	1	1	46.5243	15.973
DATA	2283	28	69	0	0	A_23_P53126	NM_005574	2145.5	2880.5	5.990880e+000	1.356360e+000	24	16	4.435352e+000	0	0	0	0	0	0	6.13757	1	0	57.5363	16.1212
DATA	2284	28	70	0	0	ASCRP3008625	ASCRP3008625	2170.89	2880.5	1.541412e+001	1.959242e+000	34.5	16	3.329708e+000	0	0	0	0	0	0	15.8891	1	1	65	15.7826
DATA	2285	28	71	0	0	ASCRP3006821	ASCRP3006821	2196.42	2880.57	1.392433e+002	1.397604e+001	158	16.5	4.017653e+000	0	0	0	0	0	0	144.528	1	1	57.5363	17.6923
DATA	2286	28	72	0	0	ASCRP3004940	ASCRP3004940	2221.58	2880.57	6.010117e+001	6.127181e+000	81.5	16	4.765598e+000	0	0	0	0	0	0	62.8585	1	1	57.5363	17.2286
DATA	2287	28	73	0	0	ASCRP3001666	ASCRP3001666	2247.06	2880.51	2.573018e+003	2.573045e+002	2773.5	16	5.279247e+000	0	0	0	0	0	0	2714.22	1	1	54.4085	17.1538
DATA	2288	28	74	0	0	ASCRP3000635	ASCRP3000635	2272.62	2880.26	6.339348e+002	6.340429e+001	689.5	15	3.112332e+000	0	0	0	0	0	0	675.152	1	1	51.0895	15.0741
DATA	2289	28	75	0	0	ASCRP3008114	ASCRP3008114	2298.28	2879.86	2.031834e+002	2.035132e+001	238	15	2.529315e+000	0	0	0	0	0	0	218.704	1	1	45.4864	14.25
DATA	2291	28	77	0	0	ASCRP3003982	ASCRP3003982	2348.58	2880.57	7.145788e+000	1.338356e+000	26.5	15	2.979649e+000	0	0	0	0	0	0	7.87232	1	1	65	15.2857
DATA	2292	28	78	0	0	ASCRP3000200	ASCRP3000200	2374.11	2880.5	3.205697e+000	1.161459e+000	22	17	3.477733e+000	0	0	0	0	0	0	3.57997	1	0	65	17.1935
DATA	2293	28	79	0	0	ASCRP3006446	ASCRP3006446	2399.5	2880.5	3.493017e+000	1.154210e+000	23	15.5	3.046762e+000	0	0	0	0	0	0	3.95849	1	0	57.5363	15.4
DATA	2294	28	80	0	0	ASCRP3007916	ASCRP3007916	2424.67	2880.5	3.027099e+002	3.029035e+001	328	15	3.725544e+000	0	0	0	0	0	0	348.496	1	1	57.5363	15.6176
DATA	2295	28	81	0	0	ASCRP3006154	ASCRP3006154	2450.42	2880.57	4.419494e+001	4.545816e+000	66	16	3.862946e+000	0	0	0	0	0	0	51.7732	1	1	57.5363	15.7879
DATA	2296	28	82	0	0	Negative034	Negative034	2475.58	2880.57	2.702107e+000	1.079183e+000	23	14	3.583509e+000	0	0	0	0	0	0	3.22419	1	0	57.5363	14.2348
DATA	2297	29	1	130	1	(+)eQC-39	EQC	406	2887.46	7.442303e+000	1.311753e+000	26.5	15	3.536597e+000	0	0	0	1	0	0	8.58936	1	1	55.8519	14.8889
DATA	2298	29	2	0	0	Negative035	Negative035	431.418	2887.43	3.283852e+000	1.143075e+000	23	17.5	3.202163e+000	0	0	0	0	0	0	3.73911	1	0	65	17.5769
DATA	2299	29	3	0	0	ASCRP3008990	ASCRP3008990	456.839	2887.31	6.800185e+001	6.889955e+000	97	16.5	2.836746e+000	0	0	0	0	0	0	76.4724	1	1	44.4243	16.4333
DATA	2300	29	4	0	0	ASCRP3008841	ASCRP3008841	482.446	2886.86	4.451265e+001	4.590320e+000	68	15	4.532252e+000	0	0	0	0	0	0	49.4905	1	1	44.7812	15.1852
DATA	2301	29	5	0	0	ASCRP3012809	ASCRP3012809	507.897	2887.34	3.787584e+001	3.953546e+000	61	17	5.137515e+000	0	0	0	0	0	0	41.6592	1	1	45.835	17.0256
DATA	2302	29	6	0	0	ASCRP3003775	ASCRP3003775	533.814	2888.4	2.432678e+001	2.688788e+000	45	15	4.115735e+000	0	0	0	0	0	0	26.4807	1	1	37.4241	15.4615
DATA	2303	29	7	0	0	A_23_P128613	NM_024089	558.868	2888	3.107658e+002	3.109804e+001	339.5	16	2.965615e+000	0	0	0	1	0	0	335.397	1	1	46.8651	16.2222
DATA	2304	29	8	0	0	ASCRP3010509	ASCRP3010509	584.48	2887.85	1.670820e+002	1.674873e+001	199	15	2.815161e+000	0	0	0	0	0	0	178.871	1	1	49.8279	14.8824
DATA	2305	29	9	1028	1	(+)E1A_r60_3	E1A_r60_3	609.274	2887.11	4.459822e+002	4.461363e+001	484.5	13.5	3.931138e+000	0	0	0	1	0	0	474.194	1	1	48.2044	14.5769
DATA	2306	29	10	0	0	A_23_P87879	NM_001781	634.383	2887.37	1.442290e+003	1.442339e+002	1508	16	4.029413e+000	0	0	0	0	0	0	1523.18	1	1	50.7771	16.641
DATA	2307	29	11	0	0	ASCRP3012582	ASCRP3012582	660	2887.46	2.497633e+002	2.500456e+001	276	16	4.035617e+000	0	0	0	0	0	0	262.146	1	1	65	16.7
DATA	2308	29	12	0	0	ASCRP3009022	ASCRP3009022	685.562	2887.25	1.307816e+002	1.313257e+001	155	16	4.384442e+000	0	0	0	0	0	0	136.523	1	1	48.8603	16.16
DATA	2309	29	13	0	0	ASCRP3004415	ASCRP3004415	710.95	2887.9	6.404804e+001	6.516359e+000	84	15	3.747687e+000	0	0	0	0	0	0	66.5068	1	1	50.1463	14.6129
DATA	2310	29	14	0	0	ASCRP3009995	ASCRP3009995	736.333	2887.5	4.097360e+000	1.273412e+000	22.5	16	3.079343e+000	0	0	0	0	0	0	4.23665	1	0	57.5363	15.4
DATA	2311	29	15	1028	1	(+)E1A_r60_a97	E1A_r60_a97	761.5	2887.5	1.232761e+000	1.210471e+000	15.5	15	3.417973e+000	0	0	0	0	0	0	-2.1997	0	0	65	14.8571
DATA	2312	29	16	0	0	ASCRP3011915	ASCRP3011915	787.375	2887.71	4.451355e+002	4.453013e+001	474	15	3.464922e+000	0	0	0	0	0	0	456.737	1	1	51.0895	15.4545
DATA	2313	29	17	0	0	ASCRP3006958	ASCRP3006958	812.592	2887.45	2.141988e+001	2.464403e+000	39	16	4.108841e+000	0	0	0	0	0	0	21.9121	1	1	40.6843	16.5152
DATA	2314	29	18	0	0	ASCRP3000143	ASCRP3000143	838	2887.25	3.542095e+001	3.746958e+000	55	15	4.187420e+000	0	0	0	0	0	0	36.1367	1	1	49.1849	16.0345
DATA	2315	29	19	0	0	ASCRP3006458	ASCRP3006458	863.107	2887.5	6.254882e+000	1.375611e+000	23	16	2.753704e+000	0	0	0	0	0	0	6.36464	1	1	65	15.5882
DATA	2316	29	20	0	0	ASCRP3010312	ASCRP3010312	888.37	2887.33	1.557729e+001	1.983414e+000	32	16	3.017046e+000	0	0	0	0	0	0	15.8173	1	1	48.5334	16.4444
DATA	2317	29	21	0	0	ASCRP3010188	ASCRP3010188	913.933	2887.51	1.773485e+002	1.777747e+001	197	16	3.931056e+000	0	0	0	0	0	0	179.708	1	1	48.5334	15.8966
DATA	2318	29	22	0	0	ASCRP3009760	ASCRP3009760	939.418	2887.43	3.999122e+000	1.295646e+000	22	14	3.909591e+000	0	0	0	0	0	0	4.04551	1	0	57.5363	15.1481
DATA	2319	29	23	0	0	ASCRP3013522	ASCRP3013522	964.441	2887.85	1.734532e+001	2.129007e+000	33.5	14	3.851267e+000	0	0	0	0	0	0	17.516	1	1	46.8651	14.9677
DATA	2320	29	24	0	0	ASCRP3000442	ASCRP3000442	990.107	2887.5	9.485776e+000	1.558010e+000	26	16	3.314786e+000	0	0	0	0	0	0	9.56805	1	1	56.9804	15.6341
DATA	2321	29	25	0	0	ASCRP3011897	ASCRP3011897	1015.43	2887.61	8.994157e+001	9.078892e+000	107	14.5	4.099481e+000	0	0	0	0	0	0	90.6087	1	1	49.5074	14.7667
DATA	2322	29	26	0	0	ASCRP3003347	ASCRP3003347	1040.67	2887.5	3.763047e+000	1.294623e+000	21	14	2.782776e+000	0	0	0	0	0	0	3.78721	1	0	57.5363	14.3793
DATA	2323	29	27	0	0	ASCRP3000092	ASCRP3000092	1066.37	2887.64	2.374060e+002	2.377296e+001	256	14	3.152680e+000	0	0	0	0	0	0	238.682	1	1	48.8603	14.2424
DATA	2324	29	28	1028	1	(+)E1A_r60_3	E1A_r60_3	1091.78	2887.26	4.057063e+002	4.058960e+001	425.5	14.5	4.237701e+000	0	0	0	0	0	0	407.63	1	1	49.8279	15.2647
DATA	2325	29	29	0	0	ASCRP3008635	ASCRP3008635	1117.11	2887.5	6.202305e+001	6.325425e+000	79	16	3.647539e+000	0	0	0	0	0	0	62.2598	1	1	65	16.0698
DATA	2326	29	30	0	0	ASCRP3010481	ASCRP3010481	1142.44	2887.76	1.297658e+002	1.303598e+001	149	16	3.258184e+000	0	0	0	0	0	0	130.147	1	1	48.8603	16.5172
DATA	2327	29	31	0	0	ASCRP3012555	ASCRP3012555	1167.9	2887.96	6.645167e+001	6.760608e+000	84	16	3.894440e+000	0	0	0	0	0	0	66.5939	1	1	46.8651	16.2
DATA	2328	29	32	0	0	ASCRP3002417	ASCRP3002417	1193.45	2888.24	2.270984e+001	2.589882e+000	40	14	3.343253e+000	0	0	0	0	0	0	22.7398	1	1	42.9674	13.9655
DATA	2329	29	33	0	0	ASCRP3011730	ASCRP3011730	1218.7	2887.2	3.232127e+001	3.463642e+000	48	14.5	3.673606e+000	0	0	0	0	0	0	32.3634	1	1	43.7019	15.1538
DATA	2330	29	34	0	0	ASCRP3001303	ASCRP3001303	1243.93	2887.41	1.412523e+001	1.883533e+000	30.5	17	4.673078e+000	0	0	0	0	0	0	14.1331	1	1	43.3362	17.1364
DATA	2332	29	36	0	0	Negative031	Negative031	1294.67	2887.5	2.429847e+000	1.271061e+000	19	17	8.260282e+000	0	0	0	0	1	0	2.42802	1	0	57.5363	20.9677
DATA	2333	29	37	0	0	ASCRP3010213	ASCRP3010213	1320.33	2887.5	1.411093e+002	1.416605e+001	158.5	18	7.455689e+000	0	0	0	0	1	0	140.911	1	1	57.5363	20.5714
DATA	2334	29	38	0	0	ASCRP3013057	ASCRP3013057	1345.58	2887.57	3.040790e+001	3.287428e+000	46	17	5.143459e+000	0	0	0	0	0	0	30.3438	1	1	57.5363	17.4
DATA	2336	29	40	0	0	ASCRP3006001	ASCRP3006001	1396.42	2887.57	1.816511e+000	1.264169e+000	20	15.5	1.458980e+000	0	0	0	0	0	0	1.81016	1	0	65	15.2917
DATA	2337	29	41	0	0	ASCRP3008696	ASCRP3008696	1421.71	2887.3	1.257883e+002	1.264096e+001	143.5	15	3.808881e+000	0	0	0	0	0	0	125.278	1	1	48.2044	16.1515
DATA	2339	29	43	0	0	ASCRP3008575	ASCRP3008575	1472.68	2887.6	1.658448e+002	1.663181e+001	181	14	3.811980e+000	0	0	0	0	0	0	164.895	1	1	50.7771	15.1176
DATA	2340	29	44	0	0	ASCRP3001773	ASCRP3001773	1498.11	2887.2	6.435015e+001	6.556162e+000	80	15	4.987105e+000	0	0	0	0	0	0	63.9476	1	1	45.835	16.3939
DATA	2341	29	45	0	0	ASCRP3008671	ASCRP3008671	1523.21	2887.78	3.145342e+001	3.386808e+000	50	15	4.118025e+000	0	0	0	0	0	0	31.2225	1	1	47.8731	15.6207
DATA	2342	29	46	0	0	ASCRP3002918	ASCRP3002918	1548.93	2887.73	1.317210e+003	1.317270e+002	1314	17	4.466993e+000	0	0	0	0	0	0	1306.57	1	1	47.5395	17.3333
DATA	2343	29	47	0	0	ASCRP3010824	ASCRP3010824	1574.28	2887.59	2.160513e+001	2.499912e+000	39	16	4.654747e+000	0	0	0	0	0	0	21.4163	1	1	50.7771	17
DATA	2344	29	48	0	0	Negative047	Negative047	1599.58	2887.57	4.815449e+000	1.347537e+000	22	15	4.541919e+000	0	0	0	0	0	0	4.77	1	0	57.5363	16.125
DATA	2345	29	49	0	0	ASCRP3006966	ASCRP3006966	1625	2887.54	2.872292e+001	3.136262e+000	46	14	2.969392e+000	0	0	0	0	0	0	28.4329	1	1	55.8519	14.9706
DATA	2346	29	50	0	0	ASCRP3002666	ASCRP3002666	1650.38	2887.51	7.424544e+001	7.530727e+000	92	17	4.475861e+000	0	0	0	0	0	0	73.4514	1	1	48.5334	17.0333
DATA	2347	29	51	0	0	ASCRP3010193	ASCRP3010193	1675.58	2887.57	3.739804e+000	1.315184e+000	20	14	3.736488e+000	0	0	0	0	0	0	3.69765	1	0	57.5363	14.5429
DATA	2348	29	52	0	0	ASCRP3010434	ASCRP3010434	1701.76	2886.72	1.174770e+001	1.723357e+000	29.5	15	3.773823e+000	0	0	0	0	0	0	11.6152	1	1	38.2652	14.6216
DATA	2349	29	53	0	0	ASCRP3001057	ASCRP3001057	1726.77	2888.27	4.406181e+002	4.407989e+001	450.5	16	3.630938e+000	0	0	0	0	0	0	435.125	1	1	45.4864	15.6061
DATA	2350	29	54	0	0	ASCRP3010326	ASCRP3010326	1752.03	2887.71	2.179884e+001	2.518996e+000	39	15	3.477547e+000	0	0	0	0	0	0	21.5288	1	1	47.5395	15.48
DATA	2351	29	55	0	0	CUST_14_PI418767722	NM_004309	1777.44	2888.25	1.073396e+002	1.080798e+001	122	15.5	4.039979e+000	0	0	0	0	0	0	105.971	1	1	47.8731	16.3929
DATA	2352	29	56	0	0	Negative059	Negative059	1802.58	2887.57	6.556196e+001	6.676592e+000	83	15	2.884918e+000	0	0	0	0	0	0	64.7553	1	1	57.5363	15.2143
DATA	2353	29	57	0	0	ASCRP3009938	ASCRP3009938	1828.21	2887.38	9.741529e+001	9.822897e+000	112	15	4.524909e+000	0	0	0	0	0	0	96.2547	1	1	47.5395	17.0938
DATA	2354	29	58	0	0	Negative040	Negative040	1853.5	2887.5	4.760349e+002	4.762019e+001	463	16	4.119612e+000	0	0	0	0	0	0	470.576	1	1	49.1849	16.9302
DATA	2355	29	59	0	0	Negative055	Negative055	1878.91	2887.61	1.283449e+000	1.260243e+000	18	16	3.937630e+000	0	0	0	0	0	0	-0.490741	0	0	57.259	16.1724
DATA	2356	29	60	1028	1	(+)E1A_r60_a104	E1A_r60_a104	1904.42	2887.57	1.282063e+000	1.258881e+000	16	16	3.905946e+000	0	0	0	0	0	0	-1.24523	0	0	65	16.1795
DATA	2357	29	61	0	0	ASCRP3008951	ASCRP3008951	1929.97	2888.09	6.062501e+001	6.191539e+000	76.5	18	3.904996e+000	0	0	0	0	0	0	60.1047	1	1	47.2035	16.9063
DATA	2358	29	62	0	0	ASCRP3001902	ASCRP3001902	1955.09	2887.61	9.473781e+000	1.572463e+000	27	14	3.475568e+000	0	0	0	0	0	0	9.41071	1	1	57.259	14.7097
DATA	2359	29	63	0	0	ASCRP3006168	ASCRP3006168	1980.64	2888.23	5.152230e+001	5.302346e+000	68	15	3.894045e+000	0	0	0	0	0	0	51.2722	1	1	45.835	15.8421
DATA	2360	29	64	0	0	Negative055	Negative055	2005.63	2887.6	1.272281e+000	1.249277e+000	17	15	4.366024e+000	0	0	0	0	0	0	-1.14477	0	0	65	15.8929
DATA	2361	29	65	0	0	ASCRP3007333	ASCRP3007333	2031.15	2887.55	1.296897e+002	1.302864e+001	146.5	15	4.184206e+000	0	0	0	0	0	0	129.809	1	1	48.5334	15.5152
DATA	2362	29	66	0	0	ASCRP3006962	ASCRP3006962	2056.7	2887.58	4.836364e+001	4.993096e+000	67.5	14	2.581592e+000	0	0	0	0	0	0	48.5769	1	1	48.5334	14.7692
DATA	2363	29	67	0	0	ASCRP3001780	ASCRP3001780	2082.06	2887.54	5.037329e+002	5.038846e+001	532.5	14.5	3.502159e+000	0	0	0	0	0	0	507.989	1	1	44.7812	15.1563
DATA	2364	29	68	0	0	ASCRP3007218	ASCRP3007218	2107.43	2887.61	1.239742e+002	1.245835e+001	144	15.5	4.053563e+000	0	0	0	0	0	0	125.591	1	1	49.1849	15.5882
DATA	2365	29	69	0	0	ASCRP3002840	ASCRP3002840	2132.8	2887.66	1.021169e+002	1.028482e+001	121.5	16	4.165762e+000	0	0	0	0	0	0	103.985	1	1	47.5395	15.2564
DATA	2366	29	70	0	0	ASCRP3001922	ASCRP3001922	2158.5	2888	9.737837e+001	9.813617e+000	121.5	16	4.442351e+000	0	0	0	0	0	0	99.7356	1	1	54.1152	15.7
DATA	2367	29	71	0	0	ASCRP3006576	ASCRP3006576	2183.64	2887.96	1.108611e+002	1.115187e+001	131	18	3.273268e+000	0	0	0	0	0	0	114.289	1	1	49.1849	17.7143
DATA	2368	29	72	0	0	ASCRP3000125	ASCRP3000125	2209	2888	3.309360e+004	3.309360e+003	34781	18	3.793922e+000	0	0	0	0	1	0	34367.4	1	1	54.9904	18.9231
DATA	2369	29	73	0	0	ASCRP3005897	ASCRP3005897	2234.67	2887.57	6.157315e+001	6.271331e+000	83	16	4.808359e+000	0	0	0	0	0	0	64.484	1	1	47.5395	18.0294
DATA	2370	29	74	0	0	ASCRP3011384	ASCRP3011384	2260.06	2887.69	1.363781e+002	1.368874e+001	161.5	15	3.863811e+000	0	0	0	0	0	0	144.112	1	1	45.4864	16.0645
DATA	2371	29	75	0	0	ASCRP3005906	ASCRP3005906	2284.57	2887.87	5.381532e+000	1.286572e+000	23.5	15	3.549304e+000	0	0	0	0	0	0	5.74103	1	0	38.2652	15.0488
DATA	2372	29	76	0	0	ASCRP3006984	ASCRP3006984	2311.16	2888.2	7.616970e+000	1.383971e+000	26	15	2.952070e+000	0	0	0	0	0	0	8.21798	1	1	40.6843	14.2973
DATA	2373	29	77	0	0	ASCRP3009358	ASCRP3009358	2336.13	2887.99	6.646808e+001	6.744187e+000	90	15	2.811088e+000	0	0	0	0	0	0	72.5655	1	1	47.5395	15.0313
DATA	2374	29	78	0	0	ASCRP3009798	ASCRP3009798	2361.69	2888.01	1.008280e+002	1.014560e+001	132	17	3.384648e+000	0	0	0	0	0	0	111.528	1	1	47.2035	17.0741
DATA	2375	29	79	0	0	ASCRP3007865	ASCRP3007865	2386.83	2887.99	7.007993e+001	7.095571e+000	96.5	16.5	3.349892e+000	0	0	0	0	0	0	78.6114	1	1	46.8651	16.5625
DATA	2376	29	80	0	0	ASCRP3010212	ASCRP3010212	2412.5	2888	5.913218e+001	6.013615e+000	86	16	3.055803e+000	0	0	0	0	0	0	67.3683	1	1	54.1152	15.2
DATA	2377	29	81	0	0	ASCRP3010285	ASCRP3010285	2437.5	2888	2.307004e+004	2.307004e+003	26507	16	3.691582e+000	0	0	0	0	0	0	26716.9	1	1	54.1152	16.0278
DATA	2378	29	82	0	0	ASCRP3009704	ASCRP3009704	2463	2888	4.679601e+001	4.797554e+000	73	15	3.604302e+000	0	0	0	0	0	0	55.1784	1	1	54.9904	15.1892
DATA	2379	30	1	0	0	ASCRP3005913	ASCRP3005913	418.582	2894.57	1.718222e+004	1.718222e+003	19772	15	3.046294e+000	0	0	0	0	0	0	19637.7	1	1	57.5363	15.5238
DATA	2380	30	2	0	0	ASCRP3011683	ASCRP3011683	444.328	2894.61	2.200156e+001	2.462213e+000	43	15	3.279008e+000	0	0	0	0	0	0	24.8146	1	1	45.1352	15.5758
DATA	2381	30	3	0	0	ASCRP3005048	ASCRP3005048	469.75	2894.5	3.648737e+002	3.650451e+001	424	15	3.609951e+000	0	0	0	0	0	0	406.612	1	1	48.5334	14.9286
DATA	2382	30	4	0	0	ASCRP3009727	ASCRP3009727	495.243	2894.86	6.276071e+001	6.377237e+000	86.5	16	4.711331e+000	0	0	0	0	0	0	69.1551	1	1	46.8651	15.7429
DATA	2383	30	5	0	0	Negative043	Negative043	520.418	2894.57	1.163794e+000	1.145284e+000	19	15	3.849861e+000	0	0	0	0	0	0	0.830449	0	0	57.5363	15.4167
DATA	2384	30	6	0	0	ASCRP3007762	ASCRP3007762	545.878	2894.99	5.534456e+002	5.535658e+001	614	16.5	3.597471e+000	0	0	0	0	0	0	598.037	1	1	46.8651	16.1429
DATA	2385	30	7	0	0	ASCRP3013062	ASCRP3013062	571.107	2894.5	5.166620e+000	1.272878e+000	24	16	2.586386e+000	0	0	0	0	0	0	5.53691	1	0	56.9804	16.2424
DATA	2386	30	8	0	0	ASCRP3002258	ASCRP3002258	596.568	2895.12	9.606285e+001	9.677610e+000	118	14	2.885838e+000	0	0	0	0	0	0	102.116	1	1	48.5334	14.3478
DATA	2387	30	9	0	0	ASCRP3012006	ASCRP3012006	621.667	2894.5	6.531822e+000	1.349333e+000	25	15	4.132741e+000	0	0	0	0	0	0	6.89683	1	1	57.5363	15.7273
DATA	2388	30	10	0	0	ASCRP3010027	ASCRP3010027	647.418	2894.57	2.211498e+004	2.211498e+003	22515.5	16.5	4.051804e+000	0	0	0	0	0	0	23197.8	1	1	57.5363	16.3529
DATA	2389	30	11	0	0	ASCRP3011124	ASCRP3011124	672.582	2894.57	2.354644e+000	1.218353e+000	21	16	3.812530e+000	0	0	0	0	0	0	2.45569	1	0	57.5363	15.8462
DATA	2390	30	12	0	0	ASCRP3011692	ASCRP3011692	698.42	2894.72	3.573473e+001	3.770183e+000	55	15	4.085379e+000	0	0	0	0	0	0	37.0661	1	1	46.8651	14.9032
DATA	2391	30	13	0	0	ASCRP3003118	ASCRP3003118	722.982	2895.13	1.221901e+001	1.718003e+000	29	17	2.938125e+000	0	0	0	0	0	0	12.6136	1	1	42.5954	15.8485
DATA	2392	30	14	0	0	ASCRP3012968	ASCRP3012968	749.219	2895.34	7.636174e+001	7.731940e+000	97	15	3.379697e+000	0	0	0	0	0	0	78.4722	1	1	47.2035	15.2121
DATA	2393	30	15	0	0	ASCRP3008210	ASCRP3008210	774.418	2894.57	9.818629e+000	1.563905e+000	28	15.5	3.987913e+000	0	0	0	0	0	0	10.0559	1	1	57.5363	16.4
DATA	2394	30	16	0	0	ASCRP3009412	ASCRP3009412	799.776	2895.19	6.724202e+001	6.834305e+000	84	17	3.324413e+000	0	0	0	0	0	0	68.6105	1	1	46.1809	16.1379
DATA	2395	30	17	0	0	ASCRP3003599	ASCRP3003599	825	2894.54	2.020261e+002	2.023972e+001	222	16	4.018236e+000	0	0	0	0	0	0	205.587	1	1	55.8519	16.1714
DATA	2396	30	18	0	0	ASCRP3009352	ASCRP3009352	850.307	2894.53	1.513682e+002	1.518658e+001	172	15	2.900535e+000	0	0	0	0	0	0	153.624	1	1	49.1849	15.4815
DATA	2397	30	19	0	0	ASCRP3008302	ASCRP3008302	875.611	2894.81	1.661478e+001	2.068103e+000	35	16	2.547553e+000	0	0	0	0	0	0	16.8198	1	1	47.8731	15.5185
DATA	2398	30	20	0	0	ASCRP3000823	ASCRP3000823	901.072	2894.58	1.021164e+002	1.028592e+001	121	17	4.070636e+000	0	0	0	0	0	0	103.171	1	1	46.8651	16.1515
DATA	2399	30	21	0	0	ASCRP3009319	ASCRP3009319	926.631	2895.12	1.506768e+002	1.511834e+001	162	15	3.948417e+000	0	0	0	0	0	0	151.902	1	1	50.7771	15.44
DATA	2400	30	22	0	0	ASCRP3007799	ASCRP3007799	952.42	2895.39	1.430374e+002	1.435729e+001	163	14.5	6.174170e+000	0	0	0	0	0	0	143.938	1	1	46.8651	16.75
DATA	2401	30	23	0	0	ASCRP3008476	ASCRP3008476	977.662	2895.38	2.593800e+002	2.596765e+001	277	15	3.839122e+000	0	0	0	0	0	0	260.639	1	1	47.5395	15.5588
DATA	2402	30	24	0	0	ASCRP3002049	ASCRP3002049	1003.07	2895.41	4.651957e+001	4.814972e+000	65	14	3.263434e+000	0	0	0	0	0	0	46.6845	1	1	47.5395	14.25
DATA	2403	30	25	0	0	ASCRP3008823	ASCRP3008823	1028.43	2895.32	2.721605e+001	2.992282e+000	45	15	3.073057e+000	0	0	0	0	0	0	27.2828	1	1	45.1352	14.9333
DATA	2404	30	26	0	0	ASCRP3007754	ASCRP3007754	1053.62	2894.83	7.823218e+001	7.921592e+000	97	14	3.464375e+000	0	0	0	0	0	0	78.3665	1	1	45.4864	14.4242
DATA	2405	30	27	0	0	Negative018	Negative018	1078.91	2894.61	1.268456e+000	1.251747e+000	18	14	3.821466e+000	0	0	0	0	0	0	1.24815	0	0	65	15.2973
DATA	2406	30	28	0	0	ASCRP3012802	ASCRP3012802	1104.51	2894.68	1.123693e+002	1.130587e+001	133	15	4.779161e+000	0	0	0	0	0	0	112.376	1	1	48.8603	15.925
DATA	2407	30	29	0	0	ASCRP3011482	ASCRP3011482	1129.8	2895.35	1.039779e+002	1.047243e+001	122.5	15	2.860429e+000	0	0	0	0	0	0	103.866	1	1	46.8651	15.35
DATA	2408	30	30	0	0	ASCRP3004245	ASCRP3004245	1155.58	2894.81	2.218083e+001	2.545336e+000	40	16.5	4.685799e+000	0	0	0	0	0	0	22.1478	1	1	46.5243	17.6364
DATA	2409	30	31	0	0	ASCRP3007953	ASCRP3007953	1180.5	2894.65	4.122377e+000	1.315506e+000	21	15.5	4.417827e+000	0	0	0	0	0	0	4.11391	1	0	57.5363	15.9643
DATA	2410	30	32	0	0	ASCRP3004293	ASCRP3004293	1206.45	2895.49	1.109102e+001	1.671611e+000	28.5	14	2.965442e+000	0	0	0	0	0	0	11.0556	1	1	47.8731	14.0769
DATA	2411	30	33	0	0	ASCRP3000471	ASCRP3000471	1231.5	2894.65	1.273879e+000	1.250846e+000	17	16	4.233448e+000	0	0	0	0	0	0	-0.205338	0	0	65	16.2727
DATA	2412	30	34	0	0	ASCRP3013225	ASCRP3013225	1256.74	2894.56	3.378679e+002	3.380997e+001	355	19	4.542291e+000	0	0	0	0	0	0	336.551	1	1	48.5334	18.2174
DATA	2413	30	35	0	0	ASCRP3002172	ASCRP3002172	1282.37	2894.6	3.995873e+004	3.995873e+003	39590	17	8.395211e+000	0	0	0	0	1	0	39776.9	1	1	57.8122	20.7097
DATA	2414	30	36	0	0	ASCRP3011830	ASCRP3011830	1307.67	2894.75	2.752681e+002	2.755533e+001	290.5	19	7.279987e+000	0	0	0	0	1	0	273.817	1	1	48.2044	21.1765
DATA	2415	30	37	0	0	ASCRP3006107	ASCRP3006107	1333.08	2895.38	2.679922e+002	2.682857e+001	283.5	16	5.434097e+000	0	0	0	0	0	0	266.311	1	1	47.5395	17.4706
DATA	2417	30	39	0	0	ASCRP3008067	ASCRP3008067	1384.23	2895.64	1.989128e+001	2.352713e+000	36	16	4.326570e+000	0	0	0	0	0	0	19.7368	1	1	44.7812	16.8276
DATA	2418	30	40	1028	1	(+)E1A_r60_a107	E1A_r60_a107	1409.09	2894.93	3.533931e+000	1.305542e+000	21.5	15	3.532682e+000	0	0	0	0	0	0	3.50547	1	0	65	16.3125
DATA	2419	30	41	0	0	ASCRP3008404	ASCRP3008404	1434.59	2894.91	7.652223e+002	7.653257e+001	776.5	15	4.285509e+000	0	0	0	0	0	0	758.521	1	1	49.1849	16.0323
DATA	2420	30	42	0	0	ASCRP3006587	ASCRP3006587	1459.91	2894.93	1.394542e+001	1.878539e+000	30	15	3.742519e+000	0	0	0	0	0	0	13.813	1	1	65	16.1613
DATA	2421	30	43	0	0	ASCRP3008074	ASCRP3008074	1485.64	2894.95	1.480436e+002	1.485785e+001	164	14.5	3.780924e+000	0	0	0	0	0	0	146.525	1	1	45.4864	15.1538
DATA	2422	30	44	1028	1	(+)E1A_r60_n11	E1A_r60_n11	1510.5	2895	3.849270e+000	1.318017e+000	21	14	4.296785e+000	0	0	0	0	0	0	3.8069	1	0	54.1152	15.9355
DATA	2423	30	45	0	0	ASCRP3006512	ASCRP3006512	1536.38	2895.16	6.260458e+001	6.386316e+000	76	17	4.243511e+000	0	0	0	0	0	0	61.8629	1	1	48.5334	16.6897
DATA	2424	30	46	0	0	ASCRP3010549	ASCRP3010549	1561.5	2895	2.197907e+000	1.281418e+000	19	16	4.394814e+000	0	0	0	0	0	0	2.17049	1	0	65	16.5758
DATA	2425	30	47	0	0	ASCRP3010340	ASCRP3010340	1586.86	2895.2	7.737792e+001	7.840265e+000	93	15.5	4.031626e+000	0	0	0	0	0	0	76.3503	1	1	46.8651	16.5588
DATA	2426	30	48	0	0	ASCRP3008108	ASCRP3008108	1612.51	2895.13	4.907794e+001	5.068019e+000	65	14	3.159881e+000	0	0	0	0	0	0	48.3951	1	1	47.8731	14.7879
DATA	2427	30	49	0	0	ASCRP3002464	ASCRP3002464	1637.88	2894.97	6.427036e+001	6.550336e+000	80	16	4.200946e+000	0	0	0	0	0	0	63.3419	1	1	46.8651	16.4412
DATA	2428	30	50	0	0	ASCRP3003437	ASCRP3003437	1663	2895	6.081681e+001	6.211987e+000	77.5	15	4.474390e+000	0	0	0	0	0	0	59.9041	1	1	65	15.7429
DATA	2429	30	51	0	0	ASCRP3012086	ASCRP3012086	1688.39	2894.95	4.663060e+001	4.831928e+000	62	14	3.637412e+000	0	0	0	0	0	0	45.9098	1	1	45.4864	14.5
DATA	2430	30	52	0	0	A_23_P25019	NM_000946	1713.87	2895	3.499428e+001	3.721652e+000	52	16	3.670561e+000	0	0	0	0	0	0	34.4393	1	1	45.4864	16.1111
DATA	2431	30	53	0	0	ASCRP3004967	ASCRP3004967	1739.47	2895.34	1.121576e+002	1.128713e+001	125	15	3.703775e+000	0	0	0	0	0	0	110.33	1	1	46.8651	14.8889
DATA	2432	30	54	0	0	ASCRP3004499	ASCRP3004499	1764.6	2895.14	5.341614e+001	5.489901e+000	72	14	3.148211e+000	0	0	0	0	0	0	52.5451	1	1	48.5334	14.7917
DATA	2433	30	55	0	0	ASCRP3012764	ASCRP3012764	1790.08	2895.13	2.441913e+002	2.445200e+001	249	16	4.440669e+000	0	0	0	0	0	0	240.22	1	1	48.2044	17.0667
DATA	2434	30	56	0	0	ASCRP3009063	ASCRP3009063	1815.5	2895.35	5.017508e+002	5.019107e+001	506	15	3.947663e+000	0	0	0	0	0	0	493.649	1	1	57.5363	15.2593
DATA	2435	30	57	0	0	ASCRP3008790	ASCRP3008790	1840.58	2895.43	1.181265e+002	1.188036e+001	132	17	4.514872e+000	0	0	0	0	0	0	116.266	1	1	57.5363	17.6842
DATA	2436	30	58	0	0	ASCRP3011017	ASCRP3011017	1866.42	2895.43	5.829762e+001	5.965589e+000	76	17	4.053825e+000	0	0	0	0	0	0	57.4192	1	1	65	17.1724
DATA	2437	30	59	0	0	ASCRP3009847	ASCRP3009847	1891.6	2895.17	2.950817e+002	2.953524e+001	307.5	17	4.613192e+000	0	0	0	0	0	0	290.948	1	1	51.0895	17.8077
DATA	2438	30	60	0	0	ASCRP3004939	ASCRP3004939	1917.3	2894.67	4.610146e+002	4.611874e+001	471.5	16	3.873461e+000	0	0	0	0	0	0	455.245	1	1	44.4243	16.2955
DATA	2439	30	61	0	0	ASCRP3008907	ASCRP3008907	1942.5	2895.78	1.891485e+001	2.273379e+000	38	16	3.742548e+000	0	0	0	0	0	0	18.6976	1	1	46.5243	16.44
DATA	2440	30	62	66	-1	(-)3xSLv1	NegativeControl	1967.58	2895.43	1.281698e+000	1.258523e+000	15	14	3.213656e+000	0	0	0	0	0	0	-2.62331	0	0	65	14.4483
DATA	2441	30	63	0	1	RC10	RC10	1993.42	2895.43	1.278630e+000	1.255510e+000	16	16	4.191646e+000	0	0	0	0	0	0	-1.29084	0	0	65	16.6452
DATA	2442	30	64	0	0	ASCRP3009295	ASCRP3009295	2018.72	2895.36	2.002305e+001	2.361498e+000	37	15.5	3.917806e+000	0	0	0	0	0	0	19.9383	1	1	48.2044	15.3571
DATA	2443	30	65	0	0	ASCRP3010960	ASCRP3010960	2044.28	2894.72	7.349096e+001	7.454225e+000	94	15.5	3.790862e+000	0	0	0	0	0	0	73.4427	1	1	45.1352	15.9722
DATA	2444	30	66	0	1	RC3	RC3	2069.42	2895.43	1.266119e+000	1.243226e+000	17.5	14	3.578926e+000	0	0	0	0	0	0	-0.398624	0	0	65	15.0606
DATA	2445	30	67	0	0	ASCRP3006325	ASCRP3006325	2094.26	2895.36	2.632224e+002	2.635133e+001	281	15	3.892015e+000	0	0	0	0	0	0	265.084	1	1	51.0895	15.8276
DATA	2446	30	68	0	0	ASCRP3004139	ASCRP3004139	2120.09	2894.67	9.377497e+002	9.378305e+001	974.5	16	4.232010e+000	0	0	0	0	0	0	949.415	1	1	45.1352	15.9189
DATA	2447	30	69	0	0	ASCRP3004104	ASCRP3004104	2145.69	2895.34	5.322331e+002	5.323740e+001	555.5	16	3.652679e+000	0	0	0	0	0	0	541.742	1	1	48.5334	15.4722
DATA	2448	30	70	0	0	CUST_9_PI418767722	NM_003746	2171.26	2895.35	1.362977e+003	1.363031e+002	1426	14	2.685203e+000	0	0	0	1	0	0	1396.12	1	1	51.7088	14.3929
DATA	2449	30	71	0	0	ASCRP3010744	ASCRP3010744	2196.42	2895.43	2.069363e+001	2.396492e+000	40.5	17.5	4.258566e+000	0	0	0	0	0	0	21.3442	1	1	65	18.1538
DATA	2450	30	72	0	0	ASCRP3005611	ASCRP3005611	2221.58	2895.43	3.377145e+001	3.583798e+000	50	16	3.285321e+000	0	0	0	0	0	0	35.1035	1	1	57.5363	16.72
DATA	2451	30	73	0	0	Negative024	Negative024	2247.19	2895.43	2.128819e+000	1.207880e+000	20	16	4.284839e+000	0	0	0	0	0	0	2.23214	1	0	58.0869	17.1212
DATA	2452	30	74	0	0	ASCRP3004435	ASCRP3004435	2272.41	2895.28	5.236374e+002	5.237698e+001	553	15	3.012793e+000	0	0	0	0	0	0	554.303	1	1	52.0157	15.6667
DATA	2453	30	75	0	0	CUST_5_PI418767722	NM_000841	2297.97	2894.75	1.192691e+001	1.667347e+000	32	15	3.532992e+000	0	0	0	0	0	0	12.7617	1	1	46.1809	14.7273
DATA	2454	30	76	0	0	ASCRP3011791	ASCRP3011791	2323.44	2895.08	9.930937e+000	1.520930e+000	29	14.5	3.021190e+000	0	0	0	0	0	0	10.7476	1	1	48.5334	13.9
DATA	2455	30	77	0	0	ASCRP3006117	ASCRP3006117	2348.46	2895.26	1.137049e+001	1.608636e+000	30	15	2.429701e+000	0	0	0	0	0	0	12.4574	1	1	46.8651	15.4
DATA	2456	30	78	0	0	ASCRP3008294	ASCRP3008294	2374.19	2895.52	2.101505e+002	2.104501e+001	243	19	4.846613e+000	0	0	0	0	0	0	233.422	1	1	49.8279	18.6
DATA	2457	30	79	0	0	ASCRP3007509	ASCRP3007509	2399.42	2895.43	5.664041e+001	5.771007e+000	85.5	16	2.950533e+000	0	0	0	0	0	0	63.8468	1	1	57.5363	15.5625
DATA	2458	30	80	0	0	Negative060	Negative060	2424.67	2895.5	1.108545e+000	1.091573e+000	20	16	3.178705e+000	0	0	0	0	0	0	0.937256	0	0	65	15.3333
DATA	2459	30	81	0	0	ASCRP3011226	ASCRP3011226	2450.38	2894.66	2.276406e+002	2.278915e+001	282.5	15.5	3.407396e+000	0	0	0	0	0	0	265.409	1	1	45.1352	15.9
DATA	2460	30	82	0	0	ASCRP3006525	ASCRP3006525	2475.57	2894.78	2.189640e+001	2.428238e+000	44	14	3.472119e+000	0	0	0	0	0	0	26.006	1	1	39.0882	14.3787
DATA	2461	31	1	0	0	ASCRP3009288	ASCRP3009288	406	2901.68	2.746458e+001	2.953510e+000	49	14	3.578737e+000	0	0	0	0	0	0	31.5175	1	1	65	14.7947
DATA	2462	31	2	0	0	ASCRP3002743	ASCRP3002743	431.567	2901.81	1.129906e+002	1.135262e+001	141.5	17	3.953072e+000	0	0	0	0	0	0	127.887	1	1	46.5243	16.3704
DATA	2463	31	3	0	0	Negative048	Negative048	456.5	2902	6.303308e+000	1.281092e+000	26	16	2.807593e+000	0	0	0	0	0	0	7.04586	1	1	54.1152	16.1515
DATA	2464	31	4	0	0	ASCRP3008787	ASCRP3008787	482.3	2901.9	1.429695e+002	1.434142e+001	178	16	4.517654e+000	0	0	0	0	0	0	157.939	1	1	47.2035	16.0667
DATA	2465	31	5	0	0	A_23_P10385	NM_016448	507.857	2902.35	2.020024e+001	2.319975e+000	39	17	4.053120e+000	0	0	0	0	0	0	22.072	1	1	44.7812	16.4722
DATA	2466	31	6	0	0	ASCRP3003683	ASCRP3003683	533.113	2902.37	1.967343e+001	2.279903e+000	41.5	14.5	4.092030e+000	0	0	0	0	0	0	21.287	1	1	44.4243	14.8214
DATA	2467	31	7	1028	1	(+)E1A_r60_a135	E1A_r60_a135	558.5	2902	1.251455e+000	1.169130e+000	20	16.5	3.509593e+000	0	0	0	0	0	0	1.34218	1	0	54.1152	16.4
DATA	2468	31	8	0	0	ASCRP3008182	ASCRP3008182	583.929	2902.09	2.231919e+001	2.520957e+000	43.5	15	2.589059e+000	0	0	0	0	0	0	23.7398	1	1	46.8651	15.6452
DATA	2469	31	9	0	0	ASCRP3002007	ASCRP3002007	609.277	2901.98	8.870403e+001	8.948654e+000	110.5	15	4.206319e+000	0	0	0	0	0	0	93.6504	1	1	45.4864	15.2857
DATA	2470	31	10	0	0	ASCRP3007105	ASCRP3007105	634.983	2901.83	2.968765e+001	3.197987e+000	47	16.5	3.919169e+000	0	0	0	0	0	0	31.1297	1	1	44.4243	16.2105
DATA	2471	31	11	0	0	ASCRP3005291	ASCRP3005291	660	2902	3.688379e+001	3.877532e+000	56	17	4.137563e+000	0	0	0	0	0	0	38.4374	1	1	65	16.8235
DATA	2472	31	12	0	0	ASCRP3002137	ASCRP3002137	685.288	2901.94	4.383096e+001	4.545175e+000	63	14	4.037359e+000	0	0	0	0	0	0	45.4243	1	1	45.835	15.1786
DATA	2473	31	13	0	0	ASCRP3007522	ASCRP3007522	711.08	2902.47	6.920077e+001	7.024971e+000	90.5	16	4.594063e+000	0	0	0	0	0	0	71.3311	1	1	47.8731	16.5185
DATA	2474	31	14	0	0	ASCRP3007691	ASCRP3007691	736.373	2902.31	5.525901e+002	5.527236e+001	579	16	3.115589e+000	0	0	0	0	0	0	567.074	1	1	47.8731	15.2759
DATA	2475	31	15	0	0	ASCRP3003253	ASCRP3003253	761.509	2902.04	8.022696e+000	1.459806e+000	26	15	3.650026e+000	0	0	0	0	0	0	8.20091	1	1	42.9674	16.0286
DATA	2476	31	16	0	0	Negative060	Negative060	787	2902	1.246582e+000	1.224043e+000	17	17	3.946722e+000	0	0	0	0	0	0	-0.691199	0	0	65	17.1875
DATA	2477	31	17	0	0	ASCRP3001447	ASCRP3001447	812.13	2902	4.462733e+003	4.462750e+002	4402.5	16.5	4.558120e+000	0	0	0	0	0	0	4530.64	1	1	48.5334	16.5357
DATA	2478	31	18	0	0	Negative007	Negative007	837.5	2902	1.648416e+000	1.242540e+000	19	16	3.131525e+000	0	0	0	0	0	0	1.66866	1	0	54.1152	16.1613
DATA	2479	31	19	0	0	ASCRP3008432	ASCRP3008432	863.118	2902.03	1.496921e+002	1.502005e+001	168	14	2.824395e+000	0	0	0	0	0	0	151.135	1	1	46.8651	15.1481
DATA	2480	31	20	0	0	ASCRP3004986	ASCRP3004986	888.236	2901.84	1.733332e+001	2.129717e+000	35	17	4.908824e+000	0	0	0	0	0	0	17.4628	1	1	41.0736	16.8
DATA	2481	31	21	0	0	ASCRP3008172	ASCRP3008172	913.912	2902.39	4.597391e+001	4.761765e+000	62	16	3.826768e+000	0	0	0	0	0	0	46.2096	1	1	57.259	15.5313
DATA	2482	31	22	0	0	ASCRP3009628	ASCRP3009628	939.5	2902.5	2.485879e+002	2.488982e+001	268	15	3.962790e+000	0	0	0	0	0	0	249.4	1	1	49.1849	15.6296
DATA	2483	31	23	0	0	ASCRP3006986	ASCRP3006986	964.439	2902.62	4.535072e+001	4.702761e+000	63	16	3.887668e+000	0	0	0	0	0	0	45.4257	1	1	45.4864	16.037
DATA	2484	31	24	0	0	ASCRP3007859	ASCRP3007859	990.088	2902.39	6.968208e+000	1.427799e+000	23	15	3.415732e+000	0	0	0	0	0	0	6.97081	1	1	57.259	15.4571
DATA	2485	31	25	0	0	ASCRP3008153	ASCRP3008153	1015.5	2901.74	1.493974e+003	1.494026e+002	1525	15	3.303215e+000	0	0	0	0	0	0	1493.21	1	1	47.2035	15.0417
DATA	2486	31	26	0	0	ASCRP3002476	ASCRP3002476	1041	2901.7	2.450511e+003	2.450543e+002	2473	16	3.501008e+000	0	0	0	0	0	0	2446.63	1	1	48.2044	15.4688
DATA	2487	31	27	0	0	ASCRP3010391	ASCRP3010391	1066.42	2902.43	9.120088e+000	1.547640e+000	25.5	16	3.436052e+000	0	0	0	0	0	0	9.09316	1	1	57.5363	15.8387
DATA	2488	31	28	0	0	ASCRP3003913	ASCRP3003913	1091	2902.08	1.066047e+001	1.643766e+000	28	15	4.011452e+000	0	0	0	0	0	0	10.6219	1	1	46.8651	15.4474
DATA	2489	31	29	0	0	ASCRP3012926	ASCRP3012926	1116.98	2902.86	8.270751e+001	8.365091e+000	98	15	3.293696e+000	0	0	0	0	0	0	82.3053	1	1	50.4627	15.0714
DATA	2490	31	30	0	0	ASCRP3009267	ASCRP3009267	1142.64	2902.57	1.111360e+003	1.111430e+002	1124	16	3.582364e+000	0	0	0	0	0	0	1105.3	1	1	52.9257	16
DATA	2491	31	31	0	0	Negative030	Negative030	1167.58	2902.43	2.006285e+000	1.270214e+000	19	16	3.603907e+000	0	0	0	0	0	0	1.99415	1	0	57.5363	16.4783
DATA	2492	31	32	0	0	Negative021	Negative021	1193.42	2902.43	1.745358e+000	1.267191e+000	19	15	3.742038e+000	0	0	0	0	0	0	1.73363	1	0	57.5363	15.1852
DATA	2493	31	33	0	0	ASCRP3000988	ASCRP3000988	1218.63	2901.74	1.656167e+002	1.660919e+001	180	14	3.382800e+000	0	0	0	0	0	0	164.462	1	1	46.5243	14.88
DATA	2494	31	34	0	0	ASCRP3003992	ASCRP3003992	1243.85	2901.7	3.553127e+001	3.768649e+000	52	18	4.433448e+000	0	0	0	0	0	0	35.2623	1	1	45.835	17.8571
DATA	2495	31	35	0	0	ASCRP3010634	ASCRP3010634	1269.42	2902.43	1.011930e+001	1.614084e+000	28	16.5	5.714050e+000	0	0	0	0	0	0	10.0324	1	1	57.5363	17.9583
DATA	2496	31	36	0	0	ASCRP3012044	ASCRP3012044	1294.58	2902.43	4.452753e+001	4.627121e+000	59.5	19	8.107145e+000	0	0	0	0	1	0	44.1175	1	1	57.5363	21.125
DATA	2497	31	37	0	0	Negative034	Negative034	1320.42	2902.43	6.856306e+000	1.433659e+000	23	16	5.038988e+000	0	0	0	0	0	0	6.78877	1	1	57.5363	17.4839
DATA	2498	31	38	0	0	ASCRP3008604	ASCRP3008604	1345.93	2902.42	1.097938e+003	1.098010e+002	1113.5	15	3.832387e+000	0	0	0	0	0	0	1086.42	1	1	48.2044	15.4828
DATA	2499	31	39	0	0	ASCRP3005762	ASCRP3005762	1371	2902.46	3.431526e+001	3.655800e+000	51	16	4.077349e+000	0	0	0	0	0	0	33.9322	1	1	55.8519	16.2647
DATA	2500	31	40	0	0	ASCRP3001648	ASCRP3001648	1396.42	2902.43	1.119218e+003	1.119289e+002	1120	16.5	3.993878e+000	0	0	0	0	0	0	1105.98	1	1	57.5363	17.8929
DATA	2501	31	41	0	0	ASCRP3013239	ASCRP3013239	1421.8	2902.48	2.823184e+001	3.092623e+000	44	15	3.817273e+000	0	0	0	0	0	0	27.8777	1	1	47.2035	15.4063
DATA	2502	31	42	0	0	ASCRP3003257	ASCRP3003257	1447.44	2901.97	2.469813e+003	2.469845e+002	2455	16	5.095395e+000	0	0	0	0	0	0	2437.74	1	1	48.5334	17.0345
DATA	2503	31	43	0	0	ASCRP3000192	ASCRP3000192	1472.39	2902.09	3.310308e+002	3.312721e+001	343	15	3.421648e+000	0	0	0	0	0	0	326.478	1	1	48.5334	15.3214
DATA	2504	31	44	0	0	ASCRP3004312	ASCRP3004312	1498.07	2902.15	1.005095e+002	1.013025e+001	116	14	3.796929e+000	0	0	0	0	0	0	99.0511	1	1	47.5395	15.3333
DATA	2505	31	45	0	0	ASCRP3005132	ASCRP3005132	1523.42	2902.43	8.815742e+000	1.542821e+000	27	17	4.971316e+000	0	0	0	0	0	0	8.68021	1	1	57.5363	16.7742
DATA	2506	31	46	0	0	ASCRP3000578	ASCRP3000578	1548.58	2902.43	4.437587e+000	1.342510e+000	22	16.5	3.922530e+000	0	0	0	0	0	0	4.36625	1	0	57.5363	16.1429
DATA	2507	31	47	0	0	ASCRP3009495	ASCRP3009495	1574.19	2902.48	1.396358e+002	1.402103e+001	154	16	3.488316e+000	0	0	0	0	0	0	137.29	1	1	49.8279	16.6563
DATA	2508	31	48	0	0	ASCRP3000466	ASCRP3000466	1599.45	2902.75	1.068003e+002	1.075516e+001	120	15	3.145572e+000	0	0	0	0	0	0	104.922	1	1	48.8603	15.1935
DATA	2509	31	49	0	0	A_23_P252740	NM_024094	1624.89	2902.5	8.880877e+000	1.549406e+000	27	16	3.461773e+000	0	0	0	0	0	0	8.72035	1	1	65	15.875
DATA	2510	31	50	0	0	ASCRP3005316	ASCRP3005316	1650.42	2902.43	2.588481e+004	2.588482e+003	25412	16	6.576432e+000	0	0	0	0	0	0	25403.4	1	1	57.5363	18.129
DATA	2511	31	51	0	0	ASCRP3006405	ASCRP3006405	1675.79	2902.3	1.589156e+002	1.594230e+001	174	14	3.227555e+000	0	0	0	0	0	0	155.893	1	1	48.2044	14.6471
DATA	2512	31	52	0	0	ASCRP3009329	ASCRP3009329	1701	2901.92	2.808818e+001	3.083048e+000	46.5	16	3.727841e+000	0	0	0	0	0	0	27.5483	1	1	46.8651	15.525
DATA	2513	31	53	0	0	ASCRP3007228	ASCRP3007228	1726.69	2902.66	9.463814e+001	9.548909e+000	111.5	15	3.260055e+000	0	0	0	0	0	0	92.7569	1	1	48.5334	15.1935
DATA	2514	31	54	0	0	Negative024	Negative024	1751.89	2902.5	1.295487e+000	1.272063e+000	18	16	3.401454e+000	0	0	0	0	0	0	-0.175114	0	0	65	15.3548
DATA	2515	31	55	0	0	ASCRP3004833	ASCRP3004833	1777.26	2902.44	2.172763e+001	2.517731e+000	37	16	3.643537e+000	0	0	0	0	0	0	21.2946	1	1	48.5334	16.3333
DATA	2516	31	56	0	0	ASCRP3003594	ASCRP3003594	1802.81	2902.84	8.883800e+001	8.974411e+000	105.5	15	4.054203e+000	0	0	0	0	0	0	87.065	1	1	50.7771	16.3548
DATA	2517	31	57	0	0	ASCRP3010300	ASCRP3010300	1828.11	2902.5	1.942166e+003	1.942208e+002	1518	19.5	5.867961e+000	0	1	0	0	1	0	1904.43	1	1	56.9804	19.2083
DATA	2518	31	58	0	0	ASCRP3007472	ASCRP3007472	1853.5	2902.5	3.212380e+004	3.212381e+003	31408.5	18	4.567482e+000	0	0	0	0	0	0	31518.5	1	1	57.5363	17.9063
DATA	2519	31	59	0	0	ASCRP3013542	ASCRP3013542	1879.03	2902.02	6.796716e+001	6.914210e+000	82	17	3.893160e+000	0	0	0	0	0	0	66.7592	1	1	46.8651	16.8148
DATA	2520	31	60	0	0	ASCRP3011462	ASCRP3011462	1904.18	2902.37	2.309362e+002	2.312841e+001	234	16.5	4.018866e+000	0	0	0	0	0	0	227.05	1	1	49.5074	16.55
DATA	2521	31	61	0	0	ASCRP3012201	ASCRP3012201	1929.63	2902.64	1.393066e+002	1.398809e+001	154	16	3.330836e+000	0	0	0	0	0	0	137.146	1	1	48.8603	16.5641
DATA	2522	31	62	0	0	ASCRP3006477	ASCRP3006477	1955.39	2903.34	1.876438e+001	2.262682e+000	37	15	3.061815e+000	0	0	0	0	0	0	18.5014	1	1	45.1352	14.9333
DATA	2523	31	63	0	0	ASCRP3000126	ASCRP3000126	1980.56	2902.74	3.052542e+002	3.055146e+001	315.5	15.5	4.632528e+000	0	0	0	0	0	0	301.716	1	1	49.5074	16.1429
DATA	2524	31	64	0	0	ASCRP3009530	ASCRP3009530	2006.13	2902.5	6.539638e+001	6.659507e+000	83	16	3.245510e+000	0	0	0	0	0	0	64.816	1	1	49.8279	15.4667
DATA	2525	31	65	0	0	ASCRP3004663	ASCRP3004663	2031.19	2902.1	1.128565e+002	1.135509e+001	132	16	4.083260e+000	0	0	0	0	0	0	112.215	1	1	46.8651	15.8889
DATA	2526	31	66	0	0	ASCRP3012423	ASCRP3012423	2056.71	2902.1	1.639754e+002	1.644506e+001	180	15	4.237767e+000	0	0	0	0	0	0	163.628	1	1	45.835	15.0938
DATA	2527	31	67	0	0	ASCRP3005478	ASCRP3005478	2081.93	2902.35	1.735435e+002	1.739891e+001	194	16.5	4.349381e+000	0	0	0	0	0	0	173.865	1	1	46.5243	16.8529
DATA	2528	31	68	0	0	ASCRP3005344	ASCRP3005344	2107.36	2902.29	2.877990e+001	3.133170e+000	46	14	4.053694e+000	0	0	0	0	0	0	28.9696	1	1	48.2044	14.8919
DATA	2529	31	69	0	0	ASCRP3008701	ASCRP3008701	2132.96	2902.62	5.987197e+001	6.112653e+000	79	16	3.351928e+000	0	0	0	0	0	0	60.5818	1	1	49.1849	14.8158
DATA	2530	31	70	0	0	AS_circRNA_control208	AS_circRNA_control208	2158.5	2902.5	2.121085e+003	2.121121e+002	2187	14	3.006971e+000	0	0	0	0	0	0	2159.3	1	1	49.1849	14.4483
DATA	2531	31	71	0	0	ASCRP3003971	ASCRP3003971	2183.58	2902.57	4.638593e+001	4.795477e+000	66.5	16	3.843499e+000	0	0	0	0	0	0	47.5337	1	1	57.5363	16.5714
DATA	2532	31	72	0	0	ASCRP3011986	ASCRP3011986	2209.39	2902.5	2.897450e+001	3.138935e+000	47.5	17	4.359428e+000	0	0	0	0	0	0	29.9183	1	1	50.4627	17.7308
DATA	2533	31	73	0	0	ASCRP3008351	ASCRP3008351	2234.42	2902.57	1.219627e+000	1.200490e+000	19	16	2.392002e+000	0	0	0	0	0	0	0.870429	0	0	57.5363	15.6897
DATA	2534	31	74	0	0	ASCRP3004867	ASCRP3004867	2259.99	2902	9.579356e+001	9.652539e+000	117	15	3.109126e+000	0	0	0	0	0	0	100.665	1	1	46.8651	15.6
DATA	2535	31	75	0	0	ASCRP3002236	ASCRP3002236	2285.06	2902.61	3.426834e+001	3.622650e+000	54.5	16	3.739673e+000	0	0	0	0	0	0	36.3618	1	1	47.2035	15.5897
DATA	2536	31	76	1028	1	(+)E1A_r60_a104	E1A_r60_a104	2310.58	2902.57	1.183342e+000	1.161946e+000	16.5	14.5	3.912137e+000	0	0	0	0	0	0	-1.32047	0	0	65	14.7059
DATA	2537	31	77	0	0	Negative010	Negative010	2336.14	2902.79	1.338003e+002	1.342919e+001	161	14	2.932380e+000	0	0	0	0	0	0	145.299	1	1	49.5074	14.2333
DATA	2538	31	78	0	0	ASCRP3000966	ASCRP3000966	2361.42	2902.57	1.494302e+001	1.875280e+000	36	15	4.335187e+000	0	0	0	0	0	0	16.442	1	1	57.5363	16.0769
DATA	2539	31	79	0	0	ASCRP3008053	ASCRP3008053	2386.58	2902.57	7.119945e+001	7.207049e+000	99.5	19	4.995697e+000	0	0	0	0	1	0	79.4578	1	1	57.5363	18.9032
DATA	2540	31	80	0	0	ASCRP3009720	ASCRP3009720	2412.42	2902.57	2.173647e+002	2.176427e+001	254	16	2.982906e+000	0	0	0	0	0	0	246.428	1	1	57.5363	16.0909
DATA	2541	31	81	0	0	ASCRP3010195	ASCRP3010195	2437.69	2902.39	1.670820e+001	1.990245e+000	37	15	2.921805e+000	0	0	0	0	0	0	19.2618	1	1	49.8279	15.5862
DATA	2542	31	82	0	0	ASCRP3010032	ASCRP3010032	2463	2902.25	1.825218e+001	2.111720e+000	40	15	3.278347e+000	0	0	0	0	0	0	21.4253	1	1	45.4864	15.0488
DATA	2543	32	1	0	0	ASCRP3010051	ASCRP3010051	418.815	2909.09	1.433221e+002	1.437415e+001	184	15	2.972092e+000	0	0	0	0	0	0	162.856	1	1	45.835	14.5
DATA	2544	32	2	0	0	ASCRP3013037	ASCRP3013037	443.922	2909.47	1.467637e+001	1.841172e+000	34	15	2.898105e+000	0	0	0	0	0	0	16.4578	1	1	44.0646	15.4483
DATA	2545	32	3	0	0	ASCRP3009130	ASCRP3009130	469.7	2909.1	4.555345e+002	4.556735e+001	523	16	3.666593e+000	0	0	0	0	0	0	504.615	1	1	47.2035	16.3902
DATA	2546	32	4	0	0	ASCRP3009518	ASCRP3009518	494.938	2909.13	2.900227e+001	3.115528e+000	50	17	3.745050e+000	0	0	0	0	0	0	31.7701	1	1	45.835	16.4444
DATA	2547	32	5	0	0	ASCRP3007441	ASCRP3007441	520.565	2909.77	1.566337e+002	1.570555e+001	189.5	17	3.584153e+000	0	0	0	0	0	0	169.758	1	1	46.8651	15.6667
DATA	2548	32	6	0	0	CUST_14_PI418767722	NM_004309	545.935	2909.49	1.158609e+002	1.164412e+001	143	15	4.029535e+000	0	0	0	0	0	0	124.401	1	1	49.5074	15.3478
DATA	2549	32	7	0	0	ASCRP3001123	ASCRP3001123	571	2909.46	1.282817e+001	1.736955e+000	31	17	3.145951e+000	0	0	0	0	0	0	13.6565	1	1	55.8519	17.2326
DATA	2550	32	8	0	0	ASCRP3008660	ASCRP3008660	596.803	2909.76	2.330104e+003	2.330134e+002	2478	15	4.357172e+000	0	0	0	0	0	0	2460.35	1	1	46.8651	16.4194
DATA	2551	32	9	0	0	CUST_11_PI418767722	NM_001003	621.971	2909.38	1.496435e+002	1.501151e+001	175	16	3.428932e+000	0	0	0	0	0	0	156.909	1	1	46.1809	15.4848
DATA	2552	32	10	66	-1	(-)3xSLv1	NegativeControl	647.418	2909.43	1.218854e+000	1.196816e+000	17	16	4.352377e+000	0	0	0	0	0	0	-0.972913	0	0	65	15.5455
DATA	2553	32	11	0	0	A_23_P253524	NM_001813	673.081	2909.02	3.394924e+001	3.602029e+000	51	16	3.906095e+000	0	0	0	0	0	0	35.1588	1	1	45.1352	16.1515
DATA	2554	32	12	0	0	ASCRP3008770	ASCRP3008770	698.25	2908.87	1.270017e+002	1.275769e+001	147.5	15	4.647779e+000	0	0	0	0	0	0	130.839	1	1	46.1809	15.75
DATA	2555	32	13	0	0	ASCRP3006420	ASCRP3006420	723.569	2909.83	8.422553e+001	8.509955e+000	105.5	16	3.665043e+000	0	0	0	0	0	0	86.3132	1	1	47.8731	16.1071
DATA	2556	32	14	0	0	ASCRP3007542	ASCRP3007542	748.582	2909.43	9.962349e+001	1.003696e+001	121	14	3.141941e+000	0	0	0	0	0	0	101.675	1	1	57.5363	15.1111
DATA	2557	32	15	0	0	ASCRP3001042	ASCRP3001042	774.418	2909.43	1.972983e+001	2.323073e+000	36	17	3.995107e+000	0	0	0	0	0	0	20.0564	1	1	57.5363	16.6579
DATA	2558	32	16	0	0	ASCRP3012565	ASCRP3012565	800.077	2909.77	1.370383e+002	1.375900e+001	154	16	3.426570e+000	0	0	0	0	0	0	138.794	1	1	49.5074	16.2069
DATA	2559	32	17	0	0	ASCRP3010373	ASCRP3010373	825	2909.46	1.692550e+001	2.094913e+000	34.5	16	3.618389e+000	0	0	0	0	0	0	17.0928	1	1	65	16.0625
DATA	2560	32	18	0	0	ASCRP3011223	ASCRP3011223	850.691	2908.97	3.919515e+002	3.921469e+001	409	16.5	3.667948e+000	0	0	0	0	0	0	394.816	1	1	46.1809	16.5769
DATA	2561	32	19	0	0	ASCRP3000704	ASCRP3000704	875.937	2908.83	3.417098e+002	3.419349e+001	371	15	3.675595e+000	0	0	0	0	0	0	343.396	1	1	45.4864	15.52
DATA	2562	32	20	0	0	ASCRP3011636	ASCRP3011636	901.333	2909.5	6.201132e+000	1.389704e+000	23.5	16	4.090543e+000	0	0	0	0	0	0	6.21609	1	0	57.5363	15.3056
DATA	2563	32	21	0	0	ASCRP3013173	ASCRP3013173	926.603	2909.77	1.836865e+002	1.841087e+001	200.5	16	2.354428e+000	0	0	0	0	0	0	183.753	1	1	50.4627	15.28
DATA	2564	32	22	0	0	ASCRP3000715	ASCRP3000715	952	2909.46	1.833966e+001	2.218400e+000	35.5	16.5	4.716808e+000	0	0	0	0	0	0	18.3181	1	1	55.8519	17.4
DATA	2565	32	23	0	0	ASCRP3005054	ASCRP3005054	977.683	2909.9	5.322974e+001	5.467848e+000	68	16	5.013086e+000	0	0	0	0	0	0	53.0746	1	1	49.8279	17.2
DATA	2566	32	24	0	1	ETG10_195139	ETG10_195139	1002.86	2910.07	7.742517e+001	7.843104e+000	92	15	3.571994e+000	0	0	0	0	0	0	77.0909	1	1	49.5074	15.3226
DATA	2567	32	25	0	0	ASCRP3004579	ASCRP3004579	1028.3	2909.03	9.829414e+001	9.908940e+000	116	16	3.245510e+000	0	0	0	0	0	0	97.8078	1	1	46.1809	15.8667
DATA	2568	32	26	0	0	ASCRP3013365	ASCRP3013365	1053.46	2908.72	1.488533e+002	1.493806e+001	162	16	3.034097e+000	0	0	0	0	0	0	147.987	1	1	46.1809	15.6333
DATA	2569	32	27	0	0	ASCRP3003826	ASCRP3003826	1078.96	2909.42	9.569860e+001	9.651882e+000	111	15	3.430707e+000	0	0	0	0	0	0	95.0168	1	1	46.8651	15.3714
DATA	2570	32	28	0	0	ASCRP3011292	ASCRP3011292	1104.39	2909.41	2.284334e+002	2.287788e+001	244	15	4.301163e+000	0	0	0	0	0	0	226.614	1	1	47.5395	15.5
DATA	2571	32	29	0	0	ASCRP3001952	ASCRP3001952	1130.73	2909.71	1.335841e+001	1.834887e+000	30	15.5	3.059562e+000	0	0	0	0	0	0	13.2391	1	1	45.1352	15.5333
DATA	2572	32	30	0	0	ASCRP3010301	ASCRP3010301	1155.33	2909.5	1.708107e+002	1.712738e+001	149	16.5	2.884876e+000	0	1	0	0	0	0	169.186	1	1	57.5363	16.6818
DATA	2573	32	31	0	0	ASCRP3006874	ASCRP3006874	1180.67	2909.73	7.850782e+003	7.850792e+002	7680	16	3.211757e+000	0	0	0	0	0	0	7769.9	1	1	52.9257	16.3462
DATA	2574	32	32	0	0	ASCRP3005512	ASCRP3005512	1205.68	2909.99	8.541996e+001	8.634519e+000	104	16	3.598280e+000	0	0	0	0	0	0	84.4738	1	1	49.1849	15.9524
DATA	2575	32	33	0	0	ASCRP3006361	ASCRP3006361	1231.55	2909.46	3.008215e+001	3.261863e+000	45	16	3.425617e+000	0	0	0	0	0	0	29.738	1	1	47.8731	16.2121
DATA	2576	32	34	0	0	ASCRP3007599	ASCRP3007599	1257.09	2908.8	3.898280e+001	4.097298e+000	58	17	4.444949e+000	0	0	0	0	0	0	38.5262	1	1	45.835	17.1515
DATA	2577	32	35	0	0	ASCRP3004090	ASCRP3004090	1282.11	2909.5	8.915915e+000	1.545751e+000	26	20	7.579963e+000	0	0	0	0	1	0	8.8028	1	1	56.9804	21.9259
DATA	2578	32	36	0	0	ASCRP3003921	ASCRP3003921	1307.56	2909.6	3.137064e+002	3.139608e+001	319	16	4.015595e+000	0	0	0	0	0	0	309.514	1	1	50.1463	16.5625
DATA	2579	32	37	0	0	ASCRP3001705	ASCRP3001705	1333.16	2909.88	1.653437e+002	1.658266e+001	178	15	3.155082e+000	0	0	0	0	0	0	163.006	1	1	50.4627	15.2727
DATA	2580	32	38	0	0	ASCRP3010876	ASCRP3010876	1358.46	2909.68	1.459423e+002	1.464897e+001	163	16.5	4.510671e+000	0	0	0	0	0	0	143.801	1	1	50.7771	16.8846
DATA	2581	32	39	0	0	CUST_13_PI418767722	NM_005022	1383.58	2909.57	1.184126e+005	1.184127e+004	116353	18	5.633963e+000	0	0	0	0	0	0	116605	1	1	57.5363	18.3077
DATA	2582	32	40	0	1	RC8	RC8	1409.11	2909.5	9.183656e+000	1.564689e+000	25	15	4.412044e+000	0	0	0	0	0	0	9.03759	1	1	56.9804	16.5588
DATA	2583	32	41	0	0	ASCRP3005205	ASCRP3005205	1434.5	2909.5	5.450392e+001	5.595879e+000	68	15.5	4.957405e+000	0	0	0	0	0	0	53.5998	1	1	57.5363	17.1
DATA	2584	32	42	0	0	ASCRP3003726	ASCRP3003726	1459.87	2909.47	1.802106e+003	1.802151e+002	1769	16	4.387331e+000	0	0	0	0	0	0	1770.99	1	1	50.1463	16.7143
DATA	2585	32	43	0	0	ASCRP3010043	ASCRP3010043	1485.61	2909.38	3.997471e+001	4.194192e+000	57	15	4.196879e+000	0	0	0	0	0	0	39.2581	1	1	48.2044	16.2
DATA	2586	32	44	0	0	ASCRP3009956	ASCRP3009956	1510.63	2909.26	2.078390e+002	2.082268e+001	221	14	4.303037e+000	0	0	0	0	0	0	203.982	1	1	50.1463	15.5
DATA	2587	32	45	0	0	ASCRP3002251	ASCRP3002251	1536.07	2909.59	4.313116e+001	4.496593e+000	60	17.5	4.475628e+000	0	0	0	0	0	0	42.2936	1	1	43.3362	16.9688
DATA	2588	32	46	0	0	ASCRP3013393	ASCRP3013393	1561.54	2909.88	1.589590e+002	1.594674e+001	178	17	2.980965e+000	0	0	0	0	0	0	155.741	1	1	49.8279	16.6154
DATA	2589	32	47	0	0	A_23_P82738	NM_012415	1586.67	2909.5	1.026678e+001	1.635437e+000	27	15	3.242527e+000	0	0	0	0	0	0	10.0543	1	1	57.5363	15.2258
DATA	2590	32	48	0	0	ASCRP3000612	ASCRP3000612	1612.42	2909.57	1.071660e+001	1.664696e+000	28	16	2.570386e+000	0	0	0	0	0	0	10.4878	1	1	57.5363	15.4583
DATA	2591	32	49	0	0	ASCRP3009424	ASCRP3009424	1637.86	2909.73	2.355255e+002	2.358702e+001	252	15	3.640935e+000	0	0	0	0	0	0	230.347	1	1	46.5243	15.4444
DATA	2592	32	50	0	0	ASCRP3001069	ASCRP3001069	1663	2909.54	2.785363e+001	3.063404e+000	44	16	4.020327e+000	0	0	0	0	0	0	27.2302	1	1	55.8519	15.8857
DATA	2593	32	51	0	0	ASCRP3012168	ASCRP3012168	1688.56	2909.47	6.011420e+001	6.145292e+000	76	16	3.837016e+000	0	0	0	0	0	0	58.746	1	1	49.1849	15.4286
DATA	2594	32	52	0	0	ASCRP3010495	ASCRP3010495	1713.73	2909.1	3.197009e+001	3.442203e+000	49.5	17	3.664124e+000	0	0	0	0	0	0	31.2381	1	1	45.835	16.3226
DATA	2595	32	53	0	0	ASCRP3009555	ASCRP3009555	1739.41	2910.26	1.796425e+001	2.203978e+000	35	16	3.927255e+000	0	0	0	0	0	0	17.5396	1	1	48.2044	15.44
DATA	2596	32	54	0	0	ASCRP3001762	ASCRP3001762	1764.44	2909.97	6.529711e+001	6.653362e+000	82	16	3.907404e+000	0	0	0	0	0	0	63.7592	1	1	48.5334	16.963
DATA	2597	32	55	0	0	ASCRP3011328	ASCRP3011328	1790.11	2909.82	4.827773e+002	4.829460e+001	499.5	17	3.961887e+000	0	0	0	0	0	0	471.495	1	1	51.0895	17.4
DATA	2598	32	56	0	0	ASCRP3012136	ASCRP3012136	1815.42	2909.57	8.480293e+001	8.575750e+000	99	15.5	3.920950e+000	0	0	0	0	0	0	82.8559	1	1	57.5363	16.5769
DATA	2599	32	57	0	0	ASCRP3004522	ASCRP3004522	1840.58	2909.57	4.325752e+001	4.509830e+000	59	17	3.880292e+000	0	0	0	0	0	0	42.2861	1	1	65	17.16
DATA	2600	32	58	0	0	ASCRP3009368	ASCRP3009368	1866.42	2909.57	1.210506e+001	1.757625e+000	29	17	3.024372e+000	0	0	0	0	0	0	11.8424	1	1	65	16.9643
DATA	2601	32	59	0	0	ASCRP3013585	ASCRP3013585	1891.59	2909.25	1.294645e+002	1.300887e+001	145	17.5	4.121712e+000	0	0	0	0	0	0	126.804	1	1	48.5334	17.3333
DATA	2602	32	60	0	1	ETG10_234183	ETG10_234183	1917	2909.54	2.346999e+000	1.292785e+000	21	17	3.953635e+000	0	0	0	0	0	0	2.30154	1	0	55.8519	16.814
DATA	2603	32	61	0	0	ASCRP3009681	ASCRP3009681	1942.36	2910.25	1.933236e+002	1.937400e+001	204	16	2.846500e+000	0	0	0	0	0	0	189.838	1	1	47.8731	15.5556
DATA	2604	32	62	0	0	ASCRP3002586	ASCRP3002586	1967.9	2910.11	1.161890e+001	1.719006e+000	30	15	3.736563e+000	0	0	0	0	0	0	11.4336	1	1	51.0895	15.8095
DATA	2605	32	63	0	0	ASCRP3005040	ASCRP3005040	1993.31	2909.53	1.909463e+001	2.289628e+000	35	15	3.053623e+000	0	0	0	0	0	0	18.8409	1	1	40.6843	15.2692
DATA	2606	32	64	0	0	ASCRP3004257	ASCRP3004257	2018.55	2909.93	4.037969e+001	4.230005e+000	58	16	3.225725e+000	0	0	0	0	0	0	39.9509	1	1	48.5334	16.303
DATA	2607	32	65	0	0	ASCRP3002325	ASCRP3002325	2044.03	2909.79	1.498429e+001	1.955034e+000	32.5	16	3.917314e+000	0	0	0	0	0	0	14.8762	1	1	42.9674	16.6486
DATA	2608	32	66	0	0	ASCRP3005997	ASCRP3005997	2069.19	2909.15	1.006714e+001	1.605439e+000	27	16	4.138923e+000	0	0	0	0	0	0	10.0357	1	1	40.6843	16.5455
DATA	2609	32	67	0	0	ASCRP3004416	ASCRP3004416	2094.56	2909.21	3.728761e+001	3.931144e+000	56	17.5	4.610538e+000	0	0	0	0	0	0	37.3354	1	1	46.1809	16.9688
DATA	2610	32	68	0	0	A_23_P139509	NM_016570	2120.4	2909.6	1.203925e+001	1.727513e+000	30	15	3.034197e+000	0	0	0	0	0	0	12.1149	1	1	44.4243	14.2222
DATA	2611	32	69	0	0	ASCRP3004951	ASCRP3004951	2145.5	2909.65	7.321549e+000	1.433108e+000	25.5	16	2.698068e+000	0	0	0	0	0	0	7.40898	1	1	57.5363	15.2903
DATA	2612	32	70	0	0	ASCRP3005398	ASCRP3005398	2170.91	2909.61	5.690412e+001	5.820587e+000	75	14	2.651472e+000	0	0	0	0	0	0	57.9534	1	1	57.259	14.303
DATA	2613	32	71	0	0	ASCRP3007192	ASCRP3007192	2196.06	2909.59	1.143664e+001	1.668951e+000	29	17	3.761148e+000	0	0	0	0	0	0	11.7301	1	1	44.7812	17.2903
DATA	2614	32	72	0	0	ASCRP3001353	ASCRP3001353	2221.5	2909.65	1.291073e+001	1.766675e+000	32	15	2.310844e+000	0	0	0	0	0	0	13.347	1	1	57.5363	14.56
DATA	2615	32	73	0	0	ASCRP3012024	ASCRP3012024	2247.37	2909.42	1.958588e+001	2.294427e+000	35	15	2.815388e+000	0	0	0	0	0	0	20.4307	1	1	44.4243	15.4063
DATA	2616	32	74	0	0	ASCRP3011475	ASCRP3011475	2271.74	2909.55	7.281595e+000	1.390147e+000	25	16	3.269504e+000	0	0	0	0	0	0	7.66588	1	1	36.5637	16.2414
DATA	2617	32	75	0	0	ASCRP3000240	ASCRP3000240	2297.91	2909.92	1.798237e+002	1.802049e+001	210	14	3.796757e+000	0	0	0	0	0	0	191.364	1	1	51.0895	14.2632
DATA	2618	32	76	0	0	ASCRP3009294	ASCRP3009294	2323.75	2909.93	1.340267e+001	1.771077e+000	33	15	3.373202e+000	0	0	0	0	0	0	14.4321	1	1	45.835	15.3871
DATA	2619	32	77	0	0	Negative010	Negative010	2348.86	2910.12	1.380442e+002	1.385170e+001	169	15	3.900753e+000	0	0	0	0	0	0	150.511	1	1	48.5334	15.6111
DATA	2620	32	78	0	0	ASCRP3005757	ASCRP3005757	2374	2910	6.273915e+004	6.273915e+003	68281.5	19	5.963565e+000	0	0	0	0	1	0	69346.1	1	1	54.9904	18.8889
DATA	2621	32	79	0	0	ASCRP3009750	ASCRP3009750	2399.5	2910	2.127226e+004	2.127226e+003	22184	17	3.759717e+000	0	0	0	0	0	0	23867.7	1	1	54.1152	17.4706
DATA	2622	32	80	0	0	ASCRP3010905	ASCRP3010905	2424.92	2910	1.593700e+002	1.597446e+001	195	15	2.922648e+000	0	0	0	0	0	0	181.734	1	1	46.8651	15.4483
DATA	2623	32	81	0	0	ASCRP3000486	ASCRP3000486	2450.2	2910.07	4.308551e+001	4.440500e+000	67	15	3.450406e+000	0	0	0	0	0	0	49.9923	1	1	46.8651	15.303
DATA	2624	32	82	0	0	ASCRP3012472	ASCRP3012472	2475.78	2909.75	1.967851e+002	1.970673e+001	255	15	3.475728e+000	0	0	0	0	0	0	232.726	1	1	45.1352	14.808
DATA	2625	33	1	0	0	Negative038	Negative038	406	2916.54	2.602806e+000	1.122958e+000	22	14	3.149448e+000	0	0	0	0	0	0	2.97046	1	0	55.8519	14.7158
DATA	2626	33	2	0	0	A_23_P67042	NM_017947	431.524	2916.48	3.593996e+001	3.760803e+000	58.5	15	3.244184e+000	0	0	0	0	0	0	40.4521	1	1	43.7019	15.5161
DATA	2627	33	3	0	0	CUST_3_PI418767722	NM_002539	456.667	2916.5	2.857754e+000	1.157556e+000	22	17	3.007748e+000	0	0	0	0	0	0	3.17609	1	0	65	17.1892
DATA	2628	33	4	0	0	ASCRP3003685	ASCRP3003685	482.333	2916.5	1.093436e+001	1.576132e+000	30.5	17	3.729370e+000	0	0	0	0	0	0	12.0086	1	1	57.5363	17.0294
DATA	2629	33	5	0	0	ASCRP3012339	ASCRP3012339	507.928	2916.8	1.603293e+002	1.607396e+001	191.5	16.5	3.481478e+000	0	0	0	0	0	0	174.147	1	1	46.8651	16.5
DATA	2630	33	6	0	0	ASCRP3007507	ASCRP3007507	533	2916.54	5.904448e+001	6.017121e+000	81	14.5	3.902070e+000	0	0	0	0	0	0	63.5122	1	1	65	14.8846
DATA	2632	33	8	0	0	Negative033	Negative033	584.304	2916.5	1.030338e+001	1.566215e+000	27.5	16	3.758048e+000	0	0	0	0	0	0	10.8894	1	1	39.0882	16.8605
DATA	2633	33	9	0	0	ASCRP3009395	ASCRP3009395	609.333	2916.5	7.658456e+000	1.413853e+000	25	15.5	3.706389e+000	0	0	0	0	0	0	8.03356	1	1	57.5363	15.2083
DATA	2634	33	10	0	0	ASCRP3000928	ASCRP3000928	634.687	2917.07	1.969944e+001	2.305110e+000	38	15	3.693831e+000	0	0	0	0	0	0	20.5167	1	1	45.835	15.1471
DATA	2635	33	11	0	0	ASCRP3013316	ASCRP3013316	660	2916.54	6.164627e+000	1.352888e+000	24	17	4.132346e+000	0	0	0	0	0	0	6.38169	1	1	55.8519	16.275
DATA	2636	33	12	0	1	RC6	RC6	685.418	2916.57	1.233483e+000	1.211180e+000	17	15	3.293412e+000	0	0	0	0	0	0	-0.5679	0	0	65	15.4286
DATA	2637	33	13	0	0	ASCRP3012546	ASCRP3012546	710.789	2917.31	1.277823e+002	1.283613e+001	148	15	4.164855e+000	0	0	0	0	0	0	130.809	1	1	46.8651	15.0417
DATA	2638	33	14	0	0	ASCRP3001419	ASCRP3001419	736.338	2917.32	1.444619e+002	1.449791e+001	164.5	15	2.602563e+000	0	0	0	0	0	0	147.195	1	1	47.5395	14.76
DATA	2639	33	15	0	0	ASCRP3005827	ASCRP3005827	761.868	2917.26	3.320819e+001	3.540815e+000	50	15	3.870293e+000	0	0	0	0	0	0	33.696	1	1	45.835	16.6667
DATA	2640	33	16	0	0	ASCRP3010231	ASCRP3010231	787.37	2916.92	7.266559e+001	7.370431e+000	90	16	3.768448e+000	0	0	0	0	0	0	73.4697	1	1	48.5334	16.4865
DATA	2641	33	17	0	0	ASCRP3003563	ASCRP3003563	812.258	2916.36	2.558573e+001	2.841798e+000	44	16	3.936668e+000	0	0	0	0	0	0	25.7914	1	1	46.1809	16.3571
DATA	2642	33	18	0	0	ASCRP3002377	ASCRP3002377	837.746	2916.37	4.737108e+001	4.896820e+000	65	15	3.723157e+000	0	0	0	0	0	0	47.6098	1	1	47.5395	15.5938
DATA	2643	33	19	0	0	ASCRP3005602	ASCRP3005602	863.142	2916.59	2.544865e+002	2.547903e+001	268	15	3.786481e+000	0	0	0	0	0	0	255.068	1	1	56.9804	15.8621
DATA	2644	33	20	0	0	ASCRP3005783	ASCRP3005783	888.406	2916.26	3.323486e+001	3.549564e+000	50	14	3.945894e+000	0	0	0	0	0	0	33.2388	1	1	46.8651	14.5152
DATA	2645	33	21	0	0	ASCRP3009045	ASCRP3009045	913.912	2916.61	3.567002e+001	3.779466e+000	54	16	2.780138e+000	0	0	0	0	0	0	35.594	1	1	57.259	16.3333
DATA	2646	33	22	0	0	ASCRP3004892	ASCRP3004892	939.418	2916.57	1.029887e+001	1.620866e+000	27	16	2.692934e+000	0	0	0	0	0	0	10.2583	1	1	65	15.5758
DATA	2647	33	23	0	0	ASCRP3001528	ASCRP3001528	964.582	2916.57	3.105418e+001	3.348909e+000	45.5	16	4.042990e+000	0	0	0	0	0	0	30.8822	1	1	57.5363	16.9063
DATA	2648	33	24	0	0	ASCRP3001192	ASCRP3001192	990.427	2917.41	8.555185e+002	8.556107e+001	854	16	4.241462e+000	0	0	0	0	0	0	849.186	1	1	48.2044	16.36
DATA	2649	33	25	0	0	ASCRP3001376	ASCRP3001376	1015.58	2916.59	3.033072e+002	3.035675e+001	320	16	4.110045e+000	0	0	0	0	0	0	300.809	1	1	52.9257	16.3226
DATA	2650	33	26	0	0	ASCRP3007211	ASCRP3007211	1041.09	2917.12	2.362993e+001	2.677369e+000	41.5	17	3.799577e+000	0	0	0	0	0	0	23.4025	1	1	42.9674	16.3333
DATA	2651	33	27	0	0	ASCRP3000889	ASCRP3000889	1066.43	2917.05	5.481926e+001	5.624869e+000	70	16	2.742249e+000	0	0	0	0	0	0	54.2391	1	1	43.7019	16.0417
DATA	2652	33	28	0	0	ASCRP3005394	ASCRP3005394	1091	2917.42	1.342731e+002	1.348642e+001	144	14	3.864124e+000	0	0	0	0	0	0	132.71	1	1	43.7019	14.8125
DATA	2653	33	29	0	0	ASCRP3010969	ASCRP3010969	1117.24	2917.41	8.308214e+000	1.511294e+000	24	15	3.350995e+000	0	0	0	0	0	0	8.20452	1	1	42.9674	15.6667
DATA	2654	33	30	0	0	ASCRP3012580	ASCRP3012580	1142.5	2916.65	2.625823e+000	1.289906e+000	20	17	3.803905e+000	0	0	0	0	0	0	2.59211	1	0	65	16.2273
DATA	2655	33	31	0	0	ASCRP3013028	ASCRP3013028	1167.63	2916.6	7.088679e+001	7.200447e+000	87	16	2.617642e+000	0	0	0	0	0	0	69.9294	1	1	57.8122	16.2353
DATA	2656	33	32	0	0	ASCRP3004632	ASCRP3004632	1193.59	2917.09	8.603271e+002	8.604201e+001	858	15	2.921909e+000	0	0	0	0	0	0	847.909	1	1	49.1849	15.087
DATA	2657	33	33	0	0	ASCRP3009647	ASCRP3009647	1218.45	2916.28	1.511322e+001	1.970999e+000	31	18	3.788215e+000	0	0	0	0	0	0	14.8919	1	1	46.8651	17.8333
DATA	2658	33	34	0	0	ASCRP3004853	ASCRP3004853	1244.17	2916.68	4.569362e+001	4.741573e+000	64	16	4.304667e+000	0	0	0	0	0	0	44.9866	1	1	45.4864	16.6111
DATA	2659	33	35	130	1	(+)eQC-39	EQC	1269.5	2916.65	5.578367e+000	1.384403e+000	23	17	4.599350e+000	0	0	0	0	0	0	5.48873	1	0	57.5363	17.8667
DATA	2660	33	36	0	0	ASCRP3009185	ASCRP3009185	1294.91	2916.9	1.168604e+002	1.175463e+001	135	17	4.103650e+000	0	0	0	0	0	0	114.896	1	1	46.8651	16.3929
DATA	2661	33	37	0	0	ASCRP3007169	ASCRP3007169	1320.5	2917	6.324905e+000	1.417762e+000	24	16	3.385309e+000	0	0	0	0	0	0	6.21435	1	0	54.1152	15.8571
DATA	2662	33	38	0	0	ASCRP3012496	ASCRP3012496	1345.5	2917	9.268090e+000	1.571942e+000	27	15	3.662005e+000	0	0	0	0	0	0	9.10037	1	1	54.1152	15.5938
DATA	2663	33	39	0	0	ASCRP3003452	ASCRP3003452	1371	2917	1.032551e+002	1.040338e+001	119	17.5	4.777341e+000	0	0	0	0	0	0	101.32	1	1	65	17.2667
DATA	2665	33	41	0	0	ASCRP3012295	ASCRP3012295	1421.79	2916.81	1.492295e+002	1.497707e+001	162	16	3.741657e+000	0	0	0	0	0	0	146.252	1	1	47.5395	16
DATA	2666	33	42	0	0	ASCRP3001535	ASCRP3001535	1447.5	2917	1.067512e+004	1.067512e+003	10471	16	4.531771e+000	0	0	0	0	0	0	10453.8	1	1	54.1152	17.5862
DATA	2667	33	43	0	0	ASCRP3005444	ASCRP3005444	1472.94	2916.76	1.098036e+002	1.105400e+001	127	14.5	3.423224e+000	0	0	0	0	0	0	107.466	1	1	46.8651	14.9615
DATA	2668	33	44	0	0	ASCRP3011401	ASCRP3011401	1497.95	2916.73	4.986517e+001	5.146853e+000	66	15	4.175157e+000	0	0	0	0	0	0	48.7709	1	1	45.835	15.5429
DATA	2669	33	45	0	0	ASCRP3011708	ASCRP3011708	1523.5	2917.18	1.365077e+002	1.371026e+001	148	15.5	4.220737e+000	0	0	0	0	0	0	133.389	1	1	49.1849	15.9412
DATA	2670	33	46	0	0	CUST_5_PI418767722	NM_000841	1548.89	2916.95	1.626821e+001	2.067876e+000	34	17	4.134344e+000	0	0	0	0	0	0	15.8876	1	1	45.835	17.303
[truncated: 1,949,254 more chars]
